# Supplementary material for: Identification of Haptic Based Guiding Using Hard Reins
Source: PLoS One. 2015 Jul 22;10(7):e0132020. doi: 10.1371/journal.pone.0132020 (PMC4511788; doi:10.1371/journal.pone.0132020)
Supplement: S4 File — (ZIP) [file pone.0132020.s004.zip › EMGData2/Subject9/T1/t1.txt]

0.0000	-16.6763	-9.13113	3.58699	-59.6471	0
0.0007	-14.2358	-4.24905	4.49298	-40.1175	0
0.0013	-13.0144	-0.589879	2.97683	-23.0248	0
0.0020	-5.99529	0.326112	3.58699	0.168659	0
0.0027	3.76908	2.46502	6.02762	23.9728	0
0.0033	8.04293	4.297	6.02762	41.9786	0
0.0040	12.0096	6.43112	2.36667	60.8975	0
0.0047	20.5549	10.0951	0.832034	78.2926	0
0.0053	27.5741	9.78815	2.66251	87.1443	0
0.0060	27.2693	6.73805	3.58699	93.5533	0
0.0067	25.7431	8.87216	2.05235	100.875	0
0.0073	29.7098	9.48122	1.75652	99.6541	0
0.0080	32.1503	4.59914	1.75652	92.6344	0
0.0087	29.405	3.38101	0.221876	88.3656	0
0.0093	28.4884	4.59914	0.221876	77.9902	0
0.0100	26.6574	2.76715	0.832034	55.0991	0
0.0107	20.2502	1.2421	-0.684117	33.1269	0
0.0113	15.6716	-1.50107	-2.21876	17.2555	0
0.0120	12.3144	-8.829	-2.21876	-2.27399	0
0.0127	1.02382	-11.8791	-3.73491	-23.3331	0
0.0133	-10.8787	-10.3541	-4.65939	-39.5069	0
0.0140	-15.4573	-13.7111	-1.90443	-56.5938	0
0.0147	-20.3383	-18.5932	-0.0739586	-73.6865	0
0.0153	-27.3574	-16.7612	-1.29427	-80.3979	0
0.0160	-28.2741	-15.5431	-0.998441	-82.2299	0
0.0167	-26.1383	-18.9001	0.832034	-84.3643	0
0.0173	-27.0526	-19.8113	0.832034	-82.8406	0
0.0180	-27.3574	-17.3703	0.221876	-77.9553	0
0.0187	-24.6121	-17.3703	-0.684117	-72.1569	0
0.0193	-23.6955	-18.2862	0.221876	-55.6807	0
0.0200	-20.9502	-16.7612	3.58699	-31.8765	0
0.0207	-12.7096	-15.5431	5.41746	-12.0387	0
0.0213	-3.55479	-14.6271	3.58699	6.57769	0
0.0220	1.93811	-7.91301	5.10314	28.2416	0
0.0227	8.34769	-0.28295	8.17242	48.6901	0
0.0233	17.5025	0.633041	6.63778	67.9172	0
0.0240	21.4692	0.633041	4.80731	84.7016	0
0.0247	19.6383	7.04018	6.63778	96.6008	0
0.0253	21.774	10.7041	6.63778	107.587	0
0.0260	26.9621	8.57003	3.58699	117.66	0
0.0267	28.4884	6.12419	2.97683	119.794	0
0.0273	28.4884	4.90606	4.19715	115.217	0
0.0280	28.1836	2.46502	4.19715	111.251	0
0.0287	25.7431	0.0239788	3.88282	103.318	0
0.0293	21.4692	-1.50107	3.58699	85.004	0
0.0300	15.062	-3.03092	0.5362	63.6425	0
0.0307	6.51673	-5.16504	-1.29427	45.0261	0
0.0313	0.719054	-7.60608	-1.90443	25.1941	0
0.0320	-2.94526	-10.3541	-3.73491	2.91373	0
0.0327	-9.0477	-10.6562	-6.48986	-16.3134	0
0.0333	-14.5406	-10.6562	-9.22633	-33.7085	0
0.0340	-17.2883	-12.186	-10.761	-52.0167	0
0.0347	-20.9502	-14.3201	-8.61617	-66.9692	0
0.0353	-23.6955	-16.1521	-5.56538	-76.7339	0
0.0360	-26.4431	-17.9841	-6.7857	-84.975	0
0.0367	-35.2932	-17.9841	-8.00601	-90.4709	0
0.0373	-42.9218	-16.7612	-6.17554	-90.7733	0
0.0380	-40.1766	-15.8452	-5.56538	-85.2832	0
0.0387	-34.6813	-16.4591	-4.65939	-76.4315	0
0.0393	-30.4098	-15.8452	-1.29427	-62.3921	0
0.0400	-23.3907	-13.102	0.5362	-42.8626	0
0.0407	-15.1501	-8.52207	-0.684117	-23.6355	0
0.0413	-10.5739	-5.16504	-0.998441	-7.15928	0
0.0420	-6.6072	-3.94212	0.221876	12.9867	0
0.0427	0.411908	-1.808	1.14636	34.6507	0
0.0433	8.65246	2.15809	0.832034	50.522	0
0.0440	14.7549	5.21299	-0.998441	67.6089	0
0.0447	18.4192	6.73805	-2.51459	87.4467	0
0.0453	25.4383	7.95617	-2.51459	97.2114	0
0.0460	33.9813	11.3132	-2.82891	96.2984	0
0.0467	37.6432	14.3681	-3.73491	98.1303	0
0.0473	33.9813	13.4521	-4.04923	100.875	0
0.0480	28.4884	10.0951	-4.34507	95.9959	0
0.0487	23.9121	8.87216	-5.56538	86.2254	0
0.0493	18.724	7.95617	-5.56538	71.5811	0
0.0500	11.4001	6.43112	-4.65939	50.2138	0
0.0507	5.60005	4.59914	-5.56538	30.9925	0
0.0513	1.02382	2.76715	-7.71018	14.8187	0
0.0520	-5.38576	0.633041	-7.71018	-7.4617	0
0.0527	-11.7953	-2.41706	-4.95522	-30.9576	0
0.0533	-15.762	-4.85811	-7.10002	-47.4397	0
0.0540	-21.5597	-5.16504	-12.5914	-64.2241	0
0.0547	-26.4431	-6.69009	-10.761	-83.143	0
0.0553	-27.0526	-10.3541	-6.48986	-94.4373	0
0.0560	-28.8836	-11.27	-8.61617	-100.538	0
0.0567	-32.2408	-9.13113	-8.00601	-105.115	0
0.0573	-28.5788	-9.43806	-1.90443	-103.9	0
0.0580	-23.6955	-10.6562	-1.6086	-100.236	0
0.0587	-22.1692	-10.6562	-4.95522	-94.1291	0
0.0593	-17.8978	-11.27	-2.51459	-79.1766	0
0.0600	-13.9311	-12.186	0.832034	-59.0364	0
0.0607	-13.6263	-10.9631	-0.0739586	-41.6413	0
0.0613	-8.74294	-8.829	-0.998441	-23.3331	0
0.0620	-0.197621	-3.94212	0.832034	-2.57641	0
0.0627	4.68576	2.76715	4.80731	17.5638	0
0.0633	10.7882	5.51513	5.41746	36.7909	0
0.0640	18.4192	3.38101	3.58699	57.2335	0
0.0647	22.3859	5.21299	4.80731	74.3262	0
0.0653	26.3526	10.7041	5.41746	83.4803	0
0.0660	31.236	12.5361	2.05235	87.1443	0
0.0667	34.8979	13.1452	0.5362	90.8024	0
0.0673	35.8122	17.1113	1.14636	92.332	0
0.0680	31.8455	18.9433	0.832034	87.1443	0
0.0687	26.9621	14.9772	-0.388282	78.2926	0
0.0693	28.4884	11.0111	-1.90443	66.6958	0
0.0700	27.2693	10.0951	-1.29427	47.777	0
0.0707	19.3335	7.65404	0.832034	25.4966	0
0.0713	14.7549	1.85596	-1.29427	5.35637	0
0.0720	10.4834	-2.41706	-4.04923	-14.4814	0
0.0727	-1.72383	-2.11493	-1.90443	-37.0642	0
0.0733	-15.4573	-1.19894	-0.684117	-57.8151	0
0.0740	-23.3907	-3.33305	-1.90443	-75.8209	0
0.0747	-27.3574	-7.29915	-1.6086	-89.552	0
0.0753	-27.3574	-9.43806	-1.29427	-95.6586	0
0.0760	-29.1884	-10.3541	-2.82891	-98.7119	0
0.0767	-33.767	-11.27	-2.82891	-106.034	0
0.0773	-32.8503	-12.186	-1.90443	-109.087	0
0.0780	-27.3574	-12.186	-0.998441	-101.457	0
0.0787	-23.6955	-12.4882	-0.998441	-89.8603	0
0.0793	-20.3383	-13.102	-0.0739586	-77.3446	0
0.0800	-16.0668	-10.0471	2.66251	-57.5127	0
0.0807	-10.8787	-5.47196	3.88282	-33.0978	0
0.0813	-2.33335	-4.85811	1.75652	-14.4814	0
0.0820	5.60005	-3.94212	1.14636	2.91373	0
0.0827	10.1787	2.15809	4.49298	24.8859	0
0.0833	18.724	7.04018	5.7133	45.945	0
0.0840	25.4383	5.51513	3.88282	62.4212	0
0.0847	23.605	5.21299	2.66251	75.2393	0
0.0853	22.0812	7.95617	2.05235	83.4803	0
0.0860	25.1312	9.78815	0.832034	89.8893	0
0.0867	27.5741	8.87216	-0.684117	95.3853	0
0.0873	27.8788	7.65404	-1.6086	94.164	0
0.0880	28.1836	7.95617	-0.998441	85.6147	0
0.0887	27.5741	8.87216	0.5362	77.3795	0
0.0893	24.8264	9.48122	-0.0739586	65.1721	0
0.0900	17.5025	7.04018	-1.6086	43.5023	0
0.0907	10.1787	4.297	-2.21876	23.0539	0
0.0913	6.82149	3.07408	-2.82891	7.79902	0
0.0920	1.02382	1.54903	-2.51459	-11.7363	0
0.0927	-7.21673	-2.72399	-1.90443	-34.9298	0
0.0933	-9.962	-6.99702	-3.73491	-54.4594	0
0.0940	-10.8787	-7.60608	-5.56538	-71.8545	0
0.0947	-14.5406	-7.60608	-4.65939	-87.1152	0
0.0953	-18.2025	-10.9631	-3.12475	-94.4373	0
0.0960	-24.3074	-12.4882	-1.90443	-97.793	0
0.0967	-33.1574	-11.27	-0.998441	-104.202	0
0.0973	-37.1241	-10.3541	-2.51459	-106.947	0
0.0980	-36.5146	-10.9631	-1.6086	-101.457	0
0.0987	-33.767	-12.4882	2.36667	-94.1291	0
0.0993	-27.9693	-13.7111	4.19715	-81.6192	0
0.1000	-21.5597	-11.27	4.49298	-59.0364	0
0.1007	-16.3716	-7.60608	4.80731	-35.5405	0
0.1013	-11.1834	-7.29915	4.19715	-17.2265	0
0.1020	-6.6072	-5.7741	3.58699	2.6113	0
0.1027	0.411908	-0.892012	3.27267	24.5835	0
0.1033	10.1787	1.2421	3.27267	42.8917	0
0.1040	15.6716	2.46502	6.02762	61.5081	0
0.1047	19.6383	7.04018	7.56226	79.5139	0
0.1053	29.405	7.95617	3.58699	88.0574	0
0.1060	35.2027	5.82206	1.75652	89.8893	0
0.1067	32.7622	7.95617	4.80731	94.4664	0
0.1073	33.3717	8.87216	4.19715	96.2984	0
0.1080	32.4574	4.90606	1.14636	91.1107	0
0.1087	22.0812	4.59914	2.36667	82.5672	0
0.1093	13.8406	7.65404	3.27267	68.5278	0
0.1100	10.1787	5.51513	-0.0739586	48.0794	0
0.1107	3.15955	1.2421	-1.90443	29.4629	0
0.1113	-3.25003	-1.808	-0.0739586	13.2892	0
0.1120	-6.6072	-5.47196	-0.684117	-8.07236	0
0.1127	-13.3192	-9.43806	-2.21876	-30.9576	0
0.1133	-21.8645	-13.7111	-1.90443	-48.3527	0
0.1140	-27.6645	-17.6772	-1.29427	-63.9217	0
0.1147	-31.0193	-19.8113	-3.12475	-81.6192	0
0.1153	-30.4098	-19.8113	-4.04923	-92.3029	0
0.1160	-30.7146	-20.4252	-4.34507	-95.6586	0
0.1167	-31.936	-22.2571	-4.65939	-98.7119	0
0.1173	-28.8836	-20.7273	-3.12475	-100.538	0
0.1180	-25.5264	-16.4591	-0.684117	-95.6586	0
0.1187	-24.3074	-15.5431	1.14636	-85.2832	0
0.1193	-18.2025	-17.3703	4.19715	-70.3249	0
0.1200	-12.1001	-15.2361	5.41746	-50.1847	0
0.1207	-12.7096	-11.27	3.58699	-31.5683	0
0.1213	-9.962	-7.60608	2.66251	-16.0051	0
0.1220	0.107144	-2.41706	3.58699	5.65879	0
0.1227	8.65246	1.54903	2.36667	31.2949	0
0.1233	13.5358	3.38101	1.75652	51.1327	0
0.1240	19.3335	8.2631	1.75652	67.3065	0
0.1247	26.6574	11.3132	0.221876	82.5672	0
0.1253	29.7098	8.87216	-0.0739586	92.0237	0
0.1260	28.4884	10.7041	-1.29427	97.8221	0
0.1267	30.9312	15.8932	-4.65939	102.399	0
0.1273	35.2027	15.5862	-5.26955	101.789	0
0.1280	32.7622	13.4521	-4.04923	97.2114	0
0.1287	29.7098	12.2292	-4.65939	90.5	0
0.1293	32.7622	8.57003	-4.34507	77.9902	0
0.1300	29.405	5.51513	-2.51459	57.8442	0
0.1307	19.943	3.99007	-4.34507	34.6507	0
0.1313	14.4501	0.0239788	-6.48986	13.8998	0
0.1320	5.29529	-2.11493	-5.56538	-5.32729	0
0.1327	-8.74294	-1.50107	-4.65939	-27.2995	0
0.1333	-15.1501	-2.72399	-5.56538	-49.2716	0
0.1340	-19.7288	-4.85811	-6.48986	-65.4454	0
0.1347	-28.5788	-6.69009	-5.87971	-78.2635	0
0.1353	-31.936	-8.829	-4.65939	-87.72	0
0.1360	-30.4098	-10.6562	-4.34507	-92.3029	0
0.1367	-31.936	-14.9292	-4.95522	-95.9611	0
0.1373	-32.8503	-18.5932	-4.65939	-97.4906	0
0.1380	-31.936	-17.6772	-2.21876	-91.384	0
0.1387	-30.4098	-15.8452	-0.0739586	-81.3168	0
0.1393	-25.2217	-15.2361	-0.388282	-66.6668	0
0.1400	-20.0335	-10.3541	0.221876	-45.6077	0
0.1407	-14.8454	-3.03092	2.66251	-26.3806	0
0.1413	-3.85956	0.326112	4.19715	-9.5961	0
0.1420	6.51673	3.38101	4.49298	11.7654	0
0.1427	11.093	8.57003	6.9521	31.9056	0
0.1433	19.6383	12.5361	7.24794	48.9983	0
0.1440	29.1003	14.3681	3.88282	68.8302	0
0.1447	28.7931	17.1113	2.97683	82.8696	0
0.1453	27.2693	21.9934	3.88282	87.1443	0
0.1460	30.9312	25.3504	4.80731	92.6344	0
0.1467	33.3717	24.4392	6.32346	99.3517	0
0.1473	33.9813	22.9094	5.7133	98.1303	0
0.1480	34.8979	23.5232	2.66251	91.7213	0
0.1487	33.067	21.6912	3.58699	84.091	0
0.1493	27.5741	17.4182	5.41746	68.5278	0
0.1500	21.1645	14.9772	2.05235	46.5556	0
0.1507	12.9239	12.5361	-0.0739586	27.3285	0
0.1513	5.60005	7.95617	1.44219	9.631	0
0.1520	-1.72383	5.21299	2.05235	-11.4281	0
0.1527	-7.21673	3.99007	1.44219	-31.8765	0
0.1533	-9.65723	-0.28295	0.832034	-49.8823	0
0.1540	-13.6263	-3.33305	0.832034	-67.5798	0
0.1547	-22.1692	-2.11493	2.97683	-83.143	0
0.1553	-27.3574	-2.11493	4.80731	-90.7733	0
0.1560	-28.8836	-6.08103	3.58699	-93.5184	0
0.1567	-34.3765	-6.99702	1.44219	-99.0144	0
0.1573	-39.2599	-6.69009	1.14636	-100.846	0
0.1580	-37.7337	-8.829	1.75652	-93.216	0
0.1587	-32.2408	-10.3541	4.19715	-82.2299	0
0.1593	-25.8312	-10.0471	6.32346	-71.2438	0
0.1600	-18.5073	-8.52207	6.32346	-53.8487	0
0.1607	-10.8787	-5.7741	6.02762	-32.7896	0
0.1613	-5.38576	-4.85811	5.7133	-12.6494	0
0.1620	-2.02859	-3.94212	3.58699	8.7121	0
0.1627	2.85479	0.633041	2.66251	31.2949	0
0.1633	11.4001	3.99007	4.19715	49.609	0
0.1640	18.724	4.297	6.32346	65.4745	0
0.1647	24.5217	7.04018	8.78258	81.6483	0
0.1653	29.405	10.3972	9.39274	91.7213	0
0.1660	29.7098	11.9223	6.63778	95.6877	0
0.1667	30.3193	14.3681	5.7133	101.789	0
0.1673	35.8122	14.0612	8.17242	103.62	0
0.1680	33.9813	12.2292	8.46826	96.2984	0
0.1687	24.5217	12.8383	5.10314	87.1443	0
0.1693	18.4192	10.7041	4.19715	76.7688	0
0.1700	13.8406	6.12419	5.10314	57.2335	0
0.1707	6.82149	3.99007	3.58699	34.3482	0
0.1713	3.15955	2.15809	1.75652	16.3425	0
0.1720	-0.80715	-1.19894	3.58699	-2.88465	0
0.1727	-8.13103	-2.11493	5.41746	-24.8568	0
0.1733	-15.1501	-4.55597	4.49298	-43.165	0
0.1740	-22.7812	-7.60608	3.58699	-60.8684	0
0.1747	-30.7146	-8.829	3.27267	-79.1766	0
0.1753	-31.6312	-10.6562	2.05235	-90.7733	0
0.1760	-30.7146	-13.102	1.75652	-95.9611	0
0.1767	-33.767	-13.4042	2.66251	-99.9274	0
0.1773	-33.1574	-14.0132	3.58699	-99.625	0
0.1780	-31.936	-13.102	2.66251	-94.1291	0
0.1787	-31.936	-8.52207	0.832034	-88.6389	0
0.1793	-26.1383	-5.7741	0.221876	-78.2635	0
0.1800	-18.2025	-6.69009	2.05235	-59.3388	0
0.1807	-16.6763	-4.24905	3.27267	-39.1986	0
0.1813	-14.5406	0.326112	2.97683	-20.5822	0
0.1820	-6.91197	2.46502	3.88282	-0.750241	0
0.1827	1.02382	3.38101	4.19715	21.2277	0
0.1833	9.8739	5.82206	4.19715	41.9786	0
0.1840	17.5025	7.95617	5.41746	59.6761	0
0.1847	21.774	10.3972	5.41746	74.018	0
0.1853	25.7431	12.2292	2.66251	84.7016	0
0.1860	29.405	12.5361	1.75652	91.7213	0
0.1867	29.405	11.9223	2.66251	94.4664	0
0.1873	31.236	12.8383	2.66251	92.9426	0
0.1880	33.067	13.1452	1.14636	88.0574	0
0.1887	30.6241	8.57003	-2.82891	81.6483	0
0.1893	28.1836	4.297	-4.65939	70.9705	0
0.1900	26.6574	5.21299	-2.82891	51.7434	0
0.1907	21.4692	5.82206	-1.6086	28.2416	0
0.1913	14.7549	0.633041	-3.43907	8.40968	0
0.1920	7.43102	-3.94212	-4.04923	-12.6494	0
0.1927	-4.77623	-3.94212	-3.73491	-37.0642	0
0.1933	-16.0668	-3.94212	-3.73491	-56.5938	0
0.1940	-21.8645	-5.7741	-3.43907	-72.4651	0
0.1947	-26.4431	-6.69009	-2.82891	-88.9414	0
0.1953	-28.2741	-8.52207	-2.51459	-97.793	0
0.1960	-27.6645	-11.8791	-1.6086	-101.149	0
0.1967	-29.8003	-13.102	-0.684117	-106.645	0
0.1973	-31.6312	-10.9631	0.221876	-105.423	0
0.1980	-28.2741	-9.43806	1.14636	-97.1824	0
0.1987	-22.7812	-11.27	1.14636	-91.6922	0
0.1993	-17.2883	-9.43806	0.221876	-80.3979	0
0.2000	-11.1834	-3.03092	-0.0739586	-54.7618	0
0.2007	-5.081	-0.589879	-1.6086	-30.9576	0
0.2013	2.55002	-1.19894	-1.90443	-15.7027	0
0.2020	9.56913	1.54903	0.5362	4.43747	0
0.2027	15.9763	5.21299	3.58699	29.1605	0
0.2033	22.0812	3.68315	6.02762	47.4687	0
0.2040	23.605	1.85596	5.10314	60.8975	0
0.2047	19.6383	4.59914	1.14636	75.8499	0
0.2053	19.3335	7.95617	-0.684117	88.0574	0
0.2060	22.6907	8.87216	0.832034	94.4664	0
0.2067	24.5217	10.3972	1.44219	98.1303	0
0.2073	27.8788	10.7041	1.14636	99.3517	0
0.2080	30.9312	8.2631	0.832034	95.3853	0
0.2087	28.1836	5.82206	-0.684117	87.1443	0
0.2093	23.3002	5.21299	-1.29427	73.7155	0
0.2100	18.4192	2.76715	-0.998441	53.8778	0
0.2107	12.0096	-1.50107	-2.82891	32.2138	0
0.2113	6.51673	-5.7741	-5.56538	12.9867	0
0.2120	0.107144	-7.91301	-6.48986	-6.24038	0
0.2127	-7.21673	-8.52207	-6.17554	-27.2995	0
0.2133	-12.4049	-7.91301	-5.56538	-46.5266	0
0.2140	-14.5406	-8.52207	-5.56538	-61.7815	0
0.2147	-17.2883	-10.3541	-5.56538	-75.2102	0
0.2153	-21.255	-12.7951	-4.65939	-86.8069	0
0.2160	-27.3574	-13.102	-4.95522	-95.048	0
0.2167	-31.936	-11.5722	-6.48986	-99.625	0
0.2173	-33.1574	-9.43806	-5.56538	-98.7119	0
0.2180	-32.5455	-9.74499	-5.26955	-92.9136	0
0.2187	-30.4098	-10.3541	-5.56538	-85.8939	0
0.2193	-25.8312	-9.74499	-2.21876	-74.9078	0
0.2200	-19.1192	-10.0471	-0.0739586	-55.6807	0
0.2207	-13.9311	-9.74499	-3.73491	-34.0109	0
0.2213	-9.0477	-6.69009	-3.73491	-14.4814	0
0.2220	-0.197621	-7.29915	0.832034	7.49078	0
0.2227	10.7882	-10.3541	0.221876	28.5499	0
0.2233	16.893	-6.69009	-3.73491	44.113	0
0.2240	17.8073	1.54903	-2.51459	61.5081	0
0.2247	22.6907	4.297	-0.388282	80.427	0
0.2253	32.4574	5.21299	-2.82891	90.8024	0
0.2260	38.5599	10.3972	-4.34507	96.2984	0
0.2267	39.4742	13.4521	-2.21876	101.789	0
0.2273	38.5599	10.0951	-2.21876	102.097	0
0.2280	34.8979	7.95617	-6.48986	98.1303	0
0.2287	26.6574	9.48122	-9.22633	92.0237	0
0.2293	19.6383	12.5361	-8.32034	76.4606	0
0.2300	17.1978	12.5361	-6.17554	53.8778	0
0.2307	14.4501	7.04018	-6.17554	36.4826	0
0.2313	9.26199	0.633041	-7.39586	20.9195	0
0.2320	4.68576	-1.19894	-7.71018	-1.05266	0
0.2327	-1.72383	-3.94212	-5.56538	-23.6355	0
0.2333	-10.8787	-8.21514	-4.95522	-41.9437	0
0.2340	-18.2025	-9.43806	-5.56538	-59.0364	0
0.2347	-21.8645	-10.3541	-4.65939	-73.9889	0
0.2353	-25.5264	-14.0132	-3.73491	-82.8406	0
0.2360	-29.8003	-15.5431	-4.34507	-88.0283	0
0.2367	-31.936	-13.7111	-1.90443	-92.6053	0
0.2373	-31.0193	-14.0132	-0.0739586	-92.6053	0
0.2380	-27.3574	-14.0132	-3.12475	-86.5045	0
0.2387	-22.4764	-10.9631	-5.56538	-79.1766	0
0.2393	-18.2025	-12.186	-3.73491	-70.3249	0
0.2400	-16.0668	-13.4042	-2.51459	-52.9356	0
0.2407	-15.1501	-9.43806	-3.73491	-29.1314	0
0.2413	-12.7096	-6.38796	-5.26955	-9.5961	0
0.2420	-6.30006	-5.47196	-4.65939	9.02034	0
0.2427	2.24288	-3.94212	-2.82891	32.2138	0
0.2433	8.95722	-2.41706	-1.29427	55.0991	0
0.2440	13.2311	-1.19894	-0.998441	72.4942	0
0.2447	18.4192	2.76715	-2.51459	87.4467	0
0.2453	23.9121	4.297	-3.12475	97.2114	0
0.2460	26.3526	3.38101	-1.6086	99.3517	0
0.2467	27.8788	3.38101	-0.0739586	101.789	0
0.2473	30.3193	3.38101	-2.21876	105.452	0
0.2480	27.8788	4.297	-3.73491	102.707	0
0.2487	22.9954	5.21299	-3.73491	92.6344	0
0.2493	23.9121	5.21299	-5.56538	77.9902	0
0.2500	23.605	4.59914	-7.10002	57.2335	0
0.2507	14.7549	2.76715	-5.56538	36.4826	0
0.2513	7.43102	-1.19894	-5.87971	19.3958	0
0.2520	1.02382	-3.33305	-8.32034	-1.05266	0
0.2527	-12.4049	-3.94212	-7.39586	-23.6355	0
0.2533	-23.6955	-7.60608	-7.39586	-42.8626	0
0.2540	-27.0526	-11.8791	-9.22633	-61.479	0
0.2547	-31.3265	-12.186	-9.22633	-78.8742	0
0.2553	-35.9027	-12.7951	-8.32034	-87.4176	0
0.2560	-34.9884	-14.9292	-9.54065	-91.6922	0
0.2567	-36.5146	-15.8452	-8.00601	-97.1824	0
0.2573	-39.2599	-17.6772	-4.04923	-96.88	0
0.2580	-38.0384	-19.5092	-4.34507	-90.4709	0
0.2587	-35.2932	-17.3703	-5.26955	-84.0619	0
0.2593	-33.767	-13.102	-3.73491	-71.2438	0
0.2600	-28.2741	-9.74499	-1.90443	-49.5741	0
0.2607	-17.8978	-7.60608	1.14636	-27.2995	0
0.2613	-8.74294	-5.16504	1.75652	-8.07236	0
0.2620	-1.11191	-1.808	-1.6086	12.6785	0
0.2627	8.04293	1.54903	-0.388282	32.2138	0
0.2633	16.5882	1.2421	4.49298	50.2138	0
0.2640	19.943	0.0239788	4.49298	67.9172	0
0.2647	20.2502	3.38101	2.66251	81.6483	0
0.2653	23.605	7.04018	3.58699	89.2787	0
0.2660	25.7431	7.95617	2.97683	94.4664	0
0.2667	25.4383	7.65404	0.5362	99.9623	0
0.2673	27.5741	7.04018	0.832034	100.875	0
0.2680	30.0146	7.04018	0.5362	93.5533	0
0.2687	28.7931	8.57003	-2.82891	84.3992	0
0.2693	25.7431	7.65404	-3.12475	73.4073	0
0.2700	19.6383	2.76715	0.221876	54.4884	0
0.2707	12.9239	0.0239788	1.75652	31.9056	0
0.2713	8.65246	0.0239788	0.5362	14.2081	0
0.2720	2.55002	-1.19894	1.44219	-5.01905	0
0.2727	-7.82626	-3.63998	2.05235	-28.2125	0
0.2733	-12.4049	-6.08103	0.832034	-48.661	0
0.2740	-13.3192	-6.69009	1.75652	-67.5798	0
0.2747	-19.7288	-5.7741	4.49298	-84.975	0
0.2753	-25.5264	-9.43806	4.49298	-94.1291	0
0.2760	-27.3574	-14.6271	2.97683	-101.457	0
0.2767	-33.767	-13.7111	2.66251	-107.866	0
0.2773	-38.6503	-8.829	3.27267	-105.115	0
0.2780	-36.5146	-8.829	4.19715	-99.0144	0
0.2787	-32.8503	-11.27	3.88282	-94.4373	0
0.2793	-28.2741	-10.6562	4.19715	-81.9217	0
0.2800	-20.0335	-7.29915	8.17242	-62.7004	0
0.2807	-13.3192	-3.94212	10.9089	-45.6077	0
0.2813	-7.21673	-2.11493	9.07841	-27.2995	0
0.2820	1.02382	0.326112	9.07841	-6.24038	0
0.2827	5.90482	4.297	12.7394	12.9867	0
0.2833	11.093	7.65404	12.4435	32.2138	0
0.2840	21.4692	7.95617	11.8334	50.522	0
0.2847	28.4884	8.57003	13.0537	64.2532	0
0.2853	32.4574	11.3132	11.8334	74.6286	0
0.2860	38.8646	15.8932	9.68857	80.7352	0
0.2867	39.7813	18.3342	10.6131	83.4803	0
0.2873	36.4241	15.5862	9.68857	84.091	0
0.2880	34.8979	13.4521	6.32346	78.6008	0
0.2887	29.405	15.2793	5.41746	67.6089	0
0.2893	21.4692	15.2793	4.49298	55.7098	0
0.2900	16.5882	12.5361	2.05235	39.2277	0
0.2907	11.4001	10.3972	1.44219	17.2555	0
0.2913	5.29529	7.95617	1.14636	-2.57641	0
0.2920	0.411908	3.07408	0.221876	-19.9715	0
0.2927	-7.21673	-1.808	1.44219	-39.8093	0
0.2933	-13.3192	-3.94212	2.36667	-59.6471	0
0.2940	-15.762	-4.85811	2.66251	-78.5659	0
0.2947	-23.3907	-5.16504	4.49298	-95.3504	0
0.2953	-31.0193	-6.69009	5.41746	-105.726	0
0.2960	-31.6312	-8.52207	3.58699	-110	0
0.2967	-30.7146	-8.21514	5.41746	-111.832	0
0.2973	-30.105	-7.60608	8.17242	-110.611	0
0.2980	-26.7479	-6.69009	6.02762	-105.423	0
0.2987	-24.3074	-4.24905	5.41746	-97.4906	0
0.2993	-23.3907	-3.03092	10.2987	-84.6725	0
0.3000	-20.6454	-3.94212	11.2232	-66.0561	0
0.3007	-17.8978	-2.11493	6.32346	-45.3052	0
0.3013	-14.2358	2.46502	4.49298	-25.4675	0
0.3020	-5.99529	5.82206	8.17242	-5.01905	0
0.3027	3.15955	8.57003	10.0029	17.8662	0
0.3033	10.1787	10.0951	9.39274	40.449	0
0.3040	17.1978	10.3972	9.39274	59.0655	0
0.3047	25.1312	10.7041	9.39274	73.7155	0
0.3053	29.7098	9.78815	9.39274	83.7885	0
0.3060	29.405	8.87216	9.39274	91.1107	0
0.3067	30.0146	11.6201	8.17242	97.2114	0
0.3073	33.067	11.6201	5.7133	97.2114	0
0.3080	32.1503	7.95617	6.32346	91.7213	0
0.3087	31.8455	9.48122	7.24794	85.3123	0
0.3093	34.5932	14.9772	4.49298	74.018	0
0.3100	30.6241	14.9772	1.75652	52.9647	0
0.3107	21.4692	10.7041	4.19715	31.9056	0
0.3113	15.9763	6.43112	6.32346	15.4294	0
0.3120	5.60005	2.46502	2.97683	-6.24038	0
0.3127	-10.5739	0.939969	-0.0739586	-30.9576	0
0.3133	-17.2883	-0.28295	1.75652	-49.2716	0
0.3140	-20.6454	-3.94212	2.36667	-65.7479	0
0.3147	-29.1884	-6.08103	-0.998441	-82.8406	0
0.3153	-33.767	-5.47196	0.832034	-92.6053	0
0.3160	-32.5455	-6.38796	3.58699	-95.9611	0
0.3167	-35.2932	-7.91301	2.05235	-98.7119	0
0.3173	-37.1241	-7.60608	1.75652	-99.9274	0
0.3180	-33.767	-5.47196	4.49298	-96.88	0
0.3187	-30.7146	-2.72399	3.58699	-90.7733	0
0.3193	-26.7479	-0.892012	2.66251	-78.2635	0
0.3200	-20.9502	1.85596	5.41746	-57.5127	0
0.3207	-13.9311	6.12419	6.02762	-34.9298	0
0.3213	-4.46909	7.34711	5.10314	-16.3134	0
0.3220	3.15955	3.68315	7.24794	3.83263	0
0.3227	8.95722	1.54903	8.17242	27.631	0
0.3233	18.4192	0.633041	5.10314	48.6901	0
0.3240	24.8264	-0.28295	2.36667	65.4745	0
0.3247	23.3002	2.15809	0.5362	81.3459	0
0.3253	23.3002	6.12419	-1.90443	92.6344	0
0.3260	28.1836	9.78815	-4.04923	97.8221	0
0.3267	30.6241	11.6201	-5.26955	102.707	0
0.3273	31.8455	12.5361	-4.65939	104.539	0
0.3280	33.067	14.9772	-4.34507	100.875	0
0.3287	32.1503	16.8091	-5.56538	94.4664	0
0.3293	29.405	14.0612	-7.39586	84.3992	0
0.3300	25.1312	10.3972	-7.39586	63.6425	0
0.3307	19.943	9.78815	-7.39586	39.536	0
0.3313	14.7549	7.95617	-6.48986	21.8326	0
0.3320	8.04293	2.76715	-5.56538	4.74571	0
0.3327	0.411908	-1.50107	-8.32034	-16.6158	0
0.3333	-2.94526	-3.03092	-11.9813	-34.9298	0
0.3340	-5.99529	-2.72399	-11.3711	-50.1847	0
0.3347	-13.0144	-5.7741	-11.3711	-67.2774	0
0.3353	-19.1192	-10.3541	-13.4974	-79.1766	0
0.3360	-23.0859	-10.6562	-12.8873	-83.143	0
0.3367	-30.105	-7.60608	-11.0568	-86.5045	0
0.3373	-35.9027	-7.60608	-12.2771	-87.1152	0
0.3380	-34.9884	-9.43806	-12.2771	-81.3168	0
0.3387	-32.5455	-10.9631	-11.3711	-73.0758	0
0.3393	-29.1884	-10.3541	-9.83649	-58.4257	0
0.3400	-22.7812	-6.99702	-5.87971	-35.8429	0
0.3407	-16.0668	-3.94212	-4.04923	-15.7027	0
0.3413	-11.7953	-3.03092	-6.17554	2.00064	0
0.3420	-3.55479	-0.589879	-7.10002	24.8859	0
0.3427	6.82149	2.46502	-5.87971	47.4687	0
0.3433	12.9239	3.68315	-4.65939	64.5614	0
0.3440	15.9763	5.51513	-4.34507	82.8696	0
0.3447	21.774	8.2631	-4.95522	98.4328	0
0.3453	29.405	8.87216	-5.56538	106.371	0
0.3460	33.6765	8.57003	-4.65939	111.862	0
0.3467	33.9813	9.78815	-4.04923	115.525	0
0.3473	33.067	8.87216	-4.65939	113.693	0
0.3480	31.236	6.12419	-6.48986	108.198	0
0.3487	23.9121	4.90606	-8.32034	100.265	0
0.3493	15.3668	3.99007	-7.39586	87.1443	0
0.3500	11.093	1.85596	-5.87971	66.3934	0
0.3507	7.12626	-0.892012	-7.71018	41.3679	0
0.3513	1.02382	-3.33305	-9.22633	19.3958	0
0.3520	-2.63812	-4.85811	-8.32034	2.00064	0
0.3527	-5.081	-6.08103	-8.00601	-15.7027	0
0.3533	-13.0144	-9.43806	-8.00601	-36.756	0
0.3540	-21.8645	-12.4882	-8.00601	-56.2913	0
0.3547	-24.3074	-13.4042	-8.9305	-71.5462	0
0.3553	-27.0526	-14.0132	-6.48986	-83.7536	0
0.3560	-34.6813	-15.8452	-2.82891	-91.9947	0
0.3567	-37.1241	-16.4591	-3.43907	-95.048	0
0.3573	-31.6312	-16.1521	-4.04923	-94.4373	0
0.3580	-28.5788	-15.8452	-2.82891	-91.9947	0
0.3587	-28.8836	-15.5431	-2.82891	-84.975	0
0.3593	-24.6121	-15.2361	-2.21876	-71.5462	0
0.3600	-20.6454	-14.9292	-0.998441	-54.1511	0
0.3607	-21.5597	-11.5722	-0.998441	-36.4536	0
0.3613	-19.1192	-6.99702	0.832034	-17.2265	0
0.3620	-9.0477	-6.38796	3.88282	2.6113	0
0.3627	-0.197621	-6.99702	2.66251	23.0539	0
0.3633	7.43102	-4.24905	0.832034	43.5023	0
0.3640	16.2811	-2.41706	1.75652	61.5081	0
0.3647	23.3002	-3.63998	1.14636	76.1582	0
0.3653	26.3526	-1.808	1.14636	87.1443	0
0.3660	27.5741	2.46502	2.36667	93.5533	0
0.3667	28.4884	3.38101	1.75652	96.909	0
0.3673	30.0146	1.54903	1.75652	96.909	0
0.3680	29.1003	-0.28295	2.97683	91.1107	0
0.3687	28.1836	-0.892012	0.832034	83.1779	0
0.3693	30.0146	1.54903	-0.388282	72.8025	0
0.3700	28.4884	2.46502	0.221876	53.2671	0
0.3707	20.5549	0.633041	-1.90443	29.7712	0
0.3713	13.8406	-0.589879	-2.21876	11.4572	0
0.3720	7.12626	-4.85811	-0.998441	-8.07236	0
0.3727	-5.38576	-12.186	-4.65939	-30.9576	0
0.3733	-14.8454	-14.9292	-5.56538	-49.8823	0
0.3740	-16.6763	-15.8452	-0.998441	-67.5798	0
0.3747	-20.9502	-19.8113	-0.0739586	-87.1152	0
0.3753	-27.0526	-20.7273	-2.51459	-98.4037	0
0.3760	-27.6645	-16.7612	-0.0739586	-103.289	0
0.3767	-27.0526	-16.7612	0.832034	-107.866	0
0.3773	-27.6645	-19.5092	-1.29427	-107.866	0
0.3780	-27.3574	-17.0681	1.75652	-103.9	0
0.3787	-24.9169	-13.4042	5.10314	-99.3168	0
0.3793	-21.8645	-12.186	4.49298	-86.1963	0
0.3800	-16.3716	-10.3541	6.32346	-65.4454	0
0.3807	-9.65723	-6.69009	9.07841	-46.5266	0
0.3813	-1.72383	-3.63998	5.7133	-28.8232	0
0.3820	7.43102	-1.808	2.66251	-8.07236	0
0.3827	15.6716	-0.589879	5.7133	12.9867	0
0.3833	20.2502	-0.28295	8.46826	34.6507	0
0.3840	23.9121	0.326112	8.46826	53.5753	0
0.3847	25.4383	2.15809	7.24794	65.1721	0
0.3853	24.8264	3.07408	5.41746	73.4073	0
0.3860	23.3002	4.297	3.88282	81.0377	0
0.3867	24.8264	6.12419	3.88282	85.3123	0
0.3873	28.4884	7.04018	4.80731	86.2254	0
0.3880	29.7098	6.43112	4.80731	84.3992	0
0.3887	28.1836	7.65404	2.66251	76.1582	0
0.3893	26.0479	9.17909	1.75652	63.3401	0
0.3900	21.4692	8.57003	2.97683	45.0261	0
0.3907	14.7549	7.04018	1.75652	22.7515	0
0.3913	8.95722	5.51513	-0.998441	2.91373	0
0.3920	1.02382	3.07408	-0.0739586	-17.2265	0
0.3927	-5.38576	-0.28295	0.221876	-39.1986	0
0.3933	-5.081	-1.50107	-1.6086	-55.07	0
0.3940	-7.82626	-2.11493	0.221876	-70.3249	0
0.3947	-17.593	-5.7741	2.97683	-88.9414	0
0.3953	-23.0859	-6.69009	1.44219	-97.793	0
0.3960	-24.9169	1.85596	-0.998441	-100.236	0
0.3967	-31.6312	10.7041	-0.684117	-106.947	0
0.3973	-38.3456	10.7041	0.221876	-106.034	0
0.3980	-37.4289	8.87216	-0.0739586	-97.1824	0
0.3987	-33.767	8.87216	-0.388282	-91.384	0
0.3993	-28.2741	9.17909	-0.0739586	-79.7873	0
0.4000	-21.255	13.4521	0.832034	-55.6807	0
0.4007	-12.7096	19.2502	1.14636	-34.0109	0
0.4013	-6.30006	19.2502	1.44219	-16.6158	0
0.4020	-3.25003	17.7251	2.97683	5.65879	0
0.4027	1.93811	18.9433	3.58699	29.1605	0
0.4033	12.0096	19.8593	2.66251	48.0794	0
0.4040	20.2502	20.7752	3.88282	65.7828	0
0.4047	24.2169	21.3843	5.10314	81.6483	0
0.4053	28.7931	19.2502	0.832034	92.332	0
0.4060	33.3717	18.9433	-0.684117	97.8221	0
0.4067	35.5075	20.7752	4.19715	100.573	0
0.4073	36.7289	18.0273	4.49298	99.9623	0
0.4080	34.8979	12.8383	-1.90443	94.4664	0
0.4087	28.4884	14.0612	-4.65939	85.6147	0
0.4093	22.6907	18.0273	-5.56538	74.018	0
0.4100	17.5025	16.5022	-8.00601	55.7098	0
0.4107	11.093	13.4521	-8.61617	33.4293	0
0.4113	3.76908	13.4521	-8.00601	14.2081	0
0.4120	-3.55479	10.3972	-8.32034	-4.71663	0
0.4127	-9.65723	3.99007	-8.9305	-26.0781	0
0.4133	-13.3192	0.326112	-9.22633	-45.3052	0
0.4140	-18.2025	-1.19894	-9.22633	-62.7004	0
0.4147	-24.3074	-3.94212	-7.10002	-80.0955	0
0.4153	-27.3574	-6.38796	-5.56538	-91.384	0
0.4160	-29.8003	-7.29915	-7.39586	-95.048	0
0.4167	-31.0193	-10.3541	-8.32034	-97.4906	0
0.4173	-27.3574	-13.102	-4.65939	-97.793	0
0.4180	-23.3907	-13.102	-1.29427	-91.6922	0
0.4187	-23.0859	-11.8791	-2.21876	-84.3643	0
0.4193	-21.5597	-11.8791	-4.34507	-74.5995	0
0.4200	-19.1192	-10.3541	-4.65939	-55.6807	0
0.4207	-19.7288	-7.60608	-3.73491	-34.3192	0
0.4213	-16.3716	-7.29915	-1.90443	-16.3134	0
0.4220	-9.0477	-6.38796	0.832034	5.96703	0
0.4227	-3.55479	-2.11493	0.832034	29.4629	0
0.4233	3.46432	1.2421	-0.684117	45.3343	0
0.4240	11.093	0.0239788	-0.0739586	62.1188	0
0.4247	15.6716	-0.28295	0.5362	82.5672	0
0.4253	20.2502	2.76715	-0.0739586	93.2451	0
0.4260	25.1312	5.21299	-0.0739586	95.6877	0
0.4267	27.5741	7.34711	-0.0739586	102.399	0
0.4273	29.1003	9.17909	-0.388282	105.761	0
0.4280	27.8788	7.65404	-0.0739586	99.3517	0
0.4287	25.7431	7.04018	-0.0739586	90.8024	0
0.4293	29.405	8.57003	-2.82891	79.8163	0
0.4300	28.1836	5.21299	-5.56538	60.595	0
0.4307	15.6716	-0.28295	-5.56538	38.9253	0
0.4313	9.56913	-3.63998	-6.48986	21.8326	0
0.4320	7.43102	-8.52207	-8.9305	1.6924	0
0.4327	-7.5215	-14.6271	-8.9305	-21.1929	0
0.4333	-21.255	-14.9292	-5.26955	-40.1175	0
0.4340	-22.7812	-14.9292	-4.04923	-56.5938	0
0.4347	-25.2217	-19.5092	-7.39586	-73.9889	0
0.4353	-31.3265	-21.6433	-8.61617	-85.2832	0
0.4360	-36.2075	-18.5932	-4.65939	-91.384	0
0.4367	-38.3456	-17.9841	-0.998441	-95.9611	0
0.4373	-35.5979	-20.7273	-2.82891	-95.9611	0
0.4380	-34.3765	-21.9502	-4.95522	-89.552	0
0.4387	-37.1241	-20.4252	-1.90443	-83.4512	0
0.4393	-33.767	-17.0681	-0.0739586	-73.3782	0
0.4400	-25.8312	-12.4882	-2.82891	-53.238	0
0.4407	-19.424	-10.3541	-3.43907	-32.4872	0
0.4413	-9.962	-10.3541	0.5362	-15.3945	0
0.4420	0.107144	-6.99702	1.75652	4.74571	0
0.4427	4.99052	-2.41706	0.832034	27.631	0
0.4433	12.9239	-3.03092	2.36667	46.8581	0
0.4440	19.3335	-3.03092	2.05235	65.4745	0
0.4447	17.5025	0.939969	0.221876	83.1779	0
0.4453	18.1121	4.297	1.44219	93.5533	0
0.4460	23.9121	4.297	2.66251	98.1303	0
0.4467	25.4383	5.21299	0.221876	102.707	0
0.4473	24.8264	5.51513	-1.6086	103.318	0
0.4480	24.8264	4.90606	-0.0739586	98.1303	0
0.4487	21.774	5.21299	-0.0739586	89.8893	0
0.4493	19.0287	6.12419	-1.90443	77.0713	0
0.4500	16.893	4.59914	-0.388282	56.9311	0
0.4507	11.4001	2.46502	1.44219	36.7909	0
0.4513	4.99052	-1.808	1.44219	19.6982	0
0.4520	-2.33335	-4.85811	0.5362	-1.05266	0
0.4527	-9.65723	-5.16504	-1.6086	-22.7224	0
0.4533	-11.7953	-5.7741	-3.12475	-40.42	0
0.4540	-11.7953	-8.52207	-0.998441	-58.4257	0
0.4547	-15.4573	-11.27	2.66251	-75.8209	0
0.4553	-19.424	-14.0132	2.66251	-86.5045	0
0.4560	-23.6955	-16.7612	0.832034	-92.9136	0
0.4567	-31.0193	-16.4591	0.5362	-98.1013	0
0.4573	-35.9027	-14.9292	2.66251	-97.4906	0
0.4580	-33.767	-14.6271	4.49298	-92.3029	0
0.4587	-31.3265	-13.4042	4.49298	-87.1152	0
0.4593	-30.7146	-11.27	3.88282	-73.9889	0
0.4600	-25.2217	-9.74499	6.32346	-52.0167	0
0.4607	-15.4573	-7.60608	7.8581	-31.8765	0
0.4613	-8.43817	-6.08103	5.7133	-14.4814	0
0.4620	-2.63812	-4.24905	5.10314	6.88012	0
0.4627	4.68576	-0.28295	7.24794	28.8523	0
0.4633	11.093	3.68315	7.56226	46.5556	0
0.4640	14.1454	5.82206	6.63778	64.2532	0
0.4647	20.2502	6.12419	6.9521	79.5139	0
0.4653	30.9312	5.51513	7.24794	87.1443	0
0.4660	36.7289	8.57003	7.8581	92.6344	0
0.4667	36.4241	12.2292	8.17242	97.2114	0
0.4673	35.2027	8.87216	7.24794	95.9959	0
0.4680	32.7622	6.12419	5.41746	91.4131	0
0.4687	26.6574	12.5361	4.19715	84.3992	0
0.4693	21.4692	16.1953	2.66251	67.9172	0
0.4700	16.2811	12.2292	2.36667	44.7237	0
0.4707	9.26199	9.17909	1.75652	25.8048	0
0.4713	3.15955	6.12419	0.832034	6.57769	0
0.4720	-2.63812	1.2421	2.36667	-17.2265	0
0.4727	-9.35247	-0.28295	4.49298	-36.756	0
0.4733	-14.5406	-4.85811	2.36667	-52.6274	0
0.4740	-18.8145	-12.4882	-0.0739586	-73.9889	0
0.4747	-23.6955	-12.186	1.14636	-94.4373	0
0.4753	-26.4431	-9.13113	2.05235	-101.759	0
0.4760	-26.7479	-12.186	0.832034	-104.51	0
0.4767	-26.7479	-14.9292	1.44219	-110.611	0
0.4773	-24.9169	-14.9292	2.66251	-111.222	0
0.4780	-21.8645	-14.9292	4.19715	-104.202	0
0.4787	-20.0335	-12.7951	7.24794	-97.4906	0
0.4793	-16.0668	-10.0471	7.8581	-85.5856	0
0.4800	-12.4049	-9.13113	4.80731	-65.1372	0
0.4807	-12.4049	-5.7741	4.49298	-45.9159	0
0.4813	-10.5739	-0.589879	6.32346	-30.9576	0
0.4820	-1.72383	3.07408	7.24794	-11.7363	0
0.4827	8.95722	5.21299	6.9521	12.9867	0
0.4833	14.7549	6.73805	5.7133	35.2613	0
0.4840	18.4192	7.65404	6.63778	52.354	0
0.4847	23.9121	8.87216	10.0029	66.0852	0
0.4853	29.405	10.3972	9.68857	75.5475	0
0.4860	31.5408	11.3132	5.41746	82.5672	0
0.4867	31.5408	10.7041	4.80731	87.1443	0
0.4873	31.236	9.78815	6.9521	88.9762	0
0.4880	30.0146	11.6201	4.80731	87.4467	0
0.4887	29.1003	13.4521	2.66251	81.6483	0
0.4893	29.1003	8.87216	3.27267	67.6089	0
0.4900	24.2169	2.76715	2.36667	46.8581	0
0.4907	17.8073	2.46502	2.05235	27.9392	0
0.4913	15.6716	3.38101	3.58699	12.0678	0
0.4920	9.56913	-0.28295	1.75652	-7.4617	0
0.4927	-5.99529	-3.94212	-1.90443	-30.9576	0
0.4933	-18.2025	-5.47196	-2.21876	-50.1847	0
0.4940	-22.1692	-6.69009	-0.998441	-66.0561	0
0.4947	-26.1383	-8.829	-0.998441	-82.2299	0
0.4953	-28.8836	-10.3541	-1.29427	-93.5184	0
0.4960	-28.2741	-10.3541	-0.0739586	-97.793	0
0.4967	-27.3574	-9.74499	1.14636	-100.538	0
0.4973	-26.4431	-10.0471	0.832034	-102.678	0
0.4980	-26.7479	-10.0471	1.75652	-96.88	0
0.4987	-29.1884	-10.3541	4.19715	-85.5856	0
0.4993	-27.0526	-9.43806	4.80731	-73.9889	0
0.5000	-19.424	-6.99702	5.41746	-57.2044	0
0.5007	-13.3192	-4.85811	6.63778	-34.6216	0
0.5013	-5.081	-3.03092	4.49298	-14.1732	0
0.5020	4.68576	1.85596	3.27267	5.04813	0
0.5027	7.73817	5.21299	6.9521	28.2416	0
0.5033	9.8739	2.46502	8.17242	50.522	0
0.5040	15.062	3.38101	4.49298	67.6089	0
0.5047	17.5025	11.3132	2.97683	83.1779	0
0.5053	18.4192	17.7251	4.49298	95.9959	0
0.5060	22.0812	19.8593	5.10314	101.184	0
0.5067	25.4383	20.7752	3.88282	101.789	0
0.5073	28.4884	19.8593	2.66251	102.399	0
0.5080	30.3193	17.7251	2.66251	101.789	0
0.5087	28.4884	17.1113	2.66251	95.9959	0
0.5093	26.6574	16.1953	0.832034	82.259	0
0.5100	21.4692	13.1452	-0.684117	61.5081	0
0.5107	13.2311	13.7542	-1.29427	39.8384	0
0.5113	8.65246	16.1953	-2.21876	21.8326	0
0.5120	3.46432	14.0612	-1.90443	2.91373	0
0.5127	-4.46909	8.2631	-0.0739586	-18.7502	0
0.5133	-6.30006	7.04018	-1.6086	-37.9773	0
0.5140	-6.30006	7.95617	-3.73491	-54.7618	0
0.5147	-13.9311	5.21299	-3.12475	-72.7676	0
0.5153	-20.3383	-1.19894	-2.82891	-84.975	0
0.5160	-23.6955	-5.7741	-2.51459	-89.552	0
0.5167	-31.0193	-7.29915	-1.6086	-94.1291	0
0.5173	-36.2075	-4.85811	-0.998441	-94.7397	0
0.5180	-32.2408	-2.72399	-0.998441	-88.6389	0
0.5187	-27.3574	-3.33305	-1.6086	-81.3168	0
0.5193	-23.0859	-3.03092	-2.51459	-69.7201	0
0.5200	-18.2025	2.76715	-1.90443	-49.2716	0
0.5207	-12.7096	7.34711	-0.998441	-28.2125	0
0.5213	-6.6072	6.73805	-0.998441	-11.4281	0
0.5220	-0.80715	4.90606	-1.6086	9.32276	0
0.5227	4.99052	3.68315	-0.998441	31.6032	0
0.5233	12.9239	3.99007	-0.0739586	50.2138	0
0.5240	18.4192	9.48122	2.05235	68.8302	0
0.5247	21.1645	15.2793	2.66251	86.2254	0
0.5253	26.3526	15.2793	0.5362	94.7746	0
0.5260	32.1503	15.2793	0.221876	95.6877	0
0.5267	34.5932	17.1113	2.97683	99.9623	0
0.5273	37.0337	14.3681	3.27267	105.15	0
0.5280	34.8979	8.87216	0.5362	99.9623	0
0.5287	25.7431	7.95617	-0.388282	88.0574	0
0.5293	19.3335	7.65404	-1.90443	76.4606	0
0.5300	15.9763	3.99007	-5.56538	58.4548	0
0.5307	9.26199	0.633041	-6.7857	34.9589	0
0.5313	1.63335	-2.11493	-3.73491	17.2555	0
0.5320	-4.46909	-4.85811	-2.82891	-0.13958	0
0.5327	-10.5739	-6.69009	-4.65939	-23.9437	0
0.5333	-16.6763	-8.52207	-4.65939	-44.0839	0
0.5340	-23.6955	-9.13113	-4.34507	-59.3388	0
0.5347	-28.5788	-10.3541	-5.56538	-78.5659	0
0.5353	-29.1884	-14.0132	-5.87971	-91.9947	0
0.5360	-31.936	-14.9292	-5.87971	-95.3504	0
0.5367	-34.9884	-14.0132	-4.34507	-99.3168	0
0.5373	-31.3265	-14.0132	-1.90443	-101.149	0
0.5380	-29.1884	-11.27	-1.90443	-94.7397	0
0.5387	-30.7146	-8.21514	-1.90443	-86.8069	0
0.5393	-23.6955	-12.186	-0.0739586	-74.9078	0
0.5400	-16.3716	-14.0132	-0.998441	-54.1511	0
0.5407	-18.2025	-9.13113	-3.73491	-35.5405	0
0.5413	-17.593	-7.60608	-1.90443	-20.8904	0
0.5420	-9.65723	-7.60608	0.5362	-0.13958	0
0.5427	-2.63812	-3.33305	-0.0739586	23.0539	0
0.5433	5.60005	-1.19894	0.832034	41.0597	0
0.5440	14.4501	-0.28295	1.75652	59.0655	0
0.5447	19.3335	3.38101	-2.21876	77.6819	0
0.5453	22.6907	5.82206	-4.65939	88.0574	0
0.5460	27.2693	5.51513	-2.21876	92.6344	0
0.5467	29.1003	6.12419	-0.998441	96.6008	0
0.5473	28.1836	6.73805	-2.82891	97.2114	0
0.5480	25.7431	6.12419	-3.73491	92.6344	0
0.5487	24.2169	5.82206	-5.56538	86.2254	0
0.5493	25.7431	5.82206	-7.71018	74.018	0
0.5500	25.4383	7.65404	-7.39586	52.354	0
0.5507	20.5549	7.04018	-6.48986	30.9925	0
0.5513	14.7549	0.939969	-5.56538	15.4294	0
0.5520	7.43102	-3.03092	-5.56538	-4.40839	0
0.5527	-2.94526	-1.19894	-5.56538	-27.6019	0
0.5533	-12.7096	-2.11493	-5.87971	-47.1372	0
0.5540	-20.0335	-4.85811	-7.10002	-64.8348	0
0.5547	-25.2217	-5.7741	-9.22633	-82.8406	0
0.5553	-27.9693	-7.60608	-8.61617	-93.8266	0
0.5560	-30.105	-8.52207	-6.17554	-98.1013	0
0.5567	-32.8503	-7.91301	-4.65939	-102.37	0
0.5573	-33.767	-9.74499	-2.82891	-105.423	0
0.5580	-32.2408	-12.186	0.5362	-103.591	0
0.5587	-29.8003	-10.9631	1.75652	-95.3504	0
0.5593	-27.6645	-9.74499	1.14636	-81.3168	0
0.5600	-24.3074	-9.43806	0.5362	-63.9217	0
0.5607	-16.3716	-7.29915	0.832034	-43.7757	0
0.5613	-5.69053	-7.60608	2.36667	-23.3331	0
0.5620	3.76908	-7.29915	2.66251	-4.71663	0
0.5627	11.7049	-4.55597	0.832034	15.1211	0
0.5633	19.3335	-4.85811	-0.0739586	36.1802	0
0.5640	22.6907	-5.16504	0.832034	55.0991	0
0.5647	22.6907	-0.28295	2.36667	70.0516	0
0.5653	23.605	2.15809	2.66251	80.7352	0
0.5660	25.7431	0.633041	1.14636	86.836	0
0.5667	27.5741	1.85596	1.14636	90.8024	0
0.5673	29.405	4.297	2.66251	91.7213	0
0.5680	30.3193	4.297	1.75652	87.1443	0
0.5687	28.7931	3.99007	0.832034	79.5139	0
0.5693	26.3526	2.46502	1.44219	67.9172	0
0.5700	20.5549	0.939969	2.05235	49.9114	0
0.5707	12.0096	0.633041	1.14636	30.6843	0
0.5713	4.99052	-1.50107	-0.998441	11.7654	0
0.5720	-0.502385	-4.55597	-4.04923	-9.5961	0
0.5727	-6.30006	-5.7741	-4.34507	-30.0445	0
0.5733	-7.21673	-6.99702	-3.43907	-47.4397	0
0.5740	-8.13103	-6.99702	-3.43907	-66.0561	0
0.5747	-14.5406	-4.55597	-1.6086	-84.3643	0
0.5753	-20.0335	-6.38796	0.5362	-96.2693	0
0.5760	-23.0859	-11.27	-0.684117	-100.538	0
0.5767	-29.1884	-12.186	-0.0739586	-102.981	0
0.5773	-33.4622	-12.186	1.44219	-104.202	0
0.5780	-31.6312	-13.102	-0.998441	-101.457	0
0.5787	-30.105	-13.102	-1.29427	-93.216	0
0.5793	-25.8312	-12.7951	2.66251	-77.6528	0
0.5800	-17.2883	-11.27	3.58699	-55.6807	0
0.5807	-10.2691	-8.21514	2.05235	-34.6216	0
0.5813	-5.38576	-6.69009	3.58699	-16.3134	0
0.5820	1.32858	-6.69009	4.80731	3.83263	0
0.5827	8.95722	-4.85811	3.58699	25.8048	0
0.5833	15.6716	-1.19894	1.75652	45.0261	0
0.5840	20.2502	0.939969	1.75652	63.3401	0
0.5847	24.5217	1.2421	4.19715	81.0377	0
0.5853	32.1503	1.54903	4.49298	92.6344	0
0.5860	37.0337	3.68315	1.75652	96.2984	0
0.5867	36.7289	4.90606	1.44219	100.875	0
0.5873	39.4742	1.85596	2.05235	104.539	0
0.5880	39.7813	-0.28295	1.75652	98.4328	0
0.5887	32.1503	0.633041	-0.0739586	87.1443	0
0.5893	25.1312	3.07408	-2.82891	75.8499	0
0.5900	22.0812	5.82206	-4.04923	57.2335	0
0.5907	16.893	5.82206	-2.82891	33.7376	0
0.5913	9.8739	0.939969	-2.82891	15.7318	0
0.5920	2.55002	-3.63998	-3.73491	-0.13958	0
0.5927	-5.081	-4.85811	-2.51459	-20.8904	0
0.5933	-9.0477	-6.69009	-2.82891	-41.9437	0
0.5940	-14.5406	-9.74499	-4.34507	-59.0364	0
0.5947	-23.3907	-12.186	-2.82891	-73.9889	0
0.5953	-27.0526	-14.6271	-2.21876	-85.5856	0
0.5960	-27.6645	-14.0132	-3.73491	-90.4709	0
0.5967	-30.4098	-10.3541	-2.51459	-91.0816	0
0.5973	-27.9693	-9.74499	-0.0739586	-90.4709	0
0.5980	-23.6955	-11.27	-0.998441	-87.1152	0
0.5987	-24.6121	-8.21514	-0.684117	-80.0955	0
0.5993	-21.255	-4.85811	2.05235	-69.4118	0
0.6000	-14.8454	-6.99702	2.66251	-52.9356	0
0.6007	-16.6763	-6.99702	1.44219	-30.6552	0
0.6013	-18.2025	-2.11493	2.36667	-9.90434	0
0.6020	-10.8787	-0.589879	3.58699	7.49078	0
0.6027	-2.33335	-0.28295	4.19715	27.631	0
0.6033	4.68576	4.90606	4.19715	48.9983	0
0.6040	12.6192	7.95617	2.66251	67.3065	0
0.6047	17.5025	6.12419	0.832034	83.4803	0
0.6053	21.1645	7.65404	0.5362	94.4664	0
0.6060	23.9121	10.7041	0.832034	98.741	0
0.6067	27.5741	10.3972	2.05235	100.875	0
0.6073	32.7622	10.7041	2.05235	103.318	0
0.6080	33.6765	14.3681	-0.998441	99.9623	0
0.6087	27.8788	15.8932	-2.82891	92.332	0
0.6093	25.4383	13.7542	-1.90443	80.1246	0
0.6100	23.9121	11.9223	-3.12475	59.9844	0
0.6107	17.5025	10.3972	-5.26955	37.704	0
0.6113	13.8406	5.82206	-3.73491	18.7851	0
0.6120	8.65246	1.54903	-4.04923	-1.05266	0
0.6127	-5.69053	1.2421	-10.1508	-23.3331	0
0.6133	-16.9811	0.0239788	-13.4974	-42.5544	0
0.6140	-18.8145	-3.03092	-11.0568	-61.1708	0
0.6147	-22.7812	-3.63998	-8.32034	-78.8742	0
0.6153	-27.3574	-5.16504	-8.32034	-88.9414	0
0.6160	-29.1884	-10.6562	-6.48986	-93.216	0
0.6167	-32.8503	-12.7951	-3.12475	-96.5717	0
0.6173	-33.4622	-8.52207	-3.43907	-96.88	0
0.6180	-29.1884	-7.29915	-6.7857	-93.8266	0
0.6187	-27.6645	-10.9631	-5.56538	-89.552	0
0.6193	-27.3574	-13.102	-0.998441	-78.5659	0
0.6200	-23.6955	-11.27	-0.0739586	-57.8151	0
0.6207	-17.8978	-9.74499	0.221876	-35.5405	0
0.6213	-9.35247	-8.52207	1.44219	-16.3134	0
0.6220	-0.80715	-3.03092	0.221876	3.83263	0
0.6227	3.76908	1.85596	1.75652	26.1072	0
0.6233	9.26199	0.633041	5.7133	46.8581	0
0.6240	16.5882	-0.28295	3.58699	66.0852	0
0.6247	17.5025	6.43112	-0.388282	83.1779	0
0.6253	16.5882	11.6201	0.832034	93.5533	0
0.6260	21.774	10.7041	0.5362	98.1303	0
0.6267	26.0479	11.9223	-1.90443	101.789	0
0.6273	26.3526	15.2793	0.5362	101.789	0
0.6280	26.6574	14.3681	1.75652	99.0434	0
0.6287	26.3526	11.6201	-0.998441	95.3853	0
0.6293	22.6907	9.17909	-2.82891	84.091	0
0.6300	18.1121	4.59914	-3.73491	61.5081	0
0.6307	11.093	2.15809	-4.65939	38.6229	0
0.6313	1.02382	3.38101	-2.82891	20.3088	0
0.6320	-6.30006	0.633041	-1.29427	0.471082	0
0.6327	-10.8787	-6.99702	-1.90443	-20.2798	0
0.6333	-12.4049	-11.8791	-3.43907	-39.8093	0
0.6340	-13.3192	-10.3541	-5.26955	-61.1708	0
0.6347	-19.1192	-9.43806	-5.56538	-79.4848	0
0.6353	-26.4431	-12.186	-2.82891	-86.8069	0
0.6360	-29.4955	-16.7612	-0.998441	-91.6922	0
0.6367	-33.767	-18.5932	-3.12475	-100.538	0
0.6373	-39.5646	-16.7612	-4.65939	-101.457	0
0.6380	-39.2599	-13.102	-2.82891	-92.9136	0
0.6387	-33.1574	-8.829	-0.0739586	-86.1963	0
0.6393	-29.8003	-5.7741	2.66251	-77.3446	0
0.6400	-26.4431	-3.94212	3.58699	-57.8151	0
0.6407	-17.8978	-1.50107	2.66251	-36.1453	0
0.6413	-8.13103	2.46502	3.27267	-19.0584	0
0.6420	-1.72383	7.04018	3.27267	-0.13958	0
0.6427	4.99052	10.7041	2.66251	22.1408	0
0.6433	12.9239	13.7542	3.58699	40.449	0
0.6440	19.3335	15.5862	5.10314	57.8442	0
0.6447	25.1312	16.8091	5.10314	76.1582	0
0.6453	33.3717	17.4182	4.49298	87.7549	0
0.6460	40.0861	18.9433	4.49298	90.5	0
0.6467	40.3908	20.7752	5.41746	94.164	0
0.6473	37.9503	19.5523	6.32346	95.6877	0
0.6480	35.2027	18.0273	3.88282	88.0574	0
0.6487	28.4884	18.9433	2.05235	77.3795	0
0.6493	21.1645	19.5523	3.58699	67.0041	0
0.6500	17.8073	18.9433	4.49298	49.609	0
0.6507	13.2311	18.3342	1.75652	28.8523	0
0.6513	6.51673	14.3681	-0.0739586	10.8465	0
0.6520	1.93811	8.87216	-0.684117	-10.8174	0
0.6527	-0.80715	7.04018	-0.388282	-34.9298	0
0.6533	-7.21673	4.59914	0.221876	-54.1511	0
0.6540	-16.0668	0.633041	-0.0739586	-70.3249	0
0.6547	-22.1692	-1.50107	-0.0739586	-87.72	0
0.6553	-26.1383	-3.03092	0.5362	-100.846	0
0.6560	-29.1884	-4.55597	0.5362	-105.423	0
0.6567	-28.2741	-4.85811	-0.0739586	-107.255	0
0.6573	-23.6955	-5.16504	2.05235	-107.866	0
0.6580	-22.7812	-3.33305	5.41746	-103.9	0
0.6587	-25.5264	-1.50107	5.7133	-95.9611	0
0.6593	-23.6955	-3.63998	5.7133	-84.975	0
0.6600	-19.1192	-2.41706	5.41746	-67.5798	0
0.6607	-16.9811	4.297	3.58699	-46.2183	0
0.6613	-13.6263	7.95617	5.41746	-26.0781	0
0.6620	-7.21673	8.57003	9.39274	-6.24038	0
0.6627	-0.502385	12.5361	7.24794	14.2081	0
0.6633	7.12626	14.6702	2.97683	33.4293	0
0.6640	12.6192	13.7542	3.58699	53.2671	0
0.6647	15.062	16.5022	4.80731	72.4942	0
0.6653	19.3335	18.9433	3.58699	83.4803	0
0.6660	25.7431	18.3342	4.19715	88.668	0
0.6667	31.236	18.9433	3.27267	93.2451	0
0.6673	33.3717	18.9433	0.5362	93.8557	0
0.6680	30.3193	15.8932	3.27267	90.1976	0
0.6687	28.1836	14.3681	4.80731	84.7016	0
0.6693	31.236	15.8932	0.832034	72.8025	0
0.6700	29.1003	16.1953	0.832034	52.354	0
0.6707	19.6383	15.2793	3.88282	31.6032	0
0.6713	11.4001	12.5361	3.27267	14.2081	0
0.6720	1.93811	9.17909	1.75652	-4.71663	0
0.6727	-10.2691	7.95617	0.832034	-26.9912	0
0.6733	-16.0668	6.73805	-2.82891	-48.0503	0
0.6740	-18.2025	3.99007	-1.90443	-64.8348	0
0.6747	-23.0859	3.07408	3.27267	-79.1766	0
0.6753	-27.0526	1.54903	1.75652	-90.7733	0
0.6760	-27.0526	-2.11493	-3.73491	-95.9611	0
0.6767	-27.3574	-4.55597	-3.12475	-96.88	0
0.6773	-27.6645	-4.85811	1.14636	-97.4906	0
0.6780	-28.2741	-5.7741	2.97683	-95.3504	0
0.6787	-27.0526	-6.38796	2.66251	-88.0283	0
0.6793	-20.9502	-5.7741	1.75652	-75.8209	0
0.6800	-15.1501	-5.16504	2.36667	-58.1233	0
0.6807	-10.8787	-4.24905	3.58699	-36.4536	0
0.6813	-2.33335	-1.50107	2.05235	-17.5347	0
0.6820	8.34769	2.15809	2.36667	0.471082	0
0.6827	14.7549	4.297	6.63778	23.6646	0
0.6833	18.724	3.99007	7.8581	44.7237	0
0.6840	22.3859	3.99007	3.58699	60.595	0
0.6847	24.8264	7.34711	0.832034	77.0713	0
0.6853	25.7431	11.6201	0.832034	90.8024	0
0.6860	26.9621	13.1452	-0.684117	96.909	0
0.6867	29.405	11.3132	-0.684117	98.741	0
0.6873	32.7622	7.95617	1.75652	99.0434	0
0.6880	33.9813	6.12419	1.75652	96.2984	0
0.6887	33.067	7.04018	-1.6086	90.5	0
0.6893	29.405	6.12419	-2.82891	78.9032	0
0.6900	21.4692	1.2421	-0.998441	59.9844	0
0.6907	14.4501	-3.94212	-0.998441	38.6229	0
0.6913	11.093	-5.47196	-4.04923	18.4769	0
0.6920	4.38099	-5.7741	-5.26955	-1.66332	0
0.6927	-4.77623	-6.69009	-3.43907	-20.5822	0
0.6933	-8.13103	-8.52207	-3.43907	-38.8962	0
0.6940	-10.5739	-10.3541	-3.43907	-57.8151	0
0.6947	-18.2025	-11.27	-0.998441	-76.1233	0
0.6953	-22.4764	-12.4882	-0.0739586	-89.8603	0
0.6960	-25.5264	-17.6772	-2.82891	-96.88	0
0.6967	-34.0717	-20.1182	-2.82891	-98.4037	0
0.6973	-40.4813	-16.4591	-0.998441	-96.88	0
0.6980	-37.7337	-15.5431	-0.0739586	-94.1291	0
0.6987	-33.767	-18.5932	1.14636	-89.552	0
0.6993	-29.4955	-17.6772	0.832034	-76.7339	0
0.7000	-22.4764	-14.9292	-0.684117	-53.8487	0
0.7007	-15.4573	-15.2361	2.05235	-30.6552	0
0.7013	-11.7953	-14.3201	5.7133	-12.9518	0
0.7020	-9.0477	-9.43806	6.32346	7.18835	0
0.7027	-1.72383	-6.69009	6.02762	29.1605	0
0.7033	8.34769	-6.38796	4.80731	45.945	0
0.7040	12.9239	-3.94212	2.97683	63.6425	0
0.7047	17.5025	0.0239788	3.88282	81.6483	0
0.7053	28.1836	3.68315	2.05235	90.8024	0
0.7060	32.7622	5.51513	-3.43907	97.2114	0
0.7067	30.3193	3.38101	-2.82891	104.539	0
0.7073	32.4574	0.326112	1.75652	102.707	0
0.7080	33.9813	-0.589879	-0.998441	95.9959	0
0.7087	27.8788	-0.589879	-5.56538	90.5	0
0.7093	24.5217	-2.11493	-5.26955	78.9032	0
0.7100	22.9954	-3.94212	-5.26955	59.0655	0
0.7107	15.9763	-6.08103	-5.87971	39.536	0
0.7113	8.65246	-7.60608	-5.87971	20.3088	0
0.7120	2.24288	-8.21514	-7.10002	-0.13958	0
0.7127	-4.46909	-11.5722	-6.17554	-19.3609	0
0.7133	-7.82626	-16.7612	-3.43907	-39.5069	0
0.7140	-13.3192	-17.9841	-5.26955	-59.6471	0
0.7147	-23.6955	-18.5932	-7.39586	-75.5184	0
0.7153	-28.5788	-20.4252	-4.95522	-86.1963	0
0.7160	-29.1884	-19.8113	-3.73491	-92.3029	0
0.7167	-33.767	-20.1182	-4.95522	-95.048	0
0.7173	-33.767	-23.1683	-2.82891	-97.1824	0
0.7180	-27.3574	-21.3411	0.221876	-94.7397	0
0.7187	-26.4431	-14.9292	0.832034	-86.8069	0
0.7193	-25.5264	-16.7612	2.66251	-77.0422	0
0.7200	-19.1192	-21.3411	5.10314	-59.6471	0
0.7207	-16.6763	-17.0681	3.88282	-34.9298	0
0.7213	-15.1501	-10.3541	1.75652	-15.3945	0
0.7220	-5.99529	-8.21514	1.75652	1.08174	0
0.7227	4.99052	-6.69009	3.58699	25.8048	0
0.7233	10.1787	-4.85811	5.10314	47.777	0
0.7240	13.8406	-4.24905	3.58699	62.4212	0
0.7247	18.724	-0.892012	1.14636	80.1246	0
0.7253	24.5217	2.76715	2.36667	95.3853	0
0.7260	28.4884	3.38101	4.49298	98.4328	0
0.7267	30.3193	4.90606	2.97683	99.9623	0
0.7273	31.236	5.51513	0.832034	103.318	0
0.7280	30.0146	1.54903	0.832034	97.2114	0
0.7287	28.1836	-1.19894	-0.0739586	90.8024	0
0.7293	27.5741	0.326112	-1.90443	87.1443	0
0.7300	23.9121	-0.28295	-0.388282	67.9172	0
0.7307	16.893	-3.03092	0.832034	38.9253	0
0.7313	12.9239	-6.69009	-0.998441	22.1408	0
0.7320	7.43102	-12.186	-2.51459	6.88012	0
0.7327	-5.99529	-14.9292	-3.12475	-19.0584	0
0.7333	-17.2883	-13.102	-3.73491	-41.6413	0
0.7340	-21.8645	-15.2361	-2.51459	-57.5127	0
0.7347	-25.8312	-17.0681	-0.998441	-75.8209	0
0.7353	-29.4955	-14.0132	-2.21876	-88.6389	0
0.7360	-32.5455	-13.102	-2.82891	-91.9947	0
0.7367	-35.2932	-14.0132	-2.82891	-95.9611	0
0.7373	-34.9884	-13.102	-3.12475	-98.1013	0
0.7380	-33.1574	-14.3201	-1.29427	-93.216	0
0.7387	-32.5455	-15.2361	1.14636	-85.8939	0
0.7393	-29.1884	-12.186	1.75652	-75.8209	0
0.7400	-24.6121	-9.43806	0.832034	-56.5938	0
0.7407	-18.2025	-6.69009	0.5362	-32.7896	0
0.7413	-6.6072	-3.94212	2.97683	-14.4814	0
0.7420	4.68576	-3.33305	6.9521	3.83263	0
0.7427	10.1787	-1.50107	6.32346	26.1072	0
0.7433	16.2811	1.2421	3.58699	48.9983	0
0.7440	21.774	2.15809	4.19715	67.0041	0
0.7447	21.774	5.21299	3.58699	80.7352	0
0.7453	22.6907	10.7041	-0.388282	91.1107	0
0.7460	29.1003	12.2292	-0.0739586	98.1303	0
0.7467	33.3717	11.3132	2.36667	100.573	0
0.7473	32.7622	10.7041	0.5362	98.1303	0
0.7480	31.8455	7.95617	-2.21876	94.4664	0
0.7487	32.1503	5.82206	-2.51459	89.8893	0
0.7493	29.405	5.82206	-1.29427	78.9032	0
0.7500	21.1645	3.38101	0.832034	58.7631	0
0.7507	14.1454	0.633041	-0.684117	37.0933	0
0.7513	10.1787	-0.589879	-5.56538	16.3425	0
0.7520	3.76908	-2.11493	-7.10002	-6.24038	0
0.7527	-2.02859	-3.94212	-4.65939	-27.2995	0
0.7533	-5.081	-5.7741	-3.12475	-45.6077	0
0.7540	-11.7953	-8.21514	-2.82891	-63.311	0
0.7547	-21.5597	-9.43806	-2.82891	-79.4848	0
0.7553	-27.0526	-10.3541	-3.73491	-91.384	0
0.7560	-31.3265	-8.829	-3.43907	-101.457	0
0.7567	-36.5146	-2.41706	-1.90443	-108.779	0
0.7573	-36.2075	1.2421	-2.82891	-107.866	0
0.7580	-32.8503	-3.03092	-4.34507	-100.538	0
0.7587	-31.6312	-4.85811	-2.82891	-93.8266	0
0.7593	-27.9693	0.0239788	-0.0739586	-83.4512	0
0.7600	-21.8645	2.46502	-0.388282	-63.311	0
0.7607	-15.4573	2.46502	-2.82891	-40.42	0
0.7613	-9.0477	3.68315	-1.90443	-22.7224	0
0.7620	-3.55479	4.90606	0.5362	-4.10597	0
0.7627	3.15955	4.297	0.5362	19.0875	0
0.7633	10.4834	3.68315	-0.998441	39.8384	0
0.7640	15.6716	5.51513	1.44219	57.8442	0
0.7647	22.3859	9.78815	4.49298	74.6286	0
0.7653	33.067	12.5361	3.58699	85.004	0
0.7660	37.6432	14.3681	-0.0739586	88.9762	0
0.7667	36.7289	16.1953	0.5362	94.4664	0
0.7673	41.3075	14.0612	3.58699	97.2114	0
0.7680	41.6123	8.87216	2.66251	91.7213	0
0.7687	30.3193	7.95617	-0.998441	82.5672	0
0.7693	22.3859	8.2631	-0.998441	70.6622	0
0.7700	20.2502	6.12419	2.05235	50.522	0
0.7707	12.3144	6.12419	3.58699	28.5499	0
0.7713	3.76908	7.65404	1.75652	12.0678	0
0.7720	-0.197621	3.07408	1.44219	-6.24038	0
0.7727	-7.21673	-3.03092	2.36667	-26.9912	0
0.7733	-14.5406	-3.03092	-0.388282	-46.5266	0
0.7740	-20.0335	0.326112	-5.26955	-67.5798	0
0.7747	-25.8312	0.326112	-4.34507	-87.72	0
0.7753	-27.9693	-2.41706	-0.388282	-97.4906	0
0.7760	-27.3574	-2.11493	-1.90443	-99.625	0
0.7767	-30.7146	-0.28295	-2.82891	-103.9	0
0.7773	-32.5455	-3.33305	1.14636	-107.558	0
0.7780	-28.5788	-6.99702	2.97683	-105.115	0
0.7787	-26.7479	-6.38796	2.66251	-97.1824	0
0.7793	-24.6121	-6.69009	4.49298	-84.0619	0
0.7800	-18.2025	-9.43806	5.41746	-65.7479	0
0.7807	-15.1501	-8.52207	4.80731	-45.6077	0
0.7813	-13.6263	-4.24905	6.32346	-26.9912	0
0.7820	-7.21673	-0.892012	6.63778	-6.85104	0
0.7827	1.32858	1.54903	3.88282	16.0342	0
0.7833	8.04293	4.90606	2.66251	35.872	0
0.7840	14.1454	8.87216	3.88282	52.6564	0
0.7847	20.2502	12.5361	5.10314	70.3598	0
0.7853	24.5217	13.4521	4.49298	83.4803	0
0.7860	27.5741	13.4521	1.44219	88.0574	0
0.7867	30.0146	13.4521	-0.0739586	92.6344	0
0.7873	30.6241	13.1452	2.97683	95.9959	0
0.7880	27.2693	13.1452	4.49298	91.1107	0
0.7887	23.605	11.9223	2.36667	84.091	0
0.7893	24.2169	8.87216	0.832034	75.8499	0
0.7900	22.6907	9.48122	0.832034	56.0122	0
0.7907	16.2811	12.2292	1.14636	31.2949	0
0.7913	10.1787	7.65404	0.221876	15.1211	0
0.7920	0.411908	1.2421	-2.51459	-2.57641	0
0.7927	-14.2358	3.07408	-2.82891	-26.6888	0
0.7933	-21.8645	3.99007	-0.684117	-47.4397	0
0.7940	-23.3907	-1.50107	-0.998441	-63.0028	0
0.7947	-28.2741	-2.11493	-0.998441	-81.3168	0
0.7953	-33.767	-0.28295	1.75652	-95.048	0
0.7960	-36.5146	-3.33305	0.5362	-101.149	0
0.7967	-38.0384	-4.85811	-1.90443	-104.51	0
0.7973	-38.0384	-2.72399	-0.388282	-106.645	0
0.7980	-35.9027	-3.33305	-0.0739586	-103.289	0
0.7987	-31.936	-5.7741	-0.0739586	-95.6586	0
0.7993	-25.5264	-4.55597	3.58699	-82.2299	0
0.8000	-20.0335	-1.808	4.19715	-62.3921	0
0.8007	-14.2358	0.633041	-0.0739586	-41.0306	0
0.8013	-2.94526	2.76715	-0.998441	-20.2798	0
0.8020	6.51673	3.68315	2.97683	1.08174	0
0.8027	9.26199	5.82206	4.19715	21.8326	0
0.8033	15.6716	8.2631	2.36667	39.536	0
0.8040	24.5217	7.34711	1.14636	57.8442	0
0.8047	26.3526	6.12419	1.44219	75.5475	0
0.8053	24.8264	8.87216	1.44219	88.0574	0
0.8060	25.7431	12.5361	0.832034	95.9959	0
0.8067	27.5741	11.6201	0.832034	101.789	0
0.8073	30.0146	12.5361	1.14636	102.399	0
0.8080	31.236	14.3681	2.36667	99.0434	0
0.8087	29.405	11.9223	2.66251	94.164	0
0.8093	25.7431	7.95617	-0.684117	82.8696	0
0.8100	19.943	8.2631	-4.34507	63.9508	0
0.8107	13.8406	8.57003	-3.12475	42.8917	0
0.8113	8.65246	6.43112	-0.388282	22.7515	0
0.8120	2.24288	5.82206	-1.90443	3.52439	0
0.8127	-3.25003	3.07408	-3.73491	-16.924	0
0.8133	-3.25003	-2.11493	-2.82891	-38.8962	0
0.8140	-5.69053	-4.85811	-3.73491	-59.0364	0
0.8147	-14.5406	-8.52207	-4.95522	-74.9078	0
0.8153	-20.0335	-12.186	-4.04923	-84.6725	0
0.8160	-23.3907	-11.27	-3.73491	-91.0816	0
0.8167	-30.105	-10.9631	-4.95522	-97.4906	0
0.8173	-34.6813	-14.0132	-4.04923	-100.538	0
0.8180	-33.1574	-11.27	-1.90443	-96.2693	0
0.8187	-31.3265	-5.7741	-1.29427	-89.8603	0
0.8193	-29.1884	-7.29915	-1.6086	-80.0955	0
0.8200	-23.6955	-8.21514	-0.998441	-59.3388	0
0.8207	-14.8454	-4.55597	-0.388282	-36.756	0
0.8213	-6.6072	-2.11493	0.221876	-20.2798	0
0.8220	-0.80715	-0.28295	1.14636	-0.750241	0
0.8227	5.90482	1.2421	2.05235	23.0539	0
0.8233	15.062	-1.19894	2.36667	41.6704	0
0.8240	18.724	1.54903	2.66251	59.0655	0
0.8247	19.943	7.65404	3.27267	77.0713	0
0.8253	28.4884	3.68315	1.75652	88.9762	0
0.8260	36.1194	-1.19894	-0.0739586	96.2984	0
0.8267	34.5932	1.54903	0.832034	103.01	0
0.8273	33.9813	-0.28295	0.832034	103.318	0
0.8280	35.8122	-3.03092	-2.82891	96.2984	0
0.8287	30.3193	3.38101	-4.34507	89.2787	0
0.8293	22.9954	7.95617	-3.73491	79.2057	0
0.8300	18.1121	3.99007	-4.34507	58.7631	0
0.8307	13.2311	0.939969	-3.73491	36.1802	0
0.8313	9.8739	-3.33305	-2.51459	18.1744	0
0.8320	4.68576	-7.91301	-3.12475	-1.05266	0
0.8327	-5.081	-6.69009	-4.34507	-22.7224	0
0.8333	-12.1001	-5.7741	-5.87971	-41.3389	0
0.8340	-15.762	-8.52207	-8.00601	-59.3388	0
0.8347	-20.9502	-10.0471	-7.71018	-77.6528	0
0.8353	-25.2217	-12.4882	-7.10002	-87.4176	0
0.8360	-28.2741	-15.2361	-7.39586	-89.552	0
0.8367	-31.0193	-13.102	-6.17554	-94.1291	0
0.8373	-28.5788	-11.8791	-3.73491	-96.88	0
0.8380	-24.3074	-13.102	-2.51459	-91.0816	0
0.8387	-24.9169	-9.74499	-0.998441	-83.143	0
0.8393	-24.3074	-9.13113	0.221876	-73.9889	0
0.8400	-18.8145	-14.0132	-0.0739586	-56.5938	0
0.8407	-15.1501	-13.102	1.44219	-36.1453	0
0.8413	-13.0144	-6.69009	2.36667	-18.1454	0
0.8420	-8.43817	-4.24905	1.75652	3.22197	0
0.8427	-2.33335	-3.94212	2.05235	27.0261	0
0.8433	4.07385	-1.50107	2.05235	46.2474	0
0.8440	9.56913	0.326112	1.75652	65.1721	0
0.8447	16.5882	2.76715	2.66251	84.3992	0
0.8453	25.7431	5.21299	2.36667	95.6877	0
0.8460	30.0146	5.21299	-0.998441	98.1303	0
0.8467	27.8788	5.21299	-0.998441	99.9623	0
0.8473	26.0479	6.12419	1.14636	102.707	0
0.8480	25.7431	4.90606	0.832034	100.573	0
0.8487	24.8264	3.07408	-0.998441	93.5533	0
0.8493	24.5217	4.297	-2.21876	80.427	0
0.8500	20.8597	5.51513	-4.65939	60.595	0
0.8507	14.1454	4.297	-5.56538	40.449	0
0.8513	8.65246	2.15809	-3.73491	23.3622	0
0.8520	1.93811	2.15809	-3.43907	2.30307	0
0.8527	-6.91197	3.07408	-7.39586	-20.2798	0
0.8533	-12.7096	0.0239788	-10.4466	-37.6749	0
0.8540	-19.1192	-4.55597	-8.00601	-55.07	0
0.8547	-25.8312	-5.7741	-4.65939	-73.9889	0
0.8553	-26.4431	-6.38796	-6.17554	-84.975	0
0.8560	-24.3074	-10.3541	-7.39586	-88.0283	0
0.8567	-27.3574	-12.7951	-4.65939	-91.384	0
0.8573	-30.7146	-12.186	-2.82891	-94.1291	0
0.8580	-30.7146	-12.7951	-3.12475	-91.9947	0
0.8587	-31.3265	-13.102	-2.51459	-85.2832	0
0.8593	-29.4955	-11.27	-2.82891	-73.6865	0
0.8600	-23.0859	-9.13113	-2.82891	-55.6807	0
0.8607	-16.9811	-7.60608	-0.388282	-34.0109	0
0.8613	-10.2691	-4.85811	1.44219	-14.4814	0
0.8620	1.02382	0.326112	1.75652	3.52439	0
0.8627	12.0096	4.297	1.75652	25.1941	0
0.8633	16.893	4.297	2.36667	48.0794	0
0.8640	19.3335	3.07408	2.05235	65.1721	0
0.8647	22.0812	3.38101	0.832034	79.5139	0
0.8653	24.8264	1.2421	-1.90443	92.0237	0
0.8660	27.2693	-1.808	-3.43907	98.1303	0
0.8667	29.7098	0.633041	-2.21876	100.875	0
0.8673	31.236	5.21299	-0.998441	102.399	0
0.8680	31.236	6.12419	-2.21876	99.0434	0
0.8687	31.8455	4.59914	-4.95522	93.5533	0
0.8693	30.0146	4.59914	-6.48986	85.004	0
0.8700	21.1645	7.65404	-4.95522	63.9508	0
0.8707	12.3144	10.0951	-5.87971	38.3146	0
0.8713	8.04293	7.34711	-8.9305	20.9195	0
0.8720	-0.80715	2.46502	-7.39586	3.83263	0
0.8727	-11.7953	0.633041	-5.26955	-19.9715	0
0.8733	-13.0144	0.326112	-5.87971	-41.0306	0
0.8740	-14.5406	-0.892012	-4.95522	-58.734	0
0.8747	-23.3907	-1.808	-2.51459	-77.9553	0
0.8753	-27.0526	-4.85811	-3.73491	-90.4709	0
0.8760	-28.8836	-8.829	-5.56538	-94.1291	0
0.8767	-38.3456	-8.829	-4.65939	-98.1013	0
0.8773	-42.9218	-6.69009	-2.51459	-101.759	0
0.8780	-39.2599	-6.99702	-0.388282	-98.7119	0
0.8787	-38.0384	-7.91301	0.221876	-92.3029	0
0.8793	-32.8503	-6.69009	0.221876	-80.3979	0
0.8800	-23.6955	-4.85811	1.75652	-59.3388	0
0.8807	-20.0335	-2.11493	3.58699	-37.3666	0
0.8813	-14.8454	0.939969	3.58699	-19.3609	0
0.8820	-4.16432	3.38101	3.88282	-0.750241	0
0.8827	3.46432	5.21299	3.58699	20.0064	0
0.8833	7.43102	7.65404	1.75652	39.2277	0
0.8840	12.0096	8.2631	2.66251	56.9311	0
0.8847	16.893	7.65404	4.49298	74.018	0
0.8853	23.9121	7.34711	2.66251	86.2254	0
0.8860	30.3193	8.57003	2.66251	91.4131	0
0.8867	32.7622	10.0951	3.58699	92.6344	0
0.8873	34.8979	8.87216	0.221876	92.6344	0
0.8880	34.5932	7.95617	-1.29427	88.9762	0
0.8887	26.6574	10.7041	1.44219	81.0377	0
0.8893	20.5549	13.4521	1.14636	67.9172	0
0.8900	19.3335	10.3972	-0.998441	48.0794	0
0.8907	15.062	6.12419	0.5362	26.1072	0
0.8913	8.34769	4.297	0.221876	8.10144	0
0.8920	2.24288	-0.28295	-1.90443	-9.5961	0
0.8927	-4.16432	-5.7741	0.832034	-30.9576	0
0.8933	-10.5739	-6.99702	2.66251	-52.0167	0
0.8940	-16.6763	-8.21514	1.75652	-70.3249	0
0.8947	-22.1692	-10.6562	2.36667	-87.72	0
0.8953	-25.2217	-10.3541	2.97683	-100.538	0
0.8960	-27.0526	-8.829	3.58699	-105.115	0
0.8967	-27.9693	-9.74499	7.24794	-107.255	0
0.8973	-27.3574	-11.27	9.07841	-108.779	0
0.8980	-27.3574	-11.27	10.0029	-105.726	0
0.8987	-25.5264	-13.102	13.6638	-98.7119	0
0.8993	-18.2025	-16.7612	14.5698	-87.72	0
0.9000	-12.7096	-17.6772	10.2987	-70.0225	0
0.9007	-13.3192	-14.0132	9.68857	-48.9634	0
0.9013	-13.6263	-8.52207	11.2232	-30.9576	0
0.9020	-6.91197	-4.24905	10.9089	-11.7363	0
0.9027	3.46432	-1.50107	10.2987	11.1547	0
0.9033	10.1787	0.326112	9.07841	30.0736	0
0.9040	14.7549	1.85596	7.24794	46.8581	0
0.9047	22.9954	3.68315	7.24794	65.1721	0
0.9053	27.5741	5.21299	6.32346	77.9902	0
0.9060	24.8264	7.34711	4.80731	83.1779	0
0.9067	27.2693	8.87216	6.02762	88.3656	0
0.9073	33.9813	7.95617	6.63778	89.8893	0
0.9080	30.3193	8.87216	6.63778	84.091	0
0.9087	25.4383	10.7041	8.17242	77.3795	0
0.9093	28.4884	7.95617	5.10314	69.1385	0
0.9100	26.6574	5.51513	-0.0739586	51.7434	0
0.9107	16.5882	7.04018	1.44219	29.7712	0
0.9113	11.093	4.90606	3.58699	10.8465	0
0.9120	4.68576	-0.892012	0.5362	-9.5961	0
0.9127	-8.74294	-2.11493	-0.998441	-32.7896	0
0.9133	-18.2025	-1.19894	-0.998441	-53.5405	0
0.9140	-21.8645	-3.63998	-2.82891	-70.3249	0
0.9147	-25.8312	-5.7741	-2.51459	-86.5045	0
0.9153	-28.5788	-6.69009	0.832034	-99.625	0
0.9160	-30.7146	-7.60608	0.832034	-105.115	0
0.9167	-32.8503	-7.29915	-0.684117	-106.645	0
0.9173	-31.0193	-9.43806	1.75652	-108.168	0
0.9180	-28.8836	-11.8791	4.49298	-106.034	0
0.9187	-28.8836	-9.43806	4.49298	-99.3168	0
0.9193	-26.4431	-7.60608	3.88282	-88.6389	0
0.9200	-21.8645	-8.21514	4.49298	-69.7201	0
0.9207	-16.6763	-6.08103	4.80731	-44.6946	0
0.9213	-7.82626	-2.11493	3.58699	-23.6355	0
0.9220	3.15955	2.15809	3.58699	-6.85104	0
0.9227	11.093	5.51513	5.41746	15.1211	0
0.9233	16.5882	5.51513	7.24794	37.704	0
0.9240	19.6383	6.12419	5.41746	54.7967	0
0.9247	18.4192	11.3132	4.19715	69.7491	0
0.9253	16.5882	12.5361	4.49298	82.8696	0
0.9260	18.4192	9.17909	3.58699	89.8893	0
0.9267	22.3859	9.17909	2.97683	93.5533	0
0.9273	25.7431	10.0951	4.19715	97.8221	0
0.9280	26.0479	7.95617	3.58699	95.9959	0
0.9287	26.6574	7.04018	2.97683	85.9229	0
0.9293	25.4383	6.12419	4.19715	75.2393	0
0.9300	18.4192	3.99007	2.66251	62.7294	0
0.9307	9.8739	0.939969	-0.684117	41.9786	0
0.9313	4.68576	-3.94212	0.221876	20.3088	0
0.9320	-2.33335	-8.52207	3.27267	3.22197	0
0.9327	-10.8787	-8.21514	2.36667	-16.6158	0
0.9333	-14.8454	-6.69009	-0.0739586	-38.8962	0
0.9340	-18.2025	-8.21514	0.5362	-57.5127	0
0.9347	-23.3907	-6.99702	1.75652	-73.3782	0
0.9353	-25.5264	-6.69009	1.44219	-83.4512	0
0.9360	-27.3574	-11.27	1.75652	-87.1152	0
0.9367	-34.3765	-12.186	2.66251	-93.216	0
0.9373	-37.4289	-8.52207	1.75652	-97.1824	0
0.9380	-33.767	-8.829	-0.0739586	-91.384	0
0.9387	-31.6312	-9.43806	1.75652	-84.0619	0
0.9393	-28.2741	-5.7741	3.58699	-74.9078	0
0.9400	-20.0335	-3.03092	5.10314	-55.9831	0
0.9407	-11.7953	-2.41706	5.41746	-34.3192	0
0.9413	-7.82626	-1.19894	3.88282	-15.0921	0
0.9420	-2.33335	-1.19894	3.58699	6.57769	0
0.9427	7.12626	-1.19894	5.7133	28.2416	0
0.9433	17.1978	0.633041	5.41746	48.0794	0
0.9440	22.9954	4.297	3.88282	69.4409	0
0.9447	26.9621	7.95617	5.7133	86.836	0
0.9453	33.067	8.2631	4.80731	97.2114	0
0.9460	38.2551	7.04018	0.221876	105.452	0
0.9467	40.3908	10.0951	-0.684117	110.64	0
0.9473	43.1385	12.8383	-0.0739586	109.116	0
0.9480	41.6123	11.6201	-3.12475	104.539	0
0.9487	34.8979	12.5361	-5.26955	97.2114	0
0.9493	30.6241	13.4521	-4.95522	85.004	0
0.9500	26.6574	9.78815	-6.17554	66.0852	0
0.9507	18.1121	7.04018	-7.39586	45.0261	0
0.9513	11.093	7.95617	-6.48986	26.4155	0
0.9520	7.73817	5.51513	-6.48986	6.57769	0
0.9527	2.24288	2.46502	-8.00601	-16.924	0
0.9533	-5.081	1.85596	-9.54065	-37.3666	0
0.9540	-12.7096	-0.892012	-8.61617	-54.4594	0
0.9547	-19.7288	-4.85811	-6.48986	-71.5462	0
0.9553	-20.9502	-6.69009	-7.10002	-83.4512	0
0.9560	-21.8645	-6.99702	-9.22633	-88.6389	0
0.9567	-26.4431	-8.52207	-8.61617	-93.5184	0
0.9573	-27.9693	-9.43806	-6.48986	-94.7397	0
0.9580	-24.6121	-7.91301	-5.56538	-89.2496	0
0.9587	-21.255	-4.85811	-5.26955	-82.2299	0
0.9593	-19.7288	-6.38796	-3.73491	-72.7676	0
0.9600	-19.1192	-10.3541	-2.82891	-55.6807	0
0.9607	-18.2025	-8.52207	-2.82891	-35.5405	0
0.9613	-13.9311	-3.33305	-2.82891	-15.3945	0
0.9620	-6.6072	-0.892012	-0.684117	5.65879	0
0.9627	1.32858	-0.589879	0.5362	26.7179	0
0.9633	8.65246	-0.28295	-0.684117	43.8106	0
0.9640	14.4501	0.326112	-2.82891	59.9844	0
0.9647	20.2502	2.46502	-3.73491	77.0713	0
0.9653	26.3526	4.59914	-1.90443	90.8024	0
0.9660	29.405	8.2631	-0.0739586	96.2984	0
0.9667	32.1503	13.7542	-0.388282	99.9623	0
0.9673	34.5932	15.8932	-0.998441	102.399	0
0.9680	32.7622	13.4521	-1.6086	98.741	0
0.9687	31.236	12.8383	-1.90443	90.5	0
0.9693	35.2027	13.4521	-2.51459	81.6483	0
0.9700	37.0337	11.9223	-2.82891	65.1721	0
0.9707	31.5408	9.78815	-2.51459	41.3679	0
0.9713	24.5217	6.43112	-0.998441	22.7515	0
0.9720	15.9763	1.54903	-1.6086	5.65879	0
0.9727	4.38099	-0.892012	-4.65939	-16.3134	0
0.9733	-5.081	-0.589879	-5.56538	-37.3666	0
0.9740	-11.7953	-3.33305	-4.95522	-54.1511	0
0.9747	-21.255	-6.69009	-3.12475	-71.5462	0
0.9753	-28.5788	-7.60608	-0.998441	-84.975	0
0.9760	-29.1884	-8.52207	-1.90443	-90.7733	0
0.9767	-30.105	-10.3541	-2.51459	-95.048	0
0.9773	-34.0717	-10.0471	-0.684117	-97.793	0
0.9780	-33.1574	-9.13113	-0.388282	-95.048	0
0.9787	-28.2741	-9.13113	-0.998441	-87.72	0
0.9793	-25.8312	-7.91301	1.14636	-77.6528	0
0.9800	-22.7812	-6.08103	0.832034	-59.6471	0
0.9807	-16.0668	-6.69009	0.832034	-37.9773	0
0.9813	-8.74294	-7.60608	3.27267	-20.2798	0
0.9820	-0.80715	-4.24905	2.66251	-3.79773	0
0.9827	7.43102	0.939969	1.44219	19.0875	0
0.9833	13.8406	1.54903	3.88282	40.449	0
0.9840	15.6716	0.0239788	2.66251	56.0122	0
0.9847	15.062	3.68315	-0.998441	72.1918	0
0.9853	18.1121	7.95617	2.05235	86.836	0
0.9860	22.0812	7.95617	4.49298	91.7213	0
0.9867	22.9954	7.95617	1.75652	95.077	0
0.9873	25.1312	9.48122	1.44219	100.265	0
0.9880	28.4884	7.04018	3.58699	97.2114	0
0.9887	26.9621	2.76715	2.36667	86.2254	0
0.9893	22.6907	0.0239788	0.5362	77.9902	0
0.9900	18.4192	-0.892012	-1.6086	64.2532	0
0.9907	11.093	-1.50107	-3.43907	39.8384	0
0.9913	2.85479	-3.03092	-4.65939	16.6449	0
0.9920	-2.63812	-3.94212	-6.17554	-1.05266	0
0.9927	-6.30006	-3.94212	-4.65939	-20.5822	0
0.9933	-8.74294	-5.47196	-0.388282	-41.6413	0
0.9940	-11.7953	-6.69009	-2.21876	-59.3388	0
0.9947	-18.5073	-7.60608	-6.48986	-76.7339	0
0.9953	-22.7812	-11.8791	-5.87971	-91.6922	0
0.9960	-25.5264	-15.8452	-9.22633	-99.0144	0
0.9967	-33.767	-14.9292	-13.2016	-102.37	0
0.9973	-39.5646	-14.6271	-8.61617	-105.423	0
0.9980	-36.2075	-15.8452	-4.65939	-102.981	0
0.9987	-32.5455	-14.9292	-6.48986	-93.8266	0
0.9993	-30.7146	-14.9292	-4.04923	-82.5323	0
1.0000	-24.6121	-14.9292	-1.29427	-66.9692	0
1.0007	-16.0668	-10.3541	-2.51459	-45.6077	0
1.0013	-9.0477	-6.69009	-0.0739586	-24.8568	0
1.0020	-3.55479	-5.7741	0.832034	-9.29368	0
1.0027	1.93811	-3.94212	-0.998441	9.32276	0
1.0033	9.26199	-3.03092	1.75652	33.1269	0
1.0040	14.7549	-1.19894	3.58699	53.2671	0
1.0047	18.4192	3.38101	-2.21876	67.0041	0
1.0053	26.3526	3.68315	-4.65939	77.9902	0
1.0060	31.5408	2.46502	-1.6086	85.9229	0
1.0067	30.3193	4.90606	-1.29427	91.1107	0
1.0073	31.5408	4.90606	-1.6086	92.9426	0
1.0080	33.067	0.939969	-1.90443	88.0574	0
1.0087	25.1312	2.46502	-4.04923	77.6819	0
1.0093	16.2811	4.297	-3.43907	67.3065	0
1.0100	12.3144	1.2421	-1.90443	53.2671	0
1.0107	7.12626	-0.28295	-4.65939	32.2138	0
1.0113	0.107144	0.0239788	-8.00601	11.4572	0
1.0120	-4.46909	-3.03092	-8.32034	-7.15928	0
1.0127	-7.5215	-4.85811	-8.61617	-26.6888	0
1.0133	-12.7096	-4.55597	-8.61617	-47.1372	0
1.0140	-19.1192	-4.55597	-7.39586	-66.3585	0
1.0147	-24.0002	-4.24905	-7.71018	-82.5323	0
1.0153	-28.2741	-5.7741	-8.61617	-92.3029	0
1.0160	-34.6813	-7.29915	-7.71018	-96.2693	0
1.0167	-35.9027	-4.55597	-5.87971	-100.538	0
1.0173	-28.5788	-2.72399	-3.12475	-103.591	0
1.0180	-26.4431	-6.38796	-0.0739586	-101.149	0
1.0187	-29.4955	-9.13113	-0.388282	-91.6922	0
1.0193	-25.2217	-9.43806	-2.21876	-77.3446	0
1.0200	-19.424	-9.74499	-0.998441	-60.5601	0
1.0207	-19.424	-7.60608	2.05235	-44.0839	0
1.0213	-15.4573	-4.85811	2.66251	-26.3806	0
1.0220	-7.21673	-3.63998	2.05235	-5.93795	0
1.0227	-2.63812	0.633041	2.97683	16.0342	0
1.0233	3.15955	6.43112	6.02762	37.0933	0
1.0240	11.4001	8.87216	8.17242	56.3204	0
1.0247	17.5025	9.78815	5.41746	74.018	0
1.0253	22.6907	12.5361	1.75652	86.836	0
1.0260	25.1312	13.4521	2.66251	92.9426	0
1.0267	25.7431	13.1452	5.10314	99.3517	0
1.0273	28.4884	12.2292	4.80731	104.539	0
1.0280	30.3193	11.6201	4.49298	100.875	0
1.0287	28.7931	13.7542	5.41746	91.7213	0
1.0293	28.4884	16.8091	4.49298	81.9566	0
1.0300	25.7431	14.3681	2.66251	63.6425	0
1.0307	18.4192	11.0111	0.832034	41.0597	0
1.0313	11.7049	9.48122	-0.0739586	24.2752	0
1.0320	2.85479	3.38101	-0.684117	5.35637	0
1.0327	-9.65723	-3.03092	-1.29427	-19.9715	0
1.0333	-18.2025	-2.11493	-2.51459	-39.8093	0
1.0340	-22.1692	-2.11493	-2.82891	-55.6807	0
1.0347	-26.4431	-7.60608	-2.51459	-74.2971	0
1.0353	-30.7146	-10.6562	-0.998441	-89.2496	0
1.0360	-33.767	-10.6562	1.14636	-94.4373	0
1.0367	-35.5979	-12.4882	1.75652	-95.6586	0
1.0373	-35.9027	-11.8791	-0.0739586	-95.9611	0
1.0380	-37.4289	-8.52207	-0.998441	-93.8266	0
1.0387	-34.3765	-7.91301	0.221876	-88.3307	0
1.0393	-27.3574	-6.99702	2.05235	-78.5659	0
1.0400	-24.3074	-2.72399	3.58699	-61.7815	0
1.0407	-19.7288	0.633041	5.41746	-39.8093	0
1.0413	-6.91197	2.46502	7.8581	-17.8371	0
1.0420	2.55002	4.59914	9.07841	0.168659	0
1.0427	6.21196	5.51513	9.68857	18.7851	0
1.0433	14.1454	4.297	10.0029	40.449	0
1.0440	21.4692	2.46502	8.17242	62.1188	0
1.0447	21.774	1.54903	5.7133	78.9032	0
1.0453	23.3002	3.68315	5.41746	92.0237	0
1.0460	26.9621	7.04018	5.41746	99.3517	0
1.0467	27.5741	7.04018	4.49298	100.875	0
1.0473	28.7931	6.12419	3.58699	101.184	0
1.0480	33.9813	7.34711	4.49298	99.6541	0
1.0487	34.8979	7.95617	4.80731	92.9426	0
1.0493	29.405	6.43112	3.58699	82.5672	0
1.0500	19.943	6.12419	0.832034	67.3065	0
1.0507	11.093	6.73805	-1.6086	45.945	0
1.0513	5.90482	5.21299	-3.43907	25.1941	0
1.0520	1.32858	2.76715	-3.73491	8.40968	0
1.0527	-3.85956	2.46502	-3.43907	-11.1257	0
1.0533	-7.5215	1.54903	-3.73491	-31.2659	0
1.0540	-11.7953	-1.19894	-3.12475	-49.2716	0
1.0547	-18.2025	-5.16504	-0.998441	-66.6668	0
1.0553	-22.4764	-9.43806	-0.388282	-80.3979	0
1.0560	-26.7479	-11.8791	-2.21876	-86.1963	0
1.0567	-33.767	-10.9631	-0.998441	-90.1627	0
1.0573	-37.4289	-10.0471	1.14636	-91.9947	0
1.0580	-36.5146	-9.43806	0.5362	-88.6389	0
1.0587	-36.5146	-8.52207	1.14636	-81.0086	0
1.0593	-33.767	-7.91301	3.58699	-68.8012	0
1.0600	-26.4431	-6.99702	3.27267	-49.5741	0
1.0607	-20.9502	-4.55597	3.58699	-28.5208	0
1.0613	-15.4573	-3.33305	6.9521	-9.90434	0
1.0620	-8.13103	-2.72399	7.8581	10.2358	0
1.0627	-2.33335	0.633041	5.7133	31.2949	0
1.0633	2.24288	3.68315	4.49298	52.0458	0
1.0640	7.43102	3.68315	5.7133	70.0516	0
1.0647	13.2311	3.68315	6.32346	86.2254	0
1.0653	22.9954	6.12419	3.88282	98.741	0
1.0660	30.0146	9.78815	2.05235	105.452	0
1.0667	28.7931	10.0951	4.49298	107.587	0
1.0673	28.4884	7.04018	4.19715	109.419	0
1.0680	30.9312	6.43112	-0.998441	107.895	0
1.0687	25.7431	7.95617	-1.90443	99.0434	0
1.0693	18.4192	4.59914	0.832034	85.3123	0
1.0700	15.3668	-0.28295	-1.90443	69.7491	0
1.0707	10.7882	-1.19894	-4.04923	49.9114	0
1.0713	4.99052	-2.72399	-2.82891	29.1605	0
1.0720	1.63335	-5.7741	-2.51459	8.40968	0
1.0727	-4.16432	-6.99702	-1.90443	-13.2601	0
1.0733	-9.962	-8.52207	-0.684117	-33.0978	0
1.0740	-12.4049	-11.5722	-3.12475	-51.7143	0
1.0747	-17.2883	-13.7111	-5.56538	-70.6331	0
1.0753	-22.1692	-15.5431	-2.82891	-84.3643	0
1.0760	-22.7812	-16.1521	-0.0739586	-90.1627	0
1.0767	-22.7812	-14.9292	-0.0739586	-94.1291	0
1.0773	-21.8645	-13.7111	0.832034	-95.6586	0
1.0780	-20.0335	-13.102	2.66251	-91.0816	0
1.0787	-20.9502	-13.102	3.58699	-85.2832	0
1.0793	-19.7288	-15.2361	5.41746	-77.0422	0
1.0800	-13.6263	-13.4042	6.32346	-60.2577	0
1.0807	-10.5739	-7.60608	3.58699	-39.1986	0
1.0813	-8.13103	-5.7741	2.66251	-20.8904	0
1.0820	-2.02859	-6.08103	6.32346	-3.49531	0
1.0827	3.76908	-0.589879	7.24794	16.3425	0
1.0833	10.1787	4.90606	6.32346	35.5696	0
1.0840	16.2811	4.297	7.8581	53.5753	0
1.0847	20.8597	4.297	7.24794	70.6622	0
1.0853	26.3526	5.82206	3.27267	82.259	0
1.0860	31.236	3.99007	1.44219	87.1443	0
1.0867	31.5408	3.38101	-0.0739586	91.4131	0
1.0873	33.6765	6.12419	-3.73491	93.2451	0
1.0880	34.8979	7.04018	-3.73491	88.3656	0
1.0887	30.9312	6.12419	-0.388282	81.9566	0
1.0893	31.236	5.51513	1.44219	74.6286	0
1.0900	32.4574	3.68315	1.14636	56.6228	0
1.0907	22.9954	3.07408	0.221876	33.1269	0
1.0913	14.4501	2.76715	-0.0739586	14.5105	0
1.0920	13.2311	0.0239788	0.832034	-5.93795	0
1.0927	4.38099	-1.19894	0.221876	-30.0445	0
1.0933	-8.74294	-0.28295	-0.998441	-50.1847	0
1.0940	-14.5406	-3.03092	-0.684117	-68.1905	0
1.0947	-20.0335	-7.60608	-0.0739586	-87.72	0
1.0953	-24.9169	-8.52207	0.832034	-101.457	0
1.0960	-25.5264	-8.52207	3.27267	-107.255	0
1.0967	-27.3574	-8.829	2.05235	-112.443	0
1.0973	-31.0193	-7.91301	-0.0739586	-116.409	0
1.0980	-31.936	-6.38796	1.75652	-115.799	0
1.0987	-30.105	-4.55597	3.27267	-110.611	0
1.0993	-26.7479	-3.63998	3.58699	-100.538	0
1.1000	-21.255	-3.94212	5.41746	-83.143	0
1.1007	-15.1501	-1.808	4.49298	-61.479	0
1.1013	-6.30006	2.15809	2.36667	-41.3389	0
1.1020	3.76908	3.38101	6.32346	-22.7224	0
1.1027	10.1787	3.07408	10.9089	-0.750241	0
1.1033	15.062	3.68315	8.78258	20.9195	0
1.1040	21.4692	4.59914	5.7133	35.5696	0
1.1047	22.3859	7.04018	6.02762	48.3876	0
1.1053	20.8597	10.0951	5.41746	63.3401	0
1.1060	23.9121	11.3132	3.58699	74.3262	0
1.1067	28.4884	12.5361	3.58699	77.0713	0
1.1073	28.7931	15.2793	3.58699	77.9902	0
1.1080	29.405	15.2793	2.97683	77.9902	0
1.1087	30.6241	13.1452	1.14636	73.1049	0
1.1093	25.7431	12.5361	-0.0739586	61.8105	0
1.1100	17.8073	12.5361	0.221876	44.4212	0
1.1107	12.9239	9.48122	0.221876	23.6646	0
1.1113	8.65246	5.21299	-0.998441	5.35637	0
1.1120	1.93811	3.38101	-0.998441	-11.7363	0
1.1127	-3.55479	3.07408	0.221876	-33.4003	0
1.1133	-6.30006	0.633041	-0.388282	-55.6807	0
1.1140	-10.8787	-1.19894	-1.90443	-72.7676	0
1.1147	-17.593	-1.808	-0.0739586	-88.6389	0
1.1153	-23.0859	-6.69009	2.66251	-101.457	0
1.1160	-26.7479	-11.27	0.832034	-104.51	0
1.1167	-31.6312	-9.43806	-2.21876	-106.034	0
1.1173	-37.4289	-7.91301	-0.0739586	-109.39	0
1.1180	-38.9551	-8.52207	3.27267	-106.034	0
1.1187	-35.9027	-5.47196	2.36667	-96.5717	0
1.1193	-32.8503	-3.03092	2.66251	-85.2832	0
1.1200	-27.9693	-4.85811	5.41746	-66.9692	0
1.1207	-22.1692	-4.85811	4.80731	-42.5544	0
1.1213	-18.2025	-1.19894	2.97683	-20.2798	0
1.1220	-10.8787	2.15809	4.49298	-0.750241	0
1.1227	0.411908	3.38101	5.41746	19.6982	0
1.1233	6.51673	3.38101	4.49298	40.7573	0
1.1240	9.56913	4.297	5.10314	61.5081	0
1.1247	19.0287	7.04018	6.32346	79.5139	0
1.1253	30.0146	7.95617	6.02762	91.4131	0
1.1260	33.3717	8.2631	4.49298	96.909	0
1.1267	33.3717	10.7041	3.58699	99.6541	0
1.1273	36.7289	11.6201	4.80731	101.486	0
1.1280	38.5599	10.0951	4.80731	99.9623	0
1.1287	33.9813	11.6201	2.05235	94.164	0
1.1293	28.1836	13.7542	-0.684117	83.1779	0
1.1300	23.605	12.5361	-1.90443	65.4745	0
1.1307	15.9763	9.78815	-2.82891	44.113	0
1.1313	8.34769	7.95617	-3.73491	24.2752	0
1.1320	4.68576	5.82206	-3.43907	6.57769	0
1.1327	-0.80715	3.68315	-2.82891	-13.5625	0
1.1333	-8.13103	1.2421	-2.82891	-32.7896	0
1.1340	-13.0144	-0.589879	-3.43907	-50.1847	0
1.1347	-16.6763	-1.19894	-3.73491	-66.6668	0
1.1353	-21.255	-3.03092	-6.48986	-78.8742	0
1.1360	-24.6121	-6.08103	-8.32034	-84.6725	0
1.1367	-24.6121	-7.60608	-4.65939	-88.9414	0
1.1373	-22.7812	-8.21514	-2.21876	-91.384	0
1.1380	-22.1692	-7.60608	-4.04923	-87.4176	0
1.1387	-21.5597	-4.85811	-2.82891	-80.0955	0
1.1393	-18.2025	-8.21514	-0.998441	-69.4118	0
1.1400	-16.3716	-11.5722	-3.73491	-49.5741	0
1.1407	-17.593	-3.94212	-5.56538	-27.9101	0
1.1413	-16.0668	3.99007	-3.73491	-12.0387	0
1.1420	-10.2691	2.15809	-4.65939	7.18835	0
1.1427	-3.85956	2.46502	-7.10002	31.6032	0
1.1433	3.76908	7.34711	-5.87971	51.4351	0
1.1440	10.7882	7.95617	-4.65939	69.1385	0
1.1447	16.893	8.2631	-5.56538	89.8893	0
1.1453	24.5217	11.6201	-6.48986	102.707	0
1.1460	27.5741	11.9223	-7.10002	106.674	0
1.1467	27.2693	10.3972	-8.32034	112.17	0
1.1473	30.3193	9.78815	-9.22633	114.607	0
1.1480	32.4574	9.17909	-10.4466	110.03	0
1.1487	30.3193	8.87216	-10.761	104.539	0
1.1493	32.1503	8.87216	-11.667	94.4664	0
1.1500	31.236	8.2631	-13.4974	74.6286	0
1.1507	21.1645	6.73805	-12.8873	54.186	0
1.1513	12.0096	4.90606	-11.3711	37.4015	0
1.1520	4.99052	3.38101	-12.8873	19.0875	0
1.1527	-6.91197	1.54903	-13.8118	-0.750241	0
1.1533	-15.762	-1.19894	-10.4466	-19.3609	0
1.1540	-19.424	-5.16504	-9.22633	-39.5069	0
1.1547	-24.3074	-9.43806	-13.4974	-58.734	0
1.1553	-27.9693	-11.8791	-13.2016	-70.6331	0
1.1560	-29.1884	-11.5722	-9.22633	-75.8209	0
1.1567	-28.8836	-11.8791	-8.32034	-79.4848	0
1.1573	-27.9693	-13.102	-10.1508	-81.6192	0
1.1580	-29.4955	-12.186	-8.9305	-80.7062	0
1.1587	-30.4098	-11.27	-6.17554	-75.8209	0
1.1593	-26.4431	-11.5722	-3.12475	-64.8348	0
1.1600	-22.7812	-9.74499	-1.90443	-48.9634	0
1.1607	-18.5073	-6.69009	-3.73491	-30.9576	0
1.1613	-6.6072	-5.47196	-3.12475	-12.6494	0
1.1620	3.76908	-2.72399	-0.0739586	6.26946	0
1.1627	6.82149	0.633041	1.14636	27.631	0
1.1633	11.7049	0.633041	2.97683	48.9983	0
1.1640	18.4192	0.939969	4.49298	65.1721	0
1.1647	19.3335	4.297	1.75652	78.6008	0
1.1653	18.4192	6.12419	-1.90443	92.6344	0
1.1660	19.6383	6.12419	-1.6086	99.0434	0
1.1667	22.0812	5.21299	-0.0739586	98.1303	0
1.1673	25.4383	2.15809	-0.0739586	99.0434	0
1.1680	26.6574	-2.41706	-0.998441	98.1303	0
1.1687	25.4383	-3.94212	-0.0739586	89.8893	0
1.1693	23.3002	-2.72399	0.832034	79.2057	0
1.1700	18.1121	-2.41706	-1.90443	63.3401	0
1.1707	10.1787	-4.85811	-4.34507	38.6229	0
1.1713	4.99052	-5.7741	-3.43907	15.7318	0
1.1720	1.63335	-5.47196	-2.21876	-1.96575	0
1.1727	-2.33335	-9.74499	-1.6086	-22.7224	0
1.1733	-4.16432	-15.2361	-0.388282	-44.997	0
1.1740	-8.13103	-12.7951	-0.0739586	-63.0028	0
1.1747	-15.4573	-9.13113	2.66251	-79.7873	0
1.1753	-20.9502	-12.7951	4.80731	-95.3504	0
1.1760	-26.4431	-16.1521	2.36667	-103.289	0
1.1767	-34.6813	-15.2361	1.75652	-105.726	0
1.1773	-37.4289	-14.3201	3.88282	-108.477	0
1.1780	-34.6813	-12.4882	2.05235	-106.645	0
1.1787	-32.2408	-9.43806	3.88282	-98.1013	0
1.1793	-27.3574	-8.829	9.68857	-85.8939	0
1.1800	-18.8145	-8.52207	9.07841	-68.8012	0
1.1807	-10.8787	-5.7741	7.8581	-47.4397	0
1.1813	-6.30006	-6.38796	11.519	-27.9101	0
1.1820	-2.33335	-5.47196	10.6131	-8.98544	0
1.1827	3.76908	0.326112	8.46826	12.6785	0
1.1833	11.4001	2.76715	10.0029	32.5163	0
1.1840	16.893	0.633041	9.39274	49.609	0
1.1847	22.9954	0.939969	8.78258	67.0041	0
1.1853	32.1503	3.68315	9.68857	79.8163	0
1.1860	36.7289	5.51513	5.7133	84.091	0
1.1867	35.8122	9.17909	3.58699	87.4467	0
1.1873	39.4742	10.7041	6.02762	91.4131	0
1.1880	39.7813	7.65404	3.88282	86.836	0
1.1887	30.0146	6.43112	1.14636	75.5475	0
1.1893	22.9954	7.34711	3.88282	66.0852	0
1.1900	22.0812	4.59914	3.58699	53.8778	0
1.1907	16.2811	2.15809	1.75652	32.8245	0
1.1913	10.1787	2.76715	4.49298	11.1547	0
1.1920	6.51673	1.54903	5.7133	-7.76412	0
1.1927	-2.33335	-2.11493	3.88282	-28.2125	0
1.1933	-9.962	-3.03092	4.19715	-48.9634	0
1.1940	-12.1001	-2.41706	5.41746	-66.0561	0
1.1947	-18.2025	-4.85811	4.49298	-82.8406	0
1.1953	-26.1383	-8.52207	2.05235	-95.3504	0
1.1960	-27.9693	-9.43806	-0.0739586	-99.625	0
1.1967	-28.5788	-8.52207	1.44219	-103.289	0
1.1973	-30.7146	-9.13113	3.88282	-107.866	0
1.1980	-30.4098	-8.829	3.58699	-105.115	0
1.1987	-30.105	-6.08103	4.80731	-96.2693	0
1.1993	-29.8003	-4.55597	8.17242	-87.4176	0
1.2000	-26.7479	-3.94212	7.8581	-72.4651	0
1.2007	-21.8645	-0.589879	4.80731	-49.8823	0
1.2013	-17.2883	3.07408	3.88282	-30.347	0
1.2020	-10.8787	4.59914	3.58699	-14.4814	0
1.2027	-2.02859	7.65404	2.36667	7.79902	0
1.2033	6.51673	10.7041	3.27267	30.6843	0
1.2040	12.0096	12.5361	4.80731	47.4687	0
1.2047	16.893	15.5862	4.19715	63.3401	0
1.2053	22.9954	17.4182	2.66251	77.3795	0
1.2060	26.3526	14.3681	2.66251	83.7885	0
1.2067	27.8788	11.6201	2.05235	87.1443	0
1.2073	30.6241	14.0612	1.75652	89.8893	0
1.2080	30.3193	15.5862	2.97683	86.2254	0
1.2087	26.3526	13.1452	1.75652	80.1246	0
1.2093	25.4383	10.7041	-2.82891	71.5811	0
1.2100	23.605	10.0951	-3.73491	54.186	0
1.2107	17.5025	8.2631	-2.21876	32.5163	0
1.2113	13.5358	3.68315	-4.34507	14.8187	0
1.2120	7.43102	0.633041	-6.17554	-3.49531	0
1.2127	-6.91197	0.326112	-5.26955	-24.5486	0
1.2133	-19.1192	-0.28295	-4.65939	-45.3052	0
1.2140	-24.3074	-2.11493	-4.34507	-63.9217	0
1.2147	-28.8836	-3.63998	-5.26955	-81.3168	0
1.2153	-32.5455	-4.85811	-8.00601	-93.5184	0
1.2160	-31.6312	-4.55597	-7.39586	-98.7119	0
1.2167	-31.936	-3.03092	-4.95522	-102.37	0
1.2173	-34.6813	-2.11493	-6.17554	-104.813	0
1.2180	-35.9027	-2.72399	-7.10002	-102.37	0
1.2187	-34.6813	-3.63998	-6.17554	-95.6586	0
1.2193	-30.105	-3.03092	-5.87971	-86.1963	0
1.2200	-23.6955	0.0239788	-2.82891	-68.4987	0
1.2207	-16.3716	2.46502	0.832034	-44.6946	0
1.2213	-7.5215	3.38101	-0.0739586	-25.4675	0
1.2220	0.107144	5.21299	-1.29427	-8.98544	0
1.2227	4.68576	4.90606	0.832034	13.2892	0
1.2233	12.0096	1.85596	1.75652	34.6507	0
1.2240	19.3335	2.46502	1.75652	50.522	0
1.2247	19.3335	6.73805	1.75652	68.5278	0
1.2253	18.1121	8.87216	-1.29427	84.7016	0
1.2260	21.1645	10.0951	-4.65939	90.8024	0
1.2267	26.0479	11.6201	-2.21876	92.9426	0
1.2273	29.405	12.2292	-0.684117	96.6008	0
1.2280	28.4884	14.3681	-3.12475	95.077	0
1.2287	25.7431	17.4182	-4.34507	88.9762	0
1.2293	27.5741	14.6702	-4.65939	80.7352	0
1.2300	25.7431	8.57003	-7.39586	65.1721	0
1.2307	15.062	6.12419	-10.1508	43.5023	0
1.2313	9.26199	6.12419	-10.1508	25.1941	0
1.2320	7.43102	3.68315	-9.83649	7.49078	0
1.2327	-0.197621	0.633041	-9.22633	-14.7838	0
1.2333	-6.30006	-2.11493	-9.22633	-35.2322	0
1.2340	-10.5739	-4.85811	-10.1508	-51.7143	0
1.2347	-20.0335	-7.60608	-8.32034	-71.2438	0
1.2353	-26.1383	-9.43806	-5.56538	-85.2832	0
1.2360	-27.0526	-10.9631	-6.48986	-86.8069	0
1.2367	-32.8503	-12.4882	-6.7857	-90.4709	0
1.2373	-38.6503	-11.8791	-5.56538	-95.9611	0
1.2380	-36.5146	-10.0471	-6.48986	-90.4709	0
1.2387	-34.6813	-10.3541	-6.48986	-79.4848	0
1.2393	-33.767	-11.8791	-2.82891	-71.2438	0
1.2400	-28.2741	-10.0471	-0.998441	-54.4594	0
1.2407	-19.424	-5.16504	-1.90443	-30.6552	0
1.2413	-11.4882	-2.72399	-0.998441	-11.4281	0
1.2420	-5.99529	-2.11493	-0.0739586	7.49078	0
1.2427	0.107144	-1.808	1.75652	29.7712	0
1.2433	7.43102	-2.41706	4.49298	50.8245	0
1.2440	12.9239	-2.11493	3.27267	69.7491	0
1.2447	19.0287	1.85596	0.832034	85.3123	0
1.2453	28.4884	4.297	0.832034	95.3853	0
1.2460	33.9813	4.59914	1.14636	103.62	0
1.2467	34.5932	6.12419	2.05235	110.64	0
1.2473	37.6432	5.21299	2.05235	111.251	0
1.2480	36.4241	1.2421	-0.0739586	107.284	0
1.2487	26.9621	0.633041	0.832034	100.573	0
1.2493	20.5549	1.85596	-0.0739586	88.0574	0
1.2500	17.8073	0.939969	-6.48986	68.8302	0
1.2507	10.7882	-1.19894	-8.00601	47.777	0
1.2513	1.93811	-3.94212	-3.73491	28.2416	0
1.2520	-3.25003	-8.52207	-3.73491	10.5441	0
1.2527	-5.38576	-10.3541	-5.56538	-9.29368	0
1.2533	-9.35247	-8.52207	-3.43907	-30.6552	0
1.2540	-18.2025	-7.91301	-4.34507	-50.1847	0
1.2547	-24.6121	-9.43806	-6.17554	-65.7479	0
1.2553	-24.6121	-10.0471	-3.12475	-76.7339	0
1.2560	-24.6121	-10.3541	-3.12475	-82.8406	0
1.2567	-27.0526	-10.9631	-6.48986	-88.0283	0
1.2573	-25.8312	-10.0471	-6.48986	-92.3029	0
1.2580	-23.6955	-9.43806	-5.87971	-89.552	0
1.2587	-23.0859	-10.9631	-5.26955	-81.3168	0
1.2593	-18.5073	-11.5722	-2.21876	-70.9356	0
1.2600	-14.2358	-10.0471	-1.90443	-55.3724	0
1.2607	-15.1501	-9.13113	-3.73491	-35.5405	0
1.2613	-13.3192	-7.60608	-2.82891	-17.2265	0
1.2620	-5.99529	-3.33305	-1.6086	1.08174	0
1.2627	2.55002	-0.892012	-2.82891	23.3622	0
1.2633	12.0096	-0.589879	-1.90443	43.1999	0
1.2640	19.3335	2.46502	-1.29427	60.595	0
1.2647	22.3859	4.297	-3.73491	78.9032	0
1.2653	25.7431	-0.28295	-3.12475	92.6344	0
1.2660	30.3193	-3.94212	-0.684117	98.1303	0
1.2667	31.236	-2.41706	-1.6086	100.875	0
1.2673	31.236	-1.19894	-1.90443	102.707	0
1.2680	31.236	-2.11493	0.832034	101.789	0
1.2687	30.3193	-0.28295	1.14636	96.2984	0
1.2693	31.236	1.85596	-0.684117	84.3992	0
1.2700	30.3193	1.54903	-0.0739586	66.3934	0
1.2707	23.9121	-0.892012	-0.0739586	47.1663	0
1.2713	17.5025	-3.03092	-0.998441	27.631	0
1.2720	10.1787	-6.69009	-0.388282	7.49078	0
1.2727	-2.63812	-9.74499	-0.998441	-12.9518	0
1.2733	-10.5739	-9.43806	-3.73491	-34.6216	0
1.2740	-13.6263	-9.43806	-4.65939	-55.6807	0
1.2747	-20.9502	-11.27	-5.26955	-72.1569	0
1.2753	-28.5788	-12.186	-7.10002	-85.8939	0
1.2760	-31.936	-11.27	-7.71018	-95.048	0
1.2767	-33.767	-13.102	-8.00601	-99.625	0
1.2773	-33.767	-16.1521	-10.1508	-102.068	0
1.2780	-32.8503	-16.7612	-10.761	-99.625	0
1.2787	-32.8503	-16.1521	-8.9305	-93.5184	0
1.2793	-30.7146	-16.4591	-7.39586	-87.1152	0
1.2800	-25.5264	-13.7111	-5.26955	-72.4651	0
1.2807	-19.7288	-10.9631	-2.21876	-48.3527	0
1.2813	-10.5739	-12.186	-1.90443	-28.2125	0
1.2820	-0.197621	-10.0471	-0.684117	-10.8174	0
1.2827	5.90482	-3.03092	2.97683	12.0678	0
1.2833	12.9239	-2.72399	3.88282	30.9925	0
1.2840	20.2502	-4.85811	2.36667	44.113	0
1.2847	21.1645	1.2421	2.66251	61.2057	0
1.2853	21.1645	7.34711	2.66251	75.2393	0
1.2860	24.8264	5.21299	1.75652	79.5139	0
1.2867	29.405	6.12419	3.58699	84.3992	0
1.2873	31.8455	10.3972	6.32346	90.5	0
1.2880	32.1503	9.17909	4.49298	86.836	0
1.2887	30.6241	6.73805	2.05235	81.3459	0
1.2893	27.5741	7.95617	2.66251	77.3795	0
1.2900	22.9954	7.04018	2.66251	58.4548	0
1.2907	15.3668	1.85596	1.44219	29.4629	0
1.2913	7.73817	0.0239788	2.97683	11.1547	0
1.2920	2.24288	1.54903	4.49298	-4.10597	0
1.2927	-1.41906	2.15809	3.58699	-25.7699	0
1.2933	-2.63812	1.54903	3.27267	-46.5266	0
1.2940	-4.77623	0.633041	4.19715	-66.0561	0
1.2947	-9.65723	-1.50107	4.80731	-85.8939	0
1.2953	-13.9311	-5.16504	4.49298	-96.88	0
1.2960	-19.7288	-7.91301	4.49298	-103.289	0
1.2967	-27.3574	-7.60608	5.41746	-110.309	0
1.2973	-31.6312	-7.29915	6.9521	-110.309	0
1.2980	-32.8503	-8.52207	6.32346	-105.115	0
1.2987	-32.8503	-9.13113	5.7133	-100.538	0
1.2993	-30.105	-8.829	7.56226	-88.3307	0
1.3000	-27.3574	-9.43806	10.2987	-67.5798	0
1.3007	-22.4764	-8.52207	12.1292	-47.4397	0
1.3013	-15.1501	-3.94212	13.3495	-27.2995	0
1.3020	-9.65723	-2.72399	13.6638	-5.93795	0
1.3027	-3.55479	-3.94212	13.3495	13.2892	0
1.3033	4.99052	-0.589879	13.6638	31.2949	0
1.3040	7.73817	4.59914	13.6638	50.2138	0
1.3047	10.4834	4.297	11.8334	70.3598	0
1.3053	22.0812	4.59914	10.2987	85.9229	0
1.3060	30.6241	10.3972	12.1292	92.6344	0
1.3067	32.1503	15.5862	13.6638	94.7746	0
1.3073	37.0337	14.6702	11.519	95.077	0
1.3080	35.8122	12.2292	7.24794	89.2787	0
1.3087	24.2169	11.6201	5.41746	81.0377	0
1.3093	19.0287	11.3132	6.02762	72.4942	0
1.3100	18.4192	10.7041	6.02762	56.0122	0
1.3107	10.4834	8.2631	3.88282	33.7376	0
1.3113	4.07385	4.297	2.66251	15.7318	0
1.3120	1.02382	1.54903	4.19715	-1.05266	0
1.3127	-7.82626	0.633041	5.10314	-21.8035	0
1.3133	-14.8454	-3.03092	2.36667	-41.9437	0
1.3140	-16.9811	-6.69009	0.832034	-57.5127	0
1.3147	-23.3907	-7.60608	2.05235	-73.3782	0
1.3153	-31.6312	-9.43806	2.97683	-87.72	0
1.3160	-34.6813	-9.74499	2.05235	-95.6586	0
1.3167	-32.8503	-7.29915	2.05235	-98.7119	0
1.3173	-29.1884	-8.52207	3.58699	-101.457	0
1.3180	-28.5788	-8.52207	4.19715	-99.0144	0
1.3187	-29.1884	0.0239788	3.58699	-90.1627	0
1.3193	-24.6121	3.68315	6.02762	-79.4848	0
1.3200	-20.6454	0.633041	8.17242	-64.2241	0
1.3207	-22.7812	4.297	7.24794	-43.7757	0
1.3213	-20.3383	9.17909	6.32346	-25.4675	0
1.3220	-10.8787	8.87216	6.32346	-7.15928	0
1.3227	-2.63812	11.6201	4.49298	15.7318	0
1.3233	5.90482	15.5862	3.58699	36.1802	0
1.3240	15.9763	14.0612	6.32346	54.7967	0
1.3247	21.1645	13.4521	6.9521	75.5475	0
1.3253	24.5217	15.2793	4.49298	88.668	0
1.3260	29.405	17.1113	4.49298	92.9426	0
1.3267	32.4574	18.3342	4.19715	99.0434	0
1.3273	33.9813	18.0273	0.221876	103.929	0
1.3280	34.5932	15.8932	-1.90443	100.265	0
1.3287	33.3717	13.4521	-0.684117	92.9426	0
1.3293	33.067	7.04018	-1.90443	82.259	0
1.3300	29.7098	1.54903	-4.65939	63.3401	0
1.3307	19.3335	3.38101	-3.12475	42.281	0
1.3313	9.56913	2.46502	-2.51459	24.8859	0
1.3320	3.46432	-2.11493	-6.7857	5.96703	0
1.3327	-6.91197	-1.50107	-9.54065	-17.2265	0
[truncated: 47,248 more rows]
