# Supplementary material for: Identification of Haptic Based Guiding Using Hard Reins
Source: PLoS One. 2015 Jul 22;10(7):e0132020. doi: 10.1371/journal.pone.0132020 (PMC4511788; doi:10.1371/journal.pone.0132020)
Supplement: S4 File — (ZIP) [file pone.0132020.s004.zip › EMGData2/Subject9/T20/t20.txt]

0.0000	-44.4057	43.8649	-72.1191	38.7281	0
0.0007	-38.91	45.9893	-73.038	36.8959	0
0.0013	-34.3285	49.9597	-71.8153	33.2314	0
0.0020	-34.9452	55.1489	-69.3772	32.3153	0
0.0027	-33.106	59.7287	-65.709	31.0998	0
0.0033	-29.1412	61.5571	-61.4405	31.0998	0
0.0040	-27.6104	62.48	-58.3874	31.7046	0
0.0047	-27.9187	63.0895	-55.6381	28.3515	0
0.0053	-27.313	63.699	-52.5924	23.4656	0
0.0060	-26.0905	66.1369	-50.1469	21.0286	0
0.0067	-26.0905	69.4977	-46.1823	19.1964	0
0.0073	-24.5597	69.7938	-41.9064	17.0588	0
0.0080	-19.6808	68.2788	-40.076	13.6997	0
0.0087	-17.5442	67.3559	-36.4153	9.43054	0
0.0093	-18.4583	63.995	-28.1748	10.652	0
0.0100	-14.4935	58.8058	-21.7647	14.0051	0
0.0107	-8.99787	53.3205	-16.5773	10.9574	0
0.0113	-12.0486	48.1312	-8.33683	8.8198	0
0.0120	-17.2358	45.6933	-4.3722	10.0413	0
0.0127	-14.4935	47.2083	-5.29111	5.15536	0
0.0133	-10.2203	49.3502	-1.6229	-0.946048	0
0.0140	-8.39214	49.3502	5.39485	-0.0299382	0
0.0147	-7.47804	48.7407	9.05564	-0.0299382	0
0.0153	-8.39214	49.6636	15.4657	-5.22122	0
0.0160	-8.39214	51.4921	24.9215	-7.35283	0
0.0167	-5.63881	50.5691	30.4201	-8.57431	0
0.0173	-5.63881	49.3502	34.9924	-12.8495	0
0.0180	-7.16966	47.8178	43.5368	-13.4602	0
0.0187	-4.11898	39.5811	50.5619	-11.628	0
0.0193	-3.20487	26.7647	55.1342	-14.6817	0
0.0200	-5.63881	23.4039	58.1873	-20.4777	0
0.0207	-3.8106	28.5932	60.3216	-21.6992	0
0.0213	-1.06829	31.0485	62.767	-20.7831	0
0.0220	-0.759918	30.735	66.124	-24.4475	0
0.0227	0.770931	31.3445	67.9544	-26.5791	0
0.0233	-0.154186	31.3445	69.1771	-23.2261	0
0.0240	-3.8106	32.2674	69.7848	-23.8368	0
0.0247	-0.154186	32.2674	66.7317	-28.106	0
0.0253	6.25556	27.6876	64.2936	-31.1597	0
0.0260	4.42735	22.1849	65.8202	-35.7343	0
0.0267	2.29077	21.2794	66.124	-38.1772	0
0.0273	4.11898	22.7944	64.5974	-34.5188	0
0.0280	3.82162	22.4984	64.2936	-36.6504	0
0.0287	2.8965	21.8889	65.2051	-42.4524	0
0.0293	6.25556	25.8592	65.2051	-37.2611	0
0.0300	9.00888	30.439	64.2936	-32.6865	0
0.0307	6.8723	29.5161	64.9013	-37.8718	0
0.0313	3.51324	28.5932	67.0355	-36.6504	0
0.0320	3.82162	29.5161	64.5974	-30.8543	0
0.0327	4.73572	24.3268	58.1873	-32.0758	0
0.0333	6.56393	16.9957	56.0531	-31.4651	0
0.0340	10.8371	18.5281	56.9646	-26.5791	0
0.0347	12.0596	23.1079	54.5265	-26.5791	0
0.0353	5.34145	23.4039	50.8657	-25.9684	0
0.0360	1.68504	22.1849	50.5619	-23.8368	0
0.0367	5.64983	22.1849	51.1696	-25.663	0
0.0373	7.16966	20.3565	48.7315	-25.663	0
0.0380	5.34145	18.5281	46.8937	-19.867	0
0.0387	4.73572	17.6052	46.5899	-15.2924	0
0.0393	4.73572	18.5281	45.0633	-13.7656	0
0.0400	4.73572	18.2321	42.3214	-12.5441	0
0.0407	6.25556	13.3388	42.3214	-9.49041	0
0.0413	6.56393	7.54009	43.848	-3.69438	0
0.0420	5.9582	3.56979	42.3214	-0.946048	0
0.0427	4.73572	0.835853	38.9645	-0.0299382	0
0.0433	2.8965	-0.696545	37.4379	3.62851	0
0.0440	1.68504	0.226377	34.6886	6.07147	0
0.0447	2.29077	1.13188	31.3316	7.29295	0
0.0453	1.68504	-0.0870681	29.8051	11.8735	0
0.0460	0.770931	-1.9155	26.7594	13.3944	0
0.0467	0.154186	-3.13445	24.0101	11.8735	0
0.0473	-1.67402	-4.96288	24.0101	17.9749	0
0.0480	-3.8106	-7.10475	20.9569	21.334	0
0.0487	-3.8106	-8.02768	13.6353	15.5319	0
0.0493	-2.58813	-8.02768	8.44798	13.6997	0
0.0500	-2.58813	-11.9806	6.30634	17.3642	0
0.0507	-5.34145	-16.8738	3.56446	18.2803	0
0.0513	-6.56393	-17.1698	1.42282	20.1125	0
0.0520	-6.25556	-18.0927	-1.31907	22.5495	0
0.0527	-8.99787	-23.8915	-5.29111	20.1125	0
0.0533	-10.8261	-29.0807	-8.03299	20.1125	0
0.0540	-7.47804	-31.5186	-9.25573	23.4656	0
0.0547	-4.42735	-35.785	-10.7823	23.1602	0
0.0553	-5.34145	-38.8498	-13.5242	23.1602	0
0.0560	-4.72471	-34.566	-16.8811	26.5193	0
0.0567	-2.8965	-29.3768	-19.0228	27.7408	0
0.0573	-2.8965	-26.0333	-20.8532	27.7408	0
0.0580	-0.154186	-14.4359	-22.9874	30.1837	0
0.0587	2.29077	3.88324	-22.6836	33.2314	0
0.0593	-2.58813	13.6523	-22.6836	34.7583	0
0.0600	-8.6895	15.4807	-25.7367	34.7583	0
0.0607	-5.63881	20.966	-26.6482	32.6207	0
0.0613	-0.154186	29.8121	-26.3444	29.8783	0
0.0620	-1.06829	32.2674	-27.5671	30.4891	0
0.0627	-2.8965	25.8592	-27.5671	32.9261	0
0.0633	-1.9824	15.4807	-26.3444	32.0099	0
0.0640	-1.67402	9.36852	-27.2633	30.7944	0
0.0647	-1.9824	10.2914	-29.3975	31.7046	0
0.0653	-1.9824	11.197	-31.2279	29.8783	0
0.0660	-2.8965	11.197	-33.666	24.3817	0
0.0667	-5.63881	10.5875	-35.1925	22.8548	0
0.0673	-4.72471	8.14957	-36.1114	23.7709	0
0.0680	-1.9824	3.88324	-38.8533	21.334	0
0.0687	-1.67402	2.66428	-39.1646	17.9749	0
0.0693	-1.9824	1.74136	-35.5038	15.5319	0
0.0700	0.462559	-1.30602	-33.666	11.5681	0
0.0707	1.9824	-0.696545	-33.666	10.0413	0
0.0713	-1.06829	2.05481	-30.9241	13.089	0
0.0720	-2.8965	2.66428	-27.2633	12.7836	0
0.0727	1.37666	4.78874	-25.7367	7.29295	0
0.0733	5.03308	10.9009	-24.514	2.71839	0
0.0740	5.03308	12.7294	-20.8532	2.10765	0
0.0747	5.64983	6.93062	-15.6658	1.80228	0
0.0753	6.56393	4.78874	-12.005	0.580801	0
0.0760	5.9582	8.46302	-10.4785	2.71839	0
0.0767	5.9582	7.85354	-8.64807	4.84999	0
0.0773	9.92299	2.66428	-4.06837	3.93388	0
0.0780	17.5552	-0.400513	1.11899	4.54462	0
0.0787	24.5707	-5.57236	4.77978	6.07147	0
0.0793	28.2271	-13.2169	8.44798	0.886171	0
0.0800	32.5003	-12.6075	13.3315	-3.38901	0
0.0807	39.2184	-7.4182	17.2961	-0.640678	0
0.0813	44.4057	-7.10475	20.3493	-0.946048	0
0.0820	46.5422	-4.05737	24.6177	-5.83196	0
0.0827	45.0114	4.78874	30.4201	-5.22122	0
0.0833	41.0466	9.36852	35.9113	-3.08364	0
0.0840	43.4915	9.978	39.876	-7.04746	0
0.0847	52.0379	15.7767	42.6253	-11.3226	0
0.0853	56.311	26.1552	47.205	-12.2387	0
0.0860	57.5335	33.1729	52.6961	-12.8495	0
0.0867	61.7957	35.0014	55.7493	-14.071	0
0.0873	64.8574	32.2674	57.2758	-17.1187	0
0.0880	67.2913	24.9363	60.6328	-20.1724	0
0.0887	72.1812	22.4984	65.5163	-20.1724	0
0.0893	75.8376	25.2497	68.562	-20.1724	0
0.0900	78.8883	21.8889	70.3924	-22.9207	0
0.0907	82.2474	20.3565	74.3645	-25.3577	0
0.0913	83.7782	32.2674	78.9442	-25.9684	0
0.0920	86.2122	43.5514	79.248	-24.7529	0
0.0927	89.5712	44.7704	77.4176	-25.3577	0
0.0933	89.8796	46.9123	78.6329	-28.106	0
0.0940	92.3135	51.7881	80.7746	-29.0221	0
0.0947	96.8951	56.6813	82.605	-27.4953	0
0.0953	93.536	59.7287	86.2658	-27.4953	0
0.0960	89.8796	59.7287	86.2658	-27.4953	0
0.0967	94.1528	63.699	86.2658	-29.3275	0
0.0973	96.8951	67.3559	86.2658	-33.2973	0
0.0980	95.981	62.1666	86.2658	-33.2973	0
0.0987	98.7233	82.0007	86.2658	-30.2436	0
0.0993	99.0317	149.444	86.2658	-31.1597	0
0.1000	95.981	214.153	86.2658	-32.0758	0
0.1007	97.8092	241.004	86.2658	-30.549	0
0.1013	100.563	254.43	86.2658	-31.1597	0
0.1020	98.7233	263.276	86.2658	-32.9919	0
0.1027	100.254	261.152	86.2658	-32.9919	0
0.1033	102.391	259.306	86.2658	-31.7704	0
0.1040	98.7233	256.259	86.2658	-31.1597	0
0.1047	95.3752	245.584	86.2658	-32.9919	0
0.1053	93.2387	236.425	86.2658	-37.2611	0
0.1060	88.6571	226.656	86.2658	-39.3987	0
0.1067	83.4698	209.259	86.2658	-37.5665	0
0.1073	76.7517	190.035	86.2658	-36.345	0
0.1080	66.6856	170.514	37.1341	-39.3987	0
0.1087	60.8816	148.225	29.5012	-43.0631	0
0.1093	60.8816	130.828	24.0101	-42.147	0
0.1100	58.745	116.497	20.0454	-39.7041	0
0.1107	54.1745	98.7874	12.1088	-40.6202	0
0.1113	51.1238	85.3615	5.09102	-40.9255	0
0.1120	47.7647	77.7344	1.42282	-40.6202	0
0.1127	44.0973	67.9653	-5.29111	-43.6739	0
0.1133	43.4915	56.9773	-12.9165	-43.0631	0
0.1140	45.3198	49.0541	-17.8	-36.9557	0
0.1147	41.9607	40.5041	-21.7647	-36.9557	0
0.1153	33.117	29.5161	-26.3444	-40.6202	0
0.1160	27.6214	18.5281	-31.8356	-38.4826	0
0.1167	27.6214	4.78874	-37.9418	-35.4289	0
0.1173	24.2623	-7.10475	-43.1292	-34.8181	0
0.1180	18.1609	-13.513	-46.79	-32.0758	0
0.1187	14.1962	-19.0157	-49.8431	-27.4953	0
0.1193	7.16966	-28.1578	-52.8962	-23.8368	0
0.1200	-0.154186	-40.0687	-59.3063	-23.2261	0
0.1207	-0.154186	-50.7433	-67.8506	-24.7529	0
0.1213	-1.67402	-59.2934	-71.8153	-24.1422	0
0.1220	-7.47804	-66.6071	-71.2076	-20.4777	0
0.1227	-8.99787	-73.3287	-74.8684	-14.6817	0
0.1233	-11.1345	-80.0504	-80.3596	-9.79578	0
0.1240	-18.4583	-86.7546	-80.6634	-6.43672	0
0.1247	-20.9033	-93.1628	-79.7519	-2.16753	0
0.1253	-21.2116	-98.0561	-83.1089	2.10765	0
0.1260	-27.313	-103.541	-84.9393	2.71839	0
0.1267	-31.2778	-111.169	-83.1089	4.54462	0
0.1273	-32.8086	-116.967	-85.2431	10.9574	0
0.1280	-37.6875	-120.624	-89.8228	14.6158	0
0.1287	-41.344	-123.689	-88.9039	15.5319	0
0.1293	-41.0466	-126.127	-86.4658	21.6393	0
0.1300	-42.2691	-129.784	-87.6886	28.9622	0
0.1307	-46.2339	-132.831	-87.9924	32.0099	0
0.1313	-51.7295	-134.677	-84.3316	35.0636	0
0.1320	-54.7802	-138.943	-82.4938	38.4227	0
0.1327	-52.0269	-143.819	-84.0204	38.1173	0
0.1333	-50.507	-145.038	-84.3316	37.5066	0
0.1340	-53.5577	-143.523	-81.5823	39.6442	0
0.1347	-55.3859	-143.819	-79.4481	40.2549	0
0.1353	-55.9916	-144.428	-77.3065	39.3388	0
0.1360	-56.9168	-145.038	-74.8684	41.165	0
0.1367	-56.3	-145.038	-73.9495	42.9973	0
0.1373	-55.6943	-143.523	-72.4229	42.0812	0
0.1380	-55.3859	-142.6	-68.4583	41.165	0
0.1387	-55.6943	-141.991	-65.709	41.7758	0
0.1393	-58.1282	-138.943	-65.4052	40.2549	0
0.1400	-57.2141	-135.896	-63.8786	38.4227	0
0.1407	-52.0269	-133.144	-62.9671	39.3388	0
0.1413	-52.941	-129.488	-63.8786	41.165	0
0.1420	-56.9168	-127.955	-62.352	42.6919	0
0.1427	-55.9916	-129.174	-56.2532	42.9973	0
0.1433	-57.8309	-126.127	-53.8077	42.9973	0
0.1440	-62.4014	-120.938	-56.557	42.3865	0
0.1447	-59.6591	-118.796	-57.1647	42.3865	0
0.1453	-55.0775	-116.671	-53.8077	42.0812	0
0.1460	-56.3	-113.92	-51.6735	41.165	0
0.1467	-58.745	-112.701	-50.1469	42.0812	0
0.1473	-58.4366	-109.34	-47.405	42.9973	0
0.1480	-56.9168	-103.855	-47.405	41.165	0
0.1487	-57.8309	-99.8845	-47.405	39.0334	0
0.1493	-61.1899	-95.6007	-44.3519	39.9496	0
0.1500	-61.4873	-90.7249	-41.9064	39.0334	0
0.1507	-60.8816	-87.6775	-41.9064	36.2851	0
0.1513	-63.3265	-82.7843	-39.4684	37.812	0
0.1520	-66.6746	-76.9856	-35.1925	41.165	0
0.1527	-67.5887	-73.9382	-35.5038	39.3388	0
0.1533	-68.8111	-71.1869	-39.1646	37.2012	0
0.1540	-69.7252	-65.9976	-38.2456	37.2012	0
0.1547	-73.3927	-62.0447	-31.8356	36.5905	0
0.1553	-80.7165	-61.1218	-28.4786	37.812	0
0.1560	-82.5447	-58.9799	-52.8962	40.2549	0
0.1567	-78.8883	-54.7136	-52.8962	39.0334	0
0.1573	-77.9742	-50.7433	-52.8962	38.1173	0
0.1580	-78.2716	-47.3824	-52.8962	42.3865	0
0.1587	-77.6658	-45.258	-52.8962	43.9134	0
0.1593	-80.4081	-42.1932	-52.8962	39.0334	0
0.1600	-83.4588	-36.3945	-52.8962	37.5066	0
0.1607	-83.4588	-30.2997	-52.8962	41.7758	0
0.1613	-84.0756	-29.3768	-52.8962	42.6919	0
0.1620	-85.5954	-29.6902	-52.8962	40.2549	0
0.1627	-86.2122	-28.7673	-52.8962	39.3388	0
0.1633	-87.1263	-33.9565	-52.8962	38.7281	0
0.1640	-87.1263	-42.8201	-52.8962	38.4227	0
0.1647	-85.9038	-43.7256	-52.8962	38.7281	0
0.1653	-85.5954	-38.8498	-52.8962	38.4227	0
0.1660	-85.2981	-35.4889	-52.8962	36.5905	0
0.1667	-86.2122	-30.6131	-52.8962	35.6744	0
0.1673	-90.4853	-24.8144	-52.8962	35.9797	0
0.1680	-92.3135	-25.1104	13.6353	33.5368	0
0.1687	-88.9545	-27.2523	11.4937	28.9622	0
0.1693	-85.9038	-25.7199	13.6353	28.3515	0
0.1700	-83.4588	-26.0333	18.5189	29.2676	0
0.1707	-79.8024	-29.0807	20.9569	28.3515	0
0.1713	-79.8024	-29.6902	23.7062	25.6032	0
0.1720	-78.5799	-29.3768	27.6708	23.4656	0
0.1727	-71.5645	-30.2997	27.9747	21.0286	0
0.1733	-66.0688	-30.6131	27.9747	20.1125	0
0.1740	-62.7098	-31.2226	32.2505	19.5018	0
0.1747	-56.9168	-35.1755	36.2152	16.7534	0
0.1753	-49.8903	-39.4592	38.3494	16.4481	0
0.1760	-41.344	-42.1932	42.3214	17.9749	0
0.1767	-32.1919	-44.6485	47.5088	14.6158	0
0.1773	-25.7822	-47.0864	50.8657	9.73591	0
0.1780	-18.7667	-46.773	52.0885	9.43054	0
0.1787	-11.1345	-44.6485	51.7772	8.8198	0
0.1793	-9.30624	-45.258	53.6076	5.46073	0
0.1800	-5.63881	-48.3054	56.3569	2.10765	0
0.1807	8.39214	-48.3054	56.0531	-3.08364	0
0.1813	19.075	-45.554	56.6608	-9.18505	0
0.1820	22.7425	-45.8675	58.8024	-10.1012	0
0.1827	29.4496	-51.0567	58.8024	-7.35283	0
0.1833	34.9452	-57.4649	59.4101	-7.6582	0
0.1840	37.3902	-62.0447	63.3747	-11.628	0
0.1847	45.6281	-62.9502	64.5974	-15.2924	0
0.1853	57.8309	-63.8731	61.5443	-17.424	0
0.1860	65.7715	-66.311	60.9366	-19.2563	0
0.1867	71.5645	-68.1395	63.3747	-21.0885	0
0.1873	76.7517	-70.8908	63.9898	-22.9207	0
0.1880	79.8024	-74.8611	63.3747	-28.106	0
0.1887	84.9897	-77.299	62.4632	-35.4289	0
0.1893	94.1528	-78.2045	63.9898	-40.0094	0
0.1900	102.996	-79.4409	67.9544	-43.0631	0
0.1907	108.184	-80.0504	69.1771	-47.027	0
0.1913	109.715	-80.3464	67.6506	-48.2484	0
0.1920	112.457	-81.2693	53.6076	-50.0806	0
0.1927	121.312	-80.3464	53.6076	-58.0143	0
0.1933	129.55	-78.518	53.6076	-65.9479	0
0.1940	132.6	-78.518	53.6076	-68.0855	0
0.1947	135.045	-79.1275	53.6076	-70.5285	0
0.1953	138.096	-76.9856	53.6076	-75.4084	0
0.1960	141.752	-76.6896	53.6076	-80.5997	0
0.1967	144.197	-77.5951	53.6076	-87.0064	0
0.1973	145.42	-73.0153	53.6076	-91.8864	0
0.1980	147.556	-66.311	53.6076	-92.8025	0
0.1987	150.607	-67.234	53.6076	-96.1616	0
0.1993	150.915	-68.1395	53.6076	-103.484	0
0.2000	151.829	-64.1692	53.6076	-108.065	0
0.2007	153.349	-64.4826	53.6076	-109.891	0
0.2013	151.213	-66.6071	53.6076	-115.388	0
0.2020	149.076	-62.6542	53.6076	-121.489	0
0.2027	150.001	-60.1989	53.6076	-123.627	0
0.2033	144.197	-63.8731	53.6076	-123.322	0
0.2040	137.479	-64.4826	53.6076	-125.154	0
0.2047	140.838	-61.1218	53.6076	-129.728	0
0.2053	143.591	-59.5894	53.6076	-136.446	0
0.2060	139.924	-58.0744	53.6076	-141.937	0
0.2067	140.232	-54.1041	53.6076	-142.548	0
0.2073	141.752	-50.1338	53.6076	-141.937	0
0.2080	138.096	-48.3054	53.6076	-143.159	0
0.2087	138.702	-48.3054	53.6076	-143.769	0
0.2093	142.677	-46.1635	53.6076	-141.326	0
0.2100	139.616	-41.8972	53.6076	-138.883	0
0.2107	133.514	-38.2403	53.6076	-137.363	0
0.2113	127.413	-33.9565	53.6076	-135.53	0
0.2120	117.038	-29.0807	53.6076	-133.698	0
0.2127	108.8	-26.9389	53.6076	-132.782	0
0.2133	104.219	-25.1104	53.6076	-131.561	0
0.2140	98.1175	-20.5306	53.6076	-129.728	0
0.2147	91.7078	-17.1698	53.6076	-126.986	0
0.2153	84.384	-16.2643	53.6076	-121.184	0
0.2160	76.4544	-11.9806	37.1341	-115.999	0
0.2167	75.8376	-7.10475	31.0278	-115.083	0
0.2173	79.5051	-3.74393	22.1797	-114.166	0
0.2180	76.7517	3.27376	18.8227	-108.065	0
0.2187	71.2561	11.197	18.2076	-101.958	0
0.2193	69.4279	12.1199	16.0734	-99.826	0
0.2200	66.9939	14.8712	13.3315	-95.2454	0
0.2207	63.0181	23.4039	8.44798	-87.6172	0
0.2213	57.5335	25.5458	3.26062	-81.5158	0
0.2220	49.5929	25.2497	1.11899	-77.2406	0
0.2227	43.1832	32.2674	-0.0963366	-70.2231	0
0.2233	37.9959	37.7527	-4.06837	-61.9841	0
0.2240	29.1522	38.3622	-8.03299	-54.9606	0
0.2247	19.9892	43.5514	-11.0861	-45.8055	0
0.2253	14.1962	49.0541	-16.2735	-37.2611	0
0.2260	7.16966	49.6636	-22.0759	-33.2973	0
0.2267	-1.9824	54.226	-25.4329	-26.5791	0
0.2273	-11.7512	58.1963	-29.0937	-14.071	0
0.2280	-20.5949	56.6813	-34.8887	-6.43672	0
0.2287	-26.0905	58.8058	-39.4684	-3.08364	0
0.2293	-29.1412	66.7464	-41.6026	5.7661	0
0.2300	-36.4651	69.7938	-42.8253	15.8373	0
0.2307	-47.7537	70.7167	-44.6557	20.1125	0
0.2313	-55.0775	75.2965	-46.1823	26.5193	0
0.2320	-58.745	81.3912	-48.3165	36.2851	0
0.2327	-63.0181	84.1426	-51.9773	42.9973	0
0.2333	-67.2913	84.4386	-55.6381	49.41	0
0.2340	-73.3927	83.5331	-57.1647	56.4276	0
0.2347	-84.384	84.4386	-58.0836	61.0021	0
0.2353	-95.3642	87.19	-59.914	64.9719	0
0.2360	-100.551	89.0184	-61.4405	71.3787	0
0.2367	-105.43	87.19	-62.352	76.2646	0
0.2373	-110.926	83.8291	-64.7975	80.5338	0
0.2380	-112.148	85.3615	-67.8506	85.4197	0
0.2387	-114.285	91.1603	-69.066	90.605	0
0.2393	-122.831	91.4737	-69.3772	96.407	0
0.2400	-128.327	89.0184	-70.2887	101.592	0
0.2407	-126.796	91.7697	-72.1191	102.203	0
0.2413	-126.796	94.5211	-75.7799	103.119	0
0.2420	-129.847	92.3792	-76.395	106.478	0
0.2427	-133.206	90.8468	-74.8684	110.442	0
0.2433	-136.873	90.8468	-75.7799	113.801	0
0.2440	-139.307	89.9413	-75.7799	116.238	0
0.2447	-141.147	89.9413	-73.038	117.765	0
0.2453	-142.975	89.6279	-72.7342	120.208	0
0.2460	-143.889	85.971	-73.3418	122.651	0
0.2467	-145.409	82.3141	-71.8153	123.567	0
0.2473	-148.768	81.0952	-72.1191	123.262	0
0.2480	-152.127	81.3912	-72.1191	120.819	0
0.2487	-152.435	81.7047	-66.6279	119.903	0
0.2493	-149.076	82.0007	-62.6633	124.788	0
0.2500	-144.803	82.6102	-65.1013	126.92	0
0.2507	-147.545	82.3141	-65.1013	124.483	0
0.2513	-153.658	79.5628	-59.914	126.309	0
0.2520	-152.127	74.687	-69.3772	128.142	0
0.2527	-147.248	71.0127	-69.3772	125.094	0
0.2533	-147.545	69.7938	-69.3772	124.178	0
0.2540	-147.545	67.6693	-69.3772	125.399	0
0.2547	-144.803	63.3855	-69.3772	123.567	0
0.2553	-143.272	62.48	-69.3772	123.872	0
0.2560	-141.147	64.3085	-69.3772	127.225	0
0.2567	-138.393	60.6516	-69.3772	126.309	0
0.2573	-136.565	53.93	-69.3772	123.567	0
0.2580	-134.737	50.5691	-69.3772	125.399	0
0.2587	-132.292	47.8178	-69.3772	126.615	0
0.2593	-129.847	43.8649	-69.3772	122.956	0
0.2600	-127.105	43.2554	-69.3772	119.292	0
0.2607	-125.574	44.4744	-69.3772	120.513	0
0.2613	-124.351	42.3325	-69.3772	121.429	0
0.2620	-120.089	38.6756	-69.3772	116.849	0
0.2627	-117.953	35.6108	-69.3772	112.58	0
0.2633	-120.695	32.2674	-69.3772	113.496	0
0.2640	-120.386	28.5932	-7.42533	112.58	0
0.2647	-113.977	24.0134	-7.42533	109.526	0
0.2653	-110.32	19.747	-8.03299	106.173	0
0.2660	-110.926	18.5281	-4.06837	101.592	0
0.2667	-107.875	20.0605	2.94938	99.7601	0
0.2673	-104.516	20.3565	2.64555	98.844	0
0.2680	-103.602	18.8415	-3.14947	92.4372	0
0.2687	-100.86	17.3091	-1.31907	86.6412	0
0.2693	-96.8951	18.2321	6.00251	86.9466	0
0.2700	-92.0052	20.0605	8.44798	82.366	0
0.2707	-85.2981	18.8415	7.83291	74.127	0
0.2713	-81.6306	15.7767	10.2784	71.9894	0
0.2720	-82.5447	13.6523	12.1088	68.6364	0
0.2727	-78.5799	11.5104	13.6353	60.3914	0
0.2733	-71.8618	8.46302	14.8507	56.7329	0
0.2740	-69.7252	6.02511	15.1619	54.9007	0
0.2747	-67.897	5.10219	16.3772	48.7993	0
0.2753	-65.4521	5.39822	18.8227	45.4402	0
0.2760	-63.6239	6.63459	20.9569	43.9134	0
0.2767	-59.6591	8.46302	21.2608	35.369	0
0.2773	-55.9916	11.8064	19.7342	26.8246	0
0.2780	-52.3352	14.8712	18.8227	25.6032	0
0.2787	-45.9255	15.1673	23.4024	23.1602	0
0.2793	-41.6523	14.2617	28.2785	17.9749	0
0.2800	-40.1325	13.3388	26.1443	15.2266	0
0.2807	-33.106	10.2914	23.4024	12.7836	0
0.2813	-27.9187	5.71166	26.7594	7.29295	0
0.2820	-30.0553	2.35084	30.1163	4.54462	0
0.2827	-28.5355	-0.696545	28.8936	5.7661	0
0.2833	-23.6456	-7.10475	28.5898	1.80228	0
0.2840	-19.9892	-13.2169	30.1163	-4.61049	0
0.2847	-16.0244	-14.4359	31.0278	-5.52659	0
0.2853	-14.8019	-13.8264	30.4201	-7.04746	0
0.2860	-14.4935	-14.4359	28.2785	-12.8495	0
0.2867	-8.08377	-11.6845	27.9747	-13.4602	0
0.2873	-2.29077	-7.10475	29.5012	-13.1549	0
0.2880	-3.20487	-6.18183	27.0632	-19.867	0
0.2887	-1.9824	-5.8858	21.8758	-26.5791	0
0.2893	3.51324	-3.4479	20.3493	-29.3275	0
0.2900	6.8723	-3.4479	19.4304	-33.2973	0
0.2907	10.5287	-6.18183	17.9038	-36.0396	0
0.2913	16.0244	-6.49528	16.6885	-36.6504	0
0.2920	20.6059	-6.18183	13.0203	-40.0094	0
0.2927	24.2623	-8.63715	9.35948	-44.8894	0
0.2933	28.2271	-10.4656	9.35948	-48.8592	0
0.2940	32.5003	-8.93318	8.13674	-54.0445	0
0.2947	37.6875	-6.49528	5.69868	-58.625	0
0.2953	40.7382	-5.27632	7.52908	-60.4572	0
0.2960	42.2691	-3.4479	8.13674	-61.3733	0
0.2967	45.3198	-2.52497	2.94938	-63.8103	0
0.2973	45.6281	-4.66685	-0.711409	-66.864	0
0.2980	43.4915	-5.8858	-1.31907	-69.9177	0
0.2987	45.3198	-3.74393	-1.93414	-70.8338	0
0.2993	45.3198	-4.3534	0.207494	-69.307	0
0.3000	40.4409	-8.02768	2.34172	-69.0016	0
0.3007	41.9607	-7.10475	-0.0963366	-74.1869	0
0.3013	48.9872	-3.74393	-2.23797	-79.9889	0
0.3020	50.507	-4.3534	-1.6229	-79.0728	0
0.3027	49.5929	-4.66685	-1.6229	-74.7976	0
0.3033	53.8661	-2.22894	-0.711409	-74.7976	0
0.3040	59.3617	-3.13445	2.94938	-76.9352	0
0.3047	63.9322	-8.02768	2.64555	-76.9352	0
0.3053	66.3772	-10.1521	0.815156	-76.6299	0
0.3060	64.8574	-8.93318	4.17212	-77.8513	0
0.3067	64.549	-6.18183	8.13674	-77.8513	0
0.3073	66.3772	-3.13445	8.13674	-76.9352	0
0.3080	66.9939	-2.52497	8.44798	-76.3245	0
0.3087	66.9939	-3.4479	9.35948	-76.0191	0
0.3093	67.5997	-2.52497	6.92142	-74.1869	0
0.3100	65.7715	-0.696545	5.69868	-74.1869	0
0.3107	63.0181	-1.9155	7.52908	-75.103	0
0.3113	60.2758	-2.52497	9.35948	-71.1392	0
0.3120	57.8309	-1.9155	12.1088	-66.864	0
0.3127	55.6943	-4.3534	13.0203	-69.6123	0
0.3133	52.6436	-7.10475	12.7164	-72.3547	0
0.3140	49.2845	-5.57236	14.8507	-68.6962	0
0.3147	47.4563	-4.05737	18.5189	-64.4211	0
0.3153	45.9365	-4.05737	20.9569	-62.2895	0
0.3160	46.8506	-1.61947	24.0101	-58.3196	0
0.3167	51.7295	0.522408	25.5366	-54.9606	0
0.3173	55.0886	-1.61947	24.3139	-54.0445	0
0.3180	55.6943	-1.61947	27.367	-51.3021	0
0.3187	59.3617	0.835853	33.162	-48.5538	0
0.3193	64.8574	1.74136	34.6886	-49.4699	0
0.3200	68.2054	2.05481	34.9924	-48.2484	0
0.3207	66.6856	2.35084	38.3494	-42.7578	0
0.3213	63.0181	2.66428	39.5721	-40.6202	0
0.3220	62.4124	4.49271	38.6606	-40.6202	0
0.3227	61.1899	5.71166	42.6253	-37.2611	0
0.3233	53.5577	5.39822	47.5088	-32.9919	0
0.3240	51.1238	8.14957	47.205	-31.1597	0
0.3247	57.8309	11.8064	46.5899	-29.3275	0
0.3253	59.3617	10.9009	50.5619	-29.3275	0
0.3260	54.1745	11.197	53.9189	-29.9382	0
0.3267	55.0886	14.8712	54.2227	-25.9684	0
0.3273	57.5335	13.6523	56.3569	-22.0046	0
0.3280	55.6943	9.68197	59.7139	-22.31	0
0.3287	55.0886	10.2914	59.7139	-18.9509	0
0.3293	56.6084	11.5104	60.0177	-12.2387	0
0.3300	56.0027	8.14957	62.4632	-11.628	0
0.3307	53.8661	5.71166	62.767	-12.8495	0
0.3313	53.5577	7.24406	61.5443	-9.18505	0
0.3320	53.8661	8.46302	60.0177	-5.52659	0
0.3327	52.0379	7.54009	56.0531	-3.38901	0
0.3333	50.507	8.46302	51.7772	-0.640678	0
0.3340	53.5577	10.2914	50.5619	-0.946048	0
0.3347	55.6943	8.75905	50.8657	-0.946048	0
0.3353	52.0379	5.71166	51.7772	4.23925	0
0.3360	49.2845	5.39822	47.5088	6.37684	0
0.3367	51.4211	6.93062	47.5088	3.62851	0
0.3373	51.1238	6.63459	47.5088	4.54462	0
0.3380	49.9013	3.88324	47.5088	8.20906	0
0.3387	51.4211	2.96031	47.5088	7.29295	0
0.3393	52.0379	4.49271	47.5088	6.98758	0
0.3400	49.2845	4.17927	47.5088	10.0413	0
0.3407	47.148	1.74136	47.5088	11.5681	0
0.3413	45.6281	1.13188	47.5088	10.652	0
0.3420	45.9365	1.13188	47.5088	11.2628	0
0.3427	47.148	-1.30602	47.5088	11.8735	0
0.3433	45.6281	-1.61947	47.5088	10.652	0
0.3440	43.7999	-0.0870681	47.5088	10.652	0
0.3447	44.714	-0.696545	47.5088	12.7836	0
0.3453	43.7999	-2.52497	47.5088	13.089	0
0.3460	39.8241	-2.83842	47.5088	9.73591	0
0.3467	40.1325	-4.3534	47.5088	8.8198	0
0.3473	39.5268	-6.18183	47.5088	11.8735	0
0.3480	33.4144	-8.63715	60.3216	11.8735	0
0.3487	30.3637	-9.54266	57.5797	7.90369	0
0.3493	33.117	-8.63715	56.3569	6.37684	0
0.3500	31.8945	-8.93318	56.3569	4.54462	0
0.3507	28.8439	-12.9035	53.9189	1.80228	0
0.3513	27.9297	-15.3414	48.7315	2.71839	0
0.3520	24.5707	-14.1224	45.6784	3.62851	0
0.3527	19.9892	-13.513	44.7595	-1.55679	0
0.3533	19.3834	-13.8264	43.2329	-6.43672	0
0.3540	19.6918	-14.4359	40.491	-6.13733	0
0.3547	16.9385	-16.2643	37.1341	-7.6582	0
0.3553	15.716	-17.7793	35.3037	-11.0173	0
0.3560	16.6301	-17.4833	34.6886	-11.0173	0
0.3567	16.9385	-18.0927	31.9467	-11.0173	0
0.3573	16.6301	-18.3888	26.4481	-10.1012	0
0.3580	16.9385	-15.3414	22.1797	-6.74209	0
0.3587	16.0244	-14.4359	20.3493	-8.26894	0
0.3593	12.6653	-17.1698	18.2076	-13.1549	0
0.3600	11.4428	-16.8738	15.4657	-12.8495	0
0.3607	15.4186	-14.7319	13.0203	-13.7656	0
0.3613	18.7667	-17.1698	9.35948	-17.7294	0
0.3620	18.1609	-18.3888	6.61759	-16.2026	0
0.3627	18.1609	-17.1698	5.09102	-11.628	0
0.3633	16.9385	-19.0157	3.86829	-13.4602	0
0.3640	12.6653	-21.7496	0.207494	-15.2924	0
0.3647	12.3569	-20.5306	-4.06837	-12.2387	0
0.3653	15.1103	-19.6251	-4.67603	-12.2387	0
0.3660	14.1962	-21.1401	-5.29111	-14.6817	0
0.3667	12.0596	-22.063	-9.86339	-13.7656	0
0.3673	12.6653	-20.8441	-12.6127	-12.5441	0
0.3680	11.7512	-18.7022	-11.6938	-14.3763	0
0.3687	10.2314	-16.8738	-13.5242	-12.2387	0
0.3693	9.61462	-16.2643	-18.719	-7.96357	0
0.3700	7.78641	-16.2643	-19.0228	-9.79578	0
0.3707	7.16966	-17.1698	-16.8811	-11.0173	0
0.3713	8.39214	-18.3888	-19.0228	-5.52659	0
0.3720	7.47804	-17.4833	-19.0228	-4.61049	0
0.3727	5.9582	-15.6548	-19.0228	-9.18505	0
0.3733	5.03308	-15.3414	-19.0228	-7.35283	0
0.3740	2.29077	-13.2169	-19.0228	-2.77827	0
0.3747	0.770931	-11.3711	-19.0228	-3.69438	0
0.3753	1.9824	-12.6075	-19.0228	-2.77827	0
0.3760	2.8965	-12.9035	-19.0228	3.02376	0
0.3767	2.29077	-11.3711	-19.0228	4.54462	0
0.3773	3.20487	-12.6075	-19.0228	3.93388	0
0.3780	4.42735	-12.294	-19.0228	7.90369	0
0.3787	3.51324	-8.93318	-19.0228	10.3466	0
0.3793	1.68504	-9.24663	-19.0228	9.12517	0
0.3800	-0.154186	-11.6845	-19.0228	10.9574	0
0.3807	-0.451546	-11.6845	-19.0228	14.9212	0
0.3813	1.37666	-12.294	-19.0228	13.6997	0
0.3820	3.51324	-12.9035	-19.0228	11.5681	0
0.3827	1.68504	-9.8561	-19.0228	15.2266	0
0.3833	-3.8106	-9.24663	-19.0228	19.5018	0
0.3840	-5.34145	-12.6075	-49.2354	20.1125	0
0.3847	-0.154186	-11.6845	-50.4508	20.1125	0
0.3853	3.51324	-9.54266	-53.5039	19.8071	0
0.3860	0.462559	-11.3711	-57.1647	18.891	0
0.3867	-4.11898	-10.7616	-57.4759	19.1964	0
0.3873	-3.8106	-8.93318	-56.8609	19.1964	0
0.3880	-1.67402	-10.7616	-58.3874	19.5018	0
0.3887	-4.42735	-10.1521	-60.2178	21.9447	0
0.3893	-5.94719	-5.27632	-60.8329	24.6871	0
0.3900	-2.29077	-4.96288	-61.7444	25.6032	0
0.3907	-0.759918	-7.10475	-63.5748	25.6032	0
0.3913	-2.29077	-7.10475	-66.0202	23.7709	0
0.3920	-1.9824	-6.18183	-66.6279	20.4179	0
0.3927	-2.8965	-5.27632	-65.709	21.0286	0
0.3933	-5.34145	-4.05737	-65.709	22.2441	0
0.3940	-1.9824	-4.05737	-67.5468	21.9447	0
0.3947	0.462559	-4.3534	-67.8506	23.7709	0
0.3953	-5.94719	-4.3534	-66.6279	27.4354	0
0.3960	-10.8261	-3.4479	-66.6279	26.5193	0
0.3967	-6.56393	-2.83842	-69.3772	23.1602	0
0.3973	-2.29077	-3.13445	-69.3772	21.9447	0
0.3980	-0.759918	-2.83842	-66.6279	22.8548	0
0.3987	1.37666	-1.61947	-65.1013	23.7709	0
0.3993	0.770931	-1.61947	-66.3241	23.7709	0
0.4000	-1.06829	-2.52497	-63.8786	23.7709	0
0.4007	0.770931	-1.61947	-58.3874	24.6871	0
0.4013	1.68504	0.522408	-55.9494	24.6871	0
0.4020	-3.8106	2.96031	-56.2532	25.6032	0
0.4027	-6.25556	3.27376	-54.7266	27.13	0
0.4033	-0.759918	1.74136	-50.4508	24.6871	0
0.4040	3.51324	1.13188	-45.2634	21.9447	0
0.4047	-0.154186	2.66428	-42.2103	25.6032	0
0.4053	-4.11898	4.17927	-43.7368	27.13	0
0.4060	-2.29077	4.78874	-46.4861	23.1602	0
0.4067	-0.154186	4.49271	-44.9596	23.7709	0
0.4073	-2.8965	2.96031	-39.7722	26.5193	0
0.4080	-6.56393	2.35084	-37.638	24.3817	0
0.4087	-6.56393	4.49271	-39.1646	21.0286	0
0.4093	-6.86129	6.02511	-37.3342	21.334	0
0.4100	-9.30624	4.78874	-33.666	20.4179	0
0.4107	-12.0486	2.66428	-33.0583	19.1964	0
0.4113	-14.1851	2.35084	-31.2279	21.6393	0
0.4120	-14.4935	3.88324	-28.1748	21.0286	0
0.4127	-14.8019	4.78874	-28.1748	16.4481	0
0.4133	-17.2358	4.78874	-28.7898	16.1427	0
0.4140	-20.2865	6.63459	-27.2633	17.6695	0
0.4147	-21.2116	7.85354	-27.2633	15.5319	0
0.4153	-19.3724	7.54009	-29.7013	14.9212	0
0.4160	-17.5442	9.36852	-30.9241	14.6158	0
0.4167	-16.6301	11.8064	-33.666	8.8198	0
0.4173	-15.716	11.197	-42.5215	5.7661	0
0.4180	-15.4076	11.197	-50.762	9.12517	0
0.4187	-19.3724	12.1199	-51.3697	8.51443	0
0.4193	-23.9539	11.5104	-50.1469	6.07147	0
0.4200	-24.868	10.5875	-55.9494	7.29295	0
0.4207	-24.2623	12.7294	-65.1013	4.54462	0
0.4213	-25.4848	14.2617	-68.4583	-1.55679	0
0.4220	-24.868	13.9483	-65.709	0.275432	0
0.4227	-24.868	12.4333	-63.8786	4.54462	0
0.4233	-26.6963	9.36852	-63.5748	2.10765	0
0.4240	-26.6963	9.36852	-60.8329	1.80228	0
0.4247	-27.0046	13.6523	-56.557	6.07147	0
0.4253	-28.5355	13.6523	-54.119	6.07147	0
0.4260	-26.6963	10.9009	-52.5924	2.71839	0
0.4267	-26.3989	13.0428	-49.2354	1.80228	0
0.4273	-30.9694	15.1673	-47.0938	2.10765	0
0.4280	-33.4144	15.1673	-43.433	2.10765	0
0.4287	-31.2778	17.6052	-37.638	2.71839	0
0.4293	-30.9694	18.8415	-36.4153	3.32314	0
0.4300	-31.2778	19.1376	-37.9418	3.93388	0
0.4307	-30.3637	23.4039	-34.281	5.46073	0
0.4313	-32.8086	25.8592	-29.0937	6.68221	0
0.4320	-34.3285	22.4984	-30.309	3.62851	0
0.4327	-30.3637	23.1079	-34.8887	-0.335308	0
0.4333	-23.9539	29.2026	-37.638	-1.25142	0
0.4340	-20.5949	29.5161	-38.2456	-1.86216	0
0.4347	-20.9033	26.7647	-39.4684	-4.61049	0
0.4353	-22.1257	26.1552	-42.5215	-4.91585	0
0.4360	-21.8174	23.4039	-45.2634	-3.99975	0
0.4367	-21.2116	21.2794	-45.2634	-5.22122	0
0.4373	-22.1257	23.1079	-45.2634	-5.22122	0
0.4380	-21.2116	24.0134	-46.1823	-2.4729	0
0.4387	-19.3724	23.1079	-46.1823	-2.4729	0
0.4393	-19.075	22.1849	-45.2634	-5.22122	0
0.4400	-18.4583	19.1376	-43.7368	-5.52659	0
0.4407	-17.5442	17.3091	-42.2103	-5.52659	0
0.4413	-19.3724	20.0605	-41.6026	-7.96357	0
0.4420	-20.9033	21.2794	-39.1646	-8.26894	0
0.4427	-22.1257	20.3565	-32.7545	-5.22122	0
0.4433	-25.7822	21.5755	-26.952	-3.69438	0
0.4440	-26.3989	21.2794	-24.514	-6.43672	0
0.4447	-21.2116	18.8415	-22.6836	-7.96357	0
0.4453	-19.3724	17.6052	-19.9343	-9.18505	0
0.4460	-19.6808	15.7767	-16.5773	-11.0173	0
0.4467	-17.2358	12.1199	-13.5242	-9.49041	0
0.4473	-17.5442	10.2914	-11.6938	-7.35283	0
0.4480	-20.9033	9.07249	-10.7823	-10.4065	0
0.4487	-16.9385	7.24406	-8.03299	-11.3226	0
0.4493	-12.3569	9.36852	-4.3722	-6.74209	0
0.4500	-15.4076	12.4333	-0.711409	-7.04746	0
0.4507	-17.2358	11.8064	3.86829	-11.0173	0
0.4513	-15.716	11.197	8.13674	-10.7119	0
0.4520	-18.4583	12.4333	10.2784	-11.628	0
0.4527	-19.3724	12.4333	12.1088	-13.7656	0
0.4533	-15.716	13.9483	16.3772	-11.9334	0
0.4540	-15.716	19.1376	19.4304	-11.9334	0
0.4547	-17.5442	21.2794	20.0454	-15.8972	0
0.4553	-19.3724	16.6997	23.0912	-14.071	0
0.4560	-23.9539	12.1199	26.7594	-11.9334	0
0.4567	-24.5597	10.9009	26.7594	-16.5079	0
0.4573	-19.3724	11.197	27.367	-16.5079	0
0.4580	-17.5442	12.1199	31.9467	-10.1012	0
0.4587	-17.5442	11.8064	35.9113	-10.7119	0
0.4593	-12.9627	9.07249	36.8302	-14.071	0
0.4600	-10.8261	6.63459	39.2683	-13.4602	0
0.4607	-11.1345	7.54009	43.848	-12.8495	0
0.4613	-8.39214	9.36852	46.2861	-12.8495	0
0.4620	-5.63881	10.2914	45.9822	-10.7119	0
0.4627	-6.86129	10.2914	46.5899	-9.49041	0
0.4633	-8.39214	9.68197	46.8937	-11.0173	0
0.4640	-9.30624	9.36852	47.8126	-11.0173	0
0.4647	-9.30624	9.07249	51.7772	-9.79578	0
0.4653	-9.30624	7.85354	53.6076	-9.49041	0
0.4660	-12.0486	8.46302	48.7315	-8.26894	0
0.4667	-14.4935	10.5875	46.5899	-4.91585	0
0.4673	-16.3217	9.36852	49.3392	-2.77827	0
0.4680	-16.9385	6.63459	47.8126	-4.91585	0
0.4687	-14.4935	8.46302	44.1518	-7.35283	0
0.4693	-11.4428	11.197	43.5368	-6.74209	0
0.4700	-12.3569	8.75905	41.7064	-5.83196	0
0.4707	-13.8878	6.63459	39.5721	-4.61049	0
0.4713	-13.5794	9.07249	41.4025	-3.69438	0
0.4720	-13.271	9.36852	41.4025	-6.13733	0
0.4727	-12.0486	5.39822	38.6606	-7.96357	0
0.4733	-10.2203	2.96031	41.4025	-5.22122	0
0.4740	-9.91198	2.05481	43.2329	-6.43672	0
0.4747	-8.39214	0.835853	41.7064	-11.9334	0
0.4753	-3.50223	1.13188	42.3214	-11.0173	0
0.4760	0.154186	2.96031	43.5368	-7.04746	0
0.4767	0.154186	0.835853	41.4025	-9.18505	0
0.4773	-0.154186	-3.4479	41.4025	-12.2387	0
0.4780	0.770931	-3.4479	42.6253	-12.2387	0
0.4787	0.770931	0.226377	41.4025	-12.5441	0
0.4793	-1.9824	1.13188	42.9291	-11.0173	0
0.4800	-1.9824	1.44533	42.9291	-8.87967	0
0.4807	5.03308	2.05481	42.9291	-11.3226	0
0.4813	11.4428	2.05481	42.9291	-14.071	0
0.4820	10.5287	2.05481	42.9291	-11.0173	0
0.4827	10.8371	2.96031	42.9291	-6.74209	0
0.4833	14.8019	1.74136	42.9291	-7.6582	0
0.4840	11.7512	-0.400513	42.9291	-8.87967	0
0.4847	3.82162	0.522408	42.9291	-6.43672	0
0.4853	1.06829	0.226377	42.9291	-4.61049	0
0.4860	0.770931	-2.52497	42.9291	-5.22122	0
0.4867	-0.759918	-3.74393	42.9291	-5.52659	0
0.4873	2.8965	-3.4479	42.9291	-5.22122	0
0.4880	9.00888	-5.57236	42.9291	-5.22122	0
0.4887	10.8371	-7.10475	42.9291	-1.86216	0
0.4893	14.1962	-6.18183	42.9291	0.580801	0
0.4900	20.9033	-5.27632	42.9291	-2.4729	0
0.4907	21.2116	-6.18183	42.9291	-2.4729	0
0.4913	11.7512	-8.02768	42.9291	2.10765	0
0.4920	-0.154186	-8.63715	51.7772	0.275432	0
0.4927	-6.56393	-7.10475	48.7315	-5.52659	0
0.4933	-8.08377	-6.80872	45.0633	-5.52659	0
0.4940	-13.271	-9.8561	46.5899	-3.38901	0
0.4947	-22.4231	-12.6075	48.1165	-4.30512	0
0.4953	-26.3989	-11.3711	45.6784	-5.52659	0
0.4960	-26.0905	-10.4656	44.1518	-6.43672	0
0.4967	-27.6104	-12.294	44.1518	-6.43672	0
0.4973	-25.7822	-12.9035	42.3214	-3.69438	0
0.4980	-16.9385	-10.4656	42.3214	-2.77827	0
0.4987	-11.1345	-7.10475	44.1518	-5.52659	0
0.4993	-8.6895	-2.22894	43.2329	-6.43672	0
0.5000	-5.63881	1.13188	42.3214	-4.61049	0
0.5007	-5.94719	-2.22894	42.6253	-4.61049	0
0.5013	-7.47804	-6.80872	42.0176	-4.91585	0
0.5020	-5.34145	-4.66685	40.1872	-2.4729	0
0.5027	-5.94719	-1.00999	37.7417	-2.4729	0
0.5033	-6.56393	-0.696545	33.4733	-3.69438	0
0.5040	3.51324	-0.400513	42.9291	-1.55679	0
0.5047	15.4186	2.05481	42.9291	-2.16753	0
0.5053	17.2468	4.17927	42.9291	-7.6582	0
0.5060	15.4186	5.10219	42.9291	-7.35283	0
0.5067	15.1103	3.88324	42.9291	-1.86216	0
0.5073	14.4935	1.13188	42.9291	-2.77827	0
0.5080	16.9385	-1.30602	42.9291	-6.74209	0
0.5087	19.075	-2.83842	42.9291	-4.91585	0
0.5093	18.4693	-1.9155	42.9291	-2.77827	0
0.5100	21.52	-0.696545	42.9291	-3.08364	0
0.5107	24.5707	-1.61947	42.9291	-1.55679	0
0.5113	20.2975	-1.9155	42.9291	-0.640678	0
0.5120	17.8526	0.226377	42.9291	-3.08364	0
0.5127	19.9892	0.226377	42.9291	-3.38901	0
0.5133	18.4693	-0.696545	42.9291	-0.946048	0
0.5140	15.1103	1.44533	42.9291	-0.946048	0
0.5147	14.8019	1.13188	42.9291	-0.335308	0
0.5153	12.3569	-1.61947	42.9291	3.93388	0
0.5160	9.00888	0.226377	42.9291	6.98758	0
0.5167	9.92299	1.74136	42.9291	5.46073	0
0.5173	10.8371	2.66428	42.9291	5.46073	0
0.5180	10.8371	6.63459	42.9291	10.0413	0
0.5187	12.6653	8.46302	42.9291	12.4842	0
0.5193	13.8878	5.71166	42.9291	10.652	0
0.5200	12.9737	5.71166	42.9291	10.9574	0
0.5207	12.6653	7.54009	42.9291	14.6158	0
0.5213	13.8878	6.93062	42.9291	16.4481	0
0.5220	14.4935	7.85354	42.9291	17.3642	0
0.5227	12.6653	8.14957	42.9291	17.3642	0
0.5233	11.7512	5.71166	42.9291	17.6695	0
0.5240	15.716	7.24406	42.9291	22.5495	0
0.5247	16.6301	10.2914	42.9291	27.4354	0
0.5253	13.282	7.54009	42.9291	26.5193	0
0.5260	14.4935	5.39822	42.9291	24.3817	0
0.5267	19.075	7.54009	42.9291	26.5193	0
0.5273	16.6301	6.93062	42.9291	28.6569	0
0.5280	12.6653	3.88324	-12.6127	28.3515	0
0.5287	16.0244	3.27376	-16.2735	25.9085	0
0.5293	21.2116	3.27376	-16.2735	24.0763	0
0.5300	21.8174	0.226377	-13.8354	24.3817	0
0.5307	19.075	-1.00999	-15.6658	24.6871	0
0.5313	17.5552	1.13188	-17.8	21.6393	0
0.5320	16.9385	1.13188	-17.8	18.2803	0
0.5327	14.4935	-2.22894	-22.0759	18.5856	0
0.5333	12.6653	-3.4479	-26.3444	18.5856	0
0.5340	14.4935	-1.61947	-26.3444	15.5319	0
0.5347	15.1103	2.35084	-26.6482	11.8735	0
0.5353	10.2314	6.63459	-27.5671	10.9574	0
0.5360	6.25556	6.63459	-24.514	10.9574	0
0.5367	7.78641	3.56979	-21.7647	10.3466	0
0.5373	12.0596	2.05481	-21.7647	10.652	0
0.5380	15.4186	1.74136	-21.7647	10.9574	0
0.5387	14.8019	1.13188	-20.8532	9.43054	0
0.5393	10.5287	0.226377	-18.4077	7.90369	0
0.5400	8.39214	-3.4479	-18.4077	6.98758	0
0.5407	11.1455	-8.63715	-18.4077	4.54462	0
0.5413	14.4935	-11.0751	-18.4077	2.71839	0
0.5420	14.8019	-14.1224	-18.4077	2.10765	0
0.5427	14.4935	-19.0157	-18.4077	-0.0299382	0
0.5433	15.1103	-20.8441	-18.4077	-0.335308	0
0.5440	16.3327	-19.9212	-18.4077	1.80228	0
0.5447	16.3327	-17.4833	-18.4077	1.49691	0
0.5453	13.5794	-16.5603	-18.4077	-2.4729	0
0.5460	10.8371	-18.0927	-18.4077	-4.30512	0
0.5467	9.92299	-18.3888	-18.4077	-2.77827	0
0.5473	9.92299	-14.4359	-18.4077	-3.69438	0
0.5480	10.2314	-11.3711	-18.4077	-7.35283	0
0.5487	11.7512	-12.6075	-18.4077	-8.57431	0
0.5493	12.6653	-13.2169	-18.4077	-7.35283	0
0.5500	11.7512	-11.0751	-18.4077	-8.26894	0
0.5507	11.4428	-7.4182	-18.4077	-8.87967	0
0.5513	11.1455	-5.8858	-18.4077	-8.57431	0
0.5520	9.30624	-8.02768	10.886	-12.5441	0
0.5527	7.16966	-8.02768	6.61759	-15.5978	0
0.5533	7.78641	-5.27632	4.77978	-12.8495	0
0.5540	8.09478	-5.27632	3.26062	-13.4602	0
0.5547	6.8723	-8.02768	1.73406	-17.7294	0
0.5553	5.03308	-6.18183	-0.711409	-16.5079	0
0.5560	5.34145	-3.74393	-4.06837	-14.6817	0
0.5567	6.8723	-4.3534	-7.42533	-17.7294	0
0.5573	6.8723	-6.18183	-8.64807	-17.424	0
0.5580	5.03308	-8.93318	-7.42533	-15.8972	0
0.5587	5.34145	-9.54266	-5.89877	-16.8133	0
0.5593	7.47804	-7.10475	-5.29111	-14.6817	0
0.5600	6.25556	-7.4182	-4.67603	-12.5441	0
0.5607	3.51324	-11.6845	-4.3722	-15.5978	0
0.5613	5.9582	-10.7616	-5.29111	-16.2026	0
0.5620	8.39214	-4.96288	-6.2026	-14.071	0
0.5627	5.34145	-4.3534	-4.67603	-15.2924	0
0.5633	-0.759918	-5.8858	-2.54181	-14.6817	0
0.5640	-4.72471	-2.22894	-3.14947	-10.1012	0
0.5647	-7.77539	1.13188	-6.81026	-9.18505	0
0.5653	-10.8261	3.56979	-10.1672	-14.3763	0
0.5660	-14.1851	7.85354	-8.9519	-16.5079	0
0.5667	-15.4076	9.978	-5.89877	-13.4602	0
0.5673	-16.9385	8.14957	-5.59494	-11.3226	0
0.5680	-21.2116	7.54009	-4.67603	-13.7656	0
0.5687	-20.2865	8.14957	-1.6229	-13.4602	0
0.5693	-12.0486	7.24406	0.207494	-9.49041	0
0.5700	-4.42735	7.85354	1.11899	-9.18505	0
0.5707	-1.67402	8.14957	2.34172	-9.79578	0
0.5713	-2.8965	4.49271	3.26062	-8.26894	0
0.5720	-8.6895	2.05481	6.00251	-10.7119	0
0.5727	-12.9627	3.56979	7.52908	-13.4602	0
0.5733	-7.47804	2.05481	3.26062	-10.4065	0
0.5740	-1.06829	-1.00999	-0.0963366	-9.79578	0
0.5747	-4.11898	-0.696545	2.03789	-12.5441	0
0.5753	-9.61462	-1.30602	3.26062	-9.18505	0
0.5760	-8.39214	-4.96288	1.73406	-5.52659	0
0.5767	-1.06829	-2.52497	1.42282	-9.79578	0
0.5773	7.16966	2.96031	2.64555	-10.4065	0
0.5780	10.2314	0.835853	2.34172	-6.43672	0
0.5787	8.70051	-4.05737	-0.711409	-9.49041	0
0.5793	6.56393	-1.61947	-2.84564	-13.1549	0
0.5800	6.25556	0.835853	-0.711409	-8.87967	0
0.5807	5.9582	-2.22894	2.03789	-4.61049	0
0.5813	5.34145	-2.52497	-0.711409	-4.61049	0
0.5820	3.82162	0.522408	-2.54181	-4.91585	0
0.5827	3.51324	0.835853	-0.407578	-5.52659	0
0.5833	4.42735	-0.400513	-0.0963366	-4.61049	0
0.5840	3.20487	1.13188	-1.93414	-0.946048	0
0.5847	-1.9824	1.13188	-1.31907	-0.946048	0
0.5853	-5.63881	-2.22894	-0.711409	-4.61049	0
0.5860	-3.50223	-4.05737	-0.711409	-4.91585	0
0.5867	-1.06829	-2.52497	0.207494	-2.77827	0
0.5873	-4.11898	-3.4479	1.11899	-2.16753	0
0.5880	-6.56393	-5.8858	1.11899	-1.86216	0
0.5887	-5.34145	-5.57236	0.511325	-3.38901	0
0.5893	-5.63881	-4.66685	-0.711409	-3.69438	0
0.5900	-7.16966	-4.96288	-2.23797	-0.946048	0
0.5907	-5.63881	-5.27632	-0.711409	0.886171	0
0.5913	-6.25556	-4.3534	1.42282	-0.335308	0
0.5920	-8.39214	-4.3534	1.42282	-0.640678	0
0.5927	-6.86129	-5.27632	2.34172	-0.640678	0
0.5933	-5.03308	-6.49528	4.47595	0.580801	0
0.5940	-7.47804	-7.10475	4.17212	2.41302	0
0.5947	-6.86129	-7.71423	1.73406	0.580801	0
0.5953	-2.8965	-8.93318	0.207494	-0.946048	0
0.5960	-4.11898	-5.8858	2.03789	2.71839	0
0.5967	-8.39214	-2.52497	2.94938	4.54462	0
0.5973	-7.77539	-4.96288	2.03789	1.19154	0
0.5980	-4.72471	-6.18183	0.207494	-0.0299382	0
0.5987	-4.11898	-3.4479	-0.711409	1.19154	0
0.5993	-8.99787	-4.3534	-2.54181	2.10765	0
0.6000	-13.8878	-8.02768	-2.54181	1.49691	0
0.6007	-12.0486	-8.93318	-2.54181	-0.946048	0
0.6013	-7.47804	-8.93318	-5.59494	-1.86216	0
0.6020	-8.6895	-8.02768	-8.64807	0.886171	0
0.6027	-10.2203	-7.10475	-6.2026	1.49691	0
0.6033	-8.08377	-7.10475	-3.76454	-0.946048	0
0.6040	-8.08377	-3.13445	-5.59494	-2.16753	0
0.6047	-10.5287	-0.696545	-8.33683	-0.640678	0
0.6053	-12.9627	-7.10475	-9.86339	0.580801	0
0.6060	-16.0244	-9.8561	-9.55956	-0.0299382	0
0.6067	-18.1499	-4.66685	-8.64807	-1.55679	0
0.6073	-16.9385	-3.4479	-9.25573	-1.55679	0
0.6080	-15.716	-4.66685	-9.25573	-0.0299382	0
0.6087	-13.8878	-1.30602	-8.03299	0.886171	0
0.6093	-10.2203	-0.0870681	-10.1672	2.10765	0
0.6100	-9.61462	-2.22894	-12.6127	1.49691	0
0.6107	-12.0486	-1.61947	-9.55956	-0.0299382	0
0.6113	-15.0992	-1.61947	-5.29111	2.71839	0
0.6120	-19.075	-3.4479	-7.1215	5.15536	0
0.6127	-19.3724	-3.4479	-9.86339	-0.0299382	0
0.6133	-13.8878	-3.4479	-7.1215	-4.61049	0
0.6140	-12.0486	-6.49528	-4.06837	-3.69438	0
0.6147	-16.6301	-8.32371	-6.50643	-2.77827	0
0.6153	-18.4583	-6.18183	-8.9519	-1.55679	0
0.6160	-19.3724	-4.3534	-7.42533	-0.335308	0
0.6167	-24.868	-6.80872	-6.50643	-2.16753	0
0.6173	-27.9187	-8.93318	-6.81026	-1.86216	0
0.6180	-26.6963	-6.18183	-4.3722	2.41302	0
0.6187	-27.0046	-5.27632	-2.84564	1.49691	0
0.6193	-25.7822	-8.32371	-4.67603	-2.16753	0
0.6200	-22.1257	-6.49528	-4.3722	-0.640678	0
0.6207	-21.509	-1.61947	-4.06837	0.580801	0
0.6213	-21.2116	-0.696545	-7.1215	-0.946048	0
0.6220	-15.716	0.226377	-7.42533	2.41302	0
0.6227	-12.6653	2.96031	-2.84564	6.68221	0
0.6233	-16.6301	1.13188	-1.93414	6.07147	0
0.6240	-19.6808	-1.61947	-3.76454	6.37684	0
0.6247	-17.5442	0.226377	-4.67603	7.59832	0
0.6253	-15.0992	2.96031	-6.50643	4.54462	0
0.6260	-14.8019	3.88324	-7.42533	4.84999	0
0.6267	-15.4076	2.96031	-5.29111	9.73591	0
0.6273	-15.716	-0.696545	-5.89877	8.8198	0
0.6280	-16.6301	-1.61947	-7.1215	6.07147	0
0.6287	-17.5442	0.522408	-4.67603	10.0413	0
0.6293	-18.1499	-0.400513	-3.4533	12.1789	0
0.6300	-18.4583	-1.61947	-4.3722	10.0413	0
0.6307	-17.5442	-0.696545	-3.14947	12.7836	0
0.6313	-17.5442	-1.30602	-2.54181	15.8373	0
0.6320	-20.5949	-2.52497	-1.93414	12.7836	0
0.6327	-22.1257	-2.22894	-0.0963366	12.1789	0
0.6333	-18.4583	-2.83842	-2.54181	14.6158	0
0.6340	-15.716	-3.4479	-6.2026	12.1789	0
0.6347	-16.3217	-1.00999	-3.4533	11.5681	0
0.6353	-15.4076	1.13188	0.815156	15.2266	0
0.6360	-13.8878	-0.696545	-1.01524	13.089	0
0.6367	-13.271	-3.74393	-4.3722	7.59832	0
0.6373	-11.1345	-1.30602	-7.1215	9.12517	0
0.6380	-8.6895	4.17927	-9.86339	12.1789	0
0.6387	-6.86129	2.96031	-10.7823	8.51443	0
0.6393	-4.72471	-1.30602	-9.86339	5.46073	0
0.6400	-5.03308	1.44533	-10.4785	9.12517	0
0.6407	-6.56393	5.71166	-12.005	10.3466	0
0.6413	-6.56393	3.27376	-12.005	6.68221	0
0.6420	-5.34145	-0.0870681	-12.3089	6.37684	0
0.6427	-5.34145	1.13188	-13.8354	8.20906	0
0.6433	-7.47804	2.35084	-13.5242	5.46073	0
0.6440	-9.61462	2.35084	-12.3089	6.37684	0
0.6447	-9.30624	3.88324	-14.1393	10.652	0
0.6453	-8.39214	4.78874	-16.5773	8.8198	0
0.6460	-9.61462	2.66428	-15.362	6.68221	0
0.6467	-11.7512	-0.0870681	-12.3089	10.652	0
0.6473	-15.716	-1.30602	-9.86339	11.5681	0
0.6480	-19.6808	-2.83842	-9.86339	8.51443	0
0.6487	-16.9385	-3.4479	-11.6938	9.43054	0
0.6493	-13.271	-2.83842	-12.005	7.90369	0
0.6500	-13.271	-2.52497	-9.55956	3.62851	0
0.6507	-11.7512	-3.4479	-8.64807	6.98758	0
0.6513	-9.91198	-5.27632	-9.86339	10.3466	0
0.6520	-11.7512	-8.63715	-9.25573	6.68221	0
0.6527	-10.5287	-8.93318	-8.64807	5.15536	0
0.6533	-8.08377	-5.8858	-8.9519	6.68221	0
0.6540	-11.4428	-4.3534	-8.33683	4.54462	0
0.6547	-12.6653	-1.00999	-6.2026	3.62851	0
0.6553	-8.6895	4.17927	-4.06837	4.84999	0
0.6560	-10.5287	4.17927	-2.84564	2.41302	0
0.6567	-14.8019	1.44533	-2.23797	-0.946048	0
0.6573	-11.4428	1.74136	-0.711409	0.580801	0
0.6580	-5.63881	0.226377	1.11899	1.19154	0
0.6587	-5.03308	-3.74393	1.11899	0.580801	0
0.6593	-7.16966	-4.3534	2.94938	1.49691	0
0.6600	-7.47804	-5.27632	2.94938	0.886171	0
0.6607	-5.03308	-11.3711	2.94938	-2.77827	0
0.6613	-0.759918	-14.4359	2.94938	-4.30512	0
0.6620	2.29077	-12.6075	2.94938	-1.86216	0
0.6627	4.11898	-12.294	2.94938	-1.55679	0
0.6633	7.47804	-12.9035	2.94938	-3.69438	0
0.6640	11.7512	-9.8561	2.94938	-3.69438	0
0.6647	14.4935	-5.27632	2.94938	-1.86216	0
0.6653	15.4186	-4.96288	2.94938	-3.38901	0
0.6660	15.4186	-5.8858	2.94938	-5.52659	0
0.6667	14.4935	-3.4479	2.94938	-5.83196	0
0.6673	13.282	-0.696545	2.94938	-7.35283	0
0.6680	11.4428	-1.30602	2.94938	-8.57431	0
0.6687	10.5287	-2.83842	2.94938	-6.74209	0
0.6693	14.4935	-2.52497	2.94938	-8.57431	0
0.6700	21.52	-2.52497	2.94938	-13.7656	0
0.6707	22.4341	-4.96288	2.94938	-13.7656	0
0.6713	16.3327	-5.57236	2.94938	-10.7119	0
0.6720	11.7512	-4.3534	2.94938	-13.1549	0
0.6727	14.8019	-5.57236	2.94938	-17.424	0
0.6733	19.9892	-8.02768	2.94938	-19.2563	0
0.6740	19.9892	-10.4656	2.94938	-20.1724	0
0.6747	18.7667	-13.513	2.94938	-21.3939	0
0.6753	21.8174	-13.513	2.94938	-21.6992	0
0.6760	25.4848	-7.71423	2.94938	-22.31	0
0.6767	25.7932	-2.83842	2.94938	-23.5314	0
0.6773	25.7932	-3.74393	2.94938	-23.2261	0
0.6780	27.9297	-4.66685	2.94938	-23.2261	0
0.6787	30.0663	-3.4479	2.94938	-24.1422	0
0.6793	29.1522	-1.9155	2.94938	-24.7529	0
0.6800	23.6566	-1.61947	2.94938	-25.9684	0
0.6807	20.2975	-2.22894	2.94938	-28.7167	0
0.6813	25.4848	-4.3534	2.94938	-29.6328	0
0.6820	32.8086	-5.27632	2.94938	-28.7167	0
0.6827	33.4144	-2.83842	2.94938	-29.0221	0
0.6833	29.4496	-1.61947	2.94938	-27.8006	0
0.6840	26.7073	-5.27632	2.94938	-26.5791	0
0.6847	27.313	-7.4182	2.94938	-30.2436	0
0.6853	30.3637	-4.66685	2.94938	-35.7343	0
0.6860	31.5862	-4.66685	2.94938	-33.908	0
0.6867	27.6214	-8.32371	2.94938	-29.3275	0
0.6873	24.5707	-7.71423	2.94938	-32.6865	0
0.6880	26.3989	-4.96288	2.94938	-38.1772	0
0.6887	26.7073	-4.3534	2.94938	-36.6504	0
0.6893	22.7425	-4.05737	2.94938	-33.6027	0
0.6900	21.52	-5.27632	2.94938	-36.6504	0
0.6907	24.5707	-7.4182	2.94938	-39.0933	0
0.6913	24.2623	-6.80872	2.94938	-36.6504	0
0.6920	22.7425	-5.27632	2.94938	-35.4289	0
0.6927	24.5707	-5.27632	2.94938	-35.7343	0
0.6933	26.7073	-4.05737	2.94938	-34.8181	0
0.6940	27.0156	-4.66685	2.94938	-37.2611	0
0.6947	26.3989	-8.63715	2.94938	-37.5665	0
0.6953	23.0398	-8.93318	2.94938	-31.4651	0
0.6960	19.9892	-6.49528	8.44798	-31.1597	0
0.6967	22.4341	-4.66685	5.09102	-37.2611	0
0.6973	24.8791	-1.30602	2.94938	-36.9557	0
0.6980	23.0398	1.13188	4.47595	-34.5188	0
0.6987	19.9892	-0.400513	4.17212	-36.345	0
0.6993	16.0244	-0.400513	2.03789	-34.8181	0
0.7000	12.9737	1.74136	1.73406	-30.549	0
0.7007	11.4428	-0.400513	2.94938	-30.2436	0
0.7013	10.2314	-3.4479	0.207494	-30.2436	0
0.7020	9.30624	-3.13445	-6.2026	-25.663	0
0.7027	9.00888	-1.00999	-8.33683	-22.9207	0
0.7033	6.25556	-0.0870681	-6.2026	-24.4475	0
0.7040	5.64983	1.13188	-7.72916	-24.7529	0
0.7047	8.09478	2.96031	-11.6938	-22.6153	0
0.7053	8.70051	3.27376	-10.7823	-20.4777	0
0.7060	9.92299	4.17927	-10.7823	-18.9509	0
0.7067	13.5794	6.63459	-15.362	-14.6817	0
0.7073	9.92299	5.71166	-16.5773	-12.8495	0
0.7080	0.770931	2.66428	-15.6658	-14.3763	0
0.7087	-0.451546	5.71166	-19.0228	-14.071	0
0.7093	0.154186	10.2914	-22.0759	-11.3226	0
0.7100	-6.56393	7.85354	-22.6836	-11.0173	0
0.7107	-9.61462	6.02511	-22.6836	-10.1012	0
0.7113	-6.86129	8.14957	-22.9874	-6.43672	0
0.7120	-8.39214	6.93062	-24.2101	-6.13733	0
0.7127	-12.0486	4.78874	-26.0405	-7.35283	0
0.7133	-11.7512	4.17927	-25.4329	-3.69438	0
0.7140	-9.61462	4.49271	-25.4329	-1.86216	0
0.7147	-5.94719	7.24406	-28.7898	-2.4729	0
0.7153	-2.29077	10.9009	-28.4786	1.19154	0
0.7160	-4.42735	10.5875	-27.2633	4.54462	0
0.7167	-9.61462	10.2914	-30.0052	4.54462	0
0.7173	-10.2203	11.8064	-31.8356	7.29295	0
0.7180	-6.25556	11.197	-32.4506	10.0413	0
0.7187	-2.29077	9.36852	-33.3621	11.2628	0
0.7193	-4.42735	7.85354	-32.7545	17.3642	0
0.7200	-11.1345	5.39822	-32.4506	20.7232	0
0.7207	-12.3569	3.56979	-33.9772	15.5319	0
0.7213	-5.34145	4.17927	-34.5849	14.6158	0
0.7220	-2.29077	5.10219	-34.5849	20.7232	0
0.7227	-5.63881	5.71166	-35.8076	23.4656	0
0.7233	-5.63881	7.85354	-36.4153	24.6871	0
0.7240	-2.58813	9.36852	-36.1114	28.9622	0
0.7247	-4.72471	8.46302	-36.1114	31.0998	0
0.7253	-9.61462	8.46302	-35.8076	32.0099	0
0.7260	-11.1345	10.2914	-34.5849	36.2851	0
0.7267	-9.30624	9.978	-34.8887	38.1173	0
0.7273	-9.30624	7.54009	-35.1925	36.5905	0
0.7280	-13.271	7.54009	-33.666	38.7281	0
0.7287	-15.0992	9.68197	-32.1468	42.3865	0
0.7293	-11.7512	10.5875	-31.8356	42.0812	0
0.7300	-8.39214	11.197	-31.8356	40.8597	0
0.7307	-11.1345	11.197	-30.309	43.9134	0
0.7313	-17.5442	9.36852	-29.0937	47.5778	0
0.7320	-22.7315	8.46302	-29.0937	46.051	0
0.7327	-21.2116	9.68197	-29.0937	42.9973	0
0.7333	-17.2358	9.68197	-29.0937	43.9134	0
0.7340	-16.6301	9.36852	-29.0937	45.7456	0
0.7347	-17.5442	9.68197	-29.0937	45.7456	0
0.7353	-16.6301	9.36852	-29.0937	47.5778	0
0.7360	-16.6301	8.46302	-29.0937	49.1047	0
0.7367	-16.6301	7.85354	-29.0937	47.2724	0
0.7373	-14.8019	6.02511	-29.0937	47.5778	0
0.7380	-12.6653	6.63459	-29.0937	50.3202	0
0.7387	-12.0486	8.75905	-29.0937	49.41	0
0.7393	-12.6653	7.54009	-29.0937	47.5778	0
0.7400	-14.8019	4.49271	-29.0937	49.41	0
0.7407	-16.0244	2.96031	-29.0937	50.3202	0
0.7413	-13.8878	2.05481	-29.0937	49.7154	0
0.7420	-10.8261	2.35084	-29.0937	50.0208	0
0.7427	-10.8261	4.49271	-29.0937	51.847	0
0.7433	-13.5794	4.49271	-29.0937	53.9846	0
0.7440	-15.716	1.44533	-5.89877	53.9846	0
0.7447	-13.271	0.226377	-5.59494	50.3202	0
0.7453	-9.30624	1.13188	-7.1215	46.3563	0
0.7460	-10.5287	0.522408	-5.59494	46.6617	0
0.7467	-15.0992	0.226377	-3.76454	47.8832	0
0.7473	-16.6301	0.522408	-4.06837	45.7456	0
0.7480	-16.9385	-0.696545	-1.01524	42.9973	0
0.7487	-17.2358	-1.30602	1.42282	43.9134	0
0.7493	-14.8019	1.13188	-1.6229	43.9134	0
0.7500	-13.271	1.13188	-3.4533	40.2549	0
0.7507	-13.5794	-0.696545	-4.3722	37.5066	0
0.7513	-12.6653	-0.400513	-10.4785	36.8959	0
0.7520	-12.0486	0.835853	-16.2735	33.8422	0
0.7527	-12.0486	1.13188	-17.8	30.1837	0
0.7533	-10.2203	1.44533	-19.3266	28.3515	0
0.7540	-6.56393	-0.696545	-22.6836	24.6871	0
0.7547	-3.20487	-2.52497	-25.1216	21.9447	0
0.7553	-3.50223	-0.696545	-26.6482	23.4656	0
0.7560	-7.16966	0.226377	-26.6482	24.3817	0
0.7567	-8.39214	-1.61947	-26.6482	21.9447	0
0.7573	-5.34145	-1.00999	-26.6482	20.1125	0
0.7580	-5.34145	0.226377	-26.6482	17.3642	0
0.7587	-7.47804	-0.696545	-26.6482	14.3105	0
0.7593	-6.56393	2.05481	-26.6482	14.6158	0
0.7600	-6.25556	6.32114	-26.6482	13.089	0
0.7607	-9.30624	4.78874	-26.6482	9.12517	0
0.7613	-10.8261	2.05481	-26.6482	10.0413	0
0.7620	-11.1345	0.835853	-26.6482	11.8735	0
0.7627	-12.9627	-0.696545	-26.6482	8.20906	0
0.7633	-13.271	-0.0870681	-26.6482	7.90369	0
0.7640	-11.7512	2.05481	-26.6482	10.652	0
0.7647	-11.1345	-1.00999	-26.6482	8.20906	0
0.7653	-8.99787	-4.3534	-26.6482	3.62851	0
0.7660	-5.03308	-2.83842	-26.6482	2.71839	0
0.7667	-5.94719	-2.83842	-26.6482	2.10765	0
0.7673	-11.4428	-6.80872	-26.6482	0.886171	0
0.7680	-11.4428	-6.80872	-3.4533	0.580801	0
0.7687	-3.8106	-4.3534	-5.89877	-0.946048	0
0.7693	1.68504	-4.05737	-6.2026	-3.69438	0
0.7700	-2.58813	-2.52497	-4.97986	-4.61049	0
0.7707	-12.9627	-1.30602	-1.93414	-3.69438	0
0.7713	-17.5442	-2.22894	0.207494	-5.22122	0
0.7720	-14.4935	-2.83842	-1.01524	-9.49041	0
0.7727	-13.8878	-4.05737	-2.23797	-10.7119	0
0.7733	-17.8526	-6.18183	1.73406	-9.49041	0
0.7740	-17.5442	-8.02768	6.00251	-11.9334	0
0.7747	-13.5794	-9.8561	7.22525	-13.7656	0
0.7753	-12.9627	-8.93318	9.35948	-11.9334	0
0.7760	-14.1851	-4.66685	14.243	-11.9334	0
0.7767	-13.8878	-4.3534	16.9923	-14.3763	0
0.7773	-10.8261	-4.3534	15.7696	-13.1549	0
0.7780	-4.72471	3.27376	14.8507	-12.8495	0
0.7787	-0.759918	9.36852	17.6	-15.5978	0
0.7793	-3.8106	9.07249	20.3493	-15.5978	0
0.7800	-3.8106	11.8064	20.3493	-14.6817	0
0.7807	6.8723	13.9483	20.3493	-18.9509	0
0.7813	16.6301	7.54009	20.3493	-21.0885	0
0.7820	17.5552	3.88324	20.3493	-18.6455	0
0.7827	14.8019	6.63459	20.3493	-18.3402	0
0.7833	11.7512	6.63459	20.3493	-17.7294	0
0.7840	10.2314	3.27376	20.3493	-14.6817	0
0.7847	10.8371	2.35084	20.3493	-15.5978	0
0.7853	8.39214	1.44533	20.3493	-18.9509	0
0.7860	3.51324	0.522408	20.3493	-18.3402	0
0.7867	1.68504	-0.400513	20.3493	-17.1187	0
0.7873	-1.36565	-4.3534	20.3493	-17.424	0
0.7880	-7.16966	-6.80872	20.3493	-17.7294	0
0.7887	-9.30624	-3.74393	20.3493	-18.3402	0
0.7893	-6.25556	-3.74393	20.3493	-19.2563	0
0.7900	-1.06829	-7.71423	20.3493	-18.9509	0
0.7907	3.20487	-8.02768	20.3493	-17.7294	0
0.7913	2.59914	-7.71423	20.3493	-16.5079	0
0.7920	1.68504	-10.4656	20.3493	-18.6455	0
0.7927	5.03308	-10.1521	20.3493	-20.7831	0
0.7933	5.9582	-7.10475	20.3493	-18.3402	0
0.7940	4.11898	-6.49528	20.3493	-19.2563	0
0.7947	5.34145	-8.32371	20.3493	-23.5314	0
0.7953	7.16966	-7.10475	20.3493	-20.4777	0
0.7960	6.56393	-4.3534	20.3493	-18.3402	0
0.7967	5.34145	-3.4479	20.3493	-21.6992	0
0.7973	3.82162	-2.52497	20.3493	-19.2563	0
0.7980	2.29077	1.74136	20.3493	-14.6817	0
0.7987	1.06829	6.63459	20.3493	-16.8133	0
0.7993	-0.451546	6.63459	20.3493	-18.3402	0
0.8000	0.462559	7.54009	20.3493	-17.424	0
0.8007	5.03308	13.0428	20.3493	-19.5616	0
0.8013	8.39214	15.7767	20.3493	-18.6455	0
0.8020	9.92299	13.0428	20.3493	-16.5079	0
0.8027	11.7512	11.197	20.3493	-19.2563	0
0.8033	12.6653	10.2914	20.3493	-17.1187	0
0.8040	12.6653	7.24406	20.3493	-11.3226	0
0.8047	11.4428	7.54009	20.3493	-13.7656	0
0.8053	7.47804	9.36852	20.3493	-17.424	0
0.8060	2.29077	7.54009	20.3493	-15.5978	0
0.8067	-1.06829	5.71166	20.3493	-16.5079	0
0.8073	-2.58813	5.71166	20.3493	-21.0885	0
0.8080	-2.8965	6.32114	20.3493	-19.2563	0
0.8087	-1.9824	6.93062	20.3493	-16.5079	0
0.8093	-1.06829	6.02511	20.3493	-17.424	0
0.8100	1.37666	3.56979	20.3493	-17.1187	0
0.8107	5.34145	1.44533	20.3493	-14.6817	0
0.8113	6.25556	0.226377	20.3493	-14.9871	0
0.8120	6.25556	0.226377	20.3493	-15.5978	0
0.8127	8.39214	1.13188	20.3493	-15.8972	0
0.8133	8.09478	-0.696545	20.3493	-18.3402	0
0.8140	7.16966	-4.05737	20.3493	-20.7831	0
0.8147	9.92299	-4.96288	20.3493	-19.2563	0
0.8153	9.00888	-5.8858	20.3493	-15.8972	0
0.8160	4.42735	-8.02768	20.3493	-14.9871	0
0.8167	6.8723	-8.32371	20.3493	-14.6817	0
0.8173	13.5794	-7.10475	20.3493	-14.3763	0
0.8180	13.282	-5.27632	20.3493	-16.5079	0
0.8187	9.61462	-1.9155	20.3493	-19.2563	0
0.8193	9.30624	-0.696545	20.3493	-17.1187	0
0.8200	9.92299	-1.00999	20.3493	-14.071	0
0.8207	8.09478	-0.0870681	20.3493	-15.5978	0
0.8213	6.56393	2.05481	20.3493	-17.424	0
0.8220	5.9582	2.35084	20.3493	-15.2924	0
0.8227	5.34145	0.835853	20.3493	-13.1549	0
0.8233	3.51324	-1.30602	20.3493	-12.5441	0
0.8240	1.37666	-3.13445	20.3493	-12.5441	0
0.8247	-0.154186	-5.57236	20.3493	-11.628	0
0.8253	0.462559	-8.02768	20.3493	-10.1012	0
0.8260	3.51324	-7.10475	20.3493	-10.4065	0
0.8267	4.42735	-6.18183	20.3493	-12.2387	0
0.8273	1.06829	-6.18183	20.3493	-12.5441	0
0.8280	-1.36565	-5.57236	4.77978	-11.3226	0
0.8287	2.29077	-4.3534	1.42282	-10.7119	0
0.8293	7.47804	-6.18183	0.815156	-10.1012	0
0.8300	9.30624	-8.32371	-0.711409	-10.7119	0
0.8307	8.70051	-9.54266	-3.14947	-11.3226	0
0.8313	6.8723	-10.7616	-3.4533	-8.87967	0
0.8320	4.11898	-9.24663	-4.3722	-5.83196	0
0.8327	3.20487	-7.4182	-6.50643	-5.83196	0
0.8333	4.73572	-9.54266	-8.64807	-6.43672	0
0.8340	5.64983	-10.7616	-10.4785	-7.35283	0
0.8347	5.03308	-7.4182	-10.4785	-7.6582	0
0.8353	3.51324	-6.18183	-8.9519	-4.30512	0
0.8360	1.37666	-7.4182	-10.4785	-0.335308	0
0.8367	0.770931	-7.10475	-13.5242	-0.335308	0
0.8373	2.59914	-8.02768	-15.9697	-0.946048	0
0.8380	3.20487	-8.63715	-17.1924	-0.335308	0
0.8387	-0.154186	-6.18183	-15.9697	0.275432	0
0.8393	-4.72471	-6.18183	-12.9165	3.32314	0
0.8400	-6.56393	-10.4656	-12.9165	6.07147	0
0.8407	-6.25556	-11.3711	-12.9165	2.41302	0
0.8413	-5.34145	-8.32371	-12.9165	-0.946048	0
0.8420	-4.11898	-7.10475	-12.9165	3.32314	0
0.8427	-3.8106	-7.10475	-12.9165	6.37684	0
0.8433	-5.03308	-7.10475	-12.9165	5.46073	0
0.8440	-4.72471	-7.4182	-12.9165	5.46073	0
0.8447	-0.154186	-6.18183	-12.9165	5.46073	0
0.8453	1.68504	-4.3534	-12.9165	4.54462	0
0.8460	-1.06829	-4.3534	-12.9165	6.98758	0
0.8467	-1.06829	-6.80872	-12.9165	6.98758	0
0.8473	-1.06829	-7.71423	-12.9165	3.02376	0
0.8480	-4.42735	-6.18183	-12.9165	5.15536	0
0.8487	-5.03308	-4.3534	-12.9165	10.0413	0
0.8493	-2.8965	-4.3534	-12.9165	9.12517	0
0.8500	-3.20487	-1.9155	-12.9165	9.12517	0
0.8507	-3.8106	-1.61947	-12.9165	13.6997	0
0.8513	-2.58813	-9.54266	-12.9165	15.5319	0
0.8520	-4.11898	-15.9509	-28.1748	13.089	0
0.8527	-4.42735	-13.513	-27.2633	11.8735	0
0.8533	-1.67402	-11.6845	-29.0937	12.1789	0
0.8540	-1.06829	-13.2169	-28.4786	11.2628	0
0.8547	-1.9824	-10.4656	-24.8178	9.12517	0
0.8553	-0.154186	-7.10475	-25.4329	10.0413	0
0.8560	0.770931	-5.57236	-27.2633	12.7836	0
0.8567	-0.759918	-3.4479	-26.0405	12.7836	0
0.8573	-1.36565	-3.4479	-25.4329	12.1789	0
0.8580	-0.759918	-5.27632	-24.8178	13.6997	0
0.8587	-0.154186	-3.4479	-24.2101	13.089	0
0.8593	1.06829	-2.22894	-23.2912	10.9574	0
0.8600	3.51324	-3.4479	-20.8532	11.8735	0
0.8607	3.51324	-1.61947	-21.7647	11.8735	0
0.8613	0.770931	-0.696545	-26.6482	9.43054	0
0.8620	0.770931	-1.61947	-24.514	10.652	0
0.8627	3.20487	-0.400513	-17.8	14.0051	0
0.8633	0.770931	-0.0870681	-18.1039	15.8373	0
0.8640	-2.8965	-1.9155	-21.7647	15.5319	0
0.8647	-1.9824	-2.22894	-21.7647	13.089	0
0.8653	-0.154186	-4.05737	-20.8532	11.2628	0
0.8660	-0.154186	-7.10475	-21.4608	10.652	0
0.8667	-1.9824	-6.18183	-20.5493	9.43054	0
0.8673	-5.63881	-4.3534	-18.1039	8.8198	0
0.8680	-5.03308	-5.8858	-16.8811	9.12517	0
0.8687	-2.29077	-6.18183	-15.362	8.20906	0
0.8693	-4.72471	-4.3534	-14.4431	8.20906	0
0.8700	-6.56393	-4.05737	-14.4431	10.0413	0
0.8707	-5.63881	-3.74393	-12.9165	10.9574	0
0.8713	-8.39214	-3.4479	-10.1672	10.0413	0
0.8720	-8.39214	-1.9155	-10.1672	7.29295	0
0.8727	-2.8965	2.05481	-11.6938	4.54462	0
0.8733	-4.42735	2.96031	-9.86339	4.23925	0
0.8740	-9.91198	1.44533	-7.72916	4.23925	0
0.8747	-7.47804	3.27376	-6.2026	4.54462	0
0.8753	-7.47804	4.78874	-3.14947	8.20906	0
0.8760	-14.1851	0.522408	-3.14947	8.20906	0
0.8767	-12.0486	-2.22894	-3.14947	3.02376	0
0.8773	-5.03308	0.226377	-3.14947	2.71839	0
0.8780	-4.42735	0.522408	-3.14947	6.07147	0
0.8787	-4.11898	-1.9155	-3.14947	5.7661	0
0.8793	-2.58813	-2.52497	-3.14947	5.46073	0
0.8800	-4.72471	-1.9155	-3.14947	7.29295	0
0.8807	-7.47804	-5.57236	-3.14947	7.29295	0
0.8813	-7.47804	-11.3711	-3.14947	7.59832	0
0.8820	-5.63881	-12.6075	-3.14947	7.59832	0
0.8827	-2.8965	-9.24663	-3.14947	6.07147	0
0.8833	-1.9824	-7.10475	-3.14947	6.07147	0
0.8840	-3.8106	-8.02768	-3.14947	6.98758	0
0.8847	-4.72471	-8.02768	-3.14947	7.29295	0
0.8853	-6.25556	-4.96288	-3.14947	8.8198	0
0.8860	-9.30624	-1.30602	-3.14947	10.0413	0
0.8867	-11.1345	2.66428	-3.14947	9.12517	0
0.8873	-11.4428	7.85354	-3.14947	7.59832	0
0.8880	-9.30624	13.9483	13.0203	7.29295	0
0.8887	-2.58813	16.9957	9.97455	7.59832	0
0.8893	3.51324	16.0902	12.1088	6.37684	0
0.8900	5.03308	13.9483	13.6353	4.84999	0
0.8907	6.56393	15.1673	11.1899	8.20906	0
0.8913	7.47804	16.0902	12.1088	12.7836	0
0.8920	4.42735	11.8064	15.1619	10.0413	0
0.8927	1.68504	8.14957	15.1619	5.46073	0
0.8933	1.9824	11.5104	15.1619	5.46073	0
0.8940	0.770931	13.0428	15.7696	4.23925	0
0.8947	-0.451546	7.54009	14.8507	2.41302	0
0.8953	2.59914	5.71166	15.1619	3.93388	0
0.8960	4.11898	6.63459	16.6885	5.46073	0
0.8967	1.68504	2.66428	16.6885	5.15536	0
0.8973	-0.154186	1.13188	15.4657	5.46073	0
0.8980	-3.8106	4.78874	13.9392	4.54462	0
0.8987	-9.61462	5.71166	13.3315	2.10765	0
0.8993	-10.2203	2.96031	13.3315	1.80228	0
0.9000	-5.34145	2.35084	13.3315	2.71839	0
0.9007	-3.8106	2.96031	13.3315	3.62851	0
0.9013	-3.8106	2.96031	13.3315	3.32314	0
0.9020	-0.759918	2.05481	13.3315	1.80228	0
0.9027	-1.06829	1.13188	13.3315	1.49691	0
0.9033	-5.63881	2.05481	13.3315	2.71839	0
0.9040	-8.39214	3.56979	13.3315	2.41302	0
0.9047	-8.39214	2.96031	13.3315	1.80228	0
0.9053	-8.99787	3.56979	13.3315	4.23925	0
0.9060	-7.77539	4.78874	13.3315	5.46073	0
0.9067	-5.63881	2.96031	13.3315	1.80228	0
0.9073	-3.8106	2.66428	13.3315	-0.946048	0
0.9080	-1.67402	5.71166	13.3315	0.275432	0
0.9087	0.770931	3.88324	13.3315	1.19154	0
0.9093	1.06829	-0.0870681	13.3315	-0.0299382	0
0.9100	1.68504	0.226377	13.3315	-1.25142	0
0.9107	2.59914	2.35084	13.3315	-0.946048	0
0.9113	-1.9824	2.35084	13.3315	0.886171	0
0.9120	-7.16966	2.96031	13.3315	0.275432	0
0.9127	-4.11898	4.78874	13.3315	-4.61049	0
0.9133	1.68504	6.02511	13.3315	-9.18505	0
0.9140	1.68504	3.56979	13.3315	-8.57431	0
0.9147	0.770931	-0.0870681	13.3315	-4.91585	0
0.9153	1.68504	0.226377	13.3315	-3.99975	0
0.9160	1.68504	0.835853	13.3315	-6.74209	0
0.9167	3.20487	-2.52497	13.3315	-6.43672	0
0.9173	6.25556	-4.05737	13.3315	-4.61049	0
0.9180	6.56393	-2.22894	13.3315	-7.96357	0
0.9187	5.64983	-2.52497	13.3315	-9.49041	0
0.9193	6.25556	-1.61947	13.3315	-4.61049	0
0.9200	6.25556	1.13188	13.3315	-3.69438	0
0.9207	5.64983	-0.400513	13.3315	-8.26894	0
0.9213	5.64983	-1.9155	13.3315	-7.35283	0
0.9220	7.78641	0.522408	13.3315	-3.99975	0
0.9227	8.39214	0.835853	13.3315	-3.08364	0
0.9233	4.42735	-0.400513	13.3315	-0.640678	0
0.9240	-0.154186	0.835853	13.3315	0.580801	0
0.9247	0.770931	0.226377	13.3315	-3.38901	0
0.9253	3.20487	-0.0870681	13.3315	-4.91585	0
0.9260	3.51324	2.66428	13.3315	-3.38901	0
0.9267	4.73572	3.56979	13.3315	-3.69438	0
0.9273	5.34145	2.05481	13.3315	-3.99975	0
0.9280	3.82162	-0.0870681	13.3315	-2.77827	0
0.9287	3.51324	-0.696545	13.3315	-2.16753	0
0.9293	4.73572	3.88324	13.3315	-3.08364	0
0.9300	4.42735	8.14957	13.3315	-4.61049	0
0.9307	6.25556	5.10219	13.3315	-2.4729	0
0.9313	10.5287	3.27376	13.3315	0.886171	0
0.9320	12.6653	6.63459	13.3315	-2.77827	0
0.9327	9.00888	6.63459	13.3315	-7.35283	0
0.9333	4.42735	4.78874	13.3315	-7.35283	0
0.9340	4.11898	5.10219	13.3315	-7.96357	0
0.9347	5.03308	4.78874	13.3315	-9.49041	0
0.9353	0.770931	3.88324	13.3315	-5.83196	0
0.9360	-2.8965	4.49271	13.3315	-3.99975	0
0.9367	-0.154186	4.17927	13.3315	-8.26894	0
0.9373	2.59914	3.88324	13.3315	-8.57431	0
0.9380	0.770931	4.78874	13.3315	-6.74209	0
0.9387	-1.06829	3.56979	13.3315	-9.18505	0
0.9393	-0.154186	2.05481	13.3315	-8.87967	0
0.9400	1.68504	2.05481	13.3315	-6.43672	0
0.9407	2.29077	1.74136	13.3315	-7.35283	0
0.9413	1.37666	0.835853	13.3315	-7.6582	0
0.9420	1.9824	1.44533	13.3315	-6.43672	0
0.9427	3.51324	3.56979	13.3315	-7.04746	0
0.9433	4.42735	3.27376	13.3315	-6.74209	0
0.9440	6.56393	0.522408	13.3315	-6.43672	0
0.9447	6.8723	0.522408	13.3315	-7.35283	0
0.9453	4.42735	3.88324	13.3315	-5.52659	0
0.9460	5.64983	4.78874	13.3315	-3.38901	0
0.9467	8.09478	2.96031	13.3315	-6.43672	0
0.9473	1.06829	2.96031	13.3315	-7.96357	0
0.9480	-2.8965	2.96031	-8.64807	-3.69438	0
0.9487	3.20487	1.74136	-6.81026	-2.77827	0
0.9493	5.64983	0.835853	-5.59494	-7.04746	0
0.9500	1.68504	-1.00999	-4.3722	-7.35283	0
0.9507	1.68504	-1.61947	0.815156	-2.77827	0
0.9513	2.8965	1.13188	3.86829	-1.25142	0
0.9520	1.68504	0.522408	3.56446	-6.74209	0
0.9527	2.8965	-2.52497	5.09102	-9.18505	0
0.9533	2.59914	-2.83842	7.22525	-6.74209	0
0.9540	0.462559	-3.13445	8.44798	-7.96357	0
0.9547	2.29077	-4.66685	8.13674	-10.1012	0
0.9553	4.42735	-4.3534	5.69868	-7.35283	0
0.9560	2.59914	-3.13445	5.69868	-6.43672	0
0.9567	1.9824	-2.22894	7.52908	-7.96357	0
0.9573	2.59914	-0.0870681	6.00251	-4.30512	0
0.9580	3.51324	1.13188	3.86829	-2.77827	0
0.9587	3.20487	-1.30602	5.69868	-7.96357	0
0.9593	-2.29077	-3.4479	7.52908	-9.49041	0
0.9600	-5.63881	-4.3534	7.52908	-7.04746	0
0.9607	1.68504	-4.3534	7.52908	-9.18505	0
0.9613	7.78641	-2.52497	7.52908	-11.9334	0
0.9620	4.73572	-0.696545	7.52908	-9.18505	0
0.9627	2.59914	-2.52497	7.52908	-8.26894	0
0.9633	4.73572	-5.27632	7.52908	-10.4065	0
0.9640	4.42735	-5.8858	7.52908	-9.79578	0
0.9647	2.8965	-7.10475	7.52908	-5.83196	0
0.9653	3.20487	-8.02768	7.52908	-6.43672	0
0.9660	1.06829	-7.71423	7.52908	-9.79578	0
0.9667	-1.9824	-9.54266	7.52908	-9.49041	0
0.9673	-1.9824	-12.294	7.52908	-8.26894	0
0.9680	-0.451546	-9.24663	7.52908	-10.4065	0
0.9687	-2.8965	-6.18183	7.52908	-11.0173	0
0.9693	-7.77539	-7.71423	7.52908	-9.18505	0
0.9700	-8.6895	-4.96288	7.52908	-8.26894	0
0.9707	-7.77539	-1.00999	7.52908	-7.04746	0
0.9713	-9.61462	-5.27632	7.52908	-7.04746	0
0.9720	-11.1345	-7.10475	-2.54181	-10.4065	0
0.9727	-8.99787	-2.52497	-6.81026	-13.4602	0
0.9733	-3.8106	-1.61947	-5.89877	-12.8495	0
0.9740	1.37666	-3.74393	-5.89877	-11.9334	0
0.9747	3.20487	-1.61947	-6.2026	-10.4065	0
0.9753	2.29077	1.13188	-5.29111	-7.35283	0
0.9760	3.82162	2.05481	-6.50643	-7.35283	0
0.9767	6.25556	1.13188	-7.72916	-9.79578	0
0.9773	5.9582	-1.61947	-7.42533	-8.26894	0
0.9780	6.25556	-4.96288	-9.25573	-5.83196	0
0.9787	5.34145	-7.10475	-11.6938	-7.96357	0
0.9793	2.59914	-8.02768	-11.6938	-7.35283	0
0.9800	2.8965	-6.80872	-12.005	-4.30512	0
0.9807	3.51324	-6.18183	-11.6938	-6.43672	0
0.9813	0.154186	-7.10475	-9.86339	-8.26894	0
0.9820	0.154186	-4.3534	-11.6938	-5.22122	0
0.9827	2.59914	-1.61947	-14.7469	-2.77827	0
0.9833	-1.67402	-3.13445	-11.6938	-2.77827	0
0.9840	-6.56393	-2.22894	-8.03299	-3.08364	0
0.9847	-5.34145	1.44533	-11.6938	-6.43672	0
0.9853	-2.58813	0.522408	-14.7469	-7.35283	0
0.9860	-0.451546	-1.30602	-12.9165	-3.69438	0
0.9867	-0.759918	0.226377	-13.5242	-3.38901	0
0.9873	-5.94719	-0.400513	-15.6658	-6.13733	0
0.9880	-6.56393	-2.52497	-14.7469	-4.61049	0
0.9887	-0.154186	-1.00999	-13.5242	-0.946048	0
0.9893	0.770931	1.44533	-14.4431	-0.335308	0
0.9900	-2.58813	0.835853	-14.4431	-0.946048	0
0.9907	-0.759918	-0.696545	-15.362	0.580801	0
0.9913	0.770931	-0.696545	-16.8811	0.580801	0
0.9920	-1.36565	-1.30602	-15.6658	-1.86216	0
0.9927	-1.9824	-2.22894	-13.8354	-0.946048	0
0.9933	-2.8965	-1.00999	-14.1393	-0.0299382	0
0.9940	-4.11898	0.226377	-15.6658	-2.4729	0
0.9947	-3.20487	-1.61947	-15.362	-2.4729	0
0.9953	-5.94719	-4.96288	-12.3089	1.80228	0
0.9960	-8.99787	-4.3534	-11.6938	1.80228	0
0.9967	-3.50223	-1.9155	-13.8354	-1.25142	0
0.9973	1.37666	-1.61947	-14.1393	-1.55679	0
0.9980	-1.9824	-4.3534	-11.6938	-0.946048	0
0.9987	-2.29077	-6.18183	-9.55956	-1.86216	0
0.9993	1.9824	-6.49528	-7.1215	-0.640678	0
1.0000	1.37666	-6.18183	-5.29111	1.49691	0
1.0007	-3.8106	-7.10475	-4.97986	2.10765	0
1.0013	-5.34145	-6.80872	-3.76454	2.71839	0
1.0020	-2.8965	-5.8858	-0.711409	2.71839	0
1.0027	-1.06829	-6.49528	2.03789	2.41302	0
1.0033	-0.154186	-8.32371	3.86829	3.62851	0
1.0040	-0.154186	-8.02768	4.77978	5.15536	0
1.0047	-2.58813	-7.4182	5.69868	5.15536	0
1.0053	-3.50223	-9.24663	8.13674	5.46073	0
1.0060	-0.154186	-9.8561	8.13674	8.20906	0
1.0067	-0.451546	-6.18183	8.44798	10.0413	0
1.0073	-9.30624	-3.13445	13.0203	9.12517	0
1.0080	-12.3569	-1.61947	16.3772	8.20906	0
1.0087	-5.03308	1.44533	14.8507	9.12517	0
1.0093	0.154186	6.63459	14.5468	9.73591	0
1.0100	0.770931	10.2914	16.6885	9.73591	0
1.0107	1.68504	10.2914	18.5189	9.73591	0
1.0113	0.770931	6.63459	19.1265	8.20906	0
1.0120	-1.36565	3.56979	19.4304	7.29295	0
1.0127	0.770931	4.78874	19.4304	8.51443	0
1.0133	1.68504	6.63459	19.7342	9.73591	0
1.0140	-0.451546	5.71166	19.4304	7.90369	0
1.0147	-1.67402	5.39822	17.6	7.59832	0
1.0153	-1.06829	5.10219	16.6885	8.8198	0
1.0160	-1.06829	2.96031	16.9923	7.59832	0
1.0167	-0.154186	2.35084	15.7696	8.20906	0
1.0173	3.20487	3.88324	13.9392	10.652	0
1.0180	5.34145	4.78874	13.3315	7.29295	0
1.0187	4.73572	4.17927	13.3315	3.62851	0
1.0193	1.68504	3.88324	13.3315	7.90369	0
1.0200	1.68504	2.96031	12.4126	10.3466	0
1.0207	6.25556	1.74136	11.1899	6.37684	0
1.0213	8.09478	2.96031	10.886	3.93388	0
1.0220	5.34145	5.71166	10.2784	3.62851	0
1.0227	4.11898	4.17927	9.35948	1.80228	0
1.0233	5.64983	0.522408	9.97455	3.62851	0
1.0240	5.34145	0.835853	10.886	5.46073	0
1.0247	2.59914	1.74136	8.75181	3.32314	0
1.0253	0.770931	-1.61947	8.44798	2.71839	0
1.0260	-0.154186	-2.52497	11.4937	3.62851	0
1.0267	-0.759918	-0.400513	11.1899	-0.0299382	0
1.0273	-1.36565	0.522408	7.52908	-2.4729	0
1.0280	-0.759918	-0.400513	7.52908	0.275432	0
1.0287	0.770931	-0.696545	9.05564	1.19154	0
1.0293	-0.154186	-1.00999	6.30634	-0.946048	0
1.0300	-0.154186	1.13188	2.94938	-0.640678	0
1.0307	2.29077	3.27376	2.94938	-1.25142	0
1.0313	1.06829	2.05481	4.47595	-3.99975	0
1.0320	-3.20487	2.05481	2.94938	-4.61049	0
1.0327	-1.67402	3.27376	0.207494	-3.99975	0
1.0333	1.9824	1.13188	-2.54181	-7.35283	0
1.0340	1.06829	-0.400513	-5.59494	-8.87967	0
1.0347	1.06829	2.35084	-6.81026	-7.35283	0
1.0353	1.9824	2.05481	-6.81026	-10.1012	0
1.0360	-0.759918	0.226377	-8.9519	-13.1549	0
1.0367	-1.06829	3.88324	-10.4785	-7.6582	0
1.0373	2.59914	6.02511	-11.0861	-3.08364	0
1.0380	2.59914	4.17927	-13.5242	-7.35283	0
1.0387	-0.154186	3.88324	-15.6658	-9.18505	0
1.0393	0.462559	4.17927	-14.4431	-6.43672	0
1.0400	0.770931	2.96031	-14.1393	-7.6582	0
1.0407	-1.9824	1.13188	-15.6658	-8.26894	0
1.0413	-1.9824	1.13188	-16.2735	-4.30512	0
1.0420	-0.154186	2.66428	-15.9697	-3.08364	0
1.0427	-1.06829	2.96031	-15.9697	-4.61049	0
1.0433	-2.8965	0.835853	-14.1393	-2.4729	0
1.0440	-3.8106	1.13188	-14.1393	-0.640678	0
1.0447	-3.8106	6.63459	-14.1393	-3.69438	0
1.0453	-2.8965	9.07249	-14.1393	-7.04746	0
1.0460	-1.9824	6.63459	-14.1393	-6.13733	0
1.0467	-3.20487	5.71166	-14.1393	-3.69438	0
1.0473	-3.50223	6.02511	-14.1393	-4.30512	0
1.0480	-3.50223	4.49271	-14.1393	-5.52659	0
1.0487	-5.63881	2.66428	-14.1393	-3.08364	0
1.0493	-5.63881	1.13188	-14.1393	-1.86216	0
1.0500	-3.50223	1.13188	-14.1393	-3.38901	0
1.0507	-4.42735	2.66428	-14.1393	-3.69438	0
1.0513	-5.63881	2.05481	-14.1393	-4.91585	0
1.0520	-1.67402	1.13188	-14.1393	-7.04746	0
1.0527	0.462559	2.05481	-14.1393	-4.61049	0
1.0533	-1.36565	2.05481	-14.1393	-2.77827	0
1.0540	-0.759918	1.44533	-14.1393	-5.52659	0
1.0547	-1.06829	3.88324	-14.1393	-3.69438	0
1.0553	-6.25556	4.17927	-14.1393	2.71839	0
1.0560	-6.56393	2.66428	-14.1393	2.10765	0
1.0567	-0.451546	5.71166	-14.1393	-1.55679	0
1.0573	0.770931	7.24406	-14.1393	-0.335308	0
1.0580	-0.451546	2.66428	-14.1393	-0.640678	0
1.0587	0.770931	3.88324	-14.1393	-1.86216	0
1.0593	0.770931	7.54009	-14.1393	3.32314	0
1.0600	-1.67402	3.88324	-14.1393	5.15536	0
1.0607	-1.9824	0.522408	-14.1393	1.49691	0
1.0613	-1.06829	3.56979	-14.1393	5.7661	0
1.0620	-1.67402	2.96031	-14.1393	12.4842	0
1.0627	-2.8965	-1.30602	-14.1393	9.73591	0
1.0633	-5.63881	-3.4479	-14.1393	8.51443	0
1.0640	-6.86129	-3.4479	-14.1393	12.7836	0
1.0647	-6.56393	-3.4479	-14.1393	10.0413	0
1.0653	-7.47804	-2.52497	-14.1393	8.20906	0
1.0660	-6.56393	-1.00999	-14.1393	13.6997	0
1.0667	-2.8965	0.522408	-14.1393	13.089	0
1.0673	-3.8106	0.226377	-14.1393	10.9574	0
1.0680	-9.61462	-1.9155	3.26062	15.5319	0
1.0687	-10.2203	-2.52497	3.26062	16.4481	0
1.0693	-6.56393	-1.9155	4.77978	11.2628	0
1.0700	-5.34145	-1.00999	6.61759	11.2628	0
1.0707	-5.03308	1.13188	5.39485	13.3944	0
1.0713	-5.34145	1.13188	4.47595	11.8735	0
1.0720	-6.56393	-2.52497	6.30634	10.3466	0
1.0727	-5.34145	-4.3534	6.00251	8.51443	0
1.0733	-4.42735	-3.74393	5.39485	6.98758	0
1.0740	-6.56393	-5.27632	8.13674	8.51443	0
1.0747	-7.16966	-8.02768	8.44798	10.9574	0
1.0753	-6.56393	-10.7616	6.00251	10.0413	0
1.0760	-6.86129	-10.4656	9.05564	8.51443	0
1.0767	-5.63881	-5.27632	11.4937	8.8198	0
1.0773	-2.58813	-0.696545	6.61759	9.73591	0
1.0780	-0.759918	1.74136	3.86829	7.90369	0
1.0787	2.59914	6.63459	6.61759	5.46073	0
1.0793	5.34145	11.197	8.75181	7.29295	0
1.0800	4.42735	12.1199	8.75181	7.90369	0
1.0807	6.25556	13.0428	8.75181	3.62851	0
1.0813	12.3569	13.0428	8.75181	1.19154	0
1.0820	13.5794	8.75905	8.75181	2.10765	0
1.0827	11.7512	6.32114	8.75181	2.10765	0
1.0833	16.0244	9.36852	8.75181	3.32314	0
1.0840	21.2116	11.5104	8.75181	5.46073	0
1.0847	21.8174	9.978	8.75181	2.41302	0
1.0853	18.4693	6.93062	8.75181	-0.946048	0
1.0860	14.1962	4.78874	8.75181	0.580801	0
1.0867	11.1455	5.71166	8.75181	1.49691	0
1.0873	8.39214	7.54009	8.75181	-1.86216	0
1.0880	4.73572	8.75905	8.75181	-3.69438	0
1.0887	1.68504	8.46302	8.75181	-2.16753	0
1.0893	-0.154186	6.32114	8.75181	-1.86216	0
1.0900	-1.67402	2.96031	8.75181	-2.77827	0
1.0907	-3.50223	1.13188	8.75181	-1.86216	0
1.0913	-8.08377	0.835853	8.75181	-2.16753	0
1.0920	-12.9627	1.13188	8.44798	-6.74209	0
1.0927	-11.1345	2.96031	6.61759	-8.57431	0
1.0933	-6.86129	3.27376	5.69868	-7.04746	0
1.0940	-6.86129	2.96031	6.30634	-8.57431	0
1.0947	-5.63881	3.56979	5.09102	-10.1012	0
1.0953	-3.20487	0.522408	3.86829	-7.35283	0
1.0960	-4.72471	-5.8858	6.30634	-7.04746	0
1.0967	-4.72471	-10.1521	8.44798	-9.49041	0
1.0973	0.154186	-10.7616	9.05564	-7.96357	0
1.0980	1.06829	-8.63715	11.1899	-7.35283	0
1.0987	-1.36565	-3.4479	14.8507	-9.18505	0
1.0993	0.770931	1.74136	15.4657	-9.18505	0
1.1000	6.56393	3.56979	15.1619	-8.26894	0
1.1007	11.1455	3.88324	17.6	-8.26894	0
1.1013	12.9737	3.56979	19.4304	-6.43672	0
1.1020	11.7512	2.66428	17.6	-4.30512	0
1.1027	10.2314	3.56979	17.6	-3.69438	0
1.1033	9.92299	5.71166	20.6531	-1.55679	0
1.1040	9.00888	5.10219	8.75181	-0.0299382	0
1.1047	7.78641	2.05481	8.75181	-3.69438	0
1.1053	6.8723	1.74136	8.75181	-6.43672	0
1.1060	4.42735	4.49271	8.75181	-4.61049	0
1.1067	1.37666	6.32114	8.75181	-3.69438	0
1.1073	-1.67402	7.24406	8.75181	-3.38901	0
1.1080	-4.72471	7.54009	8.75181	-0.640678	0
1.1087	-4.72471	5.39822	8.75181	0.275432	0
1.1093	-2.8965	2.05481	8.75181	-1.86216	0
1.1100	-1.06829	0.522408	8.75181	-1.86216	0
1.1107	2.29077	-0.696545	8.75181	-0.335308	0
1.1113	5.9582	-3.74393	8.75181	-0.335308	0
1.1120	6.25556	-6.18183	8.75181	-0.0299382	0
1.1127	6.25556	-6.80872	8.75181	0.580801	0
1.1133	8.09478	-6.49528	8.75181	-1.86216	0
1.1140	7.78641	-5.8858	8.75181	-2.77827	0
1.1147	5.34145	-4.3534	8.75181	-0.0299382	0
1.1153	4.42735	-3.74393	8.75181	2.71839	0
1.1160	3.20487	-4.3534	8.75181	2.10765	0
1.1167	2.59914	-3.4479	8.75181	-0.0299382	0
1.1173	5.64983	-2.52497	8.75181	-0.0299382	0
1.1180	8.39214	-3.4479	8.75181	2.10765	0
1.1187	6.8723	-4.3534	8.75181	3.02376	0
1.1193	3.82162	-1.61947	8.75181	1.80228	0
1.1200	1.68504	-0.696545	8.75181	0.886171	0
1.1207	1.37666	-0.696545	8.75181	1.80228	0
1.1213	2.59914	1.13188	8.75181	4.23925	0
1.1220	3.51324	0.835853	8.75181	4.54462	0
1.1227	1.68504	-2.22894	8.75181	3.02376	0
1.1233	0.770931	-1.9155	8.75181	3.62851	0
1.1240	2.59914	-1.61947	8.75181	4.84999	0
1.1247	3.82162	-4.05737	8.75181	3.62851	0
1.1253	3.20487	-2.83842	8.75181	3.62851	0
1.1260	4.73572	1.13188	8.75181	6.37684	0
1.1267	4.73572	0.835853	8.75181	6.68221	0
1.1273	-0.154186	-1.9155	8.75181	4.54462	0
1.1280	-2.8965	-1.9155	2.03789	4.54462	0
1.1287	-0.759918	-2.22894	1.42282	5.15536	0
1.1293	0.770931	-3.4479	5.69868	2.41302	0
1.1300	0.770931	-3.4479	4.77978	2.41302	0
1.1307	0.462559	-1.9155	1.11899	4.54462	0
1.1313	-1.67402	-0.400513	3.56446	3.62851	0
1.1320	-3.20487	-0.0870681	5.69868	1.49691	0
1.1327	-0.759918	-0.400513	2.03789	1.19154	0
1.1333	0.770931	-2.52497	2.03789	-0.640678	0
1.1340	-1.06829	-6.18183	5.69868	-2.77827	0
1.1347	-1.9824	-6.18183	3.86829	-3.08364	0
1.1353	-1.06829	-3.4479	2.34172	-5.22122	0
1.1360	0.770931	-2.52497	5.69868	-6.13733	0
1.1367	0.770931	-1.61947	5.69868	-2.4729	0
1.1373	-1.06829	0.522408	1.42282	-1.86216	0
1.1380	-1.36565	-0.696545	1.42282	-6.13733	0
1.1387	-1.06829	-3.13445	3.56446	-5.83196	0
1.1393	-2.29077	-2.52497	4.47595	-1.86216	0
1.1400	-1.9824	-0.696545	4.47595	-3.08364	0
1.1407	1.37666	-1.61947	4.47595	-8.26894	0
1.1413	2.59914	-2.83842	4.47595	-10.4065	0
1.1420	1.06829	-1.9155	4.47595	-8.26894	0
1.1427	2.29077	-0.696545	4.47595	-6.43672	0
1.1433	3.82162	-1.00999	4.47595	-7.35283	0
1.1440	3.82162	-0.0870681	4.47595	-8.57431	0
1.1447	3.20487	1.44533	4.47595	-8.87967	0
1.1453	2.29077	0.522408	4.47595	-8.87967	0
1.1460	1.68504	-1.30602	4.47595	-10.1012	0
1.1467	1.37666	-0.696545	4.47595	-11.628	0
1.1473	-0.154186	-0.696545	4.47595	-13.7656	0
1.1480	-1.06829	-0.696545	4.47595	-15.8972	0
1.1487	-0.759918	0.226377	4.47595	-16.8133	0
1.1493	0.154186	0.835853	4.47595	-15.5978	0
1.1500	2.59914	2.05481	4.47595	-14.6817	0
1.1507	4.73572	3.56979	4.47595	-15.2924	0
1.1513	0.770931	3.27376	4.47595	-14.6817	0
1.1520	-3.8106	4.17927	4.47595	-13.7656	0
1.1527	1.37666	7.24406	4.47595	-15.5978	0
1.1533	7.16966	7.24406	4.47595	-19.5616	0
1.1540	5.03308	4.49271	4.47595	-16.8133	0
1.1547	1.37666	3.27376	4.47595	-12.8495	0
1.1553	0.154186	2.96031	4.47595	-14.6817	0
1.1560	-1.06829	3.56979	4.47595	-16.5079	0
1.1567	1.37666	3.88324	4.47595	-11.9334	0
1.1573	3.51324	1.74136	4.47595	-10.1012	0
1.1580	-0.451546	1.13188	4.47595	-13.4602	0
1.1587	-2.8965	3.27376	4.47595	-12.8495	0
1.1593	-1.9824	3.56979	4.47595	-8.26894	0
1.1600	-4.42735	0.226377	4.47595	-8.26894	0
1.1607	-5.63881	-2.83842	4.47595	-10.4065	0
1.1613	-1.06829	-1.61947	4.47595	-7.04746	0
1.1620	1.68504	0.522408	4.47595	-3.69438	0
1.1627	-1.06829	-0.696545	4.47595	-3.69438	0
1.1633	-2.58813	-2.52497	4.47595	-0.335308	0
1.1640	-3.20487	0.226377	-4.97986	2.41302	0
1.1647	-4.72471	2.05481	-5.59494	-1.25142	0
1.1653	-5.34145	1.13188	-6.2026	-4.61049	0
1.1660	-3.8106	2.35084	-7.1215	-3.08364	0
1.1667	-2.29077	4.17927	-9.25573	-1.86216	0
1.1673	-1.9824	2.96031	-9.86339	-1.25142	0
1.1680	-0.451546	2.66428	-8.64807	-0.0299382	0
1.1687	2.59914	2.35084	-8.9519	1.49691	0
1.1693	2.8965	2.05481	-9.86339	2.41302	0
1.1700	0.770931	3.88324	-9.25573	3.62851	0
1.1707	-0.451546	3.88324	-8.9519	3.62851	0
1.1713	-1.06829	-0.696545	-9.55956	3.02376	0
1.1720	-1.67402	-2.22894	-9.55956	3.02376	0
1.1727	-1.9824	1.13188	-8.9519	4.23925	0
1.1733	-2.58813	0.226377	-8.03299	5.46073	0
1.1740	-1.9824	-2.52497	-7.72916	5.46073	0
1.1747	-2.29077	-1.30602	-6.81026	5.46073	0
1.1753	-6.25556	1.74136	-4.67603	7.90369	0
1.1760	-7.77539	0.522408	-4.67603	8.51443	0
1.1767	-4.72471	-1.61947	-4.67603	6.37684	0
1.1773	-5.03308	-1.61947	-4.67603	5.46073	0
1.1780	-6.56393	0.522408	-4.67603	5.46073	0
1.1787	-2.8965	4.49271	-4.67603	5.46073	0
1.1793	1.06829	5.71166	-4.67603	7.59832	0
1.1800	3.20487	3.88324	-4.67603	8.8198	0
1.1807	5.9582	3.88324	-4.67603	7.29295	0
1.1813	6.25556	4.78874	-4.67603	7.29295	0
1.1820	3.51324	2.66428	-4.67603	9.43054	0
1.1827	1.68504	0.522408	-4.67603	10.3466	0
1.1833	0.770931	2.35084	-4.67603	11.8735	0
1.1840	2.59914	2.05481	-4.67603	12.7836	0
1.1847	4.42735	-2.52497	-4.67603	10.9574	0
1.1853	0.770931	-3.74393	-4.67603	11.8735	0
1.1860	-1.36565	-1.61947	-4.67603	13.6997	0
1.1867	1.06829	-2.52497	-4.67603	11.5681	0
1.1873	-3.8106	-5.57236	-4.67603	10.652	0
1.1880	-12.6653	-6.49528	-4.06837	12.1789	0
1.1887	-12.0486	-7.10475	-4.3722	8.51443	0
1.1893	-9.30624	-7.10475	-4.97986	3.62851	0
1.1900	-9.91198	-3.4479	-3.4533	5.46073	0
1.1907	-8.6895	0.522408	0.207494	7.90369	0
1.1913	-8.6895	-0.0870681	-1.31907	6.68221	0
1.1920	-9.30624	-3.13445	-3.4533	6.37684	0
1.1927	-5.94719	-3.13445	-1.01524	5.7661	0
1.1933	-4.72471	-1.30602	2.03789	3.02376	0
1.1940	-7.47804	-1.00999	1.73406	3.62851	0
1.1947	-6.25556	-3.13445	2.94938	7.29295	0
1.1953	-1.36565	-2.52497	6.61759	8.51443	0
1.1960	1.06829	2.96031	9.66331	6.37684	0
1.1967	1.68504	4.78874	10.886	5.7661	0
1.1973	0.462559	2.35084	9.35948	8.20906	0
1.1980	1.06829	5.39822	8.44798	9.12517	0
1.1987	2.59914	9.36852	10.2784	7.29295	0
1.1993	0.154186	6.32114	11.1899	6.07147	0
1.2000	-1.9824	2.96031	10.5822	5.7661	0
1.2007	-0.154186	3.27376	10.2784	4.23925	0
1.2013	3.51324	1.13188	11.1899	3.32314	0
1.2020	5.64983	0.522408	11.4937	4.54462	0
1.2027	7.16966	3.27376	10.886	4.23925	0
1.2033	7.78641	2.66428	9.97455	3.62851	0
1.2040	8.70051	1.13188	10.2784	3.62851	0
1.2047	8.09478	1.44533	11.4937	2.71839	0
1.2053	3.82162	-0.0870681	10.886	1.49691	0
1.2060	1.9824	-0.696545	8.75181	2.10765	0
1.2067	1.68504	3.27376	7.52908	1.80228	0
1.2073	-1.36565	4.17927	7.83291	-0.0299382	0
1.2080	-2.8965	0.226377	10.2784	-0.335308	0
1.2087	-3.50223	-0.696545	11.8049	0.580801	0
1.2093	-6.25556	-0.696545	9.66331	-0.0299382	0
1.2100	-6.56393	-3.13445	7.52908	-0.640678	0
1.2107	-4.72471	-3.13445	9.05564	-0.0299382	0
1.2113	-8.99787	-2.52497	10.5822	-0.335308	0
1.2120	-13.271	-7.10475	10.5822	-1.55679	0
1.2127	-10.2203	-11.0751	10.5822	-3.69438	0
1.2133	-7.47804	-8.63715	10.5822	-7.35283	0
1.2140	-8.39214	-6.18183	10.5822	-7.35283	0
1.2147	-6.56393	-7.10475	10.5822	-3.69438	0
1.2153	-3.8106	-5.27632	10.5822	-3.08364	0
1.2160	-5.03308	-1.9155	10.5822	-5.22122	0
1.2167	-5.63881	-3.13445	10.5822	-5.52659	0
1.2173	-2.58813	-6.18183	10.5822	-4.61049	0
1.2180	-0.451546	-6.49528	10.5822	-4.61049	0
1.2187	-0.154186	-3.74393	10.5822	-3.99975	0
1.2193	0.770931	-2.22894	10.5822	-3.08364	0
1.2200	-0.154186	-1.00999	10.5822	-1.86216	0
1.2207	-3.20487	2.05481	10.5822	-0.946048	0
1.2213	-3.20487	4.49271	10.5822	-1.25142	0
1.2220	-0.154186	2.35084	10.5822	-1.86216	0
1.2227	-1.06829	2.05481	10.5822	0.580801	0
1.2233	-3.8106	6.63459	10.5822	3.62851	0
1.2240	-3.20487	7.54009	10.5822	2.71839	0
1.2247	-0.759918	2.96031	10.5822	-0.640678	0
1.2253	0.770931	-1.61947	10.5822	-0.946048	0
1.2260	1.68504	-3.13445	10.5822	-0.640678	0
1.2267	-0.759918	-3.74393	10.5822	-3.08364	0
1.2273	-5.63881	-3.4479	10.5822	-3.38901	0
1.2280	-6.56393	0.226377	10.5822	0.275432	0
1.2287	-5.63881	2.66428	10.5822	2.41302	0
1.2293	-5.63881	-0.0870681	10.5822	2.10765	0
1.2300	-3.20487	-2.52497	10.5822	3.62851	0
1.2307	-1.9824	-0.400513	10.5822	4.54462	0
1.2313	-6.56393	1.74136	10.5822	2.10765	0
1.2320	-8.6895	1.13188	10.5822	-0.0299382	0
1.2327	-4.42735	1.13188	10.5822	0.580801	0
1.2333	-2.58813	0.835853	10.5822	1.80228	0
1.2340	-4.11898	2.05481	10.5822	1.19154	0
1.2347	-3.8106	5.71166	10.5822	2.41302	0
1.2353	-2.8965	6.63459	10.5822	5.46073	0
1.2360	-1.67402	2.96031	10.5822	5.46073	0
1.2367	1.9824	-0.0870681	10.5822	2.71839	0
1.2373	2.8965	-1.61947	10.5822	-0.0299382	0
1.2380	1.37666	-2.22894	10.5822	-0.335308	0
1.2387	2.59914	-0.696545	10.5822	1.19154	0
1.2393	5.9582	-0.400513	10.5822	3.62851	0
1.2400	6.8723	-0.696545	10.5822	2.71839	0
1.2407	6.25556	1.44533	10.5822	1.80228	0
1.2413	3.51324	0.835853	10.5822	4.84999	0
1.2420	0.154186	-2.52497	10.5822	5.46073	0
1.2427	0.770931	-1.9155	10.5822	1.49691	0
1.2433	1.06829	0.522408	10.5822	0.886171	0
1.2440	-2.8965	-1.30602	10.5822	1.80228	0
1.2447	-5.03308	-3.13445	10.5822	-1.55679	0
1.2453	-2.58813	-1.30602	10.5822	-0.946048	0
1.2460	-1.67402	0.226377	10.5822	2.10765	0
1.2467	-3.50223	-1.61947	10.5822	-0.0299382	0
1.2473	-5.63881	-3.13445	10.5822	-1.86216	0
1.2480	-6.86129	-2.83842	5.39485	1.19154	0
1.2487	-3.8106	-2.52497	5.09102	-0.335308	0
1.2493	-1.36565	-2.52497	4.77978	-4.30512	0
1.2500	-3.8106	-1.61947	4.47595	-2.77827	0
1.2507	-4.72471	0.835853	3.86829	-3.08364	0
1.2513	-1.67402	-0.400513	3.26062	-6.13733	0
1.2520	-0.451546	-2.52497	1.42282	-4.30512	0
1.2527	-1.06829	-2.83842	-1.93414	-1.86216	0
1.2533	-1.06829	-3.13445	-4.97986	-4.91585	0
1.2540	-1.06829	-2.52497	-4.97986	-6.43672	0
1.2547	-0.154186	-0.0870681	-4.06837	-4.61049	0
1.2553	1.37666	-1.30602	-5.89877	-5.22122	0
1.2560	0.462559	-3.13445	-7.1215	-5.83196	0
1.2567	-0.759918	-1.30602	-5.29111	-3.99975	0
1.2573	-1.9824	-3.13445	-5.89877	-5.52659	0
1.2580	-3.20487	-7.10475	-7.72916	-9.79578	0
1.2587	-0.451546	-4.96288	-7.1215	-7.96357	0
1.2593	1.06829	-2.22894	-6.2026	-4.61049	0
1.2600	-4.72471	-5.27632	-6.2026	-6.43672	0
1.2607	-7.47804	-5.27632	-6.2026	-9.49041	0
1.2613	-1.06829	-2.52497	-6.2026	-9.18505	0
1.2620	1.37666	-3.4479	-6.2026	-8.57431	0
1.2627	-1.36565	-4.05737	-6.2026	-8.87967	0
1.2633	-0.759918	-1.61947	-6.2026	-8.26894	0
1.2640	-0.154186	-0.696545	-6.2026	-7.35283	0
1.2647	-3.8106	-1.61947	-6.2026	-7.96357	0
1.2653	-2.29077	-1.9155	-6.2026	-10.1012	0
1.2660	2.59914	-3.13445	-6.2026	-10.1012	0
1.2667	1.06829	-3.4479	-6.2026	-8.26894	0
1.2673	-2.29077	-1.61947	-6.2026	-7.6582	0
1.2680	-1.36565	0.835853	-6.2026	-8.26894	0
1.2687	-1.9824	1.13188	-6.2026	-6.74209	0
1.2693	-3.50223	0.226377	-6.2026	-5.52659	0
1.2700	-0.154186	1.13188	-6.2026	-6.74209	0
1.2707	1.37666	1.13188	-6.2026	-5.83196	0
1.2713	-5.34145	-2.52497	-6.2026	-2.77827	0
1.2720	-7.16966	-5.27632	-3.14947	-4.91585	0
1.2727	-0.451546	-5.27632	-4.06837	-11.628	0
1.2733	1.68504	-6.49528	-5.29111	-13.1549	0
1.2740	0.462559	-6.80872	-5.29111	-8.26894	0
1.2747	2.59914	-3.74393	-3.4533	-7.35283	0
1.2753	3.51324	-1.9155	-5.59494	-11.0173	0
1.2760	0.770931	-1.61947	-8.03299	-10.1012	0
1.2767	-0.451546	-0.400513	-4.97986	-4.30512	0
1.2773	-1.06829	0.835853	-3.4533	-2.77827	0
1.2780	-0.451546	-0.696545	-5.89877	-5.52659	0
1.2787	0.462559	-3.4479	-6.2026	-6.43672	0
1.2793	-2.29077	-1.9155	-3.4533	-4.91585	0
1.2800	-5.63881	1.44533	-3.4533	-4.61049	0
1.2807	-4.42735	-0.0870681	-5.59494	-5.83196	0
1.2813	-2.58813	-1.9155	-7.1215	-5.22122	0
1.2820	-0.759918	-0.696545	-5.89877	-3.38901	0
1.2827	1.68504	-1.9155	-3.14947	-1.86216	0
1.2833	-0.154186	-3.74393	-2.54181	-1.25142	0
1.2840	-4.72471	-2.52497	-2.54181	-1.55679	0
1.2847	-2.58813	-4.3534	-2.54181	-3.99975	0
1.2853	3.51324	-7.71423	-2.54181	-4.91585	0
1.2860	3.51324	-4.66685	-2.54181	-2.4729	0
1.2867	-0.154186	-4.05737	-2.54181	-1.25142	0
1.2873	0.770931	-6.18183	-2.54181	-2.77827	0
1.2880	4.73572	-4.05737	-2.54181	-2.77827	0
1.2887	4.42735	-2.83842	-2.54181	-0.0299382	0
1.2893	1.37666	-3.4479	-2.54181	0.886171	0
1.2900	0.462559	1.44533	-2.54181	0.886171	0
1.2907	1.06829	3.27376	-2.54181	0.886171	0
1.2913	1.37666	-2.22894	-2.54181	1.80228	0
1.2920	0.770931	-2.83842	-2.54181	2.71839	0
1.2927	-0.759918	-1.00999	-2.54181	3.32314	0
1.2933	-1.9824	-2.22894	-2.54181	2.10765	0
1.2940	-0.451546	0.226377	-2.54181	-0.640678	0
1.2947	1.68504	2.35084	-2.54181	-0.640678	0
1.2953	0.462559	-2.22894	-2.54181	2.71839	0
1.2960	-2.58813	-3.4479	-2.54181	3.62851	0
1.2967	-1.9824	-0.0870681	-2.54181	2.41302	0
1.2973	2.59914	-1.61947	-2.54181	1.80228	0
1.2980	4.42735	-3.4479	-2.54181	0.886171	0
1.2987	3.20487	-0.0870681	-2.54181	-0.335308	0
1.2993	2.8965	0.226377	-2.54181	1.49691	0
1.3000	2.59914	-3.74393	-2.54181	4.54462	0
1.3007	1.37666	-4.3534	-2.54181	4.54462	0
1.3013	2.29077	-1.9155	-2.54181	4.84999	0
1.3020	3.82162	-1.00999	-2.54181	7.29295	0
1.3027	2.59914	-1.9155	-2.54181	8.8198	0
1.3033	1.9824	-3.74393	-2.54181	8.8198	0
1.3040	2.59914	-3.4479	-2.54181	8.51443	0
1.3047	1.06829	-3.4479	-2.54181	7.29295	0
1.3053	0.462559	-4.96288	-2.54181	7.29295	0
1.3060	1.68504	-4.05737	-2.54181	7.59832	0
1.3067	-0.154186	-1.61947	-2.54181	5.46073	0
1.3073	-4.72471	-4.3534	-2.54181	4.23925	0
1.3080	-5.34145	-7.10475	1.11899	5.46073	0
1.3087	-1.9824	-6.18183	1.42282	5.15536	0
1.3093	-0.154186	-7.10475	2.34172	4.23925	0
1.3100	-0.451546	-8.32371	4.77978	4.84999	0
1.3107	-1.9824	-7.10475	4.17212	4.54462	0
1.3113	-4.72471	-7.10475	2.94938	4.23925	0
1.3120	-4.42735	-7.10475	6.00251	5.46073	0
1.3127	-1.9824	-4.3534	8.44798	5.7661	0
1.3133	-2.58813	-4.3534	6.92142	3.62851	0
1.3140	-3.8106	-3.74393	8.75181	1.80228	0
1.3147	-2.29077	1.13188	13.0203	3.32314	0
1.3153	0.154186	3.88324	13.9392	5.46073	0
1.3160	1.68504	3.88324	11.8049	5.46073	0
1.3167	2.59914	5.71166	10.2784	4.23925	0
1.3173	1.06829	5.71166	9.35948	4.23925	0
1.3180	0.154186	4.78874	7.83291	3.02376	0
1.3187	2.59914	6.63459	7.52908	3.02376	0
1.3193	1.68504	6.93062	7.22525	5.7661	0
1.3200	-2.58813	3.27376	7.22525	4.54462	0
1.3207	-1.9824	1.74136	7.22525	1.80228	0
1.3213	2.29077	1.13188	7.22525	3.32314	0
1.3220	2.59914	-1.00999	7.22525	3.62851	0
1.3227	0.770931	-1.61947	7.22525	0.886171	0
1.3233	2.8965	0.226377	7.22525	3.32314	0
1.3240	5.34145	2.05481	7.22525	6.37684	0
1.3247	3.51324	3.56979	7.22525	4.54462	0
1.3253	1.68504	3.88324	7.22525	4.23925	0
1.3260	3.82162	4.17927	7.22525	5.15536	0
1.3267	5.34145	2.96031	7.22525	2.41302	0
1.3273	3.82162	1.13188	7.22525	0.275432	0
1.3280	4.42735	1.44533	7.22525	1.19154	0
1.3287	4.73572	2.96031	7.22525	-0.946048	0
1.3293	1.37666	1.74136	7.22525	-3.69438	0
1.3300	-1.06829	-0.400513	7.22525	-3.69438	0
1.3307	-1.36565	-0.696545	7.22525	-2.16753	0
1.3313	-4.42735	-0.696545	7.22525	-0.0299382	0
1.3320	-7.16966	-1.61947	7.22525	1.19154	0
1.3327	-4.72471	-0.696545	7.22525	-1.86216	0
[truncated: 38,248 more rows]
