# Supplementary material for: Identification of Haptic Based Guiding Using Hard Reins
Source: PLoS One. 2015 Jul 22;10(7):e0132020. doi: 10.1371/journal.pone.0132020 (PMC4511788; doi:10.1371/journal.pone.0132020)
Supplement: S4 File — (ZIP) [file pone.0132020.s004.zip › EMGData2/Subject9/T2/t2.txt]

0.0000	7.06233	-6.10099	-1.27381	29.774	0
0.0007	-1.17529	-7.01317	-5.84589	26.4185	0
0.0013	-4.83881	-4.57278	-7.677	26.1121	0
0.0020	-3.00705	-7.62327	-4.93602	27.0313	0
0.0027	-2.09646	-9.15148	-4.93602	27.0313	0
0.0033	-2.71058	-4.88079	-6.76713	30.6933	0
0.0040	-3.92822	-3.35258	-4.93602	33.436	0
0.0047	-4.53175	-5.79297	-4.01479	31.605	0
0.0053	-3.92822	-5.18288	-6.76713	30.3869	0
0.0060	-3.62117	-2.44039	-7.98408	32.5243	0
0.0067	-3.92822	-2.44039	-6.15297	30.6933	0
0.0073	-3.62117	-5.18288	-4.32187	26.1121	0
0.0080	-3.00705	-7.62327	-3.70771	25.2003	0
0.0087	-3.00705	-5.79297	-4.32187	26.4185	0
0.0093	-0.264705	-2.44039	-4.32187	26.4185	0
0.0100	4.61646	-3.96268	-2.79784	27.0313	0
0.0107	7.66586	-7.62327	-3.10492	27.6441	0
0.0113	6.14116	-9.45949	-4.62894	25.8131	0
0.0120	1.56705	-9.45949	-4.01479	25.2003	0
0.0127	-1.78941	-8.84939	-3.412	24.5875	0
0.0133	-2.09646	-7.32118	-4.01479	20.6191	0
0.0140	-2.09646	-6.71108	-4.32187	18.7881	0
0.0147	-0.878821	-7.32118	-3.70771	21.5383	0
0.0153	0.656469	-8.23337	-2.49076	21.2319	0
0.0160	-0.264705	-7.93128	-3.10492	16.6582	0
0.0167	-1.17529	-6.10099	-5.84589	16.6582	0
0.0173	-2.09646	-4.27069	-5.2431	18.4892	0
0.0180	-3.92822	-5.18288	-2.49076	16.9572	0
0.0187	-3.92822	-4.88079	-3.10492	16.6582	0
0.0193	-0.571763	-3.35258	-5.53881	17.57	0
0.0200	-0.264705	-5.18288	-4.93602	15.1262	0
0.0207	-0.264705	-9.45949	-4.01479	12.9962	0
0.0213	4.3094	-8.84939	-4.93602	14.5208	0
0.0220	6.14116	-7.01317	-4.01479	13.908	0
0.0227	2.47764	-7.93128	-3.10492	10.246	0
0.0233	0.0423528	-8.84939	-2.18368	9.63322	0
0.0240	-1.17529	-7.93128	-3.10492	9.93963	0
0.0247	-4.23528	-8.84939	-7.677	8.10864	0
0.0253	-7.28469	-9.45949	-10.1223	6.58407	0
0.0260	-6.36351	-7.93128	-6.46005	6.58407	0
0.0267	-2.09646	-6.71108	-4.32187	5.3659	0
0.0273	-0.571763	-7.01317	-6.15297	4.75308	0
0.0280	-1.17529	-7.93128	-4.93602	4.44667	0
0.0287	2.47764	-9.45949	-3.70771	2.30928	0
0.0293	7.06233	-10.3717	-5.2431	-0.433457	0
0.0300	6.14116	-9.76158	-4.01479	-0.739867	0
0.0307	7.36939	-9.76158	-1.27381	0.171888	0
0.0313	8.58704	-10.6797	-3.412	-0.433457	0
0.0320	4.01293	-12.202	-5.53881	-0.739867	0
0.0327	3.39881	-12.51	-3.10492	-0.433457	0
0.0333	9.80468	-9.76158	-3.10492	-2.57085	0
0.0340	10.7259	-7.62327	-4.62894	-6.23282	0
0.0347	8.58704	-7.62327	-2.49076	-5.92641	0
0.0353	9.49762	-8.23337	-0.966733	-2.87726	0
0.0360	7.97292	-8.84939	-3.412	-3.49008	0
0.0367	2.18117	-8.84939	-4.01479	-6.53923	0
0.0373	-1.48235	-7.93128	-1.58089	-7.75739	0
0.0380	-3.62117	-7.01317	1.17145	-8.67662	0
0.0387	-5.45293	-4.57278	2.3884	-10.2012	0
0.0393	-6.67057	-3.35258	1.47853	-9.89478	0
0.0400	-6.97763	-6.10099	0.864373	-12.3386	0
0.0407	-3.92822	-7.93128	1.78561	-14.1696	0
0.0413	0.952939	-6.10099	0.557293	-12.3386	0
0.0420	1.87411	-5.18288	-3.10492	-12.3386	0
0.0427	0.656469	-7.32118	-6.76713	-14.1696	0
0.0433	-0.264705	-10.0696	-8.90532	-12.645	0
0.0440	-1.17529	-8.84939	-8.59824	-12.3386	0
0.0447	-0.878821	-7.93128	-7.07421	-16.9123	0
0.0453	1.26	-12.8121	-7.677	-17.5251	0
0.0460	1.87411	-15.2525	-6.76713	-15.6941	0
0.0467	2.18117	-10.6797	-4.93602	-17.2187	0
0.0473	3.39881	-10.6797	-4.93602	-17.8315	0
0.0480	1.56705	-14.0323	-6.46005	-18.1379	0
0.0487	-3.92822	-11.2898	-6.76713	-21.4935	0
0.0493	-6.06704	-7.01317	-5.2431	-21.7999	0
0.0500	-5.75998	-6.40307	-2.18368	-17.5251	0
0.0507	-5.45293	-3.66059	-2.18368	-18.7433	0
0.0513	-4.83881	-0.604175	-3.70771	-22.4053	0
0.0520	-1.48235	-0.604175	-1.58089	-19.6625	0
0.0527	4.61646	-0.302088	0.557293	-17.8315	0
0.0533	8.27998	1.22612	-0.352573	-20.2753	0
0.0540	7.97292	2.13831	0.557293	-20.5743	0
0.0547	8.89409	2.44632	1.47853	-18.1379	0
0.0553	11.3294	1.52821	-3.412	-18.7433	0
0.0560	9.20115	1.22612	-5.2431	-20.8807	0
0.0567	6.14116	2.44632	-1.58089	-21.1871	0
0.0573	9.80468	3.05642	-0.659653	-18.4369	0
0.0580	16.2105	1.83622	-1.27381	-16.0006	0
0.0587	17.1317	-0.302088	0.864373	-15.6941	0
0.0593	14.3894	-4.27069	1.47853	-16.307	0
0.0600	10.7259	-7.01317	-1.58089	-16.9123	0
0.0607	4.92352	-6.10099	-2.49076	-16.9123	0
0.0613	0.952939	-4.27069	-0.352573	-16.0006	0
0.0620	1.87411	-3.35258	-0.0454933	-16.0006	0
0.0627	1.56705	-2.13238	0.557293	-17.2187	0
0.0633	0.0423528	-0.912186	1.17145	-16.9123	0
0.0640	0.349411	0.00592329	0.250213	-13.2503	0
0.0647	0.656469	0.00592329	0.557293	-11.4194	0
0.0653	-0.571763	-0.604175	1.78561	-12.3386	0
0.0660	0.656469	0.308011	-0.0454933	-13.8632	0
0.0667	1.56705	0.616022	-0.659653	-13.8632	0
0.0673	1.26	0.308011	1.47853	-13.5568	0
0.0680	1.26	1.52821	-0.352573	-13.8632	0
0.0687	3.39881	1.22612	-1.27381	-14.1696	0
0.0693	5.23057	-1.8303	2.69548	-13.2503	0
0.0700	3.39881	-1.52228	3.30964	-10.814	0
0.0707	0.0423528	0.918109	0.557293	-7.15205	0
0.0713	-0.571763	-0.604175	2.08132	-6.84564	0
0.0720	-1.17529	-1.52228	4.2195	-8.0638	0
0.0727	-4.83881	2.13831	3.00256	-8.37021	0
0.0733	-10.3341	2.74841	2.3884	-8.67662	0
0.0740	-11.5517	1.83622	1.47853	-8.98303	0
0.0747	-8.50233	4.27661	0.557293	-5.62	0
0.0753	-5.14587	6.10691	2.3884	-3.78902	0
0.0760	-5.75998	4.27661	3.61672	-6.84564	0
0.0767	-6.36351	3.66651	1.17145	-5.92641	0
0.0773	-4.23528	3.9686	-0.352573	-1.35269	0
0.0780	-3.62117	4.27661	0.864373	-1.35269	0
0.0787	-3.00705	6.71701	3.30964	-1.95803	0
0.0793	-1.17529	7.63512	5.14074	1.39753	0
0.0800	-2.09646	5.1888	3.30964	2.00287	0
0.0807	-1.78941	5.49681	0.557293	-1.35269	0
0.0813	3.39881	7.9372	2.08132	-1.95803	0
0.0820	4.3094	5.7989	4.83366	-0.433457	0
0.0827	1.56705	3.05642	5.14074	1.39753	0
0.0833	5.23057	4.88671	4.2195	5.97125	0
0.0840	7.36939	5.7989	3.91243	8.72146	0
0.0847	-0.264705	4.27661	3.00256	5.97125	0
0.0853	-5.75998	5.7989	2.69548	4.14026	0
0.0860	-3.62117	8.24522	3.91243	6.89048	0
0.0867	-2.09646	6.71701	5.14074	7.19689	0
0.0873	-4.23528	5.49681	4.52659	5.3659	0
0.0880	-5.75998	7.02502	3.30964	7.80223	0
0.0887	-6.97763	7.63512	2.69548	7.49582	0
0.0893	-6.67057	7.9372	3.30964	3.22851	0
0.0900	-4.23528	9.1574	2.69548	5.97125	0
0.0907	-4.83881	9.1574	3.00256	12.077	0
0.0913	-7.28469	8.5473	5.44782	11.4642	0
0.0920	-6.06704	11.2957	6.05061	12.3834	0
0.0927	-2.71058	15.8744	3.91243	17.2636	0
0.0933	0.656469	17.0946	2.69548	17.8764	0
0.0940	4.92352	15.8744	3.61672	16.9572	0
0.0947	7.97292	13.126	6.05061	19.7074	0
0.0953	7.36939	7.63512	9.11004	21.2319	0
0.0960	3.39881	3.9686	9.71282	19.7074	0
0.0967	-1.48235	4.5787	6.05061	19.401	0
0.0973	-4.83881	6.71701	3.30964	19.7074	0
0.0980	-6.06704	7.9372	4.2195	22.1512	0
0.0987	-7.59174	9.1574	4.83366	25.2003	0
0.0993	-8.80939	11.9058	4.83366	25.5067	0
0.1000	-9.4235	13.7361	6.05061	24.8939	0
0.1007	-10.9482	13.126	6.66477	26.1121	0
0.1013	-10.9482	12.5159	5.14074	26.7249	0
0.1020	-8.19527	14.0441	3.61672	25.2003	0
0.1027	-3.92822	14.0441	3.00256	24.8939	0
0.1033	-0.264705	12.2079	2.3884	26.7249	0
0.1040	0.349411	12.818	3.00256	27.6441	0
0.1047	-2.09646	14.3462	2.3884	25.5067	0
0.1053	-1.78941	13.126	0.557293	24.2811	0
0.1060	2.47764	12.2079	0.557293	26.1121	0
0.1067	4.3094	14.6542	3.30964	25.2003	0
0.1073	1.56705	14.6542	3.61672	22.1512	0
0.1080	-2.09646	11.5978	2.69548	20.9255	0
0.1087	-4.23528	11.2957	1.78561	20.6191	0
0.1093	-4.23528	11.9058	-0.659653	19.401	0
0.1100	-4.53175	10.9877	-0.966733	21.2319	0
0.1107	-3.92822	11.5978	2.3884	23.9821	0
0.1113	-2.40352	14.0441	2.08132	20.6191	0
0.1120	-3.00705	15.8744	-0.0454933	18.1828	0
0.1127	-3.62117	16.7866	2.3884	22.7565	0
0.1133	-1.48235	15.8744	2.3884	23.3693	0
0.1140	-0.878821	11.2957	-0.352573	18.7881	0
0.1147	-0.264705	9.1574	1.47853	18.1828	0
0.1153	2.47764	11.9058	2.69548	16.9572	0
0.1160	2.18117	11.5978	-0.352573	12.3834	0
0.1167	-0.571763	8.5473	0.250213	15.4326	0
0.1173	1.56705	8.5473	2.08132	18.7881	0
0.1180	5.84469	9.1574	-1.8766	12.3834	0
0.1187	6.14116	5.7989	-4.93602	10.5524	0
0.1193	4.3094	3.9686	-4.93602	16.9572	0
0.1200	1.56705	5.7989	-6.76713	13.2952	0
0.1207	-1.78941	5.7989	-6.76713	6.89048	0
0.1213	-1.78941	3.66651	-4.01479	9.32681	0
0.1220	-1.48235	1.22612	-5.53881	8.41505	0
0.1227	-3.62117	-1.2202	-6.76713	1.70394	0
0.1233	-4.23528	-2.13238	-4.32187	3.83386	0
0.1240	-3.92822	-1.52228	-4.93602	7.80223	0
0.1247	-5.14587	-1.8303	-6.76713	4.14026	0
0.1253	-6.36351	-2.13238	-5.53881	1.70394	0
0.1260	-5.14587	0.616022	-4.93602	1.70394	0
0.1267	-3.92822	1.83622	-5.2431	-2.26444	0
0.1273	-3.62117	-0.604175	-5.53881	-5.32106	0
0.1280	-4.53175	-2.74248	-6.76713	-4.09542	0
0.1287	-4.23528	-4.27069	-5.2431	-5.92641	0
0.1293	-1.17529	-6.10099	-0.659653	-8.67662	0
0.1300	-0.571763	-6.10099	0.557293	-7.75739	0
0.1307	-3.00705	-4.27069	0.557293	-8.0638	0
0.1313	-2.40352	-6.10099	2.69548	-12.645	0
0.1320	-3.00705	-10.6797	2.69548	-14.1696	0
0.1327	-7.59174	-10.0696	1.17145	-11.7258	0
0.1333	-8.80939	-3.35258	2.3884	-12.3386	0
0.1340	-4.83881	1.52821	3.91243	-17.5251	0
0.1347	-0.571763	2.13831	3.61672	-20.8807	0
0.1353	3.39881	2.74841	4.83366	-21.1871	0
0.1360	7.06233	3.66651	6.97185	-21.4935	0
0.1367	7.97292	2.44632	6.97185	-20.5743	0
0.1373	6.44822	0.616022	4.52659	-19.6625	0
0.1380	3.09176	-1.2202	3.91243	-22.7117	0
0.1387	2.18117	-3.05049	5.14074	-25.1555	0
0.1393	4.92352	-4.27069	5.44782	-23.6309	0
0.1400	4.92352	-5.49089	5.14074	-24.8491	0
0.1407	1.26	-7.01317	6.35769	-26.9865	0
0.1413	1.26	-6.40307	7.57464	-24.5427	0
0.1420	4.01293	-5.49089	7.88172	-24.5427	0
0.1427	5.84469	-7.32118	8.80296	-28.511	0
0.1433	5.84469	-9.76158	9.40574	-28.511	0
0.1440	2.47764	-9.76158	8.80296	-28.8174	0
0.1447	-2.40352	-8.54138	8.49588	-32.7858	0
0.1453	-3.00705	-7.01317	8.80296	-32.4794	0
0.1460	-0.878821	-5.79297	9.40574	-29.4303	0
0.1467	1.87411	-5.49089	9.71282	-32.173	0
0.1473	5.23057	-6.10099	9.11004	-33.6976	0
0.1480	6.44822	-6.40307	9.71282	-30.342	0
0.1487	6.44822	-7.62327	10.0199	-30.6484	0
0.1493	6.14116	-10.6797	8.80296	-33.0922	0
0.1500	3.39881	-12.202	10.327	-31.2612	0
0.1507	2.18117	-11.5919	13.6821	-27.8982	0
0.1513	3.39881	-12.51	13.068	-26.9865	0
0.1520	3.09176	-13.7302	10.9411	-26.9865	0
0.1527	3.39881	-14.3403	13.068	-26.68	0
0.1533	7.06233	-14.6424	15.2061	-25.4619	0
0.1540	6.44822	-14.0323	16.1274	-24.8491	0
0.1547	3.39881	-14.9504	17.0372	-23.3245	0
0.1553	4.01293	-18.3089	14.6034	-21.1871	0
0.1560	2.18117	-20.1392	9.71282	-21.4935	0
0.1567	-2.71058	-17.6988	8.1888	-22.4053	0
0.1573	-4.53175	-14.9504	9.71282	-21.4935	0
0.1580	-6.97763	-13.4222	9.40574	-20.5743	0
0.1587	-7.28469	-11.5919	7.27893	-18.4369	0
0.1593	-0.878821	-9.76158	6.66477	-14.1696	0
0.1600	1.26	-8.84939	7.88172	-16.0006	0
0.1607	-2.09646	-10.0696	9.71282	-20.5743	0
0.1613	0.952939	-11.5919	11.5439	-16.9123	0
0.1620	4.61646	-11.2898	10.6341	-13.5568	0
0.1627	2.47764	-11.5919	8.49588	-17.8315	0
0.1633	3.09176	-13.4222	7.88172	-17.2187	0
0.1640	2.47764	-14.0323	8.80296	-12.0322	0
0.1647	-0.571763	-13.4222	10.327	-11.4194	0
0.1653	5.23057	-12.51	9.71282	-10.5076	0
0.1660	9.80468	-10.9818	7.88172	-7.45098	0
0.1667	3.39881	-11.2898	6.97185	-9.58838	0
0.1673	1.56705	-12.51	7.27893	-11.1129	0
0.1680	4.3094	-12.8121	6.35769	-7.75739	0
0.1687	-1.78941	-11.8999	6.05061	-7.75739	0
0.1693	-6.36351	-9.45949	7.27893	-10.5076	0
0.1700	-3.00705	-7.62327	6.66477	-7.75739	0
0.1707	-2.09646	-9.45949	4.2195	-3.18367	0
0.1713	-3.92822	-11.2898	4.52659	-5.32106	0
0.1720	-2.09646	-10.9818	5.74353	-7.45098	0
0.1727	-0.878821	-11.5919	3.30964	-1.35269	0
0.1733	-2.09646	-12.202	1.47853	2.9221	0
0.1740	-3.92822	-10.6797	3.00256	-0.433457	0
0.1747	-3.92822	-9.76158	4.83366	-0.127048	0
0.1753	-1.48235	-9.15148	4.83366	3.22851	0
0.1760	1.26	-9.45949	3.61672	1.09112	0
0.1767	3.39881	-11.2898	1.47853	0.784707	0
0.1773	5.53763	-11.5919	-1.58089	6.89048	0
0.1780	4.92352	-9.76158	-3.10492	7.49582	0
0.1787	3.09176	-8.84939	-1.27381	6.89048	0
0.1793	4.92352	-8.84939	0.557293	12.9962	0
0.1800	6.44822	-10.0696	-0.352573	12.9962	0
0.1807	2.7847	-10.6797	-0.659653	5.66484	0
0.1813	-1.17529	-7.01317	-0.0454933	7.49582	0
0.1820	-0.878821	-3.96268	-1.58089	12.6898	0
0.1827	0.656469	-6.40307	-3.70771	11.4642	0
0.1833	0.349411	-8.54138	-4.01479	13.6016	0
0.1840	0.0423528	-8.23337	-4.01479	20.6191	0
0.1847	2.7847	-8.54138	-4.93602	20.6191	0
0.1853	4.3094	-8.23337	-6.76713	17.8764	0
0.1860	2.47764	-7.93128	-8.29116	19.7074	0
0.1867	1.56705	-8.84939	-6.46005	21.2319	0
0.1873	1.26	-8.23337	-4.01479	21.5383	0
0.1880	-1.48235	-4.57278	-6.46005	23.3693	0
0.1887	-1.17529	-3.96268	-8.90532	23.3693	0
0.1893	5.23057	-6.40307	-8.29116	23.0629	0
0.1900	8.89409	-6.10099	-7.677	26.1121	0
0.1907	7.06233	-3.05049	-6.46005	27.6441	0
0.1913	6.14116	-3.35258	-4.93602	26.4185	0
0.1920	6.44822	-6.10099	-7.36992	27.0313	0
0.1927	1.87411	-5.79297	-9.81518	27.9431	0
0.1933	-3.92822	-1.52228	-8.59824	27.3377	0
0.1940	-3.92822	0.308011	-7.677	28.5559	0
0.1947	-0.264705	-1.52228	-7.98408	30.6933	0
0.1953	0.656469	-3.35258	-7.677	31.605	0
0.1960	-0.571763	-3.35258	-9.20102	31.3061	0
0.1967	0.349411	-2.44039	-10.4293	30.9997	0
0.1973	0.656469	-2.13238	-8.59824	31.9114	0
0.1980	-2.71058	-2.44039	-7.677	32.5243	0
0.1987	-3.92822	-1.52228	-9.5081	32.5243	0
0.1993	-2.71058	-2.74248	-9.5081	33.1371	0
0.2000	-3.92822	-5.18288	-5.84589	32.5243	0
0.2007	-4.83881	-3.96268	-5.2431	30.3869	0
0.2013	-0.571763	-3.35258	-7.98408	30.3869	0
0.2020	0.656469	-4.57278	-7.07421	30.6933	0
0.2027	-2.40352	-2.44039	-4.93602	28.8623	0
0.2033	-2.09646	0.616022	-6.76713	29.774	0
0.2040	-1.17529	-2.44039	-7.98408	30.6933	0
0.2047	-6.67057	-4.27069	-5.84589	26.1121	0
0.2053	-9.71997	-1.52228	-6.15297	24.8939	0
0.2060	-6.36351	-1.8303	-8.29116	28.2495	0
0.2067	-3.00705	-5.18288	-6.76713	25.8131	0
0.2073	-3.00705	-4.27069	-4.62894	20.6191	0
0.2080	-3.92822	-1.52228	-3.70771	21.5383	0
0.2087	-3.00705	-2.13238	-3.10492	20.0138	0
0.2093	-2.09646	-5.49089	-5.53881	17.2636	0
0.2100	-3.92822	-6.10099	-7.36992	20.6191	0
0.2107	-5.45293	-3.05049	-4.32187	21.5383	0
0.2113	-2.09646	-0.912186	-2.79784	15.739	0
0.2120	-0.571763	-0.912186	-3.412	14.2144	0
0.2127	-1.17529	0.00592329	-2.49076	16.9572	0
0.2133	3.70587	-0.604175	-2.49076	14.2144	0
0.2140	7.06233	-1.8303	-4.01479	11.1578	0
0.2147	3.70587	-0.302088	-1.27381	12.9962	0
0.2153	3.70587	0.308011	2.69548	12.9962	0
0.2160	5.84469	-2.13238	2.3884	9.32681	0
0.2167	2.18117	-0.912186	1.47853	6.58407	0
0.2173	-0.878821	2.13831	2.08132	5.3659	0
0.2180	1.26	1.83622	2.3884	4.14026	0
0.2187	1.56705	0.616022	1.78561	3.53492	0
0.2193	-1.17529	1.22612	0.557293	3.22851	0
0.2200	-3.31411	1.52821	0.250213	1.39753	0
0.2207	-2.09646	1.83622	1.17145	0.478298	0
0.2213	0.656469	2.13831	1.17145	-1.35269	0
0.2220	0.656469	0.308011	0.250213	-6.53923	0
0.2227	-0.571763	-1.52228	0.250213	-9.28197	0
0.2233	1.56705	-0.912186	0.557293	-5.92641	0
0.2240	0.952939	0.308011	1.17145	-3.78902	0
0.2247	-4.53175	-0.302088	2.69548	-5.62	0
0.2253	-4.83881	0.308011	3.30964	-7.75739	0
0.2260	1.56705	2.13831	3.00256	-10.5076	0
0.2267	2.47764	0.616022	3.91243	-13.2503	0
0.2273	-0.878821	-3.05049	4.52659	-14.1696	0
0.2280	-1.48235	-3.66059	2.3884	-13.5568	0
0.2287	-2.09646	-3.35258	-0.352573	-14.7749	0
0.2293	-5.14587	-6.40307	-0.352573	-18.1379	0
0.2300	-7.28469	-7.01317	1.47853	-19.3561	0
0.2307	-7.59174	-3.35258	1.17145	-17.5251	0
0.2313	-9.11645	-4.27069	-1.8766	-18.4369	0
0.2320	-7.59174	-6.40307	-2.49076	-20.2753	0
0.2327	-3.92822	-1.2202	-0.352573	-16.9123	0
0.2333	-4.23528	3.05642	0.250213	-15.0813	0
0.2340	-5.75998	1.22612	-0.352573	-19.6625	0
0.2347	-0.571763	3.3585	-0.0454933	-21.1871	0
0.2353	4.3094	7.9372	-0.0454933	-18.7433	0
0.2360	3.70587	7.32711	-0.0454933	-19.3561	0
0.2367	2.7847	6.41492	1.17145	-19.0497	0
0.2373	5.23057	7.63512	-0.352573	-16.9123	0
0.2380	6.44822	6.41492	-2.18368	-18.4369	0
0.2387	5.23057	5.1888	1.47853	-19.3561	0
0.2393	4.3094	5.49681	4.83366	-16.0006	0
0.2400	1.56705	4.88671	1.47853	-16.6059	0
0.2407	-4.53175	6.71701	-1.58089	-19.0497	0
0.2413	-6.36351	11.2957	-0.352573	-16.6059	0
0.2420	-3.00705	12.2079	1.47853	-16.307	0
0.2427	-2.09646	10.6856	-0.352573	-20.5743	0
0.2433	-3.00705	11.2957	-2.79784	-18.7433	0
0.2440	0.349411	12.818	-2.79784	-15.0813	0
0.2447	2.47764	12.818	-2.18368	-18.4369	0
0.2453	1.56705	12.5159	-2.18368	-20.2753	0
0.2460	2.7847	12.2079	0.557293	-16.0006	0
0.2467	4.61646	9.1574	2.3884	-15.0813	0
0.2473	2.7847	7.02502	-0.0454933	-17.5251	0
0.2480	0.952939	8.24522	-0.966733	-16.9123	0
0.2487	0.952939	8.5473	0.557293	-17.2187	0
0.2493	2.47764	8.5473	-0.659653	-20.2753	0
0.2500	7.06233	11.9058	-1.58089	-19.3561	0
0.2507	11.0223	12.2079	1.47853	-15.3877	0
0.2513	7.97292	7.32711	3.30964	-16.0006	0
0.2520	4.3094	5.7989	1.78561	-19.0497	0
0.2527	4.01293	8.24522	-0.352573	-17.8315	0
0.2533	3.39881	8.85531	-0.659653	-16.0006	0
0.2540	2.18117	10.6856	-0.0454933	-17.8315	0
0.2547	2.47764	14.0441	0.250213	-17.5251	0
0.2553	1.26	13.126	-0.659653	-14.7749	0
0.2560	-3.00705	9.46541	-0.352573	-15.6941	0
0.2567	-4.23528	7.63512	0.557293	-15.6941	0
0.2573	-0.878821	8.5473	0.864373	-10.814	0
0.2580	1.87411	10.0755	1.17145	-9.89478	0
0.2587	1.87411	10.0755	1.78561	-13.2503	0
0.2593	4.3094	9.7675	3.30964	-13.2503	0
0.2600	7.36939	10.3776	4.2195	-12.3386	0
0.2607	6.14116	9.46541	0.557293	-13.2503	0
0.2613	3.39881	5.7989	-2.79784	-11.1129	0
0.2620	3.39881	5.49681	-0.0454933	-11.1129	0
0.2627	2.7847	7.9372	1.47853	-13.5568	0
0.2633	2.18117	8.5473	-0.966733	-11.4194	0
0.2640	-0.264705	9.46541	-1.27381	-8.0638	0
0.2647	-5.45293	12.2079	0.557293	-10.5076	0
0.2653	-6.67057	12.5159	-1.27381	-8.98303	0
0.2660	-1.78941	12.818	-2.49076	-3.18367	0
0.2667	1.56705	15.2643	-2.18368	-5.01465	0
0.2673	1.26	14.9563	-4.62894	-9.58838	0
0.2680	1.26	12.818	-5.2431	-7.15205	0
0.2687	3.09176	13.126	-2.49076	-3.49008	0
0.2693	5.84469	11.9058	-2.49076	-5.62	0
0.2700	7.36939	7.9372	-2.49076	-6.84564	0
0.2707	7.36939	6.41492	-0.659653	-3.78902	0
0.2713	7.36939	6.71701	-2.18368	-1.6591	0
0.2720	5.53763	5.7989	-5.2431	-2.26444	0
0.2727	2.7847	5.7989	-5.84589	-0.433457	0
0.2733	3.70587	4.88671	-5.84589	0.478298	0
0.2740	3.70587	3.9686	-4.62894	-1.35269	0
0.2747	1.26	7.32711	-0.966733	0.784707	0
0.2753	2.47764	10.0755	0.250213	5.05949	0
0.2760	3.09176	6.71701	-0.659653	3.22851	0
0.2767	-2.40352	4.27661	0.557293	2.00287	0
0.2773	-5.75998	7.63512	1.17145	5.05949	0
0.2780	-3.31411	8.5473	1.47853	5.97125	0
0.2787	-1.17529	6.10691	3.61672	7.80223	0
0.2793	-0.264705	5.7989	5.14074	12.3834	0
0.2800	-0.264705	6.10691	6.05061	11.7706	0
0.2807	-3.00705	5.49681	9.40574	8.72146	0
0.2813	-4.23528	6.10691	10.0199	12.077	0
0.2820	-2.09646	3.9686	6.97185	13.908	0
0.2827	-2.09646	-0.302088	7.27893	9.63322	0
0.2833	-4.83881	1.22612	8.80296	9.63322	0
0.2840	-6.97763	3.9686	6.97185	13.2952	0
0.2847	-7.28469	0.616022	5.44782	11.1578	0
0.2853	-3.92822	-0.302088	5.44782	9.63322	0
0.2860	-0.571763	3.9686	5.14074	13.6016	0
0.2867	-1.48235	3.05642	6.35769	14.2144	0
0.2873	-3.00705	-0.302088	6.66477	10.246	0
0.2880	-2.71058	1.22612	3.30964	8.72146	0
0.2887	-3.00705	0.308011	1.78561	8.72146	0
0.2893	-3.00705	-2.44039	4.2195	6.27766	0
0.2900	-0.571763	-1.2202	4.83366	7.19689	0
0.2907	1.26	1.22612	3.91243	10.5524	0
0.2913	0.0423528	0.00592329	3.30964	9.63322	0
0.2920	0.0423528	0.00592329	3.30964	9.02787	0
0.2927	3.39881	1.22612	3.61672	10.8589	0
0.2933	4.61646	2.13831	3.30964	9.63322	0
0.2940	2.47764	2.74841	3.30964	7.19689	0
0.2947	3.09176	2.13831	5.14074	8.72146	0
0.2953	4.61646	0.00592329	6.35769	8.72146	0
0.2960	0.656469	-2.44039	4.2195	5.97125	0
0.2967	-3.00705	-3.35258	3.61672	6.58407	0
0.2973	-0.264705	-3.96268	4.83366	9.63322	0
0.2980	1.87411	-4.27069	5.14074	9.93963	0
0.2987	0.656469	-4.88079	4.83366	10.246	0
0.2993	1.56705	-4.27069	4.52659	10.8589	0
0.3000	1.56705	-2.74248	4.52659	7.49582	0
0.3007	-1.17529	-3.35258	5.44782	2.00287	0
0.3013	-1.17529	-5.79297	4.2195	2.61569	0
0.3020	-1.17529	-7.01317	1.78561	5.97125	0
0.3027	-3.62117	-7.01317	2.69548	4.14026	0
0.3033	-3.00705	-6.40307	4.2195	0.784707	0
0.3040	-0.571763	-6.40307	2.3884	2.9221	0
0.3047	-2.71058	-7.01317	2.3884	5.05949	0
0.3053	-4.83881	-7.01317	4.83366	3.83386	0
0.3060	-3.31411	-6.40307	3.30964	3.22851	0
0.3067	-4.83881	-7.01317	0.250213	2.30928	0
0.3073	-6.06704	-7.93128	2.08132	1.09112	0
0.3080	-3.00705	-10.3717	4.52659	4.44667	0
0.3087	-3.31411	-14.6424	0.557293	6.58407	0
0.3093	-7.28469	-16.4786	-2.18368	0.478298	0
0.3100	-5.75998	-10.9818	1.17145	-3.18367	0
0.3107	-2.09646	-6.10099	3.00256	1.09112	0
0.3113	-4.53175	-8.84939	0.864373	3.83386	0
0.3120	-9.4235	-13.4222	-0.352573	2.9221	0
0.3127	-9.71997	-12.202	-1.58089	4.75308	0
0.3133	-6.67057	-8.54138	-2.79784	4.75308	0
0.3140	-7.59174	-7.32118	-0.966733	1.09112	0
0.3147	-10.6411	-9.15148	-0.0454933	1.70394	0
0.3153	-7.59174	-10.9818	-1.27381	5.3659	0
0.3160	-4.23528	-9.76158	-1.27381	3.22851	0
0.3167	-7.28469	-9.15148	-1.27381	1.39753	0
0.3173	-8.19527	-10.9818	-3.70771	4.14026	0
0.3180	-5.14587	-10.0696	-4.62894	4.44667	0
0.3187	-4.83881	-6.71108	-4.93602	1.39753	0
0.3193	-3.92822	-7.93128	-5.2431	3.22851	0
0.3200	-2.71058	-9.76158	-4.01479	5.3659	0
0.3207	-4.53175	-7.62327	-2.79784	2.00287	0
0.3213	-1.78941	-7.01317	-1.8766	0.171888	0
0.3220	3.09176	-9.15148	-0.966733	0.478298	0
0.3227	-0.264705	-10.0696	-3.10492	-1.6591	0
0.3233	-1.17529	-11.2898	-5.53881	-0.433457	0
0.3240	4.01293	-13.4222	-3.70771	3.53492	0
0.3247	-0.571763	-13.4222	-4.93602	2.61569	0
0.3253	-7.28469	-12.51	-7.677	0.784707	0
0.3260	-3.00705	-12.202	-2.49076	1.39753	0
0.3267	-2.09646	-11.5919	1.78561	-0.433457	0
0.3273	-7.88821	-11.5919	-2.49076	-1.95803	0
0.3280	-7.59174	-13.1201	-4.62894	-0.127048	0
0.3287	-5.75998	-12.8121	-0.966733	-0.127048	0
0.3293	-8.50233	-10.3717	-0.0454933	-2.26444	0
0.3300	-5.75998	-8.84939	-2.18368	-2.26444	0
0.3307	-0.878821	-8.84939	-4.01479	-1.95803	0
0.3313	-2.40352	-8.84939	-3.70771	-2.26444	0
0.3320	-3.31411	-7.32118	-0.352573	-0.127048	0
0.3327	0.952939	-5.18288	1.78561	2.9221	0
0.3333	4.3094	-6.10099	-0.0454933	1.39753	0
0.3340	5.53763	-8.84939	-0.659653	-3.78902	0
0.3347	8.58704	-9.76158	-0.0454933	-3.18367	0
0.3353	10.4188	-10.9818	-1.58089	2.9221	0
0.3360	6.75528	-12.51	-2.18368	3.22851	0
0.3367	0.952939	-10.0696	0.250213	-0.739867	0
0.3373	-0.264705	-7.62327	0.250213	-0.127048	0
0.3380	0.656469	-7.93128	-1.58089	2.00287	0
0.3387	0.656469	-6.40307	-0.659653	2.00287	0
0.3393	1.56705	-3.05049	0.557293	4.44667	0
0.3400	2.47764	-4.88079	-1.27381	4.75308	0
0.3407	0.349411	-7.62327	-2.49076	1.39753	0
0.3413	-0.878821	-5.18288	-0.352573	3.53492	0
0.3420	-0.264705	-3.35258	0.864373	6.89048	0
0.3427	0.0423528	-4.57278	-1.27381	3.53492	0
0.3433	1.56705	-5.18288	-3.70771	2.30928	0
0.3440	3.39881	-4.27069	-4.01479	6.58407	0
0.3447	3.70587	-2.74248	-4.01479	7.19689	0
0.3453	5.23057	-1.52228	-3.10492	5.97125	0
0.3460	7.06233	-1.2202	-1.27381	7.49582	0
0.3467	8.58704	-1.52228	1.17145	8.72146	0
0.3473	9.20115	-1.52228	3.30964	9.63322	0
0.3480	6.44822	-2.13238	3.30964	10.5524	0
0.3487	-1.17529	-3.66059	-0.659653	6.89048	0
0.3493	-3.31411	-4.27069	-3.10492	4.14026	0
0.3500	0.952939	-3.05049	-2.49076	7.19689	0
0.3507	4.01293	-2.44039	-3.10492	10.8589	0
0.3513	5.23057	-5.18288	-5.2431	9.93963	0
0.3520	7.06233	-7.93128	-5.84589	9.02787	0
0.3527	6.44822	-7.62327	-5.84589	11.7706	0
0.3533	4.61646	-7.01317	-5.53881	13.908	0
0.3540	5.23057	-8.54138	-4.01479	12.077	0
0.3547	4.61646	-8.84939	-3.10492	10.8589	0
0.3553	4.3094	-6.40307	-3.412	12.3834	0
0.3560	8.89409	-6.10099	-3.10492	12.9962	0
0.3567	12.2506	-7.32118	-3.412	12.3834	0
0.3573	8.89409	-7.32118	-5.84589	10.5524	0
0.3580	5.23057	-6.71108	-7.36992	7.80223	0
0.3587	4.92352	-6.10099	-7.36992	9.63322	0
0.3593	4.92352	-6.10099	-6.76713	15.4326	0
0.3600	2.18117	-7.93128	-4.93602	11.7706	0
0.3607	-3.31411	-12.202	-4.01479	4.75308	0
0.3613	-5.75998	-11.8999	-7.07421	6.89048	0
0.3620	-4.83881	-9.45949	-9.81518	8.72146	0
0.3627	-5.75998	-10.0696	-7.677	5.3659	0
0.3633	-6.67057	-11.5919	-3.412	8.41505	0
0.3640	-3.92822	-10.3717	-3.10492	12.9962	0
0.3647	-3.31411	-10.6797	-5.84589	9.63322	0
0.3653	-6.06704	-12.51	-5.53881	8.41505	0
0.3660	-7.59174	-12.51	-1.8766	9.63322	0
0.3667	-8.19527	-10.9818	0.557293	5.97125	0
0.3673	-9.4235	-11.5919	-0.0454933	4.14026	0
0.3680	-8.50233	-12.51	-2.49076	7.80223	0
0.3687	-4.53175	-13.1201	-3.412	5.97125	0
0.3693	-0.264705	-11.8999	-1.27381	2.30928	0
0.3700	2.47764	-8.84939	2.3884	5.66484	0
0.3707	3.70587	-6.10099	3.30964	8.10864	0
0.3713	3.39881	-6.10099	3.00256	5.97125	0
0.3720	0.0423528	-7.01317	3.61672	5.05949	0
0.3727	-5.14587	-3.35258	3.61672	5.05949	0
0.3733	-5.75998	1.22612	0.864373	2.9221	0
0.3740	-3.00705	0.918109	-0.352573	2.00287	0
0.3747	-2.09646	0.00592329	2.3884	2.61569	0
0.3753	0.349411	2.13831	4.2195	1.09112	0
0.3760	4.61646	1.83622	3.00256	-0.433457	0
0.3767	5.23057	-0.604175	5.14074	1.39753	0
0.3773	3.09176	-0.302088	8.1888	2.61569	0
0.3780	3.39881	0.00592329	5.14074	-0.433457	0
0.3787	3.39881	-0.912186	2.3884	-1.95803	0
0.3793	3.70587	0.308011	5.14074	-1.04628	0
0.3800	5.23057	0.308011	6.35769	-2.87726	0
0.3807	4.61646	-2.74248	4.52659	-4.40183	0
0.3813	5.23057	-3.66059	4.52659	-2.87726	0
0.3820	7.97292	-3.96268	6.97185	-4.09542	0
0.3827	6.75528	-4.27069	9.71282	-7.15205	0
0.3833	5.23057	-2.44039	8.1888	-7.15205	0
0.3840	5.53763	-1.8303	2.08132	-9.58838	0
0.3847	0.349411	-3.35258	-1.58089	-15.6941	0
0.3853	-4.83881	-2.13238	-0.0454933	-15.0813	0
0.3860	1.26	1.22612	2.69548	-10.814	0
0.3867	7.06233	0.308011	4.83366	-14.1696	0
0.3873	4.3094	-0.604175	6.97185	-19.6625	0
0.3880	3.39881	0.918109	7.57464	-17.8315	0
0.3887	7.06233	2.13831	8.49588	-16.307	0
0.3893	5.23057	0.918109	8.80296	-19.6625	0
0.3900	3.39881	0.308011	7.57464	-21.4935	0
0.3907	6.14116	0.918109	7.88172	-22.4053	0
0.3913	6.44822	2.13831	8.49588	-25.7683	0
0.3920	2.47764	2.13831	6.97185	-25.7683	0
0.3927	4.3094	3.3585	8.49588	-24.8491	0
0.3933	11.3294	5.49681	11.851	-27.5993	0
0.3940	13.4682	6.41492	9.71282	-28.8174	0
0.3947	10.1117	7.32711	6.97185	-26.0672	0
0.3953	9.80468	7.9372	9.11004	-27.8982	0
0.3960	11.9435	5.7989	7.27893	-32.4794	0
0.3967	9.49762	4.27661	3.91243	-31.2612	0
0.3973	4.3094	6.71701	5.14074	-28.8174	0
0.3980	1.87411	7.63512	5.44782	-30.9548	0
0.3987	4.01293	4.5787	3.61672	-32.173	0
0.3993	8.27998	6.10691	3.00256	-29.4303	0
0.4000	8.89409	10.6856	2.3884	-30.9548	0
0.4007	4.3094	11.2957	2.3884	-34.6168	0
0.4013	3.70587	11.2957	5.14074	-34.3104	0
0.4020	7.06233	14.0441	4.83366	-33.3912	0
0.4027	6.14116	16.7866	2.69548	-33.6976	0
0.4033	3.39881	17.7047	4.52659	-32.173	0
0.4040	4.61646	18.3148	5.14074	-31.5602	0
0.4047	6.75528	18.0068	3.91243	-32.7858	0
0.4053	9.20115	16.7866	4.2195	-31.5602	0
0.4060	13.4682	14.3462	3.30964	-30.0356	0
0.4067	14.0823	11.2957	3.00256	-29.7292	0
0.4073	11.0223	8.5473	5.44782	-27.5993	0
0.4080	7.97292	5.1888	3.00256	-24.8491	0
0.4087	4.92352	1.52821	-2.49076	-24.8491	0
0.4093	2.18117	2.13831	-0.966733	-26.0672	0
0.4100	2.18117	4.88671	0.557293	-25.1555	0
0.4107	4.01293	5.1888	-2.18368	-20.5743	0
0.4113	2.7847	4.88671	-0.659653	-17.5251	0
0.4120	-1.17529	5.7989	2.3884	-16.307	0
0.4127	-2.09646	6.10691	2.3884	-12.9439	0
0.4133	0.656469	5.49681	3.61672	-10.5076	0
0.4140	0.656469	2.74841	4.2195	-12.645	0
0.4147	-0.264705	0.308011	2.3884	-11.1129	0
0.4153	2.47764	1.83622	2.3884	-6.84564	0
0.4160	2.18117	3.9686	2.69548	-8.67662	0
0.4167	-0.264705	2.13831	0.557293	-7.75739	0
0.4173	1.56705	2.13831	0.557293	1.09112	0
0.4180	3.39881	6.41492	2.69548	3.53492	0
0.4187	2.47764	4.88671	3.91243	0.478298	0
0.4193	3.09176	0.616022	3.61672	4.14026	0
0.4200	0.952939	2.13831	1.17145	7.80223	0
0.4207	-3.00705	3.9686	-0.966733	3.22851	0
0.4213	-2.71058	4.27661	-0.0454933	4.44667	0
0.4220	-2.09646	5.7989	-0.0454933	10.8589	0
0.4227	-5.75998	6.41492	-1.27381	9.32681	0
0.4233	-5.45293	3.9686	-0.966733	6.89048	0
0.4240	-0.571763	4.5787	-0.352573	12.077	0
0.4247	-0.571763	6.10691	0.557293	15.4326	0
0.4253	-3.31411	4.5787	2.3884	14.5208	0
0.4260	-1.17529	3.66651	1.78561	16.9572	0
0.4267	4.3094	3.9686	1.47853	17.8764	0
0.4273	4.92352	3.05642	1.17145	14.2144	0
0.4280	2.18117	3.66651	-0.966733	14.5208	0
0.4287	3.39881	7.63512	-1.58089	17.2636	0
0.4293	7.97292	10.3776	-0.0454933	17.57	0
0.4300	9.80468	10.6856	-0.0454933	17.8764	0
0.4307	8.58704	10.3776	1.17145	19.0945	0
0.4313	8.58704	7.63512	3.30964	19.7074	0
0.4320	6.14116	3.66651	-0.352573	19.7074	0
0.4327	-2.09646	3.05642	-4.93602	19.401	0
0.4333	-10.027	5.1888	-3.10492	19.7074	0
0.4340	-13.0764	4.5787	-2.18368	20.0138	0
0.4347	-14.6117	0.616022	-4.93602	19.401	0
0.4353	-14.9082	-0.302088	-3.412	20.6191	0
0.4360	-14.9082	0.616022	-0.659653	24.2811	0
0.4367	-16.74	-0.604175	-1.58089	26.1121	0
0.4373	-16.74	-0.912186	-3.70771	25.2003	0
0.4380	-13.9976	1.22612	-4.01479	24.5875	0
0.4387	-10.6411	1.22612	-3.10492	23.6757	0
0.4393	-5.75998	-1.52228	-2.18368	24.2811	0
0.4400	-1.78941	-2.44039	-3.10492	24.2811	0
0.4407	-3.00705	-3.66059	-5.84589	21.8448	0
0.4413	-6.67057	-5.18288	-6.76713	20.9255	0
0.4420	-7.88821	-1.2202	-4.01479	22.7565	0
0.4427	-8.50233	2.13831	-2.49076	21.5383	0
0.4433	-6.36351	-1.8303	-4.93602	19.7074	0
0.4440	-3.92822	-4.27069	-6.46005	21.2319	0
0.4447	-7.59174	-0.604175	-5.84589	20.3202	0
0.4453	-12.4729	0.308011	-7.677	17.8764	0
0.4460	-9.71997	-1.8303	-8.59824	20.3202	0
0.4467	-5.45293	-1.8303	-6.15297	22.1512	0
0.4473	-6.67057	-0.604175	-5.2431	20.6191	0
0.4480	-6.97763	-0.604175	-7.36992	20.3202	0
0.4487	-5.75998	-1.2202	-8.59824	19.401	0
0.4493	-8.80939	-3.96268	-7.677	15.4326	0
0.4500	-11.8588	-5.18288	-6.46005	15.1262	0
0.4507	-9.71997	-2.74248	-4.93602	18.1828	0
0.4513	-5.14587	-0.604175	-7.07421	17.57	0
0.4520	-1.78941	-0.604175	-9.5081	16.6582	0
0.4527	0.0423528	-1.2202	-7.36992	20.9255	0
0.4533	1.56705	-2.44039	-6.46005	22.1512	0
0.4540	4.61646	-2.13238	-10.1223	17.57	0
0.4547	6.14116	0.308011	-10.4293	16.9572	0
0.4553	1.56705	-2.44039	-7.36992	19.401	0
0.4560	-4.53175	-7.32118	-6.76713	15.739	0
0.4567	-6.97763	-4.57278	-7.677	13.6016	0
0.4573	-7.59174	-0.912186	-6.15297	18.1828	0
0.4580	-10.6411	-4.27069	-4.62894	19.401	0
0.4587	-12.4729	-6.10099	-5.84589	18.4892	0
0.4593	-11.2553	-2.74248	-8.59824	21.5383	0
0.4600	-11.8588	-1.52228	-7.677	22.1512	0
0.4607	-12.1658	-1.8303	-5.53881	17.8764	0
0.4613	-9.11645	-0.604175	-5.2431	19.0945	0
0.4620	-7.88821	-0.912186	-6.46005	22.4501	0
0.4627	-9.71997	-3.66059	-7.677	20.9255	0
0.4633	-7.28469	-3.96268	-7.98408	19.0945	0
0.4640	-2.09646	-1.52228	-7.36992	20.9255	0
0.4647	0.952939	-1.52228	-8.29116	20.3202	0
0.4653	3.39881	-4.57278	-7.98408	16.9572	0
0.4660	4.3094	-5.18288	-4.01479	16.9572	0
0.4667	4.01293	-3.66059	-2.18368	20.3202	0
0.4673	4.01293	-5.49089	-4.32187	20.9255	0
0.4680	0.952939	-8.84939	-5.53881	19.0945	0
0.4687	-5.14587	-7.93128	-4.01479	17.8764	0
0.4693	-8.19527	-5.49089	-1.27381	16.9572	0
0.4700	-8.19527	-5.49089	1.17145	16.3518	0
0.4707	-6.36351	-5.18288	-0.352573	16.6582	0
0.4713	-3.92822	-4.27069	-3.412	14.8272	0
0.4720	-6.67057	-5.18288	-1.27381	13.2952	0
0.4727	-9.71997	-4.88079	0.557293	16.0454	0
0.4733	-3.92822	-0.912186	-0.659653	17.2636	0
0.4740	0.656469	1.22612	0.557293	12.6898	0
0.4747	-2.40352	-1.52228	0.557293	10.246	0
0.4753	-3.00705	-5.18288	-1.27381	10.5524	0
0.4760	-2.40352	-7.62327	-1.27381	7.49582	0
0.4767	-4.23528	-10.0696	-0.966733	7.49582	0
0.4773	0.349411	-12.8121	-3.10492	10.8589	0
0.4780	3.39881	-13.4222	-2.79784	9.02787	0
0.4787	-3.31411	-11.2898	-0.659653	7.19689	0
0.4793	-6.36351	-9.76158	-0.352573	11.1578	0
0.4800	-4.83881	-9.76158	-0.0454933	9.32681	0
0.4807	-11.2553	-7.93128	0.557293	1.09112	0
0.4813	-14.9082	-3.66059	-0.0454933	1.70394	0
0.4820	-8.80939	-1.2202	1.47853	6.58407	0
0.4827	-6.36351	0.918109	4.2195	2.61569	0
0.4833	-7.28469	2.13831	5.14074	-2.57085	0
0.4840	-5.14587	-0.604175	4.2195	-0.433457	0
0.4847	-5.75998	-4.88079	4.2195	-0.127048	0
0.4853	-6.67057	-3.35258	6.05061	-5.32106	0
0.4860	-3.00705	0.308011	6.97185	-7.15205	0
0.4867	-1.17529	0.308011	7.27893	-5.32106	0
0.4873	-2.40352	-2.44039	9.40574	-7.75739	0
0.4880	-1.48235	-2.44039	10.6341	-12.9439	0
0.4887	0.0423528	-2.44039	11.2368	-13.8632	0
0.4893	1.26	-5.18288	13.375	-14.1696	0
0.4900	3.09176	-5.49089	14.2963	-15.0813	0
0.4907	4.01293	-2.44039	11.5439	-13.2503	0
0.4913	3.39881	-3.66059	10.6341	-13.2503	0
0.4920	1.87411	-8.84939	11.5439	-18.7433	0
0.4927	-1.17529	-8.84939	10.6341	-21.4935	0
0.4933	-3.62117	-2.44039	9.71282	-21.1871	0
0.4940	-3.92822	2.74841	10.6341	-23.0181	0
0.4947	-3.00705	3.3585	9.40574	-24.2362	0
0.4953	1.26	1.83622	9.11004	-24.5427	0
0.4960	5.23057	-1.2202	11.5439	-27.5993	0
0.4967	5.84469	-3.66059	12.4652	-27.8982	0
0.4973	3.39881	-4.27069	10.0199	-25.7683	0
0.4980	1.26	-4.88079	8.49588	-28.8174	0
0.4987	1.26	-5.79297	8.80296	-31.5602	0
0.4993	3.39881	-5.18288	8.80296	-29.7292	0
0.5000	4.3094	-3.35258	8.1888	-32.7858	0
0.5007	3.70587	-3.96268	8.80296	-37.666	0
0.5013	5.23057	-5.79297	10.6341	-34.3104	0
0.5020	5.53763	-4.27069	10.9411	-30.342	0
0.5027	3.39881	-1.8303	10.0199	-33.0922	0
0.5033	3.70587	-2.13238	10.0199	-34.3104	0
0.5040	3.39881	-3.05049	9.11004	-33.0922	0
0.5047	-2.09646	-2.74248	7.88172	-36.1414	0
0.5053	-4.83881	-3.35258	7.27893	-38.2788	0
0.5060	-1.48235	-1.8303	5.74353	-34.9232	0
0.5067	1.87411	1.22612	5.14074	-34.3104	0
0.5073	2.47764	0.918109	6.97185	-39.1905	0
0.5080	1.56705	0.308011	7.27893	-41.0215	0
0.5087	1.56705	3.3585	8.1888	-40.1098	0
0.5093	3.39881	5.49681	9.71282	-40.7151	0
0.5100	4.92352	5.49681	6.97185	-37.9724	0
0.5107	6.14116	6.71701	3.30964	-33.3912	0
0.5113	8.89409	7.02502	5.44782	-35.2221	0
0.5120	9.80468	6.71701	8.80296	-36.7542	0
0.5127	8.89409	6.10691	8.49588	-31.2612	0
0.5133	9.49762	3.66651	7.88172	-29.7292	0
0.5140	10.7259	3.3585	7.27893	-32.4794	0
0.5147	13.4682	6.71701	8.80296	-28.8174	0
0.5153	16.8247	5.7989	10.9411	-24.2362	0
0.5160	11.6364	1.22612	8.1888	-26.3736	0
0.5167	2.47764	2.13831	5.74353	-26.9865	0
0.5173	3.39881	4.5787	9.11004	-23.3245	0
0.5180	7.66586	3.66651	10.9411	-21.7999	0
0.5187	8.27998	4.27661	8.80296	-20.8807	0
0.5193	10.1117	4.88671	8.80296	-18.4369	0
0.5200	8.58704	1.83622	8.80296	-19.6625	0
0.5207	3.70587	-0.302088	6.97185	-20.8807	0
0.5213	5.84469	0.308011	7.27893	-15.6941	0
0.5220	8.27998	0.308011	7.88172	-12.3386	0
0.5227	5.53763	1.22612	4.52659	-15.3877	0
0.5233	6.75528	3.66651	3.00256	-17.2187	0
0.5240	7.97292	3.3585	6.05061	-13.8632	0
0.5247	5.84469	3.66651	7.27893	-11.4194	0
0.5253	8.89409	4.88671	5.74353	-11.7258	0
0.5260	11.3294	3.9686	5.44782	-12.9439	0
0.5267	7.36939	2.44632	5.74353	-12.3386	0
0.5273	8.58704	1.83622	4.2195	-10.5076	0
0.5280	11.6364	0.308011	3.00256	-9.58838	0
0.5287	6.44822	0.308011	2.08132	-10.2012	0
0.5293	3.70587	2.74841	0.557293	-9.58838	0
0.5300	6.75528	2.13831	0.557293	-7.75739	0
0.5307	7.06233	0.308011	1.47853	-5.01465	0
0.5313	7.06233	2.13831	-0.352573	-2.26444	0
0.5320	7.66586	4.27661	-2.18368	-1.35269	0
0.5327	5.23057	2.74841	-2.79784	-0.739867	0
0.5333	6.44822	0.308011	-4.62894	-0.127048	0
0.5340	8.89409	-0.604175	-4.93602	-1.35269	0
0.5347	4.3094	0.00592329	-4.01479	-1.35269	0
0.5353	1.56705	2.44632	-6.46005	2.30928	0
0.5360	3.09176	2.74841	-7.98408	4.14026	0
0.5367	0.0423528	0.616022	-5.53881	3.83386	0
0.5373	-2.71058	0.918109	-7.07421	5.05949	0
0.5380	0.0423528	1.83622	-11.6463	6.58407	0
0.5387	3.09176	-0.912186	-10.1223	6.89048	0
0.5393	5.23057	-1.52228	-7.677	8.72146	0
0.5400	4.01293	0.616022	-12.2604	8.10864	0
0.5407	-1.48235	-0.912186	-14.0916	4.44667	0
0.5413	-2.71058	-1.52228	-11.9534	5.97125	0
0.5420	0.656469	3.3585	-12.8632	10.246	0
0.5427	-2.40352	4.27661	-15.6156	8.72146	0
0.5433	-9.4235	0.616022	-14.0916	5.97125	0
0.5440	-10.027	3.3585	-13.4774	9.93963	0
0.5447	-8.50233	5.7989	-14.3986	13.2952	0
0.5453	-8.80939	1.22612	-11.9534	12.3834	0
0.5460	-10.9482	-0.604175	-9.5081	14.8272	0
0.5467	-12.4729	-0.302088	-12.2604	18.1828	0
0.5473	-11.8588	-2.74248	-15.0014	16.6582	0
0.5480	-10.3341	-3.35258	-13.1703	16.3518	0
0.5487	-7.59174	-0.604175	-13.7845	18.7881	0
0.5493	-0.571763	-1.52228	-15.9227	15.4326	0
0.5500	4.92352	-1.52228	-13.7845	14.2144	0
0.5507	4.92352	1.52821	-11.9534	21.8448	0
0.5513	7.06233	-1.52228	-14.0916	25.5067	0
0.5520	9.80468	-7.01317	-14.6943	20.9255	0
0.5527	6.14116	-6.10099	-13.1703	20.9255	0
0.5533	1.87411	-4.57278	-13.7845	24.2811	0
0.5540	2.7847	-5.79297	-12.5675	23.6757	0
0.5547	3.70587	-3.35258	-10.4293	24.2811	0
0.5553	2.47764	-2.13238	-10.7364	28.8623	0
0.5560	2.47764	-5.49089	-10.4293	28.5559	0
0.5567	3.09176	-5.18288	-8.29116	25.2003	0
0.5573	2.18117	-2.44039	-9.5081	26.7249	0
0.5580	0.656469	-3.66059	-9.81518	29.1687	0
0.5587	-0.571763	-2.74248	-4.93602	28.2495	0
0.5593	-0.264705	-0.604175	-3.10492	27.9431	0
0.5600	0.0423528	-3.66059	-5.2431	28.8623	0
0.5607	-0.264705	-5.49089	-5.84589	26.7249	0
0.5613	1.56705	-4.27069	-5.2431	25.2003	0
0.5620	3.70587	-6.10099	-4.93602	27.3377	0
0.5627	4.3094	-7.01317	-3.10492	28.2495	0
0.5633	4.3094	-4.27069	-2.18368	26.7249	0
0.5640	1.87411	-4.27069	-3.10492	27.0313	0
0.5647	-3.92822	-5.79297	-3.412	27.0313	0
0.5653	-5.14587	-3.66059	-4.62894	25.2003	0
0.5660	-1.78941	-3.35258	-5.84589	24.5875	0
0.5667	-2.40352	-5.18288	-5.84589	27.0313	0
0.5673	-3.62117	-5.79297	-4.93602	26.7249	0
0.5680	-0.878821	-5.79297	-5.2431	23.3693	0
0.5687	-0.264705	-7.01317	-5.84589	21.5383	0
0.5693	-2.40352	-7.93128	-6.15297	21.5383	0
0.5700	-1.17529	-7.01317	-6.15297	22.7565	0
0.5707	0.656469	-6.40307	-5.53881	24.5875	0
0.5713	-1.17529	-7.32118	-4.32187	23.0629	0
0.5720	-3.92822	-7.01317	-4.62894	19.7074	0
0.5727	-1.78941	-5.18288	-8.29116	22.4501	0
0.5733	3.39881	-5.18288	-10.4293	25.8131	0
0.5740	5.84469	-5.49089	-7.36992	22.1512	0
0.5747	4.01293	-4.27069	-5.2431	18.1828	0
0.5753	2.18117	-5.49089	-6.46005	18.7881	0
0.5760	-0.264705	-8.84939	-5.84589	18.7881	0
0.5767	-3.92822	-8.54138	-4.32187	18.4892	0
0.5773	-3.62117	-5.79297	-5.84589	18.7881	0
0.5780	-3.31411	-7.01317	-7.677	17.8764	0
0.5787	-5.45293	-9.15148	-6.76713	17.57	0
0.5793	-3.92822	-7.01317	-5.53881	18.4892	0
0.5800	-2.09646	-3.35258	-5.53881	18.1828	0
0.5807	-3.92822	-3.05049	-4.93602	17.57	0
0.5813	-3.00705	-5.49089	-3.70771	16.9572	0
0.5820	0.656469	-6.71108	-3.412	15.1262	0
0.5827	1.26	-6.71108	-4.01479	15.1262	0
0.5833	0.656469	-7.01317	-4.01479	16.0454	0
0.5840	-0.571763	-7.01317	-3.10492	17.2636	0
0.5847	-3.00705	-7.01317	-1.58089	16.0454	0
0.5853	-2.40352	-7.62327	-1.27381	12.9962	0
0.5860	-0.878821	-6.10099	-2.49076	12.9962	0
0.5867	-1.78941	-5.18288	-0.0454933	15.1262	0
0.5873	-0.264705	-7.62327	5.74353	11.4642	0
0.5880	0.0423528	-8.54138	5.74353	7.19689	0
0.5887	-5.75998	-7.32118	0.557293	8.41505	0
0.5893	-9.4235	-7.01317	0.557293	6.27766	0
0.5900	-7.59174	-5.49089	3.91243	1.09112	0
0.5907	-4.83881	-3.96268	4.52659	3.53492	0
0.5913	-2.09646	-6.10099	3.30964	5.97125	0
0.5920	-1.17529	-7.62327	2.3884	2.00287	0
0.5927	-0.264705	-5.18288	3.30964	2.61569	0
0.5933	0.952939	-5.18288	5.14074	4.75308	0
0.5940	-0.264705	-7.01317	6.97185	-0.739867	0
0.5947	-2.09646	-7.01317	8.80296	-3.49008	0
0.5953	0.656469	-7.62327	10.0199	-0.433457	0
0.5960	1.26	-8.84939	8.80296	-4.09542	0
0.5967	-0.571763	-7.01317	7.88172	-9.28197	0
0.5973	4.3094	-4.88079	9.71282	-6.53923	0
0.5980	7.06233	-3.66059	10.327	-4.40183	0
0.5987	3.09176	-2.44039	8.49588	-5.92641	0
0.5993	4.01293	-3.66059	10.9411	-3.18367	0
0.6000	4.3094	-7.01317	13.068	-3.18367	0
0.6007	-4.23528	-4.57278	9.11004	-11.7258	0
0.6013	-7.59174	-0.302088	7.88172	-14.1696	0
0.6020	-4.83881	-0.302088	11.5439	-9.28197	0
0.6027	-6.36351	-1.52228	11.5439	-10.814	0
0.6033	-6.67057	-0.604175	7.88172	-15.6941	0
0.6040	-3.00705	1.22612	9.40574	-13.5568	0
0.6047	-0.878821	2.74841	12.4652	-12.0322	0
0.6053	1.87411	3.3585	11.851	-15.6941	0
0.6060	2.7847	3.05642	12.7722	-17.5251	0
0.6067	-0.264705	1.52821	14.6034	-14.476	0
0.6073	-1.17529	0.308011	13.6821	-15.0813	0
0.6080	-1.17529	1.22612	13.375	-19.6625	0
0.6087	-2.09646	2.13831	15.2061	-21.4935	0
0.6093	0.656469	0.918109	15.2061	-20.2753	0
0.6100	3.39881	1.22612	14.2963	-20.2753	0
0.6107	3.39881	5.1888	15.5132	-18.7433	0
0.6113	4.92352	3.9686	15.2061	-16.307	0
0.6120	5.23057	-0.302088	12.7722	-19.6625	0
0.6127	0.349411	2.44632	13.9892	-22.4053	0
0.6133	-2.71058	7.63512	15.2061	-19.9689	0
0.6140	-3.92822	6.71701	12.1581	-19.9689	0
0.6147	-5.75998	4.88671	10.0199	-21.4935	0
0.6153	-3.00705	6.41492	13.9892	-19.0497	0
0.6160	0.349411	7.32711	16.7302	-17.8315	0
0.6167	-1.17529	8.5473	14.2963	-18.1379	0
0.6173	-2.09646	9.1574	11.2368	-16.6059	0
0.6180	-1.78941	6.10691	10.327	-17.2187	0
0.6187	-1.48235	3.05642	9.11004	-19.9689	0
0.6193	1.26	4.88671	7.88172	-18.7433	0
0.6200	3.39881	7.63512	6.05061	-17.2187	0
0.6207	2.7847	6.71701	6.05061	-18.4369	0
0.6213	6.44822	4.5787	10.6341	-17.8315	0
0.6220	12.5576	4.5787	13.375	-17.8315	0
0.6227	13.4682	4.88671	10.9411	-19.6625	0
0.6233	9.20115	3.66651	12.4652	-18.1379	0
0.6240	0.349411	1.52821	15.5132	-15.0813	0
0.6247	-7.59174	1.83622	10.9411	-16.0006	0
0.6253	-5.75998	2.74841	7.27893	-16.9123	0
0.6260	-2.71058	1.83622	11.5439	-16.0006	0
0.6267	-5.75998	1.22612	13.375	-17.5251	0
0.6273	-5.75998	0.308011	11.851	-19.6625	0
0.6280	-4.23528	-2.44039	13.6821	-18.1379	0
0.6287	-5.75998	-4.88079	16.4345	-17.2187	0
0.6293	-3.92822	-4.27069	16.7302	-19.9689	0
0.6300	0.656469	-2.44039	16.1274	-19.6625	0
0.6307	1.26	-0.302088	15.2061	-16.9123	0
0.6313	3.09176	1.52821	13.9892	-17.8315	0
0.6320	2.7847	3.9686	13.068	-20.5743	0
0.6327	-1.17529	8.5473	13.068	-19.6625	0
0.6333	1.87411	10.0755	15.2061	-19.6625	0
0.6340	8.89409	7.02502	16.1274	-20.8807	0
0.6347	8.27998	7.02502	13.375	-19.6625	0
0.6353	9.20115	9.46541	12.7722	-16.9123	0
0.6360	10.7259	7.63512	12.4652	-17.2187	0
0.6367	2.18117	5.49681	9.40574	-19.6625	0
0.6373	-4.23528	7.63512	9.11004	-19.6625	0
0.6380	0.656469	7.9372	10.327	-17.2187	0
0.6387	3.39881	6.10691	6.97185	-17.8315	0
0.6393	3.09176	6.41492	4.2195	-18.4369	0
0.6400	5.23057	7.02502	7.27893	-14.7749	0
0.6407	5.23057	7.63512	9.11004	-13.2503	0
0.6413	5.53763	7.9372	8.49588	-15.6941	0
0.6420	9.80468	7.63512	8.80296	-14.7749	0
0.6427	9.49762	5.7989	8.1888	-12.9439	0
0.6433	4.61646	3.9686	6.66477	-13.5568	0
0.6440	3.39881	2.13831	6.66477	-11.4194	0
0.6447	3.39881	0.308011	6.35769	-8.37021	0
0.6453	4.61646	-0.604175	4.2195	-12.645	0
0.6460	9.20115	-0.912186	2.3884	-14.476	0
0.6467	9.49762	-0.604175	4.52659	-9.58838	0
0.6473	4.3094	-2.44039	6.66477	-7.15205	0
0.6480	-0.878821	-5.79297	4.2195	-8.37021	0
0.6487	-6.36351	-7.62327	3.00256	-7.15205	0
0.6493	-10.6411	-7.62327	5.74353	-7.75739	0
0.6500	-10.027	-6.10099	5.14074	-7.75739	0
0.6507	-7.59174	-4.27069	2.08132	-2.26444	0
0.6513	-9.4235	-3.35258	2.3884	1.39753	0
0.6520	-12.78	-3.05049	1.17145	-0.433457	0
0.6527	-11.8588	-2.44039	-0.966733	-0.433457	0
0.6533	-6.67057	-2.13238	1.17145	1.39753	0
0.6540	-3.31411	-1.2202	0.557293	0.784707	0
0.6547	-2.40352	0.616022	-3.70771	2.30928	0
0.6553	0.656469	2.13831	-3.412	5.66484	0
0.6560	1.87411	2.13831	-2.18368	5.66484	0
0.6567	1.56705	1.22612	-3.70771	5.3659	0
0.6573	5.23057	0.308011	-3.10492	7.80223	0
0.6580	9.80468	2.13831	-1.8766	9.02787	0
0.6587	9.49762	3.3585	-2.79784	9.63322	0
0.6593	9.49762	1.83622	-2.49076	13.6016	0
0.6600	8.89409	0.308011	-3.10492	14.8272	0
0.6607	3.70587	0.616022	-4.62894	10.246	0
0.6613	1.26	0.00592329	-4.32187	9.63322	0
0.6620	4.61646	-1.52228	-4.01479	14.8272	0
0.6627	4.92352	-3.66059	-4.93602	13.2952	0
0.6633	2.18117	-6.10099	-5.84589	10.5524	0
0.6640	3.39881	-4.88079	-6.46005	16.3518	0
0.6647	5.84469	-0.912186	-6.76713	20.0138	0
0.6653	3.39881	0.616022	-5.84589	16.6582	0
0.6660	0.349411	0.918109	-6.76713	17.8764	0
0.6667	1.26	3.9686	-7.677	20.3202	0
0.6673	2.47764	7.63512	-7.07421	17.57	0
0.6680	1.56705	7.63512	-8.29116	17.57	0
0.6687	2.18117	5.1888	-9.81518	19.7074	0
0.6693	6.14116	3.05642	-7.98408	16.3518	0
0.6700	6.44822	1.52821	-6.46005	16.6582	0
0.6707	3.09176	0.918109	-7.677	20.6191	0
0.6713	2.18117	-1.52228	-7.98408	19.0945	0
0.6720	1.56705	-3.66059	-6.76713	17.8764	0
0.6727	-1.78941	-0.912186	-7.98408	21.2319	0
0.6733	-2.40352	3.05642	-10.1223	19.7074	0
0.6740	-1.17529	2.74841	-10.7364	15.739	0
0.6747	-3.00705	2.74841	-11.3392	16.6582	0
0.6753	-3.00705	4.88671	-11.6463	17.2636	0
0.6760	-0.878821	6.71701	-10.1223	14.5208	0
0.6767	-2.09646	5.7989	-10.4293	13.908	0
0.6773	-3.62117	1.83622	-12.2604	15.1262	0
0.6780	-1.48235	0.00592329	-9.5081	16.0454	0
0.6787	1.56705	4.5787	-7.07421	16.9572	0
0.6793	4.01293	6.71701	-10.4293	18.1828	0
0.6800	5.53763	2.74841	-11.9534	15.1262	0
0.6807	6.44822	1.52821	-9.5081	9.32681	0
0.6813	7.97292	4.27661	-8.59824	10.246	0
0.6820	9.49762	3.05642	-8.29116	13.2952	0
0.6827	9.49762	1.52821	-6.76713	10.5524	0
0.6833	10.4188	2.44632	-6.76713	9.63322	0
0.6840	8.58704	1.22612	-8.29116	12.3834	0
0.6847	1.87411	1.22612	-9.5081	8.72146	0
0.6853	-1.17529	3.9686	-9.5081	4.75308	0
0.6860	0.0423528	3.3585	-7.98408	6.89048	0
0.6867	-1.17529	0.918109	-8.29116	6.89048	0
0.6873	-3.00705	1.52821	-11.6463	4.14026	0
0.6880	-2.09646	1.52821	-13.1703	3.83386	0
0.6887	-2.09646	-0.302088	-11.3392	3.53492	0
0.6893	-3.31411	-0.912186	-11.0321	2.30928	0
0.6900	-2.40352	-1.8303	-11.3392	3.22851	0
0.6907	-2.09646	-2.44039	-11.3392	3.83386	0
0.6913	-2.71058	-2.44039	-11.9534	2.30928	0
0.6920	-3.62117	-3.66059	-11.0321	0.478298	0
0.6927	-1.17529	-4.88079	-9.20102	1.09112	0
0.6933	3.39881	-3.66059	-8.59824	2.30928	0
0.6940	3.70587	-3.05049	-10.1223	0.478298	0
0.6947	-0.264705	-3.05049	-11.6463	-1.35269	0
0.6953	-0.264705	-3.96268	-11.0321	1.70394	0
0.6960	0.656469	-7.62327	-9.5081	1.70394	0
0.6967	-3.62117	-8.23337	-11.0321	-3.18367	0
0.6973	-6.36351	-4.27069	-12.2604	-2.26444	0
0.6980	-3.62117	-3.66059	-9.5081	1.39753	0
0.6987	-1.78941	-4.88079	-8.29116	-0.433457	0
0.6993	-0.878821	-3.05049	-10.4293	-0.739867	0
0.7000	0.656469	-3.35258	-12.2604	2.30928	0
0.7007	-0.264705	-5.18288	-12.2604	-1.35269	0
0.7013	-0.571763	-3.05049	-11.6463	-4.40183	0
0.7020	2.47764	-2.44039	-8.90532	-0.739867	0
0.7027	3.09176	-7.01317	-6.15297	-1.35269	0
0.7033	-1.78941	-9.15148	-6.46005	-6.84564	0
0.7040	-3.62117	-6.40307	-7.36992	-5.01465	0
0.7047	-0.264705	-7.32118	-6.76713	0.478298	0
0.7053	2.47764	-11.2898	-7.36992	-1.04628	0
0.7060	3.70587	-9.45949	-7.36992	-3.18367	0
0.7067	5.53763	-5.49089	-4.93602	-1.04628	0
0.7073	4.3094	-8.54138	-4.01479	-1.95803	0
0.7080	-1.17529	-11.5919	-4.32187	-6.84564	0
0.7087	-4.83881	-9.45949	-3.10492	-8.98303	0
0.7093	-4.53175	-9.15148	-2.49076	-8.67662	0
0.7100	-5.14587	-12.202	-3.412	-6.23282	0
0.7107	-5.45293	-10.9818	-2.79784	-4.09542	0
0.7113	-3.62117	-9.76158	-2.18368	-4.40183	0
0.7120	-3.62117	-10.9818	-3.70771	-4.70824	0
0.7127	-3.00705	-11.5919	-3.70771	-2.57085	0
0.7133	-1.17529	-12.202	-2.79784	-2.87726	0
0.7140	-5.14587	-14.0323	-5.2431	-5.62	0
0.7147	-9.71997	-12.8121	-7.36992	-5.92641	0
0.7153	-6.67057	-11.8999	-6.76713	-5.01465	0
0.7160	-4.83881	-13.1201	-6.15297	-4.70824	0
0.7167	-7.59174	-12.202	-5.84589	-3.49008	0
0.7173	-3.31411	-8.54138	-4.93602	-0.433457	0
0.7180	3.39881	-4.27069	-4.32187	-0.433457	0
0.7187	2.7847	-1.52228	-1.8766	-1.35269	0
0.7193	2.47764	-3.35258	1.47853	1.39753	0
0.7200	0.952939	-6.10099	0.557293	3.22851	0
0.7207	-4.83881	-4.27069	-3.10492	-0.433457	0
0.7213	-5.75998	-2.13238	-2.79784	-2.26444	0
0.7220	-3.00705	-3.35258	-0.0454933	0.478298	0
0.7227	-6.67057	-3.96268	1.17145	-0.127048	0
0.7233	-9.11645	-4.27069	1.78561	-1.6591	0
0.7240	-3.92822	-5.49089	4.2195	0.478298	0
0.7247	-2.40352	-6.40307	4.52659	0.478298	0
0.7253	-4.83881	-7.32118	1.78561	-1.35269	0
0.7260	-3.62117	-7.62327	1.47853	0.478298	0
0.7267	-1.17529	-6.10099	4.2195	1.09112	0
0.7273	-0.571763	-6.40307	4.2195	-1.35269	0
0.7280	0.0423528	-5.79297	2.3884	-1.95803	0
0.7287	-0.264705	-2.44039	0.864373	-1.35269	0
0.7293	-1.17529	-2.44039	0.557293	-2.87726	0
0.7300	-1.17529	-3.35258	2.08132	-4.70824	0
0.7307	-0.264705	-1.8303	4.52659	-2.26444	0
0.7313	2.47764	-2.44039	3.61672	4.75308	0
0.7320	2.47764	-3.96268	1.78561	6.89048	0
0.7327	-2.09646	-0.302088	1.47853	1.70394	0
0.7333	-6.67057	1.22612	-0.659653	0.478298	0
0.7340	-9.11645	-2.13238	-1.27381	3.53492	0
0.7347	-10.3341	-2.44039	3.00256	3.22851	0
0.7353	-8.19527	-1.52228	3.30964	2.9221	0
0.7360	-4.83881	-5.49089	-0.352573	5.05949	0
0.7367	-7.28469	-7.93128	1.47853	3.53492	0
0.7373	-9.4235	-4.88079	4.2195	3.53492	0
0.7380	-6.67057	-4.27069	1.78561	8.10864	0
0.7387	-3.62117	-6.40307	0.864373	7.19689	0
0.7393	-3.92822	-4.57278	3.00256	4.44667	0
0.7400	-4.23528	-1.2202	3.30964	7.80223	0
0.7407	-4.53175	-3.35258	2.3884	9.32681	0
0.7413	-5.75998	-7.01317	1.78561	6.89048	0
0.7420	-6.67057	-6.10099	1.78561	7.49582	0
0.7427	-6.97763	-4.27069	4.52659	5.97125	0
0.7433	-9.11645	-5.49089	6.35769	2.9221	0
0.7440	-13.0764	-6.40307	3.91243	5.97125	0
0.7447	-17.3541	-4.27069	3.30964	8.41505	0
0.7453	-18.2647	-5.18288	5.44782	5.66484	0
0.7460	-15.2153	-7.93128	6.05061	6.27766	0
0.7467	-10.3341	-7.93128	6.35769	8.72146	0
0.7473	-7.88821	-4.57278	7.27893	5.97125	0
0.7480	-7.59174	-2.44039	6.35769	4.14026	0
0.7487	-3.62117	-0.604175	5.44782	3.53492	0
0.7493	2.47764	0.616022	4.52659	1.39753	0
0.7500	4.01293	-0.604175	4.2195	2.30928	0
0.7507	6.44822	0.00592329	6.35769	6.27766	0
0.7513	11.0223	0.616022	6.05061	6.58407	0
0.7520	7.66586	-1.52228	3.61672	5.05949	0
0.7527	2.47764	-1.2202	5.74353	5.97125	0
0.7533	5.23057	3.9686	8.80296	5.05949	0
0.7540	6.14116	3.66651	6.05061	3.22851	0
0.7547	1.26	-0.604175	3.61672	5.05949	0
0.7553	2.18117	-0.912186	4.2195	6.58407	0
0.7560	3.09176	-2.74248	3.00256	4.14026	0
0.7567	-3.62117	-8.54138	1.78561	1.09112	0
0.7573	-4.53175	-7.32118	2.69548	1.09112	0
0.7580	0.952939	-2.44039	3.61672	2.61569	0
0.7587	0.952939	-3.66059	5.14074	2.9221	0
0.7593	-1.17529	-3.35258	6.05061	2.00287	0
0.7600	0.656469	1.22612	6.05061	1.09112	0
0.7607	2.18117	0.308011	7.27893	-0.127048	0
0.7613	1.26	-3.66059	7.88172	-0.433457	0
0.7620	-0.264705	-3.66059	6.05061	-0.433457	0
0.7627	0.656469	-3.96268	5.44782	-1.95803	0
0.7633	2.7847	-6.10099	4.83366	-5.01465	0
0.7640	1.26	-5.79297	5.14074	-4.40183	0
0.7647	-1.48235	-5.18288	8.1888	-3.18367	0
0.7653	0.952939	-6.40307	8.80296	-5.01465	0
0.7660	4.3094	-3.96268	6.05061	-4.70824	0
0.7667	4.01293	-0.604175	5.44782	-0.433457	0
0.7673	3.70587	-0.604175	7.27893	-1.04628	0
0.7680	3.39881	-0.302088	8.49588	-5.01465	0
0.7687	0.656469	1.83622	9.71282	-5.92641	0
0.7693	-1.17529	2.13831	8.80296	-8.98303	0
0.7700	-0.878821	0.616022	6.97185	-11.7258	0
0.7707	-0.264705	-0.912186	8.80296	-6.84564	0
0.7713	1.56705	-0.912186	11.2368	-5.01465	0
0.7720	2.47764	2.13831	10.6341	-11.7258	0
0.7727	0.952939	3.66651	10.9411	-12.3386	0
0.7733	-0.878821	2.13831	12.1581	-8.37021	0
0.7740	-1.17529	2.13831	11.2368	-11.4194	0
0.7747	1.26	3.9686	11.5439	-13.8632	0
0.7753	4.01293	2.74841	13.068	-10.814	0
0.7760	1.87411	0.918109	12.4652	-12.3386	0
0.7767	0.0423528	1.22612	11.5439	-15.0813	0
0.7773	4.61646	-0.302088	12.4652	-12.0322	0
0.7780	7.36939	-1.8303	12.4652	-10.814	0
0.7787	6.14116	-0.302088	12.4652	-12.645	0
0.7793	7.06233	0.918109	13.6821	-10.814	0
0.7800	6.75528	0.308011	14.8991	-11.7258	0
0.7807	0.0423528	1.52821	13.375	-16.9123	0
0.7813	-3.92822	2.44632	11.851	-17.5251	0
0.7820	-2.09646	0.308011	12.4652	-16.307	0
0.7827	-1.17529	-0.302088	13.375	-19.3561	0
0.7833	-3.00705	2.44632	12.7722	-18.7433	0
0.7840	-0.878821	2.74841	12.7722	-14.7749	0
0.7847	3.39881	0.308011	13.375	-15.6941	0
0.7853	3.39881	2.13831	12.4652	-17.5251	0
0.7860	-0.264705	4.88671	11.5439	-14.1696	0
0.7867	-2.09646	1.52821	10.6341	-13.2503	0
0.7873	-1.48235	-0.604175	11.5439	-17.5251	0
0.7880	-1.78941	2.13831	11.851	-19.9689	0
0.7887	-0.571763	1.83622	10.9411	-16.9123	0
0.7893	1.87411	-0.604175	11.2368	-15.0813	0
0.7900	1.26	2.44632	13.068	-15.0813	0
0.7907	2.47764	6.71701	13.375	-13.5568	0
0.7913	7.06233	4.27661	12.4652	-13.8632	0
0.7920	7.06233	1.83622	11.5439	-16.6059	0
0.7927	3.70587	5.7989	9.40574	-15.0813	0
0.7933	2.47764	7.9372	6.97185	-12.3386	0
0.7940	0.952939	3.66651	7.27893	-13.8632	0
0.7947	-0.264705	0.918109	8.1888	-15.0813	0
0.7953	0.349411	3.9686	7.57464	-11.4194	0
0.7960	-0.878821	3.66651	6.05061	-10.2012	0
0.7967	-1.17529	-1.52228	5.14074	-12.3386	0
0.7973	1.26	-1.2202	5.14074	-11.1129	0
0.7980	2.47764	1.22612	6.05061	-9.28197	0
0.7987	2.7847	-0.302088	5.44782	-10.5076	0
0.7993	3.39881	-1.8303	3.00256	-8.67662	0
0.8000	0.656469	-1.2202	2.08132	-5.92641	0
0.8007	-2.09646	-2.74248	2.69548	-8.98303	0
0.8013	0.656469	-3.66059	2.08132	-8.98303	0
0.8020	3.39881	-0.912186	0.557293	-4.09542	0
0.8027	3.09176	0.918109	1.47853	-4.70824	0
0.8033	2.18117	0.616022	1.47853	-6.84564	0
0.8040	-0.264705	0.308011	0.557293	-4.09542	0
0.8047	-3.00705	-0.604175	-0.659653	-3.49008	0
0.8053	-3.31411	0.308011	-2.49076	-4.09542	0
0.8060	-3.92822	4.27661	-2.79784	-0.433457	0
0.8067	-5.45293	4.88671	0.557293	0.478298	0
0.8073	-6.67057	1.52821	1.17145	-3.49008	0
0.8080	-7.28469	0.918109	-2.18368	-2.26444	0
0.8087	-6.36351	3.9686	-3.10492	1.09112	0
0.8093	-4.83881	3.9686	-1.27381	0.171888	0
0.8100	-5.45293	0.308011	-0.966733	1.39753	0
0.8107	-6.06704	0.918109	-1.27381	5.66484	0
0.8113	-5.75998	3.9686	-2.18368	6.89048	0
0.8120	-6.06704	4.88671	-3.70771	8.41505	0
0.8127	-3.00705	3.9686	-3.70771	11.4642	0
0.8133	2.47764	3.05642	-4.32187	11.7706	0
0.8140	2.7847	2.74841	-6.76713	11.1578	0
0.8147	0.0423528	1.52821	-7.677	13.908	0
0.8153	0.952939	0.918109	-8.59824	16.3518	0
0.8160	-0.264705	0.308011	-12.2604	13.908	0
0.8167	-4.53175	0.308011	-14.0916	10.8589	0
0.8173	-4.83881	0.308011	-13.1703	14.2144	0
0.8180	-1.48235	0.308011	-12.2604	18.7881	0
0.8187	1.56705	0.308011	-12.2604	19.7074	0
0.8193	1.26	0.00592329	-11.0321	20.6191	0
0.8200	-1.78941	0.616022	-12.2604	21.5383	0
0.8207	-2.09646	1.52821	-14.3986	18.4892	0
0.8213	1.26	0.308011	-13.7845	17.8764	0
0.8220	1.87411	-1.8303	-12.8632	21.5383	0
0.8227	0.656469	-1.8303	-14.0916	18.7881	0
0.8233	1.87411	-0.302088	-13.4774	16.0454	0
0.8240	4.61646	0.308011	-10.7364	20.6191	0
0.8247	7.97292	-0.604175	-10.4293	23.6757	0
0.8253	10.4188	-1.2202	-11.3392	20.6191	0
0.8260	9.80468	1.22612	-11.3392	22.1512	0
0.8267	11.3294	3.05642	-10.4293	24.2811	0
0.8273	12.5576	1.83622	-11.3392	20.6191	0
0.8280	6.14116	0.308011	-13.1703	18.4892	0
0.8287	0.349411	1.22612	-14.3986	19.0945	0
0.8293	1.87411	2.13831	-12.8632	17.8764	0
0.8300	1.56705	1.52821	-12.5675	17.2636	0
0.8307	1.26	0.308011	-13.4774	18.7881	0
0.8313	5.23057	-0.912186	-12.2604	17.8764	0
0.8320	4.3094	-3.35258	-12.2604	17.57	0
0.8327	0.952939	-3.66059	-12.8632	20.6191	0
0.8333	3.39881	-1.2202	-11.3392	22.1512	0
0.8340	2.7847	-0.912186	-11.3392	19.0945	0
0.8347	-1.48235	-1.52228	-14.6943	17.8764	0
0.8353	1.26	0.918109	-14.3986	20.6191	0
0.8360	4.61646	1.52821	-12.5675	21.5383	0
0.8367	1.26	0.00592329	-13.1703	19.7074	0
0.8373	2.18117	2.44632	-11.6463	19.7074	0
0.8380	7.36939	5.7989	-8.59824	19.7074	0
0.8387	7.36939	4.88671	-9.5081	19.7074	0
0.8393	7.97292	4.27661	-10.4293	22.1512	0
0.8400	8.89409	3.9686	-10.7364	22.4501	0
0.8407	1.87411	1.22612	-12.2604	16.9572	0
0.8413	-3.92822	0.308011	-10.4293	14.2144	0
0.8420	-0.571763	-1.2202	-6.15297	16.9572	0
0.8427	2.47764	-4.88079	-5.53881	18.1828	0
0.8433	0.656469	-4.88079	-5.84589	16.3518	0
0.8440	0.656469	-1.8303	-4.62894	16.0454	0
0.8447	1.26	-3.35258	-6.15297	15.739	0
0.8453	-0.571763	-6.10099	-7.36992	13.2952	0
0.8460	-2.71058	-4.27069	-4.01479	12.3834	0
0.8467	-3.92822	-1.8303	-2.79784	12.3834	0
0.8473	-4.53175	-1.52228	-4.01479	10.246	0
0.8480	-3.92822	-1.52228	-2.49076	6.89048	0
0.8487	-2.40352	-0.604175	-1.58089	5.3659	0
0.8493	-0.264705	-1.52228	-4.01479	4.75308	0
0.8500	1.87411	-4.27069	-3.10492	4.14026	0
0.8507	3.39881	-4.27069	0.864373	5.05949	0
0.8513	5.23057	-3.35258	1.17145	5.05949	0
0.8520	4.92352	-5.49089	-0.966733	1.09112	0
0.8527	1.87411	-5.18288	0.557293	-2.87726	0
0.8533	2.47764	-1.52228	3.00256	-1.95803	0
0.8540	5.84469	-1.8303	2.08132	-0.433457	0
0.8547	5.23057	-3.66059	1.17145	-2.26444	0
0.8553	3.39881	-0.912186	3.30964	-5.62	0
0.8560	5.23057	0.918109	3.30964	-7.75739	0
0.8567	5.84469	-3.35258	-0.0454933	-7.75739	0
0.8573	4.61646	-7.01317	1.17145	-6.53923	0
0.8580	4.3094	-7.01317	5.44782	-5.92641	0
0.8587	2.7847	-7.32118	5.74353	-5.92641	0
0.8593	0.952939	-7.32118	4.2195	-4.40183	0
0.8600	1.87411	-5.18288	5.74353	-2.57085	0
0.8607	3.39881	-4.57278	6.66477	-5.01465	0
0.8613	4.01293	-6.10099	6.66477	-8.67662	0
0.8620	4.3094	-3.66059	8.80296	-8.67662	0
0.8627	4.3094	0.00592329	10.0199	-7.75739	0
0.8633	3.09176	-2.44039	8.80296	-8.67662	0
0.8640	1.56705	-4.27069	8.49588	-10.2012	0
0.8647	-0.571763	-0.604175	8.1888	-11.7258	0
0.8653	-3.00705	1.83622	6.97185	-13.5568	0
0.8660	-3.92822	0.00592329	7.88172	-12.9439	0
0.8667	-1.48235	-1.2202	9.71282	-11.4194	0
0.8673	2.18117	-2.13238	8.49588	-14.1696	0
0.8680	2.18117	-3.66059	8.1888	-16.9123	0
0.8687	-1.17529	-3.96268	10.327	-16.0006	0
0.8693	-1.17529	-3.05049	10.6341	-16.6059	0
0.8700	1.56705	-2.44039	9.11004	-18.7433	0
0.8707	2.47764	-1.8303	9.40574	-16.9123	0
0.8713	1.56705	-0.912186	9.71282	-13.2503	0
0.8720	0.952939	-0.912186	10.6341	-14.1696	0
0.8727	2.18117	-0.302088	11.5439	-16.307	0
0.8733	5.53763	1.22612	10.327	-16.9123	0
0.8740	7.66586	1.22612	8.80296	-18.1379	0
0.8747	6.44822	0.616022	11.851	-19.3561	0
0.8753	6.75528	0.918109	14.8991	-16.9123	0
0.8760	5.23057	-1.52228	12.4652	-16.307	0
0.8767	0.0423528	-4.57278	10.0199	-20.5743	0
0.8773	-1.17529	-3.96268	10.6341	-21.1871	0
0.8780	0.0423528	-3.35258	9.11004	-17.8315	0
0.8787	-0.264705	-5.49089	5.74353	-17.8315	0
0.8793	1.26	-4.57278	6.97185	-16.9123	0
0.8800	2.47764	-1.2202	9.71282	-15.3877	0
0.8807	-0.878821	-1.52228	8.80296	-18.4369	0
0.8813	-1.17529	-1.2202	8.1888	-20.8807	0
0.8820	1.56705	2.44632	8.1888	-18.7433	0
0.8827	0.349411	2.74841	6.05061	-18.7433	0
0.8833	-2.40352	-1.52228	6.05061	-20.5743	0
0.8840	-3.92822	-2.44039	8.49588	-19.6625	0
0.8847	-4.83881	-0.302088	7.27893	-19.0497	0
0.8853	-2.09646	1.22612	5.74353	-19.0497	0
0.8860	1.56705	1.52821	7.57464	-15.3877	0
0.8867	0.349411	1.83622	7.88172	-12.645	0
0.8873	-0.571763	0.918109	6.97185	-14.1696	0
0.8880	-0.878821	0.308011	6.66477	-16.307	0
0.8887	-2.09646	1.52821	5.74353	-16.6059	0
0.8893	-2.09646	2.13831	3.30964	-16.9123	0
0.8900	-2.71058	3.05642	3.61672	-17.2187	0
0.8907	-3.92822	6.41492	4.52659	-15.3877	0
0.8913	-1.17529	8.85531	3.30964	-12.3386	0
0.8920	1.56705	6.71701	2.3884	-10.5076	0
0.8927	0.656469	6.41492	3.61672	-10.5076	0
0.8933	-0.264705	10.3776	4.2195	-8.67662	0
0.8940	-0.264705	10.3776	3.00256	-8.67662	0
0.8947	-0.571763	3.9686	1.78561	-9.89478	0
0.8953	0.349411	1.83622	2.08132	-5.92641	0
0.8960	-0.264705	4.88671	3.61672	-1.95803	0
0.8967	-1.48235	3.9686	4.83366	-3.78902	0
0.8973	1.87411	-0.604175	4.2195	-4.09542	0
0.8980	3.09176	-2.44039	3.30964	-0.433457	0
0.8987	-0.878821	-2.44039	3.91243	-0.433457	0
0.8993	-0.264705	-1.2202	2.69548	-0.433457	0
0.9000	2.47764	1.52821	1.17145	2.30928	0
0.9007	-3.00705	2.44632	0.557293	1.39753	0
0.9013	-8.19527	0.918109	0.250213	-0.127048	0
0.9020	-5.14587	1.83622	0.557293	3.53492	0
0.9027	-2.09646	4.5787	2.3884	4.75308	0
0.9033	-3.92822	4.88671	1.47853	2.30928	0
0.9040	-5.45293	4.88671	-1.27381	5.05949	0
0.9047	-3.00705	5.1888	-0.352573	8.72146	0
0.9053	0.0423528	4.27661	2.3884	7.19689	0
0.9060	0.0423528	4.5787	0.864373	5.97125	0
0.9067	-1.17529	6.71701	0.250213	7.80223	0
0.9073	-1.78941	5.7989	2.3884	6.58407	0
0.9080	-3.92822	1.52821	2.08132	5.3659	0
0.9087	-4.83881	-0.604175	-0.659653	7.80223	0
0.9093	-1.17529	2.13831	-1.27381	7.19689	0
0.9100	-0.264705	3.9686	-0.352573	5.05949	0
0.9107	-3.00705	3.05642	1.47853	9.63322	0
0.9113	-3.00705	1.83622	0.864373	12.6898	0
0.9120	-3.62117	0.308011	-2.18368	6.58407	0
0.9127	-8.50233	-0.302088	-2.18368	4.75308	0
0.9133	-9.4235	1.83622	0.557293	10.5524	0
0.9140	-5.75998	1.22612	0.557293	10.5524	0
0.9147	-4.83881	-2.44039	-2.49076	7.80223	0
0.9153	-4.83881	-0.302088	-3.10492	10.5524	0
0.9160	-3.31411	3.05642	-3.10492	12.3834	0
0.9167	-1.17529	-0.604175	-4.62894	10.5524	0
0.9173	0.952939	-2.44039	-5.53881	12.6898	0
0.9180	-0.878821	2.44632	-5.84589	13.6016	0
0.9187	-3.31411	3.9686	-5.84589	10.246	0
0.9193	0.349411	-0.604175	-4.93602	11.1578	0
0.9200	1.56705	-2.74248	-3.10492	15.1262	0
0.9207	-3.62117	-0.604175	-2.79784	12.3834	0
0.9213	-3.00705	1.22612	-3.70771	8.72146	0
0.9220	0.952939	1.52821	-4.01479	11.1578	0
0.9227	0.0423528	0.918109	-2.49076	12.3834	0
0.9233	1.56705	0.616022	-1.27381	9.93963	0
0.9240	4.92352	1.22612	-1.8766	11.1578	0
0.9247	0.656469	3.66651	-3.10492	13.908	0
0.9253	-3.92822	6.71701	-4.32187	12.9962	0
0.9260	-2.09646	5.7989	-2.49076	12.077	0
0.9267	0.0423528	4.27661	-0.352573	12.3834	0
0.9273	-0.571763	3.9686	-2.18368	10.246	0
0.9280	0.349411	3.3585	-4.93602	8.41505	0
0.9287	3.70587	3.05642	-4.01479	9.02787	0
0.9293	4.3094	4.88671	-4.93602	9.63322	0
0.9300	-0.571763	5.7989	-8.90532	9.93963	0
0.9307	-1.78941	4.27661	-10.4293	12.3834	0
0.9313	2.47764	2.74841	-9.20102	13.2952	0
0.9320	2.18117	3.05642	-7.677	10.5524	0
0.9327	1.56705	6.41492	-6.46005	11.1578	0
0.9333	8.58704	7.63512	-6.15297	14.5208	0
0.9340	9.80468	5.49681	-7.07421	12.3834	0
0.9347	1.56705	5.1888	-5.84589	9.02787	0
0.9353	0.0423528	4.88671	-4.93602	11.4642	0
0.9360	4.3094	0.308011	-6.76713	11.7706	0
0.9367	-1.17529	-1.52228	-9.20102	7.80223	0
0.9373	-8.50233	1.22612	-9.5081	7.19689	0
0.9380	-5.45293	2.13831	-8.90532	8.72146	0
0.9387	-0.878821	1.22612	-7.07421	8.72146	0
0.9393	-2.09646	2.13831	-5.84589	11.4642	0
0.9400	-2.71058	1.83622	-8.29116	13.2952	0
0.9407	-2.09646	-1.8303	-10.4293	10.8589	0
0.9413	-3.00705	-4.27069	-8.59824	10.5524	0
0.9420	-4.83881	-3.66059	-5.53881	13.2952	0
0.9427	-7.59174	-3.35258	-5.84589	11.1578	0
0.9433	-12.1658	-5.79297	-7.677	7.49582	0
0.9440	-13.0764	-6.10099	-8.29116	9.02787	0
0.9447	-9.71997	-4.88079	-10.1223	10.5524	0
0.9453	-6.97763	-5.18288	-11.0321	7.19689	0
0.9460	-4.83881	-6.10099	-8.29116	5.97125	0
0.9467	-3.31411	-3.35258	-6.76713	8.72146	0
0.9473	-2.71058	-1.52228	-7.98408	8.72146	0
0.9480	-3.00705	-4.27069	-8.29116	4.14026	0
0.9487	-5.45293	-6.10099	-7.98408	4.14026	0
0.9493	-9.11645	-5.79297	-9.5081	6.58407	0
0.9500	-8.80939	-7.01317	-8.59824	4.75308	0
0.9507	-5.75998	-7.93128	-5.84589	5.97125	0
0.9513	-4.83881	-6.40307	-6.15297	8.72146	0
0.9520	-3.31411	-5.18288	-7.98408	5.05949	0
0.9527	-0.264705	-3.35258	-7.36992	3.53492	0
0.9533	1.56705	-3.35258	-6.46005	7.80223	0
0.9540	-0.571763	-5.18288	-7.07421	4.14026	0
0.9547	0.349411	-4.57278	-6.46005	-0.433457	0
0.9553	5.23057	-2.74248	-3.10492	5.05949	0
0.9560	4.92352	-4.27069	-2.18368	5.97125	0
0.9567	1.87411	-4.27069	-4.32187	1.09112	0
0.9573	5.23057	-1.2202	-4.01479	2.61569	0
0.9580	8.89409	-1.52228	0.250213	4.14026	0
0.9587	5.53763	-5.49089	3.00256	0.478298	0
0.9593	3.39881	-7.93128	3.00256	2.9221	0
0.9600	1.87411	-8.23337	2.3884	5.66484	0
0.9607	-4.53175	-8.54138	0.864373	-1.95803	0
0.9613	-7.59174	-8.84939	-0.659653	-5.92641	0
0.9620	-5.75998	-8.23337	-0.659653	-0.433457	0
0.9627	-7.59174	-8.23337	-1.27381	-0.127048	0
0.9633	-8.50233	-11.8999	-1.27381	-5.92641	0
0.9640	-3.92822	-12.51	0.557293	-6.23282	0
0.9647	-0.264705	-7.01317	1.78561	-3.18367	0
0.9653	-1.17529	-5.18288	1.47853	-3.18367	0
0.9660	-1.48235	-9.15148	1.47853	-4.40183	0
0.9667	-1.17529	-7.93128	1.47853	-5.62	0
0.9673	-2.09646	-6.10099	-0.352573	-6.53923	0
0.9680	-3.92822	-8.84939	-0.0454933	-5.92641	0
0.9687	-2.71058	-7.32118	3.00256	-6.53923	0
0.9693	1.87411	-4.57278	4.2195	-9.58838	0
0.9700	3.09176	-6.10099	2.69548	-10.5076	0
0.9707	0.656469	-7.01317	3.30964	-8.98303	0
0.9713	1.26	-7.93128	4.83366	-8.98303	0
0.9720	3.39881	-11.8999	1.78561	-12.3386	0
0.9727	1.56705	-10.3717	-1.27381	-13.8632	0
0.9733	0.952939	-6.40307	0.557293	-11.4194	0
0.9740	5.23057	-8.84939	2.3884	-9.58838	0
0.9747	8.58704	-9.76158	0.864373	-11.4194	0
0.9753	8.58704	-7.62327	2.3884	-13.5568	0
0.9760	7.06233	-9.76158	5.14074	-13.2503	0
0.9767	5.23057	-11.5919	4.2195	-12.0322	0
0.9773	2.47764	-7.01317	4.2195	-11.4194	0
0.9780	3.09176	-5.18288	6.05061	-11.4194	0
0.9787	5.84469	-6.10099	5.74353	-11.4194	0
0.9793	5.23057	-5.79297	4.52659	-8.37021	0
0.9800	2.7847	-6.71108	6.35769	-7.15205	0
0.9807	3.39881	-8.84939	7.88172	-12.3386	0
0.9813	4.92352	-6.71108	6.97185	-15.0813	0
0.9820	3.70587	-3.35258	6.05061	-10.814	0
0.9827	4.01293	-4.57278	6.66477	-9.58838	0
0.9833	7.36939	-7.62327	5.74353	-13.5568	0
0.9840	7.97292	-6.10099	3.61672	-13.2503	0
0.9847	4.3094	-4.27069	3.30964	-10.5076	0
0.9853	0.656469	-7.01317	4.2195	-12.9439	0
0.9860	-1.17529	-10.6797	4.83366	-12.9439	0
0.9867	-0.264705	-9.76158	6.05061	-9.58838	0
0.9873	1.56705	-7.62327	6.66477	-10.814	0
0.9880	2.18117	-7.93128	5.74353	-12.0322	0
0.9887	2.18117	-7.93128	5.14074	-9.58838	0
0.9893	0.656469	-7.32118	5.14074	-11.1129	0
0.9900	-2.09646	-8.54138	5.14074	-12.645	0
0.9907	0.952939	-9.76158	5.44782	-7.15205	0
0.9913	5.53763	-8.23337	6.05061	-4.09542	0
0.9920	3.70587	-6.10099	6.35769	-8.0638	0
0.9927	2.47764	-6.40307	6.66477	-8.67662	0
0.9933	9.20115	-7.32118	6.05061	-5.92641	0
0.9940	11.9435	-4.88079	5.14074	-7.75739	0
0.9947	7.97292	-2.74248	5.44782	-5.92641	0
0.9953	5.84469	-5.18288	5.74353	-1.95803	0
0.9960	5.53763	-5.18288	3.91243	-5.32106	0
0.9967	3.09176	-0.604175	2.08132	-8.98303	0
0.9973	0.0423528	0.308011	3.00256	-4.70824	0
0.9980	-1.17529	-2.44039	5.14074	-2.57085	0
0.9987	0.656469	-3.66059	2.69548	-6.53923	0
0.9993	3.39881	-4.27069	-0.966733	-5.32106	0
1.0000	3.70587	-4.27069	-0.352573	-1.95803	0
1.0007	1.87411	-4.27069	0.864373	-3.49008	0
1.0013	0.952939	-5.18288	-0.352573	-4.70824	0
1.0020	0.349411	-7.01317	0.557293	-2.26444	0
1.0027	-0.264705	-8.84939	1.17145	-3.18367	0
1.0033	0.349411	-8.54138	-0.659653	-5.92641	0
1.0040	-1.48235	-6.40307	0.557293	-5.01465	0
1.0047	-4.23528	-7.93128	2.3884	-2.57085	0
1.0053	-3.00705	-10.6797	-0.659653	-5.62	0
1.0060	1.87411	-5.18288	-1.27381	-6.53923	0
1.0067	4.3094	0.308011	0.557293	-0.433457	0
1.0073	1.26	-2.13238	-0.659653	2.61569	0
1.0080	-2.09646	-1.8303	-3.10492	-1.95803	0
1.0087	-2.09646	4.88671	-2.18368	-5.62	0
1.0093	-2.40352	5.7989	-1.27381	-7.15205	0
1.0100	-4.83881	2.74841	-0.352573	-7.75739	0
1.0107	-3.92822	3.05642	-0.659653	-4.40183	0
1.0113	-0.878821	2.74841	-1.8766	-1.95803	0
1.0120	-1.17529	0.308011	0.557293	-3.78902	0
1.0127	0.656469	1.52821	1.78561	-3.18367	0
1.0133	6.14116	2.74841	-2.49076	-0.127048	0
1.0140	7.06233	-0.302088	-4.01479	-2.26444	0
1.0147	4.92352	-3.66059	0.557293	-5.01465	0
1.0153	6.14116	-4.27069	2.69548	-2.87726	0
1.0160	4.61646	-3.35258	0.557293	-1.35269	0
1.0167	1.87411	-3.35258	-1.27381	-2.26444	0
1.0173	6.14116	-1.52228	-2.18368	-1.35269	0
1.0180	9.80468	1.83622	-3.70771	-0.433457	0
1.0187	5.23057	4.5787	-3.10492	0.478298	0
1.0193	6.44822	4.88671	-0.966733	2.30928	0
1.0200	9.80468	2.13831	0.250213	2.30928	0
1.0207	3.09176	1.22612	-0.352573	-0.739867	0
1.0213	-1.17529	4.27661	-1.58089	-1.04628	0
1.0220	4.61646	5.1888	-3.10492	2.61569	0
1.0227	3.70587	0.616022	-3.10492	4.14026	0
1.0233	-1.78941	-2.44039	-1.58089	2.9221	0
1.0240	0.656469	0.308011	-1.27381	3.22851	0
1.0247	2.47764	3.3585	-2.18368	4.75308	0
1.0253	-0.264705	3.66651	-2.18368	4.44667	0
1.0260	-0.264705	3.3585	-2.49076	2.9221	0
1.0267	0.952939	1.83622	-3.70771	2.30928	0
1.0273	-2.09646	0.308011	-3.10492	2.30928	0
1.0280	-4.53175	3.05642	-3.10492	2.61569	0
1.0287	-1.17529	4.5787	-4.01479	4.75308	0
1.0293	3.70587	1.83622	-3.70771	5.97125	0
1.0300	4.3094	1.22612	-3.10492	5.05949	0
1.0307	2.18117	4.27661	-3.412	5.97125	0
1.0313	3.39881	3.9686	-1.58089	8.72146	0
1.0320	4.61646	2.44632	-0.659653	7.80223	0
1.0327	0.656469	4.5787	-2.18368	5.97125	0
1.0333	-2.09646	6.71701	-2.18368	7.49582	0
1.0340	-0.571763	7.9372	-0.966733	5.97125	0
1.0347	-0.878821	9.1574	-1.58089	2.30928	0
1.0353	-3.00705	7.9372	-0.352573	5.66484	0
1.0360	-2.40352	6.71701	2.08132	8.72146	0
1.0367	-0.264705	6.71701	0.557293	5.97125	0
1.0373	-0.264705	3.66651	-0.659653	7.19689	0
1.0380	-2.09646	1.83622	2.08132	12.3834	0
1.0387	-3.31411	5.7989	2.3884	11.1578	0
1.0393	-3.92822	7.63512	-1.58089	10.246	0
1.0400	-6.36351	4.88671	-3.70771	12.3834	0
1.0407	-7.28469	4.27661	-2.18368	11.1578	0
1.0413	-4.83881	4.88671	-1.27381	9.63322	0
1.0420	-3.31411	3.66651	-3.70771	11.1578	0
1.0427	-3.92822	3.9686	-6.46005	8.72146	0
1.0433	-5.14587	3.9686	-6.15297	7.80223	0
1.0440	-7.59174	1.22612	-5.53881	11.4642	0
1.0447	-10.027	1.83622	-5.84589	10.5524	0
1.0453	-10.3341	5.1888	-4.93602	5.97125	0
1.0460	-10.6411	5.49681	-3.10492	6.89048	0
1.0467	-10.027	4.88671	-2.79784	10.246	0
1.0473	-9.4235	6.71701	-2.18368	9.63322	0
1.0480	-9.4235	6.41492	-0.0454933	7.80223	0
1.0487	-5.45293	3.66651	2.69548	6.58407	0
1.0493	-2.09646	1.52821	3.91243	5.66484	0
1.0500	-3.92822	0.616022	2.08132	5.05949	0
1.0507	-4.53175	0.616022	0.864373	5.05949	0
1.0513	-1.17529	1.22612	2.69548	6.58407	0
1.0520	-0.264705	0.616022	3.30964	6.58407	0
1.0527	1.56705	0.616022	0.250213	5.3659	0
1.0533	7.06233	3.05642	-1.8766	6.89048	0
1.0540	7.66586	3.66651	-0.352573	7.49582	0
1.0547	4.92352	2.13831	1.47853	5.66484	0
1.0553	5.23057	1.22612	1.78561	5.3659	0
1.0560	6.14116	-0.604175	0.864373	4.44667	0
1.0567	2.47764	-1.8303	-0.352573	2.00287	0
1.0573	0.349411	0.918109	-0.352573	2.30928	0
1.0580	2.47764	3.9686	0.864373	3.22851	0
1.0587	4.61646	3.9686	1.47853	1.09112	0
1.0593	4.01293	3.3585	1.47853	1.70394	0
1.0600	2.7847	3.9686	2.08132	3.22851	0
1.0607	2.18117	5.7989	2.08132	-0.433457	0
1.0613	0.656469	5.49681	0.557293	-2.87726	0
1.0620	-0.264705	2.44632	1.47853	-0.433457	0
1.0627	-0.264705	-0.604175	2.3884	0.478298	0
1.0633	-3.00705	-1.52228	1.47853	0.171888	0
1.0640	-5.45293	-0.604175	0.250213	3.83386	0
1.0647	-2.09646	0.308011	1.47853	7.19689	0
1.0653	3.39881	1.22612	2.08132	2.9221	0
1.0660	4.01293	1.83622	1.17145	-1.35269	0
1.0667	0.349411	1.52821	0.557293	0.478298	0
1.0673	-0.264705	-0.302088	0.557293	-0.127048	0
1.0680	0.952939	-3.05049	0.557293	-4.09542	0
1.0687	-1.48235	-3.96268	-0.352573	-2.57085	0
1.0693	-5.75998	-3.66059	-0.352573	-0.739867	0
1.0700	-5.14587	-2.44039	0.557293	-4.40183	0
1.0707	-2.09646	-1.52228	1.78561	-3.49008	0
1.0713	-1.48235	-4.27069	4.2195	0.478298	0
1.0720	-2.09646	-5.18288	4.83366	-2.26444	0
1.0727	-3.92822	-2.13238	3.30964	-2.87726	0
1.0733	-5.45293	-1.52228	4.83366	2.9221	0
1.0740	-3.92822	-4.27069	6.35769	1.39753	0
1.0747	-2.09646	-3.05049	4.2195	-3.49008	0
1.0753	-3.00705	-1.52228	3.00256	-0.127048	0
1.0760	-4.23528	-3.05049	5.44782	2.00287	0
1.0767	-4.23528	-3.05049	6.05061	-2.26444	0
1.0773	-1.78941	-4.27069	6.97185	-2.26444	0
1.0780	1.56705	-7.93128	10.6341	1.09112	0
1.0787	1.56705	-8.54138	12.4652	-0.433457	0
1.0793	0.349411	-7.62327	10.6341	-1.35269	0
1.0800	-1.17529	-9.45949	8.80296	-0.433457	0
1.0807	-4.83881	-10.6797	7.27893	-3.78902	0
1.0813	-7.88821	-10.0696	8.1888	-5.32106	0
1.0820	-7.59174	-9.76158	9.11004	-1.6591	0
1.0827	-5.75998	-7.93128	6.97185	-2.87726	0
1.0833	-3.62117	-5.18288	4.83366	-8.67662	0
1.0840	-1.17529	-3.35258	6.66477	-7.15205	0
1.0847	-0.264705	-0.912186	6.05061	-2.87726	0
1.0853	0.656469	0.308011	3.30964	-4.09542	0
1.0860	1.56705	-1.2202	4.83366	-6.84564	0
1.0867	4.3094	-0.604175	6.66477	-5.62	0
1.0873	7.06233	0.308011	5.14074	-4.70824	0
1.0880	4.3094	-0.604175	4.2195	-6.84564	0
1.0887	-0.264705	-0.912186	5.14074	-10.5076	0
1.0893	0.349411	1.83622	5.14074	-12.0322	0
1.0900	1.56705	3.05642	5.14074	-11.7258	0
1.0907	1.56705	3.66651	7.27893	-10.5076	0
1.0913	6.14116	4.88671	8.1888	-8.0638	0
1.0920	8.58704	4.88671	6.66477	-8.37021	0
1.0927	4.3094	3.05642	5.14074	-11.7258	0
1.0933	4.3094	3.66651	3.30964	-11.4194	0
1.0940	8.27998	3.9686	1.78561	-8.37021	0
1.0947	7.06233	1.22612	2.69548	-9.58838	0
1.0953	7.06233	0.616022	5.14074	-9.28197	0
1.0960	11.6364	0.918109	5.14074	-5.01465	0
1.0967	10.7259	-1.2202	3.61672	-6.23282	0
1.0973	6.44822	-2.44039	2.3884	-9.58838	0
1.0980	7.97292	-0.604175	2.3884	-8.0638	0
1.0987	8.89409	1.22612	3.61672	-7.45098	0
1.0993	4.3094	3.3585	3.30964	-8.67662	0
1.1000	1.56705	3.66651	-0.966733	-5.32106	0
1.1007	4.3094	0.918109	-2.79784	-3.49008	0
1.1013	6.75528	0.616022	0.557293	-8.37021	0
1.1020	6.75528	3.66651	1.47853	-10.5076	0
1.1027	7.06233	4.27661	-1.27381	-6.84564	0
1.1033	7.06233	3.05642	-1.8766	-6.84564	0
1.1040	3.70587	2.13831	-1.27381	-9.58838	0
1.1047	-1.78941	1.22612	-1.8766	-9.89478	0
1.1053	-3.62117	0.918109	-3.10492	-9.28197	0
1.1060	-1.17529	1.22612	-3.10492	-9.58838	0
1.1067	0.349411	2.13831	-1.27381	-7.45098	0
1.1073	-1.17529	1.22612	0.864373	-6.84564	0
1.1080	-0.878821	-0.302088	-0.659653	-10.2012	0
1.1087	1.87411	-1.52228	-0.966733	-9.58838	0
1.1093	0.656469	-2.13238	1.17145	-6.23282	0
1.1100	-3.92822	-2.74248	-1.58089	-7.75739	0
1.1107	-1.78941	-3.35258	-5.84589	-7.75739	0
1.1113	2.47764	-1.52228	-4.93602	-4.40183	0
1.1120	0.656469	0.308011	-2.18368	-6.53923	0
1.1127	2.47764	0.00592329	-2.49076	-7.75739	0
1.1133	7.66586	-2.44039	-2.79784	-3.18367	0
1.1140	2.18117	-3.66059	-3.10492	-4.40183	0
1.1147	-3.92822	-2.44039	-2.49076	-8.98303	0
1.1153	1.56705	-0.912186	0.557293	-5.32106	0
1.1160	2.7847	-1.2202	1.47853	-2.26444	0
1.1167	-4.83881	-1.52228	-0.352573	-5.01465	0
1.1173	-5.14587	-0.912186	-1.58089	-4.40183	0
1.1180	-3.92822	-1.52228	-1.27381	-2.26444	0
1.1187	-6.36351	-2.44039	-1.58089	-4.09542	0
1.1193	-5.45293	-2.44039	-0.659653	-2.26444	0
1.1200	-6.06704	-2.44039	1.78561	1.09112	0
1.1207	-10.3341	-3.35258	0.557293	-1.35269	0
1.1213	-6.67057	-3.35258	-4.01479	-3.49008	0
1.1220	-3.92822	-2.74248	-4.01479	-1.35269	0
1.1227	-8.19527	-1.52228	-0.0454933	-1.35269	0
1.1233	-8.19527	-0.912186	-0.352573	-3.18367	0
1.1240	-6.06704	-3.66059	-2.18368	-1.95803	0
1.1247	-9.4235	-8.54138	-0.659653	-0.433457	0
1.1253	-9.11645	-11.2898	0.557293	-2.26444	0
1.1260	-4.53175	-10.6797	1.47853	-3.18367	0
1.1267	-3.92822	-10.6797	3.00256	0.784707	0
1.1273	-4.83881	-12.8121	1.47853	3.53492	0
1.1280	-6.06704	-15.8685	-3.10492	-0.433457	0
1.1287	-10.3341	-14.6424	-3.70771	-2.26444	0
1.1293	-10.9482	-10.6797	-1.8766	0.478298	0
1.1300	-6.67057	-7.32118	-1.8766	-0.433457	0
1.1307	-3.92822	-5.18288	-2.18368	-0.433457	0
1.1313	-1.17529	-3.35258	-1.27381	3.22851	0
1.1320	0.952939	-1.2202	-0.966733	2.9221	0
1.1327	-0.264705	1.52821	-0.966733	4.14026	0
1.1333	-0.571763	1.83622	-0.0454933	9.32681	0
1.1340	0.656469	-2.13238	0.557293	7.80223	0
1.1347	-1.17529	-4.88079	-0.0454933	3.83386	0
1.1353	-2.09646	-5.18288	0.250213	7.19689	0
1.1360	-2.09646	-4.27069	-0.352573	9.32681	0
1.1367	-2.71058	-1.8303	-1.8766	5.97125	0
1.1373	-0.571763	-0.604175	-1.8766	6.58407	0
1.1380	3.39881	-1.2202	0.864373	9.93963	0
1.1387	4.3094	-0.604175	2.08132	9.93963	0
1.1393	5.53763	0.00592329	1.17145	9.93963	0
1.1400	5.53763	-2.74248	-1.27381	11.7706	0
1.1407	1.26	-5.18288	-3.70771	9.93963	0
1.1413	-1.78941	-2.44039	-3.10492	6.89048	0
1.1420	0.349411	2.13831	-1.27381	9.63322	0
1.1427	0.952939	3.3585	-1.8766	12.3834	0
1.1433	-1.48235	3.3585	-1.58089	9.63322	0
1.1440	-2.71058	5.49681	2.3884	9.02787	0
1.1447	-1.48235	6.41492	2.3884	13.2952	0
1.1453	-1.78941	3.05642	-2.49076	11.7706	0
1.1460	-3.92822	0.308011	-3.70771	9.02787	0
1.1467	-4.83881	0.308011	-1.27381	13.2952	0
1.1473	-5.14587	0.616022	-0.352573	14.2144	0
1.1480	-7.59174	0.918109	-0.659653	10.246	0
1.1487	-6.36351	2.44632	-1.8766	9.32681	0
1.1493	-2.09646	2.44632	-3.412	9.63322	0
1.1500	-3.62117	0.308011	-2.79784	9.32681	0
1.1507	-4.83881	-0.604175	0.250213	12.9962	0
1.1513	-1.17529	-1.8303	1.47853	15.1262	0
1.1520	-3.00705	-2.74248	-0.659653	11.4642	0
1.1527	-8.50233	-1.8303	-5.53881	9.32681	0
1.1533	-6.67057	-0.604175	-7.677	9.32681	0
1.1540	-5.14587	-1.52228	-6.15297	7.19689	0
1.1547	-6.36351	-1.52228	-4.62894	6.89048	0
1.1553	-3.62117	1.22612	-5.84589	9.02787	0
1.1560	-0.878821	1.22612	-6.76713	9.32681	0
1.1567	-1.78941	-1.52228	-6.46005	9.63322	0
1.1573	-2.09646	-1.2202	-4.93602	11.7706	0
1.1580	-3.31411	2.13831	-3.70771	12.3834	0
1.1587	-2.09646	2.13831	-4.01479	11.4642	0
1.1593	2.18117	-0.604175	-4.62894	11.4642	0
1.1600	0.656469	-0.604175	-2.79784	11.7706	0
1.1607	-4.23528	0.918109	-2.18368	10.5524	0
1.1613	-1.17529	-0.302088	-3.70771	10.8589	0
1.1620	4.3094	-0.604175	-2.18368	11.1578	0
1.1627	4.3094	2.44632	-0.0454933	10.5524	0
1.1633	5.23057	2.13831	-3.10492	10.8589	0
1.1640	7.97292	-0.302088	-5.84589	11.4642	0
1.1647	4.92352	0.308011	-4.32187	9.93963	0
1.1653	1.26	0.308011	-4.01479	7.80223	0
1.1660	1.56705	0.00592329	-4.93602	7.49582	0
1.1667	3.70587	2.44632	-3.412	9.63322	0
1.1673	4.3094	3.05642	-2.18368	9.93963	0
1.1680	4.92352	0.308011	-3.70771	7.49582	0
1.1687	7.36939	1.22612	-5.84589	8.41505	0
1.1693	7.97292	1.52821	-5.84589	9.63322	0
1.1700	5.53763	-2.13238	-4.93602	5.97125	0
1.1707	6.14116	-0.604175	-4.01479	5.05949	0
1.1713	9.20115	2.74841	-1.8766	8.72146	0
1.1720	6.14116	1.83622	-1.27381	7.49582	0
1.1727	3.39881	2.44632	-2.49076	5.3659	0
1.1733	8.89409	3.05642	-3.10492	10.246	0
1.1740	11.6364	-1.52228	-2.49076	12.3834	0
1.1747	8.58704	-2.74248	-2.18368	8.72146	0
1.1753	8.89409	-1.2202	-0.659653	9.02787	0
1.1760	8.89409	-3.66059	-0.659653	9.63322	0
1.1767	2.47764	-4.88079	-3.10492	5.3659	0
1.1773	-0.571763	-1.2202	-4.32187	3.22851	0
1.1780	3.39881	-0.912186	-4.01479	3.83386	0
1.1787	4.3094	-2.44039	-4.62894	3.83386	0
1.1793	4.01293	-1.8303	-4.32187	6.58407	0
1.1800	4.3094	-1.8303	-5.2431	9.32681	0
1.1807	1.56705	-1.8303	-7.677	7.19689	0
1.1813	-2.71058	0.00592329	-7.98408	5.97125	0
1.1820	-2.71058	0.918109	-5.84589	7.49582	0
1.1827	-1.17529	1.22612	-5.53881	4.44667	0
1.1833	-1.78941	2.74841	-6.76713	-0.739867	0
1.1840	-5.75998	3.66651	-6.76713	-0.127048	0
1.1847	-8.19527	3.05642	-4.93602	3.22851	0
1.1853	-3.92822	2.13831	-2.49076	2.00287	0
1.1860	1.56705	1.22612	-2.79784	0.478298	0
1.1867	1.26	0.616022	-1.8766	3.22851	0
1.1873	-0.571763	0.308011	0.250213	3.22851	0
1.1880	-1.17529	-0.302088	-0.966733	0.478298	0
1.1887	-4.23528	-2.13238	-3.412	0.478298	0
1.1893	-6.67057	-3.35258	-3.412	-0.433457	0
1.1900	-6.67057	-4.27069	-4.01479	-2.26444	0
1.1907	-5.75998	-5.49089	-2.49076	0.478298	0
1.1913	-4.23528	-4.57278	1.47853	0.478298	0
1.1920	-3.92822	-2.44039	0.864373	-4.09542	0
1.1927	-5.75998	-3.35258	-2.79784	-2.87726	0
1.1933	-4.83881	-6.10099	-1.27381	1.39753	0
1.1940	-4.23528	-4.27069	1.47853	-2.26444	0
1.1947	-8.80939	-1.2202	2.69548	-5.32106	0
1.1953	-8.80939	-1.52228	4.83366	-3.18367	0
1.1960	-3.31411	-1.52228	3.61672	-5.01465	0
1.1967	-2.09646	2.13831	0.864373	-9.58838	0
1.1973	-0.878821	5.1888	3.30964	-8.67662	0
1.1980	3.09176	6.71701	6.35769	-6.84564	0
1.1987	4.01293	5.7989	6.97185	-7.75739	0
1.1993	2.47764	2.74841	8.1888	-6.84564	0
1.2000	1.56705	0.00592329	7.88172	-4.09542	0
1.2007	-1.78941	-3.05049	5.74353	-5.62	0
1.2013	-3.00705	-4.88079	6.97185	-10.814	0
1.2020	-1.17529	-3.35258	9.71282	-12.3386	0
1.2027	-1.48235	-2.74248	9.40574	-11.1129	0
1.2033	-2.09646	-4.88079	8.1888	-12.645	0
1.2040	-1.17529	-5.18288	7.27893	-14.1696	0
1.2047	-0.264705	-4.27069	6.35769	-12.9439	0
1.2053	0.952939	-3.96268	6.66477	-12.0322	0
1.2060	2.47764	-2.13238	6.66477	-12.9439	0
1.2067	2.47764	-0.604175	7.27893	-13.8632	0
1.2073	4.61646	0.00592329	8.1888	-16.307	0
1.2080	5.53763	1.52821	6.05061	-17.8315	0
1.2087	4.92352	1.52821	5.44782	-16.6059	0
1.2093	7.66586	-0.302088	9.40574	-16.0006	0
1.2100	10.1117	0.00592329	10.0199	-16.9123	0
1.2107	8.58704	-0.302088	6.35769	-15.3877	0
1.2113	7.97292	-4.27069	6.97185	-12.9439	0
1.2120	6.44822	-6.71108	7.88172	-14.1696	0
1.2127	-0.264705	-6.10099	5.14074	-17.8315	0
1.2133	-3.92822	-3.66059	4.83366	-16.9123	0
1.2140	-1.17529	0.00592329	6.66477	-15.3877	0
1.2147	-0.571763	3.05642	5.44782	-18.7433	0
1.2153	-2.71058	4.5787	6.05061	-19.9689	0
1.2160	-1.78941	7.63512	7.88172	-18.1379	0
1.2167	1.26	9.46541	7.57464	-19.9689	0
1.2173	3.39881	7.32711	7.88172	-19.0497	0
1.2180	4.61646	4.88671	9.71282	-13.5568	0
1.2187	3.70587	4.5787	7.57464	-13.5568	0
1.2193	1.26	3.9686	5.14074	-16.9123	0
1.2200	1.87411	3.66651	7.27893	-14.1696	0
1.2207	5.23057	2.44632	9.11004	-13.5568	0
1.2213	5.53763	0.918109	7.88172	-17.8315	0
1.2220	3.70587	2.13831	6.97185	-16.6059	0
1.2227	2.7847	4.5787	8.1888	-12.3386	0
1.2233	2.18117	3.05642	9.71282	-13.5568	0
1.2240	-0.264705	-0.912186	9.71282	-16.307	0
1.2247	-3.92822	-2.13238	8.49588	-15.0813	0
1.2253	-6.67057	-0.302088	8.80296	-14.1696	0
1.2260	-5.75998	0.308011	9.71282	-14.1696	0
1.2267	-1.78941	-0.912186	8.49588	-11.1129	0
1.2273	0.656469	-2.13238	8.80296	-8.98303	0
1.2280	0.349411	-2.74248	11.2368	-14.7749	0
1.2287	1.56705	-1.52228	10.327	-17.8315	0
1.2293	3.39881	1.52821	7.57464	-11.7258	0
1.2300	4.3094	2.74841	9.40574	-8.37021	0
1.2307	6.75528	1.22612	12.4652	-10.5076	0
1.2313	9.49762	1.52821	11.851	-8.67662	0
1.2320	8.89409	3.66651	10.0199	-6.84564	0
1.2327	7.36939	2.13831	10.6341	-8.67662	0
1.2333	7.06233	0.308011	11.5439	-6.84564	0
1.2340	6.14116	1.22612	12.1581	-4.09542	0
1.2347	3.39881	2.13831	12.7722	-7.15205	0
1.2353	0.656469	2.13831	13.9892	-6.84564	0
1.2360	-4.23528	-0.302088	12.7722	-4.09542	0
1.2367	-11.2553	-3.96268	10.0199	-6.84564	0
1.2373	-15.2153	-3.35258	9.71282	-7.15205	0
1.2380	-13.9976	0.616022	10.6341	-1.95803	0
1.2387	-11.8588	0.00592329	11.5439	-2.26444	0
1.2393	-10.3341	-3.35258	13.068	-4.70824	0
1.2400	-10.027	-1.2202	13.6821	-1.6591	0
1.2407	-8.80939	2.13831	11.851	0.171888	0
1.2413	-6.97763	1.22612	8.80296	-1.35269	0
1.2420	-6.06704	0.918109	7.88172	0.171888	0
1.2427	-5.45293	2.13831	9.71282	2.30928	0
1.2433	-3.92822	0.918109	11.5439	1.39753	0
1.2440	-4.23528	0.00592329	10.9411	3.22851	0
1.2447	-4.53175	0.918109	8.80296	6.89048	0
1.2453	-2.40352	-0.604175	7.27893	5.97125	0
1.2460	-1.17529	0.00592329	6.97185	5.05949	0
1.2467	-0.264705	5.1888	7.27893	7.80223	0
1.2473	3.09176	4.27661	7.27893	10.5524	0
1.2480	7.06233	-1.52228	6.05061	9.32681	0
1.2487	8.27998	-1.8303	5.14074	9.32681	0
1.2493	8.58704	0.308011	3.91243	11.4642	0
1.2500	10.7259	-1.8303	3.30964	11.4642	0
1.2507	12.2506	-0.912186	5.44782	10.8589	0
1.2513	7.97292	3.3585	6.05061	12.077	0
1.2520	0.656469	3.05642	1.47853	12.3834	0
1.2527	-0.878821	-0.604175	-0.966733	14.2144	0
1.2533	0.0423528	-2.44039	2.08132	16.3518	0
1.2540	-2.71058	-2.13238	3.30964	15.1262	0
1.2547	-2.40352	-1.52228	0.864373	13.908	0
1.2553	1.56705	-1.52228	-1.58089	17.2636	0
1.2560	-0.264705	-0.604175	-4.01479	18.7881	0
1.2567	-3.62117	0.00592329	-5.84589	16.9572	0
1.2573	3.39881	-2.13238	-6.46005	20.0138	0
1.2580	11.9435	-4.27069	-7.677	22.4501	0
1.2587	11.9435	-3.66059	-7.98408	17.57	0
1.2593	10.1117	-3.66059	-8.29116	14.8272	0
1.2600	10.4188	-4.57278	-9.5081	19.0945	0
1.2607	6.44822	-4.27069	-8.90532	19.401	0
1.2613	0.952939	-3.35258	-7.36992	16.9572	0
1.2620	0.656469	-2.13238	-9.5081	20.0138	0
1.2627	2.47764	-2.44039	-11.9534	21.5383	0
1.2633	2.47764	-3.96268	-11.3392	16.0454	0
1.2640	1.56705	-3.35258	-10.1223	15.1262	0
1.2647	0.952939	-1.2202	-10.1223	18.7881	0
1.2653	-0.878821	-2.44039	-9.81518	16.9572	0
1.2660	-2.09646	-4.88079	-9.5081	15.1262	0
1.2667	-0.571763	-2.44039	-9.5081	19.401	0
1.2673	0.656469	-0.604175	-10.7364	19.7074	0
1.2680	-0.264705	-0.604175	-11.0321	15.4326	0
1.2687	2.18117	1.22612	-10.1223	15.1262	0
1.2693	5.23057	0.918109	-11.6463	13.908	0
1.2700	3.39881	-3.35258	-14.3986	10.246	0
1.2707	1.87411	-4.27069	-13.4774	13.2952	0
1.2713	3.39881	-4.57278	-12.2604	17.57	0
1.2720	1.26	-6.10099	-15.0014	11.7706	0
1.2727	-4.23528	-4.57278	-15.6156	6.89048	0
1.2733	-5.45293	-2.74248	-12.2604	9.63322	0
1.2740	-4.83881	-4.27069	-12.2604	9.32681	0
1.2747	-6.67057	-4.27069	-12.8632	5.66484	0
1.2753	-5.75998	-1.52228	-11.0321	6.58407	0
1.2760	-3.92822	0.00592329	-9.81518	7.80223	0
1.2767	-3.31411	-0.302088	-10.4293	5.97125	0
1.2773	-2.09646	-2.74248	-10.4293	6.58407	0
1.2780	-0.571763	-6.10099	-9.81518	7.80223	0
1.2787	-0.264705	-4.88079	-10.1223	7.19689	0
1.2793	1.56705	-0.604175	-11.0321	7.49582	0
1.2800	2.18117	0.308011	-11.6463	7.80223	0
1.2807	0.349411	-1.52228	-9.81518	3.22851	0
1.2813	0.656469	-3.05049	-7.677	-0.433457	0
1.2820	2.7847	-4.57278	-6.76713	4.14026	0
1.2827	4.3094	-5.18288	-5.2431	8.10864	0
1.2833	5.23057	-5.18288	-3.412	3.22851	0
1.2840	3.39881	-7.01317	-4.01479	-2.57085	0
1.2847	-0.878821	-7.93128	-5.84589	-1.35269	0
1.2853	-2.71058	-6.40307	-7.07421	-0.127048	0
1.2860	-1.78941	-5.18288	-7.07421	-0.127048	0
1.2867	0.952939	-4.57278	-5.84589	0.171888	0
1.2873	3.39881	-4.27069	-4.32187	-0.739867	0
1.2880	1.56705	-3.35258	-5.53881	-2.26444	0
1.2887	-0.264705	-4.27069	-5.84589	-3.18367	0
1.2893	2.18117	-6.71108	-4.01479	-6.53923	0
1.2900	4.3094	-7.32118	-3.412	-9.28197	0
1.2907	2.7847	-5.79297	-4.01479	-7.15205	0
1.2913	2.7847	-5.49089	-1.27381	-4.40183	0
1.2920	2.18117	-7.01317	1.47853	-6.84564	0
1.2927	0.656469	-6.40307	1.78561	-9.89478	0
1.2933	4.3094	-5.18288	2.3884	-9.58838	0
1.2940	6.75528	-5.18288	4.2195	-8.67662	0
1.2947	4.01293	-7.01317	4.83366	-9.58838	0
1.2953	3.70587	-10.3717	4.2195	-10.5076	0
1.2960	5.23057	-10.9818	2.3884	-11.7258	0
1.2967	1.56705	-7.93128	0.557293	-14.476	0
1.2973	-0.878821	-5.18288	1.47853	-15.6941	0
1.2980	2.47764	-4.27069	1.17145	-14.7749	0
1.2987	3.39881	-4.27069	0.250213	-15.0813	0
1.2993	2.47764	-4.57278	1.47853	-13.8632	0
1.3000	4.3094	-3.96268	2.69548	-11.7258	0
1.3007	6.14116	-3.96268	2.08132	-14.476	0
1.3013	5.84469	-7.01317	1.17145	-17.8315	0
1.3020	5.23057	-9.15148	1.17145	-14.1696	0
1.3027	5.23057	-8.84939	1.17145	-13.2503	0
1.3033	4.92352	-9.76158	-0.0454933	-17.8315	0
1.3040	2.47764	-12.202	-1.27381	-17.8315	0
1.3047	0.656469	-12.51	0.250213	-14.7749	0
1.3053	4.01293	-10.9818	2.08132	-17.5251	0
1.3060	6.14116	-8.23337	0.557293	-19.3561	0
1.3067	4.3094	-5.18288	-0.0454933	-15.6941	0
1.3073	5.84469	-5.18288	2.3884	-15.6941	0
1.3080	7.36939	-6.10099	2.3884	-20.2753	0
1.3087	1.56705	-5.18288	-0.659653	-21.4935	0
1.3093	-3.62117	-3.66059	-2.18368	-19.0497	0
1.3100	-1.48235	-2.13238	-2.79784	-18.4369	0
1.3107	0.0423528	-0.604175	-1.8766	-18.1379	0
1.3113	-0.264705	0.00592329	0.250213	-16.307	0
1.3120	1.56705	0.308011	-0.966733	-16.307	0
1.3127	3.39881	0.308011	-3.10492	-16.6059	0
1.3133	1.26	-2.13238	-1.8766	-12.645	0
1.3140	-0.264705	-2.44039	-0.966733	-9.89478	0
1.3147	1.56705	0.616022	-3.10492	-12.3386	0
1.3153	4.3094	2.13831	-2.49076	-12.3386	0
1.3160	3.39881	1.52821	-1.58089	-8.98303	0
1.3167	-0.264705	-1.2202	-4.32187	-10.5076	0
1.3173	0.952939	-3.96268	-4.93602	-10.814	0
1.3180	6.75528	-2.44039	-1.27381	-7.45098	0
1.3187	7.36939	0.918109	-0.352573	-6.23282	0
1.3193	4.3094	-0.912186	-0.966733	-5.01465	0
1.3200	2.47764	-4.27069	-0.659653	-2.26444	0
1.3207	0.656469	-3.35258	-3.10492	-2.57085	0
1.3213	-2.09646	-0.604175	-2.18368	-5.32106	0
1.3220	-2.09646	-1.2202	1.78561	-5.01465	0
1.3227	-0.264705	-3.35258	0.864373	-2.57085	0
1.3233	0.656469	-2.44039	-0.352573	-0.433457	0
1.3240	1.26	-0.912186	3.00256	1.09112	0
1.3247	2.18117	-1.52228	1.47853	2.00287	0
1.3253	1.56705	1.22612	-2.79784	4.14026	0
1.3260	0.0423528	3.9686	0.250213	5.97125	0
1.3267	-0.264705	-0.604175	4.2195	5.66484	0
1.3273	-0.264705	-4.27069	2.69548	6.58407	0
1.3280	-0.571763	0.308011	1.17145	6.89048	0
1.3287	-0.878821	3.05642	0.864373	5.05949	0
1.3293	1.26	1.22612	-0.352573	4.75308	0
1.3300	2.7847	2.13831	-0.352573	5.05949	0
1.3307	1.56705	3.9686	2.3884	6.89048	0
1.3313	0.349411	1.52821	3.00256	11.4642	0
1.3320	-0.264705	-0.302088	-0.352573	11.4642	0
1.3327	-3.92822	0.308011	-3.412	8.10864	0
[truncated: 43,684 more rows]
