# Supplementary material for: Identification of Haptic Based Guiding Using Hard Reins
Source: PLoS One. 2015 Jul 22;10(7):e0132020. doi: 10.1371/journal.pone.0132020 (PMC4511788; doi:10.1371/journal.pone.0132020)
Supplement: S4 File — (ZIP) [file pone.0132020.s004.zip › EMGData2/Subject9/T3/t3.txt]

0.0000	-2.5595	-1.67359	0.351568	-6.99263	0
0.0007	-7.44227	-2.58831	-2.69954	-7.90602	0
0.0013	-7.74796	-1.36869	-1.48161	-8.8194	0
0.0020	-8.35935	0.765652	-0.866364	-10.6512	0
0.0027	-11.105	1.07056	-2.69954	-8.8194	0
0.0033	-11.7164	0.155841	-2.09685	-8.21048	0
0.0040	-11.7164	-0.758877	0.050224	-13.4013	0
0.0047	-12.6307	-1.9785	0.050224	-15.2281	0
0.0053	-10.7993	-3.80793	-1.18026	-10.0422	0
0.0060	-7.13657	-4.11962	-0.56502	-8.51494	0
0.0067	-4.39088	-3.80793	0.966812	-10.6512	0
0.0073	-4.39088	-6.86377	-0.56502	-8.51494	0
0.0080	-9.57935	-8.08339	-4.23137	-5.16087	0
0.0087	-12.9364	-4.72943	-3.31478	-3.02465	0
0.0093	-7.74796	-3.80793	-1.48161	0.029947	0
0.0100	-2.5595	-4.42452	-3.31478	1.55225	0
0.0107	-1.64519	-2.28341	-3.61613	0.334409	0
0.0113	0.186196	-0.758877	-0.56502	0.029947	0
0.0120	1.40619	-0.453971	-0.866364	0.63887	0
0.0127	-0.119499	2.29018	-3.00088	3.07955	0
0.0133	-1.64519	5.34601	-1.48161	4.91131	0
0.0140	-2.5595	6.56564	-0.56502	2.47063	0
0.0147	-0.422414	7.48036	-2.3982	1.24779	0
0.0153	6.59466	7.78526	-2.69954	3.68848	0
0.0160	8.42605	7.78526	-2.69954	3.68848	0
0.0167	5.06897	9.30979	-3.00088	2.16617	0
0.0173	5.98605	10.2245	-0.56502	3.38401	0
0.0180	7.81744	9.00488	1.26816	3.07955	0
0.0187	5.06897	7.48036	-0.263676	-0.888429	0
0.0193	2.93467	4.4313	-0.56502	-1.80181	0
0.0200	1.40619	2.89999	0.351568	-0.583967	0
0.0207	-1.64519	4.12639	-0.56502	-1.49735	0
0.0213	-0.728108	4.12639	-0.56502	-2.41074	0
0.0220	1.10328	1.98528	1.26816	-2.41074	0
0.0227	-2.5595	2.59509	1.5695	-2.41074	0
0.0233	-5.30519	1.98528	2.78743	-1.80181	0
0.0240	-4.08519	-1.9785	4.01792	-1.49735	0
0.0247	-5.61088	-4.11962	2.18474	-2.72019	0
0.0253	-8.35935	-1.36869	1.87084	-4.2425	0
0.0260	-7.74796	1.07056	3.10133	-2.72019	0
0.0267	-5.00227	2.59509	1.26816	0.029947	0
0.0273	-2.5595	4.7362	1.26816	1.24779	0
0.0280	-0.728108	5.34601	4.31926	2.16617	0
0.0287	0.186196	3.82149	4.92195	3.99793	0
0.0293	2.32328	5.65092	4.01792	4.91131	0
0.0300	3.23758	8.39507	4.92195	6.43861	0
0.0307	2.32328	6.56564	4.01792	8.57483	0
0.0313	3.23758	3.5098	-0.263676	8.57483	0
0.0320	2.01758	4.7362	-0.56502	8.57483	0
0.0327	-1.94811	5.95583	3.10133	9.79268	0
0.0333	0.186196	4.7362	4.62061	8.57483	0
0.0340	6.59466	4.4313	1.26816	6.74307	0
0.0347	8.42605	5.34601	-0.56502	9.48822	0
0.0353	6.59466	4.7362	0.966812	11.6244	0
0.0360	3.54328	3.2049	0.652912	9.79268	0
0.0367	-1.0338	1.68037	-2.09685	7.04753	0
0.0373	-4.69658	0.155841	-3.31478	4.91131	0
0.0380	-6.83366	1.68037	-4.23137	3.38401	0
0.0387	-7.74796	4.7362	-6.05199	2.77509	0
0.0393	-5.61088	4.12639	-5.14796	2.16617	0
0.0400	-5.30519	1.07056	-4.53271	3.07955	0
0.0407	-7.74796	0.765652	-6.96858	3.07955	0
0.0413	-7.74796	4.12639	-8.80175	0.334409	0
0.0420	-6.52796	6.87054	-6.05199	-1.49735	0
0.0427	-7.13657	4.7362	-3.61613	0.334409	0
0.0433	-5.91658	1.98528	-4.23137	-0.274514	0
0.0440	-2.5595	1.98528	-5.14796	-3.63357	0
0.0447	-1.3395	2.89999	-5.75065	-3.93803	0
0.0453	-0.119499	3.2049	-6.05199	-1.49735	0
0.0460	1.10328	3.5098	-5.14796	-0.274514	0
0.0467	1.40619	2.59509	-2.09685	-0.274514	0
0.0473	0.797584	2.89999	-1.18026	0.943331	0
0.0480	-0.422414	4.7362	-3.61613	2.77509	0
0.0487	-1.64519	2.89999	-3.91747	3.07955	0
0.0493	-0.728108	-0.149065	-2.09685	3.68848	0
0.0500	0.49189	1.07056	-2.3982	5.8247	0
0.0507	0.49189	2.89999	-3.31478	7.04753	0
0.0513	4.15466	1.37546	-2.09685	7.65646	0
0.0520	8.12035	-0.453971	-1.48161	8.87929	0
0.0527	6.90036	-1.9785	-0.56502	9.48822	0
0.0533	5.98605	-1.67359	-0.866364	10.0971	0
0.0540	8.12035	1.68037	-2.3982	12.5428	0
0.0547	6.59466	3.5098	-0.56502	13.4562	0
0.0553	4.46036	1.07056	0.966812	12.5428	0
0.0560	5.68036	1.98528	-1.48161	13.4562	0
0.0567	5.68036	6.56564	-2.69954	13.1517	0
0.0573	4.76327	6.56564	-1.48161	10.0971	0
0.0580	6.28897	3.82149	-4.23137	8.57483	0
0.0587	5.37466	2.59509	-6.05199	9.79268	0
0.0593	2.93467	1.07056	-3.31478	9.18376	0
0.0600	1.10328	-1.36869	-2.3982	7.65646	0
0.0607	-3.17088	-1.67359	-4.53271	5.52024	0
0.0613	-8.35935	-2.58831	-3.91747	3.07955	0
0.0620	-8.05366	-5.33924	-1.48161	3.07955	0
0.0627	-5.61088	-5.64415	-1.18026	3.07955	0
0.0633	-5.61088	-5.33924	-2.3982	1.24779	0
0.0640	-6.83366	-7.16867	-2.3982	0.334409	0
0.0647	-7.74796	-7.77849	0.351568	0.334409	0
0.0653	-8.35935	-5.94905	2.18474	-0.583967	0
0.0660	-8.96796	-7.47358	2.18474	-0.583967	0
0.0667	-9.88504	-8.08339	4.01792	0.334409	0
0.0673	-9.88504	-3.19812	6.75513	0.029947	0
0.0680	-8.96796	-0.149065	4.62061	1.24779	0
0.0687	-6.22227	-1.9785	3.10133	3.99793	0
0.0693	-0.728108	-0.758877	6.15244	3.99793	0
0.0700	5.37466	4.12639	7.37037	4.91131	0
0.0707	7.51174	7.17545	5.83854	7.96092	0
0.0713	6.28897	4.7362	6.75513	7.352	0
0.0720	0.797584	0.155841	7.37037	4.60685	0
0.0727	-6.22227	2.29018	5.83854	4.91131	0
0.0733	-7.44227	7.17545	4.92195	7.04753	0
0.0740	-2.5595	6.56564	5.83854	6.74307	0
0.0747	-0.728108	4.4313	5.83854	5.8247	0
0.0753	-3.47658	5.65092	4.01792	5.8247	0
0.0760	-6.22227	4.4313	3.70402	5.8247	0
0.0767	-7.13657	2.59509	4.31926	6.43861	0
0.0773	-5.61088	5.04111	3.10133	5.8247	0
0.0780	-3.77949	5.34601	2.18474	1.24779	0
0.0787	-2.5595	0.460747	3.70402	-2.41074	0
0.0793	0.186196	-1.67359	3.10133	-2.41074	0
0.0800	2.01758	-2.28341	1.5695	-2.72019	0
0.0807	1.10328	-2.28341	2.48609	-6.07426	0
0.0813	2.01758	-0.149065	2.18474	-8.51494	0
0.0820	3.84897	0.460747	1.26816	-8.8194	0
0.0827	1.71189	-1.67359	3.10133	-8.8194	0
0.0833	1.10328	-1.9785	3.10133	-8.8194	0
0.0840	2.01758	0.155841	1.26816	-10.0422	0
0.0847	-1.3395	1.07056	2.78743	-12.4829	0
0.0853	-4.69658	0.155841	4.01792	-11.874	0
0.0860	-4.69658	-1.36869	2.48609	-10.6512	0
0.0867	-3.77949	-3.19812	3.10133	-14.0102	0
0.0873	-2.2538	-2.58831	5.23585	-16.1464	0
0.0880	-1.0338	-1.06378	5.53719	-12.4829	0
0.0887	-2.5595	-2.89322	4.01792	-8.51494	0
0.0893	-3.77949	-4.42452	4.01792	-8.8194	0
0.0900	-2.5595	-1.36869	4.31926	-7.90602	0
0.0907	-2.2538	1.07056	4.92195	-5.16087	0
0.0913	0.186196	0.460747	4.62061	-6.07426	0
0.0920	3.23758	2.89999	3.10133	-9.12885	0
0.0927	2.93467	5.34601	0.966812	-9.73778	0
0.0933	3.84897	3.82149	0.652912	-8.51494	0
0.0940	6.59466	2.89999	2.18474	-7.29709	0
0.0947	6.59466	3.82149	1.5695	-6.68318	0
0.0953	6.28897	0.460747	2.18474	-7.29709	0
0.0960	6.28897	-2.28341	4.01792	-9.73778	0
0.0967	1.10328	1.07056	3.10133	-10.6512	0
0.0973	-3.47658	2.59509	1.26816	-9.73778	0
0.0980	-1.64519	1.07056	2.18474	-10.9556	0
0.0987	-2.86519	2.89999	0.652912	-14.0102	0
0.0993	-5.91658	4.7362	0.050224	-14.9236	0
0.1000	-2.86519	3.2049	3.10133	-14.9236	0
0.1007	0.49189	2.59509	0.652912	-15.842	0
0.1013	-1.64519	2.89999	-5.75065	-15.842	0
0.1020	-5.30519	1.07056	-7.28248	-16.1464	0
0.1027	-5.91658	-1.36869	-9.11565	-17.9782	0
0.1033	-4.39088	-2.28341	-13.3847	-17.0598	0
0.1040	-4.69658	-2.58831	-11.5515	-15.2281	0
0.1047	-6.52796	-3.80793	-6.05199	-15.2281	0
0.1053	-4.39088	-5.03433	-6.96858	-14.3147	0
0.1060	0.186196	-4.72943	-9.71834	-11.5695	0
0.1067	1.71189	-5.33924	-6.96858	-10.9556	0
0.1073	4.76327	-7.16867	-3.00088	-12.1785	0
0.1080	7.51174	-8.08339	-3.31478	-10.6512	0
0.1087	2.01758	-8.08339	-5.14796	-8.51494	0
0.1093	-2.2538	-7.47358	-5.14796	-6.99263	0
0.1100	2.62897	-6.25396	-5.14796	-4.54696	0
0.1107	6.28897	-8.08339	-6.96858	-2.72019	0
0.1113	5.06897	-12.0539	-7.28248	-1.49735	0
0.1120	5.68036	-10.2177	-6.05199	0.029947	0
0.1127	8.42605	-4.72943	-3.91747	1.24779	0
0.1133	9.03744	-4.72943	-1.48161	3.68848	0
0.1140	9.03744	-6.25396	-2.09685	4.60685	0
0.1147	7.81744	-5.33924	-6.05199	3.99793	0
0.1153	5.68036	-5.33924	-8.80175	6.13415	0
0.1160	3.84897	-6.25396	-8.19907	8.57483	0
0.1167	3.54328	-5.03433	-9.417	6.74307	0
0.1173	4.15466	-3.50303	-9.417	4.91131	0
0.1180	4.46036	-2.58831	-6.96858	5.8247	0
0.1187	3.84897	-3.80793	-7.88517	5.8247	0
0.1193	3.84897	-7.47358	-9.417	6.43861	0
0.1200	1.71189	-8.08339	-7.28248	5.52024	0
0.1207	-2.5595	-5.64415	-7.88517	1.86171	0
0.1213	-3.17088	-3.50303	-12.4681	2.47063	0
0.1220	0.186196	-2.28341	-11.5515	6.13415	0
0.1227	2.62897	-3.19812	-7.88517	3.68848	0
0.1233	2.93467	-6.25396	-8.80175	1.24779	0
0.1240	0.797584	-7.16867	-10.9363	4.30239	0
0.1247	-2.2538	-5.94905	-11.8529	5.8247	0
0.1253	-1.94811	-6.25396	-11.8529	4.91131	0
0.1260	1.40619	-5.64415	-11.5515	7.65646	0
0.1267	3.54328	-4.42452	-12.4681	8.57483	0
0.1273	3.84897	-5.94905	-13.3847	7.96092	0
0.1280	4.15466	-5.64415	-9.71834	12.2334	0
0.1287	3.23758	-2.58831	-6.96858	18.9515	0
0.1293	5.06897	-0.758877	-7.58382	19.5604	0
0.1300	9.64605	-0.758877	-6.36589	16.8153	0
0.1307	10.8688	-0.149065	-4.83406	17.7286	0
0.1313	9.95174	-0.149065	-6.96858	21.3922	0
0.1320	9.03744	0.460747	-6.36589	21.6966	0
0.1327	5.98605	1.37546	-4.23137	20.4738	0
0.1333	4.15466	1.68037	-5.14796	21.3922	0
0.1340	4.46036	1.98528	-6.05199	22.0011	0
0.1347	2.01758	2.89999	-5.75065	20.7782	0
0.1353	1.10328	1.98528	-8.80175	22.61	0
0.1360	2.62897	1.07056	-10.6349	23.8328	0
0.1367	0.49189	2.29018	-8.19907	19.5604	0
0.1373	-1.0338	4.7362	-7.88517	16.8153	0
0.1380	0.186196	5.65092	-8.50041	19.2559	0
0.1387	-4.39088	4.12639	-7.28248	17.7286	0
0.1393	-10.4937	4.12639	-7.58382	14.3696	0
0.1400	-8.35935	4.7362	-9.417	14.9835	0
0.1407	-5.61088	4.7362	-9.71834	14.9835	0
0.1413	-5.91658	3.82149	-9.11565	12.2334	0
0.1420	-3.47658	1.98528	-9.11565	12.8473	0
0.1427	-2.86519	-1.67359	-7.28248	14.9835	0
0.1433	-5.30519	-5.33924	-6.05199	13.1517	0
0.1440	-5.91658	-6.25396	-6.96858	9.18376	0
0.1447	-7.74796	-5.94905	-7.28248	6.74307	0
0.1453	-11.7164	-5.64415	-6.36589	5.21577	0
0.1460	-11.105	-4.72943	-6.96858	6.43861	0
0.1467	-8.96796	-3.50303	-7.28248	7.65646	0
0.1473	-8.96796	-3.19812	-5.14796	6.74307	0
0.1480	-8.96796	-4.42452	-2.69954	7.04753	0
0.1487	-9.57935	-3.19812	-3.00088	8.57483	0
0.1493	-9.27365	-0.758877	-3.00088	8.27037	0
0.1500	-6.22227	-1.06378	-2.3982	7.352	0
0.1507	-5.61088	-2.58831	-2.3982	8.57483	0
0.1513	-5.91658	-1.36869	-1.48161	9.18376	0
0.1520	-0.728108	1.07056	-1.48161	8.27037	0
0.1527	2.93467	2.89999	-3.61613	9.48822	0
0.1533	2.01758	3.5098	-5.14796	9.79268	0
0.1540	3.54328	3.5098	-1.78295	6.74307	0
0.1547	6.90036	4.4313	2.18474	6.13415	0
0.1553	6.59466	5.04111	1.26816	8.57483	0
0.1560	4.15466	2.89999	-0.866364	5.8247	0
0.1567	2.01758	1.98528	-1.18026	0.63887	0
0.1573	-1.0338	2.89999	-0.263676	-0.274514	0
0.1580	-2.5595	0.460747	-0.263676	-1.49735	0
0.1587	-1.3395	-2.58831	-1.18026	-6.07426	0
0.1593	1.10328	-2.28341	-0.56502	-7.90602	0
0.1600	1.40619	-1.06378	1.26816	-8.21048	0
0.1607	-0.422414	-1.9785	2.48609	-11.874	0
0.1613	-1.64519	-2.89322	2.18474	-13.7058	0
0.1620	-1.0338	-3.19812	2.48609	-12.4829	0
0.1627	-0.728108	-2.89322	4.01792	-14.6191	0
0.1633	0.797584	-2.28341	3.70402	-18.8916	0
0.1640	0.49189	-2.58831	4.01792	-19.5005	0
0.1647	-2.5595	-2.89322	4.62061	-17.3643	0
0.1653	-1.94811	-1.67359	4.01792	-17.9782	0
0.1660	2.01758	1.98528	4.92195	-18.5871	0
0.1667	1.71189	4.7362	7.37037	-16.1464	0
0.1673	1.40619	5.04111	7.67171	-15.2281	0
0.1680	3.23758	2.89999	6.75513	-19.196	0
0.1687	1.10328	1.07056	8.28696	-21.0278	0
0.1693	-0.728108	2.59509	8.88965	-18.5871	0
0.1700	2.32328	5.04111	7.67171	-16.7554	0
0.1707	3.23758	3.82149	8.88965	-17.0598	0
0.1713	2.62897	1.68037	10.4215	-16.1464	0
0.1720	3.84897	4.4313	9.50489	-14.0102	0
0.1727	2.93467	6.56564	8.88965	-13.4013	0
0.1733	1.10328	4.12639	11.0367	-13.4013	0
0.1740	2.01758	4.7362	9.80623	-13.4013	0
0.1747	3.84897	9.30979	6.75513	-12.4829	0
0.1753	5.37466	9.6147	7.67171	-11.5695	0
0.1760	4.15466	8.69998	10.4215	-10.0422	0
0.1767	2.93467	10.5294	8.5883	-10.3467	0
0.1773	6.59466	8.39507	7.67171	-12.7874	0
0.1780	9.03744	4.12639	9.50489	-13.7058	0
0.1787	5.68036	4.7362	9.20354	-12.4829	0
0.1793	5.37466	4.12639	7.67171	-13.4013	0
0.1800	5.68036	1.98528	7.98561	-15.2281	0
0.1807	-2.2538	5.65092	7.67171	-17.3643	0
0.1813	-7.13657	8.69998	6.75513	-19.5005	0
0.1820	-4.69658	2.29018	7.98561	-19.81	0
0.1827	-5.30519	-0.758877	7.67171	-19.5005	0
0.1833	-7.13657	5.65092	4.01792	-21.6367	0
0.1840	-3.77949	7.48036	3.40267	-20.7233	0
0.1847	-2.5595	4.7362	5.83854	-16.4509	0
0.1853	-6.22227	5.34601	5.53719	-15.842	0
0.1860	-7.13657	5.65092	4.62061	-16.7554	0
0.1867	-3.47658	0.765652	5.83854	-14.6191	0
0.1873	-0.728108	-1.06378	5.83854	-13.0918	0
0.1880	-2.2538	1.07056	4.92195	-11.2651	0
0.1887	-2.5595	0.765652	6.75513	-8.8194	0
0.1893	2.01758	-0.758877	8.88965	-9.12885	0
0.1900	5.06897	0.460747	7.37037	-8.21048	0
0.1907	4.46036	1.37546	6.75513	-2.41074	0
0.1913	4.46036	0.155841	7.37037	-0.583967	0
0.1920	4.15466	-0.758877	4.31926	-2.72019	0
0.1927	1.10328	-1.06378	1.26816	-2.10627	0
0.1933	0.49189	0.155841	3.10133	0.029947	0
0.1940	3.54328	0.765652	6.75513	0.029947	0
0.1947	5.68036	-0.453971	6.45378	0.029947	0
0.1953	5.37466	1.98528	4.01792	1.55225	0
0.1960	2.93467	6.87054	1.26816	3.07955	0
0.1967	0.186196	6.56564	0.966812	3.38401	0
0.1973	-1.3395	6.26073	3.10133	2.77509	0
0.1980	-3.17088	7.48036	3.70402	1.55225	0
0.1987	-4.39088	4.4313	0.351568	0.334409	0
0.1993	-3.77949	1.68037	-2.3982	0.943331	0
0.2000	-2.86519	5.34601	-3.31478	2.77509	0
0.2007	1.10328	6.56564	-2.69954	2.16617	0
0.2013	8.12035	4.7362	-2.3982	-0.274514	0
0.2020	9.34313	6.56564	-2.69954	0.334409	0
0.2027	6.90036	7.17545	-2.09685	2.16617	0
0.2033	7.51174	2.59509	0.652912	0.943331	0
0.2040	4.46036	0.460747	-0.56502	-1.19289	0
0.2047	-2.5595	0.765652	-4.23137	-1.49735	0
0.2053	-3.47658	-1.67359	-4.23137	-0.583967	0
0.2060	-1.3395	-2.89322	-2.3982	2.47063	0
0.2067	-2.5595	-2.89322	-3.00088	4.91131	0
0.2073	-1.94811	-4.42452	-3.00088	3.68848	0
0.2080	-0.119499	-4.72943	-1.48161	3.99793	0
0.2087	-0.422414	-3.50303	0.050224	9.48822	0
0.2093	2.62897	-0.758877	0.966812	12.5428	0
0.2100	5.68036	2.89999	0.652912	11.6244	0
0.2107	4.46036	5.65092	-1.48161	13.1517	0
0.2113	3.84897	5.34601	-3.00088	15.8969	0
0.2120	4.76327	3.2049	-3.00088	16.2013	0
0.2127	4.76327	4.12639	-1.48161	17.7286	0
0.2133	8.42605	6.56564	0.351568	20.4738	0
0.2140	11.7831	5.34601	-1.48161	18.642	0
0.2147	9.64605	1.98528	-3.61613	17.4242	0
0.2153	9.03744	1.37546	-2.69954	20.4738	0
0.2160	8.42605	2.89999	-1.78295	18.0331	0
0.2167	2.32328	3.82149	-2.3982	13.1517	0
0.2173	-2.5595	3.5098	-3.31478	14.679	0
0.2180	-2.5595	0.460747	-6.96858	15.8969	0
0.2187	-2.5595	-0.758877	-10.3336	13.1517	0
0.2193	-1.3395	2.29018	-8.80175	12.2334	0
0.2200	0.49189	3.82149	-7.88517	10.0971	0
0.2207	-2.2538	2.29018	-9.71834	7.04753	0
0.2213	-5.30519	0.765652	-9.11565	8.87929	0
0.2220	-4.08519	-2.89322	-8.80175	9.79268	0
0.2227	-0.119499	-4.42452	-12.4681	5.52024	0
0.2233	1.10328	-0.453971	-14.904	3.07955	0
0.2240	-3.17088	1.98528	-14.904	2.77509	0
0.2247	-5.61088	-0.758877	-14.904	0.63887	0
0.2253	-0.728108	-0.758877	-14.3013	0.334409	0
0.2260	2.01758	2.59509	-11.8529	0.943331	0
0.2267	-1.94811	2.89999	-11.2502	0.63887	0
0.2273	-1.94811	0.155841	-11.8529	3.07955	0
0.2280	1.10328	-2.58831	-10.6349	4.30239	0
0.2287	-4.08519	-1.9785	-10.0197	0.943331	0
0.2293	-9.88504	-0.453971	-11.8529	0.334409	0
0.2300	-5.30519	-0.453971	-12.1668	3.99793	0
0.2307	0.49189	-1.9785	-10.6349	4.60685	0
0.2313	0.186196	-3.50303	-10.3336	2.47063	0
0.2320	0.797584	-3.80793	-10.0197	4.60685	0
0.2327	3.84897	-3.50303	-8.19907	7.65646	0
0.2333	3.54328	-4.72943	-8.19907	6.13415	0
0.2340	0.186196	-6.25396	-9.71834	3.99793	0
0.2347	0.186196	-5.33924	-9.71834	6.43861	0
0.2353	1.10328	-3.80793	-7.58382	8.57483	0
0.2360	-0.422414	-3.50303	-4.83406	5.8247	0
0.2367	-1.64519	-2.28341	-4.23137	2.47063	0
0.2373	-0.119499	0.460747	-5.75065	2.16617	0
0.2380	-1.0338	1.07056	-6.05199	0.943331	0
0.2387	-4.08519	0.155841	-4.83406	-2.10627	0
0.2393	-3.47658	-1.67359	-4.23137	-1.19289	0
0.2400	-3.47658	-3.50303	-2.3982	0.334409	0
0.2407	-6.83366	-2.58831	-0.56502	-3.32911	0
0.2413	-8.05366	-1.67359	-2.09685	-6.99263	0
0.2420	-7.44227	-2.58831	-4.23137	-7.60155	0
0.2427	-8.96796	-4.11962	-2.69954	-7.90602	0
0.2433	-9.57935	-5.03433	-2.3982	-8.8194	0
0.2440	-10.4937	-6.55886	-2.69954	-8.51494	0
0.2447	-13.8507	-7.16867	-0.56502	-9.43332	0
0.2453	-14.1564	-8.6932	1.26816	-10.3467	0
0.2460	-10.188	-9.91283	0.652912	-8.8194	0
0.2467	-8.66227	-8.08339	0.351568	-8.21048	0
0.2473	-8.66227	-5.64415	1.87084	-8.51494	0
0.2480	-6.22227	-6.55886	3.10133	-6.68318	0
0.2487	-2.5595	-7.77849	3.40267	-4.85641	0
0.2493	-0.728108	-6.55886	1.26816	-4.2425	0
0.2500	-0.728108	-4.72943	0.050224	-2.10627	0
0.2507	-0.119499	-1.36869	3.10133	3.07955	0
0.2513	3.23758	1.07056	4.92195	4.91131	0
0.2520	4.76327	-2.28341	2.48609	2.16617	0
0.2527	-0.119499	-4.72943	4.62061	0.334409	0
0.2533	-3.77949	-0.758877	8.28696	1.24779	0
0.2540	-2.2538	-0.758877	5.23585	1.86171	0
0.2547	0.186196	-8.08339	2.48609	0.334409	0
0.2553	2.01758	-8.99811	5.83854	0.63887	0
0.2560	3.84897	-4.11962	7.67171	1.86171	0
0.2567	3.23758	-4.11962	6.75513	1.55225	0
0.2573	2.32328	-6.55886	6.75513	0.334409	0
0.2580	2.01758	-5.94905	4.31926	-1.49735	0
0.2587	0.797584	-6.86377	1.87084	-3.63357	0
0.2593	-1.3395	-8.6932	2.18474	-4.54696	0
0.2600	-5.30519	-7.77849	2.18474	-4.85641	0
0.2607	-8.05366	-6.55886	2.48609	-6.07426	0
0.2613	-3.77949	-6.86377	4.31926	-6.99263	0
0.2620	2.32328	-5.64415	5.23585	-6.07426	0
0.2627	2.62897	-5.94905	7.37037	-5.46533	0
0.2633	2.01758	-8.6932	10.4215	-6.99263	0
0.2640	3.54328	-9.30301	9.20354	-8.8194	0
0.2647	0.186196	-7.16867	7.67171	-10.0422	0
0.2653	-5.61088	-5.94905	8.5883	-10.6512	0
0.2660	-5.30519	-6.55886	7.37037	-9.12885	0
0.2667	-1.94811	-8.08339	6.75513	-6.37872	0
0.2673	-2.2538	-8.3883	11.3381	-5.16087	0
0.2680	-2.86519	-8.08339	11.6394	-2.41074	0
0.2687	-0.728108	-8.08339	7.67171	1.24779	0
0.2693	0.49189	-8.6932	8.5883	1.24779	0
0.2700	-0.728108	-7.16867	12.8573	0.63887	0
0.2707	-1.64519	-4.72943	11.3381	3.07955	0
0.2713	1.10328	-5.33924	8.88965	3.99793	0
0.2720	2.32328	-7.47358	8.5883	3.68848	0
0.2727	-1.64519	-7.77849	8.5883	6.13415	0
0.2733	-5.00227	-8.08339	8.28696	8.87929	0
0.2740	-0.728108	-8.08339	7.37037	9.79268	0
0.2747	5.98605	-4.72943	7.06903	10.7111	0
0.2753	6.59466	-2.28341	8.28696	9.48822	0
0.2760	2.62897	-3.50303	6.75513	4.91131	0
0.2767	-1.3395	-3.80793	3.10133	1.55225	0
0.2773	-4.08519	-2.89322	3.40267	2.16617	0
0.2780	-5.61088	-3.80793	5.83854	4.60685	0
0.2787	-5.91658	-5.64415	4.01792	5.21577	0
0.2793	-5.61088	-6.25396	2.18474	3.99793	0
0.2800	-6.52796	-7.77849	1.87084	1.55225	0
0.2807	-6.22227	-8.99811	0.652912	-0.274514	0
0.2813	-6.52796	-8.3883	-0.866364	1.86171	0
0.2820	-10.188	-7.77849	-0.866364	5.21577	0
0.2827	-11.7164	-7.16867	-0.866364	4.30239	0
0.2833	-6.52796	-3.50303	-1.18026	0.63887	0
0.2840	-4.39088	0.765652	-2.69954	-0.274514	0
0.2847	-6.22227	1.98528	-4.53271	-0.274514	0
0.2853	-4.69658	2.89999	-3.31478	-0.274514	0
0.2860	-1.3395	2.89999	-1.48161	2.47063	0
0.2867	-0.422414	0.460747	-2.09685	6.13415	0
0.2873	0.186196	-1.67359	-1.18026	8.27037	0
0.2880	0.186196	0.155841	0.966812	8.57483	0
0.2887	-1.94811	0.155841	-1.48161	7.04753	0
0.2893	-1.64519	-2.28341	-5.75065	6.13415	0
0.2900	-0.728108	-0.149065	-4.23137	7.96092	0
0.2907	-0.728108	4.12639	-0.866364	9.18376	0
0.2913	1.40619	4.12639	-0.56502	8.87929	0
0.2920	4.46036	2.29018	-0.263676	10.0971	0
0.2927	4.76327	3.5098	0.652912	11.32	0
0.2933	4.76327	5.04111	-0.56502	10.4066	0
0.2940	5.37466	3.82149	-1.18026	8.87929	0
0.2947	4.15466	2.29018	0.351568	7.04753	0
0.2953	2.62897	2.29018	-0.56502	6.74307	0
0.2960	0.797584	3.82149	-2.69954	7.65646	0
0.2967	0.797584	5.34601	-2.3982	7.96092	0
0.2973	5.68036	4.12639	-2.3982	6.74307	0
0.2980	8.42605	1.98528	-3.91747	6.13415	0
0.2987	5.68036	2.89999	-3.61613	4.60685	0
0.2993	3.84897	2.89999	-3.61613	1.55225	0
0.3000	3.54328	-0.758877	-5.4493	-1.49735	0
0.3007	-0.728108	-1.36869	-5.4493	-4.2425	0
0.3013	-3.17088	2.89999	-5.14796	-6.07426	0
0.3020	-2.5595	4.7362	-5.14796	-6.99263	0
0.3027	-3.47658	2.29018	-3.61613	-8.21048	0
0.3033	-3.47658	1.07056	-3.91747	-10.3467	0
0.3040	-2.86519	1.98528	-6.05199	-11.5695	0
0.3047	-5.30519	2.29018	-5.14796	-11.5695	0
0.3053	-5.30519	3.5098	-3.91747	-11.5695	0
0.3060	-1.64519	6.87054	-5.14796	-10.9556	0
0.3067	-1.64519	9.9196	-6.36589	-10.0422	0
0.3073	-0.728108	12.0607	-6.96858	-9.73778	0
0.3080	2.01758	14.5	-5.75065	-8.8194	0
0.3087	2.62897	12.9754	-1.18026	-6.68318	0
0.3093	5.68036	9.30979	0.351568	-6.07426	0
0.3100	10.2574	10.8343	-1.78295	-5.76979	0
0.3107	8.12035	14.1951	-1.48161	-3.32911	0
0.3113	6.59466	12.3656	0.652912	-2.41074	0
0.3120	11.4774	11.1392	-0.56502	-4.54696	0
0.3127	9.34313	10.8343	-1.48161	-3.63357	0
0.3133	3.84897	7.17545	0.351568	-1.49735	0
0.3140	7.20605	7.48036	1.26816	-3.93803	0
0.3147	11.1717	12.0607	1.87084	-6.37872	0
0.3153	8.42605	10.8343	2.48609	-4.85641	0
0.3160	6.59466	7.17545	1.5695	-4.2425	0
0.3167	6.59466	9.9196	0.652912	-4.2425	0
0.3173	4.15466	11.4509	1.26816	-3.32911	0
0.3180	0.797584	8.69998	0.351568	-6.07426	0
0.3187	-0.422414	7.48036	-0.56502	-9.12885	0
0.3193	0.186196	6.87054	2.18474	-7.90602	0
0.3200	-0.119499	5.95583	4.01792	-9.12885	0
0.3207	-0.422414	7.78526	1.87084	-12.4829	0
0.3213	2.01758	9.00488	-1.18026	-9.73778	0
0.3220	1.40619	7.17545	-1.48161	-6.07426	0
0.3227	-2.5595	5.34601	-2.09685	-8.51494	0
0.3233	-2.2538	3.2049	-4.53271	-7.90602	0
0.3240	-0.728108	2.89999	-6.36589	-6.99263	0
0.3247	-4.39088	6.87054	-4.23137	-11.5695	0
0.3253	-6.83366	9.30979	-1.48161	-11.874	0
0.3260	-5.30519	8.09017	0.050224	-6.99263	0
0.3267	-4.39088	10.2245	1.26816	-6.99263	0
0.3273	-2.5595	10.2245	1.26816	-7.90602	0
0.3280	1.71189	5.34601	-0.263676	-3.32911	0
0.3287	5.68036	4.7362	-0.56502	0.334409	0
0.3293	9.34313	6.26073	2.18474	0.63887	0
0.3300	10.2574	4.4313	4.92195	3.07955	0
0.3307	10.5631	6.56564	6.45378	6.13415	0
0.3313	13.0031	8.09017	7.67171	6.74307	0
0.3320	11.7831	1.98528	7.06903	5.52024	0
0.3327	7.20605	1.37546	5.83854	4.60685	0
0.3333	8.73174	8.09017	7.67171	4.91131	0
0.3340	12.7002	6.56564	8.88965	6.13415	0
0.3347	12.0888	1.98528	7.67171	8.27037	0
0.3353	13.0031	4.4313	9.50489	9.79268	0
0.3360	12.3945	4.4313	10.7228	7.65646	0
0.3367	5.06897	3.5098	5.83854	3.99793	0
0.3373	1.10328	6.56564	2.78743	3.07955	0
0.3380	3.23758	5.65092	5.83854	2.47063	0
0.3387	1.71189	1.07056	6.75513	0.334409	0
0.3393	-1.64519	2.89999	3.70402	0.334409	0
0.3400	-1.3395	5.34601	4.62061	0.943331	0
0.3407	-0.728108	2.59509	5.83854	-0.274514	0
0.3413	-0.728108	1.68037	4.01792	-1.19289	0
0.3420	-1.64519	1.98528	4.31926	-0.888429	0
0.3427	-3.47658	-0.149065	4.92195	-1.49735	0
0.3433	-1.3395	-0.758877	3.10133	-2.72019	0
0.3440	0.49189	1.07056	3.10133	-4.2425	0
0.3447	-2.86519	0.765652	3.40267	-4.85641	0
0.3453	-1.64519	-1.06378	0.351568	-2.72019	0
0.3460	3.23758	-0.758877	0.050224	-1.49735	0
0.3467	1.10328	0.765652	3.40267	-3.32911	0
0.3473	-0.728108	-0.149065	2.18474	-3.02465	0
0.3480	2.01758	-2.58831	-0.56502	-0.274514	0
0.3487	-1.64519	-4.42452	0.652912	0.029947	0
0.3493	-5.61088	-5.94905	0.351568	-2.41074	0
0.3500	-1.3395	-5.94905	-1.78295	-1.80181	0
0.3507	2.32328	-5.64415	0.050224	2.77509	0
0.3513	1.71189	-5.33924	1.5695	5.21577	0
0.3520	3.54328	-2.28341	0.050224	3.07955	0
0.3527	4.46036	1.07056	-0.263676	2.16617	0
0.3533	1.10328	1.07056	-0.263676	3.99793	0
0.3540	-2.2538	2.29018	-3.00088	5.52024	0
0.3547	-3.17088	5.65092	-4.23137	5.8247	0
0.3553	-1.64519	3.82149	-1.78295	5.8247	0
0.3560	0.49189	1.98528	-0.56502	4.30239	0
0.3567	1.40619	4.4313	-1.78295	4.60685	0
0.3573	2.32328	3.82149	-1.18026	6.13415	0
0.3580	2.93467	1.98528	0.351568	3.99793	0
0.3587	2.32328	7.17545	0.050224	1.55225	0
0.3593	4.15466	8.39507	-0.56502	4.30239	0
0.3600	5.98605	0.460747	-2.09685	4.91131	0
0.3607	1.40619	-3.19812	-3.61613	-1.49735	0
0.3613	-5.91658	-2.89322	-2.3982	-4.85641	0
0.3620	-8.05366	-7.77849	-0.263676	-3.02465	0
0.3627	-6.83366	-10.8275	-0.866364	-3.32911	0
0.3633	-6.52796	-8.3883	-2.3982	-4.2425	0
0.3640	-6.22227	-7.77849	-2.09685	-1.49735	0
0.3647	-4.39088	-7.77849	-2.3982	-1.19289	0
0.3653	-2.86519	-5.33924	-2.3982	-3.32911	0
0.3660	-5.00227	-5.94905	-2.3982	-3.32911	0
0.3667	-5.91658	-7.47358	-2.09685	-2.10627	0
0.3673	-4.08519	-5.03433	0.351568	-2.41074	0
0.3680	-4.39088	-2.28341	0.966812	-0.583967	0
0.3687	-4.39088	-2.28341	-2.3982	3.07955	0
0.3693	0.186196	1.07056	-1.78295	4.30239	0
0.3700	0.797584	6.87054	1.5695	3.99793	0
0.3707	-1.94811	7.17545	2.18474	4.91131	0
0.3713	1.71189	2.29018	2.18474	7.04753	0
0.3720	3.84897	2.29018	1.5695	7.04753	0
0.3727	-2.86519	6.56564	-2.09685	6.74307	0
0.3733	-5.91658	6.26073	-2.3982	7.65646	0
0.3740	-4.39088	1.98528	2.18474	7.04753	0
0.3747	-6.22227	1.98528	2.78743	5.8247	0
0.3753	-5.91658	2.89999	1.5695	7.65646	0
0.3760	-3.47658	1.37546	2.18474	9.79268	0
0.3767	-2.86519	-0.453971	1.26816	8.57483	0
0.3773	-1.64519	-2.58831	1.26816	4.91131	0
0.3780	0.186196	-3.19812	2.48609	1.24779	0
0.3787	-2.5595	-1.67359	2.48609	0.029947	0
0.3793	-5.91658	-1.36869	2.48609	1.24779	0
0.3800	-6.22227	-1.06378	1.5695	-0.583967	0
0.3807	-5.30519	0.155841	-0.263676	-4.85641	0
0.3813	-3.47658	-0.758877	0.351568	-6.37872	0
0.3820	-1.3395	-0.758877	1.87084	-5.76979	0
0.3827	-2.5595	1.68037	0.050224	-6.07426	0
0.3833	-3.77949	0.460747	-0.56502	-5.76979	0
0.3840	-3.17088	-2.58831	0.351568	-4.85641	0
0.3847	-3.77949	-3.50303	-1.78295	-5.16087	0
0.3853	-7.13657	-3.80793	-3.00088	-6.07426	0
0.3860	-8.96796	-2.58831	-1.18026	-6.37872	0
0.3867	-7.44227	-1.06378	-1.48161	-7.90602	0
0.3873	-5.91658	-3.80793	-2.3982	-7.90602	0
0.3880	-7.74796	-5.94905	-1.48161	-5.16087	0
0.3887	-8.05366	-2.89322	-0.263676	-2.72019	0
0.3893	-4.69658	-1.67359	2.18474	-0.888429	0
0.3900	-3.47658	-3.80793	4.01792	2.47063	0
0.3907	-2.86519	-2.89322	2.18474	4.30239	0
0.3913	0.186196	-2.28341	0.652912	2.16617	0
0.3920	1.10328	-4.11962	0.966812	0.943331	0
0.3927	1.40619	-4.72943	-0.56502	3.07955	0
0.3933	4.46036	-2.58831	-0.866364	4.91131	0
0.3940	5.06897	-0.453971	1.5695	4.60685	0
0.3947	3.54328	0.155841	0.652912	4.91131	0
0.3953	5.37466	-3.50303	-2.3982	4.91131	0
0.3960	5.98605	-8.3883	-2.09685	3.68848	0
0.3967	1.40619	-6.86377	-0.866364	1.86171	0
0.3973	-1.64519	-0.453971	-2.09685	0.943331	0
0.3980	-0.728108	0.155841	-3.31478	1.55225	0
0.3987	2.32328	-5.03433	-5.14796	1.24779	0
0.3993	2.93467	-7.16867	-6.66723	-0.888429	0
0.4000	-1.64519	-6.25396	-5.14796	-1.80181	0
0.4007	-5.91658	-5.64415	-3.31478	-1.49735	0
0.4013	-4.69658	-5.94905	-3.91747	-0.583967	0
0.4020	-2.5595	-7.16867	-3.91747	0.029947	0
0.4027	-3.17088	-8.99811	-2.3982	-2.72019	0
0.4033	-3.77949	-7.16867	-3.31478	-4.85641	0
0.4040	-5.61088	-5.94905	-5.4493	-1.80181	0
0.4047	-6.22227	-7.47358	-6.05199	-1.49735	0
0.4053	-3.47658	-6.25396	-4.53271	-5.46533	0
0.4060	-2.5595	-1.9785	-2.69954	-4.54696	0
0.4067	-3.77949	-2.28341	-2.3982	0.029947	0
0.4073	-2.5595	-4.42452	-3.00088	-0.583967	0
0.4080	-1.3395	-3.19812	-4.23137	-1.19289	0
0.4087	-2.5595	-2.89322	-4.53271	1.86171	0
0.4093	-3.77949	-3.50303	-3.91747	1.86171	0
0.4100	-5.00227	-1.67359	-4.23137	2.47063	0
0.4107	-6.22227	-1.9785	-5.14796	7.352	0
0.4113	-3.77949	-4.11962	-3.31478	7.65646	0
0.4120	0.186196	-3.50303	-2.09685	3.99793	0
0.4127	1.10328	-2.89322	-3.31478	4.91131	0
0.4133	0.186196	-3.19812	-3.31478	8.27037	0
0.4140	0.797584	-1.36869	-3.31478	8.57483	0
0.4147	2.01758	-0.758877	-6.36589	7.96092	0
0.4153	2.93467	-2.28341	-6.96858	7.352	0
0.4160	3.54328	-1.06378	-3.31478	6.74307	0
0.4167	5.68036	1.37546	-3.31478	7.04753	0
0.4173	9.34313	0.765652	-6.36589	5.8247	0
0.4180	8.73174	0.155841	-6.36589	3.38401	0
0.4187	5.37466	0.460747	-6.05199	3.68848	0
0.4193	4.76327	-0.758877	-8.80175	3.38401	0
0.4200	4.76327	-3.19812	-9.417	0.334409	0
0.4207	0.186196	-2.89322	-7.58382	-1.80181	0
0.4213	-3.47658	-1.9785	-6.66723	-1.49735	0
0.4220	-3.47658	-2.89322	-6.36589	0.334409	0
0.4227	-3.47658	-3.50303	-6.96858	0.029947	0
0.4233	-5.00227	-3.50303	-8.50041	-3.32911	0
0.4240	-5.00227	-4.42452	-8.80175	-4.54696	0
0.4247	-2.86519	-5.64415	-7.88517	-2.72019	0
0.4253	-2.5595	-4.42452	-7.88517	-3.63357	0
0.4260	-5.30519	-2.89322	-7.88517	-6.68318	0
0.4267	-6.22227	-4.42452	-6.96858	-6.07426	0
0.4273	-2.5595	-6.55886	-6.36589	-5.46533	0
0.4280	-0.728108	-5.33924	-5.4493	-6.07426	0
0.4287	-0.119499	-3.19812	-3.31478	-4.2425	0
0.4293	4.46036	-4.42452	-1.78295	-0.583967	0
0.4300	9.34313	-7.16867	-2.3982	0.63887	0
0.4307	8.42605	-7.77849	-2.3982	1.86171	0
0.4313	5.37466	-8.6932	-0.263676	3.68848	0
0.4320	2.32328	-11.4374	2.18474	3.07955	0
0.4327	-3.47658	-11.4374	1.5695	1.24779	0
0.4333	-8.96796	-9.30301	-0.56502	1.55225	0
0.4340	-9.88504	-8.3883	-1.18026	3.38401	0
0.4347	-9.27365	-6.55886	0.351568	6.74307	0
0.4353	-9.88504	-5.33924	1.26816	6.74307	0
0.4360	-10.7993	-7.77849	-0.263676	1.55225	0
0.4367	-11.105	-6.25396	-3.31478	1.55225	0
0.4373	-7.13657	-0.149065	-6.36589	6.74307	0
0.4380	-1.64519	1.07056	-6.66723	6.74307	0
0.4387	0.797584	-2.28341	-3.91747	4.60685	0
0.4393	-0.119499	-4.42452	-3.31478	7.65646	0
0.4400	-1.3395	-4.11962	-4.23137	6.74307	0
0.4407	-0.422414	-1.9785	-2.3982	0.029947	0
0.4413	2.93467	-0.758877	-0.866364	-1.80181	0
0.4420	4.15466	-2.58831	-3.31478	0.029947	0
0.4427	0.186196	-2.58831	-3.31478	-1.49735	0
0.4433	-2.5595	-0.149065	2.18474	-0.888429	0
0.4440	-2.5595	-0.453971	4.92195	0.63887	0
0.4447	-5.00227	-2.58831	3.10133	-2.10627	0
0.4453	-7.44227	0.155841	3.70402	-3.32911	0
0.4460	-6.52796	5.34601	4.31926	0.029947	0
0.4467	-3.17088	6.26073	2.78743	0.029947	0
0.4473	-0.422414	3.2049	4.01792	-3.63357	0
0.4480	-1.94811	2.59509	7.67171	-4.2425	0
0.4487	-3.17088	2.89999	7.37037	0.029947	0
0.4493	1.10328	1.98528	4.62061	3.99793	0
0.4500	3.23758	2.59509	5.23585	4.91131	0
0.4507	1.10328	4.7362	6.45378	2.77509	0
0.4513	2.93467	3.82149	4.01792	2.47063	0
0.4520	6.90036	3.5098	3.10133	5.21577	0
0.4527	7.20605	3.82149	5.83854	4.91131	0
0.4533	7.81744	1.98528	5.23585	3.07955	0
0.4540	8.73174	0.155841	2.78743	3.68848	0
0.4547	7.81744	0.765652	3.10133	4.30239	0
0.4553	9.34313	-0.758877	3.70402	3.38401	0
0.4560	9.95174	-3.19812	1.5695	2.16617	0
0.4567	3.84897	-1.9785	0.050224	0.943331	0
0.4573	-1.64519	-0.453971	-1.48161	-1.80181	0
0.4580	-2.5595	-1.67359	-4.53271	-3.02465	0
0.4587	-1.94811	-2.58831	-4.53271	-2.41074	0
0.4593	-1.64519	-1.9785	-1.48161	-3.32911	0
0.4600	-1.94811	-0.758877	-0.263676	-5.76979	0
0.4607	-2.2538	-1.06378	-1.18026	-6.99263	0
0.4613	-0.728108	-2.28341	-1.48161	-6.99263	0
0.4620	0.186196	-3.50303	-1.78295	-6.37872	0
0.4627	0.49189	-6.86377	-1.78295	-5.16087	0
0.4633	1.10328	-8.08339	-3.00088	-6.37872	0
0.4640	-2.5595	-3.19812	-3.31478	-8.21048	0
0.4647	-5.91658	-0.758877	0.050224	-7.29709	0
0.4653	-0.728108	-3.80793	1.26816	-6.68318	0
0.4660	4.76327	-2.89322	-1.18026	-7.90602	0
0.4667	6.59466	3.5098	0.652912	-6.99263	0
0.4673	8.73174	4.7362	4.01792	-3.63357	0
0.4680	7.51174	1.98528	1.87084	-3.63357	0
0.4687	0.186196	4.12639	-0.56502	-4.85641	0
0.4693	-4.39088	8.09017	0.351568	-3.02465	0
0.4700	-5.00227	8.39507	-0.866364	-0.888429	0
0.4707	-7.13657	8.09017	-0.866364	-0.583967	0
0.4713	-5.30519	8.09017	2.18474	-1.49735	0
0.4720	0.797584	8.39507	3.70402	-0.888429	0
0.4727	2.62897	11.1392	4.92195	1.24779	0
0.4733	2.01758	12.3656	5.83854	2.16617	0
0.4740	4.15466	10.2245	3.10133	3.07955	0
0.4747	6.59466	8.39507	2.18474	4.91131	0
0.4753	5.68036	7.78526	4.62061	3.99793	0
0.4760	2.62897	5.04111	3.70402	1.55225	0
0.4767	2.62897	3.5098	2.48609	2.77509	0
0.4773	6.59466	3.2049	4.31926	2.47063	0
0.4780	7.20605	3.5098	3.10133	-0.274514	0
0.4787	5.06897	4.12639	0.966812	0.943331	0
0.4793	7.20605	1.68037	2.48609	0.943331	0
0.4800	6.28897	-1.9785	2.48609	-6.07426	0
0.4807	-1.64519	-0.453971	0.652912	-9.73778	0
0.4813	-5.30519	1.07056	1.26816	-6.68318	0
0.4820	-3.47658	-2.28341	0.652912	-7.60155	0
0.4827	-4.39088	-3.50303	-0.866364	-11.5695	0
0.4833	-5.30519	-1.06378	0.652912	-11.5695	0
0.4840	-3.17088	1.98528	2.48609	-11.874	0
0.4847	-1.94811	5.95583	0.652912	-14.9236	0
0.4853	-1.94811	8.09017	0.351568	-16.4509	0
0.4860	0.186196	6.56564	3.10133	-15.5375	0
0.4867	1.71189	6.56564	4.31926	-14.3147	0
0.4873	-0.119499	8.39507	2.48609	-13.4013	0
0.4880	-3.47658	7.78526	2.48609	-12.1785	0
0.4887	-1.94811	8.39507	2.78743	-8.8194	0
0.4893	4.76327	11.1392	0.050224	-7.29709	0
0.4900	9.03744	11.1392	0.351568	-8.8194	0
0.4907	8.73174	10.2245	5.23585	-7.60155	0
0.4913	8.42605	10.2245	5.83854	-2.41074	0
0.4920	5.06897	9.9196	2.18474	-2.41074	0
0.4927	0.797584	8.39507	2.18474	-6.37872	0
0.4933	-0.422414	8.09017	2.18474	-5.46533	0
0.4940	-1.94811	6.87054	-0.56502	-1.49735	0
0.4947	-2.86519	4.12639	0.351568	0.029947	0
0.4953	1.10328	3.2049	0.966812	-0.888429	0
0.4960	3.23758	4.7362	-1.78295	-1.49735	0
0.4967	0.797584	5.04111	-1.48161	-0.583967	0
0.4973	-0.728108	4.7362	-2.09685	1.24779	0
0.4980	-0.728108	4.7362	-5.75065	1.24779	0
0.4987	-1.64519	4.4313	-3.91747	-0.583967	0
0.4993	-2.2538	4.7362	-0.866364	0.334409	0
0.5000	-2.5595	4.7362	-4.23137	0.334409	0
0.5007	-1.3395	3.5098	-4.83406	-2.72019	0
0.5013	2.01758	2.59509	-1.18026	-6.07426	0
0.5020	2.32328	1.98528	-3.91747	-4.54696	0
0.5027	1.71189	1.98528	-6.66723	-0.583967	0
0.5033	2.32328	2.29018	-2.69954	0.334409	0
0.5040	1.40619	1.98528	-3.31478	-2.72019	0
0.5047	-1.64519	1.37546	-7.88517	-4.2425	0
0.5053	-4.39088	1.07056	-6.96858	-4.2425	0
0.5060	-6.22227	-0.758877	-3.31478	-4.2425	0
0.5067	-6.52796	-1.36869	-2.3982	-1.80181	0
0.5073	-4.69658	0.155841	-2.3982	3.07955	0
0.5080	-2.5595	0.765652	-2.3982	3.99793	0
0.5087	-1.0338	1.37546	-3.91747	2.47063	0
0.5093	1.10328	3.2049	-3.31478	3.07955	0
0.5100	2.01758	1.07056	-0.263676	3.99793	0
0.5107	3.84897	-1.36869	0.050224	4.91131	0
0.5113	6.59466	1.07056	-2.3982	7.96092	0
0.5120	6.28897	1.98528	-3.31478	9.48822	0
0.5127	6.59466	-0.758877	-0.866364	10.0971	0
0.5133	10.8688	0.765652	0.652912	13.7607	0
0.5140	11.1717	3.82149	-0.263676	16.8153	0
0.5147	7.51174	1.07056	-1.18026	16.8153	0
0.5153	9.64605	-1.36869	-1.78295	16.5058	0
0.5160	12.3945	-0.453971	-2.69954	14.3696	0
0.5167	5.37466	-0.758877	-2.3982	11.32	0
0.5173	-1.64519	-1.67359	-1.48161	11.0155	0
0.5180	-0.728108	-1.06378	-2.3982	10.7111	0
0.5187	0.186196	-0.149065	-5.4493	9.48822	0
0.5193	-1.64519	1.07056	-7.28248	10.4066	0
0.5200	-3.17088	2.59509	-8.19907	9.48822	0
0.5207	-5.61088	1.37546	-8.19907	6.43861	0
0.5213	-8.66227	0.155841	-6.66723	6.13415	0
0.5220	-10.7993	0.155841	-6.36589	7.65646	0
0.5227	-11.7164	-1.36869	-6.96858	7.04753	0
0.5233	-9.88504	-2.58831	-6.36589	6.74307	0
0.5240	-7.74796	-2.58831	-4.83406	6.74307	0
0.5247	-8.05366	-2.89322	-3.00088	6.13415	0
0.5253	-6.83366	-1.67359	-2.3982	5.8247	0
0.5260	-5.00227	-1.06378	-2.09685	5.8247	0
0.5267	-5.00227	-5.03433	0.966812	7.65646	0
0.5273	-2.5595	-6.55886	1.5695	10.4066	0
0.5280	-1.64519	-3.80793	-2.09685	7.65646	0
0.5287	-4.69658	-5.94905	-2.69954	3.07955	0
0.5293	-5.61088	-9.30301	1.26816	4.91131	0
0.5300	-3.77949	-6.25396	1.5695	8.57483	0
0.5307	-3.47658	-5.03433	-0.866364	9.79268	0
0.5313	0.186196	-7.47358	-1.18026	10.4066	0
0.5320	4.46036	-7.16867	0.351568	10.7111	0
0.5327	3.54328	-7.47358	0.351568	13.1517	0
0.5333	3.84897	-9.30301	0.050224	15.8969	0
0.5340	5.06897	-7.47358	-0.263676	13.4562	0
0.5347	4.15466	-4.42452	0.050224	10.7111	0
0.5353	6.59466	-2.58831	0.351568	14.679	0
0.5360	8.42605	-1.67359	-1.48161	17.7286	0
0.5367	5.68036	-1.67359	-5.14796	14.3696	0
0.5373	7.81744	0.460747	-5.75065	12.5428	0
0.5380	12.3945	2.89999	-0.866364	12.2334	0
0.5387	8.42605	0.155841	1.26816	9.79268	0
0.5393	4.46036	-2.89322	-1.48161	7.65646	0
0.5400	4.15466	-1.9785	-2.3982	4.91131	0
0.5407	-0.119499	-1.9785	-2.09685	2.16617	0
0.5413	-1.0338	-3.80793	-3.91747	2.47063	0
0.5420	4.46036	-3.19812	-3.91747	3.07955	0
0.5427	2.93467	-1.67359	-1.18026	0.334409	0
0.5433	-2.2538	-2.58831	-0.56502	-1.49735	0
0.5440	-0.422414	-3.19812	-0.866364	-2.41074	0
0.5447	0.186196	-4.72943	0.351568	-4.54696	0
0.5453	-5.00227	-5.33924	1.26816	-4.2425	0
0.5460	-5.30519	-4.11962	1.26816	-1.49735	0
0.5467	-2.86519	-5.33924	2.18474	-1.80181	0
0.5473	-4.69658	-7.77849	1.87084	-3.63357	0
0.5480	-7.74796	-8.3883	2.18474	-1.80181	0
0.5487	-7.44227	-10.8275	5.53719	0.334409	0
0.5493	-5.91658	-14.1883	7.67171	-0.274514	0
0.5500	-3.47658	-12.0539	5.83854	0.334409	0
0.5507	-1.64519	-9.60792	4.01792	3.07955	0
0.5513	-3.47658	-10.8275	5.23585	3.99793	0
0.5520	-8.05366	-9.30301	5.83854	3.07955	0
0.5527	-9.57935	-4.11962	3.10133	2.47063	0
0.5533	-10.4937	-1.06378	0.652912	0.943331	0
0.5540	-12.0193	0.460747	2.48609	-0.583967	0
0.5547	-8.05366	2.89999	4.01792	1.24779	0
0.5553	-2.5595	4.12639	2.18474	2.47063	0
0.5560	-2.86519	4.4313	0.050224	0.943331	0
0.5567	-0.119499	2.89999	0.050224	0.334409	0
0.5573	6.28897	0.155841	0.351568	0.63887	0
0.5580	5.98605	0.765652	-0.866364	-2.41074	0
0.5587	3.84897	2.29018	-2.3982	-6.68318	0
0.5593	5.06897	-1.06378	-2.09685	-8.8194	0
0.5600	1.10328	-3.50303	-2.09685	-9.73778	0
0.5607	-2.2538	-1.67359	-3.00088	-10.0422	0
0.5613	2.93467	-1.9785	-3.00088	-9.73778	0
0.5620	3.84897	-2.28341	-2.69954	-11.5695	0
0.5627	-2.2538	1.07056	-0.866364	-12.1785	0
0.5633	-1.3395	0.155841	2.48609	-11.5695	0
0.5640	0.49189	-5.03433	2.48609	-14.9236	0
0.5647	-4.39088	-5.64415	-0.263676	-19.196	0
0.5653	-6.22227	-4.42452	-0.263676	-18.8916	0
0.5660	-3.77949	-6.25396	0.351568	-17.6737	0
0.5667	-3.47658	-7.47358	-0.866364	-18.2827	0
0.5673	-3.47658	-5.94905	0.351568	-17.9782	0
0.5680	-2.2538	-4.42452	2.48609	-15.842	0
0.5687	-1.64519	-4.42452	2.18474	-13.7058	0
0.5693	-1.64519	-5.03433	1.5695	-11.5695	0
0.5700	-0.728108	-3.50303	1.87084	-9.73778	0
0.5707	1.71189	-0.758877	1.5695	-7.60155	0
0.5713	1.10328	0.460747	1.5695	-6.68318	0
0.5720	-2.5595	2.59509	2.18474	-7.90602	0
0.5727	0.186196	5.65092	2.48609	-8.21048	0
0.5733	6.28897	6.26073	2.48609	-4.85641	0
0.5740	5.68036	5.04111	2.18474	-3.32911	0
0.5747	5.68036	5.34601	3.40267	-3.93803	0
0.5753	11.7831	3.82149	5.23585	-2.72019	0
0.5760	10.5631	1.07056	4.01792	-3.32911	0
0.5767	1.10328	3.2049	3.40267	-6.07426	0
0.5773	-2.2538	6.56564	5.53719	-6.68318	0
0.5780	-1.64519	5.34601	4.31926	-7.29709	0
0.5787	-4.39088	4.4313	1.5695	-10.0422	0
0.5793	-4.39088	4.12639	3.40267	-9.73778	0
0.5800	-4.08519	1.68037	4.01792	-8.21048	0
0.5807	-6.83366	3.2049	0.351568	-10.3467	0
0.5813	-6.22227	8.39507	0.351568	-11.2651	0
0.5820	-2.5595	7.17545	4.01792	-10.6512	0
0.5827	-3.17088	2.89999	4.01792	-11.5695	0
0.5833	-4.69658	2.29018	3.70402	-11.2651	0
0.5840	-2.86519	2.89999	4.01792	-8.8194	0
0.5847	0.186196	2.89999	3.10133	-8.8194	0
0.5853	2.01758	3.82149	3.10133	-11.2651	0
0.5860	-0.119499	4.7362	5.83854	-11.5695	0
0.5867	-3.77949	5.95583	7.06903	-9.73778	0
0.5873	-2.5595	5.65092	4.92195	-7.90602	0
0.5880	-0.728108	1.37546	2.48609	-7.29709	0
0.5887	-1.64519	-0.453971	3.40267	-6.68318	0
0.5893	-0.728108	1.07056	5.83854	-4.54696	0
0.5900	2.01758	-1.67359	4.01792	-1.49735	0
0.5907	3.84897	-3.80793	2.48609	0.943331	0
0.5913	5.68036	-0.453971	4.62061	2.77509	0
0.5920	3.84897	1.98528	4.01792	3.68848	0
0.5927	1.71189	2.89999	0.652912	3.99793	0
0.5933	3.84897	7.48036	1.5695	3.68848	0
0.5940	5.68036	9.30979	2.48609	1.55225	0
0.5947	5.06897	7.17545	-0.263676	1.24779	0
0.5953	6.59466	5.65092	0.050224	2.77509	0
0.5960	5.68036	4.4313	2.18474	2.47063	0
0.5967	5.68036	3.82149	-0.56502	1.86171	0
0.5973	10.5631	6.56564	-5.4493	1.24779	0
0.5980	9.95174	7.78526	-5.4493	-1.49735	0
0.5987	4.76327	5.65092	-2.69954	-3.32911	0
0.5993	7.20605	3.82149	-2.3982	-0.583967	0
0.6000	6.59466	1.37546	-5.75065	1.24779	0
0.6007	-2.2538	1.37546	-6.96858	-2.41074	0
0.6013	-4.39088	4.7362	-4.83406	-4.2425	0
0.6020	-1.94811	4.7362	-4.23137	-2.72019	0
0.6027	-3.17088	0.155841	-5.75065	-2.41074	0
0.6033	-1.64519	-0.758877	-4.53271	-2.41074	0
0.6040	0.49189	1.98528	-2.3982	-1.49735	0
0.6047	-0.728108	3.82149	-1.48161	-0.583967	0
0.6053	0.49189	3.82149	0.351568	-0.274514	0
0.6060	2.93467	2.89999	0.351568	0.334409	0
0.6067	2.01758	2.89999	-2.69954	-0.274514	0
0.6073	2.32328	2.89999	-3.61613	0.029947	0
0.6080	2.62897	2.59509	-0.56502	3.38401	0
0.6087	2.62897	2.59509	0.966812	7.65646	0
0.6093	6.59466	4.7362	0.351568	8.27037	0
0.6100	8.42605	6.87054	0.351568	8.57483	0
0.6107	6.59466	6.56564	2.18474	11.9289	0
0.6113	8.42605	5.65092	4.92195	14.9835	0
0.6120	7.51174	4.4313	4.92195	14.679	0
0.6127	0.186196	4.12639	1.5695	14.3696	0
0.6133	0.186196	5.65092	-0.56502	16.2013	0
0.6140	4.15466	7.17545	-0.56502	17.1197	0
0.6147	2.32328	7.17545	-0.866364	15.8969	0
0.6153	-0.728108	5.04111	-0.263676	14.3696	0
0.6160	-0.119499	1.98528	0.966812	15.288	0
0.6167	1.10328	2.29018	1.26816	15.5924	0
0.6173	0.49189	4.4313	0.351568	13.1517	0
0.6180	-1.64519	2.59509	-3.61613	11.6244	0
0.6187	-2.86519	-0.149065	-6.96858	14.9835	0
0.6193	-2.2538	1.98528	-6.05199	16.2013	0
0.6200	-4.08519	2.89999	-6.05199	12.2334	0
0.6207	-7.13657	0.155841	-8.80175	8.57483	0
0.6213	-6.22227	-0.758877	-7.88517	7.65646	0
0.6220	-5.30519	-0.758877	-6.05199	5.8247	0
0.6227	-5.91658	-2.89322	-7.88517	4.91131	0
0.6233	-4.39088	-2.89322	-8.50041	6.13415	0
0.6240	-4.39088	0.460747	-6.05199	5.8247	0
0.6247	-7.44227	0.765652	-6.66723	2.47063	0
0.6253	-7.44227	-1.67359	-9.71834	1.24779	0
0.6260	-5.00227	-1.36869	-8.80175	3.07955	0
0.6267	-2.86519	1.98528	-4.23137	3.99793	0
0.6273	-1.64519	2.29018	-4.23137	4.91131	0
0.6280	0.186196	-0.453971	-8.80175	7.352	0
0.6287	3.23758	-1.67359	-9.11565	8.57483	0
0.6293	3.84897	-2.28341	-5.4493	6.43861	0
0.6300	-0.728108	-4.11962	-3.31478	5.8247	0
0.6307	-1.64519	-5.03433	-2.69954	10.0971	0
0.6313	2.93467	-3.80793	-2.3982	12.8473	0
0.6320	3.84897	-3.50303	-3.61613	12.2334	0
0.6327	4.46036	-3.19812	-3.31478	11.9289	0
0.6333	9.64605	-2.89322	-2.3982	12.2334	0
0.6340	9.95174	-3.50303	-3.31478	10.4066	0
0.6347	5.68036	-4.11962	-1.78295	10.7111	0
0.6353	6.59466	-3.80793	0.050224	13.1517	0
0.6360	7.51174	-5.64415	-3.00088	12.5428	0
0.6367	3.84897	-7.16867	-4.23137	9.48822	0
0.6373	1.40619	-4.42452	-0.56502	9.18376	0
0.6380	-0.119499	0.460747	0.050224	8.87929	0
0.6387	-1.3395	0.765652	-1.18026	5.8247	0
0.6393	0.797584	-2.58831	0.351568	3.99793	0
0.6400	0.797584	-6.25396	-1.48161	3.99793	0
0.6407	-2.5595	-8.6932	-4.83406	2.47063	0
0.6413	-2.5595	-8.99811	-1.78295	0.943331	0
0.6420	-0.728108	-8.99811	1.26816	-0.583967	0
0.6427	-1.94811	-8.99811	0.050224	-3.63357	0
0.6433	-2.86519	-7.77849	0.652912	-5.76979	0
0.6440	-3.77949	-5.33924	3.40267	-4.85641	0
0.6447	-4.39088	-5.94905	2.48609	-4.85641	0
0.6453	-0.119499	-8.08339	1.26816	-5.46533	0
0.6460	4.46036	-7.16867	2.78743	-4.54696	0
0.6467	2.62897	-4.72943	4.01792	-3.93803	0
0.6473	1.40619	-5.03433	4.92195	-3.63357	0
0.6480	3.23758	-5.33924	4.92195	-2.72019	0
0.6487	1.10328	-5.03433	2.18474	-1.49735	0
0.6493	-2.5595	-5.64415	2.48609	0.63887	0
0.6500	-1.64519	-6.25396	4.92195	1.24779	0
0.6507	-0.422414	-4.42452	4.31926	1.24779	0
0.6513	1.40619	-2.89322	3.10133	3.07955	0
0.6520	4.76327	-3.19812	4.92195	3.07955	0
0.6527	2.32328	-3.50303	6.15244	1.55225	0
0.6533	-0.728108	-4.42452	4.62061	3.68848	0
0.6540	4.15466	-7.16867	3.70402	5.8247	0
0.6547	4.76327	-8.08339	3.70402	2.16617	0
0.6553	-3.47658	-6.25396	4.01792	-0.583967	0
0.6560	-4.69658	-4.42452	3.70402	-1.19289	0
0.6567	1.10328	-5.33924	1.26816	-3.63357	0
0.6573	0.797584	-8.08339	-1.78295	-3.93803	0
0.6580	-1.94811	-8.99811	-1.48161	-4.85641	0
0.6587	-0.728108	-7.16867	0.966812	-10.9556	0
0.6593	0.186196	-8.6932	1.5695	-13.0918	0
0.6600	-3.77949	-13.2736	0.050224	-11.2651	0
0.6607	-11.4107	-14.4932	-2.3982	-15.2281	0
0.6613	-17.2078	-10.8275	-2.69954	-18.5871	0
0.6620	-19.0392	-8.99811	-0.866364	-16.1464	0
0.6627	-20.5649	-10.2177	-0.56502	-17.3643	0
0.6633	-22.3963	-9.91283	-1.48161	-19.5005	0
0.6640	-21.1763	-8.6932	-0.263676	-16.1464	0
0.6647	-20.2592	-8.3883	1.26816	-16.4509	0
0.6653	-20.5649	-6.55886	0.351568	-20.1144	0
0.6660	-17.2078	-4.11962	-0.56502	-17.9782	0
0.6667	-11.4107	-4.11962	0.351568	-16.4509	0
0.6673	-8.96796	-4.11962	1.87084	-18.8916	0
0.6680	-8.35935	-1.9785	2.18474	-17.0598	0
0.6687	-5.30519	-1.9785	1.5695	-12.1785	0
0.6693	1.40619	-3.50303	2.18474	-10.6512	0
0.6700	4.76327	-1.67359	4.31926	-11.5695	0
0.6707	3.54328	0.460747	5.23585	-9.43332	0
0.6713	5.98605	-0.758877	4.01792	-6.07426	0
0.6720	9.03744	-1.67359	4.31926	-5.76979	0
0.6727	4.76327	-1.06378	4.92195	-7.29709	0
0.6733	1.10328	-0.758877	3.70402	-6.07426	0
0.6740	3.23758	-0.453971	3.40267	-4.2425	0
0.6747	2.93467	-0.758877	4.92195	-5.16087	0
0.6753	1.40619	-0.758877	1.87084	-4.2425	0
0.6760	2.93467	2.89999	-1.18026	-1.80181	0
0.6767	2.01758	5.65092	1.5695	-2.41074	0
0.6773	1.10328	4.7362	3.70402	-3.32911	0
0.6780	4.76327	2.89999	0.351568	-3.32911	0
0.6787	3.84897	1.07056	-0.56502	-6.07426	0
0.6793	-1.3395	-1.36869	1.5695	-6.07426	0
0.6800	-1.94811	-0.453971	0.351568	-4.2425	0
0.6807	-0.422414	-0.149065	-2.3982	-6.99263	0
0.6813	1.10328	-2.58831	-1.78295	-9.73778	0
0.6820	3.84897	-0.758877	-0.866364	-6.37872	0
0.6827	5.68036	1.98528	-1.78295	-4.54696	0
0.6833	3.84897	-1.06378	-4.23137	-8.21048	0
0.6840	0.49189	-0.758877	-5.4493	-10.6512	0
0.6847	-2.5595	6.56564	-3.61613	-10.3467	0
0.6853	-3.47658	10.5294	-1.48161	-9.43332	0
0.6860	-2.86519	10.2245	-3.91747	-6.68318	0
0.6867	-3.17088	11.7558	-5.4493	-5.76979	0
0.6873	-1.64519	10.8343	-3.61613	-7.29709	0
0.6880	2.01758	6.56564	-3.31478	-5.76979	0
0.6887	1.71189	3.82149	-4.23137	-2.41074	0
0.6893	0.49189	2.29018	-2.3982	-1.80181	0
0.6900	2.62897	3.2049	-1.48161	-0.583967	0
0.6907	3.23758	6.56564	-3.31478	2.77509	0
0.6913	2.01758	7.48036	-2.3982	2.16617	0
0.6920	0.49189	7.17545	1.26816	1.24779	0
0.6927	-1.0338	9.30979	1.26816	4.60685	0
0.6933	2.01758	10.2245	-1.48161	7.96092	0
0.6940	8.42605	9.30979	-2.3982	8.57483	0
0.6947	9.03744	11.1392	0.050224	9.79268	0
0.6953	5.98605	11.4509	2.18474	11.0155	0
0.6960	5.68036	7.78526	0.351568	8.57483	0
0.6967	1.71189	5.95583	-3.91747	6.43861	0
0.6973	-3.47658	7.78526	-6.36589	6.13415	0
0.6980	-5.00227	7.78526	-5.4493	5.21577	0
0.6987	-7.13657	6.87054	-5.14796	4.30239	0
0.6993	-8.66227	9.30979	-5.14796	3.99793	0
0.7000	-5.91658	11.1392	-2.3982	3.07955	0
0.7007	-5.00227	9.30979	-2.3982	3.99793	0
0.7013	-6.83366	8.39507	-5.75065	3.99793	0
0.7020	-5.30519	10.5294	-6.66723	2.16617	0
0.7027	-2.5595	8.09017	-5.14796	1.55225	0
0.7033	-3.17088	2.29018	-6.96858	1.86171	0
0.7040	-5.00227	1.07056	-9.71834	-0.583967	0
0.7047	-5.30519	2.59509	-9.417	-0.583967	0
0.7053	-0.728108	2.29018	-9.71834	2.77509	0
0.7060	5.68036	4.12639	-9.417	3.07955	0
0.7067	6.59466	5.95583	-6.96858	1.86171	0
0.7073	4.76327	2.29018	-6.05199	3.07955	0
0.7080	3.84897	-0.149065	-7.28248	3.38401	0
0.7087	2.01758	2.29018	-7.28248	2.47063	0
0.7093	-1.0338	2.89999	-7.88517	2.16617	0
0.7100	-3.47658	1.07056	-10.0197	3.68848	0
0.7107	-3.47658	0.155841	-8.80175	6.74307	0
0.7113	-1.0338	-2.28341	-6.36589	8.57483	0
0.7120	0.49189	-5.33924	-6.96858	6.74307	0
0.7127	-0.422414	-4.42452	-8.19907	7.352	0
0.7133	0.186196	-3.19812	-6.96858	12.2334	0
0.7140	0.49189	-3.50303	-6.36589	13.4562	0
0.7147	-1.3395	-2.28341	-8.80175	11.32	0
0.7153	0.797584	-0.758877	-9.71834	12.5428	0
0.7160	3.54328	0.155841	-6.66723	14.3696	0
0.7167	1.10328	2.59509	-5.14796	13.1517	0
0.7173	1.10328	4.7362	-6.96858	11.6244	0
0.7180	5.98605	3.2049	-7.28248	10.4066	0
0.7187	5.98605	-1.67359	-4.23137	8.87929	0
0.7193	2.93467	-5.64415	-2.69954	11.0155	0
0.7200	4.76327	-5.33924	-4.23137	11.9289	0
0.7207	5.06897	-2.89322	-5.14796	5.8247	0
0.7213	0.49189	-3.50303	-4.23137	0.63887	0
0.7220	-1.3395	-5.03433	-3.91747	3.99793	0
0.7227	0.49189	-4.42452	-2.69954	6.13415	0
0.7233	0.797584	-4.72943	-0.56502	3.07955	0
0.7240	-0.422414	-4.42452	-1.48161	1.55225	0
0.7247	0.797584	-3.80793	-4.23137	2.16617	0
0.7253	1.71189	-6.86377	-2.3982	2.16617	0
0.7260	0.186196	-7.47358	-0.56502	3.99793	0
0.7267	2.01758	-1.67359	-2.3982	4.91131	0
0.7273	6.59466	2.29018	-2.69954	2.16617	0
0.7280	5.98605	1.07056	0.351568	2.77509	0
0.7287	5.98605	0.155841	-0.56502	6.74307	0
0.7293	13.6145	0.155841	-3.61613	5.52024	0
0.7300	16.9716	2.29018	-1.48161	3.99793	0
0.7307	10.5631	4.4313	1.5695	7.96092	0
0.7313	6.90036	1.98528	0.351568	10.0971	0
0.7320	7.51174	-0.758877	-1.48161	7.04753	0
0.7327	4.76327	0.460747	-0.866364	6.43861	0
0.7333	1.40619	0.765652	-0.866364	7.96092	0
0.7340	0.797584	-1.36869	-1.18026	6.74307	0
0.7347	2.01758	-0.758877	0.966812	4.91131	0
0.7353	4.76327	0.155841	2.78743	4.91131	0
0.7360	4.46036	-2.28341	1.87084	5.8247	0
0.7367	2.32328	-4.11962	1.26816	6.13415	0
0.7373	2.93467	-3.80793	2.48609	5.21577	0
0.7380	1.40619	-2.58831	3.10133	3.99793	0
0.7387	-3.77949	-1.36869	2.78743	1.55225	0
0.7393	-4.39088	-0.758877	1.5695	-0.583967	0
0.7400	-3.47658	-0.149065	1.5695	-2.72019	0
0.7407	-4.39088	1.07056	2.18474	-4.54696	0
0.7413	-1.64519	2.29018	1.5695	-6.68318	0
0.7420	1.10328	3.82149	2.18474	-7.29709	0
0.7427	-1.3395	2.59509	5.83854	-5.76979	0
0.7433	-1.3395	-2.28341	7.98561	-5.46533	0
0.7440	-1.3395	-4.42452	7.67171	-8.21048	0
0.7447	-6.22227	-2.58831	6.75513	-9.73778	0
0.7453	-8.05366	-3.80793	4.92195	-6.37872	0
0.7460	-4.39088	-6.55886	4.92195	-4.2425	0
0.7467	-3.77949	-4.42452	7.67171	-6.68318	0
0.7473	-5.30519	-2.28341	9.50489	-8.51494	0
0.7480	-5.91658	-4.42452	9.80623	-5.76979	0
0.7487	-3.77949	-5.03433	11.0367	-2.41074	0
0.7493	0.49189	-2.89322	12.8573	-1.49735	0
0.7500	2.01758	-0.453971	13.7739	-0.274514	0
0.7507	-0.422414	3.2049	12.2547	1.24779	0
0.7513	-1.3395	4.7362	9.20354	0.63887	0
0.7520	-0.119499	3.5098	9.20354	-0.274514	0
0.7527	1.71189	3.82149	11.0367	1.55225	0
0.7533	4.76327	3.82149	9.50489	2.16617	0
0.7540	6.59466	1.37546	7.67171	0.63887	0
0.7547	8.12035	1.07056	9.50489	1.86171	0
0.7553	9.64605	3.82149	8.28696	4.91131	0
0.7560	6.90036	2.89999	4.92195	3.99793	0
0.7567	2.01758	1.07056	6.45378	3.07955	0
0.7573	0.49189	3.2049	9.20354	4.91131	0
0.7580	0.797584	3.2049	7.98561	3.07955	0
0.7587	0.186196	1.07056	6.75513	-2.72019	0
0.7593	-1.64519	1.98528	7.98561	-4.54696	0
0.7600	-5.30519	3.82149	9.50489	-4.2425	0
0.7607	-5.30519	3.82149	10.4215	-6.68318	0
0.7613	-1.0338	3.82149	9.50489	-9.43332	0
0.7620	-2.5595	2.29018	9.20354	-9.73778	0
0.7627	-6.22227	-1.36869	10.4215	-8.21048	0
0.7633	-3.47658	-2.58831	11.0367	-7.29709	0
0.7640	-1.64519	-2.58831	9.50489	-7.60155	0
0.7647	-2.86519	-3.50303	9.50489	-8.8194	0
0.7653	-0.728108	-3.50303	9.20354	-10.3467	0
0.7660	2.32328	-3.19812	8.5883	-9.73778	0
0.7667	0.186196	-4.42452	10.4215	-8.21048	0
0.7673	-0.728108	-5.03433	11.0367	-7.29709	0
0.7680	-0.728108	-3.80793	6.75513	-6.99263	0
0.7687	-4.39088	-2.89322	4.01792	-5.46533	0
0.7693	-7.13657	-1.9785	7.67171	-4.54696	0
0.7700	-5.91658	-2.28341	10.7228	-3.93803	0
0.7707	-2.86519	-2.89322	8.88965	-2.72019	0
0.7713	-1.0338	-2.28341	5.83854	-3.02465	0
0.7720	-0.728108	-1.67359	5.83854	-3.93803	0
0.7727	-0.728108	-2.58831	7.67171	-0.583967	0
0.7733	0.186196	-1.06378	8.5883	2.77509	0
0.7740	1.10328	1.68037	5.23585	0.334409	0
0.7747	0.186196	1.07056	0.351568	-2.41074	0
0.7753	-0.422414	0.155841	-0.56502	-0.274514	0
0.7760	-0.422414	2.89999	1.26816	3.07955	0
0.7767	-0.728108	5.65092	0.652912	3.99793	0
0.7773	0.797584	3.82149	0.351568	1.55225	0
0.7780	3.23758	1.98528	0.351568	-1.19289	0
0.7787	1.40619	4.12639	-0.56502	0.334409	0
0.7793	-2.2538	4.12639	0.050224	2.47063	0
0.7800	-5.30519	1.07056	-0.56502	-1.49735	0
0.7807	-8.96796	1.98528	-6.05199	-3.93803	0
0.7813	-11.7164	5.04111	-9.11565	-0.274514	0
0.7820	-14.1564	2.29018	-5.14796	0.029947	0
0.7827	-16.5992	-1.9785	-3.61613	-4.2425	0
0.7833	-14.7678	-0.758877	-7.88517	-2.72019	0
0.7840	-12.6307	0.765652	-7.88517	0.334409	0
0.7847	-15.3764	-3.50303	-3.31478	-1.49735	0
0.7853	-17.5135	-5.94905	-3.31478	-2.10627	0
0.7860	-15.6821	-2.58831	-6.05199	-0.583967	0
0.7867	-15.0707	-0.453971	-5.75065	-0.274514	0
0.7873	-13.545	-1.06378	-3.61613	-0.274514	0
0.7880	-10.4937	-0.758877	-3.91747	0.63887	0
0.7887	-8.96796	-1.06378	-4.23137	2.16617	0
0.7893	-3.47658	-2.58831	-2.69954	3.38401	0
0.7900	5.98605	-0.758877	-3.00088	4.91131	0
0.7907	10.5631	1.37546	-4.23137	7.65646	0
0.7913	10.8688	0.155841	-3.31478	11.32	0
0.7920	12.0888	-0.453971	-4.23137	10.4066	0
0.7927	11.1717	1.07056	-6.36589	6.43861	0
0.7933	6.59466	2.29018	-5.14796	6.74307	0
0.7940	4.15466	4.7362	-3.31478	8.57483	0
0.7947	3.84897	5.95583	-5.75065	8.27037	0
0.7953	3.84897	2.89999	-6.96858	8.87929	0
0.7960	3.54328	0.765652	-6.36589	9.48822	0
0.7967	3.54328	3.2049	-6.96858	7.65646	0
0.7973	4.15466	3.5098	-7.88517	6.74307	0
0.7980	5.98605	0.460747	-7.88517	6.13415	0
0.7987	9.64605	-0.758877	-8.50041	3.38401	0
0.7993	11.7831	0.765652	-9.71834	1.86171	0
0.8000	9.34313	1.98528	-9.71834	1.86171	0
0.8007	7.81744	0.765652	-7.28248	-0.583967	0
0.8013	10.2574	-0.149065	-6.05199	-2.72019	0
0.8020	10.5631	3.2049	-7.28248	-3.02465	0
0.8027	7.51174	5.04111	-6.36589	-4.2425	0
0.8033	5.98605	1.37546	-3.31478	-5.16087	0
0.8040	2.93467	-0.453971	-3.91747	-5.46533	0
0.8047	-2.5595	2.89999	-6.96858	-7.90602	0
0.8053	-4.39088	4.12639	-6.96858	-9.73778	0
0.8060	-2.5595	1.98528	-6.96858	-8.8194	0
0.8067	-2.5595	1.07056	-7.28248	-6.99263	0
0.8073	-2.86519	1.07056	-5.75065	-6.68318	0
0.8080	-0.728108	1.37546	-5.14796	-6.99263	0
0.8087	2.32328	1.98528	-6.05199	-7.60155	0
0.8093	4.76327	3.82149	-4.23137	-6.07426	0
0.8100	5.06897	4.4313	-1.48161	-3.02465	0
0.8107	4.76327	1.37546	-2.69954	-1.49735	0
0.8113	3.84897	-0.758877	-3.91747	-2.10627	0
0.8120	2.93467	-0.149065	-1.48161	-3.32911	0
0.8127	4.15466	0.155841	-1.48161	-2.72019	0
0.8133	9.64605	0.460747	-3.31478	-0.888429	0
0.8140	13.0031	3.82149	-1.18026	0.029947	0
0.8147	11.4774	4.7362	0.351568	0.334409	0
0.8153	11.1717	0.460747	-1.18026	1.24779	0
0.8160	11.7831	-1.67359	-0.866364	1.24779	0
0.8167	8.42605	-1.67359	0.652912	-2.10627	0
0.8173	3.54328	-1.67359	-0.56502	-5.46533	0
0.8180	1.10328	0.155841	-0.56502	-7.29709	0
0.8187	0.186196	1.07056	0.351568	-7.90602	0
0.8193	-1.3395	-1.9785	0.966812	-8.51494	0
0.8200	-4.39088	-1.9785	1.26816	-9.12885	0
0.8207	-5.91658	2.89999	0.351568	-9.43332	0
0.8213	-5.61088	2.59509	-1.18026	-8.51494	0
0.8220	-6.52796	-1.36869	0.351568	-8.8194	0
0.8227	-7.13657	-1.36869	2.18474	-11.2651	0
0.8233	-6.22227	-0.758877	1.26816	-11.874	0
0.8240	-6.52796	-1.06378	2.18474	-9.73778	0
0.8247	-6.52796	-0.453971	4.01792	-9.73778	0
0.8253	-5.30519	-0.758877	2.78743	-13.0918	0
0.8260	-3.47658	-2.58831	1.26816	-12.7874	0
0.8267	-1.64519	-3.19812	3.40267	-9.12885	0
0.8273	-1.64519	-3.50303	4.31926	-7.90602	0
0.8280	-5.30519	-3.19812	4.01792	-8.21048	0
0.8287	-8.96796	-0.758877	4.01792	-6.07426	0
0.8293	-8.66227	-0.149065	2.18474	-3.63357	0
0.8300	-8.66227	-2.28341	0.652912	-1.19289	0
0.8307	-8.35935	-3.50303	2.18474	1.86171	0
0.8313	-3.47658	-2.89322	3.10133	3.07955	0
0.8320	2.01758	-1.9785	1.26816	3.38401	0
0.8327	2.01758	-1.67359	1.26816	2.47063	0
0.8333	0.186196	-2.28341	2.78743	0.334409	0
0.8340	-1.64519	-0.758877	0.652912	0.63887	0
0.8347	-1.94811	2.59509	-1.78295	4.30239	0
0.8353	0.186196	1.98528	-2.3982	5.52024	0
0.8360	0.186196	0.155841	-2.3982	4.91131	0
0.8367	-2.5595	0.460747	-1.78295	5.8247	0
0.8373	0.186196	0.155841	-2.3982	6.13415	0
0.8380	5.98605	-0.758877	-3.61613	3.99793	0
0.8387	5.37466	0.460747	-3.61613	3.38401	0
0.8393	2.01758	1.07056	-2.3982	4.30239	0
0.8400	2.01758	-1.06378	-3.00088	2.47063	0
0.8407	-2.5595	-3.50303	-3.91747	-1.19289	0
0.8413	-10.188	-4.42452	-3.91747	-2.41074	0
0.8420	-10.7993	-4.42452	-3.91747	-2.41074	0
0.8427	-8.66227	-4.11962	-3.91747	-3.63357	0
0.8433	-11.105	-5.03433	-3.31478	-5.76979	0
0.8440	-10.7993	-4.72943	-4.23137	-5.76979	0
0.8447	-8.35935	-5.33924	-6.36589	-4.2425	0
0.8453	-10.7993	-8.3883	-7.58382	-3.93803	0
0.8460	-12.0193	-8.3883	-6.96858	-4.85641	0
0.8467	-6.83366	-5.33924	-7.58382	-6.68318	0
0.8473	-4.39088	-4.72943	-9.11565	-6.99263	0
0.8480	-5.30519	-5.94905	-9.71834	-4.2425	0
0.8487	-2.86519	-5.33924	-9.11565	-1.19289	0
0.8493	-0.728108	-5.94905	-8.80175	-0.888429	0
0.8500	-1.64519	-5.03433	-7.88517	-0.583967	0
0.8507	0.49189	-0.758877	-7.58382	3.38401	0
0.8513	5.37466	0.765652	-8.50041	6.74307	0
0.8520	4.46036	-1.06378	-6.96858	4.91131	0
0.8527	0.797584	1.68037	-4.83406	3.07955	0
0.8533	0.797584	7.17545	-6.05199	5.52024	0
0.8540	1.71189	7.78526	-6.36589	6.74307	0
0.8547	2.01758	5.65092	-5.14796	5.8247	0
0.8553	3.54328	4.7362	-6.36589	7.65646	0
0.8560	2.93467	0.765652	-7.88517	10.0971	0
0.8567	1.71189	-5.03433	-5.75065	8.27037	0
0.8573	2.32328	-4.42452	-4.53271	5.8247	0
0.8580	2.62897	-1.67359	-4.83406	6.13415	0
0.8587	4.15466	-2.58831	-4.23137	6.74307	0
0.8593	7.51174	-2.58831	-4.83406	6.74307	0
0.8600	1.10328	0.460747	-6.96858	5.8247	0
0.8607	-9.27365	0.460747	-6.66723	3.07955	0
0.8613	-6.22227	1.37546	-6.05199	0.943331	0
0.8620	2.93467	4.12639	-6.96858	2.16617	0
0.8627	2.32328	2.59509	-6.36589	3.68848	0
0.8633	-0.422414	-0.149065	-5.14796	3.07955	0
0.8640	0.49189	0.460747	-6.96858	3.99793	0
0.8647	-3.17088	0.155841	-8.80175	4.91131	0
0.8653	-8.66227	-0.758877	-7.58382	2.16617	0
0.8660	-6.52796	0.460747	-4.83406	1.24779	0
0.8667	-2.2538	0.155841	-4.53271	6.43861	0
0.8673	-2.86519	-0.758877	-3.91747	7.65646	0
0.8680	-5.30519	0.765652	-0.866364	3.38401	0
0.8687	-4.39088	1.37546	1.26816	3.38401	0
0.8693	-1.3395	0.155841	1.5695	8.87929	0
0.8700	-2.5595	0.765652	1.26816	11.6244	0
0.8707	-6.22227	2.59509	0.966812	12.2334	0
0.8713	-6.22227	0.155841	3.10133	12.5428	0
0.8720	-4.69658	-3.19812	6.75513	12.2334	0
0.8727	-1.64519	-2.58831	6.15244	12.5428	0
0.8733	3.84897	0.155841	4.92195	15.8969	0
0.8740	7.20605	1.07056	7.98561	16.8153	0
0.8747	5.68036	1.37546	11.3381	15.8969	0
0.8753	5.68036	1.68037	11.3381	18.3376	0
0.8760	4.76327	0.155841	9.50489	19.2559	0
0.8767	1.40619	-1.06378	7.98561	12.5428	0
0.8773	1.10328	1.07056	8.28696	8.27037	0
0.8780	2.62897	2.29018	8.5883	10.4066	0
0.8787	0.797584	0.155841	8.5883	9.48822	0
0.8793	1.10328	0.155841	9.80623	4.91131	0
0.8800	4.76327	-1.06378	12.2547	4.30239	0
0.8807	7.20605	-4.42452	11.6394	3.38401	0
0.8813	6.90036	-1.9785	10.1201	1.24779	0
0.8820	5.68036	1.98528	9.50489	2.47063	0
0.8827	2.62897	-1.06378	7.67171	1.86171	0
0.8833	0.797584	-5.94905	5.53719	-2.41074	0
0.8840	1.40619	-4.11962	5.83854	-3.63357	0
0.8847	2.62897	-2.58831	7.98561	-2.10627	0
0.8853	2.62897	-3.80793	8.5883	-2.72019	0
0.8860	2.01758	-3.50303	6.75513	-2.72019	0
0.8867	2.62897	-0.149065	6.75513	-0.583967	0
0.8873	4.46036	0.155841	8.5883	1.24779	0
0.8880	4.76327	-3.50303	9.50489	2.16617	0
0.8887	3.23758	-4.72943	8.28696	3.68848	0
0.8893	3.84897	-4.42452	7.98561	4.60685	0
0.8900	8.42605	-6.55886	8.5883	3.68848	0
0.8907	12.0888	-6.86377	9.20354	4.60685	0
0.8913	12.0888	-3.80793	9.50489	7.65646	0
0.8920	9.64605	-2.89322	9.50489	7.352	0
0.8927	6.90036	-2.58831	9.50489	7.04753	0
0.8933	4.76327	1.07056	8.5883	10.0971	0
0.8940	4.15466	1.98528	6.75513	9.18376	0
0.8947	4.15466	-0.149065	6.75513	5.52024	0
0.8953	3.23758	-0.758877	8.28696	7.04753	0
0.8960	2.01758	-1.67359	7.67171	8.57483	0
0.8967	2.01758	-1.67359	6.45378	5.8247	0
0.8973	3.84897	2.89999	6.75513	6.13415	0
0.8980	6.59466	5.65092	6.75513	6.74307	0
0.8987	6.90036	2.89999	7.98561	3.38401	0
0.8993	7.20605	1.68037	8.28696	1.86171	0
0.9000	7.51174	1.07056	4.01792	0.63887	0
0.9007	4.15466	-0.758877	-0.263676	-3.32911	0
0.9013	-0.728108	-0.149065	0.050224	-4.54696	0
0.9020	-1.64519	1.98528	1.87084	-4.54696	0
0.9027	-3.17088	-1.06378	3.70402	-7.60155	0
0.9033	-7.13657	-4.11962	5.23585	-8.21048	0
0.9040	-5.30519	-3.50303	3.70402	-5.16087	0
0.9047	-1.94811	-5.03433	2.18474	-6.07426	0
0.9053	-5.00227	-7.16867	4.92195	-9.73778	0
0.9060	-7.74796	-4.42452	5.23585	-9.12885	0
0.9067	-4.39088	-1.06378	2.78743	-7.60155	0
0.9073	-1.64519	-1.67359	4.62061	-8.8194	0
0.9080	-2.2538	-1.36869	7.06903	-8.8194	0
0.9087	-2.5595	1.07056	5.83854	-5.16087	0
0.9093	1.10328	1.98528	4.92195	-4.2425	0
0.9100	5.68036	1.37546	3.10133	-7.60155	0
0.9107	6.59466	2.89999	0.966812	-5.46533	0
0.9113	6.28897	3.82149	2.48609	-0.274514	0
0.9120	5.98605	1.07056	4.31926	-1.49735	0
0.9127	3.54328	-1.06378	1.26816	-5.16087	0
0.9133	2.62897	-0.149065	-0.866364	-2.72019	0
0.9140	5.68036	-0.453971	-1.78295	0.029947	0
0.9147	7.51174	-2.58831	-3.00088	-1.49735	0
0.9153	8.42605	-0.453971	-2.3982	-2.41074	0
0.9160	8.42605	2.89999	-1.78295	-0.888429	0
0.9167	7.20605	2.89999	-3.61613	0.029947	0
0.9173	6.90036	3.82149	-1.78295	-1.80181	0
0.9180	6.59466	5.34601	-0.56502	-4.85641	0
0.9187	3.54328	2.89999	-5.14796	-6.37872	0
0.9193	2.01758	1.98528	-7.88517	-7.90602	0
0.9200	1.10328	5.34601	-6.36589	-11.2651	0
0.9207	-2.2538	5.04111	-7.88517	-11.874	0
0.9213	-0.422414	0.155841	-11.5515	-10.0422	0
0.9220	3.84897	-0.758877	-10.6349	-11.5695	0
0.9227	-0.422414	0.460747	-8.19907	-14.6191	0
0.9233	-5.30519	-2.58831	-8.19907	-15.2281	0
0.9240	-4.39088	-4.42452	-8.80175	-15.5375	0
0.9247	-7.74796	-2.58831	-9.11565	-17.9782	0
0.9253	-13.545	-2.58831	-11.5515	-18.2827	0
0.9260	-13.545	-4.42452	-13.3847	-15.842	0
0.9267	-12.6307	-1.67359	-12.1668	-14.6191	0
0.9273	-12.6307	-0.453971	-12.4681	-14.6191	0
0.9280	-10.7993	-2.28341	-14.3013	-15.2281	0
0.9287	-8.96796	-1.9785	-14.3013	-15.2281	0
0.9293	-6.83366	-0.758877	-12.4681	-12.7874	0
0.9300	-4.39088	-0.453971	-12.4681	-10.3467	0
0.9307	-3.17088	0.155841	-12.7694	-11.2651	0
0.9313	0.186196	-0.149065	-12.4681	-11.5695	0
0.9320	3.54328	0.460747	-13.0833	-9.12885	0
0.9327	2.62897	3.82149	-13.3847	-6.07426	0
0.9333	2.01758	5.04111	-11.2502	-3.32911	0
0.9340	2.93467	5.65092	-10.9363	-4.2425	0
0.9347	2.32328	8.39507	-13.3847	-5.76979	0
0.9353	4.46036	7.78526	-13.9874	-3.93803	0
0.9360	6.59466	5.65092	-12.7694	-3.63357	0
0.9367	2.32328	8.39507	-15.5192	-5.76979	0
0.9373	-1.64519	11.1392	-18.269	-4.85641	0
0.9380	-0.728108	9.30979	-14.3013	-4.85641	0
0.9387	-0.422414	9.30979	-12.7694	-7.90602	0
0.9393	-2.5595	9.9196	-17.6537	-7.29709	0
0.9400	-4.69658	7.78526	-19.7882	-5.76979	0
0.9407	-7.13657	7.48036	-15.8206	-10.0422	0
0.9413	-8.35935	10.2245	-14.3013	-11.874	0
0.9420	-7.44227	11.4509	-15.5192	-9.43332	0
0.9427	-7.13657	10.5294	-15.2179	-10.6512	0
0.9433	-8.05366	7.17545	-14.3013	-12.4829	0
0.9440	-8.35935	3.5098	-12.4681	-10.6512	0
0.9447	-8.35935	3.5098	-11.2502	-8.8194	0
0.9453	-5.61088	4.4313	-12.7694	-7.60155	0
0.9460	-2.5595	3.2049	-11.5515	-4.2425	0
0.9467	-3.47658	1.98528	-6.96858	-3.32911	0
0.9473	-5.30519	1.37546	-6.96858	-4.54696	0
0.9480	-4.39088	1.07056	-9.11565	-4.2425	0
0.9487	-5.30519	-0.758877	-7.88517	-2.10627	0
0.9493	-7.13657	-3.19812	-7.88517	-0.583967	0
0.9500	-5.91658	-2.58831	-9.11565	0.029947	0
0.9507	-1.64519	0.155841	-7.88517	2.47063	0
0.9513	-1.0338	0.155841	-6.96858	4.60685	0
0.9520	-4.08519	-1.67359	-8.80175	3.68848	0
0.9527	-5.91658	1.07056	-9.417	4.91131	0
0.9533	-5.61088	4.7362	-10.6349	8.57483	0
0.9540	-6.22227	3.82149	-13.3847	8.87929	0
0.9547	-5.30519	2.29018	-12.4681	8.27037	0
0.9553	0.49189	3.2049	-9.71834	10.4066	0
0.9560	1.71189	2.59509	-9.71834	10.0971	0
0.9567	-3.47658	0.460747	-9.71834	9.48822	0
0.9573	-3.17088	-0.453971	-8.50041	12.8473	0
0.9580	1.71189	-0.453971	-9.417	14.3696	0
0.9587	1.10328	0.765652	-9.417	12.2334	0
0.9593	-0.728108	1.68037	-7.88517	11.9289	0
0.9600	0.49189	-0.758877	-8.80175	11.6244	0
0.9607	-2.2538	-3.50303	-9.11565	8.57483	0
0.9613	-7.13657	-0.758877	-8.50041	5.8247	0
0.9620	-8.96796	2.89999	-9.11565	4.60685	0
0.9627	-8.96796	2.89999	-8.80175	3.99793	0
0.9633	-9.88504	-1.06378	-6.05199	5.8247	0
0.9640	-8.96796	-2.58831	-6.05199	6.74307	0
0.9647	-8.96796	-1.67359	-4.83406	5.21577	0
0.9653	-11.7164	-1.67359	-0.56502	5.52024	0
0.9660	-12.9364	-4.42452	-1.18026	7.96092	0
0.9667	-9.88504	-5.33924	-5.4493	11.0155	0
0.9673	-5.91658	-2.28341	-4.53271	11.9289	0
0.9680	-5.91658	-0.758877	-1.48161	9.79268	0
0.9687	-3.17088	-2.28341	-0.56502	8.87929	0
0.9693	5.37466	-2.89322	0.652912	11.6244	0
0.9700	8.42605	-2.28341	1.26816	14.9835	0
0.9707	3.54328	-1.36869	1.26816	17.7286	0
0.9713	4.46036	0.155841	4.31926	20.7782	0
0.9720	9.03744	1.07056	4.92195	19.5604	0
0.9727	4.15466	-1.67359	2.18474	18.0331	0
0.9733	-2.2538	-3.80793	4.01792	19.8649	0
0.9740	1.40619	-2.58831	6.45378	19.5604	0
0.9747	5.68036	-1.06378	5.83854	17.1197	0
0.9753	2.93467	-1.9785	6.45378	19.2559	0
0.9760	0.49189	-2.58831	6.45378	19.8649	0
0.9767	2.62897	-1.67359	4.01792	15.8969	0
0.9773	3.84897	-1.67359	6.75513	15.288	0
0.9780	2.32328	-0.758877	10.7228	16.5058	0
0.9787	1.10328	-0.453971	8.5883	13.1517	0
0.9793	2.62897	-1.9785	6.45378	10.4066	0
0.9800	2.01758	-2.89322	6.75513	9.48822	0
0.9807	-1.64519	-3.50303	5.83854	5.21577	0
0.9813	-0.728108	-3.19812	6.75513	2.16617	0
0.9820	5.06897	-1.9785	9.50489	2.77509	0
0.9827	6.59466	-2.58831	9.20354	2.16617	0
0.9833	2.01758	-5.64415	9.50489	0.943331	0
0.9840	-1.0338	-7.47358	11.3381	-0.274514	0
0.9847	-2.2538	-7.77849	9.80623	-3.63357	0
0.9853	-5.61088	-7.16867	8.5883	-6.99263	0
0.9860	-7.44227	-4.42452	11.3381	-6.07426	0
0.9867	-4.69658	-3.19812	12.556	-4.2425	0
0.9873	-2.86519	-5.03433	11.3381	-3.02465	0
0.9880	-3.47658	-6.25396	11.9533	-3.32911	0
0.9887	-2.86519	-5.03433	14.3892	-4.2425	0
0.9893	1.40619	-5.03433	14.3892	-2.72019	0
0.9900	3.84897	-6.55886	13.1712	-0.583967	0
0.9907	2.32328	-6.55886	15.0044	-1.49735	0
0.9913	1.71189	-5.33924	16.825	-1.19289	0
0.9920	3.84897	-4.11962	14.3892	1.55225	0
0.9927	5.68036	-3.80793	12.2547	3.07955	0
0.9933	5.68036	-3.19812	12.8573	3.99793	0
0.9940	7.51174	-2.28341	13.4726	3.99793	0
0.9947	12.3945	-2.28341	15.0044	2.16617	0
0.9953	17.583	-3.50303	16.825	1.24779	0
0.9960	16.6659	-4.42452	15.3058	1.24779	0
0.9967	9.03744	-4.11962	12.8573	1.24779	0
0.9973	2.01758	-4.42452	11.6394	1.24779	0
0.9980	1.10328	-5.33924	9.80623	-0.583967	0
0.9987	2.93467	-2.58831	8.28696	-3.32911	0
0.9993	4.15466	0.765652	8.88965	-3.93803	0
1.0000	5.68036	-0.758877	9.80623	-4.54696	0
1.0007	4.76327	-2.58831	9.20354	-7.29709	0
1.0013	2.01758	-0.453971	7.98561	-8.51494	0
1.0020	1.10328	2.29018	6.15244	-9.73778	0
1.0027	0.186196	1.07056	7.67171	-11.5695	0
1.0033	-1.3395	-0.149065	9.80623	-12.1785	0
1.0040	-0.728108	0.765652	7.06903	-11.5695	0
1.0047	1.10328	1.37546	2.78743	-10.0422	0
1.0053	3.54328	1.98528	3.70402	-8.8194	0
1.0060	8.12035	3.2049	6.75513	-10.6512	0
1.0067	12.0888	1.98528	7.67171	-11.2651	0
1.0073	12.7002	-2.58831	6.45378	-9.73778	0
1.0080	12.0888	-6.55886	4.92195	-10.9556	0
1.0087	10.5631	-5.64415	4.01792	-13.4013	0
1.0093	9.03744	-1.67359	2.78743	-11.874	0
1.0100	9.34313	0.155841	2.78743	-9.12885	0
1.0107	11.1717	0.765652	4.01792	-7.90602	0
1.0113	10.2574	2.29018	3.70402	-6.07426	0
1.0120	7.51174	4.12639	3.10133	-4.2425	0
1.0127	6.59466	3.82149	4.92195	-2.10627	0
1.0133	6.59466	3.5098	4.92195	-2.41074	0
1.0140	5.68036	3.82149	2.48609	-3.93803	0
1.0147	4.76327	2.29018	3.10133	-3.32911	0
1.0153	4.15466	0.460747	2.78743	-2.41074	0
1.0160	2.93467	-0.453971	-0.56502	-4.85641	0
1.0167	3.23758	1.07056	1.26816	-4.85641	0
1.0173	5.68036	3.2049	4.31926	-4.2425	0
1.0180	5.68036	3.2049	-0.56502	-6.37872	0
1.0187	0.797584	1.07056	-4.23137	-5.16087	0
1.0193	-4.08519	0.765652	-0.56502	-3.63357	0
1.0200	-7.13657	1.07056	-0.263676	-7.29709	0
1.0207	-10.7993	-0.758877	-3.61613	-9.73778	0
1.0213	-11.105	-2.28341	-2.69954	-10.3467	0
1.0220	-8.05366	-2.28341	-0.56502	-13.0918	0
1.0227	-7.44227	-0.758877	-2.09685	-13.4013	0
1.0233	-8.05366	2.89999	-3.31478	-11.874	0
1.0240	-6.22227	4.7362	-1.48161	-13.4013	0
1.0247	-7.44227	1.98528	-2.09685	-14.6191	0
1.0253	-8.96796	0.460747	-4.23137	-14.3147	0
1.0260	-5.30519	2.29018	-2.3982	-15.2281	0
1.0267	0.186196	1.37546	1.26816	-13.4013	0
1.0273	2.01758	-2.58831	-0.56502	-9.73778	0
1.0280	1.10328	-4.11962	-2.69954	-7.90602	0
1.0287	1.10328	-1.67359	0.351568	-7.29709	0
1.0293	3.84897	1.68037	2.18474	-5.16087	0
1.0300	6.90036	1.68037	0.050224	-3.32911	0
1.0307	8.42605	1.68037	-0.56502	-1.80181	0
1.0313	10.8688	3.82149	1.26816	-0.274514	0
1.0320	11.1717	5.04111	2.48609	0.334409	0
1.0327	5.68036	4.7362	1.87084	0.029947	0
1.0333	1.10328	6.56564	-2.09685	0.943331	0
1.0340	0.186196	7.17545	-5.14796	3.38401	0
1.0347	-3.77949	4.7362	-3.00088	5.52024	0
1.0353	-5.91658	2.89999	-0.56502	6.13415	0
1.0360	-2.86519	3.2049	-2.09685	6.13415	0
1.0367	0.186196	3.82149	-4.23137	4.60685	0
1.0373	0.186196	3.82149	-5.75065	2.77509	0
1.0380	-1.3395	2.59509	-6.05199	3.99793	0
1.0387	-2.2538	1.98528	-5.14796	6.13415	0
1.0393	-1.3395	2.29018	-3.61613	4.60685	0
1.0400	-1.3395	0.765652	-4.23137	2.16617	0
1.0407	-2.86519	-1.9785	-6.96858	1.55225	0
1.0413	-2.86519	-0.758877	-9.417	0.334409	0
1.0420	-2.5595	2.59509	-9.71834	-0.583967	0
1.0427	-1.94811	3.2049	-8.80175	1.86171	0
1.0433	0.797584	1.37546	-9.11565	3.07955	0
1.0440	-0.728108	-1.67359	-9.71834	0.334409	0
1.0447	-7.13657	-2.89322	-9.417	-0.888429	0
1.0453	-8.96796	-0.758877	-9.11565	0.943331	0
1.0460	-6.22227	0.155841	-11.2502	0.63887	0
1.0467	-5.30519	-1.67359	-12.1668	-0.888429	0
1.0473	-4.39088	-0.758877	-10.0197	0.943331	0
1.0480	-4.69658	1.68037	-7.88517	2.47063	0
1.0487	-4.08519	0.155841	-7.28248	2.47063	0
1.0493	0.186196	-1.36869	-6.36589	5.21577	0
1.0500	1.10328	0.765652	-6.36589	7.04753	0
1.0507	-2.86519	2.59509	-8.19907	6.43861	0
1.0513	-4.39088	0.765652	-7.88517	9.48822	0
1.0520	-3.47658	-0.149065	-6.36589	13.7607	0
1.0527	-1.64519	0.155841	-6.96858	12.2334	0
1.0533	3.84897	-1.67359	-7.58382	10.4066	0
1.0540	7.20605	-1.67359	-6.05199	13.1517	0
1.0547	4.76327	1.98528	-3.91747	14.0651	0
1.0553	2.32328	1.68037	-3.31478	12.2334	0
1.0560	0.186196	-1.36869	-4.23137	12.2334	0
1.0567	-2.5595	0.155841	-5.4493	12.5428	0
1.0573	-5.00227	1.37546	-6.05199	11.32	0
1.0580	-7.13657	-1.9785	-6.05199	8.87929	0
1.0587	-7.13657	-2.28341	-7.28248	6.74307	0
1.0593	-4.39088	0.155841	-6.96858	5.52024	0
1.0600	-5.91658	-2.58831	-5.4493	3.99793	0
1.0607	-10.4937	-5.33924	-6.36589	2.16617	0
1.0613	-9.27365	-3.80793	-7.28248	1.86171	0
1.0620	-5.30519	-2.89322	-5.14796	1.24779	0
1.0627	-4.39088	-4.11962	-5.4493	-0.583967	0
1.0633	-5.00227	-4.11962	-9.71834	-0.274514	0
1.0640	-5.91658	-2.58831	-11.2502	0.943331	0
1.0647	-5.00227	-1.36869	-10.0197	-1.19289	0
1.0653	-0.422414	-2.58831	-8.50041	-3.02465	0
1.0660	2.01758	-5.03433	-5.75065	-0.583967	0
1.0667	1.10328	-3.50303	-2.69954	1.55225	0
1.0673	3.84897	-0.758877	-2.09685	1.55225	0
1.0680	5.06897	-1.36869	-2.09685	1.55225	0
1.0687	-1.64519	-2.89322	-1.78295	3.07955	0
1.0693	-5.91658	-3.19812	-2.3982	4.91131	0
1.0700	-3.17088	-3.19812	-3.00088	5.8247	0
1.0707	-0.728108	-2.58831	-2.69954	7.04753	0
1.0713	0.186196	-3.50303	-0.263676	10.0971	0
1.0720	1.71189	-4.72943	3.10133	13.1517	0
1.0727	1.40619	-2.58831	4.01792	12.2334	0
1.0733	2.01758	-1.67359	3.70402	9.48822	0
1.0740	2.62897	-5.03433	4.92195	9.79268	0
1.0747	-1.0338	-4.72943	5.53719	11.6244	0
1.0753	-4.69658	-0.758877	4.92195	11.32	0
1.0760	-4.39088	-2.58831	5.53719	11.32	0
1.0767	-1.0338	-5.33924	5.83854	11.6244	0
1.0773	2.01758	-2.58831	4.92195	9.79268	0
1.0780	1.71189	-1.67359	4.92195	8.57483	0
1.0787	-1.64519	-3.50303	5.23585	8.57483	0
1.0793	-0.728108	-2.28341	4.62061	5.8247	0
1.0800	0.797584	-0.758877	4.01792	1.24779	0
1.0807	-4.08519	-3.50303	5.83854	-0.888429	0
1.0813	-5.91658	-5.33924	6.15244	-1.49735	0
1.0820	-0.728108	-4.42452	3.10133	-2.41074	0
1.0827	2.01758	-5.33924	2.18474	-5.16087	0
1.0833	-0.728108	-6.55886	4.92195	-9.12885	0
1.0840	-2.2538	-8.08339	6.75513	-8.51494	0
1.0847	-1.0338	-10.2177	7.67171	-3.93803	0
1.0853	0.186196	-9.91283	7.06903	-3.93803	0
1.0860	-1.0338	-7.16867	6.45378	-5.76979	0
1.0867	-3.17088	-6.55886	9.50489	-5.16087	0
1.0873	-3.47658	-5.64415	12.2547	-6.99263	0
1.0880	-4.69658	-1.36869	10.7228	-7.29709	0
1.0887	-6.52796	1.98528	11.3381	-3.02465	0
1.0893	-4.39088	1.07056	13.7739	-0.888429	0
1.0900	-3.17088	1.37546	11.3381	-3.32911	0
1.0907	-4.69658	3.5098	11.3381	-2.72019	0
1.0913	-2.2538	1.68037	15.0044	0.334409	0
1.0920	2.01758	-1.67359	13.1712	-1.19289	0
1.0927	0.49189	-0.758877	10.1201	-3.32911	0
1.0933	-2.5595	-0.149065	12.556	-3.32911	0
1.0940	-1.3395	-2.58831	13.1712	-4.2425	0
1.0947	4.15466	-2.58831	10.1201	-3.02465	0
1.0953	9.64605	1.98528	9.50489	-0.274514	0
1.0960	10.2574	4.7362	11.0367	-1.49735	0
1.0967	5.68036	6.87054	11.0367	-5.46533	0
1.0973	-1.0338	9.30979	10.4215	-5.76979	0
1.0980	-7.74796	9.30979	8.28696	-4.2425	0
1.0987	-8.66227	6.26073	7.98561	-7.90602	0
1.0993	-3.47658	5.65092	9.80623	-10.0422	0
1.1000	-1.64519	6.56564	10.4215	-9.43332	0
1.1007	-2.5595	3.2049	9.20354	-11.2651	0
1.1013	0.797584	-1.67359	8.5883	-13.4013	0
1.1020	2.93467	-1.36869	8.28696	-13.4013	0
1.1027	2.01758	-0.453971	8.28696	-14.0102	0
1.1033	3.23758	-2.89322	8.88965	-15.5375	0
1.1040	3.23758	-2.58831	7.37037	-14.0102	0
1.1047	-1.94811	0.460747	4.92195	-14.3147	0
1.1053	-7.13657	0.155841	6.75513	-17.0598	0
1.1060	-8.05366	1.37546	8.88965	-15.842	0
1.1067	-5.61088	6.26073	6.45378	-13.4013	0
1.1073	-3.77949	5.34601	4.01792	-14.3147	0
1.1080	-3.77949	1.07056	6.75513	-14.3147	0
1.1087	-2.2538	1.98528	7.37037	-9.73778	0
1.1093	1.10328	4.7362	5.23585	-6.99263	0
1.1100	2.01758	4.12639	6.45378	-7.90602	0
1.1107	2.93467	3.82149	6.45378	-7.90602	0
1.1113	3.84897	5.65092	3.10133	-5.46533	0
1.1120	2.93467	6.56564	4.01792	-3.32911	0
1.1127	4.15466	6.56564	6.15244	-2.41074	0
1.1133	5.98605	5.04111	4.31926	-2.41074	0
1.1140	3.84897	4.4313	4.01792	-1.80181	0
1.1147	5.68036	3.82149	6.75513	1.24779	0
1.1153	9.03744	2.59509	6.75513	4.60685	0
1.1160	4.76327	3.2049	6.15244	3.99793	0
1.1167	0.186196	4.4313	4.62061	1.24779	0
1.1173	2.93467	1.98528	-0.263676	1.55225	0
1.1180	2.62897	1.07056	-2.09685	2.47063	0
1.1187	-0.728108	4.4313	-0.56502	0.943331	0
1.1193	-0.422414	2.89999	-1.78295	-0.274514	0
1.1200	-0.728108	-0.149065	-3.91747	-0.583967	0
1.1207	-2.5595	0.460747	-2.09685	-2.10627	0
1.1213	-2.5595	0.460747	-2.3982	-1.80181	0
1.1220	-3.17088	0.155841	-5.75065	1.24779	0
1.1227	-5.30519	2.89999	-7.28248	3.07955	0
1.1233	-6.22227	2.59509	-6.96858	3.07955	0
1.1240	-8.66227	1.68037	-6.66723	3.07955	0
1.1247	-9.57935	3.82149	-6.96858	1.86171	0
1.1253	-4.39088	2.89999	-7.88517	0.029947	0
1.1260	-1.64519	0.460747	-6.96858	1.24779	0
1.1267	-2.86519	1.37546	-3.31478	4.60685	0
1.1273	1.10328	-1.36869	-3.00088	5.8247	0
1.1280	5.98605	-6.86377	-6.05199	5.8247	0
1.1287	2.62897	-4.11962	-7.28248	5.8247	0
1.1293	-3.17088	1.07056	-6.05199	6.74307	0
1.1300	-4.39088	0.460747	-7.58382	8.87929	0
1.1307	-3.17088	0.155841	-10.9363	12.2334	0
1.1313	-1.64519	1.37546	-10.6349	14.0651	0
1.1320	-1.3395	1.68037	-8.19907	15.8969	0
1.1327	-0.422414	2.29018	-7.28248	18.9515	0
1.1333	2.32328	2.29018	-6.96858	18.642	0
1.1340	2.62897	0.155841	-6.66723	15.8969	0
1.1347	0.49189	-0.149065	-5.75065	15.8969	0
1.1353	2.62897	1.07056	-5.14796	17.7286	0
1.1360	5.06897	0.765652	-6.05199	17.7286	0
1.1367	3.84897	-0.149065	-9.71834	16.8153	0
1.1373	3.84897	0.155841	-11.5515	15.5924	0
1.1380	4.76327	1.07056	-9.11565	14.0651	0
1.1387	2.93467	1.98528	-6.66723	12.8473	0
1.1393	2.01758	1.07056	-7.28248	13.1517	0
1.1400	0.49189	-1.06378	-9.417	13.1517	0
1.1407	-3.17088	-2.58831	-10.6349	10.0971	0
1.1413	-4.08519	-2.89322	-9.71834	6.74307	0
1.1420	-1.94811	-1.36869	-8.50041	6.13415	0
1.1427	-1.64519	0.155841	-9.71834	5.8247	0
1.1433	-0.422414	-1.06378	-12.1668	3.99793	0
1.1440	0.186196	-2.28341	-12.1668	2.47063	0
1.1447	-1.64519	-0.758877	-10.3336	3.38401	0
1.1453	-1.94811	-0.149065	-7.58382	4.60685	0
1.1460	-0.728108	-1.06378	-4.53271	3.38401	0
1.1467	0.797584	-0.758877	-3.00088	1.86171	0
1.1473	1.71189	-1.06378	-4.23137	1.86171	0
1.1480	1.10328	-4.42452	-6.05199	2.16617	0
1.1487	1.71189	-5.03433	-5.14796	2.47063	0
1.1493	6.59466	-1.9785	-2.3982	3.99793	0
1.1500	12.0888	-1.67359	-0.56502	5.21577	0
1.1507	13.0031	-3.80793	-0.56502	4.30239	0
1.1513	13.0031	-4.72943	-2.3982	3.38401	0
1.1520	9.95174	-5.33924	-4.23137	3.07955	0
1.1527	3.84897	-4.42452	-3.91747	3.99793	0
1.1533	2.32328	-1.67359	-2.09685	6.13415	0
1.1540	4.76327	-0.453971	-1.48161	6.74307	0
1.1547	2.93467	-0.758877	-2.69954	6.13415	0
1.1553	2.32328	0.155841	-3.61613	7.352	0
1.1560	5.37466	1.07056	-3.00088	5.8247	0
1.1567	6.90036	0.765652	-2.3982	3.07955	0
1.1573	5.06897	1.98528	-2.09685	5.21577	0
1.1580	3.23758	2.29018	-1.78295	4.91131	0
1.1587	3.54328	-1.67359	-1.78295	-0.888429	0
1.1593	3.84897	-5.64415	-1.18026	-2.41074	0
1.1600	1.71189	-4.11962	-1.48161	-1.49735	0
1.1607	-0.422414	-3.50303	-2.3982	-5.16087	0
1.1613	2.32328	-6.86377	-1.78295	-8.21048	0
1.1620	4.46036	-6.25396	-1.48161	-5.76979	0
1.1627	1.10328	-1.9785	-1.48161	-4.85641	0
1.1633	-1.0338	-5.33924	1.26816	-7.90602	0
1.1640	-0.728108	-12.0539	3.70402	-10.0422	0
1.1647	-3.47658	-10.8275	0.351568	-10.3467	0
1.1653	-5.61088	-7.16867	-2.3982	-10.3467	0
1.1660	-3.47658	-8.6932	-2.09685	-12.1785	0
1.1667	-2.86519	-10.2177	-1.18026	-12.4829	0
1.1673	-3.77949	-8.99811	0.652912	-9.12885	0
1.1680	-1.94811	-8.6932	2.78743	-7.90602	0
1.1687	-1.64519	-9.91283	1.5695	-9.73778	0
1.1693	-1.94811	-9.91283	0.050224	-8.21048	0
1.1700	-0.422414	-8.6932	0.351568	-6.07426	0
1.1707	-0.728108	-5.64415	1.26816	-5.46533	0
1.1713	-3.17088	-1.67359	2.48609	-4.2425	0
1.1720	-2.5595	1.07056	4.01792	-3.63357	0
1.1727	0.49189	2.59509	3.70402	-4.85641	0
1.1733	3.54328	5.04111	2.78743	-4.2425	0
1.1740	7.20605	5.65092	2.18474	-3.63357	0
1.1747	8.73174	2.29018	1.5695	-3.63357	0
1.1753	7.51174	0.460747	3.10133	-1.19289	0
1.1760	7.51174	2.89999	3.40267	-0.888429	0
1.1767	5.37466	2.59509	-0.56502	-6.68318	0
1.1773	0.49189	0.155841	-2.09685	-8.8194	0
1.1780	-0.119499	1.07056	0.351568	-5.16087	0
1.1787	3.23758	1.98528	0.652912	-4.85641	0
1.1793	3.84897	-1.06378	-0.56502	-7.90602	0
1.1800	1.40619	-3.19812	-1.48161	-9.12885	0
1.1807	-1.0338	-2.58831	-3.91747	-10.0422	0
1.1813	-0.728108	-2.89322	-6.66723	-11.874	0
1.1820	2.01758	-4.42452	-6.96858	-11.874	0
1.1827	2.01758	-4.42452	-6.96858	-10.9556	0
1.1833	-0.728108	-1.67359	-7.58382	-11.874	0
1.1840	-1.64519	0.765652	-7.88517	-13.4013	0
1.1847	-2.2538	-0.149065	-6.05199	-13.4013	0
1.1853	-1.64519	-1.67359	-4.23137	-13.7058	0
1.1860	1.71189	-0.453971	-5.14796	-13.0918	0
1.1867	3.84897	-0.149065	-7.28248	-10.0422	0
1.1873	1.71189	-1.9785	-6.36589	-9.12885	0
1.1880	-0.422414	-1.67359	-5.14796	-10.6512	0
1.1887	-1.64519	-0.758877	-5.75065	-11.2651	0
1.1893	-5.00227	-1.67359	-3.61613	-9.12885	0
1.1900	-8.96796	-1.67359	-2.09685	-6.37872	0
1.1907	-8.96796	0.155841	-3.31478	-3.93803	0
1.1913	-5.30519	0.155841	-1.48161	-2.41074	0
1.1920	-4.39088	-2.58831	2.18474	-3.63357	0
1.1927	-6.22227	-3.50303	0.050224	-3.02465	0
1.1933	-5.30519	-1.67359	-0.56502	0.63887	0
1.1940	-1.0338	-1.36869	1.5695	3.07955	0
1.1947	0.49189	-1.67359	-0.56502	3.07955	0
1.1953	0.797584	-0.453971	-2.69954	3.38401	0
1.1960	1.10328	1.07056	-0.56502	4.91131	0
1.1967	-0.422414	0.155841	-1.18026	5.52024	0
1.1973	-1.3395	0.155841	-2.3982	4.60685	0
1.1980	2.01758	1.37546	0.351568	3.07955	0
1.1987	3.84897	0.155841	1.5695	3.07955	0
1.1993	2.32328	-0.453971	-1.18026	3.99793	0
1.2000	2.32328	0.765652	-1.78295	3.07955	0
1.2007	1.40619	1.98528	-2.09685	-0.274514	0
1.2013	-3.47658	2.89999	-3.31478	-2.41074	0
1.2020	-8.05366	3.82149	-3.31478	-2.10627	0
1.2027	-10.7993	1.98528	-1.48161	-2.41074	0
1.2033	-13.8507	2.59509	-0.56502	-4.2425	0
1.2040	-14.4621	5.65092	-0.56502	-3.32911	0
1.2047	-11.105	4.7362	-1.78295	-1.49735	0
1.2053	-9.27365	2.29018	-1.48161	-2.72019	0
1.2060	-12.0193	5.04111	0.966812	-2.72019	0
1.2067	-12.325	8.39507	2.18474	0.029947	0
1.2073	-8.66227	7.48036	2.48609	0.029947	0
1.2080	-6.22227	7.48036	4.01792	-0.888429	0
1.2087	-3.47658	7.48036	4.01792	1.24779	0
1.2093	2.93467	3.82149	3.40267	2.16617	0
1.2100	4.76327	1.68037	4.92195	2.16617	0
1.2107	2.62897	1.37546	6.15244	4.91131	0
1.2113	5.68036	-1.67359	5.83854	5.52024	0
1.2120	7.81744	-5.33924	6.75513	2.47063	0
1.2127	3.84897	-6.25396	7.37037	4.30239	0
1.2133	1.40619	-4.72943	5.83854	8.57483	0
1.2140	2.01758	-1.06378	4.92195	8.57483	0
1.2147	2.01758	1.07056	4.62061	7.04753	0
1.2153	4.15466	0.155841	3.70402	8.57483	0
1.2160	3.54328	1.37546	4.92195	9.48822	0
1.2167	-1.64519	3.5098	5.83854	9.18376	0
1.2173	-3.17088	1.07056	4.01792	8.87929	0
1.2180	-1.64519	-1.06378	2.48609	7.65646	0
1.2187	-1.0338	-1.67359	1.87084	5.52024	0
1.2193	-0.119499	-2.28341	-0.56502	4.60685	0
1.2200	-4.69658	0.155841	-2.3982	3.99793	0
1.2207	-11.7164	2.29018	-1.78295	3.99793	0
1.2213	-7.13657	0.460747	-0.263676	3.68848	0
1.2220	0.186196	0.155841	0.966812	2.47063	0
1.2227	-3.17088	1.98528	-0.56502	2.16617	0
1.2233	-5.30519	1.37546	-1.48161	1.24779	0
1.2240	-1.3395	2.59509	-0.56502	-0.583967	0
1.2247	-0.728108	4.7362	-0.263676	-1.80181	0
1.2253	-2.2538	3.82149	-0.866364	-1.49735	0
1.2260	-2.5595	3.82149	-0.56502	0.029947	0
1.2267	-3.47658	4.7362	-1.48161	1.86171	0
1.2273	-3.17088	1.98528	-4.23137	0.029947	0
1.2280	-2.5595	-0.453971	-4.23137	-2.10627	0
1.2287	-1.64519	2.89999	-3.00088	2.47063	0
1.2293	2.01758	7.48036	-2.69954	5.52024	0
1.2300	3.84897	7.48036	-1.48161	3.07955	0
1.2307	1.40619	5.65092	-0.56502	4.91131	0
1.2313	0.186196	4.7362	-2.69954	8.87929	0
1.2320	2.01758	3.2049	-3.00088	6.74307	0
1.2327	4.46036	1.07056	-0.866364	5.8247	0
1.2333	7.81744	2.89999	-1.48161	6.43861	0
1.2340	10.2574	5.65092	-3.61613	4.60685	0
1.2347	9.95174	5.04111	-3.91747	6.74307	0
1.2353	7.81744	3.82149	-5.14796	11.6244	0
1.2360	3.84897	2.89999	-5.4493	9.48822	0
1.2367	-0.728108	2.59509	-2.69954	4.30239	0
1.2373	-1.0338	4.7362	-2.09685	5.21577	0
1.2380	0.797584	6.26073	-5.75065	6.13415	0
1.2387	0.186196	3.5098	-7.58382	3.07955	0
1.2393	-1.94811	1.37546	-5.14796	0.63887	0
1.2400	-1.94811	2.89999	-3.31478	-0.274514	0
1.2407	-1.0338	1.98528	-3.61613	-1.80181	0
1.2413	-1.3395	-0.758877	-3.00088	-2.10627	0
1.2420	-4.39088	-1.36869	-1.48161	-0.888429	0
1.2427	-6.52796	-0.758877	-3.31478	-2.41074	0
1.2433	-5.61088	-0.453971	-5.14796	-4.54696	0
1.2440	-5.00227	-0.453971	-2.3982	-2.72019	0
1.2447	-6.22227	-1.06378	-0.56502	0.029947	0
1.2453	-5.30519	-1.67359	-3.00088	-1.80181	0
1.2460	-1.64519	-0.149065	-2.3982	-5.16087	0
1.2467	0.186196	0.155841	1.5695	-3.32911	0
1.2473	-1.3395	-0.453971	1.87084	0.334409	0
1.2480	-3.47658	-1.06378	0.652912	-0.274514	0
1.2487	-5.61088	-2.89322	2.78743	-0.583967	0
1.2493	-4.69658	-2.58831	4.01792	1.55225	0
1.2500	-1.64519	2.89999	3.10133	1.24779	0
1.2507	-1.0338	4.12639	3.10133	0.63887	0
1.2513	-3.47658	-0.149065	2.78743	3.99793	0
1.2520	-2.5595	-1.67359	3.70402	5.8247	0
1.2527	2.01758	-2.58831	6.75513	4.91131	0
1.2533	2.93467	-4.72943	7.37037	4.60685	0
1.2540	0.797584	-3.19812	6.15244	4.60685	0
1.2547	3.84897	-0.758877	7.67171	3.99793	0
1.2553	7.51174	-1.9785	8.88965	4.60685	0
1.2560	4.76327	-1.36869	6.75513	4.30239	0
1.2567	2.62897	0.155841	3.70402	3.07955	0
1.2573	5.06897	-2.28341	5.23585	2.16617	0
1.2580	4.76327	-1.67359	7.98561	1.24779	0
1.2587	2.93467	2.59509	6.75513	0.334409	0
1.2593	3.54328	1.07056	4.01792	1.55225	0
1.2600	0.49189	-3.80793	1.26816	0.334409	0
1.2607	-6.22227	-4.42452	-1.48161	-5.16087	0
1.2613	-8.35935	-3.50303	-1.48161	-7.90602	0
1.2620	-8.05366	-4.42452	0.966812	-6.99263	0
1.2627	-7.44227	-5.33924	1.5695	-6.99263	0
1.2633	-5.30519	-4.42452	0.351568	-8.8194	0
1.2640	-4.69658	-1.67359	-0.263676	-8.8194	0
1.2647	-7.74796	-0.149065	-0.56502	-8.8194	0
1.2653	-8.66227	-2.58831	-1.18026	-9.73778	0
1.2660	-7.13657	-4.42452	-1.18026	-10.6512	0
1.2667	-6.22227	-1.9785	-1.78295	-10.0422	0
1.2673	-6.83366	-0.758877	-2.3982	-7.90602	0
1.2680	-8.96796	-3.80793	-0.866364	-7.29709	0
1.2687	-6.52796	-4.42452	0.652912	-8.21048	0
1.2693	1.10328	-0.758877	0.351568	-7.60155	0
1.2700	2.93467	-1.36869	0.050224	-5.16087	0
1.2707	-0.728108	-5.33924	1.26816	-3.02465	0
1.2713	1.40619	-5.03433	2.18474	-1.49735	0
1.2720	3.23758	-2.28341	0.652912	-2.41074	0
1.2727	-2.2538	-1.67359	0.351568	-3.93803	0
1.2733	-5.30519	0.765652	2.48609	-2.41074	0
1.2740	-0.422414	3.82149	3.10133	0.334409	0
1.2747	2.93467	1.68037	2.18474	0.029947	0
1.2753	2.32328	-1.67359	2.78743	-0.274514	0
1.2760	1.71189	-0.758877	1.87084	1.55225	0
1.2767	1.10328	1.07056	-0.263676	1.55225	0
1.2773	-2.5595	-1.9785	-0.56502	1.86171	0
1.2780	-4.39088	-5.64415	-1.48161	3.07955	0
1.2787	-3.17088	-5.33924	-3.61613	0.943331	0
1.2793	-6.22227	-3.50303	-5.75065	-3.32911	0
1.2800	-10.188	-4.11962	-6.66723	-3.32911	0
1.2807	-5.30519	-4.42452	-6.05199	-1.19289	0
1.2813	2.01758	-1.67359	-5.14796	-2.41074	0
1.2820	2.93467	-0.453971	-6.66723	-5.16087	0
1.2827	1.71189	-3.19812	-6.96858	-4.85641	0
1.2833	1.10328	-5.64415	-4.23137	-1.49735	0
1.2840	-3.47658	-6.86377	-3.91747	-1.49735	0
1.2847	-6.83366	-7.47358	-6.66723	-6.07426	0
1.2853	-5.61088	-4.42452	-6.96858	-8.8194	0
1.2860	-4.08519	-1.06378	-3.91747	-7.90602	0
1.2867	-2.2538	-2.58831	-2.69954	-6.37872	0
1.2873	-0.728108	-4.72943	-4.53271	-4.2425	0
1.2880	-0.119499	-2.58831	-5.14796	-3.32911	0
1.2887	2.32328	-0.453971	-3.31478	-3.32911	0
1.2893	5.68036	-3.80793	-1.78295	-0.274514	0
1.2900	3.84897	-6.25396	-1.48161	2.16617	0
1.2907	3.23758	-4.11962	-1.48161	1.86171	0
1.2913	7.20605	-3.50303	0.050224	3.68848	0
1.2920	10.2574	-5.94905	-0.263676	5.8247	0
1.2927	11.4774	-5.33924	-2.3982	5.8247	0
1.2933	15.4459	-4.42452	-3.31478	7.352	0
1.2940	16.6659	-5.33924	-0.866364	9.18376	0
1.2947	14.8345	-5.03433	0.351568	7.04753	0
1.2953	14.8345	-6.25396	0.050224	6.74307	0
1.2960	12.3945	-12.0539	-0.866364	8.57483	0
1.2967	5.37466	-11.749	-2.3982	6.43861	0
1.2973	0.186196	-4.42452	-3.31478	4.30239	0
1.2980	0.797584	-3.19812	-2.69954	5.21577	0
1.2987	-0.728108	-5.33924	-1.78295	2.47063	0
1.2993	-5.61088	-2.58831	-3.00088	-0.583967	0
1.3000	-7.74796	-0.758877	-4.23137	1.55225	0
1.3007	-3.47658	-1.9785	-3.91747	1.24779	0
1.3013	2.32328	1.07056	-1.48161	-2.41074	0
1.3020	5.68036	4.7362	-0.263676	-1.49735	0
1.3027	7.51174	3.82149	-2.69954	1.24779	0
1.3033	8.42605	2.59509	-4.53271	-1.49735	0
1.3040	4.76327	3.2049	-2.69954	-4.2425	0
1.3047	1.10328	2.59509	-2.3982	-2.41074	0
1.3053	3.84897	2.29018	-5.75065	-1.19289	0
1.3060	7.81744	3.82149	-6.05199	-2.41074	0
1.3067	7.51174	3.5098	-3.91747	-2.41074	0
1.3073	6.90036	2.29018	-2.3982	-1.19289	0
1.3080	4.76327	2.59509	-2.3982	0.943331	0
1.3087	-0.422414	3.82149	-3.00088	0.943331	0
1.3093	-0.422414	4.4313	-1.78295	-2.72019	0
1.3100	4.46036	3.82149	0.050224	-2.41074	0
1.3107	3.84897	3.82149	-0.263676	4.91131	0
1.3113	1.10328	4.12639	-1.48161	7.65646	0
1.3120	1.40619	2.89999	-1.78295	4.91131	0
1.3127	2.01758	1.37546	-1.48161	5.8247	0
1.3133	2.32328	1.98528	-1.48161	7.65646	0
1.3140	2.93467	2.89999	-0.56502	5.8247	0
1.3147	2.01758	1.98528	0.351568	5.21577	0
1.3153	1.40619	1.68037	0.966812	7.65646	0
1.3160	0.49189	3.82149	1.5695	6.74307	0
1.3167	-1.0338	6.87054	0.966812	4.30239	0
1.3173	2.62897	6.87054	-1.18026	6.13415	0
1.3180	9.03744	5.65092	-1.78295	7.96092	0
1.3187	8.12035	6.87054	-0.866364	4.60685	0
1.3193	4.76327	6.87054	0.351568	1.24779	0
1.3200	4.15466	3.2049	-0.56502	1.55225	0
1.3207	1.10328	1.07056	-2.69954	-0.274514	0
1.3213	-2.86519	1.68037	-1.78295	-3.93803	0
1.3220	-2.86519	2.89999	0.351568	-4.2425	0
1.3227	-2.5595	4.4313	0.966812	-4.2425	0
1.3233	-3.77949	4.4313	1.26816	-6.37872	0
1.3240	-5.30519	2.89999	0.966812	-6.07426	0
1.3247	-6.52796	3.5098	-0.56502	-4.2425	0
1.3253	-5.00227	5.65092	0.652912	-5.46533	0
1.3260	-3.47658	5.04111	3.40267	-6.68318	0
1.3267	-4.08519	4.12639	1.5695	-4.54696	0
1.3273	-2.5595	5.65092	-0.56502	-3.02465	0
1.3280	-0.119499	6.87054	1.5695	-3.93803	0
1.3287	0.186196	6.26073	3.10133	-4.2425	0
1.3293	1.40619	3.82149	1.5695	-2.10627	0
1.3300	3.54328	0.155841	2.78743	0.029947	0
1.3307	2.93467	-3.50303	5.83854	1.24779	0
1.3313	3.84897	-6.55886	5.53719	3.38401	0
1.3320	2.62897	-6.55886	0.966812	2.77509	0
1.3327	-4.69658	-4.42452	0.050224	-0.583967	0
[truncated: 43,072 more rows]
