# Supplementary material for: Identification of Haptic Based Guiding Using Hard Reins
Source: PLoS One. 2015 Jul 22;10(7):e0132020. doi: 10.1371/journal.pone.0132020 (PMC4511788; doi:10.1371/journal.pone.0132020)
Supplement: S4 File — (ZIP) [file pone.0132020.s004.zip › EMGData2/Subject9/T4/t4.txt]

0.0000	10.7135	-0.103007	7.52301	-9.31656	0
0.0007	1.24575	0.206015	7.52301	-11.7534	0
0.0013	-2.41484	1.4215	7.82393	-13.5884	0
0.0020	5.21299	2.64385	8.43945	-10.2311	0
0.0027	6.74623	4.16836	11.7906	-7.48157	0
0.0033	1.5524	2.3417	12.0915	-9.00974	0
0.0040	0.948688	-0.103007	9.95773	-10.2311	0
0.0047	0.642041	2.03268	10.8742	-9.92428	0
0.0053	-2.72149	4.16836	11.1888	-9.61747	0
0.0060	-3.3252	2.95288	8.43945	-9.31656	0
0.0067	-3.3252	2.64385	9.35589	-8.70293	0
0.0073	-4.55179	2.03268	11.1888	-8.39611	0
0.0080	-3.01855	0.817191	10.2723	-5.95929	0
0.0087	-0.277899	1.73052	10.5733	-2.90294	0
0.0093	0.642041	1.73052	10.8742	-4.43112	0
0.0100	0.0287481	-1.62752	8.43945	-7.78838	0
0.0107	0.335395	-0.714184	9.65681	-5.65248	0
0.0113	2.16569	2.03268	12.0915	-1.9884	0
0.0120	2.47234	-1.01634	10.8742	-4.73793	0
0.0127	-1.4949	-4.98555	9.35589	-7.48157	0
0.0133	-4.24514	-1.92967	9.35589	-5.34566	0
0.0140	-4.24514	0.206015	8.43945	-3.82339	0
0.0147	-4.84885	-2.54085	8.12485	-5.65248	0
0.0153	-5.46214	-5.28771	8.43945	-5.95929	0
0.0160	-4.24514	-5.28771	6.30565	-6.56702	0
0.0167	-3.01855	-3.46105	4.47277	-8.39611	0
0.0173	-2.41484	-0.103007	6.60657	-5.65248	0
0.0180	-1.18826	1.73052	8.74037	-1.9884	0
0.0187	-1.4949	-3.15202	6.90749	-3.51657	0
0.0193	-1.80155	-6.20791	5.99105	-4.43112	0
0.0200	-0.881609	-1.62752	9.95773	-2.29521	0
0.0207	-0.584545	-1.01634	10.8742	-3.20976	0
0.0213	-1.4949	-7.73242	6.60657	-3.82339	0
0.0220	0.642041	-6.20791	7.52301	0.147507	0
0.0227	4.30264	1.4215	11.7906	1.66978	0
0.0233	1.85905	-0.714184	10.8742	0.147507	0
0.0240	-4.55179	-6.20791	8.74037	1.36887	0
0.0247	-6.98579	-3.15202	9.35589	1.66978	0
0.0253	-8.21238	0.508169	8.74037	-0.466123	0
0.0260	-10.953	0.508169	7.82393	0.454322	0
0.0267	-8.51903	2.95288	8.12485	1.36887	0
0.0273	-3.63185	2.03268	8.43945	-1.07385	0
0.0280	-5.76879	-4.98555	9.04129	-1.07385	0
0.0287	-7.59909	-7.12124	9.35589	0.755237	0
0.0293	-4.24514	-8.03457	9.04129	0.755237	0
0.0300	-6.07544	-12.615	10.2723	1.66978	0
0.0307	-10.656	-12.3059	9.95773	4.1125	0
0.0313	-8.51903	-9.55908	8.12485	3.50477	0
0.0320	-5.1555	-11.3926	9.35589	1.36887	0
0.0327	-2.72149	-10.4793	10.2723	1.9766	0
0.0333	1.24575	-6.20791	7.82393	4.41932	0
0.0340	1.24575	-7.12124	8.43945	6.24841	0
0.0347	-2.1082	-8.03457	11.7906	6.24841	0
0.0353	0.0287481	-5.28771	10.5733	7.16295	0
0.0360	0.335395	-5.28771	8.12485	7.46977	0
0.0367	-3.93849	-7.12124	7.20841	4.41932	0
0.0373	-3.93849	-6.20791	5.69013	2.89114	0
0.0380	-0.584545	-4.37438	6.30565	4.72613	0
0.0387	-1.18826	-3.46105	7.82393	5.33386	0
0.0393	-0.584545	-4.37438	4.77369	5.02705	0
0.0400	1.5524	-6.81222	2.63989	5.33386	0
0.0407	0.0287481	-7.73242	4.15817	2.59023	0
0.0413	-2.72149	-7.12124	4.47277	1.36887	0
0.0420	-2.41484	-8.03457	3.24173	4.72613	0
0.0427	-0.881609	-8.34359	2.32529	6.24841	0
0.0433	-1.18826	-8.03457	0.191495	4.72613	0
0.0440	-3.63185	-6.20791	1.10793	5.64068	0
0.0447	-3.63185	-1.92967	2.63989	5.02705	0
0.0453	0.335395	-0.405162	-0.410346	2.59023	0
0.0460	2.16569	-1.92967	-2.54415	4.41932	0
0.0467	2.77899	-1.32536	-0.109426	7.16295	0
0.0473	4.91593	1.4215	-0.109426	6.86204	0
0.0480	3.08563	1.73052	-3.46059	7.16295	0
0.0487	-4.24514	-0.714184	-3.46059	7.16295	0
0.0493	-7.90573	-1.92967	-1.02587	5.02705	0
0.0500	-6.38208	-2.54085	-1.94231	5.33386	0
0.0507	-7.59909	-2.54085	-5.29347	6.24841	0
0.0513	-11.5663	-1.32536	-5.90899	5.33386	0
0.0520	-13.7033	1.4215	-3.46059	5.94749	0
0.0527	-13.09	1.11935	-3.15967	9.91248	0
0.0533	-11.873	-2.54085	-5.60806	9.91248	0
0.0540	-12.1796	-2.84987	-5.60806	5.94749	0
0.0547	-11.873	0.206015	-3.46059	5.33386	0
0.0553	-8.51903	0.206015	-3.46059	8.69112	0
0.0560	-5.1555	-0.405162	-5.60806	7.46977	0
0.0567	-1.80155	1.73052	-5.90899	4.72613	0
0.0573	5.21299	1.11935	-4.37703	6.24841	0
0.0580	8.57652	-1.62752	-5.29347	4.72613	0
0.0587	3.99599	-1.92967	-8.95922	0.755237	0
0.0593	2.47234	-3.46105	-12.0095	2.89114	0
0.0600	4.91593	-7.12124	-14.4579	3.81159	0
0.0607	2.16569	-4.98555	-17.1935	-1.9884	0
0.0613	-1.80155	-1.62752	-16.8926	-3.82339	0
0.0620	0.948688	-3.7632	-14.1433	0.755237	0
0.0627	2.47234	-3.7632	-13.8423	1.66978	0
0.0633	-0.584545	-0.714184	-15.3743	1.66978	0
0.0640	0.0287481	1.4215	-13.8423	3.50477	0
0.0647	3.08563	4.77954	-10.1766	2.28341	0
0.0653	2.16569	8.74876	-9.57474	-1.07385	0
0.0660	0.335395	8.13758	-9.87566	0.454322	0
0.0667	3.08563	5.69974	-9.57474	1.9766	0
0.0673	5.51964	6.00189	-10.7921	-2.90294	0
0.0680	2.47234	6.00189	-11.4076	-6.26021	0
0.0687	3.08563	2.95288	-9.87566	-1.68158	0
0.0693	8.88317	-0.103007	-9.87566	0.755237	0
0.0700	9.48688	-0.103007	-10.4912	-1.9884	0
0.0707	4.30264	-0.405162	-8.95922	-0.466123	0
0.0713	4.60928	-4.07222	-9.87566	2.59023	0
0.0720	4.91593	-5.89889	-12.625	-0.767038	0
0.0727	0.642041	-3.46105	-12.3104	-4.73793	0
0.0733	0.948688	-3.46105	-9.26015	-3.51657	0
0.0740	7.05287	-5.89889	-8.34371	-1.9884	0
0.0747	9.79353	-3.15202	-9.26015	-0.159308	0
0.0753	10.4068	2.03268	-10.4912	3.19796	0
0.0760	12.2371	2.3417	-9.87566	2.59023	0
0.0767	9.48688	-1.01634	-8.34371	0.755237	0
0.0773	1.24575	-2.84987	-9.57474	1.66978	0
0.0780	-3.63185	0.206015	-11.093	2.59023	0
0.0787	-0.277899	3.86621	-10.7921	1.36887	0
0.0793	5.51964	3.55719	-10.1766	2.59023	0
0.0800	4.30264	1.11935	-10.1766	2.28341	0
0.0807	0.335395	-0.405162	-9.26015	-1.9884	0
0.0813	3.99599	-2.84987	-9.26015	-2.60203	0
0.0820	8.26988	-1.62752	-9.57474	1.06205	0
0.0827	5.51964	2.64385	-8.04279	1.9766	0
0.0833	3.68934	1.4215	-8.95922	1.66978	0
0.0840	4.60928	-1.32536	-11.093	3.19796	0
0.0847	1.5524	0.817191	-12.3104	0.755237	0
0.0853	-0.584545	0.508169	-13.2268	-3.82339	0
0.0860	2.16569	-3.7632	-12.625	-2.90294	0
0.0867	1.24575	-2.54085	-9.87566	0.755237	0
0.0873	-1.80155	1.73052	-8.95922	2.28341	0
0.0880	-0.584545	1.4215	-10.1766	2.59023	0
0.0887	0.642041	1.73052	-10.4912	3.19796	0
0.0893	0.335395	2.95288	-11.093	3.50477	0
0.0900	1.5524	0.508169	-12.0095	4.1125	0
0.0907	2.16569	-1.01634	-9.26015	5.02705	0
0.0913	1.24575	0.817191	-5.29347	3.81159	0
0.0920	1.24575	2.03268	-3.46059	3.50477	0
0.0927	2.47234	2.03268	-3.15967	4.41932	0
0.0933	4.91593	1.73052	-4.07611	2.59023	0
0.0940	5.51964	-0.714184	-4.37703	0.454322	0
0.0947	5.82629	-0.103007	-1.64138	3.19796	0
0.0953	10.4068	2.64385	0.506094	6.86204	0
0.0960	11.6238	1.11935	0.506094	5.33386	0
0.0967	5.82629	-0.405162	0.807014	1.9766	0
0.0973	3.08563	4.16836	0.807014	1.66978	0
0.0980	5.51964	6.61307	0.191495	1.06205	0
0.0987	3.99599	2.03268	2.02437	-0.159308	0
0.0993	3.08563	-0.714184	3.55633	-0.159308	0
0.1000	4.91593	1.11935	2.94081	-1.38067	0
0.1007	3.99599	2.03268	4.47277	-3.51657	0
0.1013	2.77899	2.03268	5.99105	-1.68158	0
0.1020	3.08563	0.508169	4.15817	1.66978	0
0.1027	2.16569	-2.23869	2.94081	-1.9884	0
0.1033	2.16569	-1.32536	6.60657	-5.65248	0
0.1040	4.30264	2.3417	9.35589	-2.60203	0
0.1047	3.68934	3.86621	8.43945	-1.38067	0
0.1053	3.68934	2.03268	8.74037	-5.65248	0
0.1060	6.43958	0.817191	12.0915	-6.87384	0
0.1067	5.82629	2.03268	13.9244	-3.82339	0
0.1073	3.3827	4.47739	11.7906	-3.51657	0
0.1080	3.68934	3.86621	9.65681	-5.65248	0
0.1087	3.08563	0.508169	10.2723	-6.26021	0
0.1093	1.24575	-1.01634	11.7906	-6.56702	0
0.1100	0.948688	-1.62752	11.4897	-5.65248	0
0.1107	1.5524	-2.23869	11.7906	-4.1243	0
0.1113	0.335395	-0.714184	13.008	-5.03885	0
0.1120	-1.4949	0.817191	13.008	-7.17475	0
0.1127	-1.4949	-0.103007	12.0915	-5.95929	0
0.1133	0.0287481	-2.54085	13.6235	-3.82339	0
0.1140	0.0287481	-3.46105	14.8409	-6.26021	0
0.1147	-0.584545	-3.46105	12.4061	-8.39611	0
0.1153	-0.584545	-2.23869	11.7906	-4.73793	0
0.1160	-2.41484	-1.62752	13.9244	-3.20976	0
0.1167	-4.24514	-0.714184	14.239	-5.95929	0
0.1173	-1.4949	0.508169	12.0915	-6.56702	0
0.1180	2.16569	1.4215	10.5733	-6.56702	0
0.1187	0.0287481	0.508169	11.1888	-9.31656	0
0.1193	-1.4949	-2.23869	12.7071	-7.48157	0
0.1200	-0.881609	-3.15202	12.0915	-4.73793	0
0.1207	-3.93849	-1.92967	8.74037	-7.78838	0
0.1213	-6.98579	-1.92967	8.43945	-8.0952	0
0.1220	-6.07544	-1.62752	11.1888	-4.43112	0
0.1227	-5.46214	-0.405162	12.0915	-4.73793	0
0.1233	-6.98579	-1.62752	11.7906	-5.03885	0
0.1240	-5.46214	-2.23869	11.4897	-1.9884	0
0.1247	-3.3252	0.508169	10.2723	-2.29521	0
0.1253	-4.24514	1.11935	9.35589	-4.73793	0
0.1260	-5.1555	-1.62752	10.5733	-5.95929	0
0.1267	-3.63185	-2.54085	10.8742	-7.78838	0
0.1273	-2.41484	-0.714184	10.8742	-8.0952	0
0.1280	-1.4949	0.508169	11.1888	-4.1243	0
0.1287	-0.277899	1.4215	10.2723	-1.9884	0
0.1293	0.948688	0.817191	8.74037	-4.43112	0
0.1300	0.335395	-0.714184	9.35589	-5.65248	0
0.1307	1.24575	-0.714184	10.2723	-2.90294	0
0.1313	2.16569	-0.714184	8.43945	-1.07385	0
0.1320	-0.881609	-2.84987	6.90749	-4.73793	0
0.1327	-6.07544	-2.54085	7.82393	-6.56702	0
0.1333	-6.98579	-0.714184	8.74037	-3.20976	0
0.1340	-5.76879	-1.32536	6.60657	-3.82339	0
0.1347	-5.1555	-1.62752	4.77369	-5.95929	0
0.1353	-4.24514	-0.103007	5.99105	-2.60203	0
0.1360	-2.1082	0.206015	6.60657	-1.38067	0
0.1367	-0.881609	-1.01634	5.07461	-5.34566	0
0.1373	-1.18826	-1.32536	5.69013	-3.20976	0
0.1380	-0.584545	-1.92967	7.52301	-0.159308	0
0.1387	-0.584545	-3.7632	6.90749	-3.82339	0
0.1393	-1.4949	-4.07222	4.77369	-5.03885	0
0.1400	-3.3252	-2.23869	3.85725	-0.466123	0
0.1407	-1.4949	0.817191	2.63989	0.147507	0
0.1413	2.47234	1.4215	1.10793	-1.07385	0
0.1420	3.3827	-0.714184	0.191495	-0.159308	0
0.1427	1.5524	-2.84987	-0.109426	0.755237	0
0.1433	1.24575	-3.7632	0.807014	3.50477	0
0.1440	-1.80155	-2.54085	1.10793	6.24841	0
0.1447	-8.51903	-1.62752	-1.02587	4.41932	0
0.1453	-11.2597	-4.37438	-3.77518	1.06205	0
0.1460	-9.12274	-6.81222	-4.37703	0.755237	0
0.1467	-7.90573	-4.98555	-4.37703	0.454322	0
0.1473	-6.07544	-3.46105	-5.90899	-0.466123	0
0.1480	-3.3252	-3.46105	-6.20991	1.66978	0
0.1487	-2.72149	-1.62752	-4.07611	4.41932	0
0.1493	-1.4949	-0.714184	-2.54415	2.59023	0
0.1500	2.16569	-1.01634	-3.77518	1.66978	0
0.1507	3.08563	1.73052	-3.46059	5.33386	0
0.1513	2.16569	3.55719	-1.94231	6.24841	0
0.1520	-0.584545	0.206015	-4.07611	2.59023	0
0.1527	-4.24514	-1.92967	-7.12635	5.33386	0
0.1533	-3.3252	-0.714184	-6.20991	8.99794	0
0.1540	1.24575	0.817191	-5.60806	4.72613	0
0.1547	-0.881609	3.86621	-6.20991	2.89114	0
0.1553	-5.1555	4.77954	-4.37703	8.0834	0
0.1560	-6.68873	1.11935	-3.77518	7.16295	0
0.1567	-9.42938	-1.32536	-6.20991	3.81159	0
0.1573	-10.3493	0.206015	-6.20991	6.24841	0
0.1580	-4.84885	1.11935	-5.29347	6.86204	0
0.1587	0.0287481	-0.103007	-5.60806	2.89114	0
0.1593	0.335395	-0.405162	-4.37703	3.19796	0
0.1600	-0.584545	1.73052	-2.54415	5.02705	0
0.1607	-2.72149	2.64385	-3.77518	1.66978	0
0.1613	-4.24514	-0.405162	-4.99255	-0.159308	0
0.1620	-1.80155	-1.62752	-5.29347	2.89114	0
0.1627	0.335395	0.817191	-6.82542	4.72613	0
0.1633	-0.584545	2.03268	-6.82542	1.9766	0
0.1640	-1.4949	2.3417	-4.69162	1.66978	0
0.1647	0.335395	3.86621	-4.37703	4.1125	0
0.1653	2.47234	3.25503	-5.29347	2.89114	0
0.1660	2.77899	2.64385	-4.37703	1.66978	0
0.1667	1.24575	4.47739	-1.32679	3.50477	0
0.1673	-1.80155	3.86621	-1.64138	3.19796	0
0.1680	-6.07544	0.206015	-3.15967	1.06205	0
0.1687	-7.90573	-0.405162	-1.94231	0.147507	0
0.1693	-6.98579	1.4215	-2.85875	-1.38067	0
0.1700	-6.07544	2.95288	-6.20991	-1.68158	0
0.1707	-5.76879	4.16836	-5.29347	1.06205	0
0.1713	-5.1555	4.47739	-3.46059	1.66978	0
0.1720	-6.68873	2.64385	-6.20991	-0.159308	0
0.1727	-7.29244	0.508169	-6.82542	-0.767038	0
0.1733	-1.4949	1.4215	-6.20991	-0.466123	0
0.1740	2.77899	2.95288	-9.26015	-0.466123	0
0.1747	0.335395	2.03268	-8.34371	0.755237	0
0.1753	0.0287481	3.25503	-3.46059	0.755237	0
0.1760	3.99599	6.91523	-2.85875	-2.60203	0
0.1767	4.91593	8.4466	-3.15967	-4.43112	0
0.1773	6.13293	8.74876	-1.94231	-3.82339	0
0.1780	8.57652	10.2733	-2.54415	-5.65248	0
0.1787	5.82629	9.35993	-0.410346	-8.70293	0
0.1793	5.82629	5.69974	5.69013	-7.17475	0
0.1800	11.6238	4.16836	6.30565	-4.1243	0
0.1807	9.48688	3.25503	3.55633	-6.87384	0
0.1813	2.16569	1.11935	2.94081	-9.92428	0
0.1820	3.08563	2.03268	3.85725	-7.78838	0
0.1827	5.21299	2.95288	5.07461	-6.56702	0
0.1833	2.47234	2.03268	6.30565	-7.48157	0
0.1840	3.99599	3.55719	4.47277	-7.17475	0
0.1847	7.05287	4.77954	2.02437	-6.56702	0
0.1853	5.21299	2.3417	2.32529	-7.17475	0
0.1860	6.74623	3.86621	3.85725	-7.48157	0
0.1867	11.3172	7.5264	4.77369	-9.92428	0
0.1873	11.6238	4.77954	4.47277	-10.8388	0
0.1880	12.2371	0.817191	4.15817	-6.87384	0
0.1887	13.1475	2.3417	5.69013	-3.20976	0
0.1893	8.26988	3.86621	5.38921	-4.73793	0
0.1900	3.08563	3.86621	3.24173	-7.48157	0
0.1907	3.68934	6.91523	3.85725	-6.56702	0
0.1913	5.82629	9.05091	5.38921	-3.51657	0
0.1920	4.60928	5.69974	4.15817	-4.1243	0
0.1927	0.335395	2.3417	3.55633	-5.95929	0
0.1933	-2.1082	3.25503	4.77369	-5.34566	0
0.1940	-1.18826	5.08856	5.07461	-4.73793	0
0.1947	-2.41484	3.86621	4.77369	-4.73793	0
0.1953	-4.84885	2.3417	5.69013	-1.38067	0
0.1960	-1.80155	2.95288	5.69013	-1.07385	0
0.1967	3.08563	3.86621	4.77369	-3.82339	0
0.1973	2.47234	3.86621	4.77369	-1.68158	0
0.1980	-0.584545	3.86621	4.47277	0.755237	0
0.1987	0.335395	2.95288	5.38921	-1.68158	0
0.1993	2.47234	2.64385	6.90749	-1.07385	0
0.2000	0.948688	4.77954	5.38921	1.36887	0
0.2007	-0.584545	2.95288	2.94081	-1.38067	0
0.2013	1.5524	-1.01634	2.94081	-1.9884	0
0.2020	1.5524	1.11935	1.10793	1.06205	0
0.2027	-1.4949	1.11935	0.191495	-0.159308	0
0.2033	-0.584545	-4.37438	2.02437	-2.29521	0
0.2040	0.948688	-4.37438	2.02437	0.454322	0
0.2047	-3.3252	1.11935	-1.64138	1.66978	0
0.2053	-7.90573	-0.103007	-3.15967	-1.38067	0
0.2060	-8.81609	-2.54085	-2.24323	-4.1243	0
0.2067	-8.81609	0.508169	-1.64138	-3.82339	0
0.2073	-7.59909	2.03268	-0.724945	-2.60203	0
0.2080	-4.55179	0.508169	-0.410346	-0.159308	0
0.2087	-4.55179	0.206015	-1.64138	1.9766	0
0.2093	-6.07544	-2.54085	-3.15967	1.66978	0
0.2100	-4.84885	-5.59673	-3.77518	1.66978	0
0.2107	-1.4949	-3.46105	-2.85875	5.02705	0
0.2113	-0.881609	-1.62752	-1.64138	5.33386	0
0.2120	-1.80155	-2.84987	-2.54415	2.59023	0
0.2127	0.0287481	-3.15202	-4.69162	1.9766	0
0.2133	1.5524	-2.54085	-6.20991	3.50477	0
0.2140	-0.584545	-1.32536	-5.29347	2.89114	0
0.2147	-2.1082	0.206015	-2.54415	4.41932	0
0.2153	0.335395	-0.103007	-2.54415	7.46977	0
0.2160	0.335395	-0.714184	-4.37703	6.24841	0
0.2167	-5.1555	1.73052	-4.37703	3.50477	0
0.2173	-7.90573	4.77954	-4.69162	5.02705	0
0.2180	-5.46214	3.86621	-5.29347	5.33386	0
0.2187	-3.93849	2.64385	-4.37703	5.02705	0
0.2193	-5.1555	2.95288	-3.46059	5.94749	0
0.2200	-5.76879	2.03268	-4.07611	4.72613	0
0.2207	-4.24514	0.206015	-4.99255	1.66978	0
0.2213	-2.72149	-2.23869	-5.29347	3.50477	0
0.2220	-3.3252	-3.46105	-5.29347	7.16295	0
0.2227	-3.63185	-2.54085	-4.99255	4.41932	0
0.2233	-0.584545	-1.62752	-4.69162	1.36887	0
0.2240	1.24575	-0.714184	-4.99255	3.81159	0
0.2247	-2.41484	0.508169	-4.69162	6.24841	0
0.2253	-3.63185	0.817191	-5.29347	5.33386	0
0.2260	0.948688	-0.714184	-5.29347	5.02705	0
0.2267	3.08563	-1.92967	-4.37703	4.1125	0
0.2273	0.948688	-1.62752	-5.29347	4.1125	0
0.2280	-1.4949	-1.32536	-5.90899	8.0834	0
0.2287	-4.24514	-1.62752	-4.07611	8.99794	0
0.2293	-4.55179	-2.23869	-3.77518	3.50477	0
0.2300	-3.01855	-2.54085	-5.29347	1.9766	0
0.2307	-1.4949	-3.15202	-5.29347	6.55522	0
0.2313	0.0287481	-3.46105	-4.69162	6.86204	0
0.2320	1.5524	-2.84987	-5.90899	4.72613	0
0.2327	0.948688	-3.46105	-5.29347	6.24841	0
0.2333	1.24575	-4.37438	-3.46059	5.33386	0
0.2340	1.5524	-3.46105	-4.07611	0.755237	0
0.2347	-2.41484	-2.54085	-6.82542	1.66978	0
0.2353	-3.63185	-3.7632	-8.04279	6.24841	0
0.2360	-0.584545	-2.84987	-7.42727	5.94749	0
0.2367	1.24575	-0.103007	-8.04279	5.02705	0
0.2373	2.16569	-1.62752	-9.57474	6.24841	0
0.2380	3.99599	-5.28771	-7.42727	4.72613	0
0.2387	2.16569	-6.20791	-4.69162	1.9766	0
0.2393	0.948688	-6.20791	-6.20991	5.02705	0
0.2400	1.5524	-6.20791	-7.12635	6.24841	0
0.2407	-1.4949	-5.59673	-4.37703	2.28341	0
0.2413	-5.1555	-5.89889	-3.46059	2.28341	0
0.2420	-4.55179	-4.67653	-5.29347	6.24841	0
0.2427	-2.72149	-4.37438	-4.37703	3.50477	0
0.2433	0.335395	-7.73242	-1.94231	-1.07385	0
0.2440	1.24575	-6.81222	-2.24323	0.755237	0
0.2447	-2.1082	-1.62752	-3.46059	3.50477	0
0.2453	-3.3252	-2.23869	-4.37703	0.147507	0
0.2460	1.24575	-5.28771	-6.20991	-2.29521	0
0.2467	3.99599	-4.98555	-6.5245	-0.767038	0
0.2473	4.30264	-6.81222	-5.29347	-0.159308	0
0.2480	4.30264	-8.95477	-5.29347	-1.07385	0
0.2487	3.68934	-4.98555	-4.37703	-0.466123	0
0.2493	5.51964	-2.54085	-2.85875	-0.767038	0
0.2500	8.57652	-3.46105	-2.85875	-2.60203	0
0.2507	9.18023	0.206015	-2.54415	-1.68158	0
0.2513	9.48688	2.64385	-0.724945	0.755237	0
0.2520	8.88317	-0.405162	-1.02587	-0.767038	0
0.2527	5.21299	-0.714184	-3.46059	-4.1243	0
0.2533	3.68934	1.11935	-4.07611	-4.73793	0
0.2540	5.51964	-1.92967	-2.54415	-3.51657	0
0.2547	4.30264	-4.67653	-2.54415	-2.29521	0
0.2553	1.85905	-3.7632	-2.54415	-1.9884	0
0.2560	2.16569	-3.46105	-2.85875	-2.90294	0
0.2567	4.60928	-3.46105	-4.37703	-2.90294	0
0.2573	6.13293	-2.54085	-4.37703	-1.68158	0
0.2580	6.74623	-3.7632	-3.46059	-2.90294	0
0.2587	6.43958	-4.37438	-3.46059	-5.03885	0
0.2593	7.65658	-3.7632	-2.54415	-4.43112	0
0.2600	5.82629	-3.46105	-0.724945	-4.73793	0
0.2607	1.24575	-1.62752	-1.02587	-7.48157	0
0.2613	1.5524	0.508169	-2.85875	-6.87384	0
0.2620	6.43958	1.11935	-2.24323	-3.82339	0
0.2627	6.43958	1.4215	0.191495	-1.68158	0
0.2633	4.30264	0.817191	1.10793	-1.07385	0
0.2640	2.77899	-0.405162	1.42253	-0.767038	0
0.2647	-1.80155	-0.714184	0.506094	-1.38067	0
0.2653	-5.1555	-1.62752	-0.724945	-3.20976	0
0.2660	-2.1082	-2.54085	0.191495	-3.51657	0
0.2667	0.335395	-0.103007	2.32529	-2.29521	0
0.2673	-1.80155	-1.32536	2.02437	-2.29521	0
0.2680	-2.72149	-4.67653	0.506094	0.454322	0
0.2687	-3.01855	-1.01634	1.72345	4.41932	0
0.2693	-4.24514	2.95288	3.85725	2.59023	0
0.2700	-5.1555	-0.714184	4.15817	0.755237	0
0.2707	-3.63185	-1.92967	3.24173	4.41932	0
0.2713	-2.1082	-0.714184	4.47277	5.02705	0
0.2720	-2.41484	-4.37438	6.60657	1.06205	0
0.2727	-4.24514	-4.37438	6.60657	0.755237	0
0.2733	-3.01855	2.03268	6.60657	1.66978	0
0.2740	-1.4949	2.95288	7.52301	-0.159308	0
0.2747	-3.63185	-1.62752	8.43945	0.755237	0
0.2753	-6.98579	-4.37438	8.43945	3.81159	0
0.2760	-9.12274	-5.89889	8.43945	3.19796	0
0.2767	-10.953	-5.89889	6.60657	0.755237	0
0.2773	-11.5663	-5.28771	5.69013	0.755237	0
0.2780	-11.873	-6.81222	7.52301	-0.159308	0
0.2787	-9.73603	-5.89889	8.12485	-1.07385	0
0.2793	-4.55179	-3.15202	5.69013	-0.159308	0
0.2800	-2.72149	-4.07222	5.69013	0.147507	0
0.2807	-4.24514	-3.15202	7.20841	-2.60203	0
0.2813	-2.41484	1.11935	6.90749	-2.29521	0
0.2820	-0.584545	1.11935	5.07461	-0.159308	0
0.2827	-1.4949	-0.405162	3.55633	-0.466123	0
0.2833	1.24575	2.95288	3.85725	-0.767038	0
0.2840	4.60928	7.22425	4.15817	0.755237	0
0.2847	2.77899	9.97111	2.94081	-0.767038	0
0.2853	5.51964	10.8844	3.55633	-2.90294	0
0.2860	11.0201	8.4466	5.07461	-3.20976	0
0.2867	9.48688	4.16836	3.24173	-2.60203	0
0.2873	7.05287	1.11935	2.94081	-0.767038	0
0.2880	8.26988	-1.32536	6.60657	1.36887	0
0.2887	5.82629	-1.01634	6.60657	-0.466123	0
0.2893	0.335395	0.508169	3.24173	-3.51657	0
0.2900	-0.277899	1.11935	4.47277	-2.29521	0
0.2907	2.16569	1.11935	7.52301	0.755237	0
0.2913	3.08563	2.95288	9.35589	0.755237	0
0.2920	3.08563	4.77954	9.35589	-3.20976	0
0.2927	1.5524	5.08856	6.60657	-4.73793	0
0.2933	-2.1082	3.86621	5.69013	-3.51657	0
0.2940	-3.63185	3.86621	7.82393	-5.95929	0
0.2947	-0.881609	5.08856	6.60657	-6.87384	0
0.2953	1.24575	4.47739	3.85725	-2.60203	0
0.2960	-0.584545	4.16836	4.77369	-2.29521	0
0.2967	-1.18826	4.77954	5.07461	-5.34566	0
0.2973	2.77899	4.47739	4.77369	-2.90294	0
0.2980	5.82629	6.61307	6.60657	-2.90294	0
0.2987	5.82629	10.2733	7.52301	-6.56702	0
0.2993	6.43958	7.83542	6.60657	-3.82339	0
0.3000	6.13293	2.95288	4.77369	-2.60203	0
0.3007	1.24575	3.86621	1.42253	-8.0952	0
0.3013	-4.84885	6.30405	-0.109426	-9.00974	0
0.3020	-6.68873	8.13758	2.02437	-4.73793	0
0.3027	-5.76879	10.2733	2.02437	-5.34566	0
0.3033	-5.76879	9.97111	0.506094	-5.65248	0
0.3040	-7.59909	7.5264	1.10793	-3.82339	0
0.3047	-10.656	3.55719	2.32529	-4.73793	0
0.3053	-12.7833	-4.37438	0.506094	-7.78838	0
0.3060	-12.4863	-11.0905	-2.54415	-7.78838	0
0.3067	-11.2597	-10.7814	-3.46059	-5.65248	0
0.3073	-9.42938	-11.0905	-2.54415	-6.87384	0
0.3080	-6.98579	-14.7506	-1.02587	-8.39611	0
0.3087	-4.24514	-13.5283	-1.02587	-6.56702	0
0.3093	-0.881609	-7.73242	-1.02587	-5.34566	0
0.3100	1.5524	-4.07222	0.807014	-8.0952	0
0.3107	1.24575	-2.84987	1.42253	-6.87384	0
0.3113	1.24575	-3.46105	-0.724945	-3.20976	0
0.3120	3.08563	-5.59673	-2.24323	-5.03885	0
0.3127	1.5524	-6.81222	-2.54415	-7.48157	0
0.3133	-1.18826	-6.20791	-3.46059	-5.95929	0
0.3140	-0.584545	-5.28771	-2.54415	-6.56702	0
0.3147	0.948688	-3.46105	-0.724945	-8.39611	0
0.3153	-1.4949	-1.01634	-0.410346	-8.39611	0
0.3160	-4.24514	-0.714184	0.191495	-8.70293	0
0.3167	-1.4949	-0.103007	0.807014	-7.78838	0
0.3173	2.16569	2.95288	-1.94231	-3.82339	0
0.3180	1.24575	3.86621	-2.54415	-3.51657	0
0.3187	0.335395	2.03268	0.506094	-7.17475	0
0.3193	0.335395	4.77954	0.807014	-8.39611	0
0.3200	-1.80155	9.35993	-1.02587	-8.39611	0
0.3207	-2.1082	8.13758	-1.64138	-8.70293	0
0.3213	1.24575	5.69974	-4.37703	-7.17475	0
0.3220	2.77899	6.61307	-4.69162	-5.65248	0
0.3227	3.68934	6.00189	-0.410346	-6.26021	0
0.3233	6.43958	3.55719	1.10793	-3.82339	0
0.3240	3.99599	1.73052	-2.85875	-1.07385	0
0.3247	-1.4949	0.206015	-4.37703	-2.29521	0
0.3253	-3.01855	1.11935	-2.54415	-4.1243	0
0.3260	-2.1082	4.47739	-1.02587	-1.9884	0
0.3267	-2.1082	7.5264	-0.410346	-1.07385	0
0.3273	-0.881609	8.74876	-1.64138	-1.9884	0
0.3280	0.335395	8.4466	-2.54415	-0.159308	0
0.3287	1.85905	7.83542	-0.724945	3.50477	0
0.3293	2.16569	9.35993	0.506094	2.59023	0
0.3300	0.642041	10.5823	-0.724945	1.9766	0
0.3307	1.24575	8.74876	-1.64138	5.33386	0
0.3313	2.77899	6.61307	-0.109426	5.33386	0
0.3320	0.335395	6.30405	1.10793	1.9766	0
0.3327	-1.4949	4.77954	0.506094	2.28341	0
0.3333	3.08563	2.64385	-0.109426	5.33386	0
0.3340	7.65658	0.206015	0.506094	4.41932	0
0.3347	6.43958	-0.103007	1.42253	3.19796	0
0.3353	3.99599	1.73052	1.42253	6.24841	0
0.3360	3.3827	1.4215	0.506094	8.0834	0
0.3367	0.948688	-1.62752	-2.54415	6.24841	0
0.3373	-2.1082	-0.103007	-5.60806	5.94749	0
0.3380	-0.584545	4.77954	-4.37703	6.55522	0
0.3387	1.24575	4.77954	-1.02587	4.41932	0
0.3393	0.335395	1.11935	-0.724945	5.02705	0
0.3400	-0.584545	0.817191	-1.64138	6.24841	0
0.3407	1.24575	2.64385	-1.64138	3.50477	0
0.3413	1.24575	1.11935	-1.02587	3.50477	0
0.3420	1.85905	0.206015	-1.64138	8.69112	0
0.3427	3.08563	1.73052	-2.24323	7.77658	0
0.3433	2.16569	3.55719	-1.64138	3.19796	0
0.3440	0.335395	4.47739	-1.64138	5.94749	0
0.3447	0.0287481	4.47739	-4.07611	8.0834	0
0.3453	-0.584545	2.95288	-5.90899	4.41932	0
0.3460	0.642041	1.73052	-5.29347	5.33386	0
0.3467	4.91593	2.03268	-4.37703	8.38431	0
0.3473	4.91593	-0.405162	-4.37703	5.33386	0
0.3480	-0.584545	-2.84987	-3.77518	5.33386	0
0.3487	-4.24514	-1.32536	-6.20991	9.60567	0
0.3493	-4.24514	-1.01634	-8.04279	7.46977	0
0.3500	-5.46214	-3.15202	-6.20991	5.33386	0
0.3507	-5.1555	-0.405162	-4.37703	8.99794	0
0.3513	-2.1082	2.3417	-5.29347	8.0834	0
0.3520	-1.80155	-1.92967	-5.29347	4.72613	0
0.3527	-3.93849	-5.28771	-7.12635	6.24841	0
0.3533	-2.41484	-1.62752	-8.6583	7.16295	0
0.3540	-0.584545	0.508169	-5.29347	5.33386	0
0.3547	-2.1082	-1.62752	-2.54415	7.16295	0
0.3553	-0.881609	-3.15202	-3.46059	8.0834	0
0.3560	0.335395	-3.46105	-2.54415	6.86204	0
0.3567	-0.584545	-1.62752	-1.32679	7.16295	0
0.3573	3.3827	-1.32536	-3.77518	7.77658	0
0.3580	7.34994	-2.84987	-3.77518	6.24841	0
0.3587	5.82629	-1.62752	-0.109426	4.41932	0
0.3593	6.74623	0.508169	1.10793	5.33386	0
0.3600	10.1002	-1.32536	0.191495	6.55522	0
0.3607	9.18023	-1.32536	0.807014	4.1125	0
0.3613	7.05287	1.11935	2.02437	1.66978	0
0.3620	6.74623	-1.01634	2.02437	5.02705	0
0.3627	5.21299	-3.15202	1.72345	5.64068	0
0.3633	4.30264	-0.103007	1.72345	1.66978	0
0.3640	4.60928	2.03268	2.94081	2.28341	0
0.3647	3.99599	0.817191	3.55633	4.72613	0
0.3653	3.99599	-1.62752	2.94081	2.28341	0
0.3660	3.68934	-3.46105	4.47277	1.36887	0
0.3667	3.3827	-3.15202	5.99105	2.89114	0
0.3673	3.08563	-1.92967	3.85725	1.66978	0
0.3680	0.335395	-3.7632	2.63989	0.755237	0
0.3687	-2.41484	-2.84987	3.85725	2.89114	0
0.3693	-0.881609	1.11935	2.02437	1.66978	0
0.3700	-0.584545	-0.714184	-0.724945	-1.07385	0
0.3707	-2.72149	-5.89889	3.55633	1.66978	0
0.3713	-1.4949	-4.98555	7.82393	4.41932	0
0.3720	-2.41484	-1.62752	4.77369	1.36887	0
0.3727	-7.90573	-2.54085	2.63989	-1.68158	0
0.3733	-9.42938	-2.54085	2.02437	-1.68158	0
0.3740	-5.1555	0.206015	0.191495	-2.90294	0
0.3747	-3.3252	0.206015	2.02437	-3.82339	0
0.3753	-3.01855	-1.62752	6.30565	-1.07385	0
0.3760	-1.4949	-1.62752	4.15817	-0.767038	0
0.3767	-0.584545	-2.54085	1.10793	-3.51657	0
0.3773	-0.881609	-4.37438	3.24173	-1.38067	0
0.3780	-1.4949	-5.89889	3.85725	-0.159308	0
0.3787	-1.4949	-8.95477	1.72345	-3.82339	0
0.3793	0.335395	-10.7814	3.85725	-1.9884	0
0.3800	0.335395	-6.81222	5.69013	2.89114	0
0.3807	-1.4949	-3.7632	2.63989	-0.767038	0
0.3813	-0.881609	-2.54085	1.10793	-5.03885	0
0.3820	2.77899	2.95288	2.02437	-2.29521	0
0.3827	4.30264	5.69974	1.72345	-2.29521	0
0.3833	4.91593	2.03268	2.94081	-4.1243	0
0.3840	3.99599	0.817191	5.69013	-1.07385	0
0.3847	0.335395	4.16836	5.99105	-1.07385	0
0.3853	-2.41484	3.86621	5.99105	-5.95929	0
0.3860	-2.1082	1.11935	5.07461	-5.95929	0
0.3867	-0.277899	-0.714184	1.10793	-4.43112	0
0.3873	1.5524	-4.37438	1.10793	-5.34566	0
0.3880	2.77899	-7.12124	6.30565	-2.60203	0
0.3887	3.99599	-6.20791	7.20841	0.755237	0
0.3893	6.13293	-5.89889	2.94081	-1.68158	0
0.3900	5.21299	-7.73242	1.72345	-1.9884	0
0.3907	2.16569	-6.81222	1.10793	2.59023	0
0.3913	-0.584545	-4.37438	-2.24323	3.19796	0
0.3920	-3.63185	-4.67653	-1.94231	-0.159308	0
0.3927	-6.68873	-3.46105	1.72345	1.9766	0
0.3933	-6.07544	1.11935	2.02437	3.50477	0
0.3940	-6.38208	0.206015	-0.410346	-1.07385	0
0.3947	-10.0427	-2.54085	0.191495	-3.82339	0
0.3953	-8.51903	-1.62752	3.55633	-1.07385	0
0.3960	-3.3252	-1.62752	4.77369	-0.767038	0
0.3967	-3.63185	-3.46105	2.63989	-2.90294	0
0.3973	-5.1555	-0.103007	2.02437	-1.68158	0
0.3980	-3.3252	2.3417	3.55633	-0.159308	0
0.3987	-2.1082	-0.714184	3.85725	-2.60203	0
0.3993	-1.4949	-2.54085	2.94081	-3.51657	0
0.4000	0.0287481	-1.32536	3.24173	0.454322	0
0.4007	-0.277899	-1.62752	1.10793	1.9766	0
0.4013	0.642041	0.206015	-1.02587	-1.38067	0
0.4020	3.68934	4.16836	1.10793	-3.20976	0
0.4027	2.77899	2.95288	3.85725	-1.68158	0
0.4033	-1.18826	-0.103007	2.63989	-2.29521	0
0.4040	-3.3252	1.11935	2.94081	-2.90294	0
0.4047	-1.4949	3.86621	3.85725	-1.07385	0
0.4053	2.16569	5.69974	1.42253	-1.9884	0
0.4060	4.60928	5.69974	0.191495	-4.73793	0
0.4067	4.30264	6.91523	2.32529	-2.90294	0
0.4073	3.99599	7.83542	3.24173	-0.159308	0
0.4080	2.77899	5.69974	2.02437	-1.07385	0
0.4087	0.335395	2.64385	0.191495	-1.07385	0
0.4093	-1.4949	5.08856	-0.724945	-1.38067	0
0.4100	-3.63185	9.66209	-1.64138	-4.73793	0
0.4107	-4.84885	11.1866	-2.54415	-4.73793	0
0.4113	-1.4949	10.2733	-3.46059	-1.38067	0
0.4120	-1.18826	8.4466	-2.85875	-3.51657	0
0.4127	-4.55179	4.47739	-2.54415	-5.65248	0
0.4133	-3.93849	2.03268	-4.07611	-2.29521	0
0.4140	-2.1082	1.11935	-5.29347	-0.767038	0
0.4147	-3.3252	1.11935	-3.77518	-3.51657	0
0.4153	-3.93849	2.64385	-1.32679	-2.90294	0
0.4160	-3.63185	3.55719	0.191495	-0.767038	0
0.4167	-3.3252	1.11935	-1.64138	-1.68158	0
0.4173	-0.584545	0.206015	-3.77518	-2.90294	0
0.4180	0.0287481	2.95288	-3.15967	-2.90294	0
0.4187	-2.1082	5.69974	-0.724945	-3.51657	0
0.4193	0.642041	2.95288	-0.724945	-2.90294	0
0.4200	1.24575	-1.62752	-1.94231	-3.82339	0
0.4207	-5.46214	-3.15202	-2.54415	-9.31656	0
0.4213	-9.42938	-1.62752	-1.64138	-12.0602	0
0.4220	-7.90573	-1.01634	-0.410346	-7.78838	0
0.4227	-7.59909	-1.62752	-1.02587	-5.65248	0
0.4233	-7.29244	-1.62752	-1.64138	-7.48157	0
0.4240	-6.98579	-1.92967	-0.410346	-7.48157	0
0.4247	-8.81609	-2.84987	0.191495	-5.65248	0
0.4253	-8.81609	-3.46105	-1.64138	-6.26021	0
0.4260	-7.59909	-3.15202	-1.32679	-6.56702	0
0.4267	-9.12274	-2.84987	0.191495	-6.26021	0
0.4273	-6.38208	-3.15202	1.10793	-7.48157	0
0.4280	0.642041	-1.92967	3.85725	-7.17475	0
0.4287	4.30264	1.4215	4.77369	-4.73793	0
0.4293	5.82629	3.55719	0.191495	-5.65248	0
0.4300	7.34994	2.64385	-1.64138	-5.95929	0
0.4307	7.34994	2.95288	1.42253	-3.82339	0
0.4313	8.88317	4.77954	1.72345	-4.43112	0
0.4320	8.88317	4.77954	-0.724945	-7.17475	0
0.4327	3.99599	6.61307	0.807014	-6.56702	0
0.4333	2.16569	10.2733	2.94081	-4.73793	0
0.4340	3.99599	12.718	2.94081	-5.95929	0
0.4347	1.5524	12.718	1.10793	-8.0952	0
0.4353	-3.3252	10.5823	0.191495	-6.56702	0
0.4360	-4.55179	6.61307	0.191495	-3.51657	0
0.4367	-3.3252	5.69974	1.42253	-2.29521	0
0.4373	-1.80155	7.22425	2.02437	-3.82339	0
0.4380	-0.277899	6.61307	0.807014	-4.43112	0
0.4387	3.3827	4.77954	-0.724945	-3.51657	0
0.4393	7.34994	5.39072	0.191495	-3.82339	0
0.4400	7.05287	6.30405	2.02437	-4.43112	0
0.4407	4.91593	5.69974	1.72345	-4.73793	0
0.4413	6.74623	4.16836	0.191495	-4.1243	0
0.4420	9.48688	4.47739	-0.724945	-2.90294	0
0.4427	8.57652	6.30405	-3.46059	-3.82339	0
0.4433	7.34994	3.25503	-3.46059	-4.73793	0
0.4440	5.21299	-2.23869	-0.410346	-3.20976	0
0.4447	2.47234	-0.714184	-1.02587	-2.60203	0
0.4453	0.642041	2.95288	-4.99255	-5.65248	0
0.4460	0.335395	1.4215	-3.46059	-5.65248	0
0.4467	0.335395	1.73052	0.191495	-2.90294	0
0.4473	0.948688	4.16836	1.10793	-4.1243	0
0.4480	1.85905	2.95288	1.10793	-5.03885	0
0.4487	3.08563	2.03268	1.10793	-3.51657	0
0.4493	3.99599	3.86621	1.10793	-4.73793	0
0.4500	3.08563	2.03268	1.42253	-5.03885	0
0.4507	1.24575	-1.32536	2.02437	-2.29521	0
0.4513	-0.584545	-0.103007	3.85725	-3.82339	0
0.4520	0.642041	2.64385	4.15817	-7.17475	0
0.4527	3.08563	4.47739	2.32529	-4.43112	0
0.4533	2.16569	3.86621	1.42253	-3.51657	0
0.4540	1.85905	2.03268	1.72345	-8.39611	0
0.4547	4.91593	3.55719	1.72345	-6.26021	0
0.4553	6.43958	3.86621	3.55633	0.147507	0
0.4560	3.3827	-2.54085	3.85725	-1.38067	0
0.4567	0.335395	-7.12124	0.807014	-4.43112	0
0.4573	-3.63185	-4.37438	0.191495	-1.9884	0
0.4580	-6.68873	-2.84987	2.02437	-1.68158	0
0.4587	-5.46214	-4.98555	0.191495	-3.82339	0
0.4593	-5.76879	-5.89889	-1.94231	-2.90294	0
0.4600	-7.90573	-7.12124	-0.109426	-1.68158	0
0.4607	-6.98579	-8.95477	2.02437	-1.9884	0
0.4613	-5.46214	-8.34359	2.94081	-0.466123	0
0.4620	-5.1555	-4.98555	2.32529	-0.159308	0
0.4627	-1.4949	-3.15202	-0.724945	-2.29521	0
0.4633	3.08563	-3.7632	-0.724945	-0.159308	0
0.4640	4.91593	-2.54085	2.02437	5.02705	0
0.4647	5.82629	-0.103007	0.506094	4.41932	0
0.4653	7.65658	0.508169	-2.54415	-0.466123	0
0.4660	7.34994	1.4215	-0.109426	-1.68158	0
0.4667	5.82629	2.95288	2.02437	1.66978	0
0.4673	4.91593	0.206015	-1.32679	2.59023	0
0.4680	3.3827	-2.23869	-5.90899	1.06205	0
0.4687	0.948688	0.206015	-7.12635	1.9766	0
0.4693	-0.584545	1.11935	-5.29347	5.33386	0
0.4700	-0.277899	-1.32536	-2.54415	7.46977	0
0.4707	2.16569	0.206015	-2.54415	8.99794	0
0.4713	3.08563	1.73052	-4.69162	9.91248	0
0.4720	1.5524	-1.01634	-4.37703	8.99794	0
0.4727	1.85905	-3.46105	-1.02587	7.77658	0
0.4733	5.21299	-2.84987	1.10793	6.55522	0
0.4740	4.91593	-1.62752	1.10793	6.86204	0
0.4747	3.08563	-1.62752	3.24173	10.2193	0
0.4753	4.91593	-4.07222	5.69013	12.6561	0
0.4760	5.21299	-4.67653	4.77369	9.91248	0
0.4767	2.77899	-2.54085	2.32529	8.0834	0
0.4773	4.91593	-2.84987	2.94081	10.827	0
0.4780	7.65658	-5.28771	2.94081	10.827	0
0.4787	6.13293	-4.67653	2.02437	8.69112	0
0.4793	7.05287	-4.07222	2.94081	11.1338	0
0.4800	7.05287	-5.28771	3.85725	12.0484	0
0.4807	0.0287481	-5.28771	2.32529	7.16295	0
0.4813	-3.93849	-4.37438	0.191495	6.24841	0
0.4820	-1.18826	-5.59673	-0.724945	9.60567	0
0.4827	-0.584545	-5.59673	0.807014	9.30476	0
0.4833	-1.4949	-3.46105	2.63989	8.99794	0
0.4840	-0.584545	-3.15202	2.32529	12.0484	0
0.4847	0.0287481	-3.15202	3.24173	10.5202	0
0.4853	2.16569	-0.405162	6.60657	5.02705	0
0.4860	3.99599	0.206015	5.69013	5.94749	0
0.4867	3.08563	-2.23869	3.24173	8.99794	0
0.4873	5.51964	-3.7632	5.99105	6.55522	0
0.4880	10.1002	-4.98555	7.52301	5.33386	0
0.4887	7.96323	-6.51006	2.63989	8.38431	0
0.4893	3.3827	-6.20791	0.506094	8.0834	0
0.4900	2.47234	-4.37438	3.55633	5.33386	0
0.4907	2.16569	-2.84987	2.94081	6.86204	0
0.4913	1.5524	-2.54085	0.191495	7.16295	0
0.4920	1.5524	-4.37438	1.42253	3.19796	0
0.4927	0.335395	-4.67653	1.42253	0.755237	0
0.4933	-2.41484	-2.54085	-2.54415	0.755237	0
0.4940	-3.3252	-4.07222	-2.24323	-0.466123	0
0.4947	-2.41484	-7.42339	2.02437	-2.90294	0
0.4953	0.0287481	-7.12124	2.32529	-2.60203	0
0.4960	0.0287481	-6.20791	1.10793	-1.68158	0
0.4967	-0.584545	-8.64575	1.42253	-2.90294	0
0.4973	2.16569	-9.8681	0.506094	-4.73793	0
0.4980	3.68934	-8.95477	-0.724945	-6.26021	0
0.4987	1.5524	-8.95477	0.807014	-6.56702	0
0.4993	1.85905	-8.34359	2.02437	-5.03885	0
0.5000	1.24575	-6.20791	2.02437	-3.82339	0
0.5007	-3.01855	-4.67653	2.02437	-5.65248	0
0.5013	-2.41484	-4.37438	2.32529	-6.56702	0
0.5020	3.08563	-2.54085	2.94081	-3.20976	0
0.5027	3.3827	-1.62752	5.07461	-2.60203	0
0.5033	2.16569	-1.92967	5.07461	-6.26021	0
0.5040	2.47234	-0.103007	1.10793	-5.65248	0
0.5047	-0.584545	2.64385	-1.32679	-3.82339	0
0.5053	-3.3252	1.11935	0.506094	-7.78838	0
0.5060	-0.881609	-0.714184	1.72345	-8.70293	0
0.5067	0.0287481	-0.103007	0.191495	-4.43112	0
0.5073	-3.3252	-0.714184	0.191495	-4.43112	0
0.5080	-5.76879	-1.32536	2.32529	-5.65248	0
0.5087	-3.01855	1.11935	1.72345	-2.90294	0
0.5093	0.948688	1.11935	-1.64138	-2.90294	0
0.5100	0.0287481	-0.714184	-1.02587	-6.26021	0
0.5107	-3.93849	3.25503	2.02437	-5.03885	0
0.5113	-3.93849	5.39072	2.02437	-2.90294	0
0.5120	-2.1082	0.206015	1.42253	-5.03885	0
0.5127	-1.18826	-3.15202	2.32529	-5.34566	0
0.5133	1.5524	-1.01634	-0.410346	-3.51657	0
0.5140	3.08563	0.817191	-3.46059	-3.82339	0
0.5147	1.5524	3.55719	-0.410346	-4.1243	0
0.5153	1.24575	4.77954	2.63989	-1.68158	0
0.5160	-1.4949	0.206015	0.191495	-1.07385	0
0.5167	-7.90573	-2.84987	-2.54415	-2.60203	0
0.5173	-7.90573	0.817191	-3.77518	-2.29521	0
0.5180	-5.1555	2.03268	-3.77518	-2.90294	0
0.5187	-6.68873	-2.23869	-2.54415	-5.34566	0
0.5193	-6.98579	-3.46105	-3.46059	-3.82339	0
0.5200	-5.1555	0.817191	-5.29347	-0.767038	0
0.5207	-5.76879	2.95288	-4.99255	-3.20976	0
0.5213	-6.07544	2.3417	-4.99255	-7.17475	0
0.5220	-5.1555	2.95288	-5.90899	-3.82339	0
0.5227	-6.07544	3.86621	-5.29347	-1.07385	0
0.5233	-6.98579	2.3417	-5.29347	-5.03885	0
0.5240	-6.98579	2.64385	-4.99255	-5.65248	0
0.5247	-6.68873	4.16836	-3.46059	-0.159308	0
0.5253	-5.1555	2.64385	-3.46059	-1.07385	0
0.5260	-3.01855	-0.714184	-4.07611	-5.34566	0
0.5267	-2.41484	-1.62752	-1.64138	-3.51657	0
0.5273	-4.24514	-2.54085	0.191495	-1.38067	0
0.5280	-6.68873	-4.37438	-0.410346	-1.9884	0
0.5287	-8.51903	-7.12124	-1.94231	0.147507	0
0.5293	-9.73603	-9.55908	-4.07611	0.147507	0
0.5300	-10.3493	-9.55908	-4.69162	-4.73793	0
0.5307	-8.81609	-5.59673	-3.15967	-4.1243	0
0.5313	-6.68873	-2.54085	-3.15967	0.755237	0
0.5320	-6.98579	-1.62752	-3.77518	0.147507	0
0.5327	-6.38208	-0.714184	-1.64138	-0.767038	0
0.5333	-3.63185	0.817191	-0.724945	1.66978	0
0.5340	-2.41484	0.508169	-1.94231	1.66978	0
0.5347	-1.80155	2.95288	-1.32679	1.66978	0
0.5353	3.08563	8.4466	0.191495	4.41932	0
0.5360	6.74623	9.97111	-0.109426	3.19796	0
0.5367	5.82629	6.61307	-1.64138	-0.159308	0
0.5373	5.82629	3.86621	-3.77518	2.59023	0
0.5380	8.88317	3.86621	-5.29347	6.24841	0
0.5387	13.1475	4.77954	-4.69162	4.1125	0
0.5393	13.4541	4.47739	-3.46059	2.59023	0
0.5400	4.91593	0.206015	-4.37703	1.66978	0
0.5407	-7.90573	-4.37438	-6.20991	-1.9884	0
0.5413	-11.5663	-4.37438	-6.5245	-2.90294	0
0.5420	-6.98579	-1.92967	-6.20991	1.66978	0
0.5427	-2.72149	-1.62752	-6.20991	2.28341	0
0.5433	-1.4949	-1.92967	-6.5245	-0.159308	0
0.5440	-3.63185	-2.54085	-4.99255	1.06205	0
0.5447	-4.55179	-1.92967	-4.37703	2.59023	0
0.5453	-1.80155	-0.714184	-7.12635	0.755237	0
0.5460	-0.277899	-0.103007	-7.12635	-0.159308	0
0.5467	-0.584545	2.3417	-3.15967	0.454322	0
0.5473	0.335395	6.61307	-0.724945	-1.07385	0
0.5480	1.24575	6.91523	-3.15967	-0.159308	0
0.5487	2.16569	4.77954	-6.5245	4.41932	0
0.5493	4.30264	5.08856	-7.12635	5.33386	0
0.5500	5.21299	5.39072	-5.29347	2.59023	0
0.5507	5.21299	2.95288	-3.15967	3.81159	0
0.5513	7.05287	2.95288	-2.24323	7.16295	0
0.5520	4.91593	3.86621	-2.85875	5.33386	0
0.5527	-2.1082	1.73052	-5.60806	2.89114	0
0.5533	-5.46214	0.206015	-6.20991	4.41932	0
0.5540	-3.3252	1.11935	-4.37703	4.72613	0
0.5547	-2.41484	0.206015	-5.29347	3.81159	0
0.5553	-3.93849	-3.15202	-7.74186	6.86204	0
0.5560	-4.84885	-3.46105	-7.12635	8.99794	0
0.5567	-3.93849	-0.714184	-4.37703	5.94749	0
0.5573	-4.55179	0.817191	-1.94231	4.41932	0
0.5580	-5.1555	-0.103007	-1.32679	5.33386	0
0.5587	-1.80155	-1.62752	-3.77518	3.50477	0
0.5593	2.16569	-1.62752	-5.29347	3.19796	0
0.5600	-1.18826	-0.714184	-2.54415	5.94749	0
0.5607	-4.84885	0.206015	-1.64138	4.41932	0
0.5613	-2.41484	0.206015	-4.07611	0.454322	0
0.5620	-0.277899	1.4215	-3.46059	1.06205	0
0.5627	-2.72149	5.39072	-0.724945	2.59023	0
0.5633	-3.3252	6.00189	-2.24323	1.36887	0
0.5640	-2.41484	0.206015	-3.77518	-0.159308	0
0.5647	-5.1555	-3.46105	-4.07611	-3.51657	0
0.5653	-6.98579	-1.32536	-3.77518	-5.65248	0
0.5660	-5.1555	0.508169	-1.94231	-3.82339	0
0.5667	-3.93849	0.508169	-1.32679	-2.90294	0
0.5673	-5.1555	1.11935	-2.85875	-4.73793	0
0.5680	-5.46214	1.11935	-3.15967	-2.29521	0
0.5687	-4.84885	0.817191	-1.64138	0.147507	0
0.5693	-5.76879	2.03268	-1.64138	-2.90294	0
0.5700	-6.38208	2.64385	-1.64138	-2.90294	0
0.5707	-5.1555	2.03268	0.191495	0.755237	0
0.5713	-4.55179	1.11935	1.10793	-1.07385	0
0.5720	-3.93849	-3.15202	0.191495	-5.65248	0
0.5727	0.948688	-9.8681	-2.24323	-6.26021	0
0.5733	5.82629	-16.2752	-4.37703	-6.87384	0
0.5740	5.51964	-18.1087	-4.37703	-8.70293	0
0.5747	4.91593	-16.2752	-3.15967	-5.95929	0
0.5753	8.88317	-17.1885	-1.64138	-1.9884	0
0.5760	9.79353	-22.071	-1.94231	-2.29521	0
0.5767	4.91593	-23.6024	-3.77518	-4.73793	0
0.5773	1.24575	-19.022	-1.32679	-3.82339	0
0.5780	1.24575	-14.4416	2.63989	-1.38067	0
0.5787	1.24575	-12.615	1.42253	-2.60203	0
0.5793	0.642041	-9.8681	0.191495	-3.51657	0
0.5800	-0.584545	-6.20791	1.42253	-2.90294	0
0.5807	-2.41484	-3.15202	0.191495	-5.65248	0
0.5813	-3.63185	-2.54085	-1.32679	-6.87384	0
0.5820	-3.3252	-0.714184	0.191495	-3.82339	0
0.5827	-2.1082	2.03268	0.506094	-3.20976	0
0.5833	-0.881609	0.206015	-0.109426	-4.73793	0
0.5840	-1.80155	-3.46105	1.10793	-1.9884	0
0.5847	0.0287481	-5.28771	0.506094	-0.466123	0
0.5853	5.51964	-7.73242	-2.24323	-3.82339	0
0.5860	6.13293	-7.42339	-2.54415	-6.26021	0
0.5867	5.51964	-4.37438	-0.724945	-5.95929	0
0.5873	8.57652	-5.28771	1.10793	-6.26021	0
0.5880	6.43958	-7.73242	1.10793	-6.56702	0
0.5887	-2.41484	-6.20791	-1.64138	-6.87384	0
0.5893	-6.98579	-4.07222	-1.64138	-7.48157	0
0.5900	-4.84885	-1.92967	1.10793	-7.17475	0
0.5907	-3.3252	2.3417	0.506094	-4.73793	0
0.5913	-4.24514	3.25503	0.191495	-2.90294	0
0.5920	-6.07544	2.03268	3.85725	-5.34566	0
0.5927	-4.84885	3.25503	4.77369	-7.48157	0
0.5933	-1.18826	3.55719	1.72345	-4.73793	0
0.5940	-0.881609	0.817191	2.02437	-3.82339	0
0.5947	1.24575	-0.103007	4.77369	-5.65248	0
0.5953	8.57652	-0.714184	3.55633	-4.43112	0
0.5960	10.1002	-2.23869	2.32529	-3.51657	0
0.5967	5.82629	-0.405162	3.85725	-6.56702	0
0.5973	8.57652	2.03268	4.77369	-5.95929	0
0.5980	12.5438	1.11935	2.32529	-2.29521	0
0.5987	9.18023	1.73052	2.02437	-2.60203	0
0.5993	8.57652	3.86621	4.47277	-3.51657	0
0.6000	12.2371	2.95288	5.69013	-2.90294	0
0.6007	8.57652	0.817191	4.77369	-5.03885	0
0.6013	3.99599	1.11935	4.47277	-7.48157	0
0.6020	6.43958	2.03268	5.07461	-5.03885	0
0.6027	8.57652	0.817191	4.77369	-1.9884	0
0.6033	7.05287	-1.01634	3.85725	-1.68158	0
0.6040	7.65658	-0.103007	4.47277	-2.60203	0
0.6047	8.88317	2.3417	5.69013	-2.90294	0
0.6053	7.96323	3.86621	5.99105	-2.90294	0
0.6060	7.34994	4.77954	5.38921	-1.9884	0
0.6067	7.05287	6.00189	4.15817	-1.38067	0
0.6073	5.51964	5.69974	2.94081	-2.90294	0
0.6080	4.30264	6.00189	2.63989	-2.60203	0
0.6087	5.82629	8.74876	3.24173	-0.767038	0
0.6093	8.57652	8.13758	2.94081	0.755237	0
0.6100	10.7135	3.55719	3.55633	1.36887	0
0.6107	11.0201	2.64385	5.69013	3.19796	0
0.6113	10.4068	2.95288	4.77369	6.24841	0
0.6120	7.96323	0.206015	2.63989	6.55522	0
0.6127	5.82629	0.206015	2.94081	2.28341	0
0.6133	5.21299	2.03268	2.94081	-1.9884	0
0.6140	3.68934	0.817191	1.72345	-1.07385	0
0.6147	1.24575	1.4215	2.02437	1.9766	0
0.6153	0.948688	5.08856	2.02437	1.66978	0
0.6160	0.0287481	5.39072	0.807014	-0.159308	0
0.6167	-2.41484	2.64385	1.10793	1.06205	0
0.6173	-1.80155	2.64385	3.24173	1.9766	0
0.6180	-0.277899	4.47739	2.63989	0.454322	0
0.6187	-0.584545	4.77954	0.191495	-0.466123	0
0.6193	-1.4949	2.03268	0.191495	-0.159308	0
0.6200	-5.1555	-1.01634	1.10793	1.06205	0
0.6207	-6.98579	-0.103007	1.10793	0.755237	0
0.6213	-1.80155	2.64385	-0.724945	-0.159308	0
0.6220	0.0287481	2.03268	-2.54415	0.755237	0
0.6227	-4.24514	0.817191	0.506094	4.41932	0
0.6233	-4.55179	-0.103007	4.47277	5.64068	0
0.6240	-4.84885	-2.54085	1.72345	4.1125	0
0.6247	-9.73603	-3.46105	-2.54415	1.66978	0
0.6253	-10.656	-2.84987	-1.94231	0.147507	0
0.6260	-9.73603	-4.37438	-0.109426	0.755237	0
0.6267	-11.873	-5.59673	0.506094	0.755237	0
0.6273	-9.73603	-4.37438	0.506094	0.755237	0
0.6280	-7.59909	-4.07222	0.191495	3.50477	0
0.6287	-10.0427	-5.28771	1.10793	6.55522	0
0.6293	-8.81609	-4.98555	2.02437	5.33386	0
0.6300	-5.1555	-4.37438	-0.109426	4.41932	0
0.6307	-4.84885	-3.15202	-1.64138	7.16295	0
0.6313	-2.72149	-1.32536	1.10793	7.77658	0
0.6320	-1.4949	-1.32536	0.506094	3.81159	0
0.6327	-3.3252	-1.92967	-1.94231	1.36887	0
0.6333	0.642041	-0.714184	-1.64138	3.50477	0
0.6340	6.74623	0.817191	-2.24323	4.41932	0
0.6347	3.99599	0.817191	-2.54415	3.50477	0
0.6353	3.08563	0.508169	1.42253	6.86204	0
0.6360	7.96323	0.206015	1.72345	10.2193	0
0.6367	6.13293	-0.405162	-3.15967	7.16295	0
0.6373	0.335395	-1.62752	-4.37703	4.72613	0
0.6380	2.16569	-3.46105	-3.15967	6.55522	0
0.6387	7.05287	-2.54085	-3.46059	4.72613	0
0.6393	8.26988	1.11935	-2.54415	2.59023	0
0.6400	7.65658	1.11935	-2.54415	4.1125	0
0.6407	7.65658	-2.84987	-4.37703	1.06205	0
0.6413	6.43958	-3.46105	-4.37703	-1.9884	0
0.6420	5.21299	-1.92967	-2.54415	3.50477	0
0.6427	5.51964	-1.32536	-2.24323	5.02705	0
0.6433	3.08563	-1.62752	-1.94231	0.147507	0
0.6440	-2.1082	-2.54085	-1.64138	1.06205	0
0.6447	-2.41484	-1.62752	-2.54415	2.59023	0
0.6453	1.5524	2.3417	-1.32679	-1.07385	0
0.6460	0.0287481	3.86621	1.10793	-0.159308	0
0.6467	-3.01855	2.03268	1.10793	3.50477	0
0.6473	0.948688	2.03268	-0.724945	1.66978	0
0.6480	1.24575	4.77954	-1.64138	0.454322	0
0.6487	-4.24514	5.69974	-1.64138	1.36887	0
0.6493	-4.55179	4.77954	-1.32679	-0.159308	0
0.6500	-1.4949	5.08856	-0.109426	-0.159308	0
0.6507	-2.72149	6.30405	1.10793	2.89114	0
0.6513	-3.3252	6.61307	2.02437	0.755237	0
0.6520	-2.41484	6.00189	3.24173	-3.82339	0
0.6527	-3.3252	6.00189	2.94081	-2.90294	0
0.6533	-0.584545	4.77954	2.02437	-0.767038	0
0.6540	2.16569	3.55719	2.63989	-1.68158	0
0.6547	-1.80155	3.25503	3.24173	-1.68158	0
0.6553	-3.63185	1.4215	2.02437	0.755237	0
0.6560	-2.41484	-0.714184	1.42253	1.06205	0
0.6567	-4.55179	1.73052	2.94081	0.147507	0
0.6573	-3.93849	5.39072	2.63989	-0.767038	0
0.6580	-0.881609	5.69974	0.506094	-1.9884	0
0.6587	-3.93849	5.69974	1.72345	-3.20976	0
0.6593	-5.76879	6.30405	4.47277	-1.07385	0
0.6600	-2.41484	4.77954	2.63989	1.06205	0
0.6607	-4.24514	3.25503	-0.724945	-1.9884	0
0.6613	-6.68873	2.95288	-1.32679	-6.56702	0
0.6620	-3.93849	2.95288	-1.64138	-4.73793	0
0.6627	-2.41484	3.55719	-2.54415	-1.9884	0
0.6633	-3.3252	5.39072	-1.02587	-3.82339	0
0.6640	-2.1082	5.69974	2.02437	-4.73793	0
0.6647	0.948688	4.16836	2.94081	-1.9884	0
0.6653	2.47234	4.77954	1.10793	-4.1243	0
0.6660	1.85905	5.69974	-0.410346	-7.48157	0
0.6667	2.47234	3.55719	1.72345	-4.43112	0
0.6673	6.43958	-1.32536	5.69013	-1.07385	0
0.6680	5.51964	-2.54085	6.60657	-1.9884	0
0.6687	-0.584545	0.206015	6.60657	-1.9884	0
0.6693	-2.41484	0.508169	8.43945	-3.20976	0
0.6700	-0.277899	1.4215	9.95773	-4.1243	0
0.6707	0.948688	5.08856	10.2723	-1.38067	0
0.6713	3.3827	4.77954	10.5733	-1.07385	0
0.6720	3.08563	-0.714184	11.1888	-4.73793	0
0.6727	-3.01855	-1.92967	11.7906	-4.73793	0
0.6733	-6.68873	-0.103007	9.95773	-2.29521	0
0.6740	-6.07544	0.206015	7.52301	-4.43112	0
0.6747	-6.68873	2.3417	8.74037	-5.03885	0
0.6753	-5.1555	5.69974	11.1888	-1.07385	0
0.6760	-3.3252	4.77954	10.8742	0.755237	0
0.6767	-5.46214	2.95288	10.8742	0.454322	0
0.6773	-6.07544	4.47739	11.4897	1.9766	0
0.6780	-3.01855	4.47739	10.2723	2.89114	0
0.6787	-2.41484	1.11935	9.65681	1.36887	0
0.6793	-3.01855	-1.92967	9.95773	0.755237	0
0.6800	-1.4949	-2.54085	9.04129	1.06205	0
0.6807	-2.41484	-1.01634	6.90749	-1.07385	0
0.6813	-5.1555	-0.714184	5.99105	-2.90294	0
0.6820	-3.93849	-0.714184	6.90749	-1.38067	0
0.6827	-1.4949	1.11935	9.35589	-0.159308	0
0.6833	-2.72149	2.03268	8.12485	0.147507	0
0.6840	-5.1555	1.11935	4.77369	0.755237	0
0.6847	-6.38208	1.4215	7.20841	-1.9884	0
0.6853	-6.07544	1.11935	10.8742	-5.34566	0
0.6860	-3.3252	-0.405162	8.12485	-5.65248	0
0.6867	-2.1082	-1.92967	5.38921	-5.03885	0
0.6873	-5.1555	-2.84987	5.69013	-4.73793	0
0.6880	-6.38208	-1.62752	3.55633	-1.9884	0
0.6887	-4.55179	1.11935	2.94081	-1.07385	0
0.6893	-5.1555	2.03268	7.52301	-3.82339	0
0.6900	-6.07544	0.508169	7.52301	-4.43112	0
0.6907	-2.41484	0.508169	3.55633	-1.9884	0
0.6913	-0.584545	1.11935	3.24173	-1.68158	0
0.6920	-3.93849	0.817191	3.85725	-2.29521	0
0.6927	-4.55179	-1.01634	1.10793	-1.9884	0
0.6933	-1.4949	-2.54085	-1.64138	-1.9884	0
0.6940	-1.4949	-1.62752	-1.02587	-2.90294	0
0.6947	-3.63185	-1.32536	1.10793	-1.07385	0
0.6953	-2.41484	-2.54085	-0.109426	-0.159308	0
0.6960	-1.80155	-2.23869	-2.54415	-1.9884	0
0.6967	-6.07544	-1.92967	-2.54415	-4.1243	0
0.6973	-9.12274	-1.92967	-3.46059	-1.68158	0
0.6980	-5.1555	0.206015	-5.29347	1.66978	0
0.6987	-1.18826	2.64385	-3.15967	0.454322	0
0.6993	-1.4949	2.64385	-1.02587	-2.60203	0
0.7000	-2.1082	2.64385	-4.37703	-2.29521	0
0.7007	-2.72149	1.73052	-6.5245	-1.9884	0
0.7013	-5.1555	-0.103007	-5.29347	-1.38067	0
0.7020	-4.55179	1.11935	-5.29347	1.36887	0
0.7027	-2.41484	0.206015	-4.99255	2.89114	0
0.7033	-3.63185	-4.37438	-2.54415	1.9766	0
0.7040	-4.24514	-3.7632	-1.64138	2.28341	0
0.7047	-1.4949	0.508169	-1.94231	3.50477	0
0.7053	0.335395	-0.714184	-2.85875	2.89114	0
0.7060	0.335395	-2.54085	-3.77518	4.41932	0
0.7067	1.5524	1.11935	-3.15967	6.86204	0
0.7073	1.85905	1.4215	-3.15967	4.72613	0
0.7080	0.335395	-2.54085	-5.90899	2.28341	0
0.7087	-3.01855	-1.62752	-6.82542	5.64068	0
0.7093	-5.76879	1.11935	-4.37703	8.0834	0
0.7100	-3.93849	-0.405162	-3.46059	5.33386	0
0.7107	-1.4949	-1.01634	-4.69162	5.02705	0
0.7113	-2.1082	1.4215	-5.29347	7.77658	0
0.7120	-1.4949	2.64385	-6.5245	5.33386	0
0.7127	0.0287481	1.4215	-8.95922	3.50477	0
0.7133	0.335395	-0.405162	-9.87566	6.24841	0
0.7140	0.335395	-0.714184	-8.95922	5.33386	0
0.7147	0.642041	0.206015	-7.42727	3.50477	0
0.7153	0.335395	0.206015	-7.12635	6.24841	0
0.7160	0.948688	-0.405162	-7.42727	6.55522	0
0.7167	-0.277899	-0.714184	-5.29347	4.41932	0
0.7173	-2.41484	-2.23869	-4.07611	5.02705	0
0.7180	-0.584545	-0.714184	-5.90899	4.1125	0
0.7187	2.47234	3.25503	-7.42727	1.36887	0
0.7193	1.24575	1.73052	-5.29347	3.50477	0
0.7200	-0.584545	-4.37438	-4.69162	2.89114	0
0.7207	-2.1082	-5.59673	-6.82542	-3.82339	0
0.7213	-5.1555	-3.46105	-8.04279	-5.34566	0
0.7220	-0.881609	-2.23869	-7.12635	-0.466123	0
0.7227	7.96323	-0.714184	-4.69162	-0.159308	0
0.7233	8.88317	-0.714184	-2.85875	-1.68158	0
0.7240	5.82629	-0.103007	-3.46059	-0.466123	0
0.7247	7.65658	1.4215	-4.07611	-2.90294	0
0.7253	8.57652	-0.103007	-3.15967	-5.03885	0
0.7260	3.99599	-2.23869	-1.02587	-2.60203	0
0.7267	0.642041	-0.714184	-0.109426	-2.90294	0
0.7273	1.24575	-1.01634	0.191495	-6.87384	0
0.7280	-0.277899	-4.07222	0.506094	-3.82339	0
0.7287	-1.18826	-3.46105	1.10793	-0.159308	0
0.7293	5.82629	-0.714184	2.02437	-6.87384	0
0.7300	14.6807	-0.103007	2.94081	-10.2311	0
0.7307	14.0674	-0.103007	3.55633	-4.43112	0
0.7313	8.26988	-1.01634	5.38921	-3.82339	0
0.7320	5.51964	-4.37438	8.12485	-6.56702	0
0.7327	1.85905	-6.20791	6.90749	-3.82339	0
0.7333	-2.1082	-5.28771	3.85725	-3.82339	0
0.7340	-0.881609	-5.89889	5.69013	-5.95929	0
0.7347	0.642041	-6.81222	7.20841	-3.82339	0
0.7353	-0.584545	-5.28771	4.15817	-2.60203	0
0.7360	2.47234	-3.7632	3.24173	-5.34566	0
0.7367	5.82629	-5.28771	6.30565	-5.95929	0
0.7373	4.91593	-5.28771	6.90749	-4.43112	0
0.7380	6.74623	-3.7632	5.69013	-3.82339	0
0.7387	10.4068	-4.37438	5.07461	-4.43112	0
0.7393	10.4068	-2.84987	5.07461	-5.65248	0
0.7400	9.48688	1.4215	6.30565	-5.03885	0
0.7407	11.3172	0.206015	7.20841	-6.26021	0
0.7413	13.4541	-3.46105	5.38921	-9.92428	0
0.7420	16.2044	-3.15202	5.69013	-7.78838	0
0.7427	14.9874	-2.23869	9.35589	-2.90294	0
0.7433	9.18023	-3.7632	9.65681	-4.73793	0
0.7440	4.91593	-3.7632	6.60657	-6.26021	0
0.7447	-0.584545	-3.46105	5.38921	-4.1243	0
0.7453	-7.90573	-5.59673	3.24173	-6.56702	0
0.7460	-9.42938	-5.28771	0.807014	-7.48157	0
0.7467	-5.46214	-3.15202	2.02437	-4.43112	0
0.7473	-5.46214	-3.46105	3.85725	-5.34566	0
0.7480	-6.07544	-4.07222	2.32529	-6.87384	0
0.7487	-3.63185	-2.54085	2.32529	-3.82339	0
0.7493	-1.4949	-1.62752	3.24173	-2.90294	0
0.7500	-0.277899	-4.07222	0.506094	-2.90294	0
0.7507	1.85905	-6.20791	-1.94231	-0.466123	0
0.7513	2.47234	-4.98555	-0.724945	-0.159308	0
0.7520	1.24575	-3.46105	-0.724945	-3.82339	0
0.7527	-0.277899	-4.37438	-2.85875	-4.73793	0
0.7533	1.5524	-5.89889	-2.54415	-3.51657	0
0.7540	5.82629	-4.67653	-1.64138	-3.51657	0
0.7547	6.74623	-2.54085	-2.54415	-2.60203	0
0.7553	3.08563	-3.46105	-1.94231	-0.159308	0
0.7560	-0.277899	-7.12124	-1.02587	0.147507	0
0.7567	-4.24514	-6.81222	-1.64138	-1.07385	0
0.7573	-6.98579	-2.84987	-1.94231	-1.38067	0
0.7580	-6.07544	-1.01634	-1.64138	-1.07385	0
0.7587	-5.1555	-0.405162	0.807014	-1.9884	0
0.7593	-5.1555	-0.103007	2.94081	-2.90294	0
0.7600	-2.72149	-1.92967	2.63989	-1.38067	0
0.7607	-0.584545	-2.84987	2.02437	-0.159308	0
0.7613	-0.277899	-0.103007	3.55633	-0.767038	0
0.7620	0.948688	1.11935	2.02437	-1.68158	0
0.7627	2.77899	-1.01634	-0.724945	-1.9884	0
0.7633	2.16569	-0.714184	-0.410346	-2.60203	0
0.7640	0.642041	1.4215	0.807014	-1.9884	0
0.7647	0.948688	1.4215	2.02437	-0.159308	0
0.7653	3.08563	-0.714184	3.55633	-0.159308	0
0.7660	6.13293	-0.405162	0.807014	-1.38067	0
0.7667	8.88317	2.03268	-1.94231	-1.07385	0
0.7673	9.48688	2.95288	0.807014	-2.90294	0
0.7680	6.74623	2.03268	1.72345	-5.03885	0
0.7687	3.3827	4.47739	-2.24323	-2.90294	0
0.7693	0.948688	6.61307	-2.54415	-0.767038	0
0.7700	0.335395	4.16836	0.191495	-2.60203	0
0.7707	1.24575	2.95288	2.02437	-1.9884	0
0.7713	0.335395	5.08856	4.47277	0.147507	0
0.7720	-2.41484	4.16836	3.85725	-2.90294	0
0.7727	-3.63185	2.64385	-0.109426	-3.20976	0
0.7733	-2.72149	5.08856	-0.724945	1.66978	0
0.7740	-5.1555	6.61307	1.42253	0.454322	0
0.7747	-6.07544	5.08856	0.807014	-2.90294	0
0.7753	-1.4949	6.30405	-0.724945	-0.159308	0
0.7760	-1.80155	7.5264	-0.724945	1.66978	0
0.7767	-6.68873	3.86621	-1.64138	0.755237	0
0.7773	-3.3252	1.4215	-3.15967	1.9766	0
0.7780	1.24575	2.95288	-2.54415	1.9766	0
0.7787	-0.881609	1.11935	-1.94231	0.755237	0
0.7793	-1.4949	-3.46105	-2.24323	2.89114	0
0.7800	0.335395	-5.28771	-1.94231	3.50477	0
0.7807	-2.72149	-7.12124	-1.94231	-0.767038	0
0.7813	-6.38208	-8.03457	-4.37703	-1.68158	0
0.7820	-6.98579	-4.67653	-5.29347	0.454322	0
0.7827	-7.59909	-2.54085	-1.64138	0.755237	0
0.7833	-6.07544	-2.84987	-1.64138	1.66978	0
0.7840	-5.1555	-1.62752	-4.99255	4.1125	0
0.7847	-7.29244	0.508169	-4.07611	3.81159	0
0.7853	-7.90573	1.73052	-2.54415	1.06205	0
0.7860	-7.90573	4.77954	-5.60806	0.147507	0
0.7867	-11.5663	6.61307	-5.29347	3.19796	0
0.7873	-10.3493	1.4215	-2.54415	5.94749	0
0.7880	-3.3252	-3.46105	-2.54415	6.24841	0
0.7887	0.948688	-2.84987	-2.85875	7.16295	0
0.7893	3.3827	-2.23869	-4.37703	7.16295	0
0.7900	6.43958	-1.62752	-6.82542	3.81159	0
0.7907	6.43958	2.03268	-5.29347	5.33386	0
0.7913	6.13293	3.55719	-3.46059	10.827	0
0.7920	4.91593	1.4215	-4.99255	9.30476	0
0.7927	-0.584545	0.508169	-5.29347	5.94749	0
0.7933	-3.3252	2.64385	-4.69162	8.99794	0
0.7940	-2.1082	5.08856	-7.12635	10.2193	0
0.7947	-3.01855	5.69974	-7.12635	8.99794	0
0.7953	-1.80155	3.86621	-3.77518	12.6561	0
0.7960	0.948688	4.16836	-4.37703	14.1843	0
0.7967	0.335395	6.61307	-7.12635	10.827	0
0.7973	1.24575	3.55719	-7.12635	12.0484	0
0.7980	3.3827	-2.54085	-6.5245	12.6561	0
0.7987	0.335395	-2.54085	-6.5245	8.69112	0
0.7993	-1.4949	-0.714184	-7.12635	9.91248	0
0.8000	0.948688	-1.92967	-7.12635	13.8775	0
0.8007	0.948688	-2.54085	-5.29347	10.827	0
0.8013	3.08563	-1.01634	-4.07611	8.0834	0
0.8020	7.05287	2.3417	-4.37703	10.827	0
0.8027	3.99599	6.30405	-4.37703	10.2193	0
0.8033	0.335395	5.08856	-4.37703	9.60567	0
0.8040	0.335395	1.4215	-4.07611	11.1338	0
0.8047	-2.41484	3.25503	-3.77518	8.38431	0
0.8053	-4.84885	6.61307	-5.29347	5.02705	0
0.8060	-1.80155	6.30405	-6.20991	7.46977	0
0.8067	0.0287481	5.39072	-3.77518	8.99794	0
0.8073	0.335395	2.64385	-1.64138	5.02705	0
0.8080	2.16569	-0.714184	-2.24323	4.41932	0
0.8087	2.47234	1.11935	-1.32679	7.46977	0
0.8093	3.08563	3.86621	0.506094	7.16295	0
0.8100	4.91593	2.95288	-0.724945	5.33386	0
0.8107	3.3827	3.25503	-2.54415	6.86204	0
0.8113	2.47234	4.47739	-1.32679	8.38431	0
0.8120	4.91593	2.3417	1.72345	6.24841	0
0.8127	5.82629	1.4215	2.63989	2.59023	0
0.8133	4.91593	2.3417	1.10793	0.147507	0
0.8140	2.16569	0.206015	1.10793	-0.159308	0
0.8147	-2.41484	-2.54085	2.94081	2.28341	0
0.8153	-3.01855	-3.15202	2.32529	4.72613	0
0.8160	0.335395	-4.37438	-0.410346	2.59023	0
0.8167	0.0287481	-4.98555	0.807014	-0.159308	0
0.8173	-0.881609	-1.62752	4.47277	1.9766	0
0.8180	2.47234	-0.714184	2.94081	1.66978	0
0.8187	4.30264	-3.15202	-0.410346	-3.82339	0
0.8193	2.47234	-2.23869	2.32529	-4.1243	0
0.8200	0.642041	0.508169	6.60657	-0.159308	0
0.8207	-0.584545	-1.62752	5.99105	-0.159308	0
0.8213	-2.41484	-3.46105	4.77369	-0.466123	0
0.8220	-3.93849	0.508169	5.69013	-0.159308	0
0.8227	-4.24514	1.11935	5.99105	-1.68158	0
0.8233	-5.46214	-3.46105	6.30565	-2.60203	0
0.8240	-7.29244	-2.84987	7.20841	-1.68158	0
0.8247	-4.55179	2.03268	5.99105	-3.20976	0
0.8253	3.3827	3.86621	4.15817	-7.17475	0
0.8260	7.65658	2.95288	4.15817	-8.39611	0
0.8267	6.74623	3.55719	5.99105	-7.78838	0
0.8273	6.74623	1.73052	6.60657	-8.0952	0
0.8280	5.82629	-0.714184	5.38921	-7.78838	0
0.8287	3.08563	1.73052	3.85725	-6.87384	0
0.8293	1.24575	5.69974	4.47277	-7.48157	0
0.8300	-0.277899	4.77954	5.07461	-8.39611	0
0.8307	-1.18826	2.3417	4.47277	-7.17475	0
0.8313	2.47234	3.25503	2.94081	-6.26021	0
0.8320	3.99599	3.86621	0.506094	-8.70293	0
0.8327	1.24575	1.11935	-0.410346	-10.2311	0
0.8333	2.16569	0.508169	1.72345	-8.39611	0
0.8340	3.08563	2.95288	2.32529	-10.8388	0
0.8347	0.335395	2.95288	1.42253	-13.8893	0
0.8353	0.335395	2.03268	1.72345	-10.2311	0
0.8360	3.99599	3.86621	1.10793	-6.56702	0
0.8367	4.91593	4.47739	1.10793	-7.48157	0
0.8373	4.91593	3.86621	2.63989	-7.48157	0
0.8380	5.82629	4.16836	2.94081	-6.87384	0
0.8387	4.60928	4.77954	2.02437	-9.31656	0
0.8393	3.08563	1.73052	2.02437	-9.31656	0
0.8400	2.16569	-2.23869	0.506094	-8.39611	0
0.8407	-3.3252	-3.15202	-1.02587	-12.0602	0
0.8413	-8.81609	-1.01634	0.807014	-12.9747	0
0.8420	-7.29244	0.206015	2.02437	-9.92428	0
0.8427	-4.24514	-1.01634	0.191495	-9.61747	0
0.8433	-3.63185	-2.54085	-1.02587	-9.61747	0
0.8440	-2.41484	-2.23869	-0.724945	-6.56702	0
0.8447	-2.72149	-2.23869	1.10793	-7.48157	0
0.8453	-5.76879	-4.37438	1.42253	-11.1456	0
0.8460	-6.68873	-4.98555	-1.64138	-9.92428	0
0.8467	-4.55179	-3.46105	-2.54415	-8.39611	0
0.8473	-2.72149	-3.46105	0.191495	-9.31656	0
0.8480	-1.18826	-4.67653	0.506094	-8.70293	0
0.8487	0.948688	-3.15202	0.506094	-5.65248	0
0.8493	3.08563	-1.62752	2.63989	-4.73793	0
0.8500	3.99599	-0.405162	1.10793	-4.73793	0
0.8507	3.08563	2.03268	-1.02587	-2.29521	0
0.8513	0.335395	0.206015	1.72345	0.454322	0
0.8520	-2.1082	-4.67653	2.63989	-1.9884	0
0.8527	-3.93849	-3.46105	-0.109426	-6.87384	0
0.8533	-6.38208	0.508169	0.807014	-7.48157	0
0.8540	-8.51903	-0.714184	3.24173	-4.73793	0
0.8547	-8.81609	-1.32536	2.94081	-3.51657	0
0.8553	-6.98579	0.206015	3.55633	-4.73793	0
0.8560	-6.38208	-1.92967	4.77369	-5.65248	0
0.8567	-7.90573	-4.07222	3.85725	-3.82339	0
0.8573	-6.68873	-0.103007	3.24173	-0.466123	0
0.8580	-4.24514	3.86621	3.55633	-1.9884	0
0.8587	-5.1555	2.95288	0.807014	-6.56702	0
0.8593	-6.38208	-1.32536	-2.54415	-5.65248	0
0.8600	-5.46214	-3.15202	-0.724945	-1.07385	0
0.8607	-5.1555	-4.07222	1.72345	-0.466123	0
0.8613	-4.55179	-5.28771	-1.32679	-3.51657	0
0.8620	-1.80155	-2.54085	-4.69162	-3.51657	0
0.8627	-0.584545	2.03268	-2.54415	0.755237	0
0.8633	-1.80155	1.11935	1.42253	2.59023	0
0.8640	-3.3252	0.508169	1.42253	0.755237	0
0.8647	-5.1555	3.86621	0.191495	1.06205	0
0.8653	-7.29244	4.47739	1.72345	2.28341	0
0.8660	-6.07544	3.25503	2.94081	2.28341	0
0.8667	-3.3252	4.47739	1.72345	2.89114	0
0.8673	-5.46214	2.03268	0.191495	1.36887	0
0.8680	-7.90573	-4.37438	-0.724945	-1.9884	0
0.8687	-4.55179	-8.03457	-1.32679	-0.466123	0
0.8693	0.0287481	-8.95477	-0.724945	1.66978	0
0.8700	0.948688	-7.42339	0.191495	1.66978	0
0.8707	1.24575	-3.7632	0.191495	4.72613	0
0.8713	0.642041	-2.23869	1.10793	5.33386	0
0.8720	-0.881609	0.206015	3.85725	0.755237	0
0.8727	2.77899	6.30405	4.15817	0.454322	0
0.8733	9.18023	9.05091	2.02437	1.9766	0
0.8740	9.48688	6.91523	2.94081	-1.38067	0
0.8747	6.74623	6.91523	3.85725	-0.159308	0
0.8753	5.82629	7.83542	2.02437	5.64068	0
0.8760	4.91593	8.4466	2.32529	3.81159	0
0.8767	6.13293	12.1068	3.85725	-0.767038	0
0.8773	7.65658	13.0201	1.10793	0.755237	0
0.8780	2.47234	6.91523	0.191495	2.28341	0
0.8787	-0.584545	1.4215	2.94081	0.755237	0
0.8793	3.08563	2.64385	3.85725	-0.767038	0
0.8800	2.47234	6.00189	3.55633	-0.767038	0
0.8807	-2.41484	5.08856	2.63989	-0.159308	0
0.8813	-0.881609	1.11935	1.10793	1.66978	0
0.8820	2.16569	1.4215	3.24173	3.19796	0
0.8827	2.16569	4.47739	5.69013	2.89114	0
0.8833	2.47234	4.47739	4.15817	0.147507	0
0.8840	1.24575	4.47739	4.77369	1.06205	0
0.8847	-1.4949	5.69974	8.43945	4.72613	0
0.8853	1.24575	4.47739	6.60657	2.59023	0
0.8860	5.21299	3.86621	2.94081	-1.38067	0
0.8867	2.77899	5.08856	5.38921	0.755237	0
0.8873	-0.277899	3.86621	6.60657	1.06205	0
0.8880	-0.881609	1.11935	2.32529	-0.466123	0
0.8887	-3.3252	2.95288	0.807014	2.59023	0
0.8893	-4.55179	4.16836	3.85725	4.1125	0
0.8900	-3.01855	2.03268	5.07461	1.66978	0
0.8907	-1.80155	2.03268	3.55633	3.50477	0
0.8913	-1.4949	4.77954	2.94081	7.16295	0
0.8920	-1.80155	5.69974	2.63989	3.81159	0
0.8927	-2.41484	4.16836	1.10793	1.66978	0
0.8933	-1.18826	2.03268	1.42253	4.72613	0
0.8940	-0.584545	0.206015	3.24173	3.50477	0
0.8947	-1.4949	-0.405162	2.02437	0.454322	0
0.8953	-1.18826	0.508169	-0.109426	3.50477	0
0.8960	-1.80155	0.206015	0.191495	7.46977	0
0.8967	-2.41484	0.206015	0.807014	5.64068	0
0.8973	1.24575	2.03268	0.191495	3.50477	0
0.8980	3.68934	1.73052	1.10793	1.9766	0
0.8987	-0.277899	0.206015	2.02437	0.755237	0
0.8993	-2.41484	-1.01634	1.10793	1.9766	0
0.9000	-2.41484	-4.07222	0.506094	4.1125	0
0.9007	-6.38208	-6.20791	-0.724945	3.50477	0
0.9013	-10.0427	-2.54085	-3.77518	2.28341	0
0.9020	-7.90573	1.11935	-4.37703	0.755237	0
0.9027	-3.01855	2.03268	-3.15967	-0.767038	0
0.9033	0.335395	1.11935	-3.77518	1.06205	0
0.9040	2.16569	-0.405162	-5.90899	2.89114	0
0.9047	1.85905	-1.62752	-6.20991	0.755237	0
0.9053	-0.584545	0.508169	-7.42727	-0.466123	0
0.9060	-3.01855	2.64385	-8.95922	1.36887	0
0.9067	-1.80155	0.206015	-7.12635	2.89114	0
0.9073	0.335395	-2.84987	-4.99255	2.59023	0
0.9080	0.948688	-1.01634	-3.77518	1.66978	0
0.9087	3.99599	2.95288	-4.37703	1.06205	0
0.9093	7.34994	4.47739	-7.42727	0.755237	0
0.9100	4.91593	2.03268	-9.57474	0.755237	0
0.9107	3.99599	-1.01634	-7.12635	3.19796	0
0.9113	8.26988	-2.84987	-4.99255	5.64068	0
0.9120	6.74623	-4.67653	-5.90899	3.50477	0
0.9127	1.24575	-4.67653	-7.12635	1.36887	0
0.9133	0.948688	-2.84987	-6.5245	1.9766	0
0.9140	3.08563	-1.32536	-5.29347	2.28341	0
0.9147	1.24575	-1.62752	-4.37703	1.9766	0
0.9153	-1.4949	-2.84987	-4.69162	3.50477	0
0.9160	-1.80155	-3.7632	-4.37703	3.19796	0
0.9167	0.642041	-3.7632	-4.99255	1.66978	0
0.9173	1.24575	-3.46105	-4.99255	3.81159	0
0.9180	-1.4949	-3.46105	-0.724945	5.33386	0
0.9187	-1.4949	-5.28771	-0.109426	2.59023	0
0.9193	-0.584545	-5.59673	-4.69162	1.9766	0
0.9200	-3.01855	-3.15202	-4.07611	3.81159	0
0.9207	-2.1082	-1.62752	-1.02587	0.755237	0
0.9213	2.77899	-4.67653	-3.46059	-2.90294	0
0.9220	3.68934	-6.51006	-4.07611	-0.466123	0
0.9227	4.30264	-3.7632	-1.64138	-0.159308	0
0.9233	8.88317	-2.54085	-2.54415	-0.767038	0
0.9240	8.57652	-5.28771	-1.64138	1.9766	0
0.9247	3.08563	-6.20791	0.807014	0.454322	0
0.9253	1.24575	-4.67653	-1.02587	-4.73793	0
0.9260	0.948688	-4.37438	-1.94231	-2.60203	0
0.9267	-1.4949	-3.46105	-0.724945	-0.466123	0
0.9273	-2.1082	-0.405162	-3.46059	-4.73793	0
0.9280	-0.584545	0.206015	-5.29347	-3.51657	0
0.9287	0.335395	-3.46105	-1.94231	1.66978	0
0.9293	0.0287481	-4.67653	-1.32679	-1.38067	0
0.9300	-0.881609	-3.7632	-3.15967	-5.95929	0
0.9307	-2.1082	-3.46105	-2.24323	-4.73793	0
0.9313	-0.881609	-3.46105	0.191495	-3.20976	0
0.9320	1.24575	-2.54085	1.10793	-3.20976	0
0.9327	3.3827	-0.103007	0.191495	-3.82339	0
0.9333	4.91593	1.11935	-2.54415	-4.73793	0
0.9340	4.60928	0.206015	-4.99255	-5.95929	0
0.9347	3.99599	-0.103007	-4.07611	-7.17475	0
0.9353	7.65658	-0.714184	-1.64138	-7.48157	0
0.9360	10.7135	-4.37438	-1.02587	-7.48157	0
0.9367	7.05287	-6.20791	-4.07611	-6.56702	0
0.9373	1.24575	-5.59673	-5.60806	-5.95929	0
0.9380	1.24575	-7.12124	-4.07611	-6.87384	0
0.9387	3.99599	-8.95477	-2.24323	-9.92428	0
0.9393	4.91593	-7.12124	-1.02587	-9.00974	0
0.9400	4.91593	-5.89889	-1.64138	-5.95929	0
0.9407	5.82629	-6.51006	-3.77518	-8.70293	0
0.9413	4.91593	-6.20791	-3.77518	-12.0602	0
0.9420	3.08563	-7.12124	-1.94231	-9.31656	0
0.9427	0.642041	-6.20791	-2.24323	-8.39611	0
0.9433	-0.584545	-3.15202	-2.54415	-10.2311	0
0.9440	-0.584545	-2.54085	-0.724945	-8.39611	0
0.9447	-3.3252	-4.07222	-0.410346	-6.56702	0
0.9453	-6.98579	-3.15202	-3.15967	-9.00974	0
0.9460	-5.46214	-3.46105	-3.77518	-10.2311	0
0.9467	-1.4949	-4.37438	-1.94231	-7.48157	0
0.9473	-1.4949	-2.54085	-1.64138	-5.65248	0
0.9480	-3.3252	-1.32536	-1.64138	-7.48157	0
0.9487	-3.63185	-0.714184	-1.64138	-7.48157	0
0.9493	-3.93849	1.11935	-2.54415	-6.56702	0
0.9500	-3.01855	0.206015	-4.07611	-7.78838	0
0.9507	0.948688	-2.84987	-3.77518	-7.48157	0
0.9513	3.99599	-1.62752	-2.54415	-3.51657	0
0.9520	3.08563	-0.405162	-3.46059	-2.60203	0
0.9527	0.948688	-2.54085	-4.69162	-5.34566	0
0.9533	-0.584545	-4.37438	-4.07611	-5.34566	0
0.9540	-1.4949	-4.37438	-4.07611	-3.20976	0
0.9547	-2.41484	-3.46105	-5.29347	-3.51657	0
0.9553	-3.63185	-1.92967	-4.07611	-3.82339	0
0.9560	-5.46214	-1.62752	-1.32679	-2.29521	0
0.9567	-6.98579	-3.15202	-2.24323	-1.9884	0
0.9573	-4.24514	-4.07222	-3.77518	-2.60203	0
0.9580	0.0287481	-2.23869	-1.94231	-3.51657	0
0.9587	2.16569	2.03268	0.506094	-2.90294	0
0.9593	3.08563	3.86621	0.807014	-1.07385	0
0.9600	3.08563	0.206015	1.10793	-1.68158	0
0.9607	-0.584545	-1.32536	2.63989	-4.1243	0
0.9613	-5.46214	-0.714184	2.63989	-3.82339	0
0.9620	-5.1555	-2.54085	2.02437	-2.60203	0
0.9627	-0.277899	-2.54085	2.32529	-3.20976	0
0.9633	2.47234	-2.84987	3.24173	-2.60203	0
0.9640	0.0287481	-5.28771	4.77369	-0.466123	0
0.9647	-3.3252	-3.46105	5.69013	-1.07385	0
0.9653	-2.72149	-0.103007	5.69013	-1.9884	0
0.9660	-2.1082	-1.62752	4.15817	0.454322	0
0.9667	-3.3252	-2.54085	3.85725	2.28341	0
0.9673	-2.72149	-1.01634	3.85725	-0.159308	0
0.9680	-1.4949	-0.405162	2.02437	-1.07385	0
0.9687	-2.41484	2.95288	2.02437	3.81159	0
0.9693	-2.72149	6.00189	2.02437	6.24841	0
0.9700	-3.3252	2.95288	-1.32679	2.59023	0
0.9707	-4.24514	2.95288	-1.64138	1.66978	0
0.9713	-1.4949	7.5264	3.24173	5.02705	0
0.9720	0.0287481	5.69974	2.63989	4.41932	0
0.9727	-4.24514	3.55719	-2.54415	0.454322	0
0.9733	-5.76879	7.22425	0.807014	0.454322	0
0.9740	-3.93849	7.22425	3.85725	0.755237	0
0.9747	-6.98579	2.64385	-0.724945	-0.159308	0
0.9753	-7.90573	2.03268	-0.724945	1.06205	0
0.9760	-3.63185	3.86621	3.24173	2.89114	0
0.9767	-3.3252	4.16836	2.02437	3.50477	0
0.9773	-4.84885	3.55719	1.10793	4.41932	0
0.9780	-2.41484	0.508169	4.15817	2.89114	0
0.9787	-0.584545	-1.01634	3.24173	-0.159308	0
0.9793	-1.4949	-1.62752	0.191495	1.36887	0
0.9800	-0.584545	-4.98555	-0.109426	3.81159	0
0.9807	0.948688	-7.12124	-1.32679	1.66978	0
0.9813	2.16569	-2.54085	-1.32679	0.454322	0
0.9820	3.08563	3.25503	1.10793	0.755237	0
0.9827	3.99599	4.47739	1.42253	-0.159308	0
0.9833	5.82629	2.64385	1.10793	0.755237	0
0.9840	6.13293	0.206015	2.02437	4.41932	0
0.9847	2.16569	0.508169	2.02437	4.41932	0
0.9853	0.0287481	2.03268	2.94081	0.147507	0
0.9860	2.47234	1.11935	4.77369	-1.68158	0
0.9867	2.47234	0.206015	3.85725	0.147507	0
0.9873	1.5524	2.03268	2.94081	0.454322	0
0.9880	4.30264	2.95288	5.07461	0.755237	0
0.9887	5.21299	2.64385	5.69013	3.19796	0
0.9893	2.16569	4.77954	4.47277	2.59023	0
0.9900	2.47234	5.69974	3.85725	-0.159308	0
0.9907	5.51964	2.3417	5.69013	1.66978	0
0.9913	5.21299	0.817191	6.60657	4.72613	0
0.9920	3.99599	4.47739	4.77369	2.89114	0
0.9927	3.08563	6.00189	2.94081	1.36887	0
0.9933	2.16569	3.86621	5.69013	1.66978	0
0.9940	2.16569	4.77954	6.60657	-0.159308	0
0.9947	2.77899	6.00189	4.77369	0.147507	0
0.9953	2.16569	3.86621	4.47277	3.50477	0
0.9960	4.30264	3.55719	2.94081	3.81159	0
0.9967	7.34994	5.69974	0.506094	2.59023	0
0.9973	4.30264	5.69974	2.02437	4.1125	0
0.9980	0.335395	6.00189	3.85725	2.28341	0
0.9987	0.948688	7.5264	2.32529	-1.9884	0
0.9993	1.24575	6.91523	2.02437	-0.767038	0
1.0000	0.0287481	6.61307	1.42253	1.9766	0
1.0007	1.24575	7.22425	2.32529	-0.159308	0
1.0013	0.948688	6.00189	4.47277	-1.38067	0
1.0020	-1.4949	6.91523	1.42253	0.755237	0
1.0027	0.642041	9.66209	-1.64138	1.36887	0
1.0033	3.68934	9.35993	2.02437	1.06205	0
1.0040	3.08563	9.35993	3.55633	3.81159	0
1.0047	3.3827	10.2733	-0.410346	5.02705	0
1.0053	4.91593	6.91523	-1.94231	1.9766	0
1.0060	3.99599	4.47739	-1.94231	0.755237	0
1.0067	3.99599	5.69974	-1.02587	2.89114	0
1.0073	6.13293	4.77954	2.32529	2.59023	0
1.0080	5.51964	2.95288	0.807014	0.755237	0
1.0087	0.335395	3.86621	-3.15967	3.19796	0
1.0093	-3.3252	2.95288	-0.410346	5.64068	0
1.0100	-0.584545	2.03268	1.10793	3.81159	0
1.0107	3.08563	2.95288	-3.46059	4.72613	0
1.0113	2.16569	1.73052	-2.24323	7.77658	0
1.0120	-1.80155	1.11935	2.94081	5.02705	0
1.0127	-3.01855	3.86621	1.72345	1.36887	0
1.0133	-1.80155	6.30405	-0.724945	3.19796	0
1.0140	-0.277899	6.91523	0.191495	3.19796	0
1.0147	2.16569	6.61307	0.807014	1.66978	0
1.0153	2.77899	5.69974	1.42253	4.41932	0
1.0160	0.335395	6.30405	3.85725	6.24841	0
1.0167	0.642041	4.47739	2.32529	3.81159	0
1.0173	2.77899	0.206015	-1.94231	2.59023	0
1.0180	0.335395	0.817191	-1.02587	1.66978	0
1.0187	-3.63185	3.86621	4.15817	2.28341	0
1.0193	-4.24514	3.86621	5.38921	6.24841	0
1.0200	-4.84885	1.4215	2.32529	4.41932	0
1.0207	-8.81609	-2.23869	1.10793	-2.90294	0
1.0213	-11.873	-1.62752	-0.410346	-2.90294	0
1.0220	-11.5663	1.73052	-2.24323	1.9766	0
1.0227	-8.81609	1.73052	-0.724945	1.36887	0
1.0233	-6.68873	0.817191	2.32529	-1.38067	0
1.0240	-3.93849	2.95288	3.55633	-0.767038	0
1.0247	-2.41484	2.3417	3.85725	-0.159308	0
1.0253	-3.3252	0.206015	3.55633	0.454322	0
1.0260	-2.72149	3.86621	1.10793	1.06205	0
1.0267	-0.881609	6.61307	-0.109426	0.454322	0
1.0273	-2.1082	5.69974	1.10793	-1.9884	0
1.0280	-3.63185	5.08856	1.10793	-2.90294	0
1.0287	0.335395	5.08856	0.191495	-2.60203	0
1.0293	6.74623	4.47739	1.10793	-2.60203	0
1.0300	9.48688	6.00189	2.94081	-2.90294	0
1.0307	7.96323	6.61307	3.85725	-0.159308	0
1.0313	5.51964	4.77954	2.94081	3.50477	0
1.0320	3.68934	3.55719	2.02437	0.755237	0
1.0327	3.08563	2.95288	2.63989	-3.82339	0
1.0333	2.16569	0.206015	1.72345	-1.68158	0
1.0340	0.335395	0.206015	0.506094	-0.159308	0
1.0347	-1.18826	2.3417	2.94081	-4.1243	0
1.0353	-1.4949	1.73052	2.94081	-5.03885	0
1.0360	-0.277899	-1.62752	0.191495	-0.466123	0
1.0367	1.85905	-2.54085	0.191495	1.36887	0
1.0373	2.47234	-1.01634	0.506094	-0.159308	0
1.0380	3.08563	-2.23869	-2.85875	-2.29521	0
1.0387	4.30264	-4.67653	-3.46059	-3.82339	0
1.0393	3.99599	-2.54085	-0.724945	-3.20976	0
1.0400	2.16569	1.11935	-0.410346	-1.07385	0
1.0407	2.77899	-0.714184	-1.32679	-1.9884	0
1.0413	4.60928	-4.37438	-0.724945	-5.03885	0
1.0420	6.13293	-4.37438	0.191495	-2.90294	0
1.0427	9.48688	-3.46105	0.191495	0.755237	0
1.0433	12.5438	-2.84987	-0.109426	0.454322	0
1.0440	10.7135	-1.62752	-0.724945	-0.767038	0
1.0447	4.91593	-2.23869	-1.64138	-1.07385	0
1.0453	-2.41484	-4.37438	-2.54415	-4.73793	0
1.0460	-7.29244	-4.37438	-2.54415	-6.87384	0
1.0467	-5.1555	-3.46105	-0.109426	-4.1243	0
1.0473	-0.277899	-4.37438	0.807014	-2.60203	0
1.0480	-1.4949	-5.89889	0.807014	-3.51657	0
1.0487	-4.84885	-6.20791	2.94081	-2.29521	0
1.0493	-4.24514	-4.07222	3.24173	-1.68158	0
1.0500	-3.3252	-2.54085	1.42253	-3.51657	0
1.0507	-5.76879	-3.7632	1.72345	-2.29521	0
1.0513	-6.68873	-5.28771	3.85725	-0.159308	0
1.0520	-7.90573	-4.37438	5.38921	-2.60203	0
1.0527	-9.12274	-4.37438	5.69013	-4.73793	0
1.0533	-3.3252	-5.28771	2.94081	-4.43112	0
1.0540	1.24575	-4.98555	1.10793	-3.82339	0
1.0547	-2.41484	-4.07222	3.85725	-2.90294	0
1.0553	-4.84885	-5.28771	5.07461	-1.9884	0
1.0560	-3.63185	-7.12124	1.10793	-2.60203	0
1.0567	-5.46214	-6.81222	-0.109426	-2.90294	0
1.0573	-7.29244	-6.20791	1.72345	-2.90294	0
1.0580	-6.68873	-4.67653	2.94081	-4.1243	0
1.0587	-7.29244	-3.15202	2.02437	-4.73793	0
1.0593	-5.76879	-3.15202	-3.46059	-2.90294	0
1.0600	-3.93849	-2.54085	-8.95922	-2.60203	0
1.0607	-7.29244	-1.62752	-5.60806	-2.90294	0
1.0613	-8.81609	-4.37438	0.807014	-1.07385	0
1.0620	-5.1555	-6.20791	1.10793	0.755237	0
1.0627	-3.63185	-4.67653	-0.724945	-0.767038	0
1.0633	-2.41484	-6.20791	0.506094	-1.38067	0
1.0640	-0.881609	-8.03457	2.63989	1.66978	0
1.0647	-1.4949	-4.37438	2.02437	1.9766	0
1.0653	-1.18826	-2.54085	1.10793	-2.90294	0
1.0660	1.24575	-4.07222	2.94081	-4.73793	0
1.0667	3.99599	-2.84987	5.07461	-3.51657	0
1.0673	6.43958	-1.92967	5.69013	-3.82339	0
1.0680	6.43958	-5.28771	6.60657	-3.20976	0
1.0687	3.08563	-6.81222	5.99105	-1.68158	0
1.0693	1.24575	-7.42339	1.42253	-3.82339	0
1.0700	-1.18826	-9.25692	0.807014	-6.56702	0
1.0707	-3.93849	-7.42339	5.99105	-4.73793	0
1.0713	-3.93849	-5.89889	7.52301	-2.90294	0
1.0720	-5.1555	-8.95477	4.77369	-3.51657	0
1.0727	-8.51903	-8.95477	4.77369	-4.73793	0
1.0733	-7.90573	-4.37438	2.94081	-5.65248	0
1.0740	-6.38208	-5.28771	-0.410346	-5.03885	0
1.0747	-4.24514	-8.95477	0.191495	-3.82339	0
1.0753	0.642041	-8.03457	1.10793	-2.29521	0
1.0760	2.47234	-7.42339	0.191495	-1.07385	0
1.0767	1.85905	-10.1703	2.02437	-0.767038	0
1.0773	5.82629	-10.1703	3.85725	-0.466123	0
1.0780	8.88317	-8.03457	1.10793	-1.38067	0
1.0787	7.65658	-6.20791	0.191495	-2.60203	0
1.0793	8.26988	-7.12124	2.02437	-1.38067	0
1.0800	5.82629	-8.95477	-0.109426	-0.466123	0
1.0807	-1.4949	-6.20791	-4.69162	-2.90294	0
1.0813	-3.63185	-0.405162	-5.29347	-2.90294	0
1.0820	-1.4949	0.817191	-3.77518	0.454322	0
1.0827	-2.41484	-1.62752	-4.69162	1.36887	0
1.0833	-3.3252	-0.714184	-5.29347	0.454322	0
1.0840	-1.18826	-0.714184	-4.37703	1.66978	0
1.0847	-0.584545	-4.07222	-5.29347	1.66978	0
1.0853	-0.584545	-6.20791	-4.69162	0.755237	0
1.0860	0.335395	-5.59673	-2.24323	1.9766	0
1.0867	2.16569	-3.46105	-1.94231	1.66978	0
1.0873	1.24575	0.206015	-4.07611	-0.159308	0
1.0880	-2.72149	2.64385	-5.29347	1.36887	0
1.0887	-1.80155	3.86621	-5.29347	3.50477	0
1.0893	6.13293	3.55719	-4.37703	0.755237	0
1.0900	8.88317	1.4215	-5.29347	-0.466123	0
1.0907	7.05287	0.508169	-5.90899	1.66978	0
1.0913	7.65658	0.206015	-4.37703	2.59023	0
1.0920	4.30264	-1.62752	-3.46059	2.28341	0
1.0927	-2.41484	-2.54085	-4.69162	3.19796	0
1.0933	-0.584545	-0.405162	-3.77518	2.59023	0
1.0940	2.77899	0.206015	-1.64138	1.66978	0
1.0947	-0.584545	-0.714184	-2.54415	3.50477	0
1.0953	-1.18826	0.817191	-3.77518	5.02705	0
1.0960	0.642041	2.95288	-2.54415	3.50477	0
1.0967	-0.584545	3.86621	-1.64138	3.50477	0
1.0973	-1.4949	4.77954	-2.54415	5.02705	0
1.0980	-3.01855	6.91523	-2.85875	3.50477	0
1.0987	-4.24514	8.74876	-1.94231	0.147507	0
1.0993	-0.584545	6.30405	0.191495	1.06205	0
1.1000	1.85905	2.64385	2.02437	5.02705	0
1.1007	-1.18826	2.64385	0.191495	4.1125	0
1.1013	2.16569	1.73052	-1.32679	-0.466123	0
1.1020	8.88317	-1.01634	1.72345	-1.07385	0
1.1027	8.57652	-0.405162	2.94081	2.59023	0
1.1033	7.65658	1.73052	1.42253	2.89114	0
1.1040	6.74623	-0.405162	1.42253	2.28341	0
1.1047	1.24575	-2.54085	2.32529	3.50477	0
1.1053	-1.80155	-2.23869	1.42253	2.59023	0
1.1060	-0.277899	-2.54085	2.32529	-1.38067	0
1.1067	-1.18826	-4.98555	3.24173	-1.07385	0
1.1073	-3.3252	-8.03457	1.42253	1.9766	0
1.1080	-3.3252	-8.03457	1.42253	1.66978	0
1.1087	-3.93849	-3.46105	3.85725	1.06205	0
1.1093	-4.84885	-2.54085	2.94081	2.28341	0
1.1100	-5.46214	-6.20791	2.94081	1.9766	0
1.1107	-6.07544	-5.89889	5.07461	1.06205	0
1.1113	-4.24514	-1.32536	3.85725	1.66978	0
1.1120	-2.41484	-0.714184	1.10793	0.755237	0
1.1127	-2.41484	-1.62752	0.506094	0.755237	0
1.1133	0.0287481	1.11935	-0.109426	1.66978	0
1.1140	0.642041	2.3417	-1.32679	0.755237	0
1.1147	-1.80155	1.11935	0.506094	-1.38067	0
1.1153	-0.277899	0.817191	1.10793	2.28341	0
1.1160	0.0287481	1.73052	-1.94231	5.64068	0
1.1167	-6.68873	1.4215	-3.77518	3.50477	0
1.1173	-8.21238	2.03268	-1.64138	1.9766	0
1.1180	-2.41484	3.86621	-0.109426	3.19796	0
1.1187	-0.584545	3.86621	0.191495	0.755237	0
1.1193	-1.4949	1.73052	-0.724945	-1.07385	0
1.1200	0.335395	0.508169	-1.64138	-0.159308	0
1.1207	3.08563	2.03268	-1.02587	-0.159308	0
1.1213	5.82629	4.16836	-1.64138	-1.38067	0
1.1220	8.26988	4.16836	-3.15967	-0.466123	0
1.1227	9.18023	2.64385	-2.24323	-0.767038	0
1.1233	7.65658	2.95288	1.10793	-1.07385	0
1.1240	4.30264	6.00189	1.10793	0.755237	0
1.1247	2.16569	6.61307	-1.64138	1.66978	0
1.1253	3.08563	4.16836	-2.54415	0.147507	0
1.1260	3.99599	3.86621	-1.64138	-1.68158	0
1.1267	5.21299	5.69974	0.191495	-2.60203	0
1.1273	8.88317	6.00189	1.10793	-1.07385	0
1.1280	8.26988	4.16836	-0.724945	1.06205	0
1.1287	0.948688	2.64385	-3.46059	-1.68158	0
1.1293	-4.55179	2.95288	-1.94231	-5.65248	0
1.1300	-5.1555	4.77954	0.191495	-4.43112	0
1.1307	-4.55179	5.69974	-1.02587	-0.466123	0
1.1313	-2.41484	3.86621	-4.07611	0.454322	0
1.1320	0.335395	3.86621	-2.85875	-1.07385	0
1.1327	-0.277899	6.61307	-0.410346	-1.9884	0
1.1333	-1.4949	8.13758	-1.94231	-1.9884	0
1.1340	-0.277899	6.61307	-3.46059	-1.9884	0
1.1347	1.24575	4.77954	-1.32679	-2.60203	0
1.1353	-1.18826	5.08856	-1.64138	-1.07385	0
1.1360	-3.3252	5.69974	-5.60806	0.755237	0
1.1367	-2.1082	4.77954	-5.29347	-0.159308	0
1.1373	-0.584545	3.55719	-1.64138	-0.159308	0
1.1380	-2.1082	1.73052	-1.02587	1.66978	0
1.1387	-1.4949	-1.32536	-1.94231	1.66978	0
1.1393	2.47234	-1.92967	-1.64138	1.06205	0
1.1400	2.16569	1.11935	-2.54415	1.66978	0
1.1407	-3.3252	2.95288	-3.46059	-0.466123	0
1.1413	-6.07544	1.11935	-2.85875	-2.90294	0
1.1420	-5.1555	1.73052	-1.64138	-1.9884	0
1.1427	-3.63185	2.03268	-1.32679	-1.07385	0
1.1433	0.642041	-0.714184	-1.32679	-1.07385	0
1.1440	3.3827	-0.714184	0.191495	0.454322	0
1.1447	1.24575	2.64385	0.506094	1.06205	0
1.1453	0.948688	2.03268	-2.54415	0.147507	0
1.1460	4.60928	-1.01634	-3.46059	0.755237	0
1.1467	3.68934	0.206015	-1.64138	0.147507	0
1.1473	0.335395	1.4215	-2.24323	-1.07385	0
1.1480	1.24575	-1.62752	-4.69162	1.36887	0
1.1487	3.08563	-4.07222	-2.54415	1.66978	0
1.1493	2.77899	-1.62752	0.506094	-2.90294	0
1.1500	3.99599	2.03268	-0.109426	-2.90294	0
1.1507	5.51964	3.25503	-0.724945	1.9766	0
1.1513	3.99599	0.508169	0.191495	2.28341	0
1.1520	0.642041	-1.62752	-2.24323	0.755237	0
1.1527	-3.3252	0.206015	-4.37703	3.81159	0
1.1533	-4.24514	3.86621	-2.24323	4.41932	0
1.1540	-2.41484	5.39072	-1.02587	2.28341	0
1.1547	-2.41484	2.03268	-1.64138	3.50477	0
1.1553	-2.72149	0.206015	-0.109426	4.72613	0
1.1560	0.335395	3.25503	0.191495	3.19796	0
1.1567	2.16569	4.16836	-1.32679	4.41932	0
1.1573	1.24575	0.817191	-0.724945	7.46977	0
1.1580	0.335395	-0.103007	1.10793	5.64068	0
1.1587	-0.584545	1.11935	1.10793	1.66978	0
1.1593	-2.1082	-0.714184	1.10793	1.66978	0
1.1600	-2.41484	-0.714184	1.10793	2.28341	0
1.1607	-2.1082	0.508169	-0.410346	-0.159308	0
1.1613	0.335395	-0.714184	-0.109426	-1.07385	0
1.1620	3.99599	-0.714184	1.42253	2.59023	0
1.1627	3.08563	2.03268	1.72345	3.81159	0
1.1633	0.642041	1.11935	1.10793	0.755237	0
1.1640	-0.584545	-1.62752	0.807014	-1.07385	0
1.1647	-4.24514	-1.62752	0.191495	-1.9884	0
1.1653	-8.81609	-0.714184	1.72345	-4.73793	0
1.1660	-7.90573	-1.32536	2.32529	-6.56702	0
1.1667	-4.24514	-2.23869	-0.410346	-6.26021	0
1.1673	-3.93849	-1.92967	0.191495	-5.95929	0
1.1680	-6.98579	0.206015	3.85725	-5.03885	0
1.1687	-6.07544	2.95288	3.55633	-3.51657	0
1.1693	0.0287481	3.86621	1.72345	-2.60203	0
1.1700	0.642041	2.64385	2.94081	-3.20976	0
1.1707	-3.3252	0.206015	2.63989	-5.65248	0
1.1713	-3.63185	-2.84987	1.10793	-5.65248	0
1.1720	-4.55179	-3.46105	3.55633	-3.20976	0
1.1727	-8.81609	-2.23869	3.85725	-3.82339	0
1.1733	-5.76879	-1.62752	1.10793	-5.95929	0
1.1740	-0.584545	-1.92967	2.63989	-5.65248	0
1.1747	-0.881609	-2.84987	6.30565	-5.03885	0
1.1753	1.5524	-4.37438	6.60657	-4.73793	0
1.1760	3.99599	-4.37438	5.69013	-4.43112	0
1.1767	-1.18826	-4.37438	5.99105	-4.73793	0
1.1773	-2.1082	-4.98555	3.55633	-3.82339	0
1.1780	3.08563	-4.07222	2.02437	-2.29521	0
1.1787	3.68934	-1.62752	4.77369	-5.65248	0
1.1793	3.3827	-0.714184	7.52301	-7.48157	0
1.1800	6.13293	-2.23869	6.60657	-4.73793	0
1.1807	4.91593	-3.7632	4.47277	-5.65248	0
1.1813	1.24575	-3.46105	4.47277	-9.00974	0
1.1820	-0.584545	-3.7632	4.15817	-6.87384	0
1.1827	-3.63185	-6.20791	2.32529	-6.26021	0
1.1833	-4.55179	-6.20791	1.72345	-7.17475	0
1.1840	-2.41484	-2.54085	1.72345	-4.43112	0
1.1847	-0.584545	0.206015	-1.02587	-3.82339	0
1.1853	2.16569	0.206015	-3.46059	-7.48157	0
1.1860	4.30264	2.64385	-2.24323	-8.39611	0
1.1867	6.43958	7.22425	0.191495	-6.56702	0
1.1873	9.18023	6.00189	1.10793	-7.48157	0
1.1880	8.26988	1.4215	-0.724945	-8.0952	0
1.1887	4.60928	1.73052	-3.46059	-4.73793	0
1.1893	5.82629	3.86621	-4.07611	-2.90294	0
1.1900	7.34994	1.73052	-2.85875	-5.34566	0
1.1907	5.51964	-1.62752	-3.46059	-6.56702	0
1.1913	3.08563	-2.54085	-3.46059	-4.1243	0
1.1920	-0.277899	-4.07222	-1.64138	-4.1243	0
1.1927	-1.18826	-4.67653	-1.94231	-5.34566	0
1.1933	1.24575	-1.01634	-3.15967	-1.9884	0
1.1940	-1.18826	0.508169	-2.54415	-0.159308	0
1.1947	-6.07544	-2.54085	-2.24323	-1.9884	0
1.1953	-5.1555	-2.54085	-3.15967	-1.07385	0
1.1960	-4.84885	2.03268	-4.07611	1.06205	0
1.1967	-6.98579	2.3417	-4.37703	-0.159308	0
1.1973	-3.63185	0.206015	-3.46059	-0.159308	0
1.1980	-0.584545	1.11935	-1.94231	1.66978	0
1.1987	-1.4949	1.11935	-0.724945	0.755237	0
1.1993	0.0287481	-1.32536	1.10793	-0.767038	0
1.2000	-0.277899	-3.7632	-0.109426	-1.38067	0
1.2007	-6.07544	-5.28771	-2.54415	-3.51657	0
1.2013	-7.29244	-8.03457	-1.94231	-2.90294	0
1.2020	-5.1555	-8.03457	0.191495	-0.159308	0
1.2027	-6.38208	-4.37438	0.191495	0.147507	0
1.2033	-6.07544	-2.84987	0.191495	0.755237	0
1.2040	-2.1082	-4.07222	1.42253	3.50477	0
1.2047	-1.18826	-2.84987	0.807014	3.50477	0
1.2053	-2.72149	-1.62752	0.191495	-0.159308	0
1.2060	-2.41484	-3.15202	1.10793	-2.60203	0
1.2067	-0.277899	-3.46105	0.506094	-1.07385	0
1.2073	1.24575	0.508169	-1.02587	-0.159308	0
1.2080	1.24575	4.16836	-0.410346	-2.90294	0
1.2087	1.24575	5.69974	1.10793	-2.90294	0
1.2093	4.91593	5.39072	0.807014	1.9766	0
1.2100	6.74623	5.08856	0.191495	3.50477	0
1.2107	0.642041	5.69974	0.807014	1.36887	0
1.2113	-4.84885	5.08856	1.10793	2.59023	0
1.2120	-4.24514	3.25503	0.807014	1.66978	0
1.2127	-3.3252	3.55719	-1.32679	-3.51657	0
1.2133	-4.24514	3.25503	-3.46059	-3.82339	0
1.2140	-3.3252	0.817191	-2.54415	-0.159308	0
1.2147	-2.41484	-2.54085	-0.724945	-1.07385	0
1.2153	-3.3252	-6.81222	-1.64138	-1.68158	0
1.2160	-2.72149	-10.4793	-2.54415	-0.767038	0
1.2167	-0.277899	-9.8681	-1.64138	-1.38067	0
1.2173	1.24575	-7.12124	-0.724945	1.06205	0
1.2180	1.24575	-5.28771	-0.109426	5.64068	0
1.2187	3.68934	-4.37438	0.191495	3.50477	0
1.2193	7.34994	-4.98555	-0.109426	-0.159308	0
1.2200	7.34994	-4.37438	-1.02587	0.755237	0
1.2207	5.82629	-1.62752	-2.24323	0.755237	0
1.2213	8.57652	-0.714184	-2.85875	-0.466123	0
1.2220	10.4068	-0.405162	-1.94231	2.59023	0
1.2227	6.43958	2.64385	0.191495	3.50477	0
1.2233	2.77899	2.64385	1.42253	-0.159308	0
1.2240	3.99599	1.11935	0.191495	1.06205	0
1.2247	2.16569	4.77954	-3.15967	4.1125	0
1.2253	-4.84885	8.13758	-4.07611	1.06205	0
1.2260	-5.1555	6.91523	-3.77518	-1.07385	0
1.2267	0.642041	6.61307	-4.69162	2.59023	0
1.2273	2.16569	8.4466	-3.77518	3.19796	0
1.2280	0.642041	9.97111	-1.64138	1.9766	0
1.2287	1.24575	9.97111	-1.94231	4.1125	0
1.2293	-0.881609	7.22425	-1.64138	5.64068	0
1.2300	-5.46214	4.47739	1.42253	5.02705	0
1.2307	-3.63185	2.3417	0.191495	6.24841	0
1.2313	-1.18826	-1.62752	-4.07611	6.86204	0
1.2320	-5.1555	-3.46105	-3.77518	5.02705	0
1.2327	-7.29244	-1.32536	-1.64138	4.41932	0
1.2333	-2.41484	-1.92967	-1.64138	4.41932	0
1.2340	1.24575	-3.46105	-1.02587	3.50477	0
1.2347	1.5524	-2.54085	1.72345	5.02705	0
1.2353	1.85905	-4.07222	2.32529	8.0834	0
1.2360	-0.277899	-7.12124	0.191495	6.55522	0
1.2367	-0.881609	-5.28771	-1.64138	2.28341	0
1.2373	0.948688	-1.92967	-1.94231	1.9766	0
1.2380	-1.4949	-2.23869	-3.15967	3.81159	0
1.2387	-5.1555	-3.15202	-3.46059	3.81159	0
1.2393	-4.24514	-2.54085	-1.02587	3.50477	0
1.2400	-1.4949	-1.32536	1.10793	3.81159	0
1.2407	-0.881609	-1.62752	1.42253	2.59023	0
1.2413	0.0287481	-4.37438	2.32529	0.454322	0
1.2420	0.335395	-6.20791	3.85725	1.36887	0
1.2427	-0.277899	-4.37438	3.55633	3.81159	0
1.2433	0.335395	-1.92967	3.55633	4.72613	0
1.2440	0.948688	-2.23869	4.77369	4.1125	0
1.2447	1.24575	-3.7632	4.77369	2.28341	0
1.2453	3.3827	-5.28771	2.32529	-0.159308	0
1.2460	5.82629	-5.28771	1.10793	0.454322	0
1.2467	5.21299	-3.46105	2.02437	3.50477	0
1.2473	4.60928	-1.01634	3.85725	3.81159	0
1.2480	3.99599	-1.62752	3.24173	2.28341	0
1.2487	1.5524	-4.07222	1.10793	2.59023	0
1.2493	-2.72149	-5.28771	1.72345	2.59023	0
1.2500	-4.55179	-4.98555	4.47277	1.66978	0
1.2507	-1.80155	-6.20791	3.24173	2.59023	0
1.2513	-0.584545	-7.42339	-0.724945	2.59023	0
1.2520	-2.1082	-8.03457	-1.02587	0.147507	0
1.2527	-3.3252	-6.81222	2.32529	-0.466123	0
1.2533	-4.24514	-4.67653	4.47277	-0.159308	0
1.2540	-6.07544	-4.37438	3.55633	-1.38067	0
1.2547	-5.76879	-6.20791	2.94081	-1.07385	0
1.2553	-4.24514	-5.59673	3.85725	-0.466123	0
1.2560	-3.3252	-2.23869	5.07461	-1.9884	0
1.2567	-1.4949	-0.714184	4.77369	-2.90294	0
1.2573	-0.881609	0.206015	4.47277	-1.07385	0
1.2580	-0.584545	2.3417	5.38921	-0.767038	0
1.2587	1.24575	1.11935	4.77369	-2.90294	0
1.2593	0.642041	0.206015	2.63989	-2.29521	0
1.2600	-2.1082	3.55719	2.94081	0.147507	0
1.2607	-0.881609	3.25503	4.77369	-2.90294	0
1.2613	1.24575	-2.23869	4.47277	-6.26021	0
1.2620	-0.584545	-2.54085	2.94081	-1.9884	0
1.2627	0.335395	1.11935	2.94081	1.06205	0
1.2633	3.3827	0.817191	2.94081	-1.9884	0
1.2640	2.16569	0.206015	2.63989	-2.90294	0
1.2647	1.24575	1.73052	3.24173	-1.07385	0
1.2653	3.08563	2.03268	5.38921	-1.9884	0
1.2660	2.16569	2.95288	6.60657	-1.07385	0
1.2667	0.642041	3.86621	5.07461	1.66978	0
1.2673	2.16569	1.4215	2.63989	-2.29521	0
1.2680	1.85905	0.206015	3.85725	-4.43112	0
1.2687	2.16569	2.03268	6.30565	1.66978	0
1.2693	5.21299	2.03268	5.99105	1.9766	0
1.2700	7.05287	3.25503	5.69013	-4.1243	0
1.2707	8.57652	6.61307	7.82393	-1.9884	0
1.2713	8.88317	2.64385	8.43945	2.89114	0
1.2720	3.3827	-4.07222	5.69013	-1.07385	0
1.2727	-3.01855	-3.7632	2.94081	-4.73793	0
1.2733	-1.80155	0.206015	2.94081	-1.9884	0
1.2740	0.948688	-0.103007	3.24173	0.147507	0
1.2747	-0.277899	-2.54085	2.32529	-1.9884	0
1.2753	0.335395	-3.46105	1.10793	-1.07385	0
1.2760	3.08563	-1.32536	0.506094	1.9766	0
1.2767	2.16569	0.508169	0.506094	3.50477	0
1.2773	0.0287481	-1.62752	0.191495	3.50477	0
1.2780	-1.4949	-2.23869	-0.410346	2.59023	0
1.2787	-1.80155	2.03268	-1.94231	-0.159308	0
1.2793	2.47234	5.69974	-3.46059	-1.07385	0
1.2800	8.57652	3.86621	-2.24323	1.66978	0
1.2807	7.05287	-1.32536	0.191495	1.9766	0
1.2813	2.47234	-3.7632	0.191495	-1.07385	0
1.2820	3.99599	-1.62752	0.191495	-0.466123	0
1.2827	5.51964	2.03268	2.02437	0.454322	0
1.2833	2.16569	1.11935	2.94081	-2.90294	0
1.2840	0.642041	-1.92967	1.42253	-2.90294	0
1.2847	-1.4949	-1.62752	2.94081	-1.07385	0
1.2853	-5.76879	1.11935	5.07461	-3.20976	0
1.2860	-4.55179	3.55719	3.85725	-4.1243	0
1.2867	-0.584545	4.77954	2.32529	-1.9884	0
1.2873	-1.4949	2.95288	2.63989	-4.43112	0
1.2880	-3.3252	-0.405162	1.72345	-5.95929	0
1.2887	-2.1082	0.206015	1.42253	-1.68158	0
1.2893	-0.584545	2.03268	2.02437	-1.07385	0
1.2900	-0.881609	1.73052	0.807014	-3.82339	0
1.2907	0.335395	2.03268	-0.410346	-1.9884	0
1.2913	2.77899	3.25503	1.10793	-0.159308	0
1.2920	1.5524	2.03268	1.42253	-2.90294	0
1.2927	-2.41484	0.206015	0.191495	-3.82339	0
1.2933	-1.4949	2.03268	-1.64138	-2.90294	0
1.2940	0.948688	3.25503	-2.54415	-5.34566	0
1.2947	-0.277899	2.03268	-1.32679	-5.65248	0
1.2953	-1.4949	2.03268	-0.109426	-3.51657	0
1.2960	-3.01855	2.95288	0.807014	-4.73793	0
1.2967	-7.29244	0.206015	2.32529	-8.0952	0
1.2973	-8.81609	-1.62752	2.02437	-5.95929	0
1.2980	-5.1555	2.03268	0.506094	-3.51657	0
1.2987	-5.46214	5.69974	1.42253	-7.17475	0
1.2993	-7.90573	4.47739	2.94081	-9.61747	0
1.3000	-4.55179	2.3417	2.63989	-6.87384	0
1.3007	2.16569	2.03268	2.32529	-6.56702	0
1.3013	6.74623	1.11935	1.72345	-9.31656	0
1.3020	7.65658	0.206015	1.42253	-7.48157	0
1.3027	6.43958	-0.405162	3.55633	-5.34566	0
1.3033	6.13293	-1.62752	3.85725	-9.00974	0
1.3040	5.82629	-2.54085	1.42253	-12.0602	0
1.3047	4.91593	-3.46105	2.63989	-11.7534	0
1.3053	6.74623	-3.46105	4.15817	-11.1456	0
1.3060	8.57652	-0.714184	2.32529	-9.61747	0
1.3067	5.82629	2.64385	2.02437	-8.39611	0
1.3073	2.16569	2.3417	2.94081	-9.31656	0
1.3080	0.335395	1.11935	1.42253	-9.31656	0
1.3087	-2.41484	1.4215	0.506094	-8.39611	0
1.3093	-3.3252	2.03268	2.32529	-9.92428	0
1.3100	-3.01855	2.64385	3.24173	-9.61747	0
1.3107	-3.3252	3.55719	3.85725	-5.03885	0
1.3113	-3.01855	4.47739	2.94081	-3.82339	0
1.3120	-2.72149	4.77954	0.506094	-7.48157	0
1.3127	-2.41484	4.16836	3.85725	-7.48157	0
1.3133	0.335395	4.47739	9.04129	-4.73793	0
1.3140	0.0287481	4.16836	6.60657	-5.95929	0
1.3147	-3.93849	1.4215	1.42253	-6.26021	0
1.3153	-5.1555	-0.405162	2.94081	-2.60203	0
1.3160	-3.3252	2.3417	7.52301	-1.9884	0
1.3167	-1.80155	3.25503	8.43945	-4.73793	0
1.3173	1.24575	2.03268	6.90749	-3.82339	0
1.3180	3.99599	4.77954	5.99105	-1.9884	0
1.3187	4.91593	5.39072	6.60657	-2.60203	0
1.3193	5.82629	0.206015	5.69013	-1.38067	0
1.3200	3.3827	-1.32536	3.55633	-1.68158	0
1.3207	-2.41484	1.73052	3.24173	-4.73793	0
1.3213	-4.24514	2.64385	4.77369	-2.90294	0
1.3220	-2.41484	3.55719	5.07461	0.454322	0
1.3227	-4.24514	5.69974	5.07461	-3.51657	0
1.3233	-6.98579	4.77954	4.77369	-5.65248	0
1.3240	-5.1555	5.39072	3.85725	-0.159308	0
1.3247	-4.24514	10.2733	3.55633	1.36887	0
1.3253	-5.46214	12.4089	4.15817	-3.20976	0
1.3260	-4.24514	9.66209	4.77369	-3.82339	0
1.3267	0.0287481	7.5264	3.85725	-1.07385	0
1.3273	2.16569	8.4466	3.85725	-1.07385	0
1.3280	0.335395	8.13758	5.69013	-1.9884	0
1.3287	-0.584545	3.25503	5.99105	-0.159308	0
1.3293	1.24575	1.11935	1.42253	2.59023	0
1.3300	1.24575	6.00189	-0.724945	0.755237	0
1.3307	1.24575	9.97111	2.94081	-1.07385	0
1.3313	3.99599	8.13758	4.15817	1.06205	0
1.3320	4.91593	7.22425	0.807014	1.36887	0
1.3327	0.948688	9.05091	-1.02587	-2.60203	0
[truncated: 48,796 more rows]
