# Supplementary material for: Identification of Haptic Based Guiding Using Hard Reins
Source: PLoS One. 2015 Jul 22;10(7):e0132020. doi: 10.1371/journal.pone.0132020 (PMC4511788; doi:10.1371/journal.pone.0132020)
Supplement: S4 File — (ZIP) [file pone.0132020.s004.zip › EMGData2/Subject9/T5/t5.txt]

0.0000	12.1371	15.5029	0.724811	0.919797	0
0.0007	13.0542	10.9255	-1.44962	0.919797	0
0.0013	9.69695	7.57054	-3.26165	0.919797	0
0.0020	6.3397	3.60084	-5.67768	0.919797	0
0.0027	4.20254	0.857175	-6.8857	0.919797	0
0.0033	-0.677829	-0.365353	-5.31528	0.919797	0
0.0040	-5.5582	-3.11253	-7.85212	0.919797	0
0.0047	-9.52948	-11.9618	-13.0466	0.919797	0
0.0053	-14.7209	-22.947	-12.6842	0.919797	0
0.0060	-16.85	-27.5245	-9.30174	0.919797	0
0.0067	-14.1068	-27.8301	-11.4762	0.919797	0
0.0073	-15.941	-26.6111	-14.2546	0.919797	0
0.0080	-22.0414	-20.5055	-12.4426	0.919797	0
0.0087	-23.2615	-15.928	-10.5098	0.919797	0
0.0093	-19.6012	-17.1505	-11.1138	0.919797	0
0.0100	-15.941	-11.9618	-10.5098	0.919797	0
0.0107	-11.3636	-2.19563	-8.69773	0.919797	0
0.0113	-4.95214	-2.8069	-6.6441	0.919797	0
0.0120	-0.0717702	-5.24844	-4.10726	-10.066	0
0.0127	3.28548	1.77056	-4.10726	-1.82437	0
0.0133	6.64273	6.95928	-5.31528	2.14112	0
0.0140	7.86282	6.65365	-5.67768	7.9401	0
0.0147	8.77988	10.3177	-4.46967	15.5695	0
0.0153	13.3572	15.2008	-4.46967	21.9777	0
0.0160	16.4114	15.5029	-6.04009	28.0812	0
0.0167	14.2743	16.4198	-6.6441	33.8802	0
0.0173	14.2743	19.167	-4.46967	36.3228	0
0.0180	19.7687	19.7783	-4.10726	37.5411	0
0.0187	22.5119	19.167	-7.85212	38.4579	0
0.0193	20.6858	19.167	-8.45613	36.3228	0
0.0200	18.8516	19.7783	-7.85212	32.6589	0
0.0207	16.4114	19.167	-10.8722	28.3858	0
0.0213	10.614	16.1142	-13.8922	21.064	0
0.0220	6.03667	10.9255	-15.1002	11.2964	0
0.0227	4.81658	2.07619	-15.1002	5.49746	0
0.0233	2.37639	-9.52026	-14.2546	0.919797	0
0.0240	-3.11802	-15.6224	-14.8586	-7.62335	0
0.0247	-8.91545	-12.2674	-18.4827	-16.1695	0
0.0253	-13.1898	-8.909	-18.8451	-22.2731	0
0.0260	-16.244	-10.1315	-17.2747	-28.9858	0
0.0267	-17.7671	-12.8787	-20.8987	-33.2589	0
0.0273	-16.85	-14.709	-21.8651	-33.2589	0
0.0280	-15.3269	-17.1505	-16.9123	-34.7848	0
0.0287	-14.1068	-20.5055	-16.9123	-36.9198	0
0.0293	-12.2727	-21.1167	-19.4491	-34.7848	0
0.0300	-10.7496	-20.1998	-14.8586	-31.1239	0
0.0307	-10.4465	-18.9808	-11.4762	-25.934	0
0.0313	-8.91545	-15.928	-13.0466	-18.3046	0
0.0320	-6.78627	-12.2674	-10.5098	-13.1178	0
0.0327	-5.8692	-10.1315	-6.8857	-8.5401	0
0.0333	-2.81499	-5.8597	-6.04009	-0.91066	0
0.0340	1.76236	-0.0597212	-4.10726	5.80508	0
0.0347	3.89951	2.68745	-0.483207	11.9086	0
0.0353	7.86282	4.51773	0.483207	21.064	0
0.0360	13.3572	8.18181	1.32882	26.5553	0
0.0367	12.7512	10.3177	1.93283	26.5553	0
0.0373	10.614	11.2311	1.32882	27.4721	0
0.0380	13.0542	13.6726	2.89924	28.0812	0
0.0387	14.2743	13.6726	2.89924	26.8599	0
0.0393	12.1371	11.8424	0.483207	27.4721	0
0.0400	11.2201	8.18181	1.08722	25.6416	0
0.0407	10.614	0.245911	2.29523	19.8426	0
0.0413	9.99998	-6.46746	-0.845613	13.7391	0
0.0420	7.55979	-5.55407	-2.29523	6.71878	0
0.0427	3.28548	-3.72028	-1.08722	-1.21523	0
0.0433	-0.0717702	-6.46746	-3.26165	-7.31878	0
0.0440	-4.03508	-9.21463	-6.04009	-13.1178	0
0.0447	-9.22645	-8.60337	-5.31528	-21.0518	0
0.0453	-10.1435	-10.1315	-4.71127	-27.7645	0
0.0460	-9.83251	-12.8787	-4.46967	-34.1756	0
0.0467	-15.0239	-15.0146	-2.29523	-39.3624	0
0.0473	-19.9043	-16.5393	-0.483207	-38.4457	0
0.0480	-22.0414	-17.7583	-1.44962	21.064	0
0.0487	-22.9585	-17.4562	-2.29523	21.064	0
0.0493	-18.6842	-15.3167	0.483207	21.064	0
0.0500	-13.1898	-13.7921	3.50325	21.064	0
0.0507	-12.5837	-13.1808	4.71127	21.064	0
0.0513	-11.0526	-11.0449	7.12731	21.064	0
0.0520	-5.5582	-7.68998	10.5098	21.064	0
0.0527	-1.59489	-3.72028	11.1138	21.064	0
0.0533	2.98245	1.77056	9.30174	21.064	0
0.0540	9.08291	6.34801	7.73131	21.064	0
0.0547	11.5311	6.65365	7.73131	21.064	0
0.0553	11.5311	7.57054	11.3554	21.064	0
0.0560	12.4402	10.0121	13.5298	21.064	0
0.0567	12.1371	10.0121	12.6842	21.064	0
0.0573	12.7512	10.6198	11.7178	21.064	0
0.0580	14.2743	14.5895	11.7178	21.064	0
0.0587	12.1371	14.5895	11.1138	21.064	0
0.0593	8.47685	10.0121	12.3218	21.064	0
0.0600	6.95373	10.9255	12.6842	21.064	0
0.0607	6.03667	13.367	7.73131	21.064	0
0.0613	3.28548	10.0121	4.71127	21.064	0
0.0620	0.542264	5.43463	6.8857	21.064	0
0.0627	-0.677829	2.68745	4.95287	21.064	0
0.0633	-2.81499	1.16281	1.32882	21.064	0
0.0640	-7.69536	1.16281	1.69123	21.064	0
0.0647	-11.0526	-0.0597212	1.32882	21.064	0
0.0653	-9.52948	-5.55407	-0.241604	21.064	0
0.0660	-8.91545	-9.21463	1.32882	21.064	0
0.0667	-10.4465	-9.21463	1.32882	21.064	0
0.0673	-9.22645	-10.1315	-2.29523	21.064	0
0.0680	-9.52948	-10.4372	-2.05363	21.064	0
0.0687	-13.8038	-10.1315	0.724811	21.064	0
0.0693	-13.1898	-9.21463	3.14085	21.064	0
0.0700	-7.0893	-4.94281	5.55688	21.064	0
0.0707	-5.25517	-3.11253	5.55688	21.064	0
0.0713	-5.8692	-4.02591	4.10726	21.064	0
0.0720	-4.03508	0.857175	5.55688	21.064	0
0.0727	-4.33811	5.129	7.12731	21.064	0
0.0733	-3.73205	2.99309	6.28169	21.064	0
0.0740	3.28548	6.04238	8.33532	21.064	0
0.0747	8.77988	13.367	12.0802	21.064	0
0.0753	6.95373	14.8952	10.7514	21.064	0
0.0760	8.17383	15.5029	9.54334	21.064	0
0.0767	13.9713	17.9445	10.5098	21.064	0
0.0773	15.1914	16.4198	7.48971	21.064	0
0.0780	14.2743	14.8952	4.71127	21.064	0
0.0787	15.4944	12.7593	8.33532	21.064	0
0.0793	14.8883	8.18181	9.54334	21.064	0
0.0800	9.99998	9.40082	4.95287	21.064	0
0.0807	6.95373	14.5895	2.53684	21.064	0
0.0813	5.11961	11.5367	2.89924	21.064	0
0.0820	1.45933	4.82337	1.32882	21.064	0
0.0827	-2.51196	2.99309	-0.241604	21.064	0
0.0833	-4.03508	2.68745	-0.483207	21.064	0
0.0840	-6.78627	0.857175	-2.89924	21.064	0
0.0847	-8.61242	-3.41816	-4.10726	21.064	0
0.0853	-6.78627	-9.8259	-3.26165	21.064	0
0.0860	-4.03508	-14.0977	-4.46967	21.064	0
0.0867	-5.25517	-13.7921	-5.31528	21.064	0
0.0873	-5.8692	-11.0449	-4.46967	21.064	0
0.0880	-4.64911	-9.8259	-5.07368	21.064	0
0.0887	-6.17223	-9.52026	-6.04009	21.064	0
0.0893	-8.00636	-6.46746	-4.46967	21.064	0
0.0900	-5.8692	-1.27874	-2.65764	21.064	0
0.0907	-4.03508	1.77056	-0.483207	21.064	0
0.0913	-3.42902	4.2121	0.724811	21.064	0
0.0920	-0.0717702	8.18181	-0.483207	21.064	0
0.0927	2.37639	11.5367	-0.483207	21.064	0
0.0933	1.45933	12.7593	0.483207	21.064	0
0.0940	2.98245	13.367	0.724811	21.064	0
0.0947	5.42264	10.9255	3.14085	21.064	0
0.0953	6.95373	10.9255	6.8857	21.064	0
0.0960	11.5311	18.5557	6.28169	31.7452	0
0.0967	16.1084	26.186	3.14085	35.4061	0
0.0973	15.4944	26.186	3.14085	35.1015	0
0.0980	17.0175	24.6613	3.50325	33.5756	0
0.0987	19.7687	28.3219	2.53684	35.7107	0
0.0993	15.1914	29.2388	3.14085	36.6274	0
0.1000	9.39392	20.0804	4.10726	32.6589	0
0.1007	9.69695	4.51773	3.50325	26.8599	0
0.1013	8.17383	-10.7393	1.93283	20.7563	0
0.1020	1.14832	-28.1357	0.724811	13.4345	0
0.1027	-7.39233	-44.9209	0.120802	7.33096	0
0.1033	-16.547	-53.1589	-1.08722	0.615228	0
0.1040	-23.5645	-51.023	-3.50325	-9.14924	0
0.1047	-22.3444	-43.6984	-5.31528	-17.3909	0
0.1053	-16.85	-36.985	-6.28169	-21.3563	0
0.1060	-14.1068	-32.7132	-6.8857	-27.1553	0
0.1067	-11.6666	-29.966	-5.07368	-32.3421	0
0.1073	-6.78627	-27.5245	-2.05363	-32.6497	0
0.1080	-5.25517	-25.3885	-1.69123	21.064	0
0.1087	-8.00636	-24.1695	-3.50325	21.064	0
0.1093	-8.30939	-22.947	-3.26165	21.064	0
0.1100	-7.39233	-19.5921	-2.65764	21.064	0
0.1107	-6.47526	-16.5393	-2.65764	21.064	0
0.1113	-2.81499	-14.709	-2.29523	21.064	0
0.1120	0.542264	-11.0449	-0.845613	21.064	0
0.1127	1.45933	-4.33154	0.483207	21.064	0
0.1133	4.81658	1.46493	2.53684	21.064	0
0.1140	8.77988	6.95928	4.34886	21.064	0
0.1147	10.917	11.8424	4.71127	21.064	0
0.1153	17.0175	14.2839	4.34886	21.064	0
0.1160	26.1802	18.8614	4.95287	21.064	0
0.1167	28.0063	26.4916	5.31528	21.064	0
0.1173	21.2918	29.2388	4.71127	21.064	0
0.1180	14.8883	23.1332	3.14085	21.064	0
0.1187	13.9713	14.8952	4.10726	21.064	0
0.1193	16.1084	10.0121	6.5233	21.064	0
0.1200	15.1914	4.82337	5.55688	21.064	0
0.1207	8.47685	-0.365353	2.29523	21.064	0
0.1213	3.28548	-1.27874	0.483207	21.064	0
0.1220	5.42264	1.16281	-1.08722	21.064	0
0.1227	7.25676	-0.670985	-3.26165	21.064	0
0.1233	3.28548	-4.02591	-4.10726	21.064	0
0.1240	-4.33811	-2.8069	-2.29523	21.064	0
0.1247	-10.7496	-3.41816	-2.29523	21.064	0
0.1253	-16.85	-7.68998	-2.29523	21.064	0
0.1260	-24.4816	-11.3505	-2.05363	21.064	0
0.1267	-28.7559	-17.1505	-3.26165	21.064	0
0.1273	-26.9218	-25.6942	-5.31528	21.064	0
0.1280	-25.3987	-28.4413	-5.07368	21.064	0
0.1287	-27.2328	-23.8639	-2.29523	21.064	0
0.1293	-25.7017	-19.8977	0.724811	21.064	0
0.1300	-16.244	-16.5393	3.14085	21.064	0
0.1307	-7.39233	-11.9618	3.14085	21.064	0
0.1313	-3.42902	-8.29774	1.69123	21.064	0
0.1320	-0.677829	-4.63718	1.93283	-12.8132	0
0.1327	3.89951	-0.670985	3.14085	-7.92792	0
0.1333	7.25676	3.60084	4.95287	-2.74112	0
0.1340	6.95373	5.43463	4.95287	4.58376	0
0.1347	7.55979	7.26491	3.74486	12.5178	0
0.1353	13.0542	13.0614	4.95287	17.4	0
0.1360	17.6315	18.2501	7.73131	23.199	0
0.1367	16.1084	18.5557	7.48971	28.0812	0
0.1373	13.9713	19.4726	5.91929	28.3858	0
0.1380	16.1084	20.9973	7.73131	28.3858	0
0.1387	16.4114	20.0804	9.30174	31.133	0
0.1393	11.5311	19.4726	8.33532	32.0497	0
0.1400	9.39392	17.0311	10.5098	30.2193	0
0.1407	11.5311	9.70645	11.1138	24.1157	0
0.1413	8.77988	3.90647	5.55688	14.9604	0
0.1420	3.28548	1.16281	2.29523	6.41421	0
0.1427	1.76236	-1.89	4.34886	-1.82437	0
0.1433	-0.0717702	-4.02591	4.10726	-8.23553	0
0.1440	-7.39233	-4.33154	0.483207	-8.23553	0
0.1447	-14.1068	-5.55407	-0.241604	-8.23553	0
0.1453	-15.941	-7.99562	0.483207	-8.23553	0
0.1460	-16.85	-10.1315	-1.44962	-8.23553	0
0.1467	-18.9872	-12.8787	-1.44962	-8.23553	0
0.1473	-19.9043	-13.4865	-0.483207	-8.23553	0
0.1480	-18.6842	-12.5731	-2.29523	-8.23553	0
0.1487	-18.6842	-10.4372	-3.26165	-8.23553	0
0.1493	-19.2982	-7.38435	-1.44962	-8.23553	0
0.1500	-15.941	-7.07872	-0.483207	-8.23553	0
0.1507	-12.2727	-8.60337	-2.29523	-8.23553	0
0.1513	-11.0526	-4.33154	-3.26165	-8.23553	0
0.1520	-7.69536	2.38182	-1.69123	-8.23553	0
0.1527	-2.20893	3.29872	-0.241604	-8.23553	0
0.1533	-0.0717702	6.04238	-1.08722	-8.23553	0
0.1540	2.37639	14.2839	-2.05363	-8.23553	0
0.1547	6.95373	18.2501	-0.483207	-8.23553	0
0.1553	8.17383	18.5557	0.483207	-8.23553	0
0.1560	6.95373	21.6085	-2.05363	25.6416	0
0.1567	8.47685	24.3557	-3.26165	28.6934	0
0.1573	10.917	25.8804	-3.26165	26.8599	0
0.1580	12.1371	28.9332	-4.46967	27.1675	0
0.1587	12.4402	26.7973	-4.10726	29.3025	0
0.1593	13.6603	16.4198	-3.26165	30.8284	0
0.1600	14.2743	8.18181	-6.6441	30.8284	0
0.1607	13.3572	6.34801	-9.06013	26.5553	0
0.1613	10.614	5.43463	-8.69773	19.2305	0
0.1620	7.55979	4.82337	-9.90575	10.9919	0
0.1627	3.59648	5.74026	-12.4426	3.66701	0
0.1633	-1.29186	3.60084	-13.6506	-3.96244	0
0.1640	-5.8692	-0.976618	-16.0666	-10.3706	0
0.1647	-7.39233	-4.33154	-17.6371	-14.6437	0
0.1653	-7.69536	-6.16182	-16.9123	-19.2213	0
0.1660	-9.22645	-6.46746	-17.2747	-25.0203	0
0.1667	-11.3636	-6.16182	-16.6706	-28.6812	0
0.1673	-14.1068	-9.21463	-13.2882	-29.2904	0
0.1680	-16.547	-12.8787	-14.2546	-8.23553	0
0.1687	-16.85	-12.8787	-17.8787	-8.23553	0
0.1693	-17.161	-12.2674	-17.2747	-8.23553	0
0.1700	-16.85	-13.7921	-15.7042	-8.23553	0
0.1707	-12.8867	-13.1808	-16.3082	-8.23553	0
0.1713	-8.91545	-9.8259	-14.2546	-8.23553	0
0.1720	-6.78627	-4.63718	-9.66414	-8.23553	0
0.1727	-1.89792	-0.365353	-9.06013	-8.23553	0
0.1733	2.37639	2.07619	-11.1138	-8.23553	0
0.1740	1.45933	5.74026	-12.4426	-8.23553	0
0.1747	1.76236	9.40082	-10.5098	-8.23553	0
0.1753	5.72566	8.78956	-6.6441	-8.23553	0
0.1760	7.55979	5.129	-4.10726	-8.23553	0
0.1767	9.39392	5.43463	-5.31528	-8.23553	0
0.1773	13.3572	11.5367	-6.6441	-8.23553	0
0.1780	13.3572	17.6388	-6.28169	-8.23553	0
0.1787	12.4402	15.5029	-6.04009	-8.23553	0
0.1793	15.1914	3.90647	-6.04009	-8.23553	0
0.1800	16.4114	-6.46746	-6.28169	-8.23553	0
0.1807	13.6603	-10.1315	-5.67768	-8.23553	0
0.1813	10.614	-11.3505	-4.10726	-8.23553	0
0.1820	7.25676	-11.0449	-5.67768	-8.23553	0
0.1827	5.42264	-8.60337	-8.45613	-8.23553	0
0.1833	5.72566	-6.16182	-6.8857	-8.23553	0
0.1840	3.59648	-5.24844	-5.07368	-8.23553	0
0.1847	-1.29186	-5.8597	-5.31528	-8.23553	0
0.1853	-5.8692	-7.99562	-5.67768	-8.23553	0
0.1860	-11.9697	-10.1315	-6.6441	-8.23553	0
0.1867	-17.161	-12.8787	-7.85212	-8.23553	0
0.1873	-17.161	-13.7921	-6.8857	-8.23553	0
0.1880	-16.547	-11.3505	-6.04009	-8.23553	0
0.1887	-17.4641	-11.3505	-6.8857	-8.23553	0
0.1893	-16.244	-14.4034	-6.8857	-8.23553	0
0.1900	-14.7209	-12.5731	-7.48971	-8.23553	0
0.1907	-13.1898	-7.38435	-7.48971	-8.23553	0
0.1913	-8.00636	-6.46746	-3.26165	-8.23553	0
0.1920	-2.20893	-4.94281	-0.845613	-10.066	0
0.1927	-0.0717702	0.857175	-3.86566	-4.57157	0
0.1933	2.06539	4.2121	-1.08722	1.83655	0
0.1940	6.3397	5.129	4.71127	7.63553	0
0.1947	11.2201	10.9255	3.14085	13.4345	0
0.1953	13.9713	17.9445	2.53684	19.5381	0
0.1960	14.8883	19.167	8.33532	26.2508	0
0.1967	17.0175	19.167	11.3554	30.2193	0
0.1973	17.0175	20.9973	10.5098	28.6934	0
0.1980	12.4402	21.9142	11.3554	28.3858	0
0.1987	10.311	20.9973	11.3554	31.4376	0
0.1993	9.99998	18.8614	8.69773	31.4376	0
0.2000	4.20254	18.8614	7.48971	27.4721	0
0.2007	1.45933	21.9142	8.33532	24.7249	0
0.2013	7.86282	22.5219	7.73131	20.1472	0
0.2020	11.2201	19.167	4.95287	10.3827	0
0.2027	9.39392	19.167	5.31528	2.14112	0
0.2033	9.69695	17.0311	8.33532	-2.74112	0
0.2040	8.17383	2.07619	5.91929	-2.74112	0
0.2047	3.28548	-13.7921	0.483207	-2.74112	0
0.2053	2.98245	-20.8111	1.08722	-2.74112	0
0.2060	2.98245	-27.8301	4.95287	-2.74112	0
0.2067	-1.89792	-34.8491	5.55688	-2.74112	0
0.2073	-6.78627	-33.9357	4.95287	-2.74112	0
0.2080	-7.39233	-31.7963	4.10726	-2.74112	0
0.2087	-4.33811	-33.0188	3.74486	-2.74112	0
0.2093	-1.89792	-31.7963	5.31528	-2.74112	0
0.2100	-4.64911	-27.8301	4.95287	-2.74112	0
0.2107	-8.61242	-23.8639	2.89924	-2.74112	0
0.2113	-6.78627	-18.0639	4.71127	-2.74112	0
0.2120	-0.677829	-12.5731	7.48971	-2.74112	0
0.2127	4.50557	-7.38435	6.8857	-2.74112	0
0.2133	7.25676	-0.670985	6.8857	-2.74112	0
0.2140	5.42264	6.34801	8.69773	-2.74112	0
0.2147	3.28548	10.6198	8.69773	-2.74112	0
0.2153	6.95373	9.09519	8.69773	-2.74112	0
0.2160	11.5311	3.90647	8.69773	21.064	0
0.2167	11.2201	3.60084	7.73131	22.8944	0
0.2173	10.614	6.04238	8.09372	22.8944	0
0.2180	10.614	4.51773	9.54334	24.4203	0
0.2187	10.917	-0.0597212	9.54334	24.4203	0
0.2193	12.7512	-1.89	8.33532	23.8081	0
0.2200	10.917	-0.976618	6.28169	23.5036	0
0.2207	5.72566	1.16281	4.34886	21.9777	0
0.2213	5.11961	0.857175	4.10726	18.3168	0
0.2220	6.3397	-0.365353	3.74486	10.0751	0
0.2227	1.14832	1.16281	2.53684	0.00609137	0
0.2233	-4.33811	1.46493	2.89924	-4.87614	0
0.2240	-5.8692	-3.11253	3.14085	-9.14924	0
0.2247	-7.69536	-4.94281	1.08722	-15.5574	0
0.2253	-9.22645	-3.11253	-1.08722	-19.5259	0
0.2260	-6.78627	-6.46746	-2.05363	-23.1868	0
0.2267	-6.78627	-11.9618	-3.26165	-29.598	0
0.2273	-9.52948	-12.8787	-2.65764	-32.6497	0
0.2280	-11.3636	-12.2674	-0.845613	-2.74112	0
0.2287	-14.1068	-13.4865	-2.29523	-2.74112	0
0.2293	-18.0781	-11.9618	-3.50325	-2.74112	0
0.2300	-18.6842	-9.21463	-2.29523	-2.74112	0
0.2307	-15.6299	-9.21463	-2.29523	-2.74112	0
0.2313	-13.1898	-8.29774	-1.44962	-2.74112	0
0.2320	-13.1898	-2.8069	1.32882	-2.74112	0
0.2327	-14.1068	3.60084	3.14085	-2.74112	0
0.2333	-12.8867	8.18181	2.29523	-2.74112	0
0.2340	-7.69536	12.7593	3.14085	-2.74112	0
0.2347	0.542264	16.4198	7.12731	-2.74112	0
0.2353	8.47685	17.6388	8.33532	-2.74112	0
0.2360	11.8341	19.4726	5.91929	-2.74112	0
0.2367	13.3572	21.9142	6.5233	-2.74112	0
0.2373	15.4944	23.1332	8.69773	-2.74112	0
0.2380	16.1084	25.5747	5.91929	-2.74112	0
0.2387	15.7974	23.7445	5.91929	-2.74112	0
0.2393	14.8883	17.9445	10.5098	-2.74112	0
0.2400	10.917	14.8952	9.30174	-2.74112	0
0.2407	6.3397	10.0121	2.89924	-2.74112	0
0.2413	2.67942	-2.8069	1.08722	-2.74112	0
0.2420	-1.89792	-13.7921	1.08722	-2.74112	0
0.2427	-3.11802	-18.0639	-0.845613	-2.74112	0
0.2433	0.239234	-17.1505	-0.241604	-2.74112	0
0.2440	-1.29186	-12.8787	1.08722	-2.74112	0
0.2447	-7.0893	-9.21463	-0.483207	-2.74112	0
0.2453	-8.61242	-8.60337	-0.845613	-2.74112	0
0.2460	-7.39233	-9.21463	-0.241604	-2.74112	0
0.2467	-9.52948	-12.5731	-2.29523	-2.74112	0
0.2473	-12.2727	-16.2336	-3.50325	-2.74112	0
0.2480	-12.8867	-13.7921	-2.29523	-2.74112	0
0.2487	-10.4465	-10.7393	-1.08722	-2.74112	0
0.2493	-6.78627	-10.1315	-1.69123	-2.74112	0
0.2500	-5.25517	-7.68998	-2.05363	-2.74112	0
0.2507	-2.51196	-5.8597	0.724811	-2.74112	0
0.2513	0.542264	-7.07872	3.14085	-2.74112	0
0.2520	-0.3748	-5.55407	3.14085	-10.3706	0
0.2527	-0.677829	-0.0597212	1.32882	-7.31878	0
0.2533	0.542264	5.43463	0.483207	-2.74112	0
0.2540	0.239234	9.40082	1.32882	6.41421	0
0.2547	0.845293	10.6198	2.89924	15.5695	0
0.2553	4.81658	10.0121	3.50325	21.9777	0
0.2560	7.86282	11.8424	4.95287	27.4721	0
0.2567	10.614	10.6198	5.31528	32.0497	0
0.2573	13.9713	2.99309	2.29523	31.4376	0
0.2580	15.7974	-2.50127	1.32882	32.0497	0
0.2587	17.9346	-3.72028	2.29523	34.4893	0
0.2593	19.1547	-5.55407	-0.845613	30.2193	0
0.2600	16.1084	-5.55407	-4.10726	24.4203	0
0.2607	13.0542	-3.11253	-3.50325	23.5036	0
0.2613	10.917	-5.24844	-4.10726	18.6213	0
0.2620	6.3397	-10.4372	-7.48971	9.16142	0
0.2627	4.50557	-11.0449	-7.24811	4.88833	0
0.2633	4.20254	-9.21463	-6.6441	0.919797	0
0.2640	-3.11802	-10.7393	-8.09372	0.919797	0
0.2647	-10.7496	-12.2674	-7.85212	0.919797	0
0.2653	-13.1898	-11.9618	-7.48971	0.919797	0
0.2660	-16.85	-11.9618	-9.30174	0.919797	0
0.2667	-21.4274	-11.0449	-9.66414	0.919797	0
0.2673	-20.8213	-8.60337	-9.66414	0.919797	0
0.2680	-19.6012	-7.07872	-10.5098	0.919797	0
0.2687	-17.7671	-6.46746	-10.2682	0.919797	0
0.2693	-14.4099	-4.63718	-9.66414	0.919797	0
0.2700	-13.1898	-2.50127	-10.2682	0.919797	0
0.2707	-12.2727	1.46493	-10.5098	0.919797	0
0.2713	-7.0893	7.26491	-9.30174	0.919797	0
0.2720	-1.59489	11.5367	-7.85212	0.919797	0
0.2727	1.45933	15.2008	-6.8857	0.919797	0
0.2733	4.20254	20.0804	-7.48971	0.919797	0
0.2740	4.20254	19.167	-7.24811	0.919797	0
0.2747	3.59648	13.0614	-5.31528	0.919797	0
0.2753	7.86282	8.78956	-4.71127	0.919797	0
0.2760	12.4402	7.87617	-5.67768	0.919797	0
0.2767	11.8341	9.09519	-5.07368	0.919797	0
0.2773	10.311	12.148	-4.46967	0.919797	0
0.2780	11.5311	13.9783	-5.31528	0.919797	0
0.2787	12.4402	14.8952	-6.28169	0.919797	0
0.2793	12.7512	17.3367	-7.85212	0.919797	0
0.2800	12.1371	16.4198	-8.45613	0.919797	0
0.2807	9.69695	10.0121	-6.8857	0.919797	0
0.2813	6.95373	1.77056	-6.6441	0.919797	0
0.2820	5.11961	-7.38435	-8.69773	0.919797	0
0.2827	1.45933	-13.4865	-9.66414	0.919797	0
0.2833	-4.03508	-14.0977	-9.30174	0.919797	0
0.2840	-6.78627	-14.4034	-10.5098	0.919797	0
0.2847	-5.8692	-15.6224	-12.4426	0.919797	0
0.2853	-4.64911	-15.3167	-12.4426	0.919797	0
0.2860	-4.64911	-14.0977	-11.1138	0.919797	0
0.2867	-7.69536	-12.8787	-9.66414	0.919797	0
0.2873	-14.1068	-12.2674	-9.90575	0.919797	0
0.2880	-19.2982	-12.5731	-9.90575	0.919797	0
0.2887	-19.9043	-11.9618	-7.85212	0.919797	0
0.2893	-19.9043	-10.4372	-7.85212	0.919797	0
0.2900	-20.2073	-12.2674	-8.69773	0.919797	0
0.2907	-16.547	-13.1808	-6.28169	0.919797	0
0.2913	-11.9697	-9.21463	-3.50325	0.919797	0
0.2920	-10.7496	-4.63718	-4.10726	0.919797	0
0.2927	-6.78627	-1.27874	-3.50325	0.919797	0
0.2933	0.542264	4.2121	-1.08722	0.919797	0
0.2940	3.28548	9.70645	0.483207	0.919797	0
0.2947	6.95373	13.0614	1.32882	0.919797	0
0.2953	13.3572	15.5029	2.89924	0.919797	0
0.2960	14.5773	17.0311	4.10726	0.919797	0
0.2967	13.3572	16.7255	5.55688	0.919797	0
0.2973	15.7974	18.2501	6.8857	0.919797	0
0.2980	18.2456	20.0804	5.91929	0.919797	0
0.2987	20.6858	20.6916	5.55688	0.919797	0
0.2993	22.2089	19.167	5.91929	0.919797	0
0.3000	14.2743	17.3367	4.10726	0.919797	0
0.3007	2.37639	14.2839	1.93283	0.919797	0
0.3013	-0.677829	11.8424	2.89924	0.919797	0
0.3020	0.845293	11.2311	3.50325	0.919797	0
0.3027	-0.980859	8.18181	1.93283	0.919797	0
0.3033	-1.89792	3.29872	1.08722	0.919797	0
0.3040	-1.29186	1.16281	1.69123	0.919797	0
0.3047	-2.81499	-3.11253	1.08722	0.919797	0
0.3053	-6.78627	-11.0449	-0.483207	0.919797	0
0.3060	-11.0526	-12.5731	-1.44962	0.919797	0
0.3067	-13.4928	-8.60337	-0.845613	0.919797	0
0.3073	-13.4928	-8.909	-1.08722	0.919797	0
0.3080	-12.5837	-11.0449	-2.29523	0.919797	0
0.3087	-11.0526	-10.4372	-4.10726	0.919797	0
0.3093	-6.78627	-9.21463	-5.67768	0.919797	0
0.3100	-2.81499	-6.77309	-7.48971	0.919797	0
0.3107	-3.11802	-2.8069	-7.24811	0.919797	0
0.3113	-3.42902	-0.670985	-2.89924	0.919797	0
0.3120	-0.677829	1.77056	0.120802	-12.201	0
0.3127	-0.677829	6.65365	-1.44962	-7.31878	0
0.3133	-3.11802	9.09519	-1.08722	-2.74112	0
0.3140	-0.980859	10.9255	1.32882	6.71878	0
0.3147	5.42264	15.5029	1.93283	15.5695	0
0.3153	9.69695	20.0804	3.14085	20.1472	0
0.3160	11.5311	20.9973	6.5233	24.7249	0
0.3167	15.1914	21.6085	8.33532	29.9117	0
0.3173	18.2456	18.2501	7.73131	33.2711	0
0.3180	17.6315	7.57054	6.28169	36.0152	0
0.3187	15.4944	-2.8069	4.95287	36.6274	0
0.3193	14.2743	-6.46746	5.91929	33.5756	0
0.3200	11.5311	-5.55407	7.48971	31.7452	0
0.3207	9.08291	-2.8069	4.95287	31.133	0
0.3213	6.95373	-0.365353	2.29523	24.1157	0
0.3220	2.37639	1.77056	1.32882	13.4345	0
0.3227	-2.20893	3.90647	1.32882	8.24467	0
0.3233	-4.95214	1.77056	1.93283	4.58376	0
0.3240	-7.69536	-3.41816	1.93283	4.58376	0
0.3247	-10.4465	-6.16182	-0.241604	4.58376	0
0.3253	-11.3636	-6.77309	-2.29523	4.58376	0
0.3260	-10.4465	-9.52026	-2.29523	4.58376	0
0.3267	-8.30939	-11.9618	-1.44962	4.58376	0
0.3273	-4.33811	-10.7393	-0.845613	4.58376	0
0.3280	-1.89792	-10.4372	-0.241604	4.58376	0
0.3287	-0.980859	-12.8787	1.32882	4.58376	0
0.3293	-0.677829	-15.0146	2.53684	4.58376	0
0.3300	-3.11802	-14.4034	2.29523	4.58376	0
0.3307	-5.5582	-12.8787	2.29523	4.58376	0
0.3313	-5.25517	-10.4372	4.95287	4.58376	0
0.3320	-5.8692	-5.8597	5.91929	4.58376	0
0.3327	-6.78627	-0.0597212	5.91929	4.58376	0
0.3333	-4.64911	4.82337	6.8857	4.58376	0
0.3340	0.239234	9.40082	8.69773	4.58376	0
0.3347	6.64273	14.5895	8.93933	4.58376	0
0.3353	15.7974	15.5029	9.54334	4.58376	0
0.3360	20.6858	12.148	9.30174	33.8802	0
0.3367	18.5486	10.9255	6.8857	35.7107	0
0.3373	16.1084	8.48392	4.71127	34.797	0
0.3380	16.7145	2.99309	4.95287	36.932	0
0.3387	16.4114	-0.976618	7.73131	39.3746	0
0.3393	13.6603	-1.27874	8.69773	38.4579	0
0.3400	8.77988	-0.0597212	6.8857	34.797	0
0.3407	4.20254	1.16281	4.10726	29.9117	0
0.3413	1.76236	1.16281	1.32882	24.4203	0
0.3420	0.845293	-0.0597212	-1.08722	15.8741	0
0.3427	-0.3748	-1.89	-0.483207	7.63553	0
0.3433	-0.3748	-4.94281	0.483207	1.83655	0
0.3440	-1.59489	-7.38435	0.483207	-6.40203	0
0.3447	-3.73205	-7.07872	0.724811	-15.5574	0
0.3453	-4.33811	-8.29774	1.93283	-20.7472	0
0.3460	-8.00636	-11.9618	1.32882	-25.6294	0
0.3467	-14.1068	-13.7921	1.32882	-31.1239	0
0.3473	-15.0239	-14.709	2.53684	-31.1239	0
0.3480	-12.5837	-16.5393	2.29523	4.58376	0
0.3487	-15.0239	-17.1505	2.29523	4.58376	0
0.3493	-19.6012	-14.709	3.50325	4.58376	0
0.3500	-19.6012	-12.8787	3.74486	4.58376	0
0.3507	-17.161	-12.8787	3.74486	4.58376	0
0.3513	-14.7209	-11.0449	4.71127	4.58376	0
0.3520	-9.52948	-6.77309	5.55688	4.58376	0
0.3527	-3.11802	-4.63718	8.33532	4.58376	0
0.3533	1.45933	-6.46746	12.0802	4.58376	0
0.3540	4.81658	-6.16182	12.6842	4.58376	0
0.3547	7.86282	-1.58437	10.1474	4.58376	0
0.3553	10.311	3.60084	9.54334	4.58376	0
0.3560	10.614	6.34801	12.6842	4.58376	0
0.3567	11.2201	7.26491	14.1338	4.58376	0
0.3573	13.6603	9.09519	9.90575	4.58376	0
0.3580	13.9713	13.6726	7.73131	4.58376	0
0.3587	11.5311	16.7255	13.5298	4.58376	0
0.3593	11.2201	16.7255	14.7378	4.58376	0
0.3600	9.99998	14.5895	8.33532	4.58376	0
0.3607	4.20254	11.8424	5.55688	4.58376	0
0.3613	-0.3748	10.3177	4.95287	4.58376	0
0.3620	-1.29186	10.9255	0.120802	4.58376	0
0.3627	-1.29186	10.6198	-3.26165	4.58376	0
0.3633	-1.29186	10.0121	-3.26165	4.58376	0
0.3640	-2.51196	9.09519	-2.89924	4.58376	0
0.3647	-5.8692	3.90647	-3.50325	4.58376	0
0.3653	-11.6666	-3.41816	-7.24811	4.58376	0
0.3660	-17.7671	-6.46746	-11.1138	4.58376	0
0.3667	-17.4641	-8.29774	-9.66414	4.58376	0
0.3673	-12.8867	-10.4372	-6.04009	4.58376	0
0.3680	-12.2727	-8.29774	-6.28169	4.58376	0
0.3687	-13.8038	-4.94281	-7.24811	4.58376	0
0.3693	-10.1435	-7.07872	-6.8857	4.58376	0
0.3700	-6.47526	-8.29774	-7.85212	4.58376	0
0.3707	-5.25517	-4.94281	-8.45613	4.58376	0
0.3713	-2.20893	-2.19563	-6.04009	4.58376	0
0.3720	-0.3748	-0.365353	-5.07368	-9.45381	0
0.3727	-2.20893	2.68745	-6.28169	-4.57157	0
0.3733	-1.29186	6.34801	-5.67768	0.31066	0
0.3740	1.45933	11.2311	-2.89924	10.9919	0
0.3747	4.20254	15.2008	-2.29523	17.7046	0
0.3753	9.39392	15.8086	-2.89924	22.8944	0
0.3760	11.2201	16.7255	-2.29523	31.7452	0
0.3767	7.55979	18.5557	-3.26165	36.6274	0
0.3773	7.25676	18.2501	-5.67768	34.797	0
0.3780	9.99998	18.2501	-5.67768	34.797	0
0.3787	10.311	20.386	-4.10726	35.7107	0
0.3793	10.917	20.0804	-3.86566	33.5756	0
0.3800	11.8341	20.0804	-4.46967	32.6589	0
0.3807	10.614	24.6613	-5.07368	30.5239	0
0.3813	9.99998	25.8804	-6.28169	21.3685	0
0.3820	9.69695	21.6085	-7.85212	11.601	0
0.3827	7.86282	18.2501	-8.69773	5.49746	0
0.3833	7.55979	14.5895	-8.69773	-0.91066	0
0.3840	6.3397	6.34801	-9.66414	-0.91066	0
0.3847	3.28548	-0.365353	-12.0802	-0.91066	0
0.3853	2.06539	-5.8597	-10.8722	-0.91066	0
0.3860	-0.3748	-15.0146	-8.45613	-0.91066	0
0.3867	-5.25517	-22.947	-10.5098	-0.91066	0
0.3873	-5.8692	-24.4752	-11.8386	-0.91066	0
0.3880	-4.64911	-24.1695	-9.06013	-0.91066	0
0.3887	-8.30939	-23.8639	-7.85212	-0.91066	0
0.3893	-15.0239	-22.0336	-8.69773	-0.91066	0
0.3900	-23.2615	-21.728	-8.45613	-0.91066	0
0.3907	-28.4529	-19.5921	-6.8857	-0.91066	0
0.3913	-27.8389	-12.8787	-4.10726	-0.91066	0
0.3920	-26.0047	-5.55407	-1.44962	-0.91066	0
0.3927	-21.1244	0.857175	-0.241604	-0.91066	0
0.3933	-11.3636	8.78956	1.93283	-0.91066	0
0.3940	-5.5582	15.8086	4.10726	-0.91066	0
0.3947	-4.64911	20.0804	3.50325	-0.91066	0
0.3953	1.76236	21.9142	5.91929	-0.91066	0
0.3960	8.77988	20.386	9.90575	-0.91066	0
0.3967	6.3397	17.9445	7.73131	-0.91066	0
0.3973	2.37639	20.0804	4.95287	-0.91066	0
0.3980	3.59648	20.0804	5.91929	-0.91066	0
0.3987	6.95373	10.6198	5.91929	-0.91066	0
0.3993	9.39392	2.07619	4.95287	-0.91066	0
0.4000	9.69695	3.60084	4.95287	-0.91066	0
0.4007	6.95373	6.34801	2.29523	-0.91066	0
0.4013	3.59648	5.129	2.29523	-0.91066	0
0.4020	4.81658	5.43463	5.31528	-0.91066	0
0.4027	8.17383	2.38182	3.14085	-0.91066	0
0.4033	6.03667	-12.8787	-0.241604	-0.91066	0
0.4040	-3.11802	-28.4413	0.483207	-0.91066	0
0.4047	-10.7496	-35.766	-0.241604	-0.91066	0
0.4053	-8.30939	-42.785	-0.845613	-0.91066	0
0.4060	-2.81499	-54.9927	1.32882	-0.91066	0
0.4067	-2.81499	-63.2307	0.483207	-0.91066	0
0.4073	-5.8692	-64.4532	-3.86566	-0.91066	0
0.4080	-7.39233	-63.5363	-3.26165	-35.7015	0
0.4087	-11.0526	-61.0948	-2.05363	-38.1411	0
0.4093	-15.941	-58.6533	-3.26165	-36.6152	0
0.4100	-14.7209	-55.9061	-0.845613	-31.4284	0
0.4107	-6.78627	-48.8871	3.50325	-27.7645	0
0.4113	-0.3748	-38.5132	3.74486	-22.2731	0
0.4120	4.20254	-29.6604	3.74486	-11.8964	0
0.4127	10.311	-21.1167	6.8857	-3.65787	0
0.4133	15.4944	-11.0449	8.33532	0.00609137	0
0.4140	17.9346	-2.8069	6.8857	6.41421	0
0.4147	19.1547	2.07619	8.33532	13.7391	0
0.4153	20.0717	6.34801	11.7178	19.2305	0
0.4160	19.7687	10.3177	12.3218	26.5553	0
0.4167	21.2918	13.6726	11.3554	32.9635	0
0.4173	25.2631	14.5895	10.1474	32.9635	0
0.4180	28.0063	13.6726	7.73131	32.6589	0
0.4187	28.9234	16.4198	7.73131	34.4893	0
0.4193	27.7033	20.386	9.90575	33.8802	0
0.4200	22.5119	18.5557	8.33532	33.8802	0
0.4207	14.8883	16.4198	4.95287	33.8802	0
0.4213	10.917	17.3367	4.71127	33.8802	0
0.4220	9.08291	15.2008	4.34886	33.8802	0
0.4227	4.81658	11.2311	2.53684	33.8802	0
0.4233	0.542264	10.0121	2.29523	33.8802	0
0.4240	-1.29186	9.09519	1.08722	33.8802	0
0.4247	-3.42902	5.43463	-1.44962	33.8802	0
0.4253	-7.39233	0.245911	-1.44962	33.8802	0
0.4260	-10.4465	-4.33154	-1.44962	33.8802	0
0.4267	-10.4465	-5.55407	-3.26165	33.8802	0
0.4273	-9.83251	-4.94281	-2.65764	33.8802	0
0.4280	-10.7496	-5.55407	-2.29523	33.8802	0
0.4287	-10.4465	-3.41816	-4.71127	33.8802	0
0.4293	-6.47526	1.77056	-5.07368	33.8802	0
0.4300	-1.89792	2.07619	-3.26165	33.8802	0
0.4307	-1.29186	0.857175	-2.29523	33.8802	0
0.4313	-4.03508	3.60084	-2.65764	33.8802	0
0.4320	-2.20893	6.34801	-3.26165	33.8802	0
0.4327	3.89951	6.95928	-3.86566	33.8802	0
0.4333	6.03667	8.18181	-1.69123	33.8802	0
0.4340	2.67942	10.0121	0.724811	33.8802	0
0.4347	2.98245	11.2311	1.69123	33.8802	0
0.4353	9.08291	13.0614	1.69123	33.8802	0
0.4360	15.7974	16.1142	2.29523	33.8802	0
0.4367	17.3285	20.0804	2.29523	33.8802	0
0.4373	13.9713	23.7445	1.93283	33.8802	0
0.4380	11.5311	24.6613	-0.241604	33.8802	0
0.4387	11.8341	23.7445	-1.69123	33.8802	0
0.4393	10.311	23.7445	-1.44962	33.8802	0
0.4400	9.39392	21.6085	-2.29523	33.8802	0
0.4407	10.917	17.9445	-3.26165	33.8802	0
0.4413	9.39392	15.5029	-3.86566	33.8802	0
0.4420	4.20254	12.7593	-6.8857	33.8802	0
0.4427	0.542264	8.18181	-7.48971	33.8802	0
0.4433	-4.95214	4.82337	-3.26165	33.8802	0
0.4440	-14.4099	0.857175	-5.31528	33.8802	0
0.4447	-21.4274	-4.63718	-12.0802	33.8802	0
0.4453	-24.1786	-7.38435	-9.66414	33.8802	0
0.4460	-26.9218	-7.99562	-4.10726	33.8802	0
0.4467	-26.3157	-8.909	-6.28169	33.8802	0
0.4473	-20.2073	-8.29774	-7.85212	33.8802	0
0.4480	-17.7671	-5.55407	-6.28169	33.8802	0
0.4487	-20.5183	-6.46746	-8.09372	33.8802	0
0.4493	-20.5183	-8.60337	-9.06013	33.8802	0
0.4500	-16.85	-6.46746	-5.67768	33.8802	0
0.4507	-14.4099	-1.89	-4.46967	33.8802	0
0.4513	-11.3636	-0.670985	-6.04009	33.8802	0
0.4520	-7.69536	-1.27874	-5.07368	33.8802	0
0.4527	-5.25517	-0.0597212	-1.69123	33.8802	0
0.4533	-1.29186	1.77056	-0.241604	33.8802	0
0.4540	3.89951	4.51773	-2.65764	33.8802	0
0.4547	6.64273	11.8424	-4.10726	33.8802	0
0.4553	8.47685	17.0311	-3.26165	33.8802	0
0.4560	11.5311	16.4198	-4.46967	28.6934	0
0.4567	14.2743	16.4198	-6.04009	32.9635	0
0.4573	18.2456	17.6388	-3.86566	34.797	0
0.4580	22.5119	15.2008	-1.69123	34.797	0
0.4587	23.1259	11.5367	-1.44962	34.797	0
0.4593	19.7687	12.7593	-1.44962	34.1848	0
0.4600	18.5486	14.8952	-3.26165	33.5756	0
0.4607	20.3748	14.2839	-6.28169	31.133	0
0.4613	17.3285	10.9255	-6.04009	23.5036	0
0.4620	5.42264	6.34801	-6.8857	14.6528	0
0.4627	-3.73205	2.68745	-10.5098	8.85685	0
0.4633	-3.42902	-1.58437	-12.4426	3.97157	0
0.4640	-3.42902	-7.38435	-10.8722	-2.13198	0
0.4647	-9.22645	-10.1315	-9.66414	-8.84467	0
0.4653	-14.4099	-10.1315	-9.30174	-15.2528	0
0.4660	-17.4641	-14.709	-11.1138	-20.7472	0
0.4667	-18.0781	-18.3695	-10.5098	-23.4944	0
0.4673	-18.9872	-17.1505	-7.48971	-23.799	0
0.4680	-21.4274	-16.8449	-6.8857	-26.5462	0
0.4687	-23.2615	-18.0639	-9.06013	-32.0376	0
0.4693	-22.6555	-15.6224	-9.30174	-32.9543	0
0.4700	-21.4274	-11.3505	-8.09372	-27.7645	0
0.4707	-16.244	-6.77309	-6.8857	-21.9685	0
0.4713	-9.52948	-0.976618	-4.46967	-15.865	0
0.4720	-6.78627	0.857175	-2.05363	-7.31878	0
0.4727	-3.73205	-1.27874	-0.483207	0.919797	0
0.4733	2.98245	-1.58437	0.483207	5.19289	0
0.4740	8.47685	-0.976618	1.32882	11.2964	0
0.4747	12.1371	-3.11253	1.32882	20.1472	0
0.4753	15.7974	-3.11253	2.29523	26.5553	0
0.4760	17.9346	0.551543	4.95287	32.9635	0
0.4767	20.6858	3.60084	6.5233	39.3746	0
0.4773	22.5119	5.43463	5.91929	39.3746	0
0.4780	19.7687	8.18181	5.91929	36.3228	0
0.4787	17.0175	10.9255	5.91929	40.2883	0
0.4793	18.5486	9.09519	4.71127	42.4264	0
0.4800	16.1084	6.34801	5.55688	42.4264	0
0.4807	10.614	7.87617	5.91929	42.4264	0
0.4813	7.55979	9.70645	1.93283	42.4264	0
0.4820	2.06539	7.26491	-0.483207	42.4264	0
0.4827	-4.64911	3.29872	1.69123	42.4264	0
0.4833	-7.39233	-1.27874	0.483207	42.4264	0
0.4840	-11.3636	-4.94281	-1.69123	42.4264	0
0.4847	-16.547	-4.33154	0.483207	42.4264	0
0.4853	-16.85	-3.11253	2.53684	42.4264	0
0.4860	-18.3811	-4.94281	1.32882	42.4264	0
0.4867	-20.2073	-6.16182	1.08722	42.4264	0
0.4873	-16.547	-7.07872	2.29523	42.4264	0
0.4880	-16.85	-13.7921	2.29523	42.4264	0
0.4887	-22.3444	-25.0829	0.724811	42.4264	0
0.4893	-21.1244	-30.2716	1.69123	42.4264	0
0.4900	-16.85	-26.3054	5.31528	42.4264	0
0.4907	-16.244	-20.8111	6.8857	42.4264	0
0.4913	-12.2727	-19.2864	4.95287	42.4264	0
0.4920	-7.69536	-16.8449	4.34886	42.4264	0
0.4927	-10.1435	-10.1315	6.28169	42.4264	0
0.4933	-6.78627	-4.63718	6.5233	42.4264	0
0.4940	4.20254	-1.58437	7.48971	42.4264	0
0.4947	8.77988	2.07619	11.7178	42.4264	0
0.4953	8.17383	6.34801	13.5298	42.4264	0
0.4960	11.5311	9.09519	12.9258	42.4264	0
0.4967	15.1914	11.8424	14.4962	42.4264	0
0.4973	16.4114	14.2839	14.1338	42.4264	0
0.4980	19.1547	14.5895	10.7514	42.4264	0
0.4987	21.5948	13.9783	11.3554	42.4264	0
0.4993	19.1547	13.0614	14.4962	42.4264	0
0.5000	15.1914	10.3177	13.5298	42.4264	0
0.5007	15.7974	9.09519	12.0802	42.4264	0
0.5013	17.9346	10.6198	11.3554	42.4264	0
0.5020	15.4944	10.3177	8.69773	42.4264	0
0.5027	9.08291	6.34801	7.12731	42.4264	0
0.5033	5.11961	2.68745	8.69773	42.4264	0
0.5040	0.845293	0.245911	8.93933	42.4264	0
0.5047	-7.69536	-3.72028	6.5233	42.4264	0
0.5053	-15.0239	-6.46746	4.71127	42.4264	0
0.5060	-15.0239	-5.55407	5.91929	42.4264	0
0.5067	-11.6666	-6.16182	6.8857	42.4264	0
0.5073	-11.6666	-7.99562	3.50325	42.4264	0
0.5080	-14.1068	-8.29774	1.69123	42.4264	0
0.5087	-13.4928	-8.909	5.31528	42.4264	0
0.5093	-11.3636	-9.52026	6.8857	42.4264	0
0.5100	-11.3636	-7.07872	4.95287	42.4264	0
0.5107	-10.7496	-7.38435	6.28169	42.4264	0
0.5113	-7.69536	-12.8787	6.8857	42.4264	0
0.5120	-4.95214	-14.709	4.10726	42.4264	0
0.5127	-1.59489	-9.21463	5.55688	42.4264	0
0.5133	3.89951	-4.33154	9.54334	42.4264	0
0.5140	6.03667	-0.0597212	8.69773	42.4264	0
0.5147	6.03667	5.43463	7.12731	42.4264	0
0.5153	11.2201	9.09519	9.54334	42.4264	0
0.5160	14.2743	10.0121	9.90575	42.4264	0
0.5167	9.39392	12.7593	7.48971	42.4264	0
0.5173	6.95373	15.5029	6.8857	42.4264	0
0.5180	10.614	15.5029	6.28169	42.4264	0
0.5187	10.917	13.6726	3.14085	42.4264	0
0.5193	6.95373	14.5895	1.32882	42.4264	0
0.5200	5.11961	16.4198	1.93283	42.4264	0
0.5207	5.42264	16.4198	0.483207	42.4264	0
0.5213	6.03667	16.1142	-2.89924	42.4264	0
0.5220	6.03667	16.1142	-4.71127	42.4264	0
0.5227	4.81658	11.5367	-4.10726	42.4264	0
0.5233	2.67942	3.90647	-4.10726	42.4264	0
0.5240	0.542264	-0.0597212	-5.07368	42.4264	0
0.5247	-2.20893	-1.27874	-7.48971	42.4264	0
0.5253	-3.11802	-5.55407	-9.66414	42.4264	0
0.5260	-4.95214	-10.1315	-10.5098	42.4264	0
0.5267	-8.61242	-14.4034	-9.06013	42.4264	0
0.5273	-10.1435	-22.0336	-6.6441	42.4264	0
0.5280	-10.4465	-29.3547	-8.09372	42.4264	0
0.5287	-14.7209	-26.6111	-13.2882	42.4264	0
0.5293	-16.85	-19.2864	-14.2546	42.4264	0
0.5300	-13.4928	-17.4562	-10.8722	42.4264	0
0.5307	-11.3636	-16.2336	-11.4762	42.4264	0
0.5313	-11.6666	-11.3505	-11.4762	42.4264	0
0.5320	-9.83251	-8.909	-7.85212	42.4264	0
0.5327	-5.25517	-6.46746	-6.8857	42.4264	0
0.5333	-0.3748	-0.365353	-6.6441	42.4264	0
0.5340	3.28548	1.16281	-5.07368	42.4264	0
0.5347	7.25676	-2.8069	-6.04009	42.4264	0
0.5353	10.614	-1.89	-5.07368	42.4264	0
0.5360	12.7512	3.29872	-2.29523	42.4264	0
0.5367	16.1084	6.04238	-4.71127	42.4264	0
0.5373	21.2918	7.26491	-8.45613	42.4264	0
0.5380	23.429	8.18181	-6.6441	42.4264	0
0.5387	20.3748	7.26491	-6.28169	42.4264	0
0.5393	17.9346	6.65365	-8.09372	42.4264	0
0.5400	17.9346	8.78956	-6.6441	42.4264	0
0.5407	15.7974	12.7593	-7.24811	42.4264	0
0.5413	8.77988	16.4198	-11.1138	42.4264	0
0.5420	3.59648	17.6388	-11.8386	42.4264	0
0.5427	5.11961	15.5029	-10.8722	42.4264	0
0.5433	5.42264	13.0614	-13.0466	42.4264	0
0.5440	-0.677829	13.0614	-15.1002	42.4264	0
0.5447	-9.22645	11.8424	-15.4626	42.4264	0
0.5453	-15.6299	5.129	-14.4962	42.4264	0
0.5460	-19.6012	-5.24844	-15.1002	42.4264	0
0.5467	-22.3444	-15.0146	-16.0666	42.4264	0
0.5473	-24.7846	-22.947	-13.6506	42.4264	0
0.5480	-25.0956	-30.2716	-11.8386	42.4264	0
0.5487	-21.1244	-36.6794	-13.2882	42.4264	0
0.5493	-15.0239	-38.5132	-12.4426	42.4264	0
0.5500	-12.2727	-36.985	-7.48971	42.4264	0
0.5507	-13.1898	-33.3244	-6.04009	42.4264	0
0.5513	-12.8867	-26.6111	-6.04009	42.4264	0
0.5520	-8.61242	-19.2864	-3.26165	42.4264	0
0.5527	-6.47526	-14.709	-1.69123	42.4264	0
0.5533	-8.30939	-12.8787	-0.483207	42.4264	0
0.5540	-7.0893	-11.0449	1.32882	42.4264	0
0.5547	-0.3748	-8.29774	1.32882	42.4264	0
0.5553	5.42264	-2.50127	0.483207	42.4264	0
0.5560	9.69695	3.29872	2.29523	42.4264	0
0.5567	13.6603	6.04238	3.50325	42.4264	0
0.5573	15.1914	7.26491	3.14085	42.4264	0
0.5580	17.3285	9.40082	4.95287	42.4264	0
0.5587	23.1259	10.6198	6.28169	42.4264	0
0.5593	25.5661	11.8424	2.53684	42.4264	0
0.5600	21.9059	13.367	-0.483207	42.4264	0
0.5607	20.0717	13.367	0.483207	42.4264	0
0.5613	22.8229	12.7593	-1.44962	42.4264	0
0.5620	22.5119	11.8424	-4.46967	42.4264	0
0.5627	17.3285	8.48392	-2.89924	42.4264	0
0.5633	12.7512	3.60084	-2.29523	42.4264	0
0.5640	8.77988	0.857175	-6.6441	42.4264	0
0.5647	3.28548	-1.58437	-7.48971	42.4264	0
0.5653	-3.11802	-6.16182	-6.28169	42.4264	0
0.5660	-8.30939	-9.8259	-8.69773	42.4264	0
0.5667	-13.1898	-10.1315	-9.66414	42.4264	0
0.5673	-17.7671	-9.21463	-6.28169	42.4264	0
0.5680	-22.3444	-7.68998	-4.71127	42.4264	0
0.5687	-28.4529	-4.33154	-5.07368	42.4264	0
0.5693	-30.8931	-2.19563	-3.50325	42.4264	0
0.5700	-27.8389	-0.670985	-2.65764	42.4264	0
0.5707	-22.3444	2.68745	-3.26165	42.4264	0
0.5713	-16.547	2.99309	-2.29523	42.4264	0
0.5720	-8.30939	-0.0597212	-0.483207	42.4264	0
0.5727	-0.0717702	-0.0597212	-0.483207	42.4264	0
0.5733	6.95373	3.90647	0.724811	42.4264	0
0.5740	14.2743	6.95928	4.10726	42.4264	0
0.5747	20.6858	9.09519	4.95287	42.4264	0
0.5753	19.7687	9.70645	5.31528	42.4264	0
0.5760	14.2743	10.0121	7.48971	42.4264	0
0.5767	12.4402	12.148	4.95287	42.4264	0
0.5773	13.9713	13.367	0.483207	42.4264	0
0.5780	14.2743	12.4536	2.89924	42.4264	0
0.5787	15.4944	14.2839	5.91929	42.4264	0
0.5793	17.3285	18.2501	3.14085	42.4264	0
0.5800	15.1914	20.6916	3.14085	42.4264	0
0.5807	10.614	20.386	4.10726	42.4264	0
0.5813	7.86282	16.4198	2.29523	42.4264	0
0.5820	4.81658	10.6198	0.724811	42.4264	0
0.5827	2.37639	9.09519	-0.483207	42.4264	0
0.5833	0.845293	9.40082	-4.46967	42.4264	0
0.5840	-2.20893	5.129	-6.04009	42.4264	0
0.5847	-5.8692	-1.89	-5.67768	42.4264	0
0.5853	-6.78627	-6.46746	-7.24811	42.4264	0
0.5860	-9.22645	-9.21463	-7.85212	42.4264	0
0.5867	-13.8038	-12.2674	-5.07368	42.4264	0
0.5873	-14.1068	-14.709	-1.44962	42.4264	0
0.5880	-14.7209	-14.0977	-0.483207	42.4264	0
0.5887	-18.3811	-10.7393	-2.29523	42.4264	0
0.5893	-18.6842	-8.29774	-2.05363	42.4264	0
0.5900	-15.0239	-8.60337	1.93283	42.4264	0
0.5907	-12.2727	-7.38435	4.34886	42.4264	0
0.5913	-8.00636	-3.11253	2.29523	42.4264	0
0.5920	-3.11802	-0.0597212	1.93283	42.4264	0
0.5927	-1.29186	2.38182	6.28169	42.4264	0
0.5933	0.239234	5.129	9.54334	42.4264	0
0.5940	4.81658	8.18181	8.09372	42.4264	0
0.5947	7.86282	11.8424	6.8857	42.4264	0
0.5953	8.17383	17.3367	8.93933	42.4264	0
0.5960	9.69695	20.0804	10.5098	42.4264	0
0.5967	13.3572	18.5557	10.1474	42.4264	0
0.5973	15.4944	17.3367	10.5098	42.4264	0
0.5980	17.0175	17.3367	9.54334	42.4264	0
0.5987	19.4657	15.5029	8.69773	42.4264	0
0.5993	17.9346	10.0121	6.8857	42.4264	0
0.6000	11.5311	5.129	4.10726	32.0497	0
0.6007	7.55979	2.99309	1.69123	30.2193	0
0.6013	5.11961	-0.365353	0.120802	26.2508	0
0.6020	1.45933	-5.55407	-2.29523	15.5695	0
0.6027	-1.59489	-6.46746	-2.29523	6.41421	0
0.6033	-3.11802	-6.16182	-1.69123	0.919797	0
0.6040	-4.33811	-8.29774	-5.07368	-7.01421	0
0.6047	-4.33811	-11.0449	-6.6441	-16.4741	0
0.6053	-4.03508	-13.4865	-5.31528	-20.135	0
0.6060	-8.30939	-14.4034	-6.28169	-22.2731	0
0.6067	-11.3636	-12.8787	-6.04009	-28.9858	0
0.6073	-10.1435	-13.1808	-3.86566	-33.2589	0
0.6080	-10.4465	-15.928	-5.67768	-33.5635	0
0.6087	-12.5837	-15.3167	-6.04009	-34.4802	0
0.6093	-8.91545	-14.0977	-0.483207	-34.4802	0
0.6100	-0.3748	-15.3167	1.93283	-31.1239	0
0.6107	3.89951	-12.2674	-1.08722	-27.1553	0
0.6113	1.45933	-7.99562	-0.845613	-21.0518	0
0.6120	-2.51196	-8.60337	1.08722	-12.5056	0
0.6127	-5.25517	-7.68998	-0.845613	-6.09746	0
0.6133	-6.78627	-1.58437	-0.483207	-0.606091	0
0.6140	-4.95214	0.857175	3.14085	8.24467	0
0.6147	0.542264	0.245911	4.95287	17.0954	0
0.6153	4.81658	3.90647	5.55688	23.5036	0
0.6160	7.55979	8.78956	5.91929	30.2193	0
0.6167	10.614	10.0121	3.74486	34.797	0
0.6173	11.5311	10.9255	1.69123	35.4061	0
0.6180	11.8341	11.8424	3.74486	35.7107	0
0.6187	13.0542	11.2311	4.71127	36.6274	0
0.6193	11.8341	9.09519	2.53684	36.0152	0
0.6200	9.69695	6.65365	2.53684	34.797	0
0.6207	9.99998	5.129	2.29523	32.3543	0
0.6213	9.69695	4.2121	-0.483207	26.8599	0
0.6220	6.95373	1.77056	-2.29523	18.6213	0
0.6227	3.59648	-1.27874	-1.08722	10.3827	0
0.6233	-0.980859	-4.02591	-0.241604	4.58376	0
0.6240	-6.78627	-8.29774	-2.05363	42.4264	0
0.6247	-10.7496	-13.7921	-5.31528	42.4264	0
0.6253	-15.6299	-16.5393	-6.04009	42.4264	0
0.6260	-19.6012	-16.5393	-4.71127	42.4264	0
0.6267	-18.3811	-15.3167	-4.10726	42.4264	0
0.6273	-17.7671	-14.4034	-2.65764	42.4264	0
0.6280	-20.5183	-14.709	-2.29523	42.4264	0
0.6287	-20.2073	-13.4865	-4.10726	42.4264	0
0.6293	-17.161	-9.8259	-3.86566	42.4264	0
0.6300	-14.7209	-8.29774	-0.845613	42.4264	0
0.6307	-11.9697	-8.29774	-0.483207	42.4264	0
0.6313	-8.91545	-4.02591	-0.845613	42.4264	0
0.6320	-6.47526	0.857175	1.32882	42.4264	0
0.6327	-2.20893	1.46493	3.50325	42.4264	0
0.6333	2.06539	3.60084	3.74486	42.4264	0
0.6340	4.20254	10.0121	4.71127	42.4264	0
0.6347	6.3397	14.2839	8.33532	42.4264	0
0.6353	9.69695	14.5895	10.5098	42.4264	0
0.6360	11.5311	15.5029	8.93933	42.4264	0
0.6367	11.5311	17.3367	8.09372	42.4264	0
0.6373	12.4402	18.2501	8.69773	42.4264	0
0.6380	14.5773	16.4198	7.48971	42.4264	0
0.6387	16.1084	14.5895	6.5233	42.4264	0
0.6393	16.1084	15.8086	6.8857	42.4264	0
0.6400	13.3572	16.7255	4.95287	42.4264	0
0.6407	11.8341	15.2008	4.71127	42.4264	0
0.6413	11.5311	12.7593	5.55688	42.4264	0
0.6420	8.77988	11.2311	2.29523	42.4264	0
0.6427	6.03667	8.48392	-1.44962	42.4264	0
0.6433	4.81658	3.90647	-0.483207	42.4264	0
0.6440	0.845293	-1.58437	-0.483207	42.4264	0
0.6447	-4.03508	-4.63718	-1.69123	42.4264	0
0.6453	-4.95214	-5.55407	-0.483207	42.4264	0
0.6460	-6.17223	-7.38435	-1.08722	42.4264	0
0.6467	-9.83251	-14.4034	-3.86566	42.4264	0
0.6473	-10.7496	-25.0829	-4.10726	42.4264	0
0.6480	-13.1898	-32.1019	-4.46967	-35.3939	0
0.6487	-18.3811	-27.8301	-5.07368	-36.6152	0
0.6493	-20.2073	-18.3695	-3.26165	-38.1411	0
0.6500	-19.2982	-13.7921	-2.29523	-33.868	0
0.6507	-20.2073	-13.7921	-2.29523	-27.4599	0
0.6513	-20.5183	-11.3505	-2.29523	-22.8822	0
0.6520	-17.7671	-7.38435	-2.05363	-16.4741	0
0.6527	-11.6666	-6.46746	1.08722	-10.066	0
0.6533	-3.42902	-6.46746	3.50325	-6.40203	0
0.6540	0.239234	-2.50127	2.29523	0.31066	0
0.6547	0.845293	3.60084	1.08722	9.16142	0
0.6553	5.11961	9.09519	1.08722	14.3482	0
0.6560	8.77988	13.6726	0.483207	19.2305	0
0.6567	9.39392	18.5557	2.29523	24.7249	0
0.6573	12.4402	22.8276	2.89924	25.9462	0
0.6580	16.1084	23.7445	-0.241604	25.6416	0
0.6587	16.4114	21.9142	0.724811	27.4721	0
0.6593	15.7974	20.0804	4.34886	28.3858	0
0.6600	13.3572	19.4726	2.29523	27.1675	0
0.6607	7.55979	17.3367	-0.845613	21.064	0
0.6613	5.11961	12.148	0.120802	12.8223	0
0.6620	6.3397	6.34801	-1.08722	7.02335	0
0.6627	2.98245	3.90647	-4.10726	0.919797	0
0.6633	-3.11802	6.34801	-4.71127	-7.92792	0
0.6640	-4.33811	9.40082	-4.10726	-14.6437	0
0.6647	-3.73205	10.0121	-4.71127	-21.3563	0
0.6653	-8.61242	9.70645	-5.07368	-29.9025	0
0.6660	-15.0239	6.34801	-6.6441	-34.4802	0
0.6667	-13.4928	-2.50127	-8.09372	-36.0061	0
0.6673	-10.4465	-13.7921	-8.69773	-38.4457	0
0.6680	-13.4928	-22.947	-8.45613	-38.7533	0
0.6687	-14.1068	-28.4413	-8.45613	-37.8365	0
0.6693	-7.69536	-25.9998	-9.66414	-40.2792	0
0.6700	-4.03508	-19.8977	-11.4762	-39.9716	0
0.6707	-5.25517	-21.1167	-11.4762	-32.3421	0
0.6713	-2.20893	-32.4075	-8.45613	-23.4944	0
0.6720	-0.3748	-42.1737	-6.6441	28.3858	0
0.6727	-4.03508	-41.2568	-7.24811	28.3858	0
0.6733	-4.95214	-32.1019	-9.06013	28.3858	0
0.6740	-0.980859	-20.5055	-10.5098	28.3858	0
0.6747	2.98245	-9.8259	-9.06013	28.3858	0
0.6753	6.64273	-2.8069	-5.67768	28.3858	0
0.6760	10.917	0.551543	-3.26165	28.3858	0
0.6767	14.5773	2.68745	-2.89924	28.3858	0
0.6773	16.1084	6.04238	-3.86566	28.3858	0
0.6780	17.6315	8.48392	-5.67768	28.3858	0
0.6787	20.3748	7.26491	-6.8857	28.3858	0
0.6793	23.429	5.43463	-6.8857	28.3858	0
0.6800	24.346	8.48392	-5.67768	28.3858	0
0.6807	23.732	12.7593	-4.46967	28.3858	0
0.6813	20.6858	12.148	-6.04009	28.3858	0
0.6820	15.7974	8.48392	-9.66414	28.3858	0
0.6827	12.4402	6.34801	-9.66414	28.3858	0
0.6833	8.77988	1.77056	-6.04009	28.3858	0
0.6840	1.45933	-4.63718	-6.8857	28.3858	0
0.6847	-4.64911	-8.60337	-11.1138	28.3858	0
0.6853	-6.17223	-11.3505	-12.0802	28.3858	0
0.6860	-8.00636	-13.1808	-11.1138	28.3858	0
0.6867	-9.52948	-16.2336	-11.1138	28.3858	0
0.6873	-8.61242	-22.6414	-10.2682	28.3858	0
0.6880	-9.52948	-24.4752	-8.09372	28.3858	0
0.6887	-11.6666	-18.6752	-6.28169	28.3858	0
0.6893	-11.6666	-16.2336	-5.07368	28.3858	0
0.6900	-11.3636	-16.5393	-5.31528	28.3858	0
0.6907	-9.83251	-9.8259	-5.07368	28.3858	0
0.6913	-5.8692	-2.8069	-3.26165	28.3858	0
0.6920	-3.11802	0.551543	-1.69123	28.3858	0
0.6927	-3.73205	6.65365	-0.483207	28.3858	0
0.6933	0.542264	10.9255	0.724811	28.3858	0
0.6940	9.39392	11.2311	1.32882	28.3858	0
0.6947	12.1371	13.6726	3.14085	28.3858	0
0.6953	7.86282	15.2008	4.95287	28.3858	0
0.6960	7.86282	11.5367	4.10726	28.998	0
0.6967	10.917	9.70645	3.14085	31.4376	0
0.6973	10.614	13.367	4.71127	33.2711	0
0.6980	6.95373	18.2501	5.31528	33.5756	0
0.6987	6.03667	21.6085	5.91929	34.4893	0
0.6993	5.72566	22.2198	6.8857	34.1848	0
0.7000	6.03667	22.8276	5.91929	32.0497	0
0.7007	6.95373	24.6613	4.95287	29.3025	0
0.7013	5.72566	21.9142	4.95287	24.1157	0
0.7020	-1.29186	12.7593	2.53684	14.6528	0
0.7027	-8.61242	4.51773	1.32882	5.49746	0
0.7033	-10.1435	-0.0597212	4.34886	-1.82437	0
0.7040	-8.30939	-3.72028	5.91929	-9.14924	0
0.7047	-7.69536	-6.46746	3.74486	-15.2528	0
0.7053	-10.1435	-9.8259	1.93283	-21.9685	0
0.7060	-15.0239	-14.709	2.29523	-29.9025	0
0.7067	-19.6012	-15.6224	3.74486	-32.9543	0
0.7073	-22.6555	-13.7921	4.71127	-33.868	0
0.7080	-25.3987	-12.8787	4.10726	28.3858	0
0.7087	-26.9218	-12.5731	3.50325	28.3858	0
0.7093	-25.0956	-11.9618	4.95287	28.3858	0
0.7100	-21.7384	-12.8787	6.5233	28.3858	0
0.7107	-17.161	-14.0977	6.28169	28.3858	0
0.7113	-10.7496	-11.9618	7.73131	28.3858	0
0.7120	-4.64911	-7.38435	12.0802	28.3858	0
0.7127	0.845293	-2.50127	12.9258	28.3858	0
0.7133	6.3397	1.16281	10.5098	28.3858	0
0.7140	9.69695	2.99309	11.3554	28.3858	0
0.7147	12.4402	5.74026	13.5298	28.3858	0
0.7153	15.4944	9.09519	12.3218	28.3858	0
0.7160	16.1084	11.8424	11.7178	28.3858	0
0.7167	15.1914	13.0614	13.2882	28.3858	0
0.7173	17.0175	12.4536	13.2882	28.3858	0
0.7180	19.7687	10.3177	12.9258	28.3858	0
0.7187	17.6315	10.0121	13.2882	28.3858	0
0.7193	12.4402	12.148	11.3554	28.3858	0
0.7200	9.99998	12.7593	9.54334	28.3858	0
0.7207	9.08291	11.5367	8.33532	28.3858	0
0.7213	6.95373	9.09519	5.31528	28.3858	0
0.7220	3.28548	5.43463	2.53684	28.3858	0
0.7227	0.239234	2.38182	3.14085	28.3858	0
0.7233	-1.89792	-0.365353	3.50325	28.3858	0
0.7240	-3.11802	-4.63718	1.32882	28.3858	0
0.7247	-4.64911	-8.29774	1.32882	28.3858	0
0.7253	-6.78627	-9.21463	1.69123	28.3858	0
0.7260	-8.61242	-7.68998	-0.241604	28.3858	0
0.7267	-8.91545	-6.77309	-0.483207	28.3858	0
0.7273	-8.30939	-7.07872	1.93283	28.3858	0
0.7280	-5.8692	-7.38435	0.724811	28.3858	0
0.7287	-3.73205	-7.38435	-0.845613	28.3858	0
0.7293	-4.03508	-7.38435	0.483207	28.3858	0
0.7300	-4.64911	-7.38435	-1.69123	28.3858	0
0.7307	-3.42902	-7.38435	-2.29523	28.3858	0
0.7313	-2.51196	-7.38435	3.74486	28.3858	0
0.7320	-3.11802	-4.33154	5.91929	-7.92792	0
0.7327	-3.11802	0.857175	1.32882	-3.96244	0
0.7333	-2.20893	2.38182	1.93283	1.53198	0
0.7340	-1.29186	2.68745	3.74486	10.6873	0
0.7347	1.14832	8.18181	1.32882	18.0122	0
0.7353	6.03667	13.6726	1.32882	24.1157	0
0.7360	10.614	14.5895	0.483207	32.0497	0
0.7367	10.311	17.3367	-3.26165	36.6274	0
0.7373	7.55979	19.7783	-4.10726	37.8487	0
0.7380	6.95373	15.5029	-4.71127	38.4579	0
0.7387	7.55979	12.7593	-6.8857	36.932	0
0.7393	7.86282	14.5895	-5.67768	35.4061	0
0.7400	9.39392	13.6726	-4.46967	36.0152	0
0.7407	8.47685	11.2311	-7.24811	33.2711	0
0.7413	5.42264	10.6198	-7.48971	23.5036	0
0.7420	4.20254	7.57054	-6.8857	14.0437	0
0.7427	3.59648	2.68745	-6.8857	8.54924	0
0.7433	-1.29186	-0.976618	-4.46967	1.83655	0
0.7440	-7.69536	-4.63718	-5.07368	28.3858	0
0.7447	-11.9697	-9.52026	-10.8722	28.3858	0
0.7453	-14.7209	-12.5731	-12.4426	28.3858	0
0.7460	-17.7671	-14.0977	-9.66414	28.3858	0
0.7467	-20.2073	-15.3167	-10.5098	28.3858	0
0.7473	-19.6012	-15.928	-10.5098	28.3858	0
0.7480	-18.6842	-18.6752	-7.48971	28.3858	0
0.7487	-18.6842	-22.0336	-6.6441	28.3858	0
0.7493	-17.7671	-20.8111	-8.45613	28.3858	0
0.7500	-15.941	-17.4562	-7.85212	28.3858	0
0.7507	-14.4099	-17.1505	-5.31528	28.3858	0
0.7513	-11.9697	-16.2336	-4.10726	28.3858	0
0.7520	-7.69536	-9.21463	-4.10726	28.3858	0
0.7527	-3.73205	-1.58437	-2.89924	28.3858	0
0.7533	1.45933	2.38182	-0.845613	28.3858	0
0.7540	8.17383	3.90647	0.483207	28.3858	0
0.7547	12.4402	4.82337	2.29523	28.3858	0
0.7553	13.3572	6.04238	4.34886	28.3858	0
0.7560	14.2743	8.18181	3.74486	23.8081	0
0.7567	16.1084	8.18181	1.08722	27.7767	0
0.7573	17.0175	7.87617	0.483207	29.9117	0
0.7580	17.6315	10.9255	1.69123	30.2193	0
0.7587	17.9346	12.7593	2.29523	31.133	0
0.7593	17.0175	10.9255	1.08722	30.8284	0
0.7600	16.4114	11.8424	-0.483207	26.5553	0
0.7607	15.1914	12.148	-0.845613	21.9777	0
0.7613	8.77988	9.40082	-1.69123	17.7046	0
0.7620	1.76236	7.26491	-3.26165	10.3827	0
0.7627	-1.59489	6.34801	-3.26165	1.53198	0
0.7633	-5.5582	7.26491	-2.89924	-3.65787	0
0.7640	-10.4465	8.78956	-3.86566	-9.14924	0
0.7647	-9.52948	5.43463	-3.26165	-16.7787	0
0.7653	-7.69536	-3.72028	-2.29523	-22.8822	0
0.7660	-11.6666	-7.68998	-4.10726	-28.3766	0
0.7667	-15.3269	-7.07872	-4.10726	-35.7015	0
0.7673	-12.2727	-10.7393	-2.29523	-38.7533	0
0.7680	-8.91545	-15.6224	-2.89924	-35.7015	0
0.7687	-10.1435	-16.5393	-2.29523	-36.0061	0
0.7693	-12.2727	-15.3167	1.69123	-38.1411	0
0.7700	-12.2727	-12.8787	1.08722	-34.4802	0
0.7707	-8.91545	-9.8259	-2.05363	-28.6812	0
0.7713	-4.33811	-9.8259	1.08722	-23.799	0
0.7720	-2.51196	-9.8259	4.95287	-15.865	0
0.7727	-0.980859	-6.46746	4.71127	-7.31878	0
0.7733	3.59648	-3.72028	4.10726	-0.91066	0
0.7740	7.55979	-3.72028	4.95287	6.10964	0
0.7747	9.69695	0.245911	4.95287	14.9604	0
0.7753	12.4402	6.65365	4.95287	20.7563	0
0.7760	13.3572	10.9255	5.91929	24.7249	0
0.7767	13.3572	13.6726	6.8857	30.2193	0
0.7773	17.6315	15.5029	5.91929	33.8802	0
0.7780	22.5119	18.2501	6.28169	33.5756	0
0.7787	24.043	20.0804	7.48971	34.797	0
0.7793	24.043	19.167	6.28169	35.7107	0
0.7800	21.9059	16.1142	3.14085	35.7107	0
0.7807	17.3285	13.9783	0.724811	35.7107	0
0.7813	13.9713	12.7593	-1.44962	35.7107	0
0.7820	7.86282	12.148	-2.89924	35.7107	0
0.7827	-3.11802	11.8424	-2.89924	35.7107	0
0.7833	-8.30939	6.65365	-4.10726	35.7107	0
0.7840	-8.61242	-0.976618	-6.8857	35.7107	0
0.7847	-14.7209	-2.8069	-6.8857	35.7107	0
0.7853	-21.4274	-4.02591	-5.31528	35.7107	0
0.7860	-22.6555	-9.21463	-5.67768	35.7107	0
0.7867	-23.8755	-12.5731	-6.28169	35.7107	0
0.7873	-24.1786	-14.709	-6.28169	35.7107	0
0.7880	-21.4274	-22.0336	-6.6441	35.7107	0
0.7887	-18.6842	-31.1885	-6.04009	35.7107	0
0.7893	-13.8038	-36.3772	-5.07368	35.7107	0
0.7900	-7.39233	-38.2075	-6.6441	35.7107	0
0.7907	-7.0893	-37.2906	-7.85212	35.7107	0
0.7913	-9.22645	-32.1019	-6.04009	35.7107	0
0.7920	-8.00636	-24.1695	-3.50325	35.7107	0
0.7927	-5.25517	-16.5393	-3.50325	35.7107	0
0.7933	-0.3748	-10.1315	-3.26165	35.7107	0
0.7940	3.28548	-2.19563	-1.69123	35.7107	0
0.7947	1.14832	2.68745	-1.44962	35.7107	0
0.7953	1.14832	-0.365353	-0.483207	35.7107	0
0.7960	6.64273	-1.89	1.69123	35.7107	0
0.7967	9.08291	4.82337	1.69123	35.7107	0
0.7973	10.614	10.9255	1.93283	35.7107	0
0.7980	15.1914	11.8424	2.89924	35.7107	0
0.7987	16.7145	12.7593	1.32882	35.7107	0
0.7993	15.1914	13.6726	-0.845613	35.7107	0
0.8000	13.3572	13.6726	-2.29523	35.7107	0
0.8007	9.39392	14.8952	-3.50325	35.7107	0
0.8013	6.95373	13.6726	-4.10726	35.7107	0
0.8020	6.03667	9.70645	-5.07368	35.7107	0
0.8027	1.45933	9.70645	-6.04009	35.7107	0
0.8033	-3.11802	8.18181	-5.67768	35.7107	0
0.8040	-4.33811	-0.0597212	-6.04009	35.7107	0
0.8047	-8.91545	-4.94281	-8.09372	35.7107	0
0.8053	-14.1068	-5.55407	-9.66414	35.7107	0
0.8060	-13.4928	-8.29774	-10.5098	35.7107	0
0.8067	-14.7209	-12.5731	-11.4762	35.7107	0
0.8073	-17.7671	-14.4034	-10.5098	35.7107	0
0.8080	-15.6299	-14.709	-9.66414	35.7107	0
0.8087	-12.5837	-13.7921	-10.2682	35.7107	0
0.8093	-14.7209	-13.1808	-9.66414	35.7107	0
0.8100	-15.941	-13.1808	-6.8857	35.7107	0
0.8107	-12.5837	-10.4372	-4.10726	35.7107	0
0.8113	-9.83251	-5.55407	-5.31528	35.7107	0
0.8120	-7.69536	-0.976618	-7.24811	35.7107	0
0.8127	-1.29186	5.74026	-4.71127	35.7107	0
0.8133	6.95373	12.7593	-1.08722	35.7107	0
0.8140	9.69695	15.2008	-1.08722	35.7107	0
0.8147	9.99998	14.8952	-0.483207	35.7107	0
0.8153	14.2743	13.6726	0.483207	35.7107	0
0.8160	17.3285	15.2008	-0.845613	29.3025	0
0.8167	14.5773	19.4726	-0.845613	35.7107	0
0.8173	12.4402	19.167	1.08722	36.6274	0
0.8180	13.3572	14.5895	0.724811	34.797	0
0.8187	14.2743	16.4198	1.93283	34.1848	0
0.8193	14.2743	20.386	3.50325	36.3228	0
0.8200	14.8883	16.4198	1.32882	35.1015	0
0.8207	12.4402	11.2311	-0.483207	28.998	0
0.8213	7.55979	8.78956	-0.483207	23.8081	0
0.8220	1.76236	5.74026	-2.29523	18.9259	0
0.8227	-3.11802	4.2121	-3.50325	9.77056	0
0.8233	-6.78627	2.68745	-2.05363	2.14112	0
0.8240	-9.52948	-2.50127	-1.69123	-1.82437	0
0.8247	-13.1898	-6.46746	-3.26165	-8.84467	0
0.8253	-16.85	-7.38435	-3.50325	-16.4741	0
0.8260	-16.547	-8.60337	-2.89924	-19.5259	0
0.8267	-13.1898	-11.6562	-4.10726	-22.5777	0
0.8273	-13.1898	-13.7921	-5.31528	-26.5462	0
0.8280	-14.7209	-15.6224	-4.10726	-29.2904	0
0.8287	-13.4928	-15.6224	-1.44962	-31.1239	0
0.8293	-11.6666	-13.7921	-0.845613	-31.1239	0
0.8300	-10.4465	-12.2674	-1.69123	-28.9858	0
0.8307	-6.78627	-11.9618	-0.483207	-27.4599	0
0.8313	-2.51196	-10.1315	0.724811	-22.8822	0
0.8320	1.45933	-4.94281	1.32882	-14.3391	0
0.8327	5.72566	0.551543	2.89924	-6.09746	0
0.8333	6.03667	5.43463	4.10726	0.919797	0
0.8340	2.67942	11.8424	5.31528	6.71878	0
0.8347	5.11961	14.8952	6.28169	10.6873	0
0.8353	8.77988	15.5029	4.71127	16.4863	0
0.8360	4.50557	16.4198	4.95287	24.4203	0
0.8367	2.37639	15.2008	7.73131	30.5239	0
0.8373	9.08291	11.8424	6.8857	33.8802	0
0.8380	14.2743	13.6726	4.71127	35.7107	0
0.8387	16.1084	15.5029	6.8857	35.1015	0
0.8393	20.3748	10.9255	7.73131	35.1015	0
0.8400	21.9059	7.26491	4.34886	35.1015	0
0.8407	20.0717	9.40082	2.53684	35.1015	0
0.8413	19.7687	8.18181	2.53684	35.1015	0
0.8420	16.4114	2.07619	0.483207	35.1015	0
0.8427	9.08291	-0.0597212	0.724811	35.1015	0
0.8433	7.55979	2.07619	3.14085	35.1015	0
0.8440	7.86282	0.245911	1.69123	35.1015	0
0.8447	4.20254	-7.07872	-0.483207	35.1015	0
0.8453	1.14832	-10.4372	0.724811	35.1015	0
0.8460	-1.29186	-9.21463	0.120802	35.1015	0
0.8467	-6.17223	-10.7393	-2.29523	35.1015	0
0.8473	-8.61242	-14.4034	-0.845613	35.1015	0
0.8480	-8.61242	-13.7921	2.29523	35.1015	0
0.8487	-6.47526	-12.8787	2.89924	35.1015	0
0.8493	-0.3748	-12.8787	4.10726	35.1015	0
0.8500	4.50557	-9.21463	6.5233	35.1015	0
0.8507	4.20254	-1.89	7.73131	35.1015	0
0.8513	4.81658	1.77056	8.69773	35.1015	0
0.8520	6.03667	2.68745	11.3554	35.1015	0
0.8527	2.98245	6.65365	13.5298	35.1015	0
0.8533	1.76236	12.148	13.5298	35.1015	0
0.8540	5.42264	14.2839	13.2882	35.1015	0
0.8547	7.55979	13.367	13.2882	35.1015	0
0.8553	6.64273	10.9255	12.9258	35.1015	0
0.8560	4.20254	8.18181	13.2882	35.1015	0
0.8567	4.20254	5.74026	15.1002	35.1015	0
0.8573	8.77988	3.90647	15.7042	35.1015	0
0.8580	12.4402	1.16281	14.1338	35.1015	0
0.8587	15.1914	-2.19563	14.1338	35.1015	0
0.8593	19.7687	-1.89	15.9458	35.1015	0
0.8600	20.9888	5.129	15.7042	35.1015	0
0.8607	20.6858	10.9255	10.7514	35.1015	0
0.8613	24.346	9.40082	5.91929	35.1015	0
0.8620	22.5119	6.34801	3.74486	35.1015	0
0.8627	11.8341	3.90647	3.74486	35.1015	0
0.8633	6.03667	-4.63718	4.10726	35.1015	0
0.8640	2.98245	-14.709	1.93283	35.1015	0
0.8647	-7.69536	-16.2336	0.483207	35.1015	0
0.8653	-15.3269	-14.709	2.29523	35.1015	0
0.8660	-15.3269	-15.6224	2.89924	35.1015	0
0.8667	-16.85	-15.0146	2.53684	35.1015	0
0.8673	-19.6012	-12.5731	3.74486	35.1015	0
0.8680	-20.5183	-12.5731	2.89924	35.1015	0
0.8687	-23.5645	-11.3505	0.483207	35.1015	0
0.8693	-23.5645	-8.909	2.89924	35.1015	0
0.8700	-19.2982	-12.2674	6.5233	35.1015	0
0.8707	-18.0781	-19.8977	5.91929	35.1015	0
0.8713	-18.9872	-22.947	3.74486	35.1015	0
0.8720	-16.244	-19.8977	4.34886	35.1015	0
0.8727	-11.6666	-14.709	6.8857	35.1015	0
0.8733	-6.17223	-7.38435	8.33532	35.1015	0
0.8740	0.542264	0.551543	8.09372	35.1015	0
0.8747	5.11961	7.87617	8.09372	35.1015	0
0.8753	6.95373	14.5895	9.90575	35.1015	0
0.8760	5.72566	16.7255	11.3554	35.1015	0
0.8767	5.11961	14.8952	10.5098	35.1015	0
0.8773	7.25676	16.4198	7.73131	35.1015	0
0.8780	9.08291	15.5029	5.91929	35.1015	0
0.8787	9.39392	6.95928	8.09372	35.1015	0
0.8793	10.917	1.77056	9.54334	35.1015	0
0.8800	12.4402	2.68745	5.91929	35.1015	0
0.8807	11.5311	-1.89	2.29523	35.1015	0
0.8813	7.86282	-8.29774	1.69123	35.1015	0
0.8820	1.76236	-6.77309	1.32882	35.1015	0
0.8827	-0.677829	-2.19563	1.08722	35.1015	0
0.8833	1.76236	-1.89	0.724811	35.1015	0
0.8840	0.239234	-4.02591	0.120802	35.1015	0
0.8847	-5.5582	-6.46746	-1.44962	35.1015	0
0.8853	-6.78627	-9.21463	-4.10726	35.1015	0
0.8860	-7.0893	-13.7921	-5.07368	35.1015	0
0.8867	-11.0526	-16.5393	-2.05363	35.1015	0
0.8873	-11.3636	-14.0977	0.483207	35.1015	0
0.8880	-10.4465	-11.6562	-2.29523	-30.2071	0
0.8887	-15.0239	-12.2674	-6.8857	-32.3421	0
0.8893	-17.161	-10.7393	-9.06013	-32.6497	0
0.8900	-13.8038	-7.38435	-5.67768	-30.2071	0
0.8907	-12.2727	-7.38435	-1.44962	-27.4599	0
0.8913	-11.0526	-5.8597	-1.69123	-19.2213	0
0.8920	-6.78627	-0.0597212	-2.89924	-9.14924	0
0.8927	-4.03508	2.99309	-0.845613	-3.65787	0
0.8933	-1.89792	3.90647	0.724811	4.27919	0
0.8940	2.37639	6.95928	0.724811	13.4345	0
0.8947	6.64273	8.48392	0.120802	16.7909	0
0.8953	10.311	9.70645	-0.483207	21.064	0
0.8960	14.8883	15.5029	1.93283	32.0497	0
0.8967	16.4114	19.167	4.34886	39.3746	0
0.8973	16.7145	19.167	0.483207	39.3746	0
0.8980	20.6858	21.3029	-2.65764	37.8487	0
0.8987	26.1802	19.167	0.120802	38.1533	0
0.8993	27.7033	4.2121	0.483207	38.7624	0
0.9000	23.429	-8.29774	-3.50325	38.7624	0
0.9007	16.4114	-6.77309	-6.04009	38.7624	0
0.9013	11.8341	-3.72028	-8.45613	38.7624	0
0.9020	10.311	-6.46746	-11.1138	38.7624	0
0.9027	7.86282	-8.909	-10.5098	38.7624	0
0.9033	4.20254	-8.29774	-10.2682	38.7624	0
0.9040	0.542264	-7.68998	-11.4762	38.7624	0
0.9047	-3.42902	-7.99562	-12.0802	38.7624	0
0.9053	-7.0893	-10.7393	-13.0466	38.7624	0
0.9060	-9.22645	-14.709	-14.2546	38.7624	0
0.9067	-11.3636	-17.7583	-13.8922	38.7624	0
0.9073	-14.7209	-19.2864	-12.6842	38.7624	0
0.9080	-17.161	-19.5921	-13.0466	38.7624	0
0.9087	-16.85	-18.3695	-12.6842	38.7624	0
0.9093	-13.8038	-15.6224	-11.4762	38.7624	0
0.9100	-10.7496	-10.7393	-9.66414	38.7624	0
0.9107	-8.91545	-6.16182	-7.85212	38.7624	0
0.9113	-7.69536	-3.11253	-6.8857	38.7624	0
0.9120	-6.78627	-0.0597212	-6.04009	38.7624	0
0.9127	-5.8692	4.82337	-5.31528	38.7624	0
0.9133	-2.20893	10.9255	-7.85212	38.7624	0
0.9140	2.37639	17.9445	-7.85212	38.7624	0
0.9147	5.11961	23.7445	-2.29523	38.7624	0
0.9153	8.17383	28.0163	-0.483207	38.7624	0
0.9160	10.917	32.2881	-3.50325	38.7624	0
0.9167	10.311	34.7296	-3.86566	38.7624	0
0.9173	8.17383	35.0353	-4.10726	38.7624	0
0.9180	6.64273	39.0015	-6.28169	38.7624	0
0.9187	4.20254	45.1071	-4.46967	38.7624	0
0.9193	2.06539	45.7183	-3.86566	38.7624	0
0.9200	1.14832	42.0543	-7.85212	38.7624	0
0.9207	-0.677829	37.4768	-7.85212	38.7624	0
0.9213	-0.3748	26.186	-5.07368	38.7624	0
0.9220	2.67942	8.18181	-7.85212	38.7624	0
0.9227	3.59648	-10.1315	-9.66414	38.7624	0
0.9233	0.542264	-25.0829	-7.24811	38.7624	0
0.9240	-3.11802	-32.4075	-9.06013	38.7624	0
0.9247	-10.1435	-32.1019	-12.4426	38.7624	0
0.9253	-16.85	-35.1547	-11.4762	38.7624	0
0.9260	-15.941	-43.6984	-11.1138	38.7624	0
0.9267	-13.1898	-47.9737	-13.0466	38.7624	0
0.9273	-15.0239	-46.7512	-12.0802	38.7624	0
0.9280	-15.0239	-46.1399	-9.66414	38.7624	0
0.9287	-12.5837	-45.5322	-10.2682	38.7624	0
0.9293	-13.4928	-40.9547	-11.4762	38.7624	0
0.9300	-12.2727	-34.5435	-11.4762	38.7624	0
0.9307	-3.73205	-28.4413	-11.1138	38.7624	0
0.9313	4.20254	-22.6414	-9.66414	38.7624	0
0.9320	6.95373	-15.928	-6.8857	38.7624	0
0.9327	11.5311	-9.8259	-5.07368	38.7624	0
0.9333	17.9346	-5.8597	-5.67768	38.7624	0
0.9340	20.3748	-1.27874	-2.29523	38.7624	0
0.9347	20.3748	3.60084	2.89924	38.7624	0
0.9353	22.8229	6.34801	4.10726	38.7624	0
0.9360	23.429	10.9255	2.89924	27.7767	0
0.9367	19.7687	17.3367	1.32882	31.133	0
0.9373	17.6315	15.8086	-0.241604	29.9117	0
0.9380	18.2456	9.70645	0.483207	32.3543	0
0.9387	18.8516	6.34801	1.69123	35.4061	0
0.9393	18.2456	4.51773	-0.845613	32.9635	0
0.9400	17.0175	3.29872	-3.26165	29.9117	0
0.9407	15.7974	3.90647	-1.69123	28.0812	0
0.9413	13.0542	1.77056	-2.29523	20.4518	0
0.9420	6.3397	-2.8069	-4.10726	9.16142	0
0.9427	0.845293	-4.02591	-4.71127	2.7533	0
0.9433	-0.3748	-1.89	-7.85212	-1.5198	0
0.9440	-3.73205	0.551543	-9.66414	-8.23553	0
0.9447	-8.61242	1.16281	-7.85212	-13.7269	0
0.9453	-8.61242	-0.0597212	-7.85212	-19.8305	0
0.9460	-9.52948	-0.976618	-8.45613	-28.9858	0
0.9467	-14.7209	-3.72028	-4.10726	-33.868	0
0.9473	-15.0239	-10.7393	-2.89924	-31.4284	0
0.9480	-13.1898	-13.7921	-6.04009	38.7624	0
0.9487	-16.244	-11.0449	-5.31528	38.7624	0
0.9493	-17.161	-7.99562	-2.29523	38.7624	0
0.9500	-10.4465	-6.16182	-0.845613	38.7624	0
0.9507	-5.8692	-4.94281	1.32882	38.7624	0
0.9513	-4.95214	-2.8069	3.74486	38.7624	0
0.9520	0.542264	1.16281	4.95287	38.7624	0
0.9527	6.64273	4.82337	7.73131	38.7624	0
0.9533	6.3397	6.04238	10.5098	38.7624	0
0.9540	6.95373	9.09519	9.30174	38.7624	0
0.9547	10.614	13.0614	6.8857	38.7624	0
0.9553	9.99998	13.6726	6.8857	38.7624	0
0.9560	5.42264	16.4198	8.69773	38.7624	0
0.9567	6.03667	21.3029	11.3554	38.7624	0
0.9573	9.08291	21.9142	12.3218	38.7624	0
0.9580	9.39392	21.9142	12.0802	38.7624	0
0.9587	9.08291	22.8276	12.0802	38.7624	0
0.9593	9.69695	20.0804	12.0802	38.7624	0
0.9600	8.77988	14.8952	10.1474	38.7624	0
0.9607	6.03667	12.7593	6.8857	38.7624	0
0.9613	5.72566	12.4536	4.95287	38.7624	0
0.9620	4.50557	11.8424	5.31528	38.7624	0
0.9627	-0.980859	10.0121	5.55688	38.7624	0
0.9633	-6.17223	3.60084	4.71127	38.7624	0
0.9640	-8.91545	-1.27874	4.10726	38.7624	0
0.9647	-14.1068	-0.365353	4.34886	38.7624	0
0.9653	-22.6555	-4.02591	3.50325	38.7624	0
0.9660	-28.7559	-13.1808	3.14085	38.7624	0
0.9667	-29.0589	-16.5393	4.95287	38.7624	0
0.9673	-27.2328	-16.5393	5.55688	38.7624	0
0.9680	-27.2328	-17.4562	4.71127	38.7624	0
0.9687	-28.4529	-13.7921	4.95287	38.7624	0
0.9693	-28.7559	-7.07872	6.8857	38.7624	0
0.9700	-26.6188	-4.02591	7.48971	38.7624	0
0.9707	-18.6842	-1.89	7.12731	38.7624	0
0.9713	-9.22645	0.857175	7.73131	38.7624	0
0.9720	-7.69536	0.245911	9.30174	-20.135	0
0.9727	-11.3636	0.551543	8.69773	-13.7269	0
0.9733	-8.91545	2.68745	7.48971	-6.40203	0
0.9740	-4.03508	3.60084	9.54334	0.00609137	0
0.9747	-2.20893	5.43463	12.6842	6.10964	0
0.9753	2.37639	6.95928	11.3554	13.1269	0
0.9760	6.3397	10.0121	9.30174	20.1472	0
0.9767	7.55979	15.5029	9.90575	23.8081	0
0.9773	11.2201	17.9445	9.54334	24.7249	0
0.9780	15.4944	15.5029	8.93933	27.7767	0
0.9787	15.4944	16.4198	9.54334	31.133	0
0.9793	15.4944	19.167	7.73131	30.2193	0
0.9800	16.4114	17.3367	3.74486	27.1675	0
0.9807	15.4944	15.5029	3.14085	23.8081	0
0.9813	15.4944	13.6726	3.14085	17.0954	0
0.9820	12.4402	8.18181	-0.845613	7.63553	0
0.9827	0.542264	4.51773	-5.67768	3.05787	0
0.9833	-9.52948	3.29872	-6.6441	-0.298477	0
0.9840	-11.6666	-0.0597212	-6.28169	-0.298477	0
0.9847	-15.0239	-4.02591	-7.85212	-0.298477	0
0.9853	-20.2073	-5.55407	-8.69773	-0.298477	0
0.9860	-21.4274	-7.38435	-6.8857	-0.298477	0
0.9867	-22.6555	-11.0449	-7.24811	-0.298477	0
0.9873	-24.1786	-13.7921	-9.30174	-0.298477	0
0.9880	-21.4274	-13.7921	-8.45613	-0.298477	0
0.9887	-19.6012	-11.0449	-5.07368	-0.298477	0
0.9893	-20.5183	-10.4372	-3.26165	-0.298477	0
0.9900	-17.4641	-10.1315	-2.89924	-0.298477	0
0.9907	-12.2727	-7.38435	-3.86566	-0.298477	0
0.9913	-10.4465	-5.24844	-2.05363	-0.298477	0
0.9920	-8.61242	-3.41816	3.50325	-0.298477	0
0.9927	-4.64911	-0.976618	5.91929	-0.298477	0
0.9933	1.14832	1.16281	2.53684	-0.298477	0
0.9940	6.95373	4.51773	1.69123	-0.298477	0
0.9947	9.69695	10.0121	5.31528	-0.298477	0
0.9953	11.2201	13.0614	6.28169	-0.298477	0
0.9960	13.3572	11.8424	4.10726	33.5756	0
0.9967	13.9713	10.6198	3.14085	39.3746	0
0.9973	15.1914	11.5367	2.53684	41.8142	0
0.9980	17.9346	12.7593	1.93283	41.5096	0
0.9987	17.9346	14.2839	1.69123	42.731	0
0.9993	15.4944	14.2839	1.32882	43.9523	0
1.0000	14.5773	11.8424	2.29523	41.2051	0
1.0007	14.2743	10.0121	3.50325	35.1015	0
1.0013	13.9713	8.18181	2.29523	30.8284	0
1.0020	12.4402	4.82337	-1.69123	26.5553	0
1.0027	8.17383	0.857175	-4.10726	18.9259	0
1.0033	2.37639	-1.27874	-5.67768	10.6873	0
1.0040	-2.51196	-3.11253	-7.48971	4.27919	0
1.0047	-4.64911	-5.24844	-8.69773	-2.74112	0
1.0053	-4.03508	-5.8597	-8.45613	-10.3706	0
1.0060	-7.39233	-6.46746	-7.85212	-15.5574	0
1.0067	-12.2727	-8.60337	-7.85212	-19.8305	0
1.0073	-10.7496	-11.6562	-7.85212	-21.9685	0
1.0080	-7.69536	-13.7921	-7.24811	-0.298477	0
1.0087	-12.2727	-14.0977	-7.85212	-0.298477	0
1.0093	-16.85	-12.8787	-8.69773	-0.298477	0
1.0100	-14.4099	-11.6562	-7.85212	-0.298477	0
1.0107	-9.52948	-11.0449	-4.71127	-0.298477	0
1.0113	-4.95214	-10.1315	-2.29523	-0.298477	0
1.0120	-0.677829	-8.60337	-1.44962	-0.298477	0
1.0127	1.45933	-7.68998	-0.241604	-0.298477	0
1.0133	4.20254	-6.77309	-0.483207	-0.298477	0
1.0140	6.3397	-4.33154	-1.08722	-0.298477	0
1.0147	7.86282	0.857175	0.724811	-0.298477	0
1.0153	11.2201	6.34801	3.14085	-0.298477	0
1.0160	15.1914	10.0121	3.50325	-0.298477	0
1.0167	16.4114	14.5895	4.10726	-0.298477	0
1.0173	17.0175	18.2501	6.28169	-0.298477	0
1.0180	18.5486	19.167	7.73131	-0.298477	0
1.0187	17.9346	21.9142	6.8857	-0.298477	0
1.0193	16.1084	22.5219	6.28169	-0.298477	0
1.0200	12.7512	17.3367	5.91929	-0.298477	0
1.0207	7.25676	11.8424	3.50325	-0.298477	0
1.0213	3.89951	6.65365	-1.44962	-0.298477	0
1.0220	1.45933	-3.72028	-4.10726	-0.298477	0
1.0227	-2.20893	-12.5731	-3.26165	-0.298477	0
1.0233	-6.17223	-13.1808	-3.26165	-0.298477	0
1.0240	-8.30939	-12.8787	-7.48971	-0.298477	0
1.0247	-6.78627	-13.7921	-8.09372	-0.298477	0
1.0253	-6.47526	-15.0146	-5.07368	-0.298477	0
1.0260	-12.2727	-19.8977	-5.67768	-0.298477	0
1.0267	-17.7671	-26.6111	-9.06013	-0.298477	0
1.0273	-17.161	-28.1357	-9.90575	-0.298477	0
1.0280	-16.85	-26.3054	-9.66414	-0.298477	0
1.0287	-17.161	-25.0829	-9.66414	-0.298477	0
1.0293	-12.8867	-22.0336	-8.69773	-0.298477	0
1.0300	-9.83251	-16.8449	-7.85212	-0.298477	0
1.0307	-9.22645	-12.8787	-5.31528	-0.298477	0
1.0313	-3.42902	-11.6562	-2.05363	-0.298477	0
1.0320	2.06539	-10.7393	-2.29523	-0.298477	0
1.0327	3.28548	-6.46746	-4.71127	-0.298477	0
1.0333	7.86282	1.77056	-4.46967	-0.298477	0
1.0340	14.2743	7.87617	-3.86566	-0.298477	0
1.0347	17.0175	9.09519	-5.07368	-0.298477	0
1.0353	18.8516	12.7593	-5.31528	-0.298477	0
1.0360	18.8516	19.167	-2.89924	-0.298477	0
1.0367	16.1084	20.0804	-1.44962	-0.298477	0
1.0373	15.4944	19.167	-3.50325	-0.298477	0
1.0380	15.1914	24.9635	-7.85212	-0.298477	0
1.0387	13.3572	29.2388	-7.24811	-0.298477	0
1.0393	15.1914	24.3557	-4.71127	-0.298477	0
1.0400	16.7145	19.167	-7.48971	-0.298477	0
1.0407	15.1914	15.5029	-10.5098	-0.298477	0
1.0413	15.1914	7.26491	-8.45613	-0.298477	0
1.0420	14.8883	0.857175	-8.69773	-0.298477	0
1.0427	10.917	0.857175	-13.2882	-0.298477	0
1.0433	7.86282	-0.0597212	-12.0802	-0.298477	0
1.0440	3.59648	-2.8069	-9.06013	-0.298477	0
1.0447	-4.64911	-1.89	-11.4762	-0.298477	0
1.0453	-10.7496	-2.8069	-14.2546	-0.298477	0
1.0460	-14.4099	-7.07872	-14.2546	-0.298477	0
1.0467	-18.0781	-13.4865	-15.1002	-0.298477	0
1.0473	-17.7671	-22.947	-15.1002	-0.298477	0
1.0480	-14.1068	-29.6604	-13.2882	-0.298477	0
1.0487	-12.8867	-26.9167	-12.6842	-0.298477	0
1.0493	-13.1898	-22.3357	-13.6506	-0.298477	0
1.0500	-11.9697	-19.8977	-14.2546	-0.298477	0
1.0507	-8.91545	-15.3167	-14.2546	-0.298477	0
1.0513	-5.25517	-10.4372	-13.2882	-0.298477	0
1.0520	-1.89792	-5.24844	-10.5098	-0.298477	0
1.0527	0.845293	0.551543	-6.8857	-0.298477	0
1.0533	6.64273	0.857175	-5.67768	-0.298477	0
1.0540	13.3572	1.77056	-6.8857	-0.298477	0
1.0547	17.0175	8.78956	-6.28169	-0.298477	0
1.0553	17.3285	10.6198	-3.50325	-0.298477	0
1.0560	16.7145	7.57054	-3.26165	22.5898	0
1.0567	13.6603	10.6198	-5.07368	26.2508	0
1.0573	8.77988	10.0121	-6.04009	28.6934	0
1.0580	7.25676	2.68745	-6.28169	29.6071	0
1.0587	10.917	4.51773	-6.04009	30.2193	0
1.0593	12.4402	10.6198	-5.07368	30.2193	0
1.0600	10.614	5.43463	-6.04009	28.6934	0
1.0607	11.8341	-0.0597212	-6.28169	24.7249	0
1.0613	10.614	2.99309	-5.07368	20.1472	0
1.0620	5.11961	2.99309	-6.04009	14.6528	0
1.0627	4.50557	1.16281	-7.85212	7.33096	0
1.0633	7.86282	4.2121	-6.8857	-1.21523	0
1.0640	4.20254	4.2121	-6.8857	-9.45381	0
1.0647	1.14832	0.245911	-6.04009	-15.865	0
1.0653	1.45933	-0.976618	-5.07368	-21.0518	0
1.0660	-1.89792	-3.11253	-6.8857	-26.5462	0
1.0667	-4.03508	-9.8259	-6.8857	-31.733	0
1.0673	-4.95214	-16.5393	-2.29523	-33.2589	0
1.0680	-14.1068	-20.1998	-0.845613	-33.868	0
1.0687	-23.5645	-17.4562	-3.26165	-36.6152	0
1.0693	-23.5645	-13.7921	-4.10726	-38.4457	0
1.0700	-22.0414	-17.7583	-2.29523	-34.1756	0
1.0707	-21.7384	-23.5583	1.93283	-27.4599	0
1.0713	-17.4641	-18.3695	6.8857	-22.2731	0
1.0720	-12.2727	-8.29774	8.69773	-16.7787	0
1.0727	-10.1435	-4.63718	9.54334	-10.6751	0
1.0733	-7.69536	-3.72028	12.0802	-5.18376	0
1.0740	-3.11802	1.77056	12.0802	1.83655	0
1.0747	5.11961	6.34801	11.3554	10.6873	0
1.0753	10.614	8.48392	12.3218	17.0954	0
1.0760	9.69695	10.9255	13.5298	20.7563	0
1.0767	10.614	12.7593	15.3418	24.4203	0
1.0773	15.7974	11.8424	16.9123	26.5553	0
1.0780	16.1084	14.5895	16.3082	26.5553	0
1.0787	15.1914	18.2501	16.9123	28.0812	0
1.0793	15.4944	16.4198	17.8787	29.3025	0
1.0800	11.5311	12.7593	15.9458	29.3025	0
1.0807	6.95373	13.9783	14.4962	29.3025	0
1.0813	7.55979	14.2839	14.4962	29.3025	0
1.0820	5.42264	8.78956	12.6842	29.3025	0
1.0827	-0.3748	3.60084	11.7178	29.3025	0
1.0833	-2.20893	-0.0597212	13.8922	29.3025	0
1.0840	-3.11802	-3.41816	13.8922	29.3025	0
1.0847	-7.69536	-5.55407	10.7514	29.3025	0
1.0853	-11.3636	-6.77309	8.69773	29.3025	0
1.0860	-14.1068	-7.99562	8.33532	29.3025	0
1.0867	-16.85	-8.29774	9.90575	29.3025	0
1.0873	-18.0781	-8.29774	11.7178	29.3025	0
1.0880	-17.161	-8.60337	11.1138	29.3025	0
1.0887	-15.3269	-7.07872	10.5098	29.3025	0
1.0893	-14.1068	-6.16182	12.3218	29.3025	0
1.0900	-12.5837	-9.52026	12.6842	29.3025	0
1.0907	-10.4465	-15.3167	13.2882	29.3025	0
1.0913	-7.69536	-17.4562	17.1539	29.3025	0
1.0920	-6.78627	-13.7921	18.7243	-15.5574	0
1.0927	-6.17223	-7.07872	16.3082	-8.23553	0
1.0933	-3.11802	-1.89	15.9458	-1.82437	0
1.0940	0.542264	0.551543	15.9458	5.49746	0
1.0947	3.28548	5.43463	15.1002	12.8223	0
1.0953	9.08291	10.0121	17.8787	17.4	0
1.0960	14.2743	11.5367	20.5363	22.5898	0
1.0967	13.9713	14.8952	17.8787	27.4721	0
1.0973	10.917	19.167	15.7042	30.2193	0
1.0980	8.47685	15.5029	18.1203	32.0497	0
1.0987	7.86282	9.40082	19.6907	32.9635	0
1.0993	10.614	7.26491	17.1539	31.4376	0
1.1000	10.917	2.99309	15.3418	30.2193	0
1.1007	9.69695	-2.8069	14.4962	29.6071	0
1.1013	10.917	-0.976618	14.1338	24.4203	0
1.1020	11.5311	1.46493	14.1338	14.6528	0
1.1027	7.25676	-2.50127	12.3218	8.54924	0
1.1033	2.67942	-6.77309	8.69773	6.41421	0
1.1040	-3.11802	-8.909	5.55688	6.41421	0
1.1047	-11.9697	-11.0449	3.14085	6.41421	0
1.1053	-13.8038	-10.4372	3.14085	6.41421	0
1.1060	-8.00636	-9.52026	4.10726	6.41421	0
1.1067	-4.95214	-11.9618	2.89924	6.41421	0
1.1073	-8.00636	-13.7921	1.32882	6.41421	0
1.1080	-13.8038	-13.4865	1.32882	6.41421	0
1.1087	-17.4641	-14.4034	0.483207	6.41421	0
1.1093	-14.1068	-13.1808	-1.44962	6.41421	0
1.1100	-7.69536	-10.7393	-0.483207	6.41421	0
1.1107	-4.03508	-11.3505	0.120802	6.41421	0
1.1113	-3.11802	-11.0449	-1.08722	6.41421	0
1.1120	-1.29186	-5.55407	0.120802	6.41421	0
1.1127	3.28548	-1.89	2.89924	6.41421	0
1.1133	9.69695	-0.670985	4.10726	6.41421	0
1.1140	12.4402	2.99309	4.95287	6.41421	0
1.1147	8.77988	6.34801	6.8857	6.41421	0
1.1153	7.86282	7.26491	6.28169	6.41421	0
1.1160	10.614	7.26491	5.55688	29.6071	0
1.1167	11.8341	6.95928	5.55688	34.4893	0
1.1173	9.08291	5.129	4.34886	37.5411	0
1.1180	5.42264	5.43463	3.74486	37.5411	0
1.1187	5.11961	8.18181	3.50325	37.5411	0
1.1193	7.86282	9.70645	0.483207	36.6274	0
1.1200	8.77988	9.09519	-3.26165	32.9635	0
1.1207	6.95373	7.87617	-5.67768	29.9117	0
1.1213	6.64273	6.34801	-9.30174	26.5553	0
1.1220	3.59648	4.51773	-10.8722	19.8426	0
1.1227	-1.89792	3.90647	-9.66414	12.5178	0
1.1233	-4.95214	4.51773	-9.90575	7.33096	0
1.1240	-10.7496	4.82337	-10.5098	0.919797	0
1.1247	-18.0781	1.77056	-9.90575	-7.31878	0
1.1253	-16.244	-1.89	-11.4762	-14.9482	0
1.1260	-11.6666	-3.72028	-12.4426	-20.7472	0
1.1267	-14.7209	-8.60337	-10.8722	-22.8822	0
1.1273	-17.4641	-16.2336	-11.4762	-22.8822	0
1.1280	-16.85	-18.0639	-13.2882	-25.6294	0
1.1287	-18.6842	-16.2336	-13.2882	-29.2904	0
1.1293	-17.7671	-15.6224	-11.4762	-29.9025	0
1.1300	-13.1898	-13.7921	-9.66414	-24.7127	0
1.1307	-10.4465	-11.0449	-8.69773	-20.135	0
1.1313	-5.8692	-8.60337	-8.09372	-18	0
1.1320	0.845293	-2.8069	-6.04009	-13.4223	0
1.1327	5.11961	4.2121	-5.07368	-3.65787	0
1.1333	8.77988	5.74026	-6.28169	5.80508	0
1.1340	14.2743	6.65365	-6.6441	11.9086	0
1.1347	17.6315	10.0121	-6.04009	17.4	0
1.1353	18.8516	13.0614	-6.8857	22.8944	0
1.1360	20.6858	17.3367	-6.04009	26.2508	0
1.1367	22.5119	20.9973	-2.29523	29.6071	0
1.1373	24.346	20.0804	-2.05363	33.8802	0
1.1380	26.1802	17.3367	-4.10726	35.7107	0
1.1387	26.1802	15.8086	-4.46967	36.3228	0
1.1393	22.8229	10.9255	-3.26165	37.5411	0
1.1400	17.9346	5.129	-4.10726	6.41421	0
1.1407	14.2743	6.34801	-7.48971	6.41421	0
1.1413	10.311	11.2311	-10.5098	6.41421	0
1.1420	5.11961	10.3177	-11.8386	6.41421	0
1.1427	4.81658	5.74026	-11.4762	6.41421	0
1.1433	5.42264	6.04238	-12.0802	6.41421	0
1.1440	1.45933	6.34801	-13.2882	6.41421	0
1.1447	-2.20893	-0.0597212	-13.8922	6.41421	0
1.1453	-4.03508	-5.55407	-15.7042	6.41421	0
1.1460	-7.69536	-3.72028	-16.0666	6.41421	0
1.1467	-9.83251	-3.72028	-13.2882	6.41421	0
1.1473	-10.4465	-5.8597	-11.4762	6.41421	0
1.1480	-12.2727	-5.55407	-13.2882	6.41421	0
1.1487	-12.2727	-5.55407	-14.2546	6.41421	0
1.1493	-10.7496	-10.1315	-13.0466	6.41421	0
1.1500	-11.3636	-13.7921	-11.1138	6.41421	0
1.1507	-9.52948	-15.0146	-9.30174	6.41421	0
1.1513	-6.78627	-15.3167	-8.45613	6.41421	0
1.1520	-7.69536	-11.6562	-8.09372	-13.7269	0
1.1527	-5.5582	-5.24844	-6.8857	-6.70964	0
1.1533	1.45933	-2.8069	-6.04009	-0.91066	0
1.1540	5.11961	-3.72028	-6.8857	5.80508	0
1.1547	5.72566	-1.89	-6.04009	12.8223	0
1.1553	7.25676	1.16281	-5.07368	18.3168	0
1.1560	9.08291	2.68745	-5.07368	23.199	0
1.1567	9.08291	2.68745	-3.26165	28.3858	0
1.1573	8.47685	1.77056	-0.483207	31.7452	0
1.1580	9.99998	3.29872	-2.29523	32.9635	0
1.1587	12.4402	8.18181	-5.67768	32.6589	0
1.1593	10.614	8.78956	-6.8857	33.5756	0
1.1600	7.86282	4.51773	-6.8857	33.8802	0
1.1607	10.614	3.29872	-5.31528	29.6071	0
1.1613	11.8341	5.74026	-4.71127	21.064	0
1.1620	7.55979	4.2121	-7.48971	12.8223	0
1.1627	5.72566	1.16281	-8.69773	6.71878	0
1.1633	5.11961	-0.976618	-6.6441	1.22741	0
1.1640	-0.3748	-4.33154	-6.6441	1.22741	0
1.1647	-7.39233	-6.46746	-9.66414	1.22741	0
1.1653	-12.8867	-6.46746	-10.5098	1.22741	0
1.1660	-16.244	-9.8259	-8.69773	1.22741	0
1.1667	-17.4641	-12.5731	-8.09372	1.22741	0
1.1673	-17.161	-10.1315	-9.30174	1.22741	0
1.1680	-16.547	-9.21463	-9.66414	1.22741	0
1.1687	-15.0239	-12.5731	-9.30174	1.22741	0
1.1693	-16.85	-12.5731	-7.48971	1.22741	0
1.1700	-18.6842	-11.0449	-4.10726	1.22741	0
1.1707	-14.4099	-11.3505	-3.50325	1.22741	0
1.1713	-9.83251	-9.52026	-6.04009	1.22741	0
1.1720	-9.52948	-5.55407	-3.86566	1.22741	0
1.1727	-7.0893	-4.63718	1.08722	1.22741	0
1.1733	-2.81499	-5.55407	1.93283	1.22741	0
1.1740	-1.29186	-3.72028	1.08722	1.22741	0
1.1747	-1.29186	2.38182	2.29523	1.22741	0
1.1753	3.28548	8.48392	4.10726	1.22741	0
1.1760	7.86282	10.3177	5.55688	23.8081	0
1.1767	6.64273	10.9255	4.10726	29.6071	0
1.1773	6.3397	12.7593	-0.241604	29.3025	0
1.1780	13.3572	13.6726	0.483207	26.5553	0
1.1787	17.0175	13.0614	4.95287	30.2193	0
1.1793	11.5311	13.9783	3.50325	31.4376	0
1.1800	10.917	14.2839	-0.483207	23.8081	0
1.1807	14.8883	11.8424	-0.483207	19.5381	0
1.1813	12.7512	6.34801	-0.483207	18.6213	0
1.1820	9.39392	2.68745	-1.44962	8.24467	0
1.1827	9.99998	2.68745	-1.44962	-1.5198	0
1.1833	6.95373	2.99309	-2.05363	-4.57157	0
1.1840	-0.0717702	1.46493	-3.86566	-13.4223	0
1.1847	-2.51196	-1.58437	-4.71127	-22.8822	0
1.1853	-1.29186	-5.55407	-6.28169	-24.4081	0
1.1860	-3.73205	-6.46746	-6.6441	-28.6812	0
1.1867	-10.7496	-5.24844	-4.46967	-35.7015	0
1.1873	-17.4641	-7.38435	-5.07368	-36.0061	0
1.1880	-20.2073	-11.3505	-6.28169	-36.9198	0
1.1887	-21.4274	-10.1315	-3.26165	-41.1929	0
1.1893	-23.2615	-7.99562	0.120802	-40.2792	0
1.1900	-23.2615	-9.21463	-0.483207	-36.6152	0
1.1907	-20.5183	-9.52026	-1.44962	-34.7848	0
1.1913	-17.161	-5.8597	-0.845613	-28.0721	0
1.1920	-10.4465	-1.27874	-0.483207	-18.6091	0
1.1927	-1.59489	1.77056	0.724811	-13.1178	0
1.1933	-0.0717702	5.43463	2.29523	-6.70964	0
1.1940	-1.59489	10.6198	3.14085	2.14112	0
1.1947	5.42264	13.6726	4.95287	7.9401	0
1.1953	14.2743	12.7593	6.8857	12.2132	0
1.1960	14.8883	14.5895	7.73131	19.2305	0
1.1967	15.7974	19.167	7.73131	24.7249	0
1.1973	18.5486	18.2501	8.09372	27.4721	0
1.1980	17.0175	16.1142	9.90575	30.8284	0
1.1987	15.1914	18.2501	10.7514	33.2711	0
1.1993	14.2743	15.5029	9.54334	31.4376	0
1.2000	8.47685	4.51773	8.33532	1.22741	0
1.2007	6.03667	-4.33154	7.48971	1.22741	0
1.2013	9.99998	-7.07872	5.91929	1.22741	0
1.2020	9.08291	-8.60337	4.95287	1.22741	0
1.2027	3.89951	-9.52026	4.71127	1.22741	0
1.2033	0.542264	-10.7393	3.14085	1.22741	0
1.2040	-4.95214	-12.5731	3.50325	1.22741	0
1.2047	-9.83251	-11.9618	5.91929	1.22741	0
1.2053	-11.9697	-11.0449	5.31528	1.22741	0
1.2060	-17.7671	-12.8787	3.74486	1.22741	0
1.2067	-22.3444	-16.5393	5.91929	1.22741	0
1.2073	-19.6012	-18.3695	5.91929	1.22741	0
1.2080	-16.85	-19.8977	3.50325	1.22741	0
1.2087	-17.4641	-20.1998	4.34886	1.22741	0
1.2093	-14.1068	-17.4562	6.8857	1.22741	0
1.2100	-11.6666	-14.0977	7.73131	1.22741	0
1.2107	-11.9697	-13.7921	9.54334	1.22741	0
1.2113	-6.47526	-15.0146	11.7178	1.22741	0
1.2120	0.542264	-13.7921	11.7178	-13.4223	0
1.2127	-0.0717702	-10.1315	10.5098	-6.40203	0
1.2133	-2.20893	-5.55407	9.54334	1.22741	0
1.2140	-0.3748	0.857175	10.5098	9.16142	0
1.2147	3.89951	6.34801	12.0802	15.5695	0
1.2153	6.3397	8.48392	11.1138	20.4518	0
1.2160	7.86282	11.8424	12.0802	27.7767	0
1.2167	10.614	15.5029	14.4962	32.6589	0
1.2173	16.1084	15.5029	11.1138	31.4376	0
1.2180	18.8516	17.0311	8.09372	32.9635	0
1.2187	16.7145	22.5219	10.7514	38.1533	0
1.2193	13.6603	24.6613	9.90575	36.932	0
1.2200	11.5311	20.9973	5.55688	31.7452	0
1.2207	8.77988	15.8086	5.91929	30.2193	0
1.2213	7.86282	10.6198	4.95287	27.1675	0
1.2220	8.77988	7.26491	-2.05363	17.7046	0
1.2227	8.77988	2.07619	-5.07368	10.0751	0
1.2233	4.81658	-8.29774	-3.50325	4.58376	0
1.2240	-0.3748	-16.5393	-5.07368	-3.96244	0
1.2247	-4.03508	-18.6752	-9.30174	-12.201	0
1.2253	-8.30939	-18.3695	-10.5098	-16.4741	0
1.2260	-16.244	-16.5393	-10.8722	-23.1868	0
1.2267	-20.5183	-13.4865	-12.4426	-30.5117	0
1.2273	-18.0781	-12.2674	-9.66414	-31.1239	0
1.2280	-19.6012	-13.4865	-4.46967	-28.3766	0
1.2287	-25.0956	-12.5731	-5.31528	-28.3766	0
1.2293	-22.3444	-9.21463	-7.85212	-28.3766	0
1.2300	-15.941	-4.02591	-4.10726	-25.6294	0
1.2307	-16.547	1.77056	-1.44962	-22.8822	0
1.2313	-14.7209	7.57054	-3.26165	-19.2213	0
1.2320	-6.78627	13.0614	-2.05363	-13.4223	0
1.2327	-2.20893	11.5367	1.69123	-7.31878	0
1.2333	1.76236	2.68745	2.29523	-1.5198	0
1.2340	11.5311	-0.670985	1.32882	6.71878	0
1.2347	19.7687	4.51773	0.120802	16.4863	0
1.2353	21.5948	2.99309	1.32882	24.7249	0
1.2360	18.8516	-5.24844	4.34886	28.998	0
1.2367	14.2743	-7.07872	3.14085	32.0497	0
1.2373	12.1371	-3.41816	-0.845613	35.7107	0
1.2380	12.7512	-1.58437	-0.483207	36.3228	0
1.2387	14.2743	1.46493	1.69123	34.1848	0
1.2393	17.3285	7.26491	1.32882	32.9635	0
1.2400	19.4657	8.78956	0.483207	31.4376	0
1.2407	13.9713	6.34801	-0.241604	28.3858	0
1.2413	5.11961	5.74026	-2.29523	23.8081	0
1.2420	-0.0717702	4.82337	-3.86566	16.1787	0
1.2427	-1.29186	0.857175	-3.26165	8.24467	0
1.2433	0.542264	-3.41816	-4.46967	2.14112	0
1.2440	-0.3748	-4.94281	-6.28169	-5.48833	0
1.2447	-5.8692	-6.77309	-6.04009	-12.8132	0
1.2453	-8.00636	-10.1315	-6.8857	-18.3046	0
1.2460	-7.69536	-13.1808	-8.09372	-26.2386	0
1.2467	-10.4465	-14.709	-7.48971	-33.2589	0
1.2473	-12.5837	-13.7921	-6.6441	-32.9543	0
1.2480	-12.5837	-16.5393	-8.45613	-31.733	0
1.2487	-15.0239	-24.1695	-10.5098	-34.1756	0
1.2493	-15.941	-27.5245	-9.30174	-35.7015	0
1.2500	-13.8038	-23.2526	-6.8857	-33.2589	0
1.2507	-11.9697	-19.2864	-6.04009	-29.598	0
1.2513	-9.52948	-17.4562	-6.8857	-23.1868	0
1.2520	-3.73205	-12.5731	-5.07368	-14.6437	0
1.2527	2.37639	-6.46746	-1.44962	-7.92792	0
1.2533	4.20254	-2.19563	-0.845613	-1.21523	0
1.2540	0.845293	1.77056	-3.26165	6.41421	0
1.2547	-2.20893	5.74026	-2.65764	13.1269	0
1.2553	-0.980859	11.8424	0.120802	18.0122	0
1.2560	1.45933	15.5029	0.724811	22.8944	0
1.2567	3.59648	14.5895	-0.241604	28.0812	0
1.2573	6.64273	15.8086	-0.483207	33.5756	0
1.2580	7.86282	20.9973	-1.08722	36.6274	0
1.2587	8.17383	20.386	-1.44962	35.7107	0
1.2593	11.5311	18.2501	-2.29523	33.2711	0
1.2600	12.1371	20.9973	-4.10726	4.58376	0
1.2607	7.25676	18.8614	-6.04009	4.58376	0
1.2613	5.11961	7.57054	-6.04009	4.58376	0
1.2620	6.03667	-0.365353	-6.04009	4.58376	0
1.2627	5.11961	-2.8069	-6.8857	4.58376	0
1.2633	3.28548	-4.63718	-8.09372	4.58376	0
1.2640	1.76236	-2.8069	-7.85212	4.58376	0
1.2647	-0.3748	-0.0597212	-7.24811	4.58376	0
1.2653	-3.73205	-1.27874	-7.85212	4.58376	0
1.2660	-7.0893	-2.19563	-8.45613	4.58376	0
1.2667	-10.4465	-1.27874	-8.69773	4.58376	0
1.2673	-11.0526	-2.8069	-9.06013	4.58376	0
1.2680	-8.61242	-4.02591	-6.28169	4.58376	0
1.2687	-6.47526	-2.8069	-2.29523	4.58376	0
1.2693	-4.64911	-4.94281	-4.46967	4.58376	0
1.2700	-2.20893	-7.99562	-7.48971	4.58376	0
1.2707	0.239234	-8.29774	-2.89924	4.58376	0
1.2713	2.37639	-8.909	-0.241604	4.58376	0
1.2720	2.06539	-11.0449	-3.50325	-15.865	0
1.2727	-0.3748	-9.21463	-2.29523	-10.9797	0
1.2733	2.37639	-4.94281	1.08722	-4.57157	0
1.2740	10.917	-1.89	-1.69123	3.66701	0
1.2747	14.2743	0.551543	-0.845613	10.0751	0
1.2753	11.8341	5.43463	5.31528	15.265	0
1.2760	14.2743	10.0121	4.71127	21.3685	0
1.2767	20.6858	10.6198	1.69123	25.334	0
1.2773	20.6858	12.7593	4.95287	27.1675	0
1.2780	18.8516	17.0311	6.8857	30.2193	0
1.2787	19.1547	17.3367	4.95287	31.133	0
1.2793	17.0175	16.1142	6.28169	28.0812	0
1.2800	13.3572	17.9445	5.91929	25.6416	0
1.2807	14.8883	17.3367	1.69123	24.1157	0
1.2813	17.0175	13.9783	0.483207	18.6213	0
1.2820	16.1084	12.4536	3.14085	10.0751	0
1.2827	14.2743	9.09519	1.93283	4.58376	0
1.2833	9.69695	2.99309	-0.483207	0.919797	0
1.2840	3.28548	-0.670985	-1.44962	0.919797	0
1.2847	-1.59489	-3.11253	-4.10726	0.919797	0
1.2853	-5.25517	-6.16182	-6.8857	0.919797	0
1.2860	-7.69536	-6.46746	-4.71127	0.919797	0
1.2867	-7.0893	-7.07872	-1.08722	0.919797	0
1.2873	-8.61242	-8.60337	-1.08722	0.919797	0
1.2880	-12.2727	-8.909	-2.05363	0.919797	0
1.2887	-13.1898	-8.909	-1.44962	0.919797	0
1.2893	-13.1898	-9.21463	-1.08722	0.919797	0
1.2900	-11.6666	-7.38435	-0.483207	0.919797	0
1.2907	-6.78627	-4.63718	1.32882	0.919797	0
1.2913	-4.64911	-2.8069	4.10726	0.919797	0
1.2920	-6.78627	-0.670985	5.31528	0.919797	0
1.2927	-3.11802	2.07619	7.12731	0.919797	0
1.2933	5.11961	5.43463	9.30174	0.919797	0
1.2940	6.95373	8.18181	10.1474	0.919797	0
1.2947	5.11961	10.9255	10.5098	0.919797	0
1.2953	6.64273	14.5895	11.3554	0.919797	0
1.2960	9.69695	17.0311	11.1138	22.8944	0
1.2967	11.5311	18.5557	10.5098	23.8081	0
1.2973	12.7512	19.4726	11.7178	27.4721	0
1.2980	12.1371	19.167	12.6842	30.2193	0
1.2987	12.4402	20.0804	11.3554	29.6071	0
1.2993	15.4944	21.3029	10.7514	29.3025	0
1.3000	14.8883	17.3367	10.1474	28.3858	0
1.3007	9.69695	10.3177	6.8857	25.9462	0
1.3013	6.64273	7.26491	5.55688	22.2822	0
1.3020	4.20254	4.51773	6.8857	13.7391	0
1.3027	0.239234	-0.976618	5.91929	3.66701	0
1.3033	-2.20893	-4.63718	1.69123	-2.43655	0
1.3040	-5.8692	-5.55407	0.120802	-8.23553	0
1.3047	-11.9697	-7.38435	1.32882	-14.9482	0
1.3053	-14.1068	-7.68998	1.69123	-18.6091	0
1.3060	-14.1068	-7.68998	-0.241604	-23.799	0
1.3067	-16.244	-10.1315	-2.29523	-30.2071	0
1.3073	-16.547	-10.1315	-2.65764	-32.0376	0
1.3080	-16.547	-7.68998	-1.44962	0.919797	0
1.3087	-20.5183	-8.909	-1.44962	0.919797	0
1.3093	-21.4274	-10.1315	-2.89924	0.919797	0
1.3100	-16.547	-6.46746	-3.50325	0.919797	0
1.3107	-12.8867	-3.41816	-2.29523	0.919797	0
1.3113	-11.9697	-4.63718	-2.29523	0.919797	0
1.3120	-9.52948	-6.16182	-2.65764	0.919797	0
1.3127	-6.17223	-3.41816	-0.241604	0.919797	0
1.3133	-3.11802	1.77056	2.29523	0.919797	0
1.3140	-1.29186	6.34801	0.483207	0.919797	0
1.3147	0.542264	8.18181	0.120802	0.919797	0
1.3153	4.20254	7.26491	3.50325	0.919797	0
1.3160	6.03667	9.40082	5.91929	0.919797	0
1.3167	4.50557	14.5895	3.50325	0.919797	0
1.3173	8.17383	17.3367	-0.483207	0.919797	0
1.3180	14.2743	17.0311	-1.44962	0.919797	0
1.3187	14.8883	18.2501	0.483207	0.919797	0
1.3193	13.0542	18.8614	1.32882	0.919797	0
1.3200	11.2201	12.7593	-0.483207	0.919797	0
1.3207	6.03667	1.77056	-2.05363	0.919797	0
1.3213	3.89951	-9.21463	-3.26165	0.919797	0
1.3220	5.11961	-18.9808	-4.10726	0.919797	0
1.3227	0.845293	-22.0336	-3.50325	0.919797	0
1.3233	-4.64911	-16.2336	-4.10726	0.919797	0
1.3240	-5.8692	-11.6562	-7.85212	0.919797	0
1.3247	-9.83251	-10.4372	-10.5098	0.919797	0
1.3253	-14.4099	-8.29774	-8.69773	0.919797	0
1.3260	-13.8038	-10.1315	-6.6441	0.919797	0
1.3267	-14.4099	-16.2336	-6.6441	0.919797	0
1.3273	-17.4641	-18.0639	-7.85212	0.919797	0
1.3280	-15.941	-17.4562	-7.85212	0.919797	0
1.3287	-14.1068	-19.8977	-6.04009	0.919797	0
1.3293	-16.244	-19.5921	-3.50325	0.919797	0
1.3300	-16.547	-18.0639	-2.89924	0.919797	0
1.3307	-14.1068	-19.2864	-2.29523	0.919797	0
1.3313	-11.3636	-17.7583	-0.483207	0.919797	0
1.3320	-7.69536	-13.7921	0.724811	-11.2873	0
1.3327	-4.03508	-10.4372	-0.483207	-8.23553	0
[truncated: 44,062 more rows]
