# Supplementary material for: Identification of Haptic Based Guiding Using Hard Reins
Source: PLoS One. 2015 Jul 22;10(7):e0132020. doi: 10.1371/journal.pone.0132020 (PMC4511788; doi:10.1371/journal.pone.0132020)
Supplement: S4 File — (ZIP) [file pone.0132020.s004.zip › EMGData2/Subject9/T6/t6.txt]

0.0000	4.86557	1.27099	-13.029	3.95528	0
0.0007	2.73296	1.8767	-12.1108	1.21257	0
0.0013	1.50985	3.40586	-12.4086	-2.14365	0
0.0020	-4.89694	-0.565989	-14.2451	-1.53736	0
0.0027	-10.0851	-1.78733	-12.4086	1.21257	0
0.0033	-9.17111	4.9251	-8.74806	4.26564	0
0.0040	-8.5618	8.89695	-8.74806	3.65214	0
0.0047	-8.5618	7.6756	-10.2743	0.599066	0
0.0053	-7.948	8.58913	-9.05828	0.902208	0
0.0060	-7.948	10.4261	-9.35608	0.902208	0
0.0067	-7.948	7.98342	-12.1108	-2.45401	0
0.0073	-5.51073	5.84855	-12.1108	-2.45401	0
0.0080	-4.59228	8.29124	-9.6663	-0.00721767	0
0.0087	-5.81539	10.4261	-10.2743	-0.923861	0
0.0093	-4.28762	10.4261	-10.2743	-1.23422	0
0.0100	-3.06898	10.4261	-6.00576	-0.317577	0
0.0107	-6.12005	9.20477	-2.64303	-1.23422	0
0.0113	-8.5618	6.76208	-2.03501	-0.317577	0
0.0120	-9.17111	5.84855	-2.64303	1.51571	0
0.0127	-11.6129	5.54073	-5.08753	-2.14365	0
0.0133	-11.3082	6.76208	-7.22181	-4.89358	0
0.0140	-3.06898	7.36779	-4.4795	-1.23422	0
0.0147	4.25626	4.31939	-1.42699	0.599066	0
0.0153	8.22578	3.09804	-0.818968	-1.8405	0
0.0160	10.6675	5.84855	-2.03501	-1.23422	0
0.0167	11.5815	4.62721	-3.56127	0.902208	0
0.0173	12.4955	0.963174	-3.56127	-1.23422	0
0.0180	15.2419	1.8767	-1.11677	-2.14365	0
0.0187	13.7186	4.31939	-0.508753	-0.620719	0
0.0193	12.4955	3.71368	-2.03501	-2.14365	0
0.0200	14.3279	3.09804	-1.11677	-4.89358	0
0.0207	12.4955	4.01157	1.31531	-4.28008	0
0.0213	7.61198	3.71368	1.92333	-4.59044	0
0.0220	7.30732	3.71368	2.54376	-6.72686	0
0.0227	7.61198	4.01157	3.44959	-5.19672	0
0.0233	4.25626	1.27099	3.44959	-3.36343	0
0.0240	-0.627238	-3.9222	4.07002	-5.81022	0
0.0247	-5.51073	-4.52791	5.59628	-7.03001	0
0.0253	-5.20159	-1.47951	5.89408	-5.81022	0
0.0260	-1.84587	-2.39304	4.97585	-7.33315	0
0.0267	-2.45519	-4.52791	6.2043	-9.16644	0
0.0273	-4.28762	-0.863878	8.02836	-8.86329	0
0.0280	-2.45519	1.8767	7.73056	-11.606	0
0.0287	-4.89694	-1.47951	7.73056	-14.0456	0
0.0293	-12.5268	-2.08522	9.55462	-12.2195	0
0.0300	-17.715	0.347537	9.86484	-12.8258	0
0.0307	-17.1057	-0.565989	10.1751	-14.9622	0
0.0313	-13.7499	-2.70086	11.0809	-11.606	0
0.0320	-7.64334	-2.08522	11.3911	-8.86329	0
0.0327	-0.322579	-2.39304	11.9991	-13.4393	0
0.0333	6.39335	-2.08522	12.3093	-14.6591	0
0.0340	10.6675	0.655356	9.86484	-9.77272	0
0.0347	12.1908	3.09804	9.25682	-9.46958	0
0.0353	10.6675	3.09804	11.3911	-12.2195	0
0.0360	4.25626	1.8767	11.7013	-12.2195	0
0.0367	-2.15053	0.347537	10.4729	-12.2195	0
0.0373	-3.06898	-0.863878	10.4729	-13.1289	0
0.0380	-0.931896	-1.47951	9.55462	-10.9997	0
0.0387	0.900534	-2.39304	9.25682	-8.55293	0
0.0393	1.20519	-2.39304	10.4729	-9.77272	0
0.0400	1.50985	0.0496482	10.1751	-11.9091	0
0.0407	2.73296	1.27099	9.55462	-8.55293	0
0.0413	2.42383	0.347537	8.64879	-4.89358	0
0.0420	0.291218	-0.863878	5.28606	-6.41651	0
0.0427	-0.931896	-2.39304	4.67804	-5.81022	0
0.0433	-0.627238	-4.23002	7.42034	-2.14365	0
0.0440	0.595876	-4.83573	7.73056	-4.59044	0
0.0447	2.42383	-4.23002	5.89408	-6.41651	0
0.0453	2.42383	-1.78733	5.89408	-2.14365	0
0.0460	0.900534	0.347537	4.97585	-3.06029	0
0.0467	1.50985	0.347537	3.75981	-5.19672	0
0.0473	2.73296	0.347537	5.59628	-1.23422	0
0.0480	0.900534	0.655356	6.81232	-1.53736	0
0.0487	-0.627238	-0.863878	4.07002	-5.81022	0
0.0493	-0.322579	-3.30657	1.62553	-1.23422	0
0.0500	-1.54121	-4.23002	2.23355	1.51571	0
0.0507	-3.37364	-4.52791	2.84157	-4.28008	0
0.0513	-3.98296	-5.14355	4.07002	-4.59044	0
0.0520	-4.28762	-2.39304	5.28606	-0.317577	0
0.0527	-3.6783	0.655356	4.97585	-2.14365	0
0.0533	-2.15053	-1.78733	4.07002	-1.8405	0
0.0540	-2.75985	-4.23002	3.15178	3.349	0
0.0547	-3.37364	-2.39304	1.31531	2.43235	0
0.0553	-1.84587	1.27099	2.23355	-1.53736	0
0.0560	-0.322579	3.09804	4.67804	-0.620719	0
0.0567	-2.15053	3.09804	2.84157	2.43235	0
0.0573	-3.98296	0.0496482	2.23355	3.349	0
0.0580	-4.28762	-3.61439	6.81232	4.56878	0
0.0587	-3.98296	-4.23002	7.73056	7.62186	0
0.0593	-6.12005	-5.14355	4.97585	8.22814	0
0.0600	-10.6944	-9.72111	5.59628	5.17507	0
0.0607	-11.3082	-12.4617	4.97585	2.7355	0
0.0613	-7.03402	-10.3268	0.70729	4.26564	0
0.0620	-3.98296	-8.80758	0.409484	4.56878	0
0.0627	-1.23655	-7.27842	2.54376	4.26564	0
0.0633	2.42383	-4.52791	1.92333	7.00835	0
0.0640	0.595876	-3.9222	2.23355	8.84164	0
0.0647	-3.06898	-5.44144	3.44959	6.70521	0
0.0653	-1.84587	-3.61439	1.92333	7.3115	0
0.0660	0.595876	-2.08522	1.31531	9.75828	0
0.0667	0.595876	-2.70086	1.62553	8.22814	0
0.0673	2.11917	-0.565989	-0.508753	6.09171	0
0.0680	2.73296	1.8767	-0.508753	6.09171	0
0.0687	0.900534	-0.565989	1.92333	6.09171	0
0.0693	2.42383	-1.1717	2.84157	6.70521	0
0.0700	5.47937	1.27099	2.84157	9.44792	0
0.0707	3.34228	0.347537	3.15178	9.14478	0
0.0713	0.595876	-3.00868	2.54376	7.00835	0
0.0720	1.50985	-4.83573	2.23355	6.09171	0
0.0727	1.81451	-4.83573	2.23355	3.349	0
0.0733	0.595876	-2.39304	1.62553	0.599066	0
0.0740	1.50985	-0.25817	2.54376	1.51571	0
0.0747	1.50985	-1.78733	4.07002	0.295924	0
0.0753	-1.54121	-1.1717	2.84157	-2.14365	0
0.0760	-3.06898	3.40586	0.409484	-0.923861	0
0.0767	-2.45519	5.23291	-0.508753	-0.00721767	0
0.0773	-4.59228	3.09804	-0.508753	-0.00721767	0
0.0780	-10.3897	1.27099	0.409484	1.51571	0
0.0787	-15.2732	0.347537	1.62553	0.599066	0
0.0793	-14.0546	-0.25817	1.62553	-1.53736	0
0.0800	-8.25714	-0.565989	1.31531	-0.620719	0
0.0807	-1.54121	1.27099	2.23355	-0.620719	0
0.0813	4.56091	4.31939	2.23355	-2.14365	0
0.0820	9.44441	4.62721	2.23355	-1.8405	0
0.0827	10.6675	1.8767	1.92333	-0.923861	0
0.0833	6.08869	-1.47951	1.01751	-0.00721767	0
0.0840	-1.23655	-3.00868	0.70729	0.599066	0
0.0847	-7.64334	-2.08522	1.31531	-0.923861	0
0.0853	-11.3082	-0.565989	0.0992688	-3.06029	0
0.0860	-14.6639	0.347537	-0.508753	-1.53736	0
0.0867	-18.629	2.49234	1.31531	-1.23422	0
0.0873	-20.4614	7.6756	3.15178	-2.45401	0
0.0880	-18.0196	12.2532	2.54376	-1.23422	0
0.0887	-11.9175	14.0802	2.54376	0.295924	0
0.0893	-1.23655	13.4745	1.01751	-1.53736	0
0.0900	8.22578	14.0802	-1.42699	-3.06029	0
0.0907	9.44441	15.9172	-0.818968	-3.06029	0
0.0913	7.00266	13.4745	0.409484	-2.14365	0
0.0920	8.53043	9.81047	-0.210946	-3.97693	0
0.0927	7.61198	8.89695	-0.508753	-6.11336	0
0.0933	2.42383	7.36779	0.0992688	-3.67379	0
0.0940	2.73296	4.9251	1.01751	2.43235	0
0.0947	4.56091	4.62721	3.15178	5.17507	0
0.0953	-2.15053	4.01157	3.15178	4.56878	0
0.0960	-7.64334	2.18452	-1.11677	4.87192	0
0.0967	-2.45519	3.40586	-3.26346	4.26564	0
0.0973	2.42383	2.49234	-2.03501	3.349	0
0.0980	-0.0134408	-1.1717	-3.56127	5.17507	0
0.0987	-2.75985	0.655356	-6.31598	4.26564	0
0.0993	-2.15053	3.71368	-5.39774	-0.00721767	0
0.1000	-1.23655	1.56888	-4.16929	-0.00721767	0
0.1007	-2.15053	-0.863878	-6.31598	2.43235	0
0.1013	-3.98296	-0.565989	-8.14004	2.12921	0
0.1020	-3.37364	-0.863878	-9.05828	2.43235	0
0.1027	-0.322579	0.347537	-9.05828	5.48543	0
0.1033	1.81451	3.09804	-7.84224	4.87192	0
0.1040	0.595876	3.40586	-8.74806	3.349	0
0.1047	1.81451	4.01157	-12.7188	6.09171	0
0.1053	8.83509	5.23291	-14.5553	7.3115	0
0.1060	13.7186	4.9251	-13.9349	4.87192	0
0.1067	12.8001	4.62721	-13.3268	5.17507	0
0.1073	10.3584	3.40586	-13.3268	6.70521	0
0.1080	7.00266	2.18452	-14.2451	5.17507	0
0.1087	3.03762	2.49234	-16.6896	4.26564	0
0.1093	2.42383	3.40586	-18.5136	5.48543	0
0.1100	4.56091	1.8767	-16.0815	6.70521	0
0.1107	5.17471	-0.863878	-13.3268	6.70521	0
0.1113	4.86557	-3.00868	-13.3268	7.925	0
0.1120	5.17471	-2.39304	-14.2451	10.9781	0
0.1127	6.39335	2.18452	-14.2451	10.3646	0
0.1133	7.92112	4.9251	-14.2451	7.00835	0
0.1140	9.13975	3.71368	-14.8531	8.84164	0
0.1147	10.6675	3.40586	-13.9349	13.1145	0
0.1153	12.4955	5.84855	-12.7188	12.501	0
0.1160	10.0537	6.45426	-13.029	11.8947	0
0.1167	5.17471	3.09804	-12.7188	14.3343	0
0.1173	3.34228	-0.863878	-11.5028	15.2509	0
0.1180	3.64694	-0.25817	-10.2743	15.2509	0
0.1187	2.42383	4.01157	-8.14004	15.8572	0
0.1193	0.291218	4.9251	-7.84224	16.1676	0
0.1200	-4.59228	1.27099	-10.5845	17.077	0
0.1207	-8.25714	0.347537	-12.1108	17.077	0
0.1213	-4.59228	0.347537	-11.5028	15.2509	0
0.1220	-1.54121	-2.08522	-10.5845	15.2509	0
0.1227	-3.6783	-5.14355	-8.14004	18.9103	0
0.1233	-0.627238	-6.9706	-4.78972	19.8269	0
0.1240	4.25626	-8.49976	-5.08753	17.9936	0
0.1247	2.42383	-7.88413	-6.31598	17.6905	0
0.1253	0.291218	-5.44144	-3.26346	17.3874	0
0.1260	1.50985	-4.23002	-0.818968	14.9406	0
0.1267	-0.0134408	-5.14355	-0.818968	13.7208	0
0.1273	-1.54121	-5.14355	0.409484	15.5541	0
0.1280	-1.23655	-3.30657	2.54376	14.9406	0
0.1287	-1.54121	-2.08522	4.07002	10.9781	0
0.1293	1.20519	-3.61439	4.67804	8.84164	0
0.1300	6.08869	-2.70086	6.2043	8.5385	0
0.1307	5.47937	-0.25817	7.73056	6.40207	0
0.1313	3.03762	-1.47951	8.9466	6.09171	0
0.1320	4.25626	-2.39304	8.64879	7.00835	0
0.1327	3.03762	-1.47951	7.73056	2.43235	0
0.1333	-0.322579	-4.23002	8.02836	-3.06029	0
0.1340	0.595876	-6.9706	10.4729	-2.75715	0
0.1347	3.03762	-6.36489	11.9991	-3.97693	0
0.1353	2.42383	-7.88413	10.1751	-7.63629	0
0.1360	-0.0134408	-7.27842	9.25682	-6.41651	0
0.1367	0.900534	-3.30657	11.3911	-3.97693	0
0.1373	3.03762	-4.52791	12.3093	-8.55293	0
0.1380	3.34228	-7.88413	11.3911	-11.9091	0
0.1387	4.25626	-4.52791	12.9174	-9.46958	0
0.1393	4.25626	-3.61439	14.4436	-7.94665	0
0.1400	0.595876	-7.88413	12.3093	-9.16644	0
0.1407	0.291218	-8.49976	10.7831	-9.46958	0
0.1413	4.25626	-6.36489	12.6071	-10.3862	0
0.1420	5.17471	-6.9706	13.8356	-10.3862	0
0.1427	3.9516	-7.58624	14.7414	-7.63629	0
0.1433	3.64694	-9.41329	15.6597	-7.03001	0
0.1440	0.595876	-11.2403	14.4436	-10.9997	0
0.1447	-1.23655	-9.41329	12.3093	-11.3029	0
0.1453	-0.322579	-8.19195	11.7013	-8.86329	0
0.1460	-1.23655	-10.6346	12.6071	-11.606	0
0.1467	-0.322579	-10.3268	13.5254	-13.7424	0
0.1473	2.42383	-7.27842	13.2152	-10.9997	0
0.1480	-0.0134408	-6.05707	11.3911	-12.2195	0
0.1487	-2.45519	-6.05707	9.55462	-17.4018	0
0.1493	-0.322579	-5.14355	9.25682	-15.8789	0
0.1500	-1.54121	-4.83573	10.1751	-12.2195	0
0.1507	-3.06898	-3.9222	11.7013	-13.7424	0
0.1513	0.291218	-3.9222	10.4729	-14.0456	0
0.1520	1.81451	-4.23002	5.28606	-13.1289	0
0.1527	1.20519	-1.47951	2.23355	-16.182	0
0.1533	1.50985	0.0496482	4.97585	-18.0153	0
0.1540	0.595876	-2.39304	6.50211	-14.9622	0
0.1547	-0.0134408	-3.00868	3.15178	-15.2654	0
0.1553	2.11917	-4.52791	1.31531	-15.8789	0
0.1560	-1.54121	-8.80758	2.23355	-12.2195	0
0.1567	-6.72937	-7.88413	0.0992688	-11.3029	0
0.1573	-3.98296	-2.39304	-2.03501	-15.2654	0
0.1580	-0.931896	-1.78733	0.409484	-14.9622	0
0.1587	-0.931896	-3.30657	0.409484	-12.8258	0
0.1593	-0.322579	-2.08522	-2.34523	-13.1289	0
0.1600	-0.931896	-2.39304	-1.11677	-12.2195	0
0.1607	-1.54121	-4.23002	-0.210946	-10.3862	0
0.1613	1.20519	-3.00868	-2.03501	-12.8258	0
0.1620	1.50985	-0.565989	-1.42699	-14.0456	0
0.1627	1.50985	0.655356	-0.508753	-11.3029	0
0.1633	7.00266	1.56888	-3.26346	-10.3862	0
0.1640	9.74907	2.18452	-4.16929	-12.8258	0
0.1647	7.61198	0.347537	-1.7372	-13.1289	0
0.1653	6.39335	-2.70086	-1.7372	-11.9091	0
0.1660	3.64694	-2.08522	-3.26346	-11.3029	0
0.1667	1.20519	0.347537	-3.26346	-10.9997	0
0.1673	2.42383	-2.39304	-2.34523	-8.86329	0
0.1680	-1.84587	-6.9706	-3.87148	-8.55293	0
0.1687	-11.9175	-5.74926	-6.924	-10.3862	0
0.1693	-13.4453	-1.47951	-9.05828	-9.46958	0
0.1700	-11.3082	-0.565989	-8.74806	-8.55293	0
0.1707	-14.3593	0.963174	-7.84224	-10.3862	0
0.1713	-15.2732	2.79023	-9.6663	-10.6894	0
0.1720	-11.9175	4.62721	-13.3268	-7.63629	0
0.1727	-12.2222	8.58913	-14.5553	-8.55293	0
0.1733	-12.8315	10.1183	-12.7188	-11.3029	0
0.1740	-9.47577	5.84855	-11.5028	-9.16644	0
0.1747	-6.72937	4.01157	-13.3268	-7.33315	0
0.1753	-4.89694	5.84855	-14.8531	-10.0831	0
0.1760	-3.06898	2.49234	-13.029	-8.86329	0
0.1767	-1.23655	-2.39304	-10.8823	-3.67379	0
0.1773	3.03762	-1.47951	-11.8006	-3.36343	0
0.1780	5.17471	1.27099	-14.2451	-5.19672	0
0.1787	2.42383	0.347537	-14.2451	-2.45401	0
0.1793	1.50985	-0.565989	-12.4086	0.295924	0
0.1800	1.81451	0.963174	-12.4086	0.599066	0
0.1807	-3.98296	3.09804	-13.3268	0.295924	0
0.1813	-8.5618	1.8767	-11.8006	-1.23422	0
0.1820	-10.0851	-3.30657	-11.5028	-0.317577	0
0.1827	-14.6639	-5.74926	-13.3268	3.349	0
0.1833	-13.7499	-3.30657	-13.3268	3.349	0
0.1840	-2.15053	-3.61439	-10.8823	1.51571	0
0.1847	3.64694	-6.66278	-8.74806	4.56878	0
0.1853	-1.23655	-6.05707	-6.61378	8.22814	0
0.1860	-4.59228	-3.61439	-6.924	6.40207	0
0.1867	-3.06898	-4.52791	-9.35608	4.56878	0
0.1873	0.900534	-5.74926	-6.924	5.78857	0
0.1880	5.17471	-5.14355	-2.34523	5.78857	0
0.1887	4.56091	-3.30657	-4.16929	4.56878	0
0.1893	0.291218	1.56888	-6.924	4.87192	0
0.1900	-3.37364	8.89695	-4.16929	4.87192	0
0.1907	-6.72937	11.3396	-2.34523	6.09171	0
0.1913	-10.0851	8.89695	-2.64303	8.84164	0
0.1920	-11.3082	7.6756	-1.7372	9.44792	0
0.1927	-11.9175	7.36779	-2.03501	7.62186	0
0.1933	-9.47577	5.84855	-2.95325	8.5385	0
0.1940	-0.322579	5.84855	-0.508753	10.0614	0
0.1947	8.22578	6.45426	1.01751	8.22814	0
0.1953	11.5815	4.01157	1.01751	5.78857	0
0.1960	11.8862	4.01157	3.44959	7.00835	0
0.1967	11.5815	5.84855	5.28606	8.22814	0
0.1973	10.3584	5.23291	3.44959	7.62186	0
0.1980	8.22578	4.9251	3.44959	8.84164	0
0.1987	4.25626	4.31939	6.2043	11.8947	0
0.1993	0.595876	1.27099	6.81232	11.2812	0
0.2000	-0.627238	0.347537	6.50211	9.14478	0
0.2007	-0.0134408	0.655356	8.64879	10.3646	0
0.2013	2.73296	-2.08522	9.55462	11.2812	0
0.2020	5.78403	-3.00868	8.02836	10.3646	0
0.2027	5.17471	-0.565989	8.33858	12.8041	0
0.2033	4.25626	-1.78733	10.1751	15.5541	0
0.2040	6.08869	-3.9222	10.1751	13.4176	0
0.2047	5.17471	-3.00868	8.9466	10.3646	0
0.2053	1.50985	-3.30657	7.42034	9.75828	0
0.2060	1.81451	-4.23002	5.89408	10.6677	0
0.2067	4.25626	-2.70086	7.12254	10.0614	0
0.2073	3.34228	-3.30657	9.25682	9.75828	0
0.2080	3.34228	-4.52791	6.81232	10.6677	0
0.2087	8.22578	-3.30657	3.15178	10.9781	0
0.2093	12.4955	-3.30657	4.97585	9.44792	0
0.2100	11.2768	-2.70086	6.81232	8.5385	0
0.2107	7.92112	-2.39304	4.36783	9.75828	0
0.2113	8.53043	-3.9222	3.75981	10.9781	0
0.2120	12.4955	-3.30657	6.50211	10.6677	0
0.2127	14.9372	1.8767	7.12254	9.75828	0
0.2133	14.3279	4.9251	4.97585	8.84164	0
0.2140	12.8001	4.01157	4.97585	9.44792	0
0.2147	11.5815	2.49234	7.73056	10.3646	0
0.2153	11.2768	0.963174	11.0809	11.8947	0
0.2160	12.4955	2.79023	10.4729	13.1145	0
0.2167	13.4139	6.45426	6.81232	9.75828	0
0.2173	14.9372	5.84855	4.97585	5.78857	0
0.2180	19.8207	5.84855	7.42034	7.00835	0
0.2187	22.5671	9.20477	8.02836	7.62186	0
0.2193	18.9067	9.81047	5.89408	3.349	0
0.2200	16.1603	8.89695	4.36783	4.26564	0
0.2207	15.2419	10.724	4.07002	9.14478	0
0.2213	13.4139	10.4261	3.75981	7.3115	0
0.2220	10.0537	5.84855	3.15178	5.17507	0
0.2227	7.00266	4.9251	2.54376	8.84164	0
0.2233	3.34228	7.98342	2.84157	9.14478	0
0.2240	-3.98296	8.58913	3.15178	5.17507	0
0.2247	-12.8315	5.84855	3.44959	4.56878	0
0.2253	-17.715	3.71368	3.15178	5.48543	0
0.2260	-16.4964	5.23291	0.409484	3.349	0
0.2267	-14.9686	6.45426	-1.7372	2.43235	0
0.2273	-17.1057	4.01157	0.409484	3.349	0
0.2280	-18.3243	2.79023	-0.210946	2.12921	0
0.2287	-14.6639	4.01157	-3.87148	-0.317577	0
0.2293	-8.86646	4.01157	-3.26346	-0.317577	0
0.2300	-7.64334	2.18452	-2.95325	-0.00721767	0
0.2307	-9.78043	-0.25817	-5.69555	-1.8405	0
0.2313	-8.5618	-1.78733	-3.87148	0.599066	0
0.2320	-6.12005	-1.78733	-0.210946	4.26564	0
0.2327	-6.42471	-1.47951	-3.26346	0.599066	0
0.2333	-5.81539	-1.47951	-6.00576	-3.97693	0
0.2340	-3.37364	-2.39304	-4.16929	-1.53736	0
0.2347	-2.45519	-4.23002	-3.87148	0.295924	0
0.2353	-1.23655	-6.9706	-4.16929	-2.14365	0
0.2360	2.11917	-8.19195	-4.4795	-1.53736	0
0.2367	3.03762	-7.88413	-6.31598	1.51571	0
0.2373	3.64694	-3.30657	-6.31598	0.295924	0
0.2380	6.08869	2.79023	-5.69555	-1.8405	0
0.2387	6.698	3.09804	-6.924	-0.620719	0
0.2393	5.17471	-0.565989	-5.08753	-0.317577	0
0.2400	2.42383	-1.1717	-2.34523	-1.53736	0
0.2407	-1.23655	0.0496482	-7.53202	-1.23422	0
0.2413	-3.98296	-2.39304	-13.029	-3.97693	0
0.2420	-6.42471	-3.61439	-10.5845	-6.72686	0
0.2427	-6.42471	-1.1717	-8.74806	-3.67379	0
0.2433	-3.6783	1.27099	-10.8823	-1.23422	0
0.2440	-4.89694	1.56888	-11.1926	-5.81022	0
0.2447	-6.72937	1.56888	-10.5845	-8.24979	0
0.2453	-1.23655	2.18452	-11.1926	-5.19672	0
0.2460	3.64694	1.27099	-10.5845	-5.49986	0
0.2467	1.50985	-2.08522	-9.6663	-7.63629	0
0.2473	2.42383	-2.08522	-11.5028	-7.63629	0
0.2480	7.00266	2.18452	-11.5028	-7.94665	0
0.2487	7.92112	2.18452	-8.74806	-8.24979	0
0.2493	8.83509	-1.47951	-9.6663	-6.72686	0
0.2500	9.74907	-1.1717	-14.2451	-7.33315	0
0.2507	5.17471	2.18452	-13.6371	-9.77272	0
0.2513	0.900534	2.49234	-12.4086	-9.46958	0
0.2520	0.900534	0.963174	-15.1633	-7.63629	0
0.2527	0.291218	-1.1717	-16.0815	-8.55293	0
0.2533	-0.0134408	-3.9222	-13.9349	-10.0831	0
0.2540	4.25626	-4.23002	-14.2451	-7.63629	0
0.2547	6.39335	-3.30657	-15.1633	-6.72686	0
0.2553	5.17471	-4.52791	-15.1633	-8.55293	0
0.2560	4.25626	-5.14355	-16.0815	-7.94665	0
0.2567	2.42383	-3.9222	-14.8531	-6.72686	0
0.2573	0.900534	-4.23002	-11.8006	-7.63629	0
0.2580	3.03762	-3.00868	-10.5845	-5.81022	0
0.2587	3.9516	-0.565989	-10.5845	-3.67379	0
0.2593	1.20519	-0.25817	-10.5845	-7.33315	0
0.2600	1.20519	0.0496482	-10.8823	-9.16644	0
0.2607	1.81451	2.18452	-10.2743	-3.67379	0
0.2613	-0.322579	3.09804	-8.74806	-3.06029	0
0.2620	2.11917	5.23291	-9.6663	-7.63629	0
0.2627	4.86557	5.84855	-11.1926	-5.81022	0
0.2633	-0.322579	2.18452	-9.6663	-1.23422	0
0.2640	-4.89694	0.347537	-8.74806	-1.23422	0
0.2647	-0.322579	2.18452	-11.1926	-2.14365	0
0.2653	3.9516	0.347537	-14.2451	-3.97693	0
0.2660	5.47937	-1.78733	-14.2451	-7.63629	0
0.2667	7.00266	1.8767	-11.5028	-7.63629	0
0.2673	1.50985	3.09804	-8.14004	-5.19672	0
0.2680	-7.948	-0.565989	-9.05828	-4.89358	0
0.2687	-12.5268	-2.08522	-11.1926	-5.81022	0
0.2693	-14.9686	-1.47951	-9.6663	-3.97693	0
0.2700	-21.3798	-2.08522	-6.924	-2.45401	0
0.2707	-25.3449	-2.39304	-6.31598	-3.97693	0
0.2713	-25.9542	-3.61439	-6.31598	-4.59044	0
0.2720	-25.3449	-5.74926	-6.00576	-1.53736	0
0.2727	-20.4614	-4.23002	-4.16929	1.51571	0
0.2733	-9.47577	-3.30657	-2.34523	-0.620719	0
0.2740	2.73296	-4.23002	-3.56127	-2.14365	0
0.2747	13.7186	-3.61439	-5.08753	2.43235	0
0.2753	18.2929	-1.47951	-2.64303	4.26564	0
0.2760	11.2768	-0.25817	-1.7372	0.599066	0
0.2767	3.34228	1.27099	-4.16929	-0.317577	0
0.2773	5.17471	4.01157	-6.00576	0.599066	0
0.2780	5.17471	4.62721	-5.08753	1.81885	0
0.2787	-3.6783	2.18452	-3.26346	4.26564	0
0.2793	-12.2222	-1.47951	-2.64303	3.349	0
0.2800	-18.629	-3.30657	-3.56127	-1.23422	0
0.2807	-24.1263	-3.9222	-5.08753	-1.23422	0
0.2813	-24.7356	-6.36489	-5.08753	2.12921	0
0.2820	-21.9892	-6.9706	-3.26346	1.21257	0
0.2827	-18.629	-3.61439	-0.508753	0.902208	0
0.2833	-13.1362	-2.39304	0.0992688	2.43235	0
0.2840	-8.5618	-3.30657	0.409484	0.599066	0
0.2847	-3.37364	-4.23002	2.23355	-0.317577	0
0.2853	5.78403	-6.9706	3.15178	3.349	0
0.2860	12.8001	-7.88413	1.62553	4.26564	0
0.2867	11.8862	-7.88413	2.84157	3.95528	0
0.2873	8.53043	-9.72111	5.28606	6.09171	0
0.2880	4.86557	-11.5482	4.97585	5.17507	0
0.2887	-0.931896	-12.1638	3.15178	2.12921	0
0.2893	-3.06898	-14.6065	2.23355	2.43235	0
0.2900	0.900534	-14.6065	1.01751	2.43235	0
0.2907	3.34228	-12.4617	2.54376	1.81885	0
0.2913	2.42383	-13.3851	8.33858	3.95528	0
0.2920	3.34228	-12.1638	9.86484	4.56878	0
0.2927	4.25626	-7.27842	5.59628	2.43235	0
0.2933	1.81451	-8.80758	4.07002	2.43235	0
0.2940	-0.0134408	-13.0773	7.42034	3.95528	0
0.2947	-0.322579	-11.5482	8.64879	3.349	0
0.2953	0.595876	-7.88413	8.9466	4.87192	0
0.2960	1.50985	-2.39304	10.7831	6.09171	0
0.2967	2.42383	4.01157	10.1751	4.26564	0
0.2973	4.86557	6.45426	8.64879	3.95528	0
0.2980	8.83509	5.84855	9.55462	6.09171	0
0.2987	8.83509	3.71368	12.3093	5.78857	0
0.2993	2.11917	-5.14355	13.2152	4.26564	0
0.3000	-3.6783	-11.5482	10.7831	5.17507	0
0.3007	-2.15053	-6.9706	6.81232	4.56878	0
0.3013	2.42383	-3.9222	5.89408	2.12921	0
0.3020	3.03762	-6.36489	7.73056	1.51571	0
0.3027	-1.23655	-3.9222	7.42034	4.56878	0
0.3033	-0.931896	0.347537	5.89408	6.40207	0
0.3040	6.08869	-2.39304	4.97585	4.56878	0
0.3047	9.13975	-4.23002	6.2043	3.65214	0
0.3053	6.698	-1.1717	7.12254	6.09171	0
0.3060	3.64694	-0.25817	4.67804	5.48543	0
0.3067	-3.06898	-1.47951	1.62553	3.65214	0
0.3073	-13.1362	0.347537	1.31531	5.48543	0
0.3080	-17.715	3.09804	1.01751	5.48543	0
0.3087	-17.1057	2.49234	0.409484	1.81885	0
0.3093	-14.9686	1.8767	2.23355	2.12921	0
0.3100	-8.5618	1.27099	2.23355	3.349	0
0.3107	-1.23655	0.0496482	1.31531	2.43235	0
0.3113	6.39335	-2.08522	3.75981	4.87192	0
0.3120	13.4139	-3.30657	3.75981	7.925	0
0.3127	13.7186	-1.1717	-0.818968	3.95528	0
0.3133	8.22578	0.963174	-1.11677	-0.00721767	0
0.3140	7.61198	-0.565989	1.31531	2.43235	0
0.3147	10.6675	-2.39304	-0.508753	4.26564	0
0.3153	10.3584	-2.70086	-3.26346	3.95528	0
0.3160	10.0537	-5.44144	-1.7372	4.56878	0
0.3167	13.4139	-6.05707	-0.508753	3.65214	0
0.3173	14.3279	-4.23002	-1.42699	2.43235	0
0.3180	14.3279	-4.23002	-2.64303	3.95528	0
0.3187	17.9883	-6.05707	-2.34523	6.09171	0
0.3193	18.2929	-6.66278	-0.508753	4.26564	0
0.3200	13.4139	-9.10547	-1.42699	1.51571	0
0.3207	10.6675	-8.80758	-4.4795	2.12921	0
0.3213	9.13975	-1.78733	-5.08753	2.7355	0
0.3220	3.9516	4.31939	-3.56127	0.599066	0
0.3227	-0.627238	6.14644	-2.64303	1.51571	0
0.3233	0.595876	9.20477	-2.95325	4.26564	0
0.3240	3.34228	12.2532	-3.56127	1.21257	0
0.3247	1.50985	13.4745	-4.16929	-2.45401	0
0.3253	-2.45519	12.8688	-3.56127	-1.23422	0
0.3260	-3.06898	10.724	-4.16929	-2.75715	0
0.3267	-1.84587	10.724	-6.61378	-4.89358	0
0.3273	-4.89694	13.4745	-6.924	-1.23422	0
0.3280	-9.17111	10.4261	-6.00576	-0.317577	0
0.3287	-9.47577	4.01157	-6.924	-3.06029	0
0.3293	-8.86646	4.01157	-6.924	-1.53736	0
0.3300	-9.47577	4.62721	-7.22181	-0.317577	0
0.3307	-9.47577	0.347537	-9.35608	-1.23422	0
0.3313	-11.3082	1.56888	-9.05828	0.295924	0
0.3320	-11.9175	7.6756	-7.53202	0.902208	0
0.3327	-4.59228	8.29124	-8.74806	-2.75715	0
0.3333	6.698	8.58913	-8.14004	-3.97693	0
0.3340	11.5815	12.8688	-3.87148	-1.8405	0
0.3347	8.83509	12.561	-2.34523	-0.923861	0
0.3353	5.17471	9.50266	-4.4795	-1.23422	0
0.3360	0.595876	9.81047	-4.78972	-3.36343	0
0.3367	-3.06898	9.50266	-6.00576	-7.03001	0
0.3373	-3.37364	6.45426	-7.84224	-7.94665	0
0.3380	-2.15053	4.9251	-6.924	-5.49986	0
0.3387	-6.42471	5.54073	-5.69555	-3.97693	0
0.3393	-13.1362	6.14644	-6.924	-4.89358	0
0.3400	-13.1362	7.6756	-7.22181	-5.81022	0
0.3407	-7.64334	7.6756	-6.00576	-3.97693	0
0.3413	-6.42471	6.76208	-6.924	-3.97693	0
0.3420	-8.5618	6.14644	-7.84224	-5.81022	0
0.3427	-9.47577	4.9251	-4.78972	-5.49986	0
0.3433	-9.47577	4.31939	-3.26346	-2.45401	0
0.3440	-11.6129	5.54073	-5.69555	-0.317577	0
0.3447	-13.1362	4.31939	-6.924	0.599066	0
0.3453	-11.6129	2.79023	-4.78972	0.295924	0
0.3460	-8.25714	4.01157	-3.26346	-2.14365	0
0.3467	-6.72937	3.71368	-1.7372	-2.75715	0
0.3473	-9.17111	1.56888	1.01751	-2.14365	0
0.3480	-11.6129	2.18452	0.70729	-2.75715	0
0.3487	-10.3897	3.09804	-0.818968	-2.75715	0
0.3493	-5.20159	1.56888	0.409484	-0.620719	0
0.3500	0.291218	3.09804	1.31531	-2.14365	0
0.3507	2.11917	6.45426	0.409484	-5.49986	0
0.3513	-0.931896	7.0699	1.62553	-3.06029	0
0.3520	-4.28762	5.54073	3.15178	0.295924	0
0.3527	-1.54121	4.9251	2.23355	-1.8405	0
0.3533	4.25626	4.9251	3.15178	-2.45401	0
0.3540	2.42383	4.31939	4.07002	-0.317577	0
0.3547	-6.12005	2.49234	2.84157	-0.317577	0
0.3553	-10.3897	-0.565989	4.97585	-0.620719	0
0.3560	-9.17111	-2.08522	8.64879	1.51571	0
0.3567	-6.12005	-0.863878	8.33858	1.51571	0
0.3573	-2.45519	-1.47951	8.02836	0.902208	0
0.3580	2.42383	-2.39304	10.4729	3.65214	0
0.3587	3.03762	-0.565989	9.55462	5.17507	0
0.3593	-4.89694	-0.565989	7.73056	3.65214	0
0.3600	-17.4103	-6.05707	7.73056	2.43235	0
0.3607	-25.3449	-8.80758	4.67804	-0.317577	0
0.3613	-26.8727	-5.44144	1.01751	-1.8405	0
0.3620	-25.3449	-3.61439	1.31531	2.43235	0
0.3627	-21.3798	-3.00868	1.92333	6.40207	0
0.3633	-16.801	0.347537	-1.11677	5.17507	0
0.3640	-14.9686	1.56888	-1.42699	2.43235	0
0.3647	-11.3082	1.56888	1.31531	4.26564	0
0.3653	-4.89694	4.31939	4.07002	7.00835	0
0.3660	-1.23655	6.76208	5.28606	5.17507	0
0.3667	1.20519	6.76208	5.89408	3.03864	0
0.3673	6.08869	7.6756	4.67804	4.26564	0
0.3680	12.4955	6.76208	3.75981	5.78857	0
0.3687	15.2419	5.23291	5.28606	5.17507	0
0.3693	12.8001	7.36779	4.97585	6.09171	0
0.3700	8.22578	7.6756	3.15178	6.09171	0
0.3707	4.25626	3.09804	4.36783	6.09171	0
0.3713	2.42383	0.655356	6.50211	8.84164	0
0.3720	-1.23655	0.655356	4.97585	9.75828	0
0.3727	-3.98296	-0.565989	3.75981	3.349	0
0.3733	-1.23655	0.347537	4.97585	-0.317577	0
0.3740	4.56091	2.49234	4.67804	2.43235	0
0.3747	3.64694	1.8767	2.23355	4.56878	0
0.3753	0.595876	0.347537	1.92333	6.09171	0
0.3760	5.78403	0.347537	3.44959	7.925	0
0.3767	13.4139	-0.565989	6.2043	6.40207	0
0.3773	12.4955	-4.23002	8.33858	6.09171	0
0.3780	7.92112	-6.66278	7.12254	7.62186	0
0.3787	7.00266	-6.05707	4.07002	4.56878	0
0.3793	5.47937	-2.70086	3.15178	3.03864	0
0.3800	2.11917	-1.78733	4.97585	5.78857	0
0.3807	-1.23655	-4.83573	4.67804	4.26564	0
0.3813	-7.03402	-6.36489	1.01751	-0.00721767	0
0.3820	-11.9175	-5.14355	-0.818968	0.599066	0
0.3827	-7.03402	-3.30657	2.54376	2.43235	0
0.3833	0.291218	-2.39304	4.97585	2.43235	0
0.3840	0.291218	-3.30657	1.62553	2.43235	0
0.3847	-2.45519	-3.30657	-1.42699	2.12921	0
0.3853	0.291218	-2.39304	-0.508753	0.902208	0
0.3860	7.00266	-4.23002	0.0992688	-0.317577	0
0.3867	13.4139	-8.19195	-1.42699	-1.8405	0
0.3873	17.0743	-8.80758	0.409484	-1.53736	0
0.3880	17.0743	-5.44144	5.89408	-1.23422	0
0.3887	14.3279	-0.25817	5.59628	-1.23422	0
0.3893	6.39335	3.71368	2.23355	-0.620719	0
0.3900	-2.75985	0.347537	1.62553	-0.317577	0
0.3907	-6.72937	-3.00868	2.23355	-0.317577	0
0.3913	-4.28762	-0.565989	1.01751	0.295924	0
0.3920	-1.54121	0.347537	2.84157	-0.00721767	0
0.3927	1.50985	-2.39304	5.28606	-1.23422	0
0.3933	7.00266	-1.78733	4.07002	-1.23422	0
0.3940	14.3279	0.0496482	2.54376	-0.923861	0
0.3947	22.5671	0.347537	2.54376	-0.620719	0
0.3953	26.2275	3.71368	1.92333	0.599066	0
0.3960	21.3485	7.6756	2.23355	1.51571	0
0.3967	13.1093	8.58913	0.70729	1.21257	0
0.3973	7.00266	7.36779	-2.03501	1.51571	0
0.3980	2.11917	5.84855	0.70729	1.81885	0
0.3987	2.11917	4.31939	4.97585	1.81885	0
0.3993	8.53043	3.09804	3.15178	2.43235	0
0.4000	12.4955	1.56888	1.62553	3.03864	0
0.4007	12.1908	0.347537	2.54376	4.87192	0
0.4013	14.3279	-1.47951	-0.210946	6.09171	0
0.4020	17.0743	-4.23002	-1.42699	3.65214	0
0.4027	16.1603	-4.23002	1.92333	3.95528	0
0.4033	17.9883	-1.47951	3.75981	7.00835	0
0.4040	23.7902	-1.47951	2.84157	4.26564	0
0.4047	25.3135	-0.565989	1.31531	1.51571	0
0.4053	24.3996	1.8767	-1.7372	4.26564	0
0.4060	25.3135	2.18452	-3.26346	4.26564	0
0.4067	22.5671	1.56888	-0.508753	3.03864	0
0.4073	13.1093	1.56888	1.31531	5.17507	0
0.4080	5.47937	-1.1717	-0.210946	3.03864	0
0.4087	2.42383	-5.14355	-2.64303	-3.97693	0
0.4093	-0.931896	-6.05707	-4.16929	-3.06029	0
0.4100	-3.06898	-4.83573	-2.03501	0.599066	0
0.4107	-1.23655	-5.74926	0.409484	-1.53736	0
0.4113	4.86557	-5.44144	-1.11677	-2.45401	0
0.4120	11.2768	-3.00868	-1.7372	-2.14365	0
0.4127	14.3279	-2.39304	-0.818968	-3.97693	0
0.4133	14.6326	-3.30657	-3.26346	-3.97693	0
0.4140	14.9372	-1.47951	-4.78972	-2.14365	0
0.4147	17.379	1.27099	-1.11677	-3.67379	0
0.4153	20.43	2.18452	-0.818968	-5.19672	0
0.4160	17.9883	3.09804	-5.39774	-3.67379	0
0.4167	11.8862	2.79023	-7.22181	-1.23422	0
0.4173	8.22578	1.56888	-6.00576	-1.8405	0
0.4180	4.56091	0.347537	-6.00576	-3.97693	0
0.4187	-3.98296	-3.00868	-5.69555	-3.97693	0
0.4193	-11.0035	-5.44144	-3.26346	-3.36343	0
0.4200	-11.3082	-3.00868	-4.16929	-3.36343	0
0.4207	-8.25714	-0.565989	-7.22181	-2.14365	0
0.4213	-6.42471	-1.47951	-8.14004	-4.89358	0
0.4220	-3.6783	0.347537	-7.22181	-11.3029	0
0.4227	1.20519	3.09804	-7.22181	-10.3862	0
0.4233	4.86557	2.49234	-6.924	-4.59044	0
0.4240	3.64694	3.09804	-5.08753	-5.81022	0
0.4247	2.11917	4.62721	-2.95325	-8.55293	0
0.4253	4.56091	2.18452	-3.26346	-5.81022	0
0.4260	6.08869	0.963174	-5.08753	-6.11336	0
0.4267	5.17471	3.09804	-3.56127	-7.94665	0
0.4273	7.00266	3.71368	-2.34523	-5.49986	0
0.4280	6.698	2.79023	-4.16929	-6.11336	0
0.4287	4.25626	1.56888	-5.08753	-8.24979	0
0.4293	5.78403	-0.565989	-6.00576	-5.81022	0
0.4300	5.17471	-1.1717	-7.84224	-6.72686	0
0.4307	1.50985	-2.39304	-5.08753	-9.77272	0
0.4313	3.9516	-7.27842	0.0992688	-4.89358	0
0.4320	7.92112	-9.10547	-2.34523	-3.36343	0
0.4327	2.42383	-4.83573	-7.22181	-9.77272	0
0.4333	-2.45519	-1.47951	-6.00576	-10.6894	0
0.4340	1.50985	0.655356	-3.26346	-8.55293	0
0.4347	6.08869	2.79023	-1.42699	-12.2195	0
0.4353	6.08869	0.963174	-1.7372	-11.3029	0
0.4360	6.698	-0.863878	-3.56127	-5.81022	0
0.4367	9.44441	0.347537	-1.7372	-7.03001	0
0.4373	9.13975	-0.25817	1.31531	-9.46958	0
0.4380	6.08869	-0.565989	0.0992688	-6.72686	0
0.4387	4.25626	2.18452	-1.42699	-7.03001	0
0.4393	2.11917	2.18452	-0.508753	-10.0831	0
0.4400	-1.23655	-1.1717	-0.818968	-8.55293	0
0.4407	-1.23655	-1.47951	-0.210946	-7.03001	0
0.4413	0.900534	-0.863878	-0.508753	-9.46958	0
0.4420	-0.0134408	-0.565989	-5.08753	-9.77272	0
0.4427	-0.931896	2.18452	-4.4795	-7.03001	0
0.4433	0.595876	4.9251	0.0992688	-6.11336	0
0.4440	-0.322579	3.71368	-2.34523	-9.46958	0
0.4447	-3.98296	1.27099	-6.00576	-11.3029	0
0.4453	-6.72937	-0.25817	-5.39774	-8.55293	0
0.4460	-5.81539	-2.39304	-6.00576	-8.55293	0
0.4467	-1.23655	-3.61439	-6.61378	-10.9997	0
0.4473	0.291218	-1.78733	-3.26346	-10.3862	0
0.4480	-3.06898	-1.1717	-2.34523	-11.3029	0
0.4487	-3.98296	-3.61439	-5.08753	-13.1289	0
0.4493	-0.627238	-3.30657	-5.08753	-9.46958	0
0.4500	0.595876	-1.78733	-2.95325	-5.81022	0
0.4507	2.42383	-3.9222	-2.95325	-8.55293	0
0.4513	6.39335	-4.52791	-3.56127	-9.16644	0
0.4520	7.61198	-2.08522	-1.42699	-7.03001	0
0.4527	10.6675	-3.00868	0.409484	-9.46958	0
0.4533	17.379	-3.61439	-0.210946	-10.6894	0
0.4540	14.3279	-1.1717	0.0992688	-7.63629	0
0.4547	2.73296	-1.47951	1.62553	-5.81022	0
0.4553	-0.931896	-3.61439	1.62553	-4.89358	0
0.4560	0.595876	-1.47951	1.01751	-4.28008	0
0.4567	-2.15053	1.27099	0.0992688	-6.41651	0
0.4573	-0.322579	2.49234	-2.34523	-6.72686	0
0.4580	5.17471	4.31939	-2.64303	-3.67379	0
0.4587	3.34228	2.79023	0.70729	-3.36343	0
0.4593	-1.84587	-2.70086	1.01751	-5.19672	0
0.4600	-2.45519	-5.14355	-3.26346	-3.97693	0
0.4607	-3.98296	-4.52791	-5.08753	-3.06029	0
0.4613	-10.3897	-4.83573	-2.95325	-6.72686	0
0.4620	-15.8826	-5.14355	-0.818968	-8.24979	0
0.4627	-18.629	-3.9222	-0.508753	-4.89358	0
0.4633	-19.2428	-2.39304	-0.818968	-3.06029	0
0.4640	-16.1917	-2.70086	-1.7372	-5.19672	0
0.4647	-7.64334	-2.39304	-2.64303	-5.81022	0
0.4653	0.291218	-0.565989	-2.95325	-3.67379	0
0.4660	-0.322579	0.347537	-2.64303	-3.97693	0
0.4667	-3.98296	2.18452	-3.26346	-4.89358	0
0.4673	-3.06898	3.40586	-2.34523	-2.14365	0
0.4680	-3.98296	0.347537	-1.42699	-2.75715	0
0.4687	-6.42471	-3.61439	-2.34523	-7.63629	0
0.4693	-4.59228	-4.23002	-4.78972	-8.86329	0
0.4700	-4.59228	-5.14355	-5.39774	-6.41651	0
0.4707	-9.78043	-6.9706	-5.08753	-4.89358	0
0.4713	-9.17111	-5.14355	-4.16929	-2.14365	0
0.4720	-2.15053	-3.61439	-3.56127	-0.00721767	0
0.4727	1.20519	-6.05707	-4.4795	-0.923861	0
0.4733	-0.322579	-5.74926	-5.39774	-1.23422	0
0.4740	0.595876	-4.23002	-3.26346	1.51571	0
0.4747	4.25626	-6.05707	-2.34523	5.17507	0
0.4753	5.17471	-6.05707	-5.08753	7.925	0
0.4760	0.900534	-2.70086	-5.08753	8.84164	0
0.4767	-2.45519	-4.83573	-1.42699	8.22814	0
0.4773	-2.45519	-8.19195	-0.818968	10.3646	0
0.4780	-2.75985	-6.36489	-4.78972	13.4176	0
0.4787	-4.89694	-6.9706	-6.924	13.1145	0
0.4793	-5.20159	-14.9044	-6.00576	12.501	0
0.4800	-5.20159	-19.4819	-6.00576	13.4176	0
0.4807	-6.42471	-16.1257	-7.53202	14.9406	0
0.4813	-8.5618	-10.3268	-7.53202	13.7208	0
0.4820	-9.17111	-6.36489	-6.61378	11.8947	0
0.4827	-4.89694	-4.23002	-7.84224	14.9406	0
0.4833	-0.931896	-3.30657	-7.22181	19.5238	0
0.4840	0.595876	-0.565989	-4.78972	17.9936	0
0.4847	4.25626	2.18452	-5.08753	15.2509	0
0.4853	6.08869	0.963174	-7.53202	17.077	0
0.4860	1.81451	-1.47951	-7.84224	18.304	0
0.4867	0.595876	0.347537	-7.84224	16.1676	0
0.4873	6.08869	3.09804	-7.84224	16.1676	0
0.4880	6.08869	3.09804	-6.00576	16.7739	0
0.4887	1.81451	2.79023	-5.69555	15.8572	0
0.4893	-0.627238	1.8767	-7.84224	17.077	0
0.4900	-4.59228	2.18452	-8.74806	19.2134	0
0.4907	-7.64334	4.9251	-6.00576	18.6071	0
0.4913	-6.12005	5.23291	-4.4795	20.1301	0
0.4920	-6.42471	2.79023	-7.22181	22.5696	0
0.4927	-9.17111	2.18452	-10.5845	18.9103	0
0.4933	-6.42471	-2.70086	-9.6663	14.6374	0
0.4940	0.595876	-10.6346	-9.35608	16.4707	0
0.4947	7.30732	-8.80758	-11.8006	18.9103	0
0.4953	11.5815	-1.78733	-12.4086	17.3874	0
0.4960	10.0537	-0.863878	-11.5028	17.6905	0
0.4967	3.34228	-0.565989	-11.5028	20.4332	0
0.4973	-1.84587	2.18452	-9.6663	20.7436	0
0.4980	-4.89694	0.347537	-8.74806	20.7436	0
0.4987	-4.89694	0.347537	-11.5028	21.6602	0
0.4993	0.595876	3.40586	-10.5845	21.6602	0
0.5000	3.9516	4.31939	-9.05828	20.7436	0
0.5007	2.73296	4.9251	-11.5028	22.5696	0
0.5013	3.64694	7.6756	-9.6663	22.5696	0
0.5020	3.03762	7.36779	-4.4795	18.9103	0
0.5027	-3.37364	3.71368	-6.00576	17.6905	0
0.5033	-7.33868	0.655356	-8.14004	20.4332	0
0.5040	-3.98296	1.27099	-6.31598	20.1301	0
0.5047	-0.627238	4.62721	-6.924	17.3874	0
0.5053	1.50985	5.84855	-8.74806	16.1676	0
0.5060	3.34228	4.9251	-6.00576	15.5541	0
0.5067	0.900534	5.54073	-3.26346	16.4707	0
0.5073	-4.28762	4.01157	-2.03501	17.077	0
0.5080	-7.948	-0.863878	-1.7372	14.3343	0
0.5087	-10.6944	-3.30657	-2.03501	11.5844	0
0.5093	-11.6129	-2.39304	0.0992688	12.501	0
0.5100	-11.3082	-1.78733	1.92333	12.501	0
0.5107	-15.5779	0.347537	1.31531	9.75828	0
0.5113	-22.9031	3.71368	2.23355	9.75828	0
0.5120	-25.0402	4.31939	3.15178	11.2812	0
0.5127	-23.5125	3.71368	1.92333	9.75828	0
0.5133	-21.9892	3.09804	1.31531	7.3115	0
0.5140	-16.1917	3.71368	4.67804	7.00835	0
0.5147	-6.72937	5.54073	7.73056	6.70521	0
0.5153	0.900534	5.54073	6.81232	6.70521	0
0.5160	4.86557	2.18452	4.07002	7.3115	0
0.5167	3.64694	-0.25817	4.07002	4.87192	0
0.5173	-1.54121	0.0496482	5.89408	2.43235	0
0.5180	-6.42471	-1.47951	5.59628	3.95528	0
0.5187	-6.72937	-3.00868	4.97585	3.349	0
0.5193	-6.12005	-2.39304	7.12254	-1.53736	0
0.5200	-6.12005	0.0496482	9.86484	-3.97693	0
0.5207	-6.42471	2.18452	9.25682	-2.14365	0
0.5213	-7.64334	2.79023	7.12254	-2.14365	0
0.5220	-8.86646	3.40586	7.12254	-3.36343	0
0.5227	-6.72937	5.84855	8.33858	-3.67379	0
0.5233	-4.89694	7.6756	8.64879	-3.97693	0
0.5240	-7.948	6.76208	9.55462	-4.89358	0
0.5247	-7.64334	5.84855	13.2152	-4.28008	0
0.5253	-2.15053	4.62721	15.6597	-3.06029	0
0.5260	-1.84587	2.18452	13.8356	-5.19672	0
0.5267	-5.81539	1.27099	12.6071	-6.72686	0
0.5273	-6.12005	0.347537	15.3618	-4.28008	0
0.5280	-7.03402	-0.565989	15.6597	-5.81022	0
0.5287	-9.78043	0.655356	12.6071	-12.5227	0
0.5293	-6.72937	3.09804	11.9991	-14.3559	0
0.5300	-2.45519	0.655356	15.3618	-12.2195	0
0.5307	-3.06898	-2.39304	17.7939	-11.9091	0
0.5313	-3.98296	-2.39304	17.7939	-11.3029	0
0.5320	-3.98296	-3.00868	17.7939	-10.6894	0
0.5327	-5.20159	-3.9222	18.1041	-13.1289	0
0.5333	-4.89694	-1.78733	16.8881	-15.2654	0
0.5340	-3.6783	0.963174	16.8881	-14.6591	0
0.5347	-3.06898	2.18452	18.4144	-16.4924	0
0.5353	-0.0134408	4.9251	17.1859	-17.7122	0
0.5360	1.81451	9.20477	16.8881	-14.0456	0
0.5367	0.291218	8.89695	19.6304	-12.8258	0
0.5373	4.25626	7.0699	18.1041	-16.182	0
0.5380	8.53043	9.50266	15.0516	-16.7955	0
0.5387	2.11917	12.561	15.9699	-14.3559	0
0.5393	-5.20159	11.6475	14.1334	-14.3559	0
0.5400	-5.20159	10.724	7.42034	-16.7955	0
0.5407	-6.42471	13.1667	3.75981	-18.9319	0
0.5413	-6.72937	15.0037	3.15178	-20.1517	0
0.5420	-1.54121	13.1667	3.15178	-19.2351	0
0.5427	0.291218	7.6756	4.36783	-18.6288	0
0.5433	-2.45519	3.40586	4.07002	-18.6288	0
0.5440	0.595876	1.8767	-0.210946	-16.7955	0
0.5447	6.39335	-0.863878	-0.818968	-15.8789	0
0.5453	9.13975	-5.74926	1.31531	-18.0153	0
0.5460	9.44441	-8.80758	0.70729	-19.5382	0
0.5467	9.13975	-7.58624	-0.508753	-18.6288	0
0.5473	10.3584	-2.39304	1.31531	-18.0153	0
0.5480	10.0537	0.0496482	0.70729	-17.7122	0
0.5487	5.47937	-3.9222	-1.42699	-19.2351	0
0.5493	2.73296	-6.66278	-0.508753	-20.4549	0
0.5500	1.50985	-5.14355	0.409484	-18.6288	0
0.5507	-4.89694	-6.36489	0.0992688	-15.8789	0
0.5513	-11.0035	-7.88413	2.84157	-14.3559	0
0.5520	-11.3082	-6.05707	2.54376	-14.0456	0
0.5527	-10.6944	-6.05707	-2.03501	-15.8789	0
0.5533	-7.948	-7.58624	-1.42699	-18.0153	0
0.5540	-1.23655	-6.05707	1.31531	-15.5757	0
0.5547	3.64694	-3.61439	-2.34523	-14.0456	0
0.5553	5.47937	-0.565989	-6.00576	-15.8789	0
0.5560	7.00266	3.71368	-4.4795	-14.9622	0
0.5567	5.17471	4.01157	-3.26346	-12.8258	0
0.5573	4.25626	3.09804	-3.56127	-12.8258	0
0.5580	7.00266	7.0699	-4.78972	-11.9091	0
0.5587	8.83509	8.58913	-5.08753	-10.9997	0
0.5593	8.53043	2.79023	-3.56127	-11.3029	0
0.5600	7.00266	-0.565989	-4.4795	-8.55293	0
0.5607	2.73296	2.18452	-9.6663	-5.49986	0
0.5613	-0.322579	3.09804	-11.5028	-8.86329	0
0.5620	0.595876	0.963174	-8.74806	-13.1289	0
0.5627	1.81451	-0.25817	-8.74806	-10.3862	0
0.5633	3.34228	-3.00868	-9.6663	-5.19672	0
0.5640	4.86557	-5.74926	-10.8823	-4.89358	0
0.5647	4.25626	-4.23002	-12.4086	-5.19672	0
0.5653	5.17471	-3.30657	-11.5028	-5.19672	0
0.5660	6.08869	-5.44144	-9.97651	-8.24979	0
0.5667	0.291218	-3.9222	-10.8823	-10.0831	0
0.5673	-5.20159	-3.30657	-11.8006	-6.72686	0
0.5680	-1.54121	-8.80758	-10.5845	-6.72686	0
0.5687	5.17471	-10.0289	-8.74806	-8.55293	0
0.5693	9.74907	-5.44144	-6.31598	-4.28008	0
0.5700	11.5815	-6.36489	-6.00576	-2.45401	0
0.5707	12.1908	-7.88413	-8.14004	-6.72686	0
0.5713	13.4139	-4.23002	-8.45026	-3.36343	0
0.5720	14.3279	-3.9222	-6.00576	2.43235	0
0.5727	12.8001	-6.36489	-5.69555	-0.923861	0
0.5733	11.8862	-4.52791	-8.74806	-1.8405	0
0.5740	12.8001	-2.39304	-9.6663	1.21257	0
0.5747	12.4955	-1.47951	-6.31598	-1.8405	0
0.5753	8.83509	0.0496482	-5.08753	-1.23422	0
0.5760	3.34228	-1.78733	-6.924	4.87192	0
0.5767	-1.54121	-3.9222	-6.00576	2.12921	0
0.5773	-2.75985	-0.565989	-3.56127	-1.23422	0
0.5780	-0.931896	1.27099	-4.4795	4.26564	0
0.5787	2.42383	-2.08522	-5.69555	4.56878	0
0.5793	6.08869	-3.9222	-4.16929	0.902208	0
0.5800	8.83509	-2.39304	-3.26346	4.26564	0
0.5807	11.2768	-1.47951	-2.64303	7.00835	0
0.5813	11.5815	-3.61439	-0.210946	3.349	0
0.5820	8.22578	-7.27842	1.62553	3.95528	0
0.5827	5.47937	-6.9706	1.01751	10.3646	0
0.5833	7.30732	-1.78733	0.0992688	13.4176	0
0.5840	9.13975	-0.565989	-1.11677	10.0614	0
0.5847	7.00266	-3.30657	-2.34523	7.3115	0
0.5853	4.56091	-1.47951	-2.95325	8.84164	0
0.5860	5.17471	4.01157	-1.42699	8.84164	0
0.5867	3.34228	4.9251	1.01751	8.84164	0
0.5873	0.595876	-0.25817	2.54376	11.8947	0
0.5880	3.03762	-4.23002	1.31531	11.5844	0
0.5887	6.08869	-3.30657	-0.818968	7.00835	0
0.5893	3.34228	-3.30657	-1.42699	7.925	0
0.5900	2.11917	-6.05707	-0.508753	10.6677	0
0.5907	6.08869	-6.36489	0.70729	9.75828	0
0.5913	9.13975	-6.05707	3.15178	11.2812	0
0.5920	11.5815	-7.58624	3.75981	13.4176	0
0.5927	11.8862	-7.27842	0.409484	10.3646	0
0.5933	7.61198	-5.44144	0.409484	10.0614	0
0.5940	7.00266	-6.05707	3.15178	13.7208	0
0.5947	9.44441	-7.88413	1.31531	11.5844	0
0.5953	3.9516	-6.66278	-1.42699	8.5385	0
0.5960	-2.15053	-4.23002	-0.210946	11.2812	0
0.5967	-1.23655	-2.39304	0.409484	12.1979	0
0.5973	-1.23655	-1.47951	-0.508753	9.14478	0
0.5980	-3.98296	0.0496482	0.409484	10.3646	0
0.5987	-2.45519	2.49234	0.70729	14.0311	0
0.5993	-0.931896	3.09804	-0.508753	15.2509	0
0.6000	-2.15053	1.8767	-0.210946	14.3343	0
0.6007	-2.15053	1.8767	0.70729	12.1979	0
0.6013	-2.75985	1.27099	0.70729	10.6677	0
0.6020	-5.51073	-3.30657	0.409484	12.8041	0
0.6027	-4.59228	-9.41329	-1.42699	14.3343	0
0.6033	-1.23655	-11.856	-3.26346	12.501	0
0.6040	-0.627238	-10.9425	-2.64303	11.5844	0
0.6047	-0.627238	-7.58624	-2.03501	11.8947	0
0.6053	0.595876	-6.36489	-3.87148	10.3646	0
0.6060	-0.322579	-8.49976	-5.08753	8.5385	0
0.6067	-3.06898	-7.27842	-3.56127	8.5385	0
0.6073	-2.15053	-0.863878	-2.64303	8.22814	0
0.6080	4.25626	3.40586	-4.16929	7.00835	0
0.6087	9.44441	4.01157	-5.08753	7.3115	0
0.6093	10.0537	4.31939	-5.39774	7.00835	0
0.6100	9.13975	5.84855	-7.22181	4.26564	0
0.6107	9.44441	7.6756	-6.00576	4.26564	0
0.6113	9.13975	10.4261	-1.7372	8.22814	0
0.6120	7.00266	10.4261	-3.87148	7.00835	0
0.6127	1.50985	8.89695	-9.6663	-0.317577	0
0.6133	-6.12005	8.58913	-9.35608	-0.923861	0
0.6140	-10.3897	7.36779	-4.78972	4.26564	0
0.6147	-9.47577	4.01157	-6.00576	3.65214	0
0.6153	-8.25714	6.45426	-9.6663	1.51571	0
0.6160	-7.64334	11.6475	-9.35608	2.7355	0
0.6167	-4.89694	9.50266	-5.08753	1.51571	0
0.6173	-3.06898	5.23291	-4.4795	-0.317577	0
0.6180	-5.20159	7.36779	-8.14004	2.12921	0
0.6187	-7.64334	8.89695	-8.74806	4.56878	0
0.6193	-7.64334	6.76208	-5.08753	3.349	0
0.6200	-7.64334	8.58913	-4.4795	2.7355	0
0.6207	-8.5618	12.8688	-6.00576	3.03864	0
0.6213	-10.3897	13.7823	-6.61378	1.81885	0
0.6220	-10.3897	11.3396	-7.53202	0.902208	0
0.6227	-3.98296	9.50266	-8.14004	2.7355	0
0.6233	3.03762	9.20477	-6.924	5.17507	0
0.6240	2.42383	7.6756	-6.924	3.349	0
0.6247	1.50985	3.09804	-7.84224	-0.620719	0
0.6253	7.00266	1.56888	-8.45026	-1.53736	0
0.6260	11.2768	2.79023	-8.45026	-0.317577	0
0.6267	7.92112	0.347537	-7.53202	-0.317577	0
0.6273	1.50985	-1.78733	-6.61378	-0.620719	0
0.6280	-0.322579	1.27099	-8.14004	-0.620719	0
0.6287	1.50985	3.09804	-10.5845	-0.923861	0
0.6293	2.42383	3.71368	-10.8823	-0.923861	0
0.6300	2.73296	5.54073	-10.5845	-0.923861	0
0.6307	5.78403	4.31939	-9.6663	-0.923861	0
0.6313	7.92112	3.09804	-10.5845	0.295924	0
0.6320	7.30732	5.84855	-12.1108	0.599066	0
0.6327	7.92112	5.54073	-10.5845	-0.317577	0
0.6333	9.74907	3.09804	-7.84224	-0.620719	0
0.6340	10.3584	4.01157	-8.74806	-0.317577	0
0.6347	8.83509	4.9251	-9.6663	1.51571	0
0.6353	3.34228	3.40586	-7.22181	3.65214	0
0.6360	-2.45519	2.79023	-7.53202	5.17507	0
0.6367	0.595876	0.963174	-10.2743	4.87192	0
0.6373	9.74907	-1.1717	-9.35608	3.03864	0
0.6380	15.8557	1.27099	-6.924	2.12921	0
0.6387	14.0232	2.18452	-8.74806	4.26564	0
0.6393	7.92112	-1.47951	-10.5845	6.40207	0
0.6400	1.50985	-0.863878	-6.924	7.00835	0
0.6407	-3.37364	3.09804	-4.78972	7.00835	0
0.6413	-8.25714	0.963174	-8.74806	5.48543	0
0.6420	-12.2222	-3.61439	-10.8823	4.56878	0
0.6427	-14.0546	0.0496482	-7.84224	7.925	0
0.6433	-15.8826	6.14644	-6.924	10.9781	0
0.6440	-19.2428	4.9251	-7.53202	7.925	0
0.6447	-20.4614	0.655356	-4.78972	4.87192	0
0.6453	-16.801	1.27099	-2.64303	5.48543	0
0.6460	-9.47577	4.62721	-3.56127	3.65214	0
0.6467	-3.06898	5.23291	-2.64303	1.51571	0
0.6473	-0.322579	3.71368	-0.818968	4.26564	0
0.6480	4.25626	2.49234	-2.34523	5.17507	0
0.6487	8.83509	3.40586	-3.56127	0.599066	0
0.6493	6.08869	3.40586	-2.34523	-0.317577	0
0.6500	-1.54121	0.963174	-3.56127	2.43235	0
0.6507	-7.64334	-0.863878	-5.69555	1.81885	0
0.6513	-9.78043	-1.47951	-2.03501	0.295924	0
0.6520	-9.17111	-2.39304	1.92333	-0.317577	0
0.6527	-8.5618	-2.39304	0.0992688	-2.45401	0
0.6533	-11.9175	-2.39304	-0.818968	-3.06029	0
0.6540	-13.1362	-3.61439	2.23355	-1.23422	0
0.6547	-7.64334	-2.08522	1.01751	-2.14365	0
0.6553	-3.98296	-0.565989	-1.11677	-5.19672	0
0.6560	-6.72937	-3.30657	2.84157	-4.28008	0
0.6567	-6.72937	-4.52791	5.89408	-3.97693	0
0.6573	-0.322579	1.27099	4.07002	-5.19672	0
0.6580	4.25626	7.36779	3.15178	-4.59044	0
0.6587	5.17471	7.0699	5.59628	-4.28008	0
0.6593	5.17471	3.09804	5.89408	-6.11336	0
0.6600	0.900534	-0.25817	4.67804	-5.81022	0
0.6607	-7.33868	0.347537	4.67804	-7.63629	0
0.6613	-15.2732	1.27099	5.28606	-11.606	0
0.6620	-21.3798	0.655356	5.89408	-11.3029	0
0.6627	-23.8171	1.8767	5.59628	-8.86329	0
0.6633	-22.5985	3.09804	4.97585	-10.3862	0
0.6640	-20.1567	0.347537	5.89408	-9.77272	0
0.6647	-16.1917	-2.70086	6.81232	-6.72686	0
0.6653	-10.3897	-1.47951	7.12254	-7.63629	0
0.6660	-5.81539	-0.25817	7.12254	-11.9091	0
0.6667	-3.6783	-1.47951	4.97585	-10.6894	0
0.6673	-1.84587	-1.78733	3.44959	-6.72686	0
0.6680	-3.98296	0.655356	6.81232	-7.63629	0
0.6687	-7.33868	1.27099	10.4729	-10.3862	0
0.6693	-3.06898	0.963174	10.1751	-9.46958	0
0.6700	1.50985	2.79023	7.12254	-7.94665	0
0.6707	-1.84587	2.79023	6.50211	-10.0831	0
0.6713	-3.98296	-0.863878	8.33858	-7.94665	0
0.6720	-2.15053	-2.39304	8.64879	-4.89358	0
0.6727	-3.6783	-2.08522	5.89408	-7.94665	0
0.6733	-4.89694	-5.14355	6.50211	-10.6894	0
0.6740	-2.15053	-5.44144	8.33858	-8.86329	0
0.6747	-3.06898	-4.23002	6.50211	-9.16644	0
0.6753	-6.72937	-8.19195	4.07002	-9.46958	0
0.6760	-7.03402	-10.6346	4.97585	-6.11336	0
0.6767	-5.81539	-8.80758	5.89408	-7.03001	0
0.6773	-6.12005	-10.6346	5.28606	-8.55293	0
0.6780	-5.51073	-12.4617	5.28606	-5.81022	0
0.6787	-3.98296	-9.72111	5.28606	-5.19672	0
0.6793	-4.89694	-9.72111	4.97585	-8.55293	0
0.6800	-8.25714	-8.80758	5.89408	-7.63629	0
0.6807	-8.86646	-0.565989	6.50211	-5.19672	0
0.6813	-5.20159	5.84855	5.89408	-6.41651	0
0.6820	-4.89694	8.29124	6.2043	-7.63629	0
0.6827	-6.12005	10.4261	6.50211	-6.72686	0
0.6833	-2.45519	7.98342	5.59628	-4.28008	0
0.6840	-1.23655	1.8767	6.50211	-3.06029	0
0.6847	-5.20159	-0.565989	6.81232	-4.89358	0
0.6853	-3.98296	-0.565989	3.15178	-6.72686	0
0.6860	1.20519	-2.70086	1.31531	-6.72686	0
0.6867	1.81451	-4.52791	2.23355	-4.89358	0
0.6873	3.64694	-4.23002	0.70729	-3.67379	0
0.6880	8.83509	-4.23002	0.409484	-5.19672	0
0.6887	11.8862	-5.14355	4.36783	-7.63629	0
0.6893	12.4955	-6.05707	3.15178	-7.03001	0
0.6900	10.9722	-6.9706	-2.34523	-5.81022	0
0.6907	4.86557	-6.9706	-0.508753	-6.72686	0
0.6913	0.595876	-5.44144	3.75981	-6.41651	0
0.6920	0.900534	-3.00868	1.01751	-5.19672	0
0.6927	0.595876	-3.9222	-0.508753	-5.19672	0
0.6933	-0.0134408	-6.05707	1.31531	-4.89358	0
0.6940	3.64694	-3.30657	0.409484	-4.89358	0
0.6947	10.0537	-0.565989	0.409484	-5.19672	0
0.6953	14.3279	-2.70086	2.23355	-2.14365	0
0.6960	17.9883	-4.52791	1.62553	0.902208	0
0.6967	25.0089	-1.1717	0.0992688	-3.06029	0
0.6973	32.0295	2.18452	0.409484	-6.11336	0
0.6980	30.8063	2.18452	0.409484	-3.67379	0
0.6987	25.3135	1.27099	-0.508753	-2.45401	0
0.6993	21.6531	-0.565989	-0.508753	-4.28008	0
0.7000	16.1603	-0.565989	-1.11677	-2.75715	0
0.7007	7.61198	0.0496482	-1.7372	0.599066	0
0.7013	3.03762	-3.61439	-2.34523	-1.23422	0
0.7020	0.595876	-6.9706	-2.64303	-4.59044	0
0.7027	-5.51073	-4.23002	-2.95325	-1.23422	0
0.7033	-13.1362	-3.61439	-1.7372	2.43235	0
0.7040	-18.9381	-6.9706	0.409484	1.21257	0
0.7047	-21.9892	-7.27842	1.62553	1.81885	0
0.7053	-19.8521	-4.23002	-0.508753	4.26564	0
0.7060	-16.1917	-0.863878	-4.16929	1.51571	0
0.7067	-14.0546	1.27099	-4.16929	-0.923861	0
0.7073	-10.6944	2.18452	-2.34523	2.43235	0
0.7080	-10.3897	3.40586	-1.42699	2.43235	0
0.7087	-16.801	3.40586	-2.34523	-1.23422	0
0.7093	-21.6845	0.347537	-4.16929	-0.923861	0
0.7100	-18.629	0.347537	-6.924	-0.317577	0
0.7107	-14.9686	4.01157	-6.00576	-1.23422	0
0.7113	-10.6944	2.18452	-3.26346	2.7355	0
0.7120	-3.37364	0.655356	-4.16929	6.09171	0
0.7127	1.50985	5.84855	-7.22181	1.51571	0
0.7133	4.25626	6.76208	-6.00576	-0.317577	0
0.7140	7.92112	1.8767	-3.87148	5.17507	0
0.7147	9.44441	-3.00868	-6.00576	6.09171	0
0.7153	7.92112	-6.9706	-7.53202	1.51571	0
0.7160	9.74907	-7.58624	-5.08753	1.51571	0
0.7167	12.8001	-3.30657	-4.78972	4.56878	0
0.7173	15.2419	-0.863878	-7.22181	6.09171	0
0.7180	16.465	0.0496482	-7.53202	8.22814	0
0.7187	16.1603	4.9251	-6.00576	9.75828	0
0.7193	17.0743	7.98342	-7.22181	9.14478	0
0.7200	21.0438	5.23291	-8.14004	8.84164	0
0.7207	20.43	4.01157	-6.924	7.925	0
0.7213	15.2419	6.45426	-7.84224	5.48543	0
0.7220	16.7697	6.76208	-8.74806	6.09171	0
0.7227	21.6531	5.23291	-7.84224	9.14478	0
0.7233	20.1254	4.01157	-7.22181	8.22814	0
0.7240	16.465	2.79023	-8.74806	6.40207	0
0.7247	16.1603	1.56888	-8.74806	8.22814	0
0.7253	14.6326	0.347537	-6.924	11.2812	0
0.7260	12.1908	-2.39304	-5.08753	10.0614	0
0.7267	12.4955	-5.14355	-4.16929	7.62186	0
0.7273	12.4955	-4.83573	-3.87148	8.5385	0
0.7280	9.74907	-2.39304	-2.95325	9.75828	0
0.7287	9.44441	-1.47951	-3.87148	8.84164	0
0.7293	9.13975	-1.47951	-6.61378	8.84164	0
0.7300	7.00266	-1.1717	-6.00576	7.925	0
0.7307	7.00266	0.347537	-0.818968	6.40207	0
0.7313	9.74907	2.79023	1.92333	9.14478	0
0.7320	10.3584	5.84855	-0.508753	11.8947	0
0.7327	5.78403	7.98342	-4.16929	7.925	0
0.7333	-3.06898	8.29124	-6.924	6.09171	0
0.7340	-6.72937	8.58913	-8.74806	8.84164	0
0.7347	-3.06898	10.1183	-8.14004	7.00835	0
0.7353	-1.23655	10.4261	-4.78972	5.17507	0
0.7360	-4.28762	8.29124	-3.87148	7.925	0
0.7367	-5.81539	4.9251	-5.39774	8.84164	0
0.7373	-10.0851	2.18452	-3.87148	7.00835	0
0.7380	-16.1917	1.56888	-1.42699	9.75828	0
0.7387	-17.1057	1.56888	-3.87148	10.6677	0
0.7393	-15.5779	1.56888	-4.16929	7.925	0
0.7400	-15.8826	1.27099	0.409484	7.62186	0
0.7407	-11.9175	2.49234	0.0992688	10.3646	0
0.7413	-4.89694	4.9251	-3.26346	10.3646	0
0.7420	1.81451	5.23291	-1.42699	8.84164	0
0.7427	9.74907	4.31939	2.54376	9.75828	0
0.7433	9.13975	3.09804	1.31531	10.0614	0
0.7440	-1.23655	2.18452	-0.508753	5.78857	0
0.7447	-2.75985	1.8767	0.409484	2.7355	0
0.7453	6.08869	3.09804	0.409484	4.87192	0
0.7460	10.6675	3.09804	-0.818968	4.87192	0
0.7467	13.1093	0.0496482	0.0992688	3.349	0
0.7473	17.0743	-2.39304	1.31531	5.17507	0
0.7480	13.1093	-2.39304	1.31531	3.95528	0
0.7487	4.56091	-3.61439	2.23355	0.599066	0
0.7493	0.900534	-4.83573	5.28606	3.349	0
0.7500	-1.23655	-3.30657	4.67804	5.17507	0
0.7507	-5.51073	-3.9222	1.62553	2.43235	0
0.7513	-9.47577	-6.66278	3.15178	3.349	0
0.7520	-13.7499	-5.14355	6.81232	7.00835	0
0.7527	-18.0196	-1.47951	5.89408	5.48543	0
0.7533	-21.0707	-0.863878	2.23355	4.26564	0
0.7540	-24.4309	-2.39304	2.23355	5.17507	0
0.7547	-26.2589	-6.36489	6.2043	3.95528	0
0.7553	-23.2078	-13.3851	7.12254	3.03864	0
0.7560	-17.715	-16.1257	5.28606	5.17507	0
0.7567	-8.86646	-12.4617	5.59628	4.87192	0
0.7573	5.17471	-8.19195	4.97585	2.43235	0
0.7580	13.1093	-6.05707	2.23355	3.349	0
0.7587	8.83509	-1.47951	2.23355	5.48543	0
0.7593	0.595876	5.54073	4.36783	2.7355	0
0.7600	-3.06898	10.724	4.07002	0.599066	0
0.7607	-2.75985	10.4261	3.75981	2.7355	0
0.7613	1.20519	7.0699	3.75981	1.81885	0
0.7620	6.39335	4.31939	1.62553	-2.45401	0
0.7627	8.83509	2.79023	1.31531	-1.8405	0
0.7633	7.92112	4.31939	2.84157	2.43235	0
0.7640	5.17471	7.6756	2.54376	3.349	0
0.7647	0.291218	5.84855	1.01751	3.349	0
0.7653	-3.37364	1.27099	0.409484	3.03864	0
0.7660	-1.23655	2.79023	1.31531	0.599066	0
0.7667	2.42383	5.84855	2.23355	1.21257	0
0.7673	2.42383	0.347537	2.23355	3.65214	0
0.7680	0.900534	-6.05707	1.31531	1.51571	0
0.7687	0.595876	-4.23002	1.31531	-2.14365	0
0.7693	-1.54121	-1.47951	1.31531	-1.8405	0
0.7700	-2.15053	-4.83573	1.31531	-0.317577	0
0.7707	2.42383	-3.9222	1.31531	1.51571	0
0.7713	7.00266	2.79023	1.31531	3.03864	0
0.7720	6.39335	3.09804	1.31531	1.51571	0
0.7727	5.17471	-3.30657	1.31531	-0.317577	0
0.7733	3.34228	-4.23002	1.31531	-0.00721767	0
0.7740	2.42383	-0.565989	1.31531	-0.317577	0
0.7747	3.03762	1.27099	1.31531	-0.620719	0
0.7753	1.20519	-0.565989	1.31531	0.902208	0
0.7760	-1.23655	-1.78733	1.31531	2.43235	0
0.7767	1.50985	-1.47951	1.31531	3.03864	0
0.7773	6.08869	-2.39304	1.31531	3.65214	0
0.7780	7.30732	-2.70086	1.31531	2.43235	0
0.7787	8.83509	-0.863878	1.31531	2.12921	0
0.7793	8.83509	-0.565989	1.31531	2.7355	0
0.7800	5.78403	-3.00868	-0.210946	1.21257	0
0.7807	3.64694	-4.23002	-0.210946	-1.23422	0
0.7813	3.34228	-3.9222	-1.7372	-2.14365	0
0.7820	2.42383	-3.61439	-1.7372	-3.97693	0
0.7827	2.73296	-2.39304	-2.34523	-3.67379	0
0.7833	0.291218	-1.47951	-3.87148	-0.00721767	0
0.7840	-6.72937	-1.47951	-3.56127	0.599066	0
0.7847	-11.3082	-0.25817	-2.95325	-0.00721767	0
0.7853	-13.1362	0.0496482	-3.87148	0.599066	0
0.7860	-14.9686	-0.25817	-4.16929	-3.06029	0
0.7867	-17.4103	3.71368	-3.56127	-6.72686	0
0.7873	-24.4309	4.62721	-3.56127	-5.19672	0
0.7880	-30.533	-1.47951	-3.26346	-5.81022	0
0.7887	-23.2078	-3.9222	-3.26346	-9.16644	0
0.7893	-8.5618	-2.08522	-4.78972	-8.24979	0
0.7900	0.291218	-4.23002	-5.08753	-6.72686	0
0.7907	4.86557	-4.83573	-3.56127	-7.03001	0
0.7913	6.39335	-1.1717	-2.34523	-3.97693	0
0.7920	3.9516	-0.25817	1.31531	-2.14365	0
0.7927	1.81451	-0.25817	1.31531	-5.81022	0
0.7933	0.595876	3.40586	1.31531	-7.33315	0
0.7940	-3.98296	6.14644	1.31531	-5.81022	0
0.7947	-7.33868	6.45426	1.31531	-5.81022	0
0.7953	-7.64334	7.0699	1.31531	-4.89358	0
0.7960	-8.5618	6.45426	1.31531	-0.923861	0
0.7967	-8.86646	3.40586	1.31531	-1.23422	0
0.7973	-7.03402	1.8767	1.31531	-3.36343	0
0.7980	-5.81539	4.62721	1.31531	-1.23422	0
0.7987	-3.98296	5.84855	1.31531	0.599066	0
0.7993	-1.23655	1.27099	1.31531	-1.8405	0
0.8000	0.291218	-3.30657	1.31531	-2.45401	0
0.8007	0.595876	-3.61439	1.31531	-1.8405	0
0.8013	-0.322579	-2.39304	1.31531	-2.45401	0
0.8020	-0.322579	-1.1717	1.31531	-2.14365	0
0.8027	0.900534	0.347537	1.31531	0.295924	0
0.8033	3.34228	1.8767	1.31531	1.51571	0
0.8040	5.17471	4.62721	1.31531	-0.00721767	0
0.8047	4.25626	5.54073	1.31531	-3.06029	0
0.8053	3.34228	2.79023	1.31531	-3.06029	0
0.8060	6.08869	4.01157	1.31531	-0.620719	0
0.8067	8.83509	8.29124	1.31531	-0.923861	0
0.8073	7.00266	6.76208	1.31531	-2.45401	0
0.8080	8.22578	2.79023	1.31531	-0.317577	0
0.8087	12.1908	1.8767	1.31531	1.21257	0
0.8093	9.13975	-0.565989	1.31531	-0.923861	0
0.8100	4.56091	-3.61439	1.31531	-3.06029	0
0.8107	3.03762	-4.23002	1.31531	-3.06029	0
0.8113	-3.98296	-5.44144	1.31531	-0.923861	0
0.8120	-11.0035	-7.58624	1.31531	2.12921	0
0.8127	-7.03402	-6.66278	1.31531	0.599066	0
0.8133	-0.322579	-3.9222	1.31531	-2.14365	0
0.8140	2.42383	-0.565989	1.31531	-1.23422	0
0.8147	6.39335	1.27099	1.31531	-2.14365	0
0.8153	4.25626	-1.47951	1.31531	-3.36343	0
0.8160	-5.81539	-4.23002	-1.42699	-1.23422	0
0.8167	-9.78043	-2.70086	-3.56127	0.599066	0
0.8173	-4.28762	0.655356	-2.64303	-0.317577	0
0.8180	1.50985	4.31939	-3.26346	1.51571	0
0.8187	1.20519	7.36779	-5.08753	3.349	0
0.8193	-4.89694	4.9251	-4.16929	3.65214	0
0.8200	-9.17111	1.8767	-3.56127	3.65214	0
0.8207	-7.64334	7.36779	-6.31598	1.81885	0
0.8213	-5.81539	13.1667	-5.08753	0.295924	0
0.8220	-6.12005	9.20477	-2.95325	1.51571	0
0.8227	-4.89694	2.18452	-5.39774	1.51571	0
0.8233	-3.06898	0.655356	-6.00576	1.51571	0
0.8240	-2.15053	2.18452	-3.26346	4.26564	0
0.8247	2.73296	3.71368	-4.78972	5.17507	0
0.8253	8.83509	4.9251	-8.74806	3.349	0
0.8260	12.4955	5.54073	-8.74806	4.26564	0
0.8267	13.4139	5.54073	-8.14004	5.48543	0
0.8273	13.1093	5.84855	-8.45026	4.26564	0
0.8280	10.6675	5.23291	-8.45026	4.26564	0
0.8287	8.83509	5.84855	-8.14004	4.26564	0
0.8293	8.22578	8.89695	-8.45026	3.03864	0
0.8300	11.8862	9.81047	-9.97651	2.43235	0
0.8307	18.2929	6.76208	-12.4086	0.599066	0
0.8313	17.0743	4.31939	-10.8823	-0.317577	0
0.8320	6.698	4.01157	-7.84224	0.599066	0
0.8327	-0.0134408	0.655356	-8.14004	2.12921	0
0.8333	1.50985	-2.70086	-10.5845	1.51571	0
0.8340	0.595876	0.655356	-9.97651	-1.23422	0
0.8347	-3.06898	4.9251	-7.53202	-3.97693	0
0.8353	-2.15053	0.655356	-6.00576	-2.75715	0
0.8360	-0.627238	-2.39304	-5.08753	1.51571	0
0.8367	-3.98296	1.8767	-4.78972	1.21257	0
0.8373	-7.64334	4.9251	-4.78972	-0.317577	0
0.8380	-6.12005	2.49234	-5.69555	3.349	0
0.8387	-1.23655	1.27099	-5.69555	5.78857	0
0.8393	2.42383	0.347537	-3.87148	4.87192	0
0.8400	3.34228	-1.78733	-2.64303	3.95528	0
0.8407	7.00266	-2.08522	-3.56127	-0.317577	0
0.8413	17.0743	-0.25817	-5.08753	-6.72686	0
0.8420	21.9578	0.655356	-6.31598	-6.72686	0
0.8427	14.0232	0.963174	-7.22181	-3.67379	0
0.8433	5.17471	0.0496482	-6.924	-3.36343	0
0.8440	2.73296	-1.78733	-4.78972	-3.36343	0
0.8447	-0.627238	-3.30657	-3.56127	-3.36343	0
0.8453	-3.98296	-4.52791	-5.69555	-5.49986	0
0.8460	-2.15053	-3.30657	-7.53202	-6.72686	0
0.8467	0.900534	0.347537	-6.61378	-5.49986	0
0.8473	-0.322579	0.0496482	-5.69555	-5.49986	0
0.8480	-2.75985	-3.30657	-6.00576	-6.41651	0
0.8487	-2.15053	-3.30657	-5.08753	-7.03001	0
0.8493	-0.627238	-2.39304	-3.87148	-8.55293	0
0.8500	-2.45519	-4.83573	-4.16929	-8.55293	0
0.8507	-5.81539	-5.74926	-4.16929	-5.81022	0
0.8513	-5.81539	-5.14355	-3.26346	-3.36343	0
0.8520	-4.28762	-5.74926	-3.26346	-4.89358	0
0.8527	-2.75985	-5.14355	-3.26346	-7.94665	0
0.8533	2.42383	-2.39304	-3.26346	-6.11336	0
0.8540	7.61198	-0.863878	-3.26346	-2.75715	0
0.8547	8.53043	0.655356	-3.26346	-4.28008	0
0.8553	12.8001	1.56888	-3.26346	-6.72686	0
0.8560	23.4811	0.655356	-3.26346	-2.75715	0
0.8567	28.3646	0.655356	-3.26346	0.295924	0
0.8573	23.4811	2.79023	-3.26346	-2.75715	0
0.8580	14.9372	2.18452	-3.26346	-3.97693	0
0.8587	7.92112	2.49234	-3.26346	-0.923861	0
0.8593	1.20519	4.9251	-3.26346	-1.23422	0
0.8600	-5.81539	3.40586	-3.26346	-2.45401	0
0.8607	-9.78043	-2.08522	-3.26346	0.599066	0
0.8613	-8.5618	-5.44144	-3.26346	0.902208	0
0.8620	-5.51073	-6.36489	-3.26346	-3.06029	0
0.8627	-1.23655	-6.9706	-3.26346	-3.06029	0
0.8633	6.08869	-8.80758	-3.26346	-2.75715	0
0.8640	9.13975	-11.5482	-3.26346	-4.59044	0
0.8647	3.03762	-9.72111	-3.26346	-3.97693	0
0.8653	-3.06898	-0.863878	-3.26346	-5.49986	0
0.8660	-4.89694	2.18452	-3.26346	-10.6894	0
0.8667	-7.64334	-1.47951	-3.26346	-9.77272	0
0.8673	-8.5618	0.0496482	-3.26346	-5.81022	0
0.8680	-6.72937	4.01157	-3.26346	-8.86329	0
0.8687	-9.17111	2.79023	-3.26346	-10.9997	0
0.8693	-13.4453	2.18452	-3.26346	-6.41651	0
0.8700	-13.1362	4.9251	-3.26346	-6.72686	0
0.8707	-12.2222	4.9251	-3.26346	-10.3862	0
0.8713	-12.5268	4.9251	-3.26346	-6.72686	0
0.8720	-11.3082	5.23291	-3.26346	-4.89358	0
0.8727	-9.47577	2.49234	-3.26346	-9.46958	0
0.8733	-5.81539	2.18452	-3.26346	-9.46958	0
0.8740	-3.06898	6.45426	-3.26346	-5.49986	0
0.8747	-6.12005	6.76208	-3.26346	-7.03001	0
0.8753	-10.6944	2.79023	-3.26346	-9.46958	0
0.8760	-13.4453	0.963174	-3.26346	-8.24979	0
0.8767	-15.2732	0.347537	-3.26346	-9.46958	0
0.8773	-12.8315	-0.863878	-3.26346	-13.1289	0
0.8780	-8.25714	-1.1717	-3.26346	-11.3029	0
0.8787	-6.42471	-0.565989	-3.26346	-5.49986	0
0.8793	-3.6783	-2.39304	-3.26346	-5.81022	0
0.8800	-2.15053	-4.23002	-3.26346	-9.77272	0
0.8807	-9.78043	-4.23002	-3.26346	-9.46958	0
0.8813	-16.801	-2.70086	-3.26346	-8.55293	0
0.8820	-13.7499	-2.70086	-3.26346	-11.9091	0
0.8827	-6.12005	-1.78733	-3.26346	-13.1289	0
0.8833	-3.98296	-0.565989	-3.26346	-10.3862	0
0.8840	-7.64334	-1.47951	-3.26346	-9.77272	0
0.8847	-6.72937	-3.61439	-3.26346	-11.3029	0
0.8853	1.50985	-5.74926	-3.26346	-11.3029	0
0.8860	5.47937	-7.88413	-3.26346	-11.3029	0
0.8867	3.34228	-7.88413	-3.26346	-10.3862	0
0.8873	4.86557	-4.83573	-3.26346	-7.33315	0
0.8880	3.9516	-2.70086	-3.26346	-9.77272	0
0.8887	-2.75985	-1.47951	-3.26346	-14.6591	0
0.8893	-5.51073	-1.1717	-3.26346	-13.4393	0
0.8900	-4.28762	-4.83573	-3.26346	-12.5227	0
0.8907	-3.98296	-7.88413	-3.26346	-14.9622	0
0.8913	-0.322579	-6.9706	-3.26346	-13.4393	0
0.8920	3.9516	-7.58624	-3.26346	-10.3862	0
0.8927	3.34228	-9.10547	-3.26346	-10.9997	0
0.8933	4.56091	-6.66278	-3.26346	-10.3862	0
0.8940	8.22578	-3.00868	-3.26346	-7.94665	0
0.8947	7.30732	-1.1717	-3.26346	-10.9997	0
0.8953	4.25626	2.49234	-3.26346	-14.0456	0
0.8960	5.17471	6.76208	-3.26346	-10.3862	0
0.8967	9.13975	7.36779	-3.26346	-7.03001	0
0.8973	13.7186	6.45426	-3.26346	-9.46958	0
0.8980	16.465	5.23291	-3.26346	-8.55293	0
0.8987	17.379	1.27099	-3.26346	-3.97693	0
0.8993	16.7697	-2.70086	-3.26346	-3.97693	0
0.9000	13.4139	-5.14355	5.28606	-5.81022	0
0.9007	9.74907	-9.72111	0.409484	-3.97693	0
0.9013	7.00266	-13.9908	-1.11677	-3.67379	0
0.9020	0.900534	-11.5482	0.409484	-3.36343	0
0.9027	-6.42471	-9.72111	-0.508753	-0.317577	0
0.9033	-12.2222	-10.0289	-0.508753	3.349	0
0.9040	-21.9892	-6.36489	1.62553	4.87192	0
0.9047	-33.2794	-1.47951	0.0992688	4.26564	0
0.9053	-33.2794	-0.565989	-2.34523	3.349	0
0.9060	-25.0402	1.27099	-2.03501	4.87192	0
0.9067	-19.2428	6.14644	-3.26346	7.62186	0
0.9073	-14.9686	9.20477	-6.00576	7.62186	0
0.9080	-10.6944	7.0699	-5.69555	6.09171	0
0.9087	-8.5618	3.40586	-6.00576	6.70521	0
0.9093	-3.6783	3.09804	-7.53202	7.62186	0
0.9100	5.78403	3.09804	-6.924	7.925	0
0.9107	10.6675	1.27099	-5.08753	10.6677	0
0.9113	9.44441	2.18452	-5.69555	15.5541	0
0.9120	7.30732	2.49234	-5.69555	15.2509	0
0.9127	5.47937	-2.08522	-5.69555	9.75828	0
0.9133	7.00266	-4.52791	-5.69555	8.84164	0
0.9140	10.0537	-0.565989	-5.69555	13.4176	0
0.9147	7.30732	2.18452	-5.69555	14.3343	0
0.9153	5.78403	1.27099	-5.69555	14.0311	0
0.9160	11.5815	2.18452	-5.69555	16.7739	0
0.9167	14.6326	2.49234	-5.69555	17.077	0
0.9173	13.1093	-0.25817	-5.69555	15.8572	0
0.9180	16.465	-1.1717	-5.69555	17.9936	0
0.9187	19.5161	1.27099	-5.69555	19.5238	0
0.9193	12.4955	1.27099	-5.69555	18.9103	0
0.9200	2.42383	-1.1717	-5.69555	19.5238	0
0.9207	-0.627238	-0.25817	-5.69555	20.7436	0
0.9213	3.34228	3.40586	-5.69555	21.9634	0
0.9220	7.00266	1.8767	-5.69555	23.7966	0
0.9227	7.00266	-2.39304	-5.69555	26.5394	0
0.9233	4.25626	-3.30657	-5.69555	28.0695	0
0.9240	2.42383	-4.23002	-5.69555	26.5394	0
0.9247	0.900534	-6.05707	-5.69555	25.6227	0
0.9253	-0.931896	-5.14355	-5.69555	28.0695	0
0.9260	-1.23655	-5.14355	-5.69555	27.1529	0
0.9267	0.291218	-6.66278	-5.69555	25.6227	0
0.9273	2.11917	-4.23002	-5.69555	29.8956	0
0.9280	4.25626	-0.863878	-5.69555	30.2059	0
0.9287	4.25626	-1.47951	-5.69555	24.4029	0
0.9293	3.9516	-2.08522	-5.69555	25.9331	0
0.9300	8.53043	-0.565989	-5.69555	32.9486	0
0.9307	14.0232	0.347537	-5.69555	32.6455	0
0.9313	16.7697	0.347537	-5.69555	29.8956	0
0.9320	17.6836	-0.565989	-5.69555	32.032	0
0.9327	16.1603	-0.863878	-5.69555	31.4257	0
0.9333	14.9372	1.27099	-5.69555	28.0695	0
0.9340	17.6836	4.9251	-5.69555	28.3726	0
0.9347	18.2929	6.76208	-5.69555	29.5924	0
0.9353	13.4139	5.23291	-5.69555	29.2893	0
0.9360	8.83509	3.09804	-8.14004	28.3726	0
0.9367	3.9516	1.27099	-8.74806	25.6227	0
0.9373	-5.51073	-0.565989	-9.6663	23.1831	0
0.9380	-13.4453	-0.25817	-5.39774	24.0998	0
0.9387	-14.0546	1.27099	-4.16929	24.7061	0
0.9393	-11.6129	1.27099	-8.74806	23.1831	0
0.9400	-10.0851	0.655356	-8.14004	21.9634	0
0.9407	-6.72937	-0.25817	-6.31598	19.8269	0
0.9413	-0.322579	-3.61439	-9.6663	15.2509	0
0.9420	0.900534	-6.05707	-10.5845	13.4176	0
0.9427	-4.28762	-5.74926	-7.53202	15.2509	0
0.9433	-7.64334	-6.05707	-7.84224	13.7208	0
0.9440	-7.03402	-6.9706	-6.31598	9.75828	0
0.9447	-6.12005	-6.66278	-2.03501	8.84164	0
0.9453	-6.72937	-4.52791	-2.64303	8.84164	0
0.9460	-4.89694	-2.39304	-6.00576	4.26564	0
0.9467	1.50985	-1.1717	-5.39774	0.902208	0
0.9473	6.698	-2.39304	-3.26346	2.12921	0
0.9480	3.64694	-3.9222	-3.26346	-2.14365	0
0.9487	-0.931896	-2.39304	-3.26346	-10.0831	0
0.9493	0.595876	0.0496482	-3.26346	-10.9997	0
0.9500	1.81451	0.0496482	-3.26346	-9.46958	0
0.9507	1.20519	-2.39304	-3.26346	-10.0831	0
0.9513	4.25626	-4.23002	-3.26346	-8.86329	0
0.9520	7.30732	-5.14355	-3.26346	-10.6894	0
0.9527	4.86557	-5.74926	-3.26346	-16.7955	0
0.9533	4.25626	-4.83573	-3.26346	-17.0987	0
0.9540	5.17471	-3.9222	-3.26346	-14.6591	0
0.9547	1.50985	-5.14355	-3.26346	-16.7955	0
0.9553	-4.89694	-5.74926	-3.26346	-16.7955	0
0.9560	-8.86646	-2.39304	-3.26346	-14.3559	0
0.9567	-7.64334	0.347537	-3.26346	-18.6288	0
0.9573	-2.75985	-0.565989	-3.26346	-23.2048	0
0.9580	2.11917	0.347537	-3.26346	-21.0684	0
0.9587	5.17471	4.31939	-3.26346	-19.5382	0
0.9593	6.698	4.31939	-3.26346	-21.3715	0
0.9600	4.86557	-1.1717	13.8356	-21.6747	0
0.9607	-0.322579	-5.14355	13.2152	-22.2882	0
0.9613	-3.06898	-6.66278	10.7831	-25.0309	0
0.9620	-3.06898	-7.88413	10.1751	-27.1673	0
0.9627	-3.37364	-6.05707	13.8356	-25.6444	0
0.9633	-4.59228	-3.9222	14.1334	-22.5913	0
0.9640	-4.89694	-4.23002	11.3911	-22.5913	0
0.9647	-3.98296	-2.70086	13.8356	-24.4246	0
0.9653	-4.89694	0.0496482	16.2677	-25.3412	0
0.9660	-7.33868	0.347537	13.2152	-25.9475	0
0.9667	-6.12005	3.40586	12.6071	-25.6444	0
0.9673	-2.45519	11.0318	15.0516	-25.0309	0
0.9680	-4.59228	11.3396	14.4436	-26.2579	0
0.9687	-9.47577	4.31939	12.6071	-27.4777	0
0.9693	-10.0851	0.0496482	12.9174	-25.9475	0
0.9700	-7.948	-0.25817	11.3911	-26.8642	0
0.9707	-6.72937	1.27099	9.86484	-27.7808	0
0.9713	-4.89694	3.40586	11.3911	-24.4246	0
0.9720	-3.37364	3.09804	-3.26346	-23.5079	0
0.9727	-4.28762	0.963174	-3.26346	-28.6974	0
0.9733	-4.89694	2.79023	-3.26346	-31.137	0
0.9740	-1.84587	5.23291	-3.26346	-27.4777	0
0.9747	6.39335	4.31939	-3.26346	-26.561	0
0.9753	15.5465	2.49234	-3.26346	-28.6974	0
0.9760	17.9883	-0.565989	-3.26346	-27.4777	0
0.9767	15.8557	-4.23002	-3.26346	-25.9475	0
0.9773	14.3279	-3.30657	-3.26346	-26.8642	0
0.9780	8.83509	-0.565989	-3.26346	-26.8642	0
0.9787	-2.15053	-2.39304	-3.26346	-24.1214	0
0.9793	-10.0851	-3.61439	-3.26346	-25.6444	0
0.9800	-15.2732	-0.25817	-3.26346	-26.8642	0
0.9807	-24.1263	1.56888	-3.26346	-23.2048	0
0.9813	-29.6191	0.963174	-3.26346	-22.2882	0
0.9820	-27.7866	0.963174	-3.26346	-25.9475	0
0.9827	-24.7356	1.56888	-3.26346	-25.6444	0
0.9833	-20.4614	1.27099	-3.26346	-19.5382	0
0.9840	-7.33868	-1.1717	-3.26346	-16.7955	0
0.9847	10.9722	-2.39304	-3.26346	-17.0987	0
0.9853	22.8718	0.655356	-3.26346	-17.4018	0
0.9860	22.8718	4.62721	-3.26346	-17.7122	0
0.9867	14.9372	4.31939	-3.26346	-18.6288	0
0.9873	8.83509	1.27099	-3.26346	-19.5382	0
0.9880	7.92112	-0.863878	-3.26346	-19.5382	0
0.9887	3.34228	-3.00868	-3.26346	-16.7955	0
0.9893	-7.64334	-6.66278	-3.26346	-13.7424	0
0.9900	-15.5779	-11.2403	-3.26346	-14.6591	0
0.9907	-18.0196	-12.7695	-3.26346	-15.5757	0
0.9913	-17.715	-8.80758	-3.26346	-12.2195	0
0.9920	-16.801	-5.74926	-3.26346	-10.0831	0
0.9927	-15.8826	-6.05707	-3.26346	-11.606	0
0.9933	-13.4453	-5.14355	-3.26346	-11.3029	0
0.9940	-8.25714	-2.08522	-3.26346	-8.55293	0
0.9947	-3.98296	-3.30657	-3.26346	-8.24979	0
0.9953	-1.23655	-8.49976	-3.26346	-8.55293	0
0.9960	3.34228	-9.72111	-12.1108	-8.55293	0
0.9967	8.83509	-6.9706	-11.5028	-9.16644	0
0.9973	12.8001	-4.23002	-6.924	-6.72686	0
0.9980	13.7186	-1.78733	-9.6663	-1.23422	0
0.9987	9.13975	0.0496482	-12.1108	-0.317577	0
0.9993	2.42383	1.27099	-9.6663	-1.23422	0
1.0000	-1.84587	3.40586	-11.5028	0.902208	0
1.0007	-4.28762	5.84855	-15.4611	2.7355	0
1.0013	-8.86646	6.76208	-13.3268	2.12921	0
1.0020	-18.629	7.6756	-11.8006	4.26564	0
1.0027	-29.3144	5.84855	-14.2451	6.09171	0
1.0033	-30.533	3.09804	-14.2451	4.26564	0
1.0040	-23.8171	4.9251	-11.5028	4.87192	0
1.0047	-16.4964	7.36779	-12.4086	8.84164	0
1.0053	-8.25714	4.01157	-14.8531	10.0614	0
1.0060	-0.627238	3.71368	-15.1633	9.75828	0
1.0067	2.73296	8.58913	-16.0815	11.8947	0
1.0073	6.39335	8.58913	-17.6078	13.4176	0
1.0080	8.83509	5.84855	-16.6896	12.501	0
1.0087	7.61198	5.84855	-16.0815	10.9781	0
1.0093	9.74907	4.9251	-16.3794	12.501	0
1.0100	14.6326	4.01157	-13.3268	14.0311	0
1.0107	15.2419	8.29124	-11.1926	14.6374	0
1.0113	17.9883	11.0318	-14.2451	17.077	0
1.0120	22.5671	8.89695	-14.2451	20.1301	0
1.0127	17.9883	7.6756	-11.1926	19.8269	0
1.0133	10.6675	8.89695	-12.7188	20.1301	0
1.0140	9.44441	10.4261	-13.3268	23.4863	0
1.0147	8.22578	9.81047	-10.8823	22.5696	0
1.0153	8.22578	8.29124	-11.1926	22.2665	0
1.0160	12.4955	9.20477	-10.8823	28.9789	0
1.0167	13.1093	11.3396	-8.45026	32.6455	0
1.0173	12.1908	10.1183	-10.2743	28.9789	0
1.0180	16.1603	8.89695	-12.7188	28.9789	0
1.0187	17.0743	9.50266	-10.5845	30.8122	0
1.0193	10.9722	5.84855	-8.45026	28.9789	0
1.0200	7.00266	1.8767	-17.6078	29.8956	0
1.0207	5.17471	4.62721	-17.6078	31.7289	0
1.0213	3.34228	7.6756	-17.6078	28.9789	0
1.0220	6.698	7.36779	-17.6078	27.1529	0
1.0227	9.74907	7.6756	-17.6078	30.8122	0
1.0233	7.00266	8.89695	-17.6078	31.4257	0
1.0240	7.00266	9.20477	-17.6078	28.9789	0
1.0247	12.4955	8.89695	-17.6078	30.2059	0
1.0253	16.465	8.29124	-17.6078	32.9486	0
1.0260	14.3279	6.76208	-17.6078	32.032	0
1.0267	9.74907	3.71368	-17.6078	29.2893	0
1.0273	8.83509	0.963174	-17.6078	29.8956	0
1.0280	10.0537	3.40586	-17.6078	31.4257	0
1.0287	8.83509	7.0699	-17.6078	30.2059	0
1.0293	7.30732	5.84855	-17.6078	28.6758	0
1.0300	11.5815	4.9251	-17.6078	28.0695	0
1.0307	15.2419	5.23291	-17.6078	27.7591	0
1.0313	12.4955	2.18452	-17.6078	28.9789	0
1.0320	5.17471	-1.1717	-17.6078	29.2893	0
1.0327	0.291218	-0.565989	-17.6078	24.4029	0
1.0333	-0.627238	-2.39304	-17.6078	20.7436	0
1.0340	0.595876	-4.23002	-17.6078	22.5696	0
1.0347	-0.627238	-3.9222	-17.6078	21.6602	0
1.0353	-4.28762	-4.83573	-17.6078	17.077	0
1.0360	-7.948	-5.44144	-17.6078	17.6905	0
1.0367	-12.2222	-3.61439	-17.6078	20.7436	0
1.0373	-16.4964	-4.23002	-17.6078	18.9103	0
1.0380	-16.801	-6.05707	-17.6078	17.9936	0
1.0387	-12.2222	-4.23002	-17.6078	19.8269	0
1.0393	-5.81539	-2.08522	-17.6078	19.2134	0
1.0400	-0.322579	0.347537	-17.6078	15.5541	0
1.0407	5.17471	3.09804	-17.6078	13.1145	0
1.0413	8.83509	2.49234	-17.6078	12.501	0
1.0420	7.92112	0.347537	-17.6078	12.501	0
1.0427	3.64694	-0.565989	-17.6078	12.1979	0
1.0433	0.595876	-3.00868	-17.6078	12.501	0
1.0440	-0.627238	-4.52791	-17.6078	11.8947	0
1.0447	-1.84587	-4.83573	-17.6078	8.84164	0
1.0453	-2.75985	-6.05707	-17.6078	7.3115	0
1.0460	-2.15053	-5.74926	-17.6078	8.5385	0
1.0467	-0.931896	-4.23002	-17.6078	7.925	0
1.0473	1.50985	-5.44144	-17.6078	4.56878	0
1.0480	4.25626	-4.83573	-17.6078	3.03864	0
1.0487	4.25626	-1.47951	-17.6078	2.43235	0
1.0493	5.17471	-1.47951	-17.6078	1.51571	0
1.0500	8.22578	-1.78733	-17.6078	0.599066	0
1.0507	10.0537	-0.25817	-17.6078	0.599066	0
1.0513	8.83509	-2.08522	-17.6078	1.51571	0
1.0520	7.92112	-3.30657	-17.6078	-0.00721767	0
1.0527	7.00266	-0.565989	-17.6078	-3.36343	0
1.0533	3.64694	0.347537	-17.6078	-4.28008	0
1.0540	0.291218	-0.863878	-17.6078	-2.75715	0
1.0547	-0.322579	0.347537	-17.6078	-3.67379	0
1.0553	-2.45519	-2.70086	-17.6078	-5.49986	0
1.0560	-7.948	-8.80758	3.44959	-7.03001	0
1.0567	-11.9175	-9.41329	4.97585	-10.6894	0
1.0573	-14.3593	-7.27842	6.81232	-13.1289	0
1.0580	-18.0196	-8.19195	4.07002	-13.1289	0
1.0587	-16.801	-7.88413	3.44959	-13.1289	0
1.0593	-9.47577	-4.52791	6.81232	-13.1289	0
1.0600	-5.81539	-2.39304	8.02836	-10.6894	0
1.0607	-4.28762	-1.47951	5.59628	-11.3029	0
1.0613	-1.23655	-2.08522	3.15178	-13.4393	0
1.0620	-3.06898	-3.9222	4.67804	-13.1289	0
1.0627	-4.89694	-3.30657	8.02836	-12.8258	0
1.0633	4.25626	-0.565989	9.25682	-14.9622	0
1.0640	8.83509	-2.39304	8.33858	-16.4924	0
1.0647	-6.12005	-6.05707	8.64879	-14.9622	0
1.0653	-22.2938	-6.05707	6.81232	-14.9622	0
1.0660	-23.8171	-3.9222	4.07002	-18.0153	0
1.0667	-21.3798	-3.30657	4.97585	-17.7122	0
1.0673	-21.3798	-4.52791	7.73056	-15.2654	0
1.0680	-20.7661	-4.52791	6.50211	-18.0153	0
1.0687	-19.8521	-1.47951	4.97585	-22.5913	0
1.0693	-18.0196	1.56888	4.36783	-22.2882	0
1.0700	-12.5268	0.0496482	2.84157	-19.5382	0
1.0707	-9.47577	-4.23002	3.15178	-18.6288	0
1.0713	-10.3897	-6.9706	5.28606	-19.5382	0
1.0720	-7.33868	-8.19195	5.28606	-19.8486	0
1.0727	-0.931896	-8.80758	4.07002	-18.3184	0
1.0733	1.81451	-5.74926	4.97585	-15.8789	0
1.0740	3.9516	-1.1717	5.59628	-14.9622	0
1.0747	8.53043	-0.565989	5.59628	-16.7955	0
1.0753	10.9722	-2.08522	7.42034	-18.3184	0
1.0760	12.1908	0.347537	8.9466	-16.4924	0
1.0767	14.0232	2.79023	6.81232	-15.5757	0
1.0773	11.5815	0.347537	3.15178	-18.3184	0
1.0780	3.64694	-1.1717	4.07002	-18.0153	0
1.0787	-4.59228	-0.565989	8.33858	-13.4393	0
1.0793	-11.0035	-3.61439	9.86484	-12.8258	0
1.0800	-14.3593	-6.36489	8.33858	-13.1289	0
1.0807	-13.7499	-1.78733	6.2043	-11.606	0
1.0813	-10.3897	0.963174	3.44959	-13.1289	0
1.0820	-5.81539	0.347537	1.62553	-16.7955	0
1.0827	0.595876	4.9251	2.84157	-14.0456	0
1.0833	4.56091	7.0699	3.75981	-10.3862	0
1.0840	5.78403	0.963174	2.84157	-11.9091	0
1.0847	7.61198	-0.565989	3.15178	-12.5227	0
1.0853	9.74907	2.79023	3.75981	-10.3862	0
1.0860	9.44441	0.347537	1.62553	-10.9997	0
1.0867	5.47937	-3.9222	-0.818968	-12.2195	0
1.0873	1.50985	-2.08522	-1.42699	-10.3862	0
1.0880	2.42383	0.347537	1.01751	-9.16644	0
1.0887	5.78403	0.347537	2.23355	-9.16644	0
1.0893	7.00266	1.27099	-0.508753	-8.24979	0
1.0900	7.30732	1.27099	-3.26346	-7.63629	0
1.0907	10.9722	0.963174	0.409484	-7.33315	0
1.0913	19.2114	2.18452	4.07002	-5.49986	0
1.0920	25.3135	4.9251	-0.210946	-3.97693	0
1.0927	20.43	5.84855	-4.4795	-5.81022	0
1.0933	10.6675	4.9251	-2.34523	-5.49986	0
1.0940	4.56091	5.84855	0.409484	-2.45401	0
1.0947	-1.23655	7.0699	-0.818968	-3.36343	0
1.0953	-9.47577	7.36779	-2.03501	-6.11336	0
1.0960	-14.9686	8.29124	-1.42699	-3.97693	0
1.0967	-16.1917	11.3396	-2.34523	-0.317577	0
1.0973	-16.801	11.3396	-2.34523	0.902208	0
1.0980	-14.3593	7.36779	-1.7372	2.12921	0
1.0987	-9.47577	4.62721	-2.34523	4.56878	0
1.0993	-4.59228	3.09804	-1.7372	6.09171	0
1.1000	0.595876	0.347537	-0.508753	5.78857	0
1.1007	6.08869	-1.1717	-1.7372	6.09171	0
1.1013	9.74907	-0.565989	-2.64303	6.09171	0
1.1020	10.0537	-1.1717	-0.210946	5.17507	0
1.1027	7.00266	-1.78733	0.0992688	7.00835	0
1.1033	1.81451	-1.1717	-2.95325	10.6677	0
1.1040	-1.23655	-0.565989	-3.56127	10.6677	0
1.1047	-1.54121	0.347537	-2.95325	9.75828	0
1.1053	-0.322579	0.347537	-4.16929	10.9781	0
1.1060	2.42383	-1.78733	-5.08753	11.5844	0
1.1067	3.64694	-0.863878	-3.26346	12.501	0
1.1073	3.64694	1.8767	-1.11677	15.2509	0
1.1080	4.25626	-0.25817	-1.42699	13.4176	0
1.1087	3.34228	-2.08522	-4.16929	11.5844	0
1.1093	-0.322579	1.27099	-3.87148	14.9406	0
1.1100	-3.06898	2.79023	-1.42699	17.077	0
1.1107	-4.89694	0.347537	-2.64303	16.1676	0
1.1113	-8.25714	0.347537	-3.26346	17.077	0
1.1120	-9.47577	2.18452	-1.7372	17.9936	0
1.1127	-7.33868	1.56888	-3.26346	17.9936	0
1.1133	-6.42471	0.655356	-5.39774	20.4332	0
1.1140	-7.948	1.56888	-3.26346	21.0467	0
1.1147	-6.72937	1.8767	-1.7372	18.304	0
1.1153	-4.28762	-2.08522	-2.03501	17.9936	0
1.1160	-3.98296	-6.05707	-1.42699	19.8269	0
1.1167	-3.98296	-5.14355	-4.16929	18.9103	0
1.1173	-0.322579	-2.39304	-7.84224	17.9936	0
1.1180	4.86557	-2.70086	-7.84224	20.1301	0
1.1187	4.86557	-3.61439	-6.924	22.5696	0
1.1193	1.81451	-2.39304	-6.924	21.3499	0
1.1200	3.34228	-0.25817	-5.69555	18.6071	0
1.1207	6.08869	0.655356	-6.00576	20.1301	0
1.1213	1.50985	-0.25817	-8.45026	22.5696	0
1.1220	-3.06898	-0.25817	-9.6663	20.4332	0
1.1227	0.595876	2.79023	-8.14004	20.7436	0
1.1233	4.25626	6.14644	-6.924	25.0164	0
1.1240	5.78403	5.84855	-7.84224	22.2665	0
1.1247	10.6675	3.71368	-8.74806	18.304	0
1.1253	13.4139	4.31939	-6.924	20.4332	0
1.1260	10.6675	7.0699	-7.84224	19.8269	0
1.1267	8.83509	8.89695	-9.97651	16.7739	0
1.1273	7.00266	6.45426	-8.45026	18.9103	0
1.1280	3.03762	0.963174	-7.84224	17.9936	0
1.1287	1.20519	-0.565989	-11.5028	11.8947	0
1.1293	5.47937	3.09804	-11.8006	11.5844	0
1.1300	10.9722	5.54073	-9.35608	12.501	0
1.1307	12.4955	3.71368	-11.5028	9.75828	0
1.1313	13.4139	1.8767	-12.4086	11.5844	0
1.1320	16.7697	4.01157	-8.14004	14.0311	0
1.1327	17.0743	5.84855	-8.45026	9.44792	0
1.1333	12.8001	5.54073	-11.8006	5.48543	0
1.1340	8.22578	4.9251	-12.4086	7.3115	0
1.1347	1.50985	3.09804	-13.3268	8.84164	0
1.1353	-5.81539	0.655356	-13.9349	7.62186	0
1.1360	-10.3897	0.963174	-10.5845	7.00835	0
1.1367	-18.629	0.347537	-8.74806	6.70521	0
1.1373	-26.5635	-5.14355	-10.5845	5.78857	0
1.1380	-23.2078	-7.88413	-8.74806	4.26564	0
1.1387	-18.629	-6.9706	-6.00576	3.349	0
1.1393	-22.5985	-9.72111	-6.924	3.349	0
1.1400	-22.2938	-11.5482	-7.22181	3.03864	0
1.1407	-12.2222	-6.05707	-6.924	2.12921	0
1.1413	-3.37364	-2.08522	-6.924	0.599066	0
1.1420	0.595876	-1.1717	-5.69555	-0.317577	0
1.1427	3.9516	2.18452	-4.16929	-1.23422	0
1.1433	7.30732	2.18452	-5.69555	-3.06029	0
1.1440	7.00266	-2.08522	-7.22181	-6.72686	0
1.1447	-0.322579	-2.08522	-6.61378	-6.72686	0
1.1453	-8.86646	-0.565989	-6.31598	-4.89358	0
1.1460	-9.17111	-2.39304	-7.22181	-6.72686	0
1.1467	-7.64334	-3.9222	-7.84224	-9.77272	0
1.1473	-13.1362	-1.1717	-8.74806	-9.46958	0
1.1480	-18.629	3.40586	-11.1926	-9.77272	0
1.1487	-17.715	4.9251	-11.1926	-11.3029	0
1.1493	-13.1362	2.18452	-6.924	-9.46958	0
1.1500	-7.948	1.27099	-5.69555	-9.77272	0
1.1507	-3.06898	2.49234	-7.84224	-12.2195	0
1.1513	0.595876	1.27099	-6.61378	-10.3862	0
1.1520	2.42383	0.347537	-3.56127	-10.3862	0
1.1527	2.42383	2.79023	-5.08753	-14.9622	0
1.1533	2.73296	0.655356	-4.4795	-15.5757	0
1.1540	5.17471	-3.30657	-0.508753	-12.2195	0
1.1547	6.39335	-3.00868	-1.42699	-15.2654	0
1.1553	5.47937	-3.9222	-3.56127	-18.6288	0
1.1560	2.73296	-5.74926	1.31531	-16.182	0
1.1567	0.595876	-4.52791	5.59628	-15.8789	0
1.1573	2.42383	-5.44144	3.15178	-17.0987	0
1.1580	7.00266	-8.49976	-0.508753	-14.9622	0
1.1587	9.74907	-5.14355	-1.11677	-14.9622	0
1.1593	10.0537	0.655356	-0.508753	-16.7955	0
1.1600	10.6675	1.56888	1.31531	-14.9622	0
1.1607	10.3584	2.49234	2.54376	-13.7424	0
1.1613	8.83509	5.54073	1.31531	-16.7955	0
1.1620	7.00266	4.01157	-0.508753	-17.7122	0
1.1627	1.50985	-1.47951	0.70729	-15.5757	0
1.1633	-3.6783	-4.23002	2.54376	-16.4924	0
1.1640	-4.59228	-6.05707	1.31531	-20.4549	0
1.1647	-7.64334	-9.72111	-0.508753	-21.6747	0
1.1653	-9.47577	-10.6346	1.31531	-20.4549	0
1.1660	-2.75985	-8.49976	3.44959	-19.5382	0
1.1667	6.08869	-5.14355	3.15178	-20.7652	0
1.1673	10.6675	-0.25817	3.15178	-21.0684	0
1.1680	14.3279	4.9251	4.67804	-20.1517	0
1.1687	16.7697	6.14644	5.59628	-20.1517	0
1.1693	19.2114	5.23291	6.81232	-21.3715	0
1.1700	24.3996	4.9251	8.02836	-22.5913	0
1.1707	23.4811	3.09804	7.73056	-22.5913	0
1.1713	14.3279	-0.565989	7.73056	-19.8486	0
1.1720	7.61198	-3.00868	10.1751	-17.4018	0
1.1727	5.17471	-2.39304	11.3911	-19.2351	0
1.1733	5.17471	-0.25817	10.1751	-21.0684	0
1.1740	3.64694	0.655356	11.0809	-19.2351	0
1.1747	-2.45519	0.347537	12.9174	-17.0987	0
1.1753	-10.0851	0.963174	12.3093	-17.0987	0
1.1760	-14.0546	0.963174	11.3911	-18.0153	0
1.1767	-15.2732	-1.47951	11.3911	-19.5382	0
1.1773	-12.2222	-2.39304	11.3911	-17.7122	0
1.1780	-6.72937	-2.39304	12.3093	-12.2195	0
1.1787	-3.6783	-3.30657	12.6071	-9.77272	0
1.1793	-0.627238	-3.00868	11.9991	-12.5227	0
1.1800	5.47937	-1.47951	12.3093	-13.1289	0
1.1807	6.39335	-2.70086	14.1334	-11.606	0
1.1813	-0.322579	-5.14355	13.5254	-10.3862	0
1.1820	-5.51073	-2.39304	11.3911	-8.86329	0
1.1827	-3.06898	1.27099	10.7831	-6.11336	0
1.1833	2.42383	-0.565989	12.9174	-5.81022	0
1.1840	3.34228	-3.61439	15.0516	-6.72686	0
1.1847	1.50985	0.347537	13.5254	-5.19672	0
1.1853	3.64694	5.23291	11.3911	-3.36343	0
1.1860	7.92112	6.14644	11.3911	-4.28008	0
1.1867	7.00266	6.14644	12.3093	-2.14365	0
1.1873	5.17471	6.76208	11.3911	1.81885	0
1.1880	5.47937	6.14644	9.25682	-1.23422	0
1.1887	5.17471	5.84855	7.73056	-6.72686	0
1.1893	4.25626	5.54073	7.73056	-3.36343	0
1.1900	3.03762	4.01157	7.73056	2.7355	0
1.1907	0.900534	2.18452	7.12254	0.599066	0
1.1913	-0.627238	2.18452	8.33858	-1.53736	0
1.1920	-1.23655	1.8767	10.1751	2.12921	0
1.1927	-1.54121	0.347537	10.7831	3.349	0
1.1933	-0.627238	-1.1717	11.7013	2.43235	0
1.1940	-0.0134408	-0.25817	10.7831	4.26564	0
1.1947	-1.23655	0.347537	7.73056	5.17507	0
1.1953	-2.75985	0.655356	8.02836	4.26564	0
1.1960	-2.15053	2.79023	10.1751	6.70521	0
1.1967	-3.37364	3.09804	6.50211	9.75828	0
1.1973	-5.20159	0.347537	2.23355	8.84164	0
1.1980	-2.75985	4.62721	4.07002	8.84164	0
1.1987	0.595876	11.6475	6.81232	11.8947	0
1.1993	-3.98296	8.29124	7.12254	14.9406	0
1.2000	-11.9175	1.56888	6.81232	16.7739	0
1.2007	-15.5779	0.655356	4.07002	15.2509	0
1.2013	-16.4964	-1.47951	1.92333	12.501	0
1.2020	-12.8315	-3.00868	4.07002	13.1145	0
1.2027	1.81451	0.655356	4.97585	14.6374	0
1.2033	20.43	2.18452	3.15178	15.2509	0
1.2040	30.197	-0.25817	2.54376	16.4707	0
1.2047	28.9784	1.8767	1.62553	17.9936	0
1.2053	24.0949	3.71368	1.01751	18.9103	0
1.2060	17.379	0.963174	1.31531	20.1301	0
1.2067	8.53043	1.27099	0.409484	19.8269	0
1.2073	0.900534	4.9251	0.0992688	17.077	0
1.2080	-0.931896	4.31939	3.44959	15.2509	0
1.2087	-3.6783	2.18452	4.07002	16.1676	0
1.2093	-13.4453	3.09804	0.70729	18.9103	0
1.2100	-22.5985	5.54073	1.31531	19.8269	0
1.2107	-24.1263	4.31939	4.07002	17.077	0
1.2113	-20.4614	1.8767	4.07002	15.8572	0
1.2120	-16.801	2.49234	2.23355	20.4332	0
1.2127	-14.0546	4.9251	0.0992688	19.8269	0
1.2133	-8.5618	3.09804	-1.7372	14.3343	0
1.2140	1.81451	0.0496482	-0.210946	16.7739	0
1.2147	10.3584	0.655356	0.409484	21.6602	0
1.2153	10.0537	0.963174	-1.42699	18.304	0
1.2160	5.78403	1.8767	-2.34523	15.8572	0
1.2167	4.25626	5.23291	-3.56127	18.304	0
1.2173	5.78403	4.9251	-4.4795	18.6071	0
1.2180	6.08869	1.27099	-3.56127	17.3874	0
1.2187	4.25626	1.27099	-3.56127	18.6071	0
1.2193	4.25626	1.8767	-5.39774	17.077	0
1.2200	5.47937	-0.25817	-6.00576	14.3343	0
1.2207	6.39335	-2.08522	-6.00576	14.9406	0
1.2213	8.83509	-3.00868	-6.61378	15.8572	0
1.2220	13.1093	-1.47951	-5.39774	15.2509	0
1.2227	14.9372	2.79023	-5.08753	16.1676	0
1.2233	14.0232	3.71368	-6.31598	17.077	0
1.2240	12.8001	1.27099	-6.61378	15.2509	0
1.2247	8.83509	0.655356	-6.00576	14.9406	0
1.2253	1.20519	-0.565989	-6.00576	14.0311	0
1.2260	-5.81539	-4.52791	-6.924	10.0614	0
1.2267	-8.86646	-5.14355	-8.74806	7.925	0
1.2273	-7.948	-4.83573	-8.45026	10.0614	0
1.2280	-7.64334	-5.14355	-6.00576	9.75828	0
1.2287	-9.47577	-4.52791	-6.31598	7.00835	0
1.2293	-9.17111	-4.23002	-9.05828	7.00835	0
1.2300	-2.15053	-5.14355	-9.97651	8.84164	0
1.2307	6.698	-4.23002	-9.6663	7.00835	0
1.2313	10.3584	-5.44144	-9.6663	5.17507	0
1.2320	8.83509	-9.41329	-9.05828	5.78857	0
1.2327	9.74907	-12.4617	-8.74806	4.26564	0
1.2333	12.8001	-13.3851	-8.74806	2.12921	0
1.2340	10.6675	-11.5482	-8.45026	2.12921	0
1.2347	4.25626	-8.80758	-9.05828	0.295924	0
1.2353	-0.0134408	-7.88413	-7.84224	-2.14365	0
1.2360	-5.51073	-8.19195	-4.4795	-0.620719	0
1.2367	-12.5268	-6.9706	-4.16929	-1.8405	0
1.2373	-12.5268	-5.44144	-6.61378	-7.33315	0
1.2380	-6.72937	-3.9222	-6.924	-6.41651	0
1.2387	-2.15053	-2.39304	-6.31598	-3.67379	0
1.2393	-0.627238	-0.565989	-5.69555	-8.86329	0
1.2400	-0.322579	2.18452	-5.69555	-10.9997	0
1.2407	1.81451	2.18452	-6.00576	-7.33315	0
1.2413	5.17471	0.347537	-5.08753	-10.9997	0
1.2420	4.25626	2.18452	-4.16929	-15.2654	0
1.2427	-1.23655	5.54073	-6.31598	-10.3862	0
1.2433	-7.03402	3.71368	-6.924	-8.24979	0
1.2440	-12.2222	0.347537	-2.95325	-13.7424	0
1.2447	-14.9686	-2.08522	-1.42699	-13.1289	0
1.2453	-15.8826	-4.52791	-5.08753	-11.3029	0
1.2460	-16.1917	-4.23002	-5.39774	-16.7955	0
1.2467	-13.1362	-2.39304	-3.26346	-19.2351	0
1.2473	-8.5618	-5.14355	-2.64303	-13.1289	0
1.2480	-9.17111	-9.72111	-2.95325	-12.5227	0
1.2487	-7.03402	-6.9706	-3.26346	-17.7122	0
1.2493	3.03762	-3.00868	-2.95325	-18.9319	0
1.2500	8.53043	-3.30657	-0.818968	-18.6288	0
1.2507	5.47937	-1.47951	-0.508753	-19.5382	0
1.2513	4.25626	1.27099	-2.64303	-18.3184	0
1.2520	3.64694	0.347537	-3.87148	-16.4924	0
1.2527	3.34228	0.347537	-3.26346	-18.6288	0
1.2533	4.86557	4.01157	-2.03501	-20.7652	0
1.2540	4.25626	7.6756	-2.34523	-19.5382	0
1.2547	-0.931896	8.29124	-3.26346	-18.6288	0
1.2553	-3.98296	7.6756	-2.95325	-19.5382	0
1.2560	-3.98296	5.23291	-1.11677	-18.3184	0
1.2567	-1.84587	4.01157	-0.508753	-17.0987	0
1.2573	2.42383	4.31939	-2.34523	-17.0987	0
1.2580	5.47937	3.40586	-2.34523	-14.3559	0
1.2587	4.25626	1.27099	-0.508753	-11.3029	0
1.2593	2.11917	-0.863878	0.0992688	-12.8258	0
1.2600	0.291218	-6.9706	-0.508753	-14.3559	0
1.2607	-1.54121	-12.7695	0.0992688	-13.1289	0
1.2613	-3.06898	-13.683	-0.508753	-14.0456	0
1.2620	-4.59228	-12.4617	-2.34523	-16.182	0
1.2627	-5.81539	-10.6346	-2.64303	-14.6591	0
1.2633	-3.37364	-6.9706	-1.42699	-12.8258	0
1.2640	-0.0134408	-6.9706	-1.42699	-12.5227	0
1.2647	-1.23655	-7.58624	-2.95325	-10.3862	0
1.2653	-3.98296	-1.1717	-4.16929	-9.16644	0
1.2660	-1.23655	4.01157	-3.26346	-10.6894	0
1.2667	3.34228	1.56888	-2.95325	-10.9997	0
1.2673	2.42383	1.27099	-3.26346	-9.16644	0
1.2680	-1.54121	4.62721	-1.42699	-9.77272	0
1.2687	-3.06898	5.84855	0.409484	-10.3862	0
1.2693	-0.627238	6.45426	-2.03501	-8.24979	0
1.2700	4.25626	7.6756	-3.87148	-7.63629	0
1.2707	10.6675	7.0699	-0.508753	-7.63629	0
1.2713	14.0232	7.0699	1.31531	-4.59044	0
1.2720	10.0537	6.76208	-2.64303	-2.14365	0
1.2727	4.25626	4.9251	-2.64303	-4.28008	0
1.2733	5.17471	6.14644	-2.64303	-3.97693	0
1.2740	7.92112	7.6756	-2.64303	1.21257	0
1.2747	8.22578	7.0699	-2.64303	-0.00721767	0
1.2753	9.44441	7.6756	-2.64303	-3.97693	0
1.2760	9.13975	8.58913	-2.64303	-0.00721767	0
1.2767	4.25626	7.98342	-2.64303	3.349	0
1.2773	-1.23655	9.20477	-2.64303	0.295924	0
1.2780	-3.37364	10.724	-2.64303	1.51571	0
1.2787	-3.98296	8.89695	-2.64303	7.62186	0
1.2793	-7.03402	6.76208	-2.64303	7.3115	0
1.2800	-15.2732	6.76208	-2.64303	5.78857	0
1.2807	-21.0707	4.9251	-2.64303	7.62186	0
1.2813	-18.3243	2.18452	-2.64303	6.09171	0
1.2820	-14.0546	0.347537	-2.64303	2.7355	0
1.2827	-13.1362	-3.00868	-2.64303	5.17507	0
1.2833	-13.1362	-7.88413	-2.64303	7.925	0
1.2840	-15.8826	-7.88413	-6.61378	4.56878	0
1.2847	-19.2428	-4.23002	-6.61378	3.03864	0
1.2853	-15.8826	-3.9222	-4.78972	6.09171	0
1.2860	-9.17111	-4.23002	-5.69555	5.48543	0
1.2867	-1.23655	-0.25817	-7.84224	2.43235	0
1.2873	9.13975	2.18452	-6.61378	4.26564	0
1.2880	12.4955	3.40586	-5.39774	6.70521	0
1.2887	8.53043	7.6756	-7.22181	5.48543	0
1.2893	5.47937	10.724	-6.00576	6.09171	0
1.2900	2.73296	8.58913	-2.34523	8.84164	0
1.2907	1.50985	7.6756	-2.95325	8.22814	0
1.2913	7.61198	7.6756	-5.08753	7.62186	0
1.2920	11.5815	4.62721	-5.08753	9.75828	0
1.2927	9.74907	4.01157	-4.78972	8.84164	0
1.2933	14.3279	6.76208	-4.16929	7.3115	0
1.2940	22.5671	6.14644	-5.08753	9.44792	0
1.2947	20.43	5.54073	-6.00576	9.75828	0
1.2953	11.2768	7.36779	-2.64303	7.00835	0
1.2960	2.73296	7.6756	-1.42699	7.925	0
1.2967	-3.98296	5.84855	-6.00576	9.44792	0
1.2973	-4.89694	4.9251	-7.84224	7.925	0
1.2980	-3.06898	3.40586	-6.31598	7.00835	0
1.2987	-3.98296	2.18452	-8.74806	8.5385	0
1.2993	-3.98296	2.79023	-11.5028	8.5385	0
1.3000	-2.15053	3.09804	-11.8006	8.84164	0
1.3007	-1.23655	1.56888	-14.2451	10.0614	0
1.3013	-0.0134408	0.347537	-13.3268	9.44792	0
1.3020	1.50985	0.347537	-9.6663	8.84164	0
1.3027	-0.322579	0.655356	-10.5845	10.0614	0
1.3033	-3.6783	1.56888	-9.6663	8.84164	0
1.3040	-6.72937	0.655356	-5.08753	7.62186	0
1.3047	-10.0851	-1.47951	-6.924	11.2812	0
1.3053	-12.5268	-0.25817	-10.8823	13.4176	0
1.3060	-12.2222	4.01157	-8.14004	8.84164	0
1.3067	-10.3897	4.01157	-5.69555	6.09171	0
1.3073	-10.0851	2.18452	-6.31598	8.84164	0
1.3080	-13.1362	2.79023	-6.00576	8.5385	0
1.3087	-13.4453	4.01157	-5.69555	5.48543	0
1.3093	-8.5618	5.23291	-5.69555	7.00835	0
1.3100	-3.37364	6.45426	-5.08753	7.62186	0
1.3107	0.900534	3.71368	-5.08753	5.17507	0
1.3113	7.00266	-2.39304	-5.08753	6.40207	0
1.3120	11.8862	-3.30657	-4.4795	8.22814	0
1.3127	12.4955	-1.47951	-4.16929	5.48543	0
1.3133	10.9722	-2.39304	-3.87148	5.17507	0
1.3140	11.2768	-4.83573	-2.34523	7.925	0
1.3147	11.5815	-5.14355	-1.7372	5.78857	0
1.3153	8.83509	-5.14355	-1.42699	3.349	0
1.3160	5.17471	-4.52791	0.409484	5.48543	0
1.3167	5.17471	-3.00868	1.92333	6.09171	0
1.3173	6.08869	-3.61439	1.31531	3.349	0
1.3180	4.56091	-6.66278	0.409484	4.56878	0
1.3187	5.17471	-6.9706	0.409484	7.62186	0
1.3193	6.08869	-4.52791	0.409484	7.925	0
1.3200	4.25626	-4.52791	1.92333	6.09171	0
1.3207	7.00266	-6.66278	2.54376	3.65214	0
1.3213	14.9372	-5.44144	0.409484	0.295924	0
1.3220	19.8207	-4.52791	1.01751	-1.23422	0
1.3227	22.2625	-9.72111	4.36783	0.295924	0
1.3233	19.8207	-14.2987	3.15178	2.7355	0
1.3240	10.6675	-13.683	0.409484	3.65214	0
1.3247	2.11917	-11.856	2.54376	1.81885	0
1.3253	-3.37364	-10.6346	4.67804	-0.317577	0
1.3260	-12.8315	-10.6346	2.84157	-1.23422	0
1.3267	-23.2078	-11.2403	2.54376	-0.620719	0
1.3273	-26.8727	-10.3268	5.59628	-0.620719	0
1.3280	-25.9542	-9.10547	8.33858	-2.14365	0
1.3287	-21.3798	-10.9425	8.64879	-4.89358	0
1.3293	-16.801	-10.6346	5.89408	-5.19672	0
1.3300	-12.2222	-5.14355	4.36783	-3.06029	0
1.3307	-0.931896	-2.08522	7.73056	-3.06029	0
1.3313	14.6326	0.347537	10.4729	-3.67379	0
1.3320	22.8718	7.6756	8.02836	-4.89358	0
1.3327	21.6531	11.3396	4.97585	-6.72686	0
[truncated: 44,242 more rows]
