# Supplementary material for: Identification of Haptic Based Guiding Using Hard Reins
Source: PLoS One. 2015 Jul 22;10(7):e0132020. doi: 10.1371/journal.pone.0132020 (PMC4511788; doi:10.1371/journal.pone.0132020)
Supplement: S4 File — (ZIP) [file pone.0132020.s004.zip › EMGData2/Subject9/T7/t7.txt]

0.0000	-3.24348	-9.88779	-4.87085	-52.8494	0
0.0007	-9.95529	-10.5002	-8.5274	-67.4923	0
0.0013	-14.8409	-12.6333	-9.14138	-80.9245	0
0.0020	-18.2003	-19.0428	-6.99929	-83.9767	0
0.0027	-21.8594	-20.5703	-6.08516	-82.4474	0
0.0033	-22.7725	-19.6552	-7.61327	-85.4996	0
0.0040	-20.6397	-22.4006	-7.61327	-86.4171	0
0.0047	-19.1133	-24.2309	-5.17102	-78.7835	0
0.0053	-18.2003	-20.5703	-4.55704	-68.104	0
0.0060	-15.4474	-16.2973	-5.48483	-57.4245	0
0.0067	-12.7013	-12.6333	-3.04258	-40.9465	0
0.0073	-9.95529	-8.05749	0.313808	-22.3275	0
0.0080	-6.29616	-3.78447	0.627617	-7.67827	0
0.0087	-0.497424	0.182343	-0.286521	9.1056	0
0.0093	5.30131	5.06431	0.927781	28.3299	0
0.0100	10.187	11.1676	1.54175	42.0616	0
0.0107	14.1527	16.053	0.927781	54.8821	0
0.0113	15.9857	16.053	1.24159	69.8308	0
0.0120	17.2054	16.3558	1.84192	74.4123	0
0.0127	20.2581	20.3226	0.627617	72.2777	0
0.0133	22.3909	22.4591	-1.20066	75.9352	0
0.0140	21.1712	20.0199	-2.1148	76.2411	0
0.0147	20.2581	19.4075	-3.95672	67.0845	0
0.0153	19.6448	19.1047	-5.78499	58.2401	0
0.0160	15.3724	15.4406	-6.69913	47.5543	0
0.0167	9.26707	12.6952	-6.69913	29.8528	0
0.0173	5.91457	9.33733	-8.22724	13.6807	0
0.0180	1.02892	1.70989	-9.14138	0.866593	0
0.0187	-5.6829	-4.69963	-9.44154	-14.7002	0
0.0193	-9.95529	-6.22718	-10.6695	-31.1782	0
0.0200	-14.5343	-7.75129	-12.1976	-46.4392	0
0.0207	-19.42	-13.8546	-13.1117	-61.0884	0
0.0213	-20.0264	-20.5703	-13.7121	-71.1562	0
0.0220	-19.1133	-22.0944	-13.1117	-75.1259	0
0.0227	-20.9463	-21.1793	-12.7979	-77.5664	0
0.0233	-21.8594	-23.0096	-13.1117	-80.0069	0
0.0240	-21.8594	-23.9247	-11.8838	-80.6186	0
0.0247	-25.5185	-21.7917	-9.75535	-75.4318	0
0.0253	-25.5185	-22.7068	-10.3557	-65.0518	0
0.0260	-19.42	-23.622	-10.3557	-51.9318	0
0.0267	-14.5343	-16.2973	-8.22724	-34.5363	0
0.0273	-11.4816	-8.66644	-7.3131	-14.0885	0
0.0280	-7.20924	-6.22718	-7.91343	2.69536	0
0.0287	-3.24348	-1.34177	-6.69913	19.1734	0
0.0293	2.86189	5.06431	-3.64291	37.7924	0
0.0300	9.26707	7.81321	-1.51447	53.0469	0
0.0307	10.4868	12.0828	-2.1148	63.7328	0
0.0313	11.7133	18.4923	-3.04258	74.1064	0
0.0320	17.5052	20.0199	-1.51447	80.5167	0
0.0327	21.1712	18.4923	1.54175	82.3454	0
0.0333	20.2581	19.4075	1.54175	86.0093	0
0.0340	21.4778	21.544	0.927781	86.621	0
0.0347	23.0041	22.7653	1.84192	79.5991	0
0.0353	20.2581	19.4075	0.627617	72.2777	0
0.0360	14.4594	13.0014	-3.04258	62.2035	0
0.0367	7.74073	8.42217	-4.25688	41.4499	0
0.0373	3.77497	5.67671	-5.17102	21.0085	0
0.0380	1.02892	1.0975	-6.99929	10.3226	0
0.0387	-2.63021	-2.56312	-7.3131	-2.79731	0
0.0393	-5.37627	-5.31202	-5.48483	-22.6334	0
0.0400	-7.20924	-9.88779	-4.25688	-39.1114	0
0.0407	-12.4015	-14.467	-6.39896	-51.626	0
0.0413	-17.8936	-16.9063	-10.9697	-64.1406	0
0.0420	-20.0264	-18.1276	-13.1117	-71.462	0
0.0427	-20.9463	-18.1276	-12.1976	-73.5967	0
0.0433	-22.7725	-18.1276	-12.4978	-75.7377	0
0.0440	-22.7725	-19.6552	-12.1976	-73.9025	0
0.0447	-21.8594	-19.349	-8.5274	-67.4923	0
0.0453	-21.5528	-17.2125	-5.17102	-61.0884	0
0.0460	-17.587	-14.467	-2.4286	-50.4026	0
0.0467	-9.95529	-9.88779	0.927781	-33.0134	0
0.0473	-2.93684	-5.31202	1.84192	-14.7002	0
0.0480	-1.71713	-0.732811	0.927781	0.25488	0
0.0487	-0.804055	3.84296	2.45589	15.21	0
0.0493	2.86189	7.50702	4.28417	30.1587	0
0.0500	8.35399	10.2525	5.51211	46.6431	0
0.0507	13.8461	15.7468	8.55469	64.0387	0
0.0513	18.7318	21.8502	8.8685	75.024	0
0.0520	20.8645	22.1564	4.89814	78.6815	0
0.0527	22.0843	21.2412	5.19831	82.9571	0
0.0533	24.8303	23.9867	5.81228	87.8381	0
0.0540	25.4436	24.9018	1.84192	87.5322	0
0.0547	23.304	22.4591	0.627617	81.1284	0
0.0553	22.0843	21.2412	2.15573	70.4425	0
0.0560	18.4251	20.3226	-0.286521	55.4938	0
0.0567	11.1	17.8834	-1.51447	38.7036	0
0.0573	5.60794	13.0014	0.0136438	22.8373	0
0.0580	2.24863	6.89806	-0.286521	6.35926	0
0.0587	-2.93684	1.4037	-0.286521	-10.1251	0
0.0593	-9.95529	-3.17552	0.313808	-25.0738	0
0.0600	-15.4474	-8.36368	-2.1148	-40.6407	0
0.0607	-17.587	-13.5519	-4.55704	-56.2011	0
0.0613	-18.5001	-14.467	-4.87085	-67.7981	0
0.0620	-20.9463	-15.3822	-6.08516	-73.5967	0
0.0627	-22.7725	-19.9579	-6.39896	-75.1259	0
0.0633	-22.166	-22.7068	-3.64291	-74.2084	0
0.0640	-20.6397	-19.349	-1.20066	-73.2908	0
0.0647	-19.42	-16.9063	1.24159	-71.462	0
0.0653	-18.2003	-18.1276	2.45589	-61.3943	0
0.0660	-15.4474	-15.9911	1.84192	-43.6928	0
0.0667	-9.65547	-10.194	3.984	-26.909	0
0.0673	-2.63021	-5.61478	8.8685	-13.4768	0
0.0680	0.722287	-2.26036	10.6968	1.77779	0
0.0687	3.46834	2.01265	9.78264	18.8675	0
0.0693	11.1	6.59186	10.6968	35.9572	0
0.0700	17.8119	11.78	11.3107	51.2182	0
0.0707	19.3382	13.9165	12.5251	62.8152	0
0.0713	19.9515	14.2193	12.8252	71.3601	0
0.0720	19.3382	17.8834	9.78264	78.0762	0
0.0727	15.9857	21.8502	8.8685	80.2108	0
0.0733	14.4594	20.0199	11.6109	78.0762	0
0.0740	15.9857	18.1895	14.3533	77.4645	0
0.0747	17.2054	20.935	13.4392	75.024	0
0.0753	17.5052	19.4075	9.78264	64.9499	0
0.0760	15.3724	13.6103	7.04022	49.0836	0
0.0767	11.1	10.2525	8.25453	31.9938	0
0.0773	8.35399	6.89806	9.78264	14.9041	0
0.0780	8.04736	1.0975	6.11244	-0.050976	0
0.0787	7.44092	-1.95416	3.06987	-15.0061	0
0.0793	5.60794	-3.47827	5.19831	-31.1782	0
0.0800	-0.497424	-10.5002	6.42625	-45.8275	0
0.0807	-9.04221	-16.6035	1.24159	-59.865	0
0.0813	-15.4474	-18.1276	-3.95672	-73.9025	0
0.0820	-20.0264	-20.5703	-4.25688	-81.8357	0
0.0827	-22.7725	-23.0096	-3.04258	-83.6708	0
0.0833	-23.9922	-22.4006	-2.1148	-84.8879	0
0.0840	-25.8252	-22.7068	-3.34274	-83.0591	0
0.0847	-27.3515	-23.622	-6.69913	-77.2606	0
0.0853	-23.6924	-20.5703	-6.69913	-70.2386	0
0.0860	-19.1133	-16.2973	-2.4286	-58.0362	0
0.0867	-15.754	-12.3305	-0.600329	-39.1114	0
0.0873	-9.95529	-6.22718	-1.51447	-20.1929	0
0.0880	-5.07645	-4.09067	-0.286521	-6.15536	0
0.0887	-3.55011	-4.39343	1.54175	7.57631	0
0.0893	-0.190793	0.182343	3.67019	24.666	0
0.0900	4.68805	6.59186	7.04022	42.3675	0
0.0907	8.35399	11.78	9.46883	57.0167	0
0.0913	12.0131	17.5772	9.16866	68.3079	0
0.0920	15.3724	17.271	8.25453	74.4123	0
0.0927	17.5052	14.8317	8.8685	75.6293	0
0.0933	20.2581	20.0199	10.3966	74.7181	0
0.0940	21.7776	25.817	10.6968	72.883	0
0.0947	20.5579	23.3743	9.46883	69.8308	0
0.0953	19.0316	19.4075	9.78264	64.0387	0
0.0960	15.0658	15.1344	8.8685	49.9948	0
0.0967	6.82765	7.81321	7.04022	29.2475	0
0.0973	2.55526	3.84296	7.04022	11.5461	0
0.0980	2.86189	1.0975	6.11244	-3.10317	0
0.0987	-0.804055	-5.31202	3.37003	-21.1105	0
0.0993	-6.29616	-9.27884	4.28417	-36.9767	0
0.1000	-8.42895	-9.27884	5.81228	-49.4914	0
0.1007	-11.7883	-13.2457	3.67019	-65.0518	0
0.1013	-15.4474	-18.4338	4.28417	-79.0893	0
0.1020	-16.0607	-19.9579	7.04022	-83.365	0
0.1027	-16.6739	-20.8731	6.11244	-84.2825	0
0.1033	-19.1133	-22.4006	4.89814	-87.0289	0
0.1040	-20.6397	-21.4855	7.04022	-85.1937	0
0.1047	-20.0264	-19.0428	7.95436	-78.484	0
0.1053	-15.4474	-16.6035	7.95436	-69.6333	0
0.1060	-7.8225	-14.467	9.78264	-57.4245	0
0.1067	-2.63021	-11.7181	12.2249	-38.8055	0
0.1073	0.115838	-6.22718	11.6109	-18.67	0
0.1080	3.77497	-0.732811	9.78264	-4.62608	0
0.1087	6.52102	2.01265	10.6968	7.57631	0
0.1093	9.26707	5.97947	12.2249	23.449	0
0.1100	13.8461	12.6952	11.9111	40.2328	0
0.1107	18.4251	17.271	11.9111	55.4938	0
0.1113	22.0843	17.5772	11.9111	67.6962	0
0.1120	23.0041	17.271	10.9969	74.1064	0
0.1127	19.3382	19.1047	8.8685	76.2411	0
0.1133	18.1185	22.4591	6.11244	78.6815	0
0.1140	19.9515	24.5956	4.59798	77.7703	0
0.1147	18.1185	20.935	5.19831	74.1064	0
0.1153	14.7592	16.053	4.28417	67.3903	0
0.1160	13.8461	14.2193	0.627617	53.0469	0
0.1167	11.1	11.1676	-2.4286	33.5168	0
0.1173	8.04736	6.89806	-3.04258	17.6505	0
0.1180	6.52102	4.76155	-1.51447	4.52412	0
0.1187	1.942	0.791299	-2.1148	-11.3422	0
0.1193	-5.37627	-4.09067	-4.87085	-29.0436	0
0.1200	-9.65547	-5.92098	-5.78499	-46.4392	0
0.1207	-15.4474	-10.194	-4.55704	-61.0884	0
0.1213	-20.9463	-17.5187	-5.17102	-70.8503	0
0.1220	-20.0264	-19.0428	-6.69913	-77.5664	0
0.1227	-20.0264	-19.6552	-7.3131	-81.5362	0
0.1233	-22.7725	-24.5371	-6.69913	-81.8357	0
0.1240	-21.5528	-25.4523	-4.87085	-80.0069	0
0.1247	-18.5001	-20.5703	-4.87085	-76.0371	0
0.1253	-18.2003	-19.0428	-6.69913	-66.8869	0
0.1260	-15.754	-16.2973	-5.78499	-51.3201	0
0.1267	-11.7883	-9.5816	-5.17102	-32.0958	0
0.1273	-9.04221	-7.14233	-3.95672	-15.6178	0
0.1280	-4.46319	-5.61478	-0.600329	-2.79731	0
0.1287	1.942	2.01265	-1.51447	13.6807	0
0.1293	5.91457	8.11597	-6.08516	32.905	0
0.1300	11.4067	11.1676	-4.55704	49.3894	0
0.1307	20.2581	16.662	-0.286521	62.2035	0
0.1313	23.0041	19.1047	-0.286521	72.2777	0
0.1320	18.1185	16.3558	-2.1148	76.5469	0
0.1327	14.7592	17.271	-3.95672	77.4645	0
0.1333	16.8988	20.3226	-4.87085	81.1284	0
0.1340	19.9515	18.4923	-3.95672	81.1284	0
0.1347	19.9515	16.3558	-4.87085	74.7181	0
0.1353	16.5921	16.662	-8.22724	66.4791	0
0.1360	13.8461	15.4406	-7.91343	54.8821	0
0.1367	12.6264	10.8649	-7.61327	36.8748	0
0.1373	10.187	5.37051	-9.75535	19.4792	0
0.1380	4.68805	2.92781	-12.4978	4.52412	0
0.1387	-0.497424	2.01265	-15.554	-12.8715	0
0.1393	-5.07645	-2.56312	-15.8541	-30.2607	0
0.1400	-9.95529	-9.5816	-14.94	-43.6928	0
0.1407	-12.4015	-13.5519	-18.5966	-55.9016	0
0.1413	-11.7883	-17.2125	-21.0388	-68.104	0
0.1420	-12.4015	-19.9579	-17.0685	-73.2908	0
0.1427	-14.8409	-19.349	-17.0685	-72.6855	0
0.1433	-17.2804	-21.7917	-22.2668	-73.2908	0
0.1440	-20.0264	-27.2826	-21.3526	-74.8201	0
0.1447	-22.4727	-25.1461	-18.9104	-70.2386	0
0.1453	-22.166	-19.0428	-22.2668	-60.4767	0
0.1460	-19.1133	-17.2125	-22.2668	-46.1333	0
0.1467	-13.6212	-13.2457	-17.0685	-27.5143	0
0.1473	-7.20924	-6.22718	-14.6398	-10.7305	0
0.1480	-1.4105	-4.39343	-13.1117	1.47193	0
0.1487	4.68805	-3.17552	-9.44154	17.3446	0
0.1493	8.35399	2.62505	-9.44154	35.6514	0
0.1500	9.26707	8.11597	-10.9697	49.0836	0
0.1507	12.933	11.78	-7.61327	61.8977	0
0.1513	19.0316	14.8317	-6.39896	76.8528	0
0.1520	20.2581	15.7468	-9.75535	84.1742	0
0.1527	18.7318	15.7468	-9.75535	83.263	0
0.1533	21.1712	18.4923	-8.84121	83.8747	0
0.1540	22.6975	19.7137	-10.3557	85.0918	0
0.1547	20.2581	17.5772	-9.75535	80.8225	0
0.1553	15.9857	15.4406	-9.44154	71.9718	0
0.1560	9.26707	13.6103	-12.4978	57.3226	0
0.1567	1.942	9.64352	-14.0259	35.9572	0
0.1573	-1.71713	4.76155	-14.6398	17.3446	0
0.1580	-2.02377	1.0975	-16.4681	4.21827	0
0.1587	-3.24348	-0.732811	-14.94	-10.7305	0
0.1593	-5.07645	-3.17552	-12.1976	-28.4319	0
0.1600	-6.29616	-7.44853	-14.0259	-43.9987	0
0.1607	-8.12913	-12.6333	-16.7683	-57.7304	0
0.1613	-9.95529	-16.2973	-14.0259	-70.2386	0
0.1620	-10.8752	-18.1276	-11.2835	-76.6489	0
0.1627	-12.7013	-18.4338	-12.1976	-78.7835	0
0.1633	-16.0607	-20.8731	-12.7979	-82.7532	0
0.1640	-18.5001	-22.4006	-10.3557	-83.365	0
0.1647	-18.2003	-20.2641	-8.5274	-77.2606	0
0.1653	-16.3673	-19.0428	-6.69913	-69.6333	0
0.1660	-13.3146	-17.2125	-3.95672	-56.5069	0
0.1667	-10.5686	-8.97264	-2.4286	-35.148	0
0.1673	-10.2619	-1.95416	-2.1148	-14.7002	0
0.1680	-12.7013	-2.86932	-0.600329	-0.968545	0
0.1687	-14.5343	-1.64797	1.24159	12.7631	0
0.1693	-13.3146	6.28566	2.75606	28.3299	0
0.1700	-7.20924	10.5587	3.37003	43.285	0
0.1707	1.33555	12.389	1.54175	57.0167	0
0.1713	8.04736	17.271	0.627617	68.002	0
0.1720	12.6264	21.2412	2.45589	74.1064	0
0.1727	15.3724	20.3226	-0.286521	76.8528	0
0.1733	14.4594	19.4075	-6.39896	78.0762	0
0.1740	14.7592	21.2412	-6.39896	75.9352	0
0.1747	18.1185	22.1564	-4.87085	70.1367	0
0.1753	15.3724	19.7137	-7.3131	61.8977	0
0.1760	4.38823	13.3041	-7.61327	48.4718	0
0.1767	-1.4105	7.50702	-6.69913	31.0763	0
0.1773	1.942	5.37051	-7.91343	14.5983	0
0.1780	3.16852	2.92781	-8.5274	0.866593	0
0.1787	-2.3304	-1.34177	-8.22724	-13.7826	0
0.1793	-7.20924	-5.61478	-7.91343	-28.4319	0
0.1800	-11.4816	-10.8029	-5.78499	-43.387	0
0.1807	-16.6739	-15.6884	-4.25688	-60.4767	0
0.1813	-18.2003	-18.1276	-8.22724	-72.3796	0
0.1820	-16.3673	-20.2641	-10.3557	-74.5142	0
0.1827	-16.3673	-20.8731	-8.22724	-77.5664	0
0.1833	-17.2804	-19.0428	-6.99929	-82.4474	0
0.1840	-18.2003	-20.2641	-8.22724	-81.5362	0
0.1847	-20.0264	-21.4855	-6.69913	-75.1259	0
0.1853	-18.2003	-17.5187	-4.55704	-65.3577	0
0.1860	-12.4015	-14.467	-3.04258	-50.7084	0
0.1867	-9.34884	-12.3305	-0.286521	-33.0134	0
0.1873	-9.65547	-7.14233	3.37003	-19.2753	0
0.1880	-5.98953	-3.17552	4.59798	-6.46121	0
0.1887	1.64218	0.182343	3.37003	12.1578	0
0.1893	6.52102	7.20082	3.37003	31.0763	0
0.1900	8.35399	11.78	6.11244	45.7255	0
0.1907	11.1	13.9165	7.64055	60.3748	0
0.1913	14.7592	18.1895	6.11244	74.4123	0
0.1920	17.2054	19.4075	5.51211	78.6815	0
0.1927	19.6448	19.7137	5.51211	77.1586	0
0.1933	22.0843	23.9867	5.51211	78.6815	0
0.1940	21.4778	25.208	6.72642	78.0762	0
0.1947	20.2581	21.2412	7.95436	72.2777	0
0.1953	19.3382	18.7985	7.04022	64.9499	0
0.1960	13.8461	16.662	5.19831	51.524	0
0.1967	8.96044	12.6952	2.75606	31.9938	0
0.1973	8.96044	8.42217	1.24159	16.1212	0
0.1980	5.60794	3.234	1.54175	1.77779	0
0.1987	-0.190793	-1.95416	1.24159	-16.529	0
0.1993	-1.10387	-5.31202	-1.20066	-32.7075	0
0.2000	-2.63021	-8.66644	-2.72877	-45.8275	0
0.2007	-7.8225	-11.4153	-2.1148	-62.3055	0
0.2013	-8.12913	-12.3305	-3.04258	-73.9025	0
0.2020	-6.29616	-15.076	-4.25688	-78.7835	0
0.2027	-9.65547	-17.5187	-5.48483	-85.1937	0
0.2033	-13.6212	-17.8214	-6.08516	-89.1635	0
0.2040	-16.9737	-18.1276	-4.87085	-85.1937	0
0.2047	-20.9463	-19.0428	-2.4286	-80.6186	0
0.2053	-20.333	-17.2125	-1.20066	-75.1259	0
0.2060	-15.4474	-12.6333	-0.900494	-60.7826	0
0.2067	-13.008	-9.27884	1.54175	-40.3348	0
0.2073	-10.8752	-8.05749	3.37003	-22.0217	0
0.2080	-4.76982	-4.09067	3.37003	-7.37241	0
0.2087	1.942	3.234	4.28417	7.27046	0
0.2093	5.60794	7.20082	6.42625	24.666	0
0.2100	6.82765	9.94972	7.64055	41.4499	0
0.2107	8.35399	16.662	7.95436	55.7933	0
0.2113	11.4067	20.3226	8.8685	67.6962	0
0.2120	16.8988	19.7137	8.8685	74.1064	0
0.2127	21.4778	22.1564	10.0828	75.9352	0
0.2133	20.8645	24.9018	11.9111	77.4645	0
0.2140	19.3382	23.9867	10.9969	75.9352	0
0.2147	22.6975	24.2929	9.16866	70.7484	0
0.2153	24.8303	22.4591	8.8685	66.785	0
0.2160	18.4251	15.7468	7.34039	57.9343	0
0.2167	11.1	11.78	6.42625	36.5689	0
0.2173	9.88034	11.4738	5.51211	15.8153	0
0.2180	8.66063	6.59186	1.84192	4.21827	0
0.2187	4.68805	-1.03901	-0.900494	-10.1251	0
0.2193	1.33555	-4.39343	0.627617	-28.4319	0
0.2200	-2.93684	-7.14233	0.927781	-42.1636	0
0.2207	-9.95529	-13.5519	-1.51447	-54.984	0
0.2213	-16.3673	-18.74	-2.1148	-67.7981	0
0.2220	-19.1133	-18.4338	-0.900494	-74.8201	0
0.2227	-20.0264	-18.74	-0.600329	-77.2606	0
0.2233	-19.42	-21.4855	-0.600329	-80.0069	0
0.2240	-16.3673	-19.349	0.313808	-80.3128	0
0.2247	-13.3146	-15.3822	1.24159	-76.0371	0
0.2253	-12.7013	-16.6035	1.84192	-67.4923	0
0.2260	-12.0949	-16.2973	2.45589	-53.1489	0
0.2267	-9.04221	-9.5816	3.37003	-34.8421	0
0.2273	-5.6829	-7.14233	4.59798	-16.8348	0
0.2280	-5.37627	-7.14233	5.19831	-1.2744	0
0.2287	-3.55011	-2.26036	4.28417	14.2924	0
0.2293	1.02892	3.84296	3.67019	31.3821	0
0.2300	6.82765	8.11597	6.11244	46.9489	0
0.2307	12.6264	12.389	8.8685	58.5396	0
0.2313	13.8461	14.8317	10.6968	67.3903	0
0.2320	12.0131	15.7468	11.6109	72.2777	0
0.2327	13.8461	18.1895	10.6968	75.6293	0
0.2333	18.7318	18.1895	10.6968	78.382	0
0.2340	19.6448	16.053	12.5251	76.2411	0
0.2347	17.5052	16.053	13.4392	70.1367	0
0.2353	15.0658	16.662	10.6968	63.7328	0
0.2360	12.0131	13.0014	7.95436	50.3006	0
0.2367	9.26707	6.59186	8.25453	30.1587	0
0.2373	7.44092	3.84296	6.11244	13.9866	0
0.2380	2.86189	3.234	0.313808	2.08365	0
0.2387	-0.804055	-1.03901	0.927781	-13.7826	0
0.2393	-1.4105	-8.05749	5.19831	-29.6553	0
0.2400	-5.37627	-11.7181	1.84192	-43.387	0
0.2407	-12.7013	-14.467	-3.34274	-59.865	0
0.2413	-16.0607	-19.9579	-1.51447	-74.5142	0
0.2420	-16.3673	-23.3158	0.627617	-80.3128	0
0.2427	-17.587	-23.622	-1.20066	-80.6186	0
0.2433	-17.587	-24.5371	-0.600329	-82.1415	0
0.2440	-18.2003	-26.3674	-0.900494	-82.7532	0
0.2447	-20.9463	-26.9798	-3.04258	-78.7835	0
0.2453	-20.6397	-25.1461	-2.1148	-68.4099	0
0.2460	-14.5343	-19.349	0.627617	-52.8494	0
0.2467	-9.95529	-14.7698	0.927781	-33.9246	0
0.2473	-9.04221	-11.7181	0.927781	-18.3641	0
0.2480	-3.85674	-6.22718	1.24159	-5.54364	0
0.2487	3.46834	-0.123855	0.313808	12.7631	0
0.2493	5.60794	3.84296	1.54175	31.9938	0
0.2500	8.66063	8.42217	4.28417	42.9792	0
0.2507	16.8988	14.8317	3.37003	54.2704	0
0.2513	20.8645	16.9682	2.45589	70.7484	0
0.2520	16.8988	16.3558	4.28417	78.382	0
0.2527	15.0658	16.9682	4.28417	77.1586	0
0.2533	17.5052	19.4075	1.54175	77.7703	0
0.2540	19.0316	19.4075	2.15573	77.7703	0
0.2547	20.2581	17.271	4.89814	73.1889	0
0.2553	20.8645	16.662	4.28417	66.1733	0
0.2560	16.2855	16.662	2.45589	52.7411	0
0.2567	10.7934	13.0014	1.54175	35.3519	0
0.2573	8.04736	6.59186	0.313808	19.1734	0
0.2580	4.68805	2.31885	-1.20066	3.00121	0
0.2587	0.722287	-1.95416	-2.1148	-14.3944	0
0.2593	0.115838	-7.44853	-1.20066	-29.9612	0
0.2600	-0.190793	-10.8029	1.24159	-44.604	0
0.2607	-4.15656	-13.2457	1.54175	-59.5591	0
0.2613	-8.12913	-18.1276	-0.286521	-72.3796	0
0.2620	-8.42895	-20.8731	2.15573	-79.701	0
0.2627	-7.51587	-19.6552	3.67019	-80.3128	0
0.2633	-10.2619	-19.0428	1.54175	-80.6186	0
0.2640	-14.8409	-22.0944	2.15573	-82.4474	0
0.2647	-16.9737	-24.2309	3.37003	-77.2606	0
0.2653	-16.3673	-20.8731	2.45589	-65.9694	0
0.2660	-16.6739	-12.6333	5.19831	-54.984	0
0.2667	-17.587	-9.88779	9.16866	-37.8943	0
0.2673	-16.9737	-12.6333	7.34039	-17.1407	0
0.2680	-14.2277	-8.05749	6.42625	-1.2744	0
0.2687	-10.2619	1.4037	11.3107	14.9041	0
0.2693	-5.37627	5.67671	10.9969	33.2109	0
0.2700	0.115838	10.2525	6.11244	45.1138	0
0.2707	4.68805	17.271	6.42625	56.7108	0
0.2713	6.21439	18.1895	8.8685	70.7484	0
0.2720	7.44092	17.5772	7.04022	75.6293	0
0.2727	11.4067	20.3226	7.64055	75.9352	0
0.2733	14.1527	19.4075	11.3107	81.4279	0
0.2740	12.933	19.1047	10.6968	82.3454	0
0.2747	11.7133	19.7137	8.8685	75.9352	0
0.2753	12.0131	14.8317	8.55469	69.5313	0
0.2760	9.5737	9.33733	6.72642	55.7933	0
0.2767	4.68805	9.64352	4.59798	31.9938	0
0.2773	2.24863	5.97947	3.984	15.5158	0
0.2780	2.86189	0.182343	2.15573	6.35926	0
0.2787	2.55526	-0.732811	1.54175	-10.1251	0
0.2793	-1.10387	-3.78447	2.75606	-29.3495	0
0.2800	-6.29616	-11.7181	0.927781	-45.5216	0
0.2807	-9.95529	-14.1608	-0.600329	-61.3943	0
0.2813	-14.5343	-13.5519	1.54175	-72.6855	0
0.2820	-21.8594	-15.9911	1.54175	-74.2084	0
0.2827	-24.6054	-18.1276	-0.286521	-74.2084	0
0.2833	-22.7725	-17.5187	0.0136438	-78.484	0
0.2840	-24.6054	-18.1276	-0.286521	-79.701	0
0.2847	-27.9648	-20.2641	0.0136438	-73.5967	0
0.2853	-23.3857	-19.6552	2.45589	-63.223	0
0.2860	-17.8936	-15.076	3.37003	-49.4914	0
0.2867	-16.9737	-8.97264	4.89814	-31.1782	0
0.2873	-10.2619	-4.39343	7.64055	-14.3944	0
0.2880	-1.71713	-2.26036	6.11244	-1.2744	0
0.2887	-2.3304	1.0975	3.67019	14.2924	0
0.2893	-2.02377	7.20082	5.19831	31.0763	0
0.2900	4.99468	12.389	7.04022	45.4197	0
0.2907	11.1	14.2193	7.04022	59.4572	0
0.2913	13.8461	16.053	8.55469	72.5835	0
0.2920	17.8119	18.7985	8.8685	79.5991	0
0.2927	23.0041	20.3226	5.51211	81.4279	0
0.2933	26.6633	20.935	3.67019	81.4279	0
0.2940	25.4436	20.3226	3.67019	80.2108	0
0.2947	21.1712	19.1047	3.06987	76.8528	0
0.2953	20.2581	17.271	1.84192	69.5313	0
0.2960	18.4251	15.4406	0.627617	53.9645	0
0.2967	12.6264	13.0014	-0.286521	35.046	0
0.2973	8.96044	9.03113	-2.1148	19.1734	0
0.2980	4.68805	2.31885	-4.87085	4.52412	0
0.2987	-0.804055	-2.56312	-5.78499	-9.5134	0
0.2993	-4.46319	-4.39343	-6.39896	-21.7158	0
0.3000	-10.5686	-9.88779	-9.14138	-38.506	0
0.3007	-17.2804	-17.2125	-12.1976	-58.9474	0
0.3013	-16.9737	-17.8214	-12.1976	-72.0738	0
0.3020	-16.6739	-17.2125	-11.5836	-75.7377	0
0.3027	-20.9463	-21.1793	-11.2835	-78.7835	0
0.3033	-21.8594	-23.622	-10.9697	-82.1415	0
0.3040	-20.0264	-22.7068	-11.2835	-80.3128	0
0.3047	-20.0264	-22.4006	-11.8838	-74.2084	0
0.3053	-18.2003	-19.0428	-10.3557	-65.9694	0
0.3060	-14.5343	-13.5519	-10.3557	-53.4548	0
0.3067	-9.95529	-10.5002	-9.14138	-37.2826	0
0.3073	-4.15656	-7.14233	-4.25688	-20.4987	0
0.3080	-1.4105	-2.56312	-2.72877	-4.32659	0
0.3087	0.115838	2.92781	-5.78499	12.7631	0
0.3093	6.21439	9.33733	-4.25688	29.2475	0
0.3100	11.7133	15.4406	-0.600329	46.0314	0
0.3107	13.8461	17.5772	0.0136438	62.8152	0
0.3113	18.1185	18.1895	-0.900494	73.8006	0
0.3120	19.3382	17.5772	-2.4286	76.5469	0
0.3127	16.8988	18.4923	-4.55704	78.0762	0
0.3133	18.7318	21.8502	-3.95672	82.0396	0
0.3140	20.2581	23.3743	-4.87085	82.3454	0
0.3147	17.5052	21.2412	-7.3131	77.7703	0
0.3153	17.5052	19.7137	-6.69913	70.1367	0
0.3160	17.5052	18.4923	-7.61327	56.7108	0
0.3167	11.7133	15.1344	-11.2835	39.3153	0
0.3173	7.74073	9.33733	-12.7979	23.449	0
0.3180	6.52102	3.234	-13.1117	7.27046	0
0.3187	1.64218	-2.26036	-13.7121	-11.648	0
0.3193	-2.3304	-6.22718	-13.1117	-27.8202	0
0.3200	-4.46319	-10.194	-13.4119	-41.2524	0
0.3207	-9.65547	-13.2457	-15.8541	-56.5069	0
0.3213	-12.7013	-14.467	-17.9962	-68.104	0
0.3220	-12.7013	-16.2973	-19.2105	-71.1562	0
0.3227	-15.4474	-19.0428	-18.5966	-72.6855	0
0.3233	-18.2003	-21.1793	-15.554	-76.6489	0
0.3240	-19.1133	-22.4006	-13.1117	-77.5664	0
0.3247	-19.7198	-20.2641	-13.1117	-73.2908	0
0.3253	-16.6739	-16.2973	-13.1117	-65.6635	0
0.3260	-11.175	-15.3822	-12.7979	-51.9318	0
0.3267	-9.34884	-14.467	-10.6695	-34.2304	0
0.3273	-7.20924	-8.66644	-8.5274	-18.67	0
0.3280	0.415656	-2.26036	-6.69913	-4.62608	0
0.3287	6.52102	1.70989	-4.55704	12.4636	0
0.3293	7.44092	5.97947	-3.64291	31.0763	0
0.3300	10.187	10.2525	-4.25688	48.166	0
0.3307	15.6791	13.6103	-2.1148	61.8977	0
0.3313	17.8119	17.5772	2.15573	71.0542	0
0.3320	18.1185	21.2412	2.45589	75.3298	0
0.3327	20.5579	21.2412	0.627617	77.7703	0
0.3333	23.0041	21.2412	-0.286521	82.0396	0
0.3340	23.0041	23.0715	0.313808	82.0396	0
0.3347	23.6106	23.3743	0.627617	75.6293	0
0.3353	23.0041	20.0199	-0.286521	66.785	0
0.3360	18.1185	14.5255	-3.95672	52.4416	0
0.3367	12.0131	9.03113	-6.39896	31.0763	0
0.3373	10.187	5.67671	-6.69913	12.1578	0
0.3380	8.35399	2.92781	-8.22724	-1.2744	0
0.3387	1.942	-2.56312	-9.14138	-18.0583	0
0.3393	-5.6829	-8.05749	-7.91343	-36.0592	0
0.3400	-9.65547	-9.5816	-7.3131	-50.1031	0
0.3407	-10.8752	-10.8029	-8.5274	-63.223	0
0.3413	-14.5343	-16.2973	-10.6695	-75.7377	0
0.3420	-17.2804	-20.5703	-10.9697	-82.4474	0
0.3427	-18.2003	-20.5703	-9.14138	-85.8054	0
0.3433	-20.0264	-19.9579	-7.91343	-87.0289	0
0.3440	-21.5528	-19.349	-7.91343	-86.4171	0
0.3447	-20.6397	-17.8214	-6.08516	-82.4474	0
0.3453	-16.6739	-16.9063	-3.34274	-73.5967	0
0.3460	-11.7883	-15.3822	-1.20066	-58.6479	0
0.3467	-8.12913	-8.97264	2.45589	-38.506	0
0.3473	-6.29616	-2.86932	5.19831	-20.4987	0
0.3480	-3.55011	-0.732811	4.59798	-7.37241	0
0.3487	0.415656	1.70989	4.28417	6.35926	0
0.3493	4.0816	7.20082	6.42625	23.1431	0
0.3500	9.5737	11.4738	9.78264	37.7924	0
0.3507	15.0658	14.2193	11.9111	50.9123	0
0.3513	16.2855	17.5772	10.6968	63.4269	0
0.3520	17.2054	19.4075	8.55469	68.9196	0
0.3527	21.1712	20.3226	9.16866	69.8308	0
0.3533	23.9172	23.0715	9.78264	72.5835	0
0.3540	22.6975	24.2929	8.55469	71.9718	0
0.3547	19.9515	22.1564	8.25453	65.2557	0
0.3553	19.3382	19.4075	7.64055	57.9343	0
0.3560	18.1185	17.5772	4.89814	44.8079	0
0.3567	14.7592	13.0014	3.06987	22.5314	0
0.3573	10.4868	6.59186	2.45589	5.44169	0
0.3580	7.74073	1.4037	0.927781	-3.40902	0
0.3587	4.99468	-1.34177	0.927781	-17.4466	0
0.3593	0.115838	-4.69963	3.06987	-37.2826	0
0.3600	-6.60279	-10.5002	3.37003	-52.8494	0
0.3607	-11.7883	-14.7698	0.0136438	-64.1406	0
0.3613	-13.9279	-15.3822	-3.04258	-75.1259	0
0.3620	-14.5343	-15.3822	-1.20066	-82.1415	0
0.3627	-16.3673	-17.8214	1.54175	-85.4996	0
0.3633	-19.42	-19.6552	0.927781	-88.8576	0
0.3640	-20.9463	-19.6552	1.54175	-86.4171	0
0.3647	-19.1133	-20.2641	3.37003	-78.484	0
0.3653	-17.2804	-19.0428	1.84192	-70.5445	0
0.3660	-14.5343	-11.7181	2.45589	-58.6479	0
0.3667	-9.34884	-5.92098	7.34039	-38.506	0
0.3673	-5.37627	-4.09067	8.8685	-21.1105	0
0.3680	-5.6829	1.0975	8.8685	-7.37241	0
0.3687	-5.37627	7.20082	11.6109	11.8519	0
0.3693	-1.4105	7.81321	12.5251	31.0763	0
0.3700	1.33555	10.8649	11.6109	42.9792	0
0.3707	2.86189	17.5772	14.3533	57.9343	0
0.3713	7.74073	19.4075	16.7956	75.6293	0
0.3720	12.933	18.4923	12.5251	80.8225	0
0.3727	11.4067	22.1564	9.46883	78.382	0
0.3733	9.5737	23.9867	11.3107	82.0396	0
0.3740	13.2328	21.2412	11.3107	84.1742	0
0.3747	16.5921	19.4075	7.04022	77.7703	0
0.3753	14.7592	19.7137	5.19831	70.4425	0
0.3760	12.0131	18.4923	6.11244	60.3748	0
0.3767	11.1	13.9165	2.45589	41.1504	0
0.3773	7.74073	7.50702	-1.20066	23.7548	0
0.3780	2.86189	3.234	-2.4286	11.2402	0
0.3787	0.115838	0.488541	-5.78499	-4.62608	0
0.3793	-4.15656	-5.92098	-8.84121	-22.0217	0
0.3800	-13.6212	-12.6333	-9.44154	-35.148	0
0.3807	-20.0264	-15.3822	-11.2835	-50.4026	0
0.3813	-18.5001	-15.6884	-13.7121	-65.0518	0
0.3820	-16.0607	-15.9911	-11.8838	-69.9391	0
0.3827	-17.8936	-15.076	-9.44154	-70.5445	0
0.3833	-20.6397	-15.3822	-9.14138	-72.3796	0
0.3840	-22.166	-19.9579	-7.61327	-71.7679	0
0.3847	-24.2988	-22.7068	-6.08516	-67.1928	0
0.3853	-24.6054	-18.1276	-3.95672	-60.7826	0
0.3860	-21.2461	-12.0243	0.627617	-48.2679	0
0.3867	-16.6739	-10.8029	3.37003	-29.9612	0
0.3873	-13.9279	-7.75129	2.15573	-13.4768	0
0.3880	-11.7883	0.182343	1.54175	-0.050976	0
0.3887	-6.29616	4.45536	4.59798	16.427	0
0.3893	1.33555	6.59186	7.04022	33.8226	0
0.3900	4.99468	13.3041	5.19831	48.166	0
0.3907	4.38823	18.4923	5.81228	60.6806	0
0.3913	5.60794	17.5772	9.78264	73.4947	0
0.3920	8.96044	16.662	10.0828	81.4279	0
0.3927	10.187	18.7985	7.64055	83.263	0
0.3933	10.4868	20.0199	9.78264	82.3454	0
0.3940	11.1	18.7985	12.8252	80.5167	0
0.3947	11.1	16.3558	11.3107	77.1586	0
0.3953	12.0131	14.2193	8.8685	68.9196	0
0.3960	10.187	11.4738	8.55469	52.7411	0
0.3967	3.77497	5.37051	7.95436	33.8226	0
0.3973	0.115838	0.182343	6.42625	18.2622	0
0.3980	0.415656	0.488541	5.19831	1.77779	0
0.3987	-1.4105	-0.732811	5.19831	-17.4466	0
0.3993	-2.93684	-4.69963	3.984	-33.0134	0
0.4000	-5.07645	-6.22718	0.627617	-45.8275	0
0.4007	-10.8752	-10.5002	-0.600329	-58.9474	0
0.4013	-13.6212	-18.1276	2.15573	-70.2386	0
0.4020	-9.95529	-20.8731	3.67019	-76.6489	0
0.4027	-6.29616	-19.0428	0.627617	-80.0069	0
0.4033	-6.29616	-20.5703	-1.51447	-81.5362	0
0.4040	-7.51587	-23.9247	0.313808	-79.701	0
0.4047	-8.73558	-24.2309	1.54175	-72.3796	0
0.4053	-6.29616	-20.5703	1.24159	-61.9996	0
0.4060	-1.4105	-14.1608	3.37003	-48.8797	0
0.4067	1.02892	-7.75129	7.04022	-32.7075	0
0.4073	0.415656	-5.00582	8.8685	-15.0061	0
0.4080	-1.71713	-5.31202	10.9969	-1.87974	0
0.4087	-4.46319	-3.17552	12.5251	10.9344	0
0.4093	-2.63021	2.92781	11.3107	28.9417	0
0.4100	3.46834	7.50702	10.9969	47.2484	0
0.4107	7.13428	9.64352	14.3533	58.8455	0
0.4113	8.35399	13.3041	15.5813	67.6962	0
0.4120	12.933	17.5772	14.3533	75.024	0
0.4127	18.4251	18.4923	13.753	78.9874	0
0.4133	20.2581	17.5772	12.2249	79.5991	0
0.4140	19.3382	15.7468	8.25453	78.9874	0
0.4147	19.3382	13.9165	6.11244	75.9352	0
0.4153	17.8119	14.2193	5.19831	67.6962	0
0.4160	13.8461	13.3041	2.45589	53.0469	0
0.4167	10.187	8.42217	0.313808	35.6514	0
0.4173	8.35399	4.76155	-0.600329	19.7851	0
0.4180	4.0816	2.92781	-2.1148	4.52412	0
0.4187	-0.804055	-1.64797	-2.72877	-10.1251	0
0.4193	-2.63021	-8.05749	-3.04258	-25.6856	0
0.4200	-5.37627	-13.2457	-4.55704	-44.3046	0
0.4207	-13.008	-16.2973	-5.17102	-60.7826	0
0.4213	-16.9737	-19.9579	-4.87085	-70.2386	0
0.4220	-16.3673	-23.3158	-4.87085	-76.0371	0
0.4227	-18.2003	-25.7585	-5.17102	-81.2303	0
0.4233	-20.0264	-26.3674	-6.39896	-83.365	0
0.4240	-19.42	-25.7585	-7.3131	-80.9245	0
0.4247	-20.0264	-25.4523	-4.87085	-74.2084	0
0.4253	-20.0264	-23.0096	-1.51447	-65.6635	0
0.4260	-15.754	-19.0428	-0.900494	-53.1489	0
0.4267	-11.7883	-14.7698	0.627617	-33.9246	0
0.4273	-8.73558	-9.5816	3.37003	-16.2231	0
0.4280	-2.63021	-3.17552	3.984	-4.93193	0
0.4287	2.86189	1.0975	4.59798	11.2402	0
0.4293	7.13428	4.14916	6.72642	31.9938	0
0.4300	13.2328	8.42217	8.8685	45.7255	0
0.4307	18.1185	12.389	11.3107	58.5396	0
0.4313	19.0316	13.9165	10.9969	73.1889	0
0.4320	20.2581	14.8317	8.8685	78.382	0
0.4327	23.304	16.053	9.46883	77.4645	0
0.4333	22.0843	17.8834	10.6968	80.8225	0
0.4340	19.3382	19.1047	10.6968	81.7337	0
0.4347	20.2581	18.1895	9.78264	75.3298	0
0.4353	20.5579	14.8317	7.04022	66.1733	0
0.4360	17.5052	11.4738	4.28417	53.3528	0
0.4367	13.5395	8.42217	7.04022	36.5689	0
0.4373	10.4868	6.59186	8.8685	19.7851	0
0.4380	6.82765	3.234	4.59798	3.00121	0
0.4387	2.86189	-1.95416	1.84192	-13.7826	0
0.4393	0.115838	-4.39343	2.45589	-27.8202	0
0.4400	-3.55011	-6.22718	1.24159	-43.0811	0
0.4407	-9.04221	-13.5519	-0.286521	-58.9474	0
0.4413	-13.6212	-19.9579	1.84192	-70.5445	0
0.4420	-16.3673	-19.349	4.28417	-75.4318	0
0.4427	-18.2003	-19.0428	3.67019	-76.9547	0
0.4433	-20.9463	-21.7917	2.45589	-78.484	0
0.4440	-23.3857	-22.4006	1.54175	-78.1781	0
0.4447	-24.6054	-21.4855	0.627617	-76.343	0
0.4453	-23.6924	-21.1793	2.45589	-71.1562	0
0.4460	-20.0264	-17.8214	7.34039	-57.7304	0
0.4467	-15.4474	-11.7181	10.0828	-37.5885	0
0.4473	-11.4816	-6.83613	9.16866	-19.2753	0
0.4480	-8.42895	-2.56312	9.78264	-3.40902	0
0.4487	-3.55011	1.0975	11.6109	15.5158	0
0.4493	2.86189	5.37051	10.3966	31.0763	0
0.4500	6.82765	9.64352	9.46883	42.6733	0
0.4507	10.7934	13.0014	12.5251	57.6284	0
0.4513	14.7592	14.5255	14.6671	70.4425	0
0.4520	16.5921	14.8317	12.8252	72.883	0
0.4527	17.5052	15.7468	10.0828	76.8528	0
0.4533	19.0316	18.1895	9.16866	83.263	0
0.4540	18.1185	21.544	9.46883	79.5991	0
0.4547	15.6791	20.3226	10.0828	70.4425	0
0.4553	14.7592	13.6103	9.78264	64.9499	0
0.4560	12.933	8.42217	5.51211	50.6065	0
0.4567	7.13428	8.11597	0.927781	28.3299	0
0.4573	1.64218	4.76155	1.84192	13.9866	0
0.4580	-2.3304	-0.732811	2.45589	2.69536	0
0.4587	-6.90261	-3.78447	-2.1148	-15.6178	0
0.4593	-10.8752	-9.27884	-4.25688	-32.7075	0
0.4600	-14.5343	-17.5187	-2.1148	-46.1333	0
0.4607	-19.42	-19.6552	-3.95672	-63.223	0
0.4613	-21.8594	-18.1276	-6.99929	-76.0371	0
0.4620	-20.0264	-20.5703	-5.48483	-76.9547	0
0.4627	-18.2003	-21.7917	-4.87085	-77.5664	0
0.4633	-21.8594	-21.1793	-7.3131	-81.8357	0
0.4640	-26.4384	-24.2309	-8.5274	-80.6186	0
0.4647	-26.4384	-26.0613	-9.44154	-73.5967	0
0.4653	-22.4727	-23.622	-11.8838	-66.2752	0
0.4660	-19.1133	-20.5703	-12.4978	-54.0665	0
0.4667	-15.754	-16.2973	-11.2835	-34.2304	0
0.4673	-11.7883	-9.27884	-9.44154	-13.7826	0
0.4680	-11.7883	-5.31202	-8.5274	0.866593	0
0.4687	-12.7013	-2.56312	-9.75535	13.6807	0
0.4693	-7.51587	2.01265	-7.91343	29.2475	0
0.4700	1.942	6.59186	-2.1148	45.4197	0
0.4707	8.35399	10.2525	-0.286521	58.5396	0
0.4713	12.0131	13.9165	-2.1148	68.6138	0
0.4720	14.1527	15.7468	0.0136438	75.024	0
0.4727	16.2855	16.9682	1.54175	77.4645	0
0.4733	19.9515	20.3226	-2.4286	79.5991	0
0.4740	20.8645	23.9867	-3.95672	80.2108	0
0.4747	17.8119	22.4591	-1.81463	75.024	0
0.4753	16.8988	17.5772	-2.1148	65.2557	0
0.4760	15.6791	12.389	-5.17102	53.0469	0
0.4767	10.187	9.33733	-6.99929	35.6514	0
0.4773	7.44092	7.20082	-6.69913	16.427	0
0.4780	8.35399	3.84296	-5.78499	-0.662689	0
0.4787	4.38823	-1.64797	-8.22724	-14.7002	0
0.4793	-2.93684	-8.36368	-10.3557	-28.7377	0
0.4800	-6.60279	-12.3305	-8.22724	-43.9987	0
0.4807	-9.04221	-12.9395	-8.5274	-61.3943	0
0.4813	-11.7883	-14.7698	-13.1117	-73.2908	0
0.4820	-12.0949	-17.5187	-11.2835	-77.8723	0
0.4827	-13.008	-18.4338	-8.22724	-80.3128	0
0.4833	-13.6212	-18.4338	-10.0555	-81.2303	0
0.4840	-11.7883	-18.1276	-9.75535	-76.0371	0
0.4847	-11.4816	-17.5187	-5.17102	-70.5445	0
0.4853	-13.008	-16.9063	-3.34274	-65.9694	0
0.4860	-11.175	-12.6333	-3.95672	-52.2377	0
0.4867	-7.51587	-6.22718	-3.34274	-31.1782	0
0.4873	-6.29616	-3.47827	-4.55704	-15.0061	0
0.4880	-2.63021	0.182343	-5.17102	-3.40902	0
0.4887	3.77497	6.59186	-2.4286	11.8519	0
0.4893	8.96044	10.2525	0.0136438	31.0763	0
0.4900	12.3198	11.4738	0.0136438	49.3894	0
0.4907	16.5921	17.8834	1.24159	64.0387	0
0.4913	19.3382	24.5956	2.15573	73.1889	0
0.4920	18.7318	24.9018	-1.51447	78.382	0
0.4927	19.3382	23.6805	-5.78499	79.5991	0
0.4933	22.6975	24.2929	-5.78499	80.5167	0
0.4940	23.0041	25.5108	-4.55704	83.5689	0
0.4947	19.0316	24.2929	-6.69913	82.0396	0
0.4953	18.1185	22.1564	-8.22724	71.6659	0
0.4960	19.6448	20.3226	-6.69913	56.7108	0
0.4967	17.2054	17.271	-8.5274	38.7036	0
0.4973	12.3198	11.1676	-12.1976	20.0909	0
0.4980	10.187	4.76155	-11.2835	6.66512	0
0.4987	6.52102	2.01265	-10.3557	-7.37241	0
0.4993	1.02892	0.488541	-12.7979	-26.6031	0
0.5000	-2.3304	-5.31202	-13.1117	-43.387	0
0.5007	-5.37627	-12.6333	-11.5836	-56.2011	0
0.5013	-9.65547	-16.2973	-12.1976	-69.3274	0
0.5020	-10.8752	-16.9063	-13.1117	-74.8201	0
0.5027	-9.04221	-18.1276	-13.1117	-74.5142	0
0.5033	-9.95529	-20.8731	-13.1117	-77.5664	0
0.5040	-14.5343	-23.622	-13.1117	-77.2606	0
0.5047	-16.6739	-23.622	-10.6695	-71.462	0
0.5053	-13.6212	-20.8731	-8.22724	-66.8869	0
0.5060	-9.34884	-17.5187	-6.69913	-55.2899	0
0.5067	-6.90261	-14.7698	-5.17102	-34.8421	0
0.5073	-2.93684	-10.5002	-3.64291	-18.3641	0
0.5080	2.86189	-4.69963	-3.64291	-4.62608	0
0.5087	5.60794	0.182343	-4.87085	13.9866	0
0.5093	7.44092	4.14916	-4.87085	30.7704	0
0.5100	10.7934	8.11597	-2.1148	43.8967	0
0.5107	14.4594	12.6952	-1.51447	60.3748	0
0.5113	15.3724	16.9682	-3.04258	73.8006	0
0.5120	15.3724	18.4923	-3.64291	78.0762	0
0.5127	16.2855	19.4075	-2.1148	80.8225	0
0.5133	17.5052	22.7653	-0.600329	83.8747	0
0.5140	17.8119	23.9867	-0.900494	80.8225	0
0.5147	15.0658	19.4075	-0.600329	74.7181	0
0.5153	10.4868	16.3558	0.313808	69.5313	0
0.5160	5.91457	16.053	-2.4286	56.7108	0
0.5167	1.02892	12.0828	-6.99929	35.3519	0
0.5173	-3.85674	5.67671	-8.5274	17.9563	0
0.5180	-5.37627	3.234	-9.14138	4.82998	0
0.5187	-6.60279	1.70989	-10.0555	-13.1709	0
0.5193	-11.175	-3.47827	-9.44154	-29.3495	0
0.5200	-15.4474	-8.05749	-10.3557	-41.2524	0
0.5207	-16.6739	-10.8029	-14.0259	-57.7304	0
0.5213	-20.0264	-13.5519	-14.326	-70.8503	0
0.5220	-23.0791	-16.2973	-12.7979	-73.2908	0
0.5227	-23.3857	-18.1276	-13.4119	-76.6489	0
0.5233	-23.6924	-19.9579	-14.0259	-80.6186	0
0.5240	-24.6054	-20.2641	-12.1976	-77.8723	0
0.5247	-21.5528	-18.74	-11.8838	-72.3796	0
0.5253	-17.2804	-16.9063	-13.7121	-65.6635	0
0.5260	-15.4474	-13.8546	-13.1117	-51.3201	0
0.5267	-9.95529	-9.27884	-8.5274	-32.0958	0
0.5273	-2.93684	-5.31202	-3.34274	-16.529	0
0.5280	-0.804055	-2.56312	-2.1148	-4.62608	0
0.5287	1.02892	1.0975	-3.34274	9.1056	0
0.5293	6.52102	4.14916	-1.51447	25.2777	0
0.5300	11.1	8.42217	2.45589	42.0616	0
0.5307	12.933	13.9165	3.37003	55.7933	0
0.5313	15.9857	17.5772	4.59798	66.1733	0
0.5320	20.2581	19.4075	7.34039	71.3601	0
0.5327	23.0041	21.2412	7.34039	74.1064	0
0.5333	23.0041	22.4591	6.42625	76.8528	0
0.5340	21.4778	22.7653	8.55469	74.1064	0
0.5347	18.7318	22.4591	10.0828	66.1733	0
0.5353	15.6791	21.2412	10.6968	58.2401	0
0.5360	10.187	19.4075	12.2249	45.1138	0
0.5367	3.77497	17.271	10.0828	25.8895	0
0.5373	2.86189	14.8317	4.59798	9.41145	0
0.5380	2.55526	11.1676	4.28417	-4.32659	0
0.5387	-2.63021	6.59186	6.11244	-20.1929	0
0.5393	-7.8225	0.791299	3.37003	-36.0592	0
0.5400	-10.8752	-1.64797	-0.286521	-51.9318	0
0.5407	-16.6739	-3.47827	-1.51447	-68.4099	0
0.5413	-22.7725	-8.05749	-2.72877	-79.3952	0
0.5420	-22.7725	-13.5519	-3.64291	-83.6708	0
0.5427	-20.9463	-15.3822	-4.87085	-87.6342	0
0.5433	-23.6924	-17.2125	-7.3131	-91.2981	0
0.5440	-25.5185	-18.74	-7.91343	-90.081	0
0.5447	-22.7725	-16.9063	-8.5274	-84.582	0
0.5453	-19.7198	-15.9911	-9.44154	-75.7377	0
0.5460	-17.587	-17.5187	-6.69913	-62.3055	0
0.5467	-13.008	-15.3822	-3.64291	-45.5216	0
0.5473	-8.12913	-9.27884	-3.04258	-29.3495	0
0.5480	-4.46319	-3.47827	-0.286521	-15.0061	0
0.5487	1.942	2.62505	4.28417	1.17245	0
0.5493	10.187	9.03113	5.19831	19.1734	0
0.5500	14.7592	11.4738	7.04022	34.7402	0
0.5507	18.4251	13.3041	10.0828	49.0836	0
0.5513	20.8645	17.271	8.8685	62.2035	0
0.5520	17.5052	20.3226	8.8685	68.6138	0
0.5527	14.4594	20.3226	10.9969	69.8308	0
0.5533	18.4251	19.1047	7.95436	71.9718	0
0.5540	23.9172	18.7985	5.81228	71.6659	0
0.5547	24.8303	20.3226	8.8685	67.6962	0
0.5553	22.0843	20.3226	10.0828	62.2035	0
0.5560	17.8119	16.9682	8.55469	49.3894	0
0.5567	15.9857	11.78	7.95436	29.5534	0
0.5573	17.5052	7.20082	4.59798	11.8519	0
0.5580	14.7592	3.5402	3.06987	-0.968545	0
0.5587	6.21439	-1.34177	6.72642	-14.7002	0
0.5593	-0.804055	-7.44853	7.04022	-29.9612	0
0.5600	-3.24348	-10.8029	3.984	-45.2158	0
0.5607	-5.6829	-12.3305	4.59798	-60.4767	0
0.5613	-12.7013	-16.6035	5.19831	-69.6333	0
0.5620	-18.2003	-19.0428	4.59798	-73.2908	0
0.5627	-18.2003	-17.2125	7.64055	-77.5664	0
0.5633	-19.7198	-17.8214	9.16866	-80.9245	0
0.5640	-27.3515	-21.4855	6.42625	-79.3952	0
0.5647	-29.1845	-21.4855	5.51211	-75.7377	0
0.5653	-24.9121	-20.5703	6.72642	-68.7157	0
0.5660	-21.8594	-19.9579	7.04022	-54.984	0
0.5667	-15.754	-15.9911	9.46883	-38.506	0
0.5673	-5.07645	-10.8029	11.6109	-22.0217	0
0.5680	0.722287	-6.22718	9.78264	-4.62608	0
0.5687	2.86189	-0.732811	8.8685	12.1578	0
0.5693	8.35399	1.70989	12.5251	28.6358	0
0.5700	12.933	3.84296	15.8814	46.9489	0
0.5707	16.2855	11.1676	15.2675	62.2035	0
0.5713	21.1712	17.271	14.6671	70.4425	0
0.5720	22.6975	15.7468	15.2675	75.9352	0
0.5727	22.0843	15.7468	15.2675	78.9874	0
0.5733	25.4436	20.935	14.6671	79.5991	0
0.5740	26.9699	23.0715	12.2249	78.9874	0
0.5747	24.5305	20.6288	8.8685	75.3298	0
0.5753	21.1712	18.4923	7.95436	66.785	0
0.5760	15.6791	16.053	7.95436	53.6587	0
0.5767	9.88034	10.8649	4.28417	35.6514	0
0.5773	6.52102	5.37051	2.15573	17.3446	0
0.5780	2.55526	1.0975	4.28417	3.91878	0
0.5787	-3.24348	-4.09067	3.37003	-10.1251	0
0.5793	-7.20924	-9.88779	-1.51447	-29.3495	0
0.5800	-11.7883	-13.5519	-3.34274	-46.4392	0
0.5807	-14.8409	-15.3822	-3.34274	-58.6479	0
0.5813	-16.3673	-17.8214	-3.95672	-69.6333	0
0.5820	-19.1133	-19.0428	-3.95672	-76.343	0
0.5827	-20.0264	-21.1793	-3.95672	-76.6489	0
0.5833	-17.8936	-23.622	-4.25688	-75.1259	0
0.5840	-19.7198	-22.4006	-5.78499	-72.9913	0
0.5847	-21.8594	-19.9579	-6.69913	-68.4099	0
0.5853	-16.9737	-21.1793	-6.08516	-62.6113	0
0.5860	-11.4816	-19.9579	-4.87085	-49.4914	0
0.5867	-10.8752	-13.2457	-2.1148	-28.4319	0
0.5873	-8.12913	-6.83613	1.84192	-11.648	0
0.5880	-4.76982	-4.09067	1.54175	-0.356832	0
0.5887	-4.76982	-2.56312	-1.20066	14.2924	0
0.5893	-2.93684	2.01265	-1.51447	31.9938	0
0.5900	2.24863	9.94972	-1.51447	47.2484	0
0.5907	6.82765	15.1344	0.313808	61.2859	0
0.5913	8.35399	14.8317	3.37003	72.883	0
0.5920	9.26707	16.053	1.54175	79.5991	0
0.5927	10.4868	20.0199	-2.72877	85.0918	0
0.5933	10.187	21.8502	-3.04258	87.5322	0
0.5940	10.187	21.2412	-2.1148	84.48	0
0.5947	12.0131	20.3226	-3.04258	82.3454	0
0.5953	12.3198	17.5772	-4.55704	78.382	0
0.5960	8.66063	14.2193	-5.78499	62.5094	0
0.5967	6.52102	11.1676	-5.48483	42.9792	0
0.5973	6.21439	6.89806	-6.99929	29.2475	0
0.5980	3.46834	3.5402	-11.2835	13.9866	0
0.5987	0.115838	0.182343	-11.5836	-3.71488	0
0.5993	-3.55011	-4.69963	-9.14138	-16.8348	0
0.6000	-8.12913	-9.5816	-10.9697	-32.0958	0
0.6007	-13.9279	-13.5519	-12.4978	-50.4026	0
0.6013	-19.42	-16.2973	-11.8838	-62.3055	0
0.6020	-20.9463	-17.2125	-13.1117	-65.9694	0
0.6027	-19.1133	-18.4338	-14.6398	-68.4099	0
0.6033	-21.5528	-21.4855	-12.1976	-71.462	0
0.6040	-24.2988	-21.1793	-10.6695	-71.462	0
0.6047	-20.6397	-19.6552	-12.1976	-64.4465	0
0.6053	-16.3673	-18.74	-13.4119	-54.984	0
0.6060	-16.3673	-13.5519	-13.1117	-45.5216	0
0.6067	-13.008	-8.05749	-11.2835	-29.9612	0
0.6073	-5.98953	-6.52993	-10.3557	-11.3422	0
0.6080	-0.804055	-2.56312	-10.0555	1.17245	0
0.6087	1.64218	5.37051	-10.0555	15.21	0
0.6093	3.77497	8.72837	-10.3557	34.1285	0
0.6100	8.35399	10.2525	-9.75535	47.5543	0
0.6107	15.0658	14.5255	-8.5274	59.4572	0
0.6113	17.5052	18.1895	-6.69913	75.9352	0
0.6120	14.4594	19.4075	-4.87085	82.9571	0
0.6127	12.3198	19.4075	-5.78499	77.7703	0
0.6133	12.6264	18.4923	-8.5274	77.1586	0
0.6140	11.7133	17.5772	-5.78499	79.5991	0
0.6147	12.933	16.662	-2.72877	75.024	0
0.6153	15.6791	15.7468	-4.87085	65.8674	0
0.6160	12.3198	15.7468	-6.39896	52.1357	0
0.6167	6.52102	12.6952	-4.55704	33.2109	0
0.6173	5.30131	7.20082	-3.95672	17.3446	0
0.6180	3.77497	4.45536	-3.95672	3.61293	0
0.6187	0.115838	1.0975	-2.1148	-13.1709	0
0.6193	-1.71713	-4.09067	-1.81463	-31.1782	0
0.6200	-4.15656	-7.14233	-3.04258	-48.2679	0
0.6207	-8.12913	-11.7181	-3.64291	-64.1406	0
0.6213	-9.04221	-17.8214	-3.95672	-75.1259	0
0.6220	-10.2619	-17.2125	-3.04258	-80.0069	0
0.6227	-14.5343	-15.6884	-0.286521	-83.9767	0
0.6233	-15.1476	-19.6552	0.313808	-86.1113	0
0.6240	-14.8409	-21.1793	-1.51447	-84.2825	0
0.6247	-19.42	-18.74	-1.81463	-79.3952	0
0.6253	-22.7725	-19.349	0.0136438	-73.2908	0
0.6260	-18.2003	-18.4338	2.75606	-61.6938	0
0.6267	-11.4816	-12.3305	6.72642	-43.9987	0
0.6273	-9.34884	-7.75129	8.8685	-25.6856	0
0.6280	-9.95529	-4.69963	8.8685	-11.3422	0
0.6287	-7.8225	1.0975	9.46883	3.30707	0
0.6293	-2.63021	5.67671	10.9969	19.1734	0
0.6300	2.55526	9.03113	11.9111	33.8226	0
0.6307	8.04736	13.0014	12.5251	49.3894	0
0.6313	12.933	15.7468	11.9111	62.8152	0
0.6320	15.6791	16.9682	10.6968	68.6138	0
0.6327	18.1185	21.2412	12.5251	71.0542	0
0.6333	20.2581	23.0715	13.4392	75.9352	0
0.6340	20.2581	19.7137	9.78264	75.9352	0
0.6347	18.7318	19.7137	6.72642	69.8308	0
0.6353	16.2855	21.544	6.72642	62.2035	0
0.6360	12.0131	15.4406	4.28417	48.166	0
0.6367	6.82765	6.89806	0.313808	26.5012	0
0.6373	1.64218	5.67671	-1.20066	10.3226	0
0.6380	-3.55011	5.37051	-2.72877	-1.58026	0
0.6387	-6.60279	0.182343	-4.87085	-18.3641	0
0.6393	-9.34884	-5.92098	-4.55704	-36.365	0
0.6400	-13.6212	-10.8029	-4.25688	-50.4026	0
0.6407	-18.5001	-15.9911	-6.39896	-64.4465	0
0.6413	-21.8594	-18.74	-8.22724	-75.7377	0
0.6420	-21.8594	-18.4338	-5.78499	-79.0893	0
0.6427	-19.7198	-18.74	-2.4286	-80.6186	0
0.6433	-21.2461	-20.8731	-3.04258	-83.365	0
0.6440	-22.7725	-21.4855	-2.72877	-81.5362	0
0.6447	-17.8936	-19.9579	0.627617	-74.5142	0
0.6453	-13.3146	-17.8214	1.54175	-65.9694	0
0.6460	-13.6212	-16.2973	3.37003	-54.984	0
0.6467	-9.95529	-13.2457	8.8685	-37.5885	0
0.6473	-3.24348	-9.88779	10.0828	-18.3641	0
0.6480	-1.10387	-8.05749	8.25453	-4.32659	0
0.6487	0.115838	-5.31202	11.6109	9.41145	0
0.6493	2.86189	0.791299	13.4392	26.1953	0
0.6500	5.30131	8.11597	9.78264	42.3675	0
0.6507	10.187	11.1676	7.95436	57.6284	0
0.6513	14.4594	12.389	6.72642	70.4425	0
0.6520	13.8461	16.662	4.28417	75.9352	0
0.6527	15.6791	18.4923	4.28417	77.1586	0
0.6533	19.0316	13.9165	4.89814	80.5167	0
0.6540	17.5052	13.6103	1.54175	79.5991	0
0.6547	19.3382	17.8834	1.24159	72.883	0
0.6553	24.2239	16.053	3.67019	64.9499	0
0.6560	20.2581	9.94972	0.627617	50.6065	0
0.6567	13.8461	8.42217	-4.25688	31.0763	0
0.6573	14.7592	7.81321	-3.04258	16.427	0
0.6580	13.8461	2.31885	0.0136438	3.61293	0
0.6587	9.26707	-3.47827	-1.20066	-13.7826	0
0.6593	8.35399	-6.52993	-1.20066	-29.6553	0
0.6600	4.38823	-10.5002	0.927781	-42.7753	0
0.6607	-4.46319	-15.3822	-0.286521	-58.3421	0
0.6613	-9.04221	-17.5187	-2.72877	-71.7679	0
0.6620	-8.73558	-17.5187	-2.1148	-78.7835	0
0.6627	-8.42895	-18.4338	-0.286521	-81.8357	0
0.6633	-9.34884	-19.0428	-0.286521	-83.365	0
0.6640	-10.8752	-17.2125	0.0136438	-83.365	0
0.6647	-11.4816	-15.6884	2.45589	-80.6186	0
0.6653	-10.8752	-15.9911	4.28417	-72.9913	0
0.6660	-9.95529	-13.8546	4.28417	-59.2533	0
0.6667	-7.20924	-8.05749	5.19831	-41.2524	0
0.6673	-5.37627	-3.47827	7.04022	-22.9392	0
0.6680	-4.76982	-2.56312	7.04022	-7.98412	0
0.6687	-1.4105	-0.732811	5.81228	7.88217	0
0.6693	4.0816	6.28566	5.19831	25.8895	0
0.6700	7.13428	14.2193	7.64055	40.8446	0
0.6707	11.1	19.4075	10.3966	53.6587	0
0.6713	17.5052	21.2412	10.9969	67.6962	0
0.6720	18.4251	20.3226	10.3966	75.9352	0
0.6727	15.3724	18.7985	10.3966	75.9352	0
0.6733	15.9857	19.4075	9.46883	75.024	0
0.6740	18.7318	20.6288	6.42625	76.2411	0
0.6747	19.6448	19.4075	4.89814	74.1064	0
0.6753	20.5579	15.7468	4.59798	67.0845	0
0.6760	19.3382	12.0828	4.28417	53.9645	0
0.6767	13.5395	8.72837	3.37003	35.6514	0
0.6773	8.35399	3.84296	1.54175	19.4792	0
0.6780	4.68805	-0.123855	0.927781	6.9646	0
0.6787	0.415656	-2.56312	1.54175	-9.20755	0
0.6793	-1.4105	-6.22718	-0.286521	-28.126	0
0.6800	-3.24348	-9.88779	-2.72877	-43.6928	0
0.6807	-11.4816	-12.6333	-3.95672	-57.7304	0
0.6813	-18.5001	-15.3822	-5.48483	-70.8503	0
0.6820	-16.6739	-17.8214	-4.87085	-76.9547	0
0.6827	-14.8409	-20.8731	-2.1148	-76.0371	0
0.6833	-17.2804	-24.5371	-3.04258	-75.4318	0
0.6840	-18.8067	-26.9798	-5.78499	-75.4318	0
0.6847	-19.7198	-26.0613	-5.48483	-72.3796	0
0.6853	-20.0264	-23.9247	-4.87085	-65.3577	0
0.6860	-16.3673	-21.4855	-5.17102	-54.0665	0
0.6867	-10.5686	-16.9063	-3.95672	-36.0592	0
0.6873	-6.29616	-10.8029	-3.04258	-18.67	0
0.6880	-3.55011	-5.31202	-2.1148	-4.02074	0
0.6887	-0.190793	-1.64797	-1.20066	13.9866	0
0.6893	4.0816	2.01265	-0.600329	31.688	0
0.6900	9.26707	5.67671	0.927781	42.9792	0
0.6907	13.5395	7.81321	3.37003	55.7933	0
0.6913	16.2855	9.94972	3.37003	71.0542	0
0.6920	16.8988	13.9165	2.75606	77.4645	0
0.6927	17.5052	15.7468	2.75606	80.2108	0
0.6933	18.7318	15.7468	1.84192	87.2264	0
0.6940	19.6448	17.5772	1.54175	87.5322	0
0.6947	21.1712	20.935	3.06987	78.382	0
0.6953	21.4778	21.2412	2.45589	69.5313	0
0.6960	17.5052	15.7468	-0.286521	56.7108	0
0.6967	12.3198	7.81321	-2.1148	37.1807	0
0.6973	10.187	3.84296	-3.04258	20.0909	0
0.6980	4.0816	2.01265	-3.95672	7.27046	0
0.6987	-5.6829	-4.39343	-3.34274	-10.1251	0
0.6993	-11.175	-10.5002	-3.64291	-27.5143	0
0.7000	-12.7013	-12.9395	-4.55704	-42.1636	0
0.7007	-14.5343	-16.2973	-4.55704	-56.8128	0
0.7013	-17.2804	-19.0428	-5.78499	-68.7157	0
0.7020	-20.0264	-18.1276	-8.5274	-73.2908	0
0.7027	-19.1133	-19.6552	-5.78499	-74.5142	0
0.7033	-17.2804	-22.7068	0.0136438	-76.9547	0
0.7040	-20.0264	-21.7917	0.927781	-76.0371	0
0.7047	-23.0791	-19.9579	-2.1148	-70.2386	0
0.7053	-20.333	-19.9579	-1.51447	-61.6938	0
0.7060	-14.5343	-16.2973	2.15573	-49.1855	0
0.7067	-7.8225	-8.36368	3.37003	-30.2607	0
0.7073	-2.02377	-3.47827	4.28417	-11.648	0
0.7080	-2.93684	-3.17552	7.34039	2.08365	0
0.7087	-5.6829	-1.03901	8.8685	15.5158	0
0.7093	-2.02377	4.76155	8.25453	31.3821	0
0.7100	2.86189	10.5587	8.55469	47.2484	0
0.7107	7.44092	16.053	8.8685	61.5918	0
0.7113	12.933	20.6288	9.46883	72.883	0
0.7120	15.9857	22.1564	10.0828	78.0762	0
0.7127	14.7592	22.7653	9.78264	80.5167	0
0.7133	16.2855	22.4591	7.95436	83.263	0
0.7140	20.2581	21.544	8.25453	81.4279	0
0.7147	21.1712	21.8502	9.78264	75.3298	0
0.7153	21.4778	21.2412	9.16866	67.0845	0
0.7160	19.6448	17.5772	7.34039	53.9645	0
0.7167	14.4594	12.389	4.59798	36.2631	0
0.7173	10.7934	8.42217	2.45589	20.0909	0
0.7180	9.5737	3.84296	3.37003	5.13584	0
0.7187	6.82765	-1.64797	4.59798	-11.0363	0
0.7193	2.86189	-6.52993	1.84192	-25.6856	0
0.7200	-4.15656	-9.88779	-2.4286	-41.2524	0
0.7207	-13.3146	-12.0243	-3.34274	-59.2533	0
0.7213	-17.587	-14.7698	-3.04258	-72.9913	0
0.7220	-17.8936	-18.1276	-5.48483	-78.7835	0
0.7227	-19.1133	-19.0428	-8.5274	-80.0069	0
0.7233	-19.1133	-19.349	-8.5274	-80.6186	0
0.7240	-17.2804	-20.2641	-6.99929	-80.3128	0
0.7247	-18.2003	-18.4338	-6.08516	-75.7377	0
0.7253	-18.8067	-14.467	-3.95672	-65.3577	0
0.7260	-15.4474	-12.0243	-3.04258	-51.9318	0
0.7267	-10.8752	-10.194	-3.04258	-34.8421	0
0.7273	-7.8225	-7.14233	-1.20066	-15.3119	0
0.7280	-6.29616	-2.26036	-0.286521	-0.050976	0
0.7287	-2.63021	2.01265	-2.1148	13.6807	0
0.7293	3.46834	5.67671	-0.286521	30.4646	0
0.7300	8.66063	13.0014	3.37003	47.2484	0
0.7307	12.0131	18.4923	3.37003	61.5918	0
0.7313	14.7592	19.1047	2.75606	74.4123	0
0.7320	15.0658	19.7137	3.37003	80.8225	0
0.7327	14.1527	21.8502	2.75606	81.4279	0
0.7333	14.7592	21.2412	1.54175	83.263	0
0.7340	13.8461	19.7137	1.24159	82.6513	0
0.7347	11.4067	20.3226	-0.286521	76.5469	0
0.7353	11.1	19.4075	-3.95672	68.002	0
0.7360	9.26707	17.5772	-7.61327	56.405	0
0.7367	5.91457	14.2193	-7.91343	40.8446	0
0.7373	4.68805	8.42217	-7.3131	24.666	0
0.7380	3.77497	3.84296	-9.44154	7.57631	0
0.7387	1.02892	0.488541	-12.1976	-10.1251	0
0.7393	-3.55011	-4.69963	-13.1117	-24.768	0
0.7400	-9.04221	-10.194	-16.7683	-40.3348	0
0.7407	-12.7013	-12.9395	-19.2105	-56.2011	0
0.7413	-13.6212	-14.467	-18.2964	-65.6635	0
0.7420	-14.5343	-16.9063	-19.8245	-71.1562	0
0.7427	-15.4474	-19.6552	-21.3526	-76.0371	0
0.7433	-16.3673	-20.5703	-17.9962	-75.4318	0
0.7440	-19.42	-19.6552	-16.7683	-72.9913	0
0.7447	-21.8594	-18.74	-19.2105	-72.3796	0
0.7453	-19.1133	-17.5187	-16.7683	-66.5811	0
0.7460	-14.5343	-15.3822	-12.7979	-52.2377	0
0.7467	-11.4816	-12.6333	-12.4978	-35.148	0
0.7473	-8.73558	-8.97264	-10.3557	-18.0583	0
0.7480	-6.60279	-3.17552	-6.99929	-3.10317	0
0.7487	-2.63021	3.5402	-6.99929	10.0168	0
0.7493	3.77497	6.59186	-5.78499	26.5012	0
0.7500	7.44092	7.81321	-3.64291	44.5021	0
0.7507	10.187	13.0014	-4.55704	58.5396	0
0.7513	14.1527	19.1047	-3.64291	69.2255	0
0.7520	15.9857	20.6288	-2.1148	75.6293	0
0.7527	17.2054	21.8502	-4.55704	76.8528	0
0.7533	21.1712	23.3743	-5.48483	79.5991	0
0.7540	23.0041	21.8502	-2.72877	81.7337	0
0.7547	21.1712	21.2412	-2.72877	75.024	0
0.7553	18.7318	23.6805	-4.87085	64.0387	0
0.7560	14.1527	19.1047	-6.08516	53.0469	0
0.7567	8.96044	9.64352	-7.61327	35.6514	0
0.7573	6.82765	6.59186	-7.61327	15.21	0
0.7580	3.77497	5.67671	-7.61327	0.866593	0
0.7587	-2.3304	1.4037	-10.0555	-13.1709	0
0.7593	-5.07645	-2.26036	-7.91343	-29.9612	0
0.7600	-8.12913	-5.00582	-3.95672	-43.6928	0
0.7607	-14.5343	-9.88779	-7.3131	-57.1187	0
0.7613	-16.6739	-12.9395	-12.1976	-71.462	0
0.7620	-15.4474	-15.3822	-10.6695	-76.6489	0
0.7627	-17.2804	-17.2125	-7.91343	-76.343	0
0.7633	-20.6397	-16.2973	-7.91343	-81.5362	0
0.7640	-21.8594	-15.3822	-7.61327	-84.2825	0
0.7647	-20.6397	-19.349	-6.99929	-76.9547	0
0.7653	-17.587	-20.2641	-6.99929	-69.0216	0
0.7660	-13.9279	-15.9911	-5.48483	-58.6479	0
0.7667	-10.2619	-11.7181	-2.1148	-39.1114	0
0.7673	-6.90261	-8.97264	0.627617	-19.2753	0
0.7680	-5.37627	-8.05749	0.313808	-6.46121	0
0.7687	-4.15656	-6.83613	-1.20066	6.66512	0
0.7693	0.115838	0.488541	0.0136438	22.5314	0
0.7700	4.0816	9.03113	3.37003	37.1807	0
0.7707	7.44092	11.1676	4.59798	53.0469	0
0.7713	9.88034	13.0014	3.37003	67.3903	0
0.7720	11.1	17.5772	2.75606	74.4123	0
0.7727	13.8461	20.3226	3.37003	76.8528	0
0.7733	16.2855	22.1564	4.59798	77.7703	0
0.7740	15.9857	24.9018	5.51211	77.7703	0
0.7747	15.6791	24.2929	5.81228	75.9352	0
0.7753	15.0658	19.7137	4.59798	67.3903	0
0.7760	10.4868	14.2193	3.67019	50.3006	0
0.7767	5.30131	11.1676	3.06987	32.905	0
0.7773	3.46834	10.2525	1.54175	18.5617	0
0.7780	2.86189	6.59186	1.24159	2.69536	0
0.7787	1.942	-1.34177	3.06987	-14.0885	0
0.7793	-1.4105	-5.92098	1.54175	-29.6553	0
0.7800	-5.98953	-7.75129	-3.34274	-47.3504	0
0.7807	-9.04221	-12.6333	-2.1148	-64.4465	0
0.7813	-13.3146	-16.6035	2.15573	-75.4318	0
0.7820	-19.42	-17.2125	-0.286521	-81.2303	0
0.7827	-20.333	-18.1276	-1.51447	-84.582	0
0.7833	-16.6739	-20.8731	3.37003	-85.8054	0
0.7840	-17.8936	-22.7068	4.89814	-84.2825	0
0.7847	-21.8594	-22.7068	3.67019	-79.3952	0
0.7853	-21.8594	-20.2641	6.11244	-70.2386	0
0.7860	-17.587	-15.9911	7.34039	-57.7304	0
0.7867	-12.7013	-12.6333	6.11244	-41.5582	0
0.7873	-9.04221	-8.97264	7.95436	-23.2451	0
0.7880	-7.51587	-3.78447	9.78264	-7.37241	0
0.7887	-3.24348	0.791299	10.6968	7.27046	0
0.7893	5.60794	3.84296	12.2249	23.1431	0
0.7900	11.1	7.50702	13.4392	39.3153	0
0.7907	12.0131	13.9165	15.2675	56.0991	0
0.7913	14.7592	18.1895	18.0235	68.3079	0
0.7920	17.8119	17.5772	16.1952	71.3601	0
0.7927	17.2054	17.8834	12.5251	71.3601	0
0.7933	15.9857	22.4591	11.6109	73.1889	0
0.7940	18.1185	23.6805	12.2249	73.1889	0
0.7947	17.8119	18.4923	11.3107	69.2255	0
0.7953	15.6791	16.662	9.16866	61.5918	0
0.7960	14.7592	16.662	7.95436	47.8601	0
0.7967	11.1	11.78	8.25453	30.4646	0
0.7973	3.77497	5.67671	6.11244	14.9041	0
0.7980	0.415656	5.06431	2.15573	0.25488	0
0.7987	0.115838	3.234	1.54175	-15.6178	0
0.7993	-2.63021	-2.86932	2.75606	-31.1782	0
0.8000	-8.12913	-8.05749	0.627617	-45.8275	0
0.8007	-13.6212	-13.5519	0.313808	-60.1708	0
0.8013	-16.3673	-19.349	1.54175	-71.1562	0
0.8020	-15.4474	-20.2641	-0.600329	-75.4318	0
0.8027	-14.5343	-18.1276	-2.4286	-76.0371	0
0.8033	-14.5343	-19.9579	-0.286521	-76.6489	0
0.8040	-16.3673	-23.0096	0.927781	-77.8723	0
0.8047	-20.9463	-21.4855	1.54175	-77.5664	0
0.8053	-21.8594	-17.2125	3.37003	-71.1562	0
0.8060	-16.0607	-14.7698	4.59798	-55.9016	0
0.8067	-10.8752	-11.7181	4.28417	-37.5885	0
0.8073	-9.95529	-5.61478	3.984	-22.0217	0
0.8080	-8.12913	-0.426613	4.89814	-6.46121	0
0.8087	-3.85674	2.01265	6.11244	11.8519	0
0.8093	-0.190793	4.45536	7.04022	28.3299	0
0.8100	3.46834	8.72837	6.42625	43.8967	0
0.8107	8.04736	14.2193	7.04022	60.9865	0
0.8113	14.1527	18.4923	10.0828	72.2777	0
0.8120	19.9515	18.7985	11.3107	75.9352	0
0.8127	23.0041	17.5772	9.16866	77.7703	0
0.8133	27.2765	18.4923	7.95436	80.8225	0
0.8140	31.2423	22.1564	7.04022	80.8225	0
0.8147	28.1896	23.0715	5.81228	77.4645	0
0.8153	23.304	19.7137	5.19831	71.6659	0
0.8160	21.4778	14.8317	3.06987	59.4572	0
0.8167	15.9857	10.2525	-0.286521	40.2328	0
0.8173	9.26707	7.50702	-1.51447	21.9197	0
0.8180	8.35399	5.67671	-2.1148	6.35926	0
0.8187	5.60794	1.70989	-3.34274	-8.59584	0
0.8193	-3.24348	-3.47827	-4.55704	-24.768	0
0.8200	-7.51587	-7.14233	-6.08516	-42.1636	0
0.8207	-9.04221	-11.7181	-7.61327	-58.3421	0
0.8213	-14.2277	-16.9063	-7.3131	-68.7157	0
0.8220	-17.2804	-18.1276	-6.69913	-73.2908	0
0.8227	-16.3673	-15.9911	-7.61327	-78.1781	0
0.8233	-16.3673	-16.9063	-7.91343	-83.365	0
0.8240	-15.1476	-19.0428	-6.99929	-82.7532	0
0.8247	-10.5686	-17.8214	-5.78499	-76.343	0
0.8253	-8.12913	-17.8214	-4.25688	-69.0216	0
0.8260	-8.42895	-18.1276	-3.04258	-59.2533	0
0.8267	-6.60279	-12.6333	-0.900494	-42.1636	0
0.8273	-3.55011	-4.39343	3.06987	-21.1105	0
0.8280	-1.10387	-2.56312	2.75606	-3.71488	0
0.8287	0.115838	-1.64797	-1.51447	9.1056	0
0.8293	1.942	5.97947	-1.51447	23.1431	0
0.8300	5.60794	13.0014	3.06987	40.2328	0
0.8307	10.7934	14.8317	4.89814	56.405	0
0.8313	15.9857	17.5772	2.15573	65.2557	0
0.8320	20.2581	21.2412	0.313808	69.2255	0
0.8327	21.4778	21.2412	2.45589	75.3298	0
0.8333	19.6448	22.1564	4.89814	82.3454	0
0.8340	16.8988	24.9018	3.37003	80.8225	0
0.8347	17.5052	22.1564	-0.286521	74.1064	0
0.8353	18.1185	16.053	-3.04258	69.5313	0
0.8360	14.7592	14.2193	-2.4286	59.763	0
0.8367	10.7934	11.1676	-0.286521	39.3153	0
0.8373	8.96044	3.84296	-1.20066	19.7851	0
0.8380	5.91457	-0.732811	-4.87085	5.74755	0
0.8387	3.77497	-5.00582	-5.78499	-11.0363	0
0.8393	1.02892	-11.7181	-6.69913	-28.126	0
0.8400	-6.90261	-15.3822	-8.5274	-43.0811	0
0.8407	-15.754	-16.2973	-8.5274	-60.1708	0
0.8413	-19.1133	-19.6552	-8.22724	-71.7679	0
0.8420	-20.6397	-23.622	-11.5836	-72.3796	0
0.8427	-21.8594	-24.8433	-14.6398	-74.2084	0
0.8433	-20.9463	-24.5371	-14.0259	-80.6186	0
0.8440	-20.333	-24.8433	-13.1117	-79.701	0
0.8447	-19.42	-25.4523	-12.4978	-71.462	0
0.8453	-15.1476	-23.0096	-10.6695	-63.8348	0
0.8460	-13.008	-19.349	-7.61327	-51.3201	0
0.8467	-14.2277	-18.1276	-4.55704	-30.8724	0
0.8473	-12.7013	-15.6884	-2.72877	-14.3944	0
0.8480	-9.65547	-7.44853	-0.600329	-4.02074	0
0.8487	-6.90261	-0.732811	2.75606	10.9344	0
0.8493	-2.63021	1.0975	4.89814	29.2475	0
0.8500	1.33555	4.76155	5.19831	43.5909	0
0.8507	5.60794	10.8649	6.42625	56.7108	0
0.8513	11.7133	13.9165	6.72642	69.8308	0
0.8520	15.6791	14.8317	5.81228	75.9352	0
0.8527	16.5921	15.4406	6.11244	78.0762	0
0.8533	17.5052	16.662	6.72642	81.4279	0
0.8540	16.8988	17.5772	5.81228	80.5167	0
0.8547	12.933	17.8834	5.19831	73.4947	0
0.8553	11.1	17.8834	3.67019	66.785	0
0.8560	12.0131	15.7468	2.75606	55.7933	0
0.8567	9.26707	9.64352	3.37003	37.4865	0
0.8573	4.68805	4.76155	0.627617	21.0085	0
0.8580	1.02892	2.01265	-3.04258	5.74755	0
0.8587	-1.4105	-2.26036	-3.04258	-11.9539	0
0.8593	-4.15656	-9.27884	-4.25688	-28.4319	0
0.8600	-7.20924	-13.5519	-7.91343	-41.5582	0
0.8607	-10.8752	-14.467	-7.3131	-54.984	0
0.8613	-14.5343	-17.2125	-5.17102	-66.8869	0
0.8620	-19.42	-21.7917	-6.69913	-73.2908	0
0.8627	-22.7725	-23.9247	-6.69913	-76.6489	0
0.8633	-21.8594	-23.9247	-5.48483	-76.9547	0
0.8640	-22.7725	-24.2309	-7.61327	-75.1259	0
0.8647	-25.5185	-24.2309	-6.69913	-72.3796	0
0.8653	-23.0791	-21.1793	-2.72877	-66.2752	0
0.8660	-17.8936	-17.5187	-2.1148	-51.626	0
0.8667	-13.6212	-15.076	-2.4286	-32.0958	0
0.8673	-8.73558	-10.8029	1.24159	-15.6178	0
0.8680	-5.07645	-4.39343	3.37003	-0.968545	0
0.8687	-2.3304	0.791299	4.28417	16.1212	0
0.8693	1.64218	3.84296	7.04022	32.905	0
0.8700	4.68805	8.11597	8.55469	46.9489	0
0.8707	7.74073	14.5255	8.8685	63.4269	0
0.8713	14.4594	20.6288	9.16866	76.8528	0
0.8720	19.6448	22.4591	6.42625	79.905	0
0.8727	20.2581	20.3226	4.89814	81.4279	0
0.8733	21.1712	19.4075	7.95436	85.0918	0
0.8740	23.6106	21.8502	8.8685	83.263	0
0.8747	23.9172	22.1564	5.19831	78.9874	0
0.8753	21.4778	21.2412	2.45589	76.2411	0
0.8760	15.6791	18.7985	1.54175	64.644	0
0.8767	9.26707	12.389	-1.81463	43.5909	0
0.8773	6.52102	7.50702	-4.87085	25.5836	0
0.8780	4.68805	5.67671	-4.87085	11.5461	0
0.8787	-0.804055	0.488541	-3.34274	-4.02074	0
0.8793	-6.60279	-4.69963	-3.95672	-20.1929	0
0.8800	-9.65547	-7.44853	-5.48483	-37.5885	0
0.8807	-13.008	-12.6333	-8.5274	-55.5957	0
0.8813	-17.587	-16.9063	-10.3557	-67.4923	0
0.8820	-19.1133	-16.2973	-8.5274	-72.9913	0
0.8827	-19.7198	-19.0428	-6.69913	-77.5664	0
0.8833	-22.7725	-23.0096	-6.99929	-79.3952	0
0.8840	-23.9922	-21.1793	-6.99929	-75.1259	0
0.8847	-20.0264	-19.9579	-7.91343	-70.8503	0
0.8853	-17.8936	-20.8731	-7.61327	-67.1928	0
0.8860	-16.0607	-17.8214	-2.4286	-54.984	0
0.8867	-9.65547	-11.7181	1.24159	-35.7597	0
0.8873	-4.15656	-6.52993	1.24159	-19.2753	0
0.8880	-2.93684	-1.64797	2.45589	-4.62608	0
0.8887	-1.10387	2.92781	4.28417	11.5461	0
0.8893	1.942	5.67671	3.984	24.9719	0
0.8900	3.16852	9.03113	5.19831	39.3153	0
0.8907	6.52102	12.6952	7.04022	57.6284	0
0.8913	12.933	16.662	6.42625	67.6962	0
0.8920	16.8988	20.935	5.19831	69.8308	0
0.8927	19.0316	22.4591	6.42625	74.1064	0
0.8933	22.0843	20.6288	7.34039	77.4645	0
0.8940	23.9172	19.1047	6.11244	74.4123	0
0.8947	23.304	17.8834	5.19831	68.9196	0
0.8953	18.1185	16.3558	5.51211	59.4572	0
0.8960	8.96044	15.7468	3.37003	44.1962	0
0.8967	4.68805	13.9165	1.24159	27.1065	0
0.8973	5.60794	8.11597	2.45589	10.6285	0
0.8980	1.942	2.01265	3.37003	-4.62608	0
0.8987	-4.46319	-1.03901	2.45589	-17.7524	0
0.8993	-6.60279	-4.69963	3.06987	-33.0134	0
0.9000	-10.5686	-9.27884	2.45589	-51.3201	0
0.9007	-17.8936	-12.6333	-2.1148	-67.1928	0
0.9013	-22.7725	-15.9911	-3.95672	-76.9547	0
0.9020	-23.6924	-18.74	-1.20066	-81.8357	0
0.9027	-23.0791	-20.2641	2.15573	-84.8879	0
0.9033	-22.7725	-21.7917	3.37003	-87.94	0
0.9040	-23.6924	-22.7068	2.75606	-87.94	0
0.9047	-21.8594	-21.1793	2.45589	-82.7532	0
0.9053	-17.2804	-18.1276	4.28417	-72.6855	0
0.9060	-12.7013	-15.3822	7.95436	-56.8128	0
0.9067	-7.51587	-11.1091	11.6109	-38.506	0
0.9073	-2.93684	-5.00582	10.6968	-23.8568	0
0.9080	-0.190793	0.182343	8.8685	-9.5134	0
0.9087	4.0816	4.45536	11.9111	8.79974	0
0.9093	9.88034	9.94972	15.5813	26.1953	0
0.9100	12.933	14.8317	14.3533	40.5387	0
0.9107	16.5921	18.1895	13.4392	55.1879	0
0.9113	23.0041	20.0199	13.4392	68.6138	0
0.9120	24.2239	20.3226	10.6968	74.1064	0
0.9127	21.4778	22.1564	8.8685	74.1064	0
0.9133	21.7776	25.817	10.3966	75.9352	0
0.9140	22.6975	25.5108	9.78264	76.8528	0
0.9147	21.1712	21.2412	6.42625	72.883	0
0.9153	20.5579	21.2412	3.67019	64.0387	0
0.9160	18.4251	20.935	3.06987	52.1357	0
0.9167	13.8461	15.1344	3.06987	36.5689	0
0.9173	11.1	9.03113	2.45589	18.5617	0
0.9180	7.44092	5.67671	0.627617	-0.050976	0
0.9187	1.64218	1.4037	-1.51447	-16.2231	0
0.9193	-1.71713	-4.69963	-4.87085	-29.3495	0
0.9200	-3.55011	-8.05749	-6.08516	-44.9099	0
0.9207	-8.12913	-9.88779	-5.17102	-60.7826	0
0.9213	-11.175	-12.6333	-7.3131	-70.5445	0
0.9220	-10.5686	-14.467	-9.14138	-76.0371	0
0.9227	-11.4816	-14.467	-5.78499	-80.6186	0
0.9233	-13.3146	-17.2125	-3.64291	-82.4474	0
0.9240	-15.1476	-21.1793	-6.39896	-80.0069	0
0.9247	-18.8067	-19.9579	-8.5274	-75.4318	0
0.9253	-20.0264	-15.3822	-6.39896	-68.7157	0
0.9260	-16.3673	-13.5519	-3.64291	-58.3421	0
0.9267	-12.7013	-8.97264	-3.64291	-40.6407	0
0.9273	-9.95529	0.182343	-3.04258	-21.4163	0
0.9280	-5.37627	5.37051	0.0136438	-6.76707	0
0.9287	1.02892	7.50702	2.15573	8.49388	0
0.9293	7.44092	11.78	1.84192	26.1953	0
0.9300	11.1	15.1344	2.45589	39.927	0
0.9307	12.933	17.271	2.45589	53.9645	0
0.9313	14.1527	19.7137	0.313808	69.5313	0
0.9320	15.3724	19.7137	-1.20066	76.5469	0
0.9327	15.9857	18.1895	-1.51447	77.7703	0
0.9333	18.7318	20.0199	-1.81463	80.5167	0
0.9340	22.6975	22.1564	-3.34274	80.2108	0
0.9347	24.2239	20.3226	-5.78499	75.024	0
0.9353	21.1712	18.4923	-5.48483	68.3079	0
0.9360	16.8988	16.9682	-5.78499	54.2704	0
0.9367	13.2328	11.78	-9.44154	32.2997	0
0.9373	8.96044	5.67671	-11.2835	14.5983	0
0.9380	5.60794	2.92781	-8.84121	3.61293	0
0.9387	2.86189	0.791299	-9.44154	-10.1251	0
0.9393	-1.71713	-4.39343	-10.3557	-27.8202	0
0.9400	-9.65547	-9.88779	-7.3131	-43.387	0
0.9407	-15.4474	-13.8546	-6.99929	-55.5957	0
0.9413	-18.5001	-17.8214	-9.44154	-66.2752	0
0.9420	-21.8594	-19.9579	-8.5274	-74.2084	0
0.9427	-22.7725	-19.9579	-8.5274	-77.8723	0
0.9433	-20.9463	-20.8731	-10.3557	-80.3128	0
0.9440	-20.6397	-21.4855	-9.14138	-79.701	0
0.9447	-19.7198	-19.9579	-5.78499	-72.6855	0
0.9453	-14.2277	-19.349	-6.69913	-63.5289	0
0.9460	-9.04221	-19.0428	-8.5274	-53.1489	0
0.9467	-7.20924	-15.076	-5.48483	-36.0592	0
0.9473	-4.15656	-11.1091	-2.1148	-15.9173	0
0.9480	-1.10387	-8.97264	-3.95672	-0.968545	0
0.9487	-1.4105	-3.47827	-5.78499	13.9866	0
0.9493	1.33555	4.76155	-3.95672	31.0763	0
0.9500	8.04736	9.64352	-2.4286	45.7255	0
0.9507	11.1	13.0014	-1.51447	60.0689	0
0.9513	12.3198	16.662	-0.286521	73.4947	0
0.9520	14.4594	16.662	-1.20066	79.2932	0
0.9527	15.3724	16.9682	-3.95672	80.5167	0
0.9533	16.8988	19.7137	-2.72877	83.8747	0
0.9540	19.3382	19.7137	0.313808	82.3454	0
0.9547	18.1185	18.4923	0.313808	75.9352	0
0.9553	16.2855	19.1047	-1.20066	69.5313	0
0.9560	15.3724	16.053	-3.34274	57.6284	0
0.9567	12.6264	7.50702	-4.87085	38.7036	0
0.9573	9.5737	3.5402	-3.64291	22.8373	0
0.9580	5.30131	3.84296	-3.04258	7.27046	0
0.9587	-1.4105	-1.34177	-5.48483	-11.0363	0
0.9593	-5.07645	-8.97264	-6.08516	-26.2973	0
0.9600	-7.20924	-10.8029	-6.08516	-40.9465	0
0.9607	-13.3146	-10.8029	-9.44154	-59.5591	0
0.9613	-18.8067	-14.467	-10.3557	-71.7679	0
0.9620	-19.1133	-19.0428	-5.78499	-75.1259	0
0.9627	-19.7198	-19.9579	-4.87085	-77.8723	0
0.9633	-21.8594	-20.8731	-7.91343	-80.0069	0
0.9640	-23.3857	-22.4006	-7.3131	-77.2606	0
0.9647	-22.4727	-23.0096	-6.39896	-71.462	0
0.9653	-20.0264	-20.5703	-6.99929	-64.4465	0
0.9660	-18.2003	-15.3822	-3.34274	-52.8494	0
0.9667	-14.5343	-8.97264	-0.286521	-36.9767	0
0.9673	-8.12913	-5.00582	-2.4286	-20.8046	0
0.9680	-5.37627	-5.31202	-3.04258	-3.71488	0
0.9687	-5.37627	-4.39343	-0.286521	14.5983	0
0.9693	-0.190793	1.70989	-0.600329	30.1587	0
0.9700	6.82765	9.33733	0.627617	43.8967	0
0.9707	9.5737	14.5255	3.984	60.9865	0
0.9713	12.3198	17.271	1.84192	74.4123	0
0.9720	15.0658	15.7468	-1.81463	78.382	0
0.9727	15.0658	16.662	-0.286521	78.6815	0
0.9733	15.6791	23.6805	1.24159	81.4279	0
0.9740	16.2855	25.817	-0.600329	82.6513	0
0.9747	15.9857	20.6288	-2.1148	77.7703	0
0.9753	16.5921	19.1047	-1.81463	69.5313	0
0.9760	14.7592	17.5772	-2.1148	54.2704	0
0.9767	10.187	9.64352	-4.87085	34.4343	0
0.9773	7.13428	4.76155	-7.91343	18.2622	0
0.9780	5.91457	4.14916	-7.3131	6.35926	0
0.9787	2.86189	0.182343	-6.69913	-9.81926	0
0.9793	-1.71713	-3.78447	-9.44154	-25.9914	0
0.9800	-6.29616	-6.83613	-10.0555	-40.0289	0
0.9807	-10.8752	-14.1608	-7.91343	-56.2011	0
0.9813	-14.8409	-19.9579	-8.5274	-69.6333	0
0.9820	-16.3673	-19.349	-9.75535	-73.2908	0
0.9827	-13.6212	-19.9579	-7.91343	-75.4318	0
0.9833	-13.008	-24.5371	-4.87085	-79.3952	0
0.9840	-18.2003	-26.9798	-3.04258	-79.0893	0
0.9847	-21.8594	-25.1461	-1.20066	-76.343	0
0.9853	-19.7198	-19.6552	1.84192	-71.1562	0
0.9860	-16.9737	-13.5519	3.984	-58.0362	0
0.9867	-13.008	-11.7181	5.81228	-40.6407	0
0.9873	-5.98953	-10.5002	8.8685	-25.6856	0
0.9880	-1.71713	-5.31202	10.6968	-10.1251	0
0.9887	0.115838	-0.732811	10.0828	7.57631	0
0.9893	4.0816	3.84296	10.3966	23.1431	0
0.9900	7.44092	11.1676	11.9111	37.4865	0
0.9907	9.26707	14.8317	12.5251	52.1357	0
0.9913	13.8461	13.9165	12.5251	64.644	0
0.9920	14.7592	15.1344	11.9111	71.0542	0
0.9927	13.2328	17.5772	9.16866	74.4123	0
0.9933	17.2054	17.271	7.34039	75.9352	0
0.9940	18.4251	17.8834	7.95436	73.4947	0
0.9947	13.2328	19.4075	7.95436	68.6138	0
0.9953	12.3198	16.3558	5.51211	64.0387	0
0.9960	12.0131	11.1676	1.54175	53.0469	0
0.9967	3.77497	8.11597	-1.81463	33.8226	0
0.9973	-3.24348	4.76155	-2.1148	16.1212	0
0.9980	-5.37627	1.70989	-2.1148	2.08365	0
0.9987	-7.8225	-2.56312	-2.1148	-14.0885	0
0.9993	-9.95529	-9.88779	-0.286521	-32.0958	0
1.0000	-10.8752	-15.3822	-0.286521	-45.8275	0
1.0007	-12.4015	-16.2973	-3.95672	-58.0362	0
1.0013	-13.3146	-17.2125	-5.78499	-70.5445	0
1.0020	-14.5343	-19.349	-3.64291	-76.9547	0
1.0027	-16.3673	-21.1793	-0.286521	-78.7835	0
1.0033	-16.9737	-23.622	2.45589	-81.5362	0
1.0040	-17.2804	-23.9247	3.06987	-82.4474	0
1.0047	-18.2003	-21.1793	3.06987	-76.9547	0
1.0053	-16.3673	-19.0428	2.45589	-69.3274	0
1.0060	-14.5343	-15.9911	3.37003	-57.7304	0
1.0067	-12.7013	-10.8029	7.64055	-39.1114	0
1.0073	-7.51587	-8.97264	9.78264	-20.1929	0
1.0080	-4.46319	-6.22718	6.42625	-6.76707	0
1.0087	-4.46319	1.4037	5.81228	7.27046	0
1.0093	-0.804055	7.50702	9.78264	24.9719	0
1.0100	4.68805	9.64352	9.78264	41.1504	0
1.0107	7.44092	14.5255	7.95436	53.6587	0
1.0113	11.4067	17.8834	8.8685	64.0387	0
1.0120	15.9857	16.662	7.64055	72.5835	0
1.0127	16.5921	19.4075	6.42625	77.7703	0
1.0133	17.5052	23.9867	9.16866	79.5991	0
1.0140	19.3382	21.8502	9.16866	79.5991	0
1.0147	17.8119	18.7985	6.42625	76.5469	0
1.0153	16.2855	18.1895	6.11244	69.2255	0
1.0160	18.7318	16.3558	4.89814	55.7933	0
1.0167	19.3382	12.0828	1.84192	38.0982	0
1.0173	19.3382	7.81321	1.24159	21.308	0
1.0180	18.4251	4.14916	1.54175	6.05341	0
1.0187	11.7133	1.0975	0.627617	-11.0363	0
1.0193	2.24863	-5.61478	-0.286521	-27.8202	0
1.0200	-2.63021	-12.0243	-1.20066	-44.604	0
1.0207	-9.95529	-13.5519	-2.4286	-61.6938	0
1.0213	-18.2003	-14.467	-4.25688	-73.5967	0
1.0220	-18.2003	-17.2125	-4.87085	-76.9547	0
1.0227	-16.0607	-19.0428	-3.04258	-78.7835	0
1.0233	-19.42	-21.7917	-3.04258	-80.6186	0
1.0240	-22.4727	-23.9247	-4.87085	-78.7835	0
1.0247	-21.8594	-20.5703	-2.72877	-74.8201	0
1.0253	-20.9463	-17.5187	-1.20066	-67.7981	0
1.0260	-19.1133	-18.1276	-2.4286	-54.3723	0
1.0267	-14.5343	-14.467	0.313808	-36.9767	0
1.0273	-8.12913	-7.75129	4.89814	-21.1105	0
1.0280	-1.71713	-4.09067	3.984	-4.62608	0
1.0287	2.24863	0.488541	3.37003	13.3748	0
1.0293	5.60794	6.59186	7.04022	29.2475	0
1.0300	9.26707	10.2525	6.72642	43.8967	0
1.0307	11.1	13.9165	3.06987	59.4572	0
1.0313	12.933	18.7985	2.45589	73.1889	0
1.0320	14.7592	20.0199	1.24159	78.6815	0
1.0327	15.3724	19.1047	0.0136438	76.2411	0
1.0333	15.6791	20.3226	3.06987	74.7181	0
1.0340	16.5921	20.3226	4.59798	75.9352	0
1.0347	16.5921	19.1047	3.37003	75.024	0
1.0353	16.5921	19.7137	4.59798	68.6138	0
1.0360	14.7592	18.4923	5.81228	55.7933	0
1.0367	9.5737	12.0828	3.37003	38.0982	0
1.0373	7.13428	8.11597	1.84192	21.308	0
1.0380	5.60794	5.67671	1.54175	7.57631	0
1.0387	0.115838	-0.123855	-1.20066	-9.81926	0
1.0393	-5.37627	-7.14233	-1.81463	-29.6553	0
1.0400	-5.98953	-11.1091	0.0136438	-44.3046	0
1.0407	-7.51587	-13.5519	-1.81463	-55.2899	0
1.0413	-10.8752	-15.076	-3.95672	-68.104	0
1.0420	-14.2277	-15.9911	-1.81463	-76.6489	0
1.0427	-17.2804	-17.2125	0.0136438	-76.9547	0
1.0433	-20.0264	-17.8214	-2.1148	-77.5664	0
1.0440	-23.3857	-18.1276	-4.87085	-78.7835	0
1.0447	-24.6054	-19.9579	-4.25688	-74.8201	0
1.0453	-20.6397	-19.9579	-2.1148	-68.4099	0
1.0460	-13.3146	-15.3822	-2.1148	-58.0362	0
1.0467	-8.12913	-12.0243	-1.81463	-39.7231	0
1.0473	-5.37627	-9.88779	2.45589	-20.1929	0
1.0480	-3.55011	-4.39343	4.89814	-4.62608	0
1.0487	-2.3304	0.182343	2.15573	10.0168	0
1.0493	0.115838	0.182343	2.15573	24.666	0
1.0500	4.38823	4.76155	6.42625	40.2328	0
1.0507	10.4868	16.3558	6.72642	57.9343	0
1.0513	15.6791	21.2412	4.89814	70.1367	0
1.0520	15.9857	19.1047	6.42625	72.883	0
1.0527	16.2855	18.4923	7.04022	75.024	0
1.0533	20.5579	20.3226	3.984	78.9874	0
1.0540	24.5305	21.2412	2.45589	78.6815	0
1.0547	24.5305	22.1564	2.45589	72.883	0
1.0553	23.0041	20.6288	1.84192	66.785	0
1.0560	18.4251	15.7468	0.0136438	66.785	0
1.0567	11.4067	11.1676	-3.04258	66.785	0
1.0573	5.60794	7.50702	-5.78499	66.785	0
1.0580	0.115838	3.5402	-6.69913	66.785	0
1.0587	-5.37627	-1.64797	-5.78499	66.785	0
1.0593	-8.12913	-8.05749	-5.17102	66.785	0
1.0600	-10.5686	-11.1091	-4.87085	66.785	0
1.0607	-12.7013	-11.7181	-6.39896	66.785	0
1.0613	-12.7013	-16.2973	-9.44154	66.785	0
1.0620	-14.5343	-19.9579	-10.0555	66.785	0
1.0627	-17.2804	-19.6552	-6.69913	66.785	0
1.0633	-17.2804	-21.7917	-4.87085	66.785	0
1.0640	-18.2003	-24.8433	-5.48483	66.785	0
1.0647	-20.0264	-21.7917	-5.48483	66.785	0
1.0653	-16.3673	-19.6552	-4.87085	66.785	0
1.0660	-11.175	-18.4338	-5.78499	66.785	0
1.0667	-9.04221	-10.5002	-3.95672	66.785	0
1.0673	-6.29616	-3.47827	-0.600329	66.785	0
1.0680	-3.55011	-3.47827	-0.286521	-4.02074	0
1.0687	-3.85674	-0.426613	-3.04258	11.2402	0
1.0693	-1.71713	5.97947	-3.95672	26.5012	0
1.0700	5.30131	9.33733	-3.64291	42.9792	0
1.0707	12.6264	13.6103	-3.95672	59.4572	0
1.0713	15.6791	20.3226	-1.20066	69.5313	0
1.0720	16.5921	21.8502	1.84192	74.7181	0
1.0727	18.4251	19.1047	0.627617	81.1284	0
1.0733	20.5579	19.4075	-2.4286	84.7859	0
1.0740	19.6448	21.8502	-1.20066	82.0396	0
1.0747	21.1712	21.544	0.313808	77.4645	0
1.0753	23.9172	20.0199	-2.72877	72.2777	0
1.0760	19.3382	17.5772	-5.48483	60.3748	0
1.0767	12.933	12.389	-5.48483	42.0616	0
1.0773	12.0131	7.50702	-6.08516	22.2256	0
1.0780	7.44092	5.97947	-6.69913	5.44169	0
1.0787	1.02892	2.62505	-6.39896	-8.28998	0
1.0793	0.115838	-5.61478	-9.44154	-21.1105	0
1.0800	-3.55011	-12.3305	-12.1976	-21.1105	0
1.0807	-13.6212	-14.467	-11.5836	-21.1105	0
1.0813	-17.2804	-15.3822	-10.3557	-21.1105	0
1.0820	-13.6212	-18.1276	-8.5274	-21.1105	0
1.0827	-13.9279	-21.1793	-6.69913	-21.1105	0
1.0833	-15.754	-22.7068	-9.14138	-21.1105	0
1.0840	-13.3146	-21.1793	-11.8838	-21.1105	0
1.0847	-10.5686	-20.2641	-8.5274	-21.1105	0
1.0853	-10.8752	-19.9579	-5.17102	-21.1105	0
1.0860	-10.8752	-16.9063	-6.39896	-21.1105	0
1.0867	-7.51587	-11.7181	-4.87085	-21.1105	0
1.0873	-3.85674	-8.05749	-1.51447	-21.1105	0
1.0880	-2.3304	-4.69963	-1.51447	-21.1105	0
1.0887	0.115838	-0.426613	-2.1148	-21.1105	0
1.0893	3.77497	5.06431	-1.20066	-21.1105	0
1.0900	4.99468	12.0828	0.627617	-21.1105	0
1.0907	6.52102	16.662	5.19831	-21.1105	0
1.0913	10.187	16.662	7.04022	-21.1105	0
1.0920	11.7133	17.5772	2.45589	-21.1105	0
1.0927	11.1	20.0199	-0.600329	-21.1105	0
1.0933	12.3198	19.7137	1.84192	-21.1105	0
1.0940	14.7592	20.0199	3.67019	-21.1105	0
1.0947	15.9857	21.2412	2.45589	-21.1105	0
1.0953	17.2054	18.4923	1.24159	-21.1105	0
1.0960	14.4594	12.389	-0.286521	-21.1105	0
1.0967	7.44092	7.50702	-1.81463	-21.1105	0
1.0973	2.86189	2.62505	-3.04258	-21.1105	0
1.0980	1.33555	-0.732811	-4.87085	-21.1105	0
1.0987	-3.55011	-2.56312	-4.87085	-21.1105	0
1.0993	-9.04221	-6.52993	-4.55704	-21.1105	0
1.1000	-9.34884	-10.5002	-5.78499	-21.1105	0
1.1007	-9.95529	-11.7181	-6.99929	-21.1105	0
1.1013	-14.2277	-13.8546	-8.22724	-21.1105	0
1.1020	-17.587	-18.1276	-9.14138	-21.1105	0
1.1027	-19.42	-21.1793	-4.87085	-21.1105	0
1.1033	-21.8594	-23.622	-1.20066	-21.1105	0
1.1040	-22.7725	-24.8433	-5.48483	-81.5362	0
1.1047	-21.8594	-24.8433	-6.69913	-77.2606	0
1.1053	-20.0264	-23.622	-2.4286	-69.6333	0
1.1060	-17.8936	-20.8731	-3.04258	-59.2533	0
1.1067	-13.9279	-15.3822	-3.95672	-42.1636	0
1.1073	-10.5686	-11.4153	1.84192	-22.9392	0
1.1080	-6.29616	-8.05749	3.37003	-7.98412	0
1.1087	-0.804055	-3.17552	-0.286521	8.18803	0
1.1093	4.99468	2.92781	1.24159	26.5012	0
1.1100	9.26707	6.59186	4.28417	40.5387	0
1.1107	12.6264	9.03113	4.28417	52.1357	0
1.1113	14.7592	13.3041	6.42625	64.0387	0
1.1120	16.5921	16.662	7.95436	70.4425	0
1.1127	18.7318	18.1895	5.81228	73.1889	0
1.1133	21.1712	20.3226	6.42625	78.382	0
1.1140	22.0843	22.4591	8.55469	78.9874	0
1.1147	22.6975	22.1564	7.64055	73.1889	0
1.1153	23.0041	18.4923	7.04022	66.785	0
1.1160	18.4251	14.2193	7.95436	66.785	0
1.1167	10.187	9.64352	6.42625	66.785	0
1.1173	5.91457	4.76155	3.984	66.785	0
1.1180	4.99468	0.182343	3.06987	66.785	0
1.1187	1.942	-4.09067	2.45589	66.785	0
1.1193	-2.93684	-8.05749	0.627617	66.785	0
1.1200	-7.20924	-12.6333	-1.20066	66.785	0
1.1207	-10.2619	-15.3822	-1.51447	66.785	0
1.1213	-12.7013	-17.5187	-2.4286	66.785	0
1.1220	-14.5343	-20.8731	-6.69913	66.785	0
1.1227	-16.3673	-23.0096	-9.75535	66.785	0
1.1233	-17.8936	-23.9247	-9.14138	66.785	0
1.1240	-20.9463	-24.5371	-9.44154	66.785	0
1.1247	-22.166	-23.622	-10.9697	66.785	0
1.1253	-20.0264	-19.9579	-8.5274	66.785	0
1.1260	-16.9737	-15.9911	-5.78499	66.785	0
1.1267	-13.008	-10.8029	-5.48483	66.785	0
1.1273	-7.8225	-6.22718	-1.51447	66.785	0
1.1280	-5.98953	-3.17552	1.84192	66.785	0
1.1287	-5.07645	0.182343	-1.20066	66.785	0
1.1293	0.722287	5.37051	-0.900494	66.785	0
1.1300	5.30131	9.94972	5.51211	66.785	0
1.1307	6.21439	13.9165	7.64055	66.785	0
1.1313	9.5737	15.1344	3.67019	66.785	0
1.1320	14.4594	16.053	2.45589	66.785	0
1.1327	15.0658	20.3226	3.67019	66.785	0
1.1333	12.3198	24.9018	5.19831	66.785	0
1.1340	11.7133	23.6805	5.81228	66.785	0
1.1347	13.8461	20.3226	2.45589	66.785	0
1.1353	12.6264	19.7137	-0.900494	66.785	0
1.1360	7.13428	17.8834	0.0136438	66.785	0
1.1367	5.60794	13.9165	-0.286521	66.785	0
1.1373	8.35399	10.2525	-2.72877	66.785	0
1.1380	6.52102	8.11597	-2.1148	66.785	0
1.1387	1.02892	5.06431	-2.4286	66.785	0
1.1393	-2.3304	-1.64797	-4.25688	66.785	0
1.1400	-5.98953	-7.14233	-3.04258	66.785	0
1.1407	-11.4816	-8.97264	-2.72877	66.785	0
1.1413	-15.4474	-12.3305	-4.87085	66.785	0
1.1420	-16.3673	-15.6884	-4.55704	66.785	0
1.1427	-16.0607	-13.5519	-3.34274	66.785	0
1.1433	-18.2003	-13.5519	-3.95672	66.785	0
1.1440	-22.7725	-18.1276	-2.4286	66.785	0
1.1447	-23.3857	-19.349	-0.286521	66.785	0
1.1453	-21.5528	-17.2125	-0.286521	66.785	0
1.1460	-22.4727	-15.3822	1.84192	66.785	0
1.1467	-22.7725	-9.27884	5.19831	66.785	0
1.1473	-18.2003	-2.26036	4.28417	66.785	0
1.1480	-13.3146	1.4037	3.06987	66.785	0
1.1487	-8.12913	4.76155	5.19831	66.785	0
1.1493	1.02892	8.42217	7.95436	66.785	0
1.1500	6.52102	12.0828	7.95436	66.785	0
1.1507	7.13428	16.662	8.25453	66.785	0
1.1513	8.66063	18.4923	10.6968	66.785	0
1.1520	11.1	18.1895	11.3107	66.785	0
1.1527	12.3198	21.2412	7.95436	66.785	0
1.1533	15.3724	22.4591	8.55469	66.785	0
1.1540	19.3382	20.0199	11.9111	66.785	0
1.1547	21.4778	20.0199	9.16866	66.785	0
1.1553	21.7776	19.7137	5.51211	66.785	0
1.1560	18.4251	16.053	7.95436	66.785	0
1.1567	12.0131	13.0014	8.8685	66.785	0
1.1573	10.187	9.03113	5.51211	66.785	0
1.1580	9.26707	4.45536	3.37003	66.785	0
1.1587	1.942	3.234	2.45589	66.785	0
1.1593	-6.90261	0.182343	1.54175	66.785	0
1.1600	-12.7013	-5.92098	0.927781	66.785	0
1.1607	-17.2804	-9.88779	0.627617	66.785	0
1.1613	-17.587	-13.5519	0.627617	66.785	0
1.1620	-14.8409	-17.2125	1.24159	66.785	0
1.1627	-16.0607	-17.8214	2.15573	66.785	0
1.1633	-18.2003	-19.349	3.06987	66.785	0
1.1640	-16.0607	-22.7068	1.54175	-80.9245	0
1.1647	-14.5343	-21.1793	-4.55704	-76.343	0
1.1653	-13.9279	-15.9911	-5.78499	-71.1562	0
1.1660	-9.34884	-13.2457	-0.286521	-62.3055	0
1.1667	-4.46319	-10.8029	2.45589	-43.387	0
1.1673	-1.71713	-5.31202	1.54175	-24.768	0
1.1680	1.942	-0.426613	2.75606	-11.3422	0
1.1687	6.52102	2.92781	3.67019	5.44169	0
1.1693	10.4868	6.59186	3.37003	24.0607	0
1.1700	14.1527	11.78	4.89814	38.3977	0
1.1707	17.8119	16.662	6.11244	53.0469	0
1.1713	19.9515	18.7985	5.19831	66.785	0
1.1720	20.5579	19.4075	6.11244	71.3601	0
1.1727	22.6975	20.935	7.95436	72.883	0
1.1733	26.0568	22.1564	6.11244	77.1586	0
1.1740	27.5764	21.544	7.04022	77.1586	0
1.1747	26.9699	22.1564	10.3966	72.2777	0
1.1753	26.0568	21.544	7.95436	66.1733	0
1.1760	22.6975	17.271	3.06987	66.1733	0
1.1767	14.7592	12.6952	3.37003	66.1733	0
1.1773	7.44092	9.94972	2.45589	66.1733	0
1.1780	3.77497	5.67671	-1.20066	66.1733	0
1.1787	2.24863	0.791299	-1.20066	66.1733	0
1.1793	0.415656	-2.56312	0.627617	66.1733	0
1.1800	-3.24348	-6.83613	-1.20066	66.1733	0
1.1807	-8.12913	-11.7181	-3.64291	66.1733	0
1.1813	-12.4015	-13.2457	-6.39896	66.1733	0
1.1820	-15.754	-14.7698	-7.61327	66.1733	0
1.1827	-17.8936	-18.74	-5.48483	66.1733	0
1.1833	-17.2804	-20.2641	-4.87085	66.1733	0
1.1840	-16.3673	-18.74	-4.87085	66.1733	0
1.1847	-16.6739	-18.1276	-1.51447	66.1733	0
1.1853	-13.9279	-17.8214	0.313808	66.1733	0
1.1860	-9.34884	-14.467	0.627617	66.1733	0
1.1867	-6.29616	-8.97264	5.81228	66.1733	0
1.1873	-3.55011	-5.00582	8.55469	66.1733	0
1.1880	-1.71713	-3.17552	6.42625	66.1733	0
1.1887	1.02892	-0.123855	6.11244	66.1733	0
1.1893	5.60794	5.37051	6.11244	66.1733	0
1.1900	9.88034	10.2525	4.59798	66.1733	0
1.1907	11.1	13.6103	4.89814	66.1733	0
1.1913	12.0131	15.7468	4.28417	66.1733	0
1.1920	15.0658	18.1895	3.67019	66.1733	0
1.1927	18.4251	19.4075	5.81228	66.1733	0
1.1933	19.6448	21.2412	6.11244	66.1733	0
1.1940	20.2581	22.4591	3.06987	66.1733	0
1.1947	20.2581	20.6288	1.24159	66.1733	0
1.1953	17.8119	18.1895	-0.286521	66.1733	0
1.1960	12.933	17.5772	-4.87085	66.1733	0
1.1967	10.4868	14.8317	-8.22724	66.1733	0
1.1973	9.5737	9.03113	-8.84121	66.1733	0
1.1980	5.30131	5.37051	-8.5274	66.1733	0
1.1987	-0.804055	2.31885	-7.61327	66.1733	0
1.1993	-5.07645	-4.39343	-6.69913	66.1733	0
1.2000	-9.95529	-11.1091	-6.69913	66.1733	0
1.2007	-15.4474	-14.7698	-8.84121	66.1733	0
1.2013	-20.0264	-18.74	-11.5836	66.1733	0
1.2020	-23.6924	-23.3158	-11.2835	66.1733	0
1.2027	-25.5185	-26.3674	-9.75535	66.1733	0
1.2033	-26.745	-27.2826	-10.3557	66.1733	0
1.2040	-27.3515	-25.4523	-10.3557	66.1733	0
1.2047	-25.5185	-23.622	-10.0555	66.1733	0
1.2053	-22.166	-23.622	-9.44154	66.1733	0
1.2060	-20.0264	-19.349	-6.69913	66.1733	0
1.2067	-16.3673	-12.6333	-4.55704	66.1733	0
1.2073	-10.8752	-8.97264	-4.87085	66.1733	0
1.2080	-7.20924	-7.14233	-4.25688	66.1733	0
1.2087	-3.24348	-2.56312	-2.4286	66.1733	0
1.2093	4.38823	2.01265	-2.1148	66.1733	0
1.2100	9.26707	9.03113	-1.20066	66.1733	0
1.2107	10.187	16.662	-0.286521	66.1733	0
1.2113	12.933	18.1895	0.0136438	66.1733	0
1.2120	14.7592	16.053	-1.20066	75.024	0
1.2127	15.3724	18.1895	-1.81463	73.4947	0
1.2133	18.4251	21.544	-0.286521	75.024	0
1.2140	20.2581	20.6288	1.24159	78.0762	0
1.2147	15.9857	17.8834	0.313808	70.4425	0
1.2153	12.6264	16.662	-1.20066	60.6806	0
1.2160	11.4067	13.9165	-1.51447	53.0469	0
1.2167	7.13428	9.03113	-1.81463	35.6514	0
1.2173	2.86189	4.76155	-3.04258	15.8153	0
1.2180	2.55526	3.234	-3.95672	5.44169	0
1.2187	1.64218	0.488541	-4.87085	-6.46121	0
1.2193	-2.63021	-5.31202	-7.61327	-27.5143	0
1.2200	-6.29616	-9.88779	-9.44154	-44.9099	0
1.2207	-7.8225	-13.5519	-8.84121	-56.5069	0
1.2213	-7.51587	-19.0428	-8.5274	-68.4099	0
1.2220	-8.73558	-20.8731	-8.84121	-75.1259	0
1.2227	-11.7883	-19.6552	-7.3131	-75.7377	0
1.2233	-13.9279	-21.4855	-7.3131	-77.8723	0
1.2240	-16.0607	-24.8433	-9.44154	-79.701	0
1.2247	-19.1133	-24.8433	-10.3557	-75.1259	0
1.2253	-20.9463	-22.7068	-11.2835	-67.7981	0
1.2260	-20.6397	-18.74	-13.1117	-56.2011	0
1.2267	-17.2804	-13.2457	-9.75535	-36.0592	0
1.2273	-11.7883	-8.05749	-5.17102	-16.529	0
1.2280	-8.73558	-3.47827	-4.87085	-3.71488	0
1.2287	-8.12913	0.182343	-4.87085	11.5461	0
1.2293	-3.55011	3.234	-2.1148	31.9938	0
1.2300	3.46834	6.59186	-1.20066	48.4718	0
1.2307	5.60794	10.5587	-0.600329	61.5918	0
1.2313	7.44092	14.5255	0.627617	72.883	0
1.2320	12.6264	17.5772	1.84192	78.6815	0
1.2327	16.5921	20.3226	4.28417	81.4279	0
1.2333	17.8119	22.1564	6.11244	86.3152	0
1.2340	17.8119	20.935	3.37003	86.621	0
1.2347	17.2054	18.1895	1.84192	80.8225	0
1.2353	16.2855	14.5255	4.59798	75.3298	0
1.2360	14.1527	9.94972	3.37003	66.1733	0
1.2367	8.04736	6.59186	-2.4286	66.1733	0
1.2373	0.115838	4.45536	-4.87085	66.1733	0
1.2380	-1.71713	1.4037	-5.48483	66.1733	0
1.2387	0.722287	-2.56312	-6.99929	66.1733	0
1.2393	-3.55011	-5.92098	-7.3131	66.1733	0
1.2400	-12.7013	-9.5816	-6.39896	66.1733	0
1.2407	-16.9737	-15.076	-6.69913	66.1733	0
1.2413	-19.1133	-19.0428	-7.61327	66.1733	0
1.2420	-20.9463	-19.349	-5.78499	66.1733	0
1.2427	-18.2003	-19.0428	-4.55704	66.1733	0
1.2433	-16.3673	-20.2641	-5.17102	66.1733	0
1.2440	-20.6397	-21.1793	-4.87085	66.1733	0
1.2447	-20.333	-21.1793	-3.95672	66.1733	0
1.2453	-13.9279	-19.349	-3.04258	66.1733	0
1.2460	-11.7883	-14.7698	-0.286521	66.1733	0
1.2467	-10.5686	-10.8029	4.28417	66.1733	0
1.2473	-6.29616	-8.05749	6.11244	66.1733	0
1.2480	-5.98953	-5.31202	5.51211	-0.968545	0
1.2487	-4.46319	-1.34177	7.95436	10.3226	0
1.2493	4.0816	4.45536	10.6968	27.1065	0
1.2500	10.187	10.2525	10.0828	43.8967	0
1.2507	9.88034	12.389	11.6109	56.405	0
1.2513	12.6264	13.0014	14.3533	67.6962	0
1.2520	16.5921	17.5772	12.5251	77.1586	0
1.2527	17.5052	20.3226	11.6109	81.4279	0
1.2533	16.8988	17.8834	13.139	82.3454	0
1.2540	16.8988	18.7985	11.9111	80.8225	0
1.2547	19.3382	21.8502	9.78264	77.4645	0
1.2553	21.7776	19.7137	10.6968	70.7484	0
1.2560	16.2855	15.4406	8.8685	56.7108	0
1.2567	7.74073	10.5587	7.34039	37.4865	0
1.2573	7.44092	4.76155	9.16866	21.0085	0
1.2580	9.26707	2.01265	5.19831	6.35926	0
1.2587	4.68805	1.0975	0.0136438	-10.7305	0
1.2593	-0.804055	-3.47827	4.89814	-27.2148	0
1.2600	-4.76982	-9.27884	6.42625	-40.3348	0
1.2607	-10.8752	-12.9395	-2.1148	-54.0665	0
1.2613	-16.3673	-16.9063	-5.17102	-70.5445	0
1.2620	-18.8067	-19.6552	-2.72877	-80.6186	0
1.2627	-20.9463	-19.0428	-4.25688	-81.2303	0
1.2633	-23.6924	-19.0428	-5.78499	-81.2303	0
1.2640	-23.0791	-20.8731	-4.87085	-83.365	0
1.2647	-18.2003	-20.5703	-5.78499	-80.3128	0
1.2653	-15.1476	-17.5187	-6.99929	-70.5445	0
1.2660	-14.5343	-14.467	-5.48483	-57.4245	0
1.2667	-9.95529	-11.4153	-2.1148	-40.6407	0
1.2673	-3.55011	-9.27884	-0.286521	-24.768	0
1.2680	-2.02377	-7.14233	-1.20066	-11.0363	0
1.2687	0.722287	-0.732811	-0.900494	5.44169	0
1.2693	6.82765	6.59186	3.37003	23.7548	0
1.2700	12.933	9.03113	6.11244	39.0094	0
1.2707	19.6448	12.0828	6.11244	55.1879	0
1.2713	23.9172	17.8834	5.19831	69.8308	0
1.2720	22.0843	18.4923	5.19831	74.1064	0
1.2727	21.1712	15.1344	5.51211	72.883	0
1.2733	23.0041	16.662	4.89814	75.9352	0
1.2740	21.1712	19.1047	3.984	79.5991	0
1.2747	20.2581	14.8317	5.19831	77.4645	0
1.2753	21.1712	9.94972	4.28417	70.4425	0
1.2760	17.5052	9.94972	0.627617	57.9343	0
1.2767	12.0131	9.64352	-0.600329	39.3153	0
1.2773	8.66063	5.67671	-1.20066	21.9197	0
1.2780	3.16852	0.791299	-3.34274	9.1056	0
1.2787	-1.71713	-4.39343	-3.04258	-5.54364	0
1.2793	-4.15656	-8.97264	-1.20066	-23.8568	0
1.2800	-8.73558	-12.9395	-1.81463	-39.7231	0
1.2807	-14.5343	-17.5187	-2.4286	-52.5436	0
1.2813	-18.2003	-20.8731	-3.95672	-64.1406	0
1.2820	-20.333	-19.9579	-5.78499	-71.7679	0
1.2827	-20.9463	-19.6552	-3.34274	-74.8201	0
1.2833	-22.166	-24.2309	-1.81463	-76.343	0
1.2840	-26.4384	-28.1978	-4.25688	66.1733	0
1.2847	-27.9648	-27.5888	-4.87085	66.1733	0
1.2853	-24.2988	-27.2826	-3.64291	66.1733	0
1.2860	-19.42	-25.7585	-3.04258	66.1733	0
1.2867	-14.5343	-18.74	-0.286521	66.1733	0
1.2873	-8.12913	-9.88779	1.54175	66.1733	0
1.2880	-1.71713	-6.22718	-0.286521	66.1733	0
1.2887	3.46834	-5.00582	2.45589	66.1733	0
1.2893	9.5737	0.488541	5.81228	66.1733	0
1.2900	14.7592	7.50702	3.06987	66.1733	0
1.2907	17.5052	11.1676	3.37003	66.1733	0
1.2913	18.7318	14.5255	8.8685	66.1733	0
1.2920	21.1712	18.4923	7.04022	66.1733	0
1.2927	24.8303	19.4075	3.37003	66.1733	0
1.2933	25.7502	18.4923	5.81228	66.1733	0
1.2940	22.6975	18.7985	6.11244	66.1733	0
1.2947	20.2581	18.7985	3.37003	66.1733	0
1.2953	17.8119	16.662	2.75606	66.1733	0
1.2960	10.187	13.9165	0.627617	66.1733	0
1.2967	2.24863	10.2525	-2.4286	66.1733	0
1.2973	-1.71713	5.67671	-3.04258	66.1733	0
1.2980	-5.37627	1.70989	-3.34274	66.1733	0
1.2987	-9.95529	-2.26036	-3.04258	66.1733	0
1.2993	-12.7013	-5.00582	-3.34274	66.1733	0
1.3000	-13.9279	-6.22718	-7.3131	66.1733	0
1.3007	-13.6212	-10.8029	-7.61327	66.1733	0
1.3013	-12.7013	-17.5187	-4.87085	66.1733	0
1.3020	-14.5343	-16.2973	-6.69913	66.1733	0
1.3027	-16.9737	-13.2457	-8.5274	66.1733	0
1.3033	-16.6739	-17.2125	-4.87085	66.1733	0
1.3040	-15.754	-19.0428	-4.25688	66.1733	0
1.3047	-14.5343	-15.9911	-4.87085	66.1733	0
1.3053	-10.8752	-16.6035	-0.900494	66.1733	0
1.3060	-7.51587	-15.6884	2.15573	66.1733	0
1.3067	-5.98953	-9.88779	3.984	66.1733	0
1.3073	-3.55011	-8.05749	8.55469	66.1733	0
1.3080	-0.804055	-6.22718	10.6968	-11.0363	0
1.3087	1.64218	2.92781	8.25453	1.17245	0
1.3093	6.21439	7.81321	7.64055	17.9563	0
1.3100	11.4067	8.42217	8.55469	34.7402	0
1.3107	15.3724	14.8317	7.64055	48.7777	0
1.3113	18.4251	19.4075	7.34039	62.5094	0
1.3120	19.0316	16.662	9.78264	71.0542	0
1.3127	17.2054	17.8834	8.55469	71.3601	0
1.3133	18.4251	23.0715	3.37003	72.2777	0
1.3140	20.2581	22.1564	3.06987	74.4123	0
1.3147	20.2581	19.4075	5.81228	68.9196	0
1.3153	20.5579	16.662	3.37003	60.0689	0
1.3160	18.4251	14.2193	1.84192	53.0469	0
1.3167	12.6264	13.6103	5.19831	37.7924	0
1.3173	13.5395	10.2525	5.81228	16.427	0
1.3180	17.8119	4.14916	3.37003	1.47193	0
1.3187	11.1	1.0975	5.51211	-10.4246	0
1.3193	-1.10387	-1.64797	5.81228	-26.6031	0
1.3200	-5.98953	-8.36368	1.84192	-42.4694	0
1.3207	-8.73558	-11.7181	2.45589	-57.1187	0
1.3213	-14.5343	-13.2457	4.59798	-70.8503	0
1.3220	-18.2003	-16.6035	0.927781	-76.343	0
1.3227	-19.7198	-16.2973	-0.900494	-77.8723	0
1.3233	-20.0264	-14.467	2.45589	-82.4474	0
1.3240	-20.9463	-17.2125	3.37003	-82.4474	0
1.3247	-20.9463	-18.1276	2.45589	-75.4318	0
1.3253	-15.754	-12.9395	3.67019	-68.4099	0
1.3260	-9.65547	-9.27884	4.59798	-58.3421	0
1.3267	-9.34884	-7.14233	5.81228	-40.9465	0
1.3273	-8.42895	-2.26036	7.95436	-22.6334	0
1.3280	-1.4105	2.62505	9.78264	-7.07293	0
1.3287	4.0816	4.76155	9.78264	10.6285	0
1.3293	5.91457	7.81321	8.8685	28.9417	0
1.3300	9.88034	11.1676	9.46883	42.0616	0
1.3307	14.4594	12.6952	11.9111	53.3528	0
1.3313	16.5921	14.8317	11.6109	67.6962	0
1.3320	16.2855	17.8834	9.78264	77.1586	0
1.3327	13.8461	18.7985	9.16866	77.7703	0
[truncated: 40,840 more rows]
