# Supplementary material for: Identification of Haptic Based Guiding Using Hard Reins
Source: PLoS One. 2015 Jul 22;10(7):e0132020. doi: 10.1371/journal.pone.0132020 (PMC4511788; doi:10.1371/journal.pone.0132020)
Supplement: S4 File — (ZIP) [file pone.0132020.s004.zip › EMGData2/Subject9/T8/t8.txt]

0.0000	6.20538	4.01401	-0.693221	16.6261	0
0.0007	-4.47416	1.87762	-3.43722	14.1836	0
0.0013	-20.6494	-4.53155	-2.52448	9.91608	0
0.0020	-32.2449	-11.8555	-0.387048	11.4379	0
0.0027	-39.2655	-11.5485	1.13804	13.5771	0
0.0033	-48.1156	-8.80433	2.05656	13.8803	0
0.0040	-53.6089	-7.88358	0.225297	16.0195	0
0.0047	-54.5248	-6.36102	-1.60596	18.1533	0
0.0053	-55.1338	-5.44629	-0.0808758	16.0195	0
0.0060	-48.7246	-6.05411	0.837642	14.7956	0
0.0067	-30.4154	-6.96884	0.225297	16.0195	0
0.0073	-9.35841	-10.02	2.05656	16.0195	0
0.0080	4.06898	-15.2135	3.58164	14.1836	0
0.0087	10.4782	-18.5655	1.13804	15.4076	0
0.0093	15.9714	-18.2646	-1.29979	16.6261	0
0.0100	19.0238	-13.378	-0.0808758	15.4076	0
0.0107	17.1919	-9.71907	3.88781	16.9348	0
0.0113	11.6986	-13.378	8.1569	21.511	0
0.0120	6.20538	-15.8213	7.55033	21.511	0
0.0127	4.98493	-11.2416	2.66312	18.7653	0
0.0133	8.95323	-7.88358	1.13804	18.1533	0
0.0140	11.0896	-7.88358	3.27547	17.2381	0
0.0147	6.81683	-5.74719	4.80056	15.7108	0
0.0153	2.54403	-5.74719	5.10673	16.6261	0
0.0160	2.23954	-8.1905	5.71907	18.1533	0
0.0167	0.712133	-6.96884	5.71907	18.1533	0
0.0173	-2.03326	-6.96884	6.93799	17.85	0
0.0180	-1.11731	-11.2416	9.38159	18.1533	0
0.0187	1.62808	-10.9407	9.98816	18.1533	0
0.0193	0.712133	-6.66794	9.98816	16.3228	0
0.0200	-2.33776	-6.05411	11.2128	13.5771	0
0.0207	-2.03326	-6.96884	13.3445	14.1836	0
0.0213	1.62808	-5.44629	14.263	16.6261	0
0.0220	2.84853	-2.08825	13.3445	14.1836	0
0.0227	2.54403	3.09927	12.7379	12.3531	0
0.0233	4.37593	5.84949	14.8754	17.2381	0
0.0240	8.03728	5.54258	16.7066	18.7653	0
0.0247	11.6986	4.92874	15.7881	13.2684	0
0.0253	13.5305	3.40619	14.8754	9.91608	0
0.0260	12.0056	-0.559674	15.1758	10.2194	0
0.0267	11.3941	-1.48043	16.4005	10.5226	0
0.0273	9.86918	0.048144	18.8383	10.8313	0
0.0280	5.59638	-0.258774	19.1445	8.99542	0
0.0287	4.98493	-0.866592	16.4005	5.03115	0
0.0293	8.34178	0.355062	16.0943	7.47362	0
0.0300	6.81683	3.09927	17.9255	12.0499	0
0.0307	2.84853	5.84949	17.6194	8.08017	0
0.0313	5.29188	6.76423	18.8383	4.1159	0
0.0320	9.56223	4.92874	21.8942	7.77689	0
0.0327	7.73278	2.79235	21.2819	6.24968	0
0.0333	4.37593	0.96288	17.9255	0.146223	0
0.0340	6.81683	2.18453	17.007	-0.769024	0
0.0347	10.4782	5.84949	17.9255	0.146223	0
0.0353	8.64873	3.40619	18.8383	0.454916	0
0.0360	3.45998	-2.39516	18.5321	4.41918	0
0.0367	2.23954	-1.48043	16.7066	4.1159	0
0.0373	3.76448	0.655962	15.4819	-3.21149	0
0.0380	4.06898	-1.48043	15.7881	-3.21149	0
0.0387	4.06898	-0.559674	15.1758	0.758193	0
0.0393	4.37593	4.01401	14.263	-2.59952	0
0.0400	5.29188	5.23566	13.9568	-6.87248	0
0.0407	7.12133	4.01401	13.6507	-6.56378	0
0.0413	5.29188	1.87762	13.9568	-6.26051	0
0.0420	2.54403	1.2698	13.9568	-5.04198	0
0.0427	2.84853	4.01401	13.6507	-0.769024	0
0.0433	1.93258	5.84949	13.9568	-0.769024	0
0.0440	-1.72876	4.01401	13.6507	-3.81804	0
0.0447	-1.42427	2.18453	11.2128	-4.43001	0
0.0453	0.103137	1.57672	8.1569	-4.73329	0
0.0460	-2.03326	1.87762	7.24416	-5.95723	0
0.0467	-4.78111	1.2698	7.8565	-7.78772	0
0.0473	-6.61056	-1.78133	9.38159	-7.17575	0
0.0480	-7.22201	-2.08825	9.07542	-5.04198	0
0.0487	-6.91751	1.2698	5.10673	-7.78772	0
0.0493	-7.22201	0.048144	2.05656	-12.0607	0
0.0500	-6.00156	-3.91772	1.44421	-9.61822	0
0.0507	-5.69461	-3.91772	1.13804	-6.26051	0
0.0513	-12.4083	-2.39516	2.05656	-8.091	0
0.0520	-20.3449	-0.559674	2.36273	-7.17575	0
0.0527	-17.2926	2.18453	-1.91213	-4.12674	0
0.0533	-10.5789	4.92874	-3.13105	-5.64854	0
0.0540	-8.44246	7.06513	1.13804	-5.95723	0
0.0547	-7.22201	7.67897	0.225297	-4.73329	0
0.0553	-5.69461	4.92874	-4.96231	-6.56378	0
0.0560	-4.78111	4.62784	-4.96231	-6.87248	0
0.0567	-2.03326	4.92874	-3.74339	-5.64854	0
0.0573	0.712133	3.40619	-5.57465	-7.78772	0
0.0580	3.45998	4.92874	-6.187	-8.70297	0
0.0587	6.20538	7.37205	-5.88082	-4.12674	0
0.0593	5.29188	2.49145	-5.88082	-0.769024	0
0.0600	5.29188	-2.39516	-4.65613	-1.37558	0
0.0607	12.0056	-0.559674	-8.01248	-5.04198	0
0.0613	15.6669	-0.559674	-11.675	-9.31494	0
0.0620	10.1737	-2.08825	-8.931	-7.47903	0
0.0627	6.51233	-0.559674	-9.84374	-1.0723	0
0.0633	7.42583	0.048144	-16.256	-1.0723	0
0.0640	3.45998	-0.559674	-15.9499	-5.04198	0
0.0647	-4.47416	1.2698	-11.675	-2.29083	0
0.0653	-7.83101	3.09927	-12.5935	3.20066	0
0.0660	-8.74696	3.71311	-14.4248	1.67344	0
0.0667	-11.7993	4.92874	-15.3375	-2.9028	0
0.0673	-14.5447	5.84949	-17.1688	-2.29083	0
0.0680	-16.3766	5.84949	-16.5622	0.146223	0
0.0687	-20.0379	4.32092	-15.3375	-0.460331	0
0.0693	-20.6494	3.09927	-15.6437	-1.68427	0
0.0700	-15.1562	3.09927	-15.3375	-0.769024	0
0.0707	-17.5971	3.09927	-16.256	0.758193	0
0.0713	-32.2449	-1.78133	-18.0873	2.28541	0
0.0720	-34.0768	-5.13937	-15.9499	2.58869	0
0.0727	-15.4607	-3.3099	-13.5063	-0.460331	0
0.0733	0.103137	-1.78133	-15.3375	-2.9028	0
0.0740	9.25773	-3.61682	-17.7811	-1.37558	0
0.0747	20.8557	-3.3099	-18.3935	0.454916	0
0.0753	25.126	-0.559674	-18.3935	0.454916	0
0.0760	19.9397	-0.559674	-16.8626	1.37016	0
0.0767	16.8874	-3.61682	-15.6437	1.37016	0
0.0773	13.5305	-8.1905	-15.9499	0.454916	0
0.0780	11.6986	-11.8555	-13.5063	1.37016	0
0.0787	18.7193	-13.378	-11.3746	1.06147	0
0.0793	25.126	-15.2135	-11.9812	-1.0723	0
0.0800	25.126	-16.4291	-12.5935	-0.460331	0
0.0807	25.126	-12.7702	-11.675	1.37016	0
0.0813	23.6011	-6.96884	-10.7623	1.37016	0
0.0820	18.1078	-3.00298	-10.1499	1.37016	0
0.0827	13.5305	4.01401	-8.931	2.28541	0
0.0833	6.51233	13.1734	-8.62482	2.28541	0
0.0840	-8.13796	15.0029	-8.931	1.37016	0
0.0847	-21.2584	11.3379	-10.1499	2.89196	0
0.0853	-25.8382	9.50844	-9.84374	3.81263	0
0.0860	-27.0586	10.1163	-7.09974	0.454916	0
0.0867	-32.5518	9.50844	-5.26848	-1.37558	0
0.0873	-38.9586	7.67897	-5.88082	1.37016	0
0.0880	-37.7381	6.76423	-6.79357	1.67344	0
0.0887	-28.279	7.06513	-7.40591	-1.0723	0
0.0893	-14.8517	8.28678	-8.01248	-1.37558	0
0.0900	0.103137	6.76423	-6.187	-0.460331	0
0.0907	11.0896	3.40619	-4.35574	-0.460331	0
0.0913	12.0056	2.18453	-4.04957	0.454916	0
0.0920	8.03728	0.96288	-3.43722	2.28541	0
0.0927	5.29188	-0.866592	0.225297	3.20066	0
0.0933	4.37593	0.96288	2.36273	3.20066	0
0.0940	5.59638	4.01401	0.225297	0.146223	0
0.0947	7.12133	3.40619	0.225297	-0.460331	0
0.0953	3.45998	1.2698	2.66312	3.20066	0
0.0960	-2.03326	-0.258774	2.9693	2.89196	0
0.0967	-3.25371	-1.48043	2.66312	-1.98755	0
0.0973	0.712133	-2.39516	3.58164	-2.9028	0
0.0980	9.25773	-1.48043	3.27547	-0.769024	0
0.0987	17.1919	0.048144	2.9693	0.454916	0
0.0993	18.1078	1.2698	3.88781	1.06147	0
0.1000	16.8874	1.57672	4.80056	-0.460331	0
0.1007	17.1919	0.048144	6.32564	-1.98755	0
0.1013	10.7827	-1.17351	9.07542	-2.29083	0
0.1020	1.01909	-0.866592	9.38159	-3.21149	0
0.1027	1.62808	-0.866592	7.8565	-2.59952	0
0.1033	5.59638	-2.08825	8.76925	-0.460331	0
0.1040	3.15549	-4.22464	11.8194	0.146223	0
0.1047	-0.812814	-5.13937	12.1256	0.758193	0
0.1053	-2.94921	-3.3099	10.2943	1.37016	0
0.1060	-5.39011	-1.17351	10.2943	-1.37558	0
0.1067	-7.52651	-3.3099	12.1256	-1.37558	0
0.1073	-13.6312	-5.13937	13.0441	2.58869	0
0.1080	-19.429	-3.91772	11.2128	0.758193	0
0.1087	-14.8517	-5.74719	9.38159	-4.12674	0
0.1093	-8.13796	-9.71907	9.38159	-3.21149	0
0.1100	-8.44246	-9.71907	11.8194	-2.29083	0
0.1107	-5.69461	-7.88358	12.4318	-5.64854	0
0.1113	1.01909	-7.27576	11.8194	-6.26051	0
0.1120	1.62808	-4.22464	13.0441	-4.12674	0
0.1127	1.62808	-0.559674	14.263	-3.81804	0
0.1133	8.95323	-1.17351	12.1256	-4.12674	0
0.1140	13.835	-2.39516	11.8194	-4.12674	0
0.1147	12.0056	-2.08825	13.9568	-4.43001	0
0.1153	10.1737	-3.3099	13.3445	-5.64854	0
0.1160	11.0896	-3.3099	12.7379	-5.34526	0
0.1167	12.0056	0.048144	15.4819	-3.51477	0
0.1173	11.6986	1.2698	16.0943	-2.9028	0
0.1180	10.7827	0.96288	13.3445	-4.12674	0
0.1187	11.3941	2.18453	14.5692	-2.59952	0
0.1193	8.34178	0.355062	18.5321	-0.460331	0
0.1200	2.54403	-3.00298	18.5321	-1.37558	0
0.1207	1.62808	-3.3099	14.8754	-3.51477	0
0.1213	3.76448	-2.39516	13.6507	-3.21149	0
0.1220	3.76448	-1.48043	15.4819	-2.29083	0
0.1227	4.98493	1.2698	16.7066	-3.21149	0
0.1233	8.64873	1.87762	15.7881	-5.04198	0
0.1240	11.0896	-0.866592	13.6507	-5.34526	0
0.1247	15.0555	-3.3099	11.5132	-3.81804	0
0.1253	22.0761	-3.61682	12.1256	-3.21149	0
0.1260	25.7375	-2.39516	13.9568	-5.04198	0
0.1267	24.8215	0.355062	13.0441	-5.04198	0
0.1273	21.1602	1.87762	11.5132	-1.37558	0
0.1280	10.4782	0.355062	10.9067	-1.0723	0
0.1287	-0.201362	-2.08825	9.68199	-4.73329	0
0.1293	5.29188	-3.3099	10.2943	-6.26051	0
0.1300	20.2442	-5.44629	10.2943	-4.73329	0
0.1307	21.4647	-8.49741	7.55033	-3.51477	0
0.1313	11.3941	-7.88358	7.8565	-3.51477	0
0.1320	6.20538	-3.61682	11.2128	-4.12674	0
0.1327	4.37593	-3.3099	7.55033	-7.17575	0
0.1333	1.62808	-5.44629	0.225297	-10.8367	0
0.1340	1.62808	-1.17351	0.225297	-8.70297	0
0.1347	0.712133	7.67897	4.19399	-5.04198	0
0.1353	-2.03326	11.9517	4.49438	-6.56378	0
0.1360	-2.33776	13.1734	3.58164	-7.17575	0
0.1367	-1.11731	13.1734	3.58164	-2.59952	0
0.1373	-3.86516	10.4232	2.9693	0.146223	0
0.1380	-7.22201	4.92874	2.9693	-0.157054	0
0.1387	-9.96741	2.18453	3.88781	1.67344	0
0.1393	-12.1038	2.18453	3.88781	3.20066	0
0.1400	-10.5789	-0.559674	1.13804	3.50393	0
0.1407	-6.61056	-3.3099	0.531469	5.9464	0
0.1413	-7.83101	-1.78133	2.05656	5.64312	0
0.1420	-11.7993	1.2698	1.44421	2.28541	0
0.1427	-13.6312	1.2698	-0.693221	4.1159	0
0.1433	-16.6811	2.79235	1.13804	8.08017	0
0.1440	-21.2584	1.87762	1.13804	6.86165	0
0.1447	-17.5971	-3.61682	-3.43722	3.20066	0
0.1453	-9.66291	-3.91772	-4.96231	4.41918	0
0.1460	-9.35841	1.2698	-2.82488	7.47362	0
0.1467	-11.7993	-1.78133	-4.04957	7.47362	0
0.1473	-10.2744	-6.96884	-5.26848	6.86165	0
0.1480	-7.83101	-0.866592	-4.65613	7.77689	0
0.1487	-6.61056	4.32092	-5.57465	7.47362	0
0.1493	-4.16966	2.18453	-6.187	6.24968	0
0.1500	-3.25371	3.40619	-5.26848	6.55837	0
0.1507	-2.03326	6.76423	-5.88082	6.24968	0
0.1513	0.712133	4.62784	-5.57465	6.86165	0
0.1520	-2.03326	3.40619	-4.04957	10.5226	0
0.1527	-7.22201	5.23566	-5.88082	12.9651	0
0.1533	-5.39011	2.79235	-7.71208	10.5226	0
0.1540	-0.201362	-0.258774	-4.65613	9.60739	0
0.1547	1.01909	1.87762	-1.60596	11.4379	0
0.1553	-0.812814	2.18453	-2.52448	12.3531	0
0.1560	-2.03326	-0.258774	-3.13105	12.9651	0
0.1567	-1.11731	-0.258774	-4.96231	15.0989	0
0.1573	2.54403	0.655962	-8.931	14.7956	0
0.1580	2.54403	-1.17351	-8.931	13.2684	0
0.1587	-2.33776	-2.39516	-6.79357	15.0989	0
0.1593	-4.47416	-0.866592	-6.48739	17.2381	0
0.1600	-2.94921	-0.866592	-5.26848	16.0195	0
0.1607	-3.86516	-2.08825	-3.43722	16.0195	0
0.1613	-8.44246	-0.866592	-6.48739	16.0195	0
0.1620	-14.8517	-0.559674	-8.62482	12.9651	0
0.1627	-20.0379	-4.22464	-4.96231	13.2684	0
0.1633	-20.6494	-8.1905	-4.04957	17.5413	0
0.1640	-18.8175	-7.27576	-5.88082	17.85	0
0.1647	-17.2926	-6.96884	-4.04957	16.9348	0
0.1653	-9.35841	-9.41215	-4.65613	18.4566	0
0.1660	7.73278	-6.96884	-10.7623	17.2381	0
0.1667	21.1602	-0.559674	-9.84374	13.2684	0
0.1673	21.7692	1.57672	-2.21831	14.1836	0
0.1680	15.0555	2.18453	-1.91213	16.0195	0
0.1687	9.25773	3.71311	-6.48739	14.1836	0
0.1693	5.29188	2.49145	-6.79357	12.0499	0
0.1700	-2.03326	1.2698	-5.26848	13.5771	0
0.1707	-10.2744	3.40619	-6.48739	15.7108	0
0.1713	-13.9357	6.76423	-8.01248	16.0195	0
0.1720	-15.7676	9.50844	-7.71208	15.7108	0
0.1727	-23.0903	10.1163	-7.40591	16.3228	0
0.1733	-28.888	5.84949	-5.88082	16.0195	0
0.1740	-28.5835	0.655962	-4.65613	15.0989	0
0.1747	-25.2267	-1.17351	-5.26848	15.0989	0
0.1753	-17.5971	-1.48043	-4.96231	15.0989	0
0.1760	-3.25371	0.355062	-3.74339	14.7956	0
0.1767	9.86918	3.40619	-2.82488	15.0989	0
0.1773	14.751	3.40619	-2.52448	13.8803	0
0.1780	16.5829	2.49145	-4.35574	10.8313	0
0.1787	16.8874	3.40619	-6.187	9.91608	0
0.1793	14.751	3.09927	-3.43722	11.1346	0
0.1800	14.142	4.01401	-0.993617	10.2194	0
0.1807	14.142	6.76423	-3.43722	7.16492	0
0.1813	10.4782	6.45731	-3.43722	5.03115	0
0.1820	8.03728	5.23566	-0.993617	4.72787	0
0.1827	8.03728	7.67897	-2.82488	5.03115	0
0.1833	-0.508316	7.37205	-4.35574	5.33443	0
0.1840	-13.6312	2.18453	-3.13105	5.9464	0
0.1847	-16.9881	0.048144	-3.13105	4.72787	0
0.1853	-16.3766	0.355062	-4.04957	1.67344	0
0.1860	-20.3449	-2.69606	-5.26848	-0.157054	0
0.1867	-22.7858	-5.74719	-8.01248	-1.37558	0
0.1873	-23.0903	-4.22464	-7.09974	-1.37558	0
0.1880	-25.5312	-1.17351	-4.65613	-1.98755	0
0.1887	-24.0062	0.655962	-4.35574	-4.43001	0
0.1893	-19.429	1.87762	-3.13105	-5.95723	0
0.1900	-17.5971	2.18453	-1.29979	-3.81804	0
0.1907	-14.5447	-0.559674	-0.993617	-3.21149	0
0.1913	-8.44246	-4.22464	-0.693221	-4.12674	0
0.1920	-5.69461	-6.05411	0.225297	-2.59952	0
0.1927	-6.91751	-6.05411	-0.993617	-4.12674	0
0.1933	-10.5789	-7.88358	-1.60596	-9.61822	0
0.1940	-19.1245	-11.2416	-0.387048	-11.4487	0
0.1947	-27.3631	-15.2135	1.13804	-10.5335	0
0.1953	-28.279	-19.1794	2.36273	-13.5825	0
0.1960	-25.8382	-18.5655	1.44421	-14.8064	0
0.1967	-20.3449	-12.7702	0.225297	-12.6672	0
0.1973	-10.2744	-7.58268	1.75038	-14.5031	0
0.1980	2.54403	-3.61682	2.05656	-16.0249	0
0.1987	8.34178	1.57672	0.225297	-12.9759	0
0.1993	4.06898	4.92874	0.531469	-12.364	0
0.2000	-2.94921	3.09927	3.58164	-16.3336	0
0.2007	-4.78111	1.2698	3.58164	-17.8554	0
0.2013	-2.03326	2.49145	1.13804	-17.2489	0
0.2020	4.06898	3.40619	0.225297	-17.8554	0
0.2027	9.86918	1.2698	2.66312	-16.9402	0
0.2033	12.6146	-2.39516	4.80056	-14.1945	0
0.2040	13.226	-3.61682	4.80056	-15.1097	0
0.2047	14.4465	-2.69606	3.58164	-17.2489	0
0.2053	16.2759	-2.39516	2.05656	-17.5522	0
0.2060	18.4123	-4.22464	0.531469	-17.2489	0
0.2067	21.1602	-4.53155	2.66312	-17.2489	0
0.2073	19.6328	-2.69606	5.71907	-16.0249	0
0.2080	15.9714	-1.48043	4.49438	-16.9402	0
0.2087	19.9397	-2.69606	2.05656	-19.6859	0
0.2093	21.7692	-3.00298	2.9693	-17.8554	0
0.2100	8.03728	-0.559674	3.58164	-15.7217	0
0.2107	-4.47416	0.355062	2.9693	-19.0794	0
0.2113	-0.812814	-2.08825	3.88781	-19.9946	0
0.2120	5.59638	-4.22464	4.19399	-15.1097	0
0.2127	6.81683	-3.3099	2.05656	-14.5031	0
0.2133	10.7827	-1.48043	0.837642	-18.7707	0
0.2140	13.5305	0.96288	2.05656	-18.4674	0
0.2147	11.0896	3.40619	3.88781	-15.7217	0
0.2153	9.25773	4.92874	5.4129	-14.5031	0
0.2160	8.03728	4.92874	6.02525	-13.5825	0
0.2167	6.51233	3.09927	4.19399	-14.5031	0
0.2173	6.81683	0.355062	2.36273	-16.9402	0
0.2180	4.37593	1.2698	3.58164	-15.1097	0
0.2187	-6.91751	4.92874	4.80056	-10.5335	0
0.2193	-18.513	4.92874	5.71907	-9.00625	0
0.2200	-23.0903	1.2698	7.24416	-9.92149	0
0.2207	-20.6494	0.96288	6.93799	-9.92149	0
0.2213	-11.4948	4.01401	5.4129	-10.5335	0
0.2220	1.01909	4.92874	6.93799	-11.4487	0
0.2227	12.3101	5.84949	8.46307	-7.78772	0
0.2233	21.4647	11.3379	6.02525	-4.43001	0
0.2240	25.433	17.4462	5.71907	-5.34526	0
0.2247	21.7692	15.3098	8.46307	-5.04198	0
0.2253	19.0238	9.20152	8.1569	-1.68427	0
0.2260	17.8033	7.37205	6.32564	-1.37558	0
0.2267	11.3941	6.15039	7.24416	-3.21149	0
0.2273	4.37593	2.49145	8.46307	-1.0723	0
0.2280	3.76448	1.57672	8.46307	0.146223	0
0.2287	6.51233	4.32092	9.07542	-4.12674	0
0.2293	11.0896	5.23566	8.46307	-6.87248	0
0.2300	17.8033	3.09927	6.02525	-3.81804	0
0.2307	19.0238	2.49145	6.63181	-1.37558	0
0.2313	13.5305	5.23566	10.2943	-0.157054	0
0.2320	8.03728	6.76423	10.2943	2.58869	0
0.2327	4.06898	2.79235	7.55033	4.1159	0
0.2333	1.62808	0.355062	7.55033	1.37016	0
0.2340	4.37593	3.40619	8.46307	1.06147	0
0.2347	7.12133	3.09927	5.71907	3.20066	0
0.2353	5.90088	-1.48043	4.19399	2.89196	0
0.2360	5.29188	-1.78133	5.10673	2.58869	0
0.2367	4.06898	0.355062	3.88781	5.33443	0
0.2373	0.712133	-1.48043	4.19399	6.86165	0
0.2380	0.712133	-3.3099	6.63181	7.77689	0
0.2387	2.54403	-3.3099	5.71907	9.60739	0
0.2393	0.407635	-5.44629	4.80056	8.99542	0
0.2400	-2.03326	-6.66794	5.4129	6.55837	0
0.2407	1.32359	-4.83245	3.88781	6.86165	0
0.2413	5.59638	-5.13937	2.9693	6.55837	0
0.2420	4.98493	-8.1905	3.88781	3.50393	0
0.2427	1.62808	-7.88358	2.9693	5.03115	0
0.2433	-0.812814	-4.22464	2.36273	9.91608	0
0.2440	-0.812814	-4.22464	3.88781	9.60739	0
0.2447	0.712133	-6.05411	2.05656	8.38886	0
0.2453	0.407635	-6.05411	-0.387048	11.1346	0
0.2460	-2.03326	-5.44629	1.13804	11.1346	0
0.2467	-3.86516	-8.49741	2.05656	6.86165	0
0.2473	-3.86516	-9.71907	-0.0808758	6.55837	0
0.2480	-4.16966	-7.27576	-0.693221	8.69214	0
0.2487	-6.00156	-7.88358	1.44421	6.55837	0
0.2493	-7.83101	-12.4633	3.88781	5.03115	0
0.2500	-7.83101	-11.5485	4.80056	7.16492	0
0.2507	-6.30606	-7.88358	4.49438	7.77689	0
0.2513	-2.94921	-7.58268	3.88781	8.08017	0
0.2520	2.54403	-8.1905	3.27547	9.91608	0
0.2527	7.12133	-4.53155	2.9693	7.16492	0
0.2533	7.42583	1.87762	1.13804	3.20066	0
0.2540	7.12133	5.84949	-0.693221	4.72787	0
0.2547	8.03728	4.01401	-0.387048	5.64312	0
0.2553	8.03728	2.18453	2.05656	4.1159	0
0.2560	6.20538	5.23566	4.19399	6.24968	0
0.2567	2.23954	8.5937	4.19399	8.08017	0
0.2573	-4.16966	7.97987	3.27547	7.16492	0
0.2580	-9.35841	9.50844	2.9693	8.69214	0
0.2587	-9.66291	13.1734	2.05656	10.2194	0
0.2593	-9.35841	11.037	1.44421	8.69214	0
0.2600	-12.1038	3.71311	3.27547	7.77689	0
0.2607	-15.1562	-1.48043	3.58164	8.38886	0
0.2613	-15.4607	-3.00298	1.13804	6.86165	0
0.2620	-12.1038	-3.00298	2.05656	3.81263	0
0.2627	-7.22201	-3.3099	5.4129	5.03115	0
0.2633	-6.91751	-6.05411	5.71907	9.60739	0
0.2640	-8.74696	-9.10523	4.49438	9.60739	0
0.2647	-2.94921	-10.3269	4.80056	6.86165	0
0.2653	9.86918	-10.6338	4.80056	8.08017	0
0.2660	15.6669	-7.88358	3.27547	8.69214	0
0.2667	9.25773	-2.69606	2.66312	6.24968	0
0.2673	3.45998	0.355062	1.13804	6.86165	0
0.2680	2.54403	0.048144	0.225297	8.69214	0
0.2687	0.712133	-1.17351	1.44421	6.24968	0
0.2693	-3.86516	-1.78133	1.44421	6.86165	0
0.2700	-6.00156	-0.866592	-0.0808758	10.5226	0
0.2707	-6.30606	0.96288	0.531469	12.3531	0
0.2713	-5.69461	0.355062	2.9693	11.1346	0
0.2720	-2.03326	2.49145	3.27547	10.5226	0
0.2727	0.712133	7.67897	2.9693	10.5226	0
0.2733	-1.11731	5.54258	2.9693	12.0499	0
0.2740	-2.64471	-1.78133	1.75038	13.2684	0
0.2747	1.01909	-2.39516	0.225297	11.7466	0
0.2753	1.62808	0.355062	2.05656	11.4379	0
0.2760	-5.39011	-1.78133	4.80056	15.0989	0
0.2767	-8.44246	-2.08825	3.58164	16.9348	0
0.2773	-7.52651	1.57672	2.36273	12.9651	0
0.2780	-10.8834	2.18453	4.80056	8.99542	0
0.2787	-13.9357	0.96288	5.71907	10.8313	0
0.2793	-9.66291	-0.258774	4.49438	12.9651	0
0.2800	-3.25371	-5.13937	4.49438	9.30411	0
0.2807	3.76448	-8.1905	5.71907	7.47362	0
0.2813	7.42583	-5.13937	6.32564	11.1346	0
0.2820	0.712133	-2.08825	6.02525	12.0499	0
0.2827	-5.39011	-4.22464	5.71907	10.5226	0
0.2833	-0.201362	-7.27576	5.71907	10.5226	0
0.2840	5.90088	-6.96884	6.32564	8.69214	0
0.2847	3.45998	-1.48043	5.10673	7.77689	0
0.2853	-0.508316	4.92874	2.66312	11.1346	0
0.2860	-1.11731	5.84949	2.05656	10.5226	0
0.2867	1.32359	5.54258	3.88781	5.03115	0
0.2873	0.407635	6.76423	6.63181	5.9464	0
0.2880	-5.69461	2.79235	6.32564	8.69214	0
0.2887	-5.08561	-5.74719	3.58164	3.20066	0
0.2893	-0.201362	-7.88358	2.05656	-0.460331	0
0.2900	-6.61056	-4.22464	1.75038	3.20066	0
0.2907	-18.513	-3.91772	1.44421	4.41918	0
0.2913	-21.8699	-4.83245	1.13804	2.28541	0
0.2920	-25.8382	-0.866592	1.13804	3.20066	0
0.2927	-32.2449	4.62784	2.9693	3.20066	0
0.2933	-29.804	7.37205	3.58164	1.37016	0
0.2940	-25.5312	7.67897	1.44421	2.28541	0
0.2947	-29.4995	7.67897	1.75038	1.67344	0
0.2953	-33.1608	7.97987	3.58164	-1.98755	0
0.2960	-31.3314	7.67897	1.75038	0.454916	0
0.2967	-27.3631	4.92874	-0.0808758	5.03115	0
0.2973	-14.5447	2.79235	2.36273	2.28541	0
0.2980	3.45998	4.01401	2.9693	-0.460331	0
0.2987	12.6146	3.71311	1.13804	4.1159	0
0.2993	15.3624	-0.559674	2.66312	7.16492	0
0.3000	18.1078	-1.48043	3.58164	3.20066	0
0.3007	20.8557	1.87762	0.225297	2.28541	0
0.3013	22.6851	2.18453	-0.693221	4.72787	0
0.3020	21.7692	0.355062	2.36273	3.81263	0
0.3027	17.1919	1.87762	3.27547	2.58869	0
0.3033	15.3624	2.79235	1.44421	4.1159	0
0.3040	16.2759	-1.17351	2.66312	3.20066	0
0.3047	14.142	-2.69606	6.02525	2.58869	0
0.3053	11.6986	-0.559674	6.32564	5.9464	0
0.3060	12.3101	-1.78133	4.80056	5.64312	0
0.3067	12.3101	-6.05411	6.63181	1.67344	0
0.3073	9.86918	-7.88358	6.63181	3.20066	0
0.3080	5.90088	-6.36102	4.19399	3.81263	0
0.3087	-0.812814	-4.22464	3.88781	-0.460331	0
0.3093	-5.69461	-2.69606	6.02525	-1.0723	0
0.3100	-6.00156	0.355062	5.4129	1.97672	0
0.3107	-6.00156	7.06513	2.9693	2.89196	0
0.3113	-8.44246	14.0881	2.36273	5.03115	0
0.3120	-9.66291	14.696	-0.387048	4.72787	0
0.3127	-10.2744	11.9517	-5.26848	-1.37558	0
0.3133	-11.1879	10.4232	-5.26848	-3.21149	0
0.3140	-7.83101	7.97987	-1.60596	1.06147	0
0.3147	-1.11731	3.09927	-2.21831	1.37016	0
0.3153	2.23954	1.2698	-4.65613	0.454916	0
0.3160	2.54403	3.09927	-0.693221	2.28541	0
0.3167	4.68043	7.06513	4.80056	3.20066	0
0.3173	4.68043	9.50844	2.9693	2.28541	0
0.3180	3.15549	9.50844	-0.0808758	2.89196	0
0.3187	4.98493	7.67897	0.531469	3.20066	0
0.3193	4.98493	4.62784	2.9693	1.67344	0
0.3200	1.32359	0.355062	3.88781	-0.157054	0
0.3207	0.712133	-1.48043	3.27547	1.06147	0
0.3213	2.54403	-0.258774	2.9693	2.58869	0
0.3220	3.45998	1.2698	4.19399	1.97672	0
0.3227	6.51233	1.2698	5.10673	1.06147	0
0.3233	7.12133	2.79235	6.63181	1.06147	0
0.3240	3.76448	3.09927	6.32564	0.146223	0
0.3247	5.29188	1.57672	2.9693	-2.29083	0
0.3253	9.86918	3.09927	2.05656	-2.59952	0
0.3260	9.25773	4.32092	5.71907	-1.68427	0
0.3267	7.73278	1.2698	5.71907	-1.98755	0
0.3273	8.95323	-2.69606	3.58164	-3.21149	0
0.3280	6.81683	-4.53155	5.10673	-4.43001	0
0.3287	0.712133	-6.05411	5.71907	-5.95723	0
0.3293	-4.78111	-5.13937	2.9693	-6.56378	0
0.3300	-6.61056	-2.08825	2.05656	-4.73329	0
0.3307	-3.86516	-3.3099	3.27547	-4.12674	0
0.3313	-0.201362	-7.88358	3.58164	-5.64854	0
0.3320	-1.11731	-8.80433	3.88781	-4.12674	0
0.3327	-6.30606	-9.41215	3.88781	-3.21149	0
0.3333	-8.13796	-11.2416	1.75038	-8.091	0
0.3340	-5.08561	-7.58268	1.44421	-11.752	0
0.3347	-3.25371	-3.00298	3.58164	-9.61822	0
0.3353	-6.61056	-4.22464	4.49438	-10.5335	0
0.3360	-7.83101	-2.69606	2.9693	-13.2792	0
0.3367	-2.64471	4.92874	1.44421	-13.2792	0
0.3373	2.84853	7.97987	1.13804	-13.8912	0
0.3380	3.45998	4.92874	1.13804	-16.0249	0
0.3387	5.29188	4.92874	1.75038	-14.1945	0
0.3393	11.3941	8.5937	1.75038	-11.4487	0
0.3400	11.6986	9.50844	1.13804	-12.364	0
0.3407	5.29188	7.37205	0.225297	-14.1945	0
0.3413	3.15549	6.76423	-0.387048	-16.6369	0
0.3420	7.12133	10.4232	-1.91213	-18.1641	0
0.3427	6.81683	12.8665	-2.82488	-16.9402	0
0.3433	-2.64471	7.06513	-2.52448	-15.4184	0
0.3440	-10.5789	-0.258774	-1.29979	-16.9402	0
0.3447	-10.8834	-1.78133	-0.387048	-18.1641	0
0.3453	-6.91751	-1.48043	0.225297	-17.8554	0
0.3460	-2.03326	-2.69606	-1.29979	-18.7707	0
0.3467	1.01909	-4.53155	-2.52448	-18.7707	0
0.3473	-1.11731	-5.74719	-1.60596	-15.7217	0
0.3480	-5.39011	-7.27576	-1.60596	-15.4184	0
0.3487	-9.35841	-11.2416	-4.04957	-18.7707	0
0.3493	-13.0198	-13.6849	-4.35574	-19.6859	0
0.3500	-10.2744	-10.6338	-1.60596	-17.2489	0
0.3507	-1.11731	-8.1905	-1.60596	-16.9402	0
0.3513	3.15549	-10.3269	-1.60596	-18.7707	0
0.3520	1.01909	-11.2416	0.225297	-17.2489	0
0.3527	2.84853	-9.71907	-0.693221	-13.2792	0
0.3533	5.29188	-8.49741	-3.13105	-13.2792	0
0.3540	4.98493	-6.05411	-1.60596	-15.1097	0
0.3547	9.86918	-0.866592	0.225297	-14.1945	0
0.3553	17.4988	3.09927	-1.60596	-12.364	0
0.3560	16.5829	4.32092	0.225297	-11.4487	0
0.3567	10.7827	1.57672	3.27547	-9.31494	0
0.3573	7.12133	-2.39516	1.44421	-9.31494	0
0.3580	8.03728	-0.258774	-0.693221	-11.4487	0
0.3587	11.6986	4.62784	2.05656	-8.70297	0
0.3593	11.3941	3.40619	3.88781	-5.04198	0
0.3600	5.90088	0.048144	1.75038	-8.70297	0
0.3607	8.95323	2.49145	0.225297	-10.5335	0
0.3613	23.6011	5.84949	1.13804	-7.17575	0
0.3620	30.6193	4.62784	0.837642	-8.091	0
0.3627	20.8557	2.18453	0.531469	-9.31494	0
0.3633	5.59638	1.57672	2.36273	-4.73329	0
0.3640	-4.78111	0.96288	2.9693	-4.12674	0
0.3647	-8.44246	0.96288	0.531469	-7.78772	0
0.3653	-8.74696	1.87762	-0.387048	-5.04198	0
0.3660	-12.7153	1.87762	1.13804	-2.9028	0
0.3667	-21.2584	0.655962	0.225297	-5.04198	0
0.3673	-25.2267	-1.78133	-1.91213	-2.29083	0
0.3680	-22.1743	-4.83245	-1.60596	1.06147	0
0.3687	-19.429	-4.22464	-0.0808758	-0.460331	0
0.3693	-18.2085	-2.39516	-1.29979	-0.157054	0
0.3700	-13.0198	-4.22464	-1.91213	2.28541	0
0.3707	-9.35841	-6.05411	-1.29979	2.28541	0
0.3713	-13.6312	-3.91772	0.225297	4.72787	0
0.3720	-17.5971	-2.39516	1.13804	9.60739	0
0.3727	-15.7676	-0.559674	-0.387048	9.30411	0
0.3733	-15.7676	4.62784	-4.35574	6.86165	0
0.3740	-17.5971	6.15039	-4.35574	7.16492	0
0.3747	-13.9357	2.79235	-0.693221	8.99542	0
0.3753	-7.83101	0.355062	-0.0808758	10.5226	0
0.3760	-5.39011	-0.866592	-3.13105	12.3531	0
0.3767	-2.03326	-3.00298	-4.35574	13.2684	0
0.3773	0.712133	-6.96884	-3.43722	12.6618	0
0.3780	-2.33776	-13.378	-4.04957	12.3531	0
0.3787	-6.00156	-18.2646	-6.79357	13.2684	0
0.3793	-4.78111	-17.9577	-7.09974	14.7956	0
0.3800	-6.30606	-16.4291	-4.04957	16.0195	0
0.3807	-11.1879	-16.1282	-4.04957	16.9348	0
0.3813	-11.4948	-13.6849	-8.62482	16.9348	0
0.3820	-6.61056	-9.41215	-10.4561	16.0195	0
0.3827	-0.508316	-9.41215	-8.01248	16.9348	0
0.3833	2.84853	-10.6338	-7.09974	17.85	0
0.3840	-0.201362	-5.44629	-8.62482	16.0195	0
0.3847	-5.69461	0.355062	-8.931	16.0195	0
0.3853	-6.61056	-1.48043	-6.187	18.4566	0
0.3860	-6.61056	-1.48043	-3.74339	17.5413	0
0.3867	-4.78111	4.01401	-6.79357	15.0989	0
0.3873	-2.03326	6.15039	-11.675	16.9348	0
0.3880	-2.33776	5.54258	-11.675	18.7653	0
0.3887	-2.94921	8.28678	-8.31865	16.0195	0
0.3893	-0.812814	10.1163	-7.09974	13.8803	0
0.3900	0.407635	8.90062	-8.01248	15.4076	0
0.3907	1.32359	7.67897	-10.4561	15.0989	0
0.3913	4.37593	4.32092	-11.675	13.2684	0
0.3920	4.37593	2.18453	-7.71208	13.8803	0
0.3927	2.54403	4.62784	-5.26848	15.0989	0
0.3933	8.03728	5.84949	-8.931	12.3531	0
0.3940	16.8874	5.23566	-11.9812	10.8313	0
0.3947	21.4647	4.92874	-10.4561	12.9651	0
0.3953	19.9397	1.2698	-9.54334	14.4923	0
0.3960	17.1919	-2.08825	-10.7623	14.1836	0
0.3967	17.1919	-0.866592	-10.1499	13.8803	0
0.3973	14.4465	-1.17351	-8.31865	12.3531	0
0.3980	4.37593	-1.78133	-7.71208	10.8313	0
0.3987	-3.55821	0.355062	-7.71208	12.3531	0
0.3993	-8.74696	-1.48043	-7.09974	13.5771	0
0.4000	-19.429	-6.05411	-6.79357	11.1346	0
0.4007	-27.9745	-5.44629	-8.01248	9.30411	0
0.4013	-24.6177	-2.39516	-8.931	10.8313	0
0.4020	-14.8517	-2.39516	-7.71208	12.3531	0
0.4027	-9.35841	-0.559674	-7.40591	10.5226	0
0.4033	-5.69461	4.01401	-7.71208	8.08017	0
0.4040	4.06898	7.37205	-7.09974	5.64312	0
0.4047	17.4988	7.37205	-8.931	6.86165	0
0.4053	22.0761	5.54258	-11.675	11.4379	0
0.4060	18.1078	4.92874	-9.23717	11.4379	0
0.4067	18.1078	5.23566	-5.57465	7.77689	0
0.4073	20.8557	1.2698	-4.65613	8.38886	0
0.4080	19.0238	-3.3099	-4.96231	8.99542	0
0.4087	15.3624	-3.3099	-7.09974	5.33443	0
0.4093	13.835	-3.3099	-10.4561	5.03115	0
0.4100	9.86918	-6.05411	-8.931	8.69214	0
0.4107	1.32359	-4.83245	-6.187	8.69214	0
0.4113	-6.61056	-0.866592	-5.88082	8.99542	0
0.4120	-11.7993	0.355062	-4.96231	10.5226	0
0.4127	-18.513	1.57672	-4.04957	6.86165	0
0.4133	-27.6676	4.62784	-4.96231	1.37016	0
0.4140	-30.4154	6.76423	-4.35574	0.454916	0
0.4147	-27.3631	7.67897	-3.43722	2.58869	0
0.4153	-25.8382	5.54258	-3.74339	2.28541	0
0.4160	-23.7018	2.18453	-4.04957	2.28541	0
0.4167	-14.8517	4.92874	-3.43722	4.1159	0
0.4173	-0.812814	9.81536	-2.82488	4.72787	0
0.4180	16.2759	10.1163	-2.21831	3.81263	0
0.4187	29.0943	8.5937	-2.52448	5.03115	0
0.4193	26.3489	6.76423	-3.74339	5.9464	0
0.4200	12.0056	4.01401	-3.74339	2.89196	0
0.4207	0.407635	5.23566	-4.35574	0.146223	0
0.4213	-2.94921	7.67897	-7.09974	1.06147	0
0.4220	2.84853	5.54258	-7.09974	1.37016	0
0.4227	16.2759	4.62784	-3.43722	1.67344	0
0.4233	26.9579	7.37205	-0.693221	3.20066	0
0.4240	28.4829	4.92874	-1.91213	2.89196	0
0.4247	24.2125	1.87762	-2.52448	3.20066	0
0.4253	16.8874	3.71311	-0.0808758	4.1159	0
0.4260	9.56223	2.49145	1.13804	1.37016	0
0.4267	5.90088	-2.69606	-0.693221	-1.0723	0
0.4273	1.01909	-1.48043	-0.693221	1.37016	0
0.4280	-5.69461	3.09927	0.225297	4.1159	0
0.4287	-6.91751	0.655962	0.837642	2.89196	0
0.4293	-4.16966	-2.69606	2.9693	1.06147	0
0.4300	-4.78111	-1.78133	4.80056	1.37016	0
0.4307	-4.16966	-3.3099	3.88781	1.97672	0
0.4313	-2.33776	-5.44629	3.27547	0.758193	0
0.4320	-4.78111	-3.3099	3.88781	-0.460331	0
0.4327	-5.69461	-1.17351	3.27547	-1.68427	0
0.4333	0.103137	-2.08825	3.88781	-3.21149	0
0.4340	4.98493	-3.61682	4.49438	-4.12674	0
0.4347	2.84853	-6.36102	2.66312	-4.43001	0
0.4353	1.32359	-7.58268	2.05656	-4.73329	0
0.4360	4.68043	-4.22464	4.49438	-3.21149	0
0.4367	10.7827	-2.08825	4.49438	-1.37558	0
0.4373	13.5305	-2.69606	2.9693	-2.59952	0
0.4380	11.0896	-1.48043	4.19399	-5.34526	0
0.4387	8.64873	0.048144	4.49438	-5.04198	0
0.4393	5.59638	-0.866592	3.88781	-4.43001	0
0.4400	-1.72876	-1.17351	7.24416	-6.56378	0
0.4407	-4.78111	-0.258774	8.1569	-7.47903	0
0.4413	1.62808	3.40619	4.19399	-6.26051	0
0.4420	4.98493	9.50844	2.66312	-6.87248	0
0.4427	-3.25371	11.3379	3.58164	-7.17575	0
0.4433	-11.4948	10.4232	3.58164	-4.73329	0
0.4440	-13.0198	11.3379	3.88781	-3.51477	0
0.4447	-10.2744	11.3379	3.88781	-6.26051	0
0.4453	-7.22201	9.50844	0.531469	-8.70297	0
0.4460	-5.39011	5.84949	-0.387048	-9.00625	0
0.4467	-5.39011	0.355062	1.75038	-9.61822	0
0.4473	-4.47416	-2.08825	1.13804	-8.70297	0
0.4480	-3.86516	-3.00298	1.13804	-7.17575	0
0.4487	-6.61056	-8.80433	4.80056	-9.61822	0
0.4493	-10.2744	-10.9407	6.63181	-11.1454	0
0.4500	-8.44246	-6.05411	4.80056	-8.70297	0
0.4507	2.23954	-4.53155	3.88781	-7.78772	0
0.4513	14.4465	-6.96884	4.49438	-9.61822	0
0.4520	15.3624	-3.91772	6.32564	-9.31494	0
0.4527	8.03728	-1.17351	6.63181	-9.92149	0
0.4533	3.15549	-2.39516	4.19399	-11.752	0
0.4540	3.45998	-4.22464	1.13804	-9.00625	0
0.4547	4.37593	-6.36102	2.66312	-5.95723	0
0.4553	-0.508316	-9.41215	5.4129	-8.70297	0
0.4560	-7.52651	-8.80433	5.71907	-10.2302	0
0.4567	-4.78111	-7.58268	4.49438	-9.00625	0
0.4573	1.32359	-9.10523	2.66312	-10.5335	0
0.4580	-1.72876	-12.1564	0.837642	-11.752	0
0.4587	-6.61056	-12.4633	1.13804	-9.61822	0
0.4593	-6.61056	-8.80433	2.9693	-9.00625	0
0.4600	-9.05146	-5.13937	4.49438	-10.5335	0
0.4607	-11.1879	-3.91772	4.19399	-7.78772	0
0.4613	-6.61056	-4.22464	2.9693	-5.04198	0
0.4620	-2.03326	-3.61682	1.75038	-7.78772	0
0.4627	0.103137	-1.78133	2.36273	-10.5335	0
0.4633	3.45998	-0.258774	3.88781	-8.70297	0
0.4640	5.59638	-2.08825	4.80056	-7.47903	0
0.4647	6.20538	-2.08825	6.63181	-7.17575	0
0.4653	10.4782	4.01401	7.8565	-5.04198	0
0.4660	13.5305	5.54258	6.93799	-3.21149	0
0.4667	10.1737	-0.258774	7.55033	-4.12674	0
0.4673	4.98493	-0.559674	9.98816	-3.21149	0
0.4680	2.23954	4.01401	9.68199	-1.37558	0
0.4687	-0.812814	3.09927	8.1569	-4.73329	0
0.4693	-6.30606	2.49145	8.46307	-6.56378	0
0.4700	-8.74696	4.62784	10.2943	-1.98755	0
0.4707	-4.78111	2.18453	12.4318	0.146223	0
0.4713	-0.201362	-1.48043	13.6507	-0.769024	0
0.4720	-0.508316	0.048144	12.1256	1.06147	0
0.4727	-2.03326	1.2698	9.38159	0.454916	0
0.4733	0.103137	0.048144	9.68199	-2.29083	0
0.4740	4.37593	2.49145	12.7379	0.454916	0
0.4747	5.29188	4.92874	14.8754	2.89196	0
0.4753	4.68043	3.09927	15.4819	2.28541	0
0.4760	4.06898	2.49145	15.7881	5.9464	0
0.4767	1.32359	3.40619	15.7881	9.30411	0
0.4773	-2.33776	-0.258774	15.1758	5.9464	0
0.4780	-4.16966	-2.39516	14.5692	3.20066	0
0.4787	-6.91751	1.57672	15.4819	6.86165	0
0.4793	-10.2744	2.49145	16.7066	8.08017	0
0.4800	-11.1879	1.57672	14.8754	5.03115	0
0.4807	-11.1879	4.32092	9.98816	3.81263	0
0.4813	-11.1879	2.18453	8.46307	5.03115	0
0.4820	-8.13796	-7.88358	9.98816	5.03115	0
0.4827	-7.22201	-11.5485	10.2943	3.50393	0
0.4833	-9.66291	-7.58268	8.46307	5.9464	0
0.4840	-7.52651	-3.91772	7.24416	8.99542	0
0.4847	-3.86516	0.048144	7.24416	9.60739	0
0.4853	-4.78111	2.49145	7.8565	10.5226	0
0.4860	-5.08561	1.2698	8.1569	13.2684	0
0.4867	-2.94921	1.2698	7.8565	11.4379	0
0.4873	-4.78111	3.09927	8.1569	9.60739	0
0.4880	-9.96741	2.79235	8.46307	12.9651	0
0.4887	-12.1038	3.09927	9.68199	13.2684	0
0.4893	-12.1038	5.84949	11.2128	8.69214	0
0.4900	-11.1879	6.15039	9.07542	8.69214	0
0.4907	-11.1879	0.96288	7.55033	12.3531	0
0.4913	-11.1879	-6.05411	10.6005	13.2684	0
0.4920	-8.44246	-10.02	11.5132	13.8803	0
0.4927	-2.94921	-7.88358	8.46307	15.0989	0
0.4933	4.68043	-1.78133	7.24416	11.1346	0
0.4940	13.835	4.01401	7.55033	7.47362	0
0.4947	18.4123	6.76423	5.71907	9.60739	0
0.4953	14.751	7.37205	3.58164	9.60739	0
0.4960	11.3941	9.81536	4.80056	6.86165	0
0.4967	10.7827	12.5596	6.93799	8.99542	0
0.4973	5.90088	10.1163	8.1569	10.5226	0
0.4980	1.32359	4.92874	6.63181	8.99542	0
0.4987	3.45998	4.32092	4.49438	11.7466	0
0.4993	5.59638	6.76423	5.71907	12.6618	0
0.5000	5.90088	6.76423	7.8565	6.86165	0
0.5007	9.25773	7.37205	7.55033	5.03115	0
0.5013	13.226	9.20152	6.32564	7.77689	0
0.5020	15.6669	8.5937	6.02525	4.72787	0
0.5027	16.8874	3.71311	7.24416	4.41918	0
0.5033	14.4465	-2.39516	8.46307	11.4379	0
0.5040	10.7827	-6.05411	8.76925	11.4379	0
0.5047	3.45998	-3.61682	6.93799	6.24968	0
0.5053	-13.0198	1.87762	4.19399	7.77689	0
0.5060	-26.7516	3.09927	3.88781	8.69214	0
0.5067	-26.1426	-0.258774	4.80056	3.81263	0
0.5073	-23.3948	-1.48043	4.80056	3.20066	0
0.5080	-25.2267	-1.17351	2.66312	5.9464	0
0.5087	-21.8699	-3.3099	1.75038	4.1159	0
0.5093	-12.7153	-4.22464	2.66312	0.454916	0
0.5100	-4.78111	-2.08825	2.36273	1.37016	0
0.5107	0.712133	-0.258774	-0.993617	5.03115	0
0.5113	4.98493	-0.258774	-4.04957	4.72787	0
0.5120	5.29188	-0.559674	-1.29979	1.97672	0
0.5127	3.15549	-3.00298	2.36273	-0.460331	0
0.5133	0.712133	-6.05411	-0.693221	-1.68427	0
0.5140	-0.508316	-4.22464	-3.43722	-1.37558	0
0.5147	-2.03326	-2.08825	0.225297	-0.460331	0
0.5153	-8.44246	-1.78133	2.05656	-1.37558	0
0.5160	-15.7676	0.655962	-0.693221	-3.81804	0
0.5167	-16.6811	1.57672	-0.0808758	-3.21149	0
0.5173	-9.35841	-1.17351	2.05656	-3.21149	0
0.5180	-1.11731	0.355062	1.44421	-4.73329	0
0.5187	7.42583	4.01401	0.225297	-3.81804	0
0.5193	19.6328	2.18453	0.225297	-2.29083	0
0.5200	32.1467	0.355062	-0.693221	-5.04198	0
0.5207	37.3354	1.57672	-1.91213	-5.95723	0
0.5213	33.0626	3.09927	-0.693221	-3.51477	0
0.5220	22.9921	6.45731	1.44421	-5.04198	0
0.5227	15.6669	8.5937	1.44421	-8.39969	0
0.5233	12.3101	4.32092	0.531469	-5.95723	0
0.5240	2.54403	-0.559674	0.837642	-4.12674	0
0.5247	-14.8517	-1.48043	-0.0808758	-5.95723	0
0.5253	-26.7516	-2.39516	-2.82488	-4.12674	0
0.5260	-26.7516	-2.39516	-2.82488	-3.51477	0
0.5267	-21.5654	0.048144	0.531469	-6.26051	0
0.5273	-17.2926	1.2698	2.66312	-5.04198	0
0.5280	-12.7153	0.048144	1.13804	-2.9028	0
0.5287	-4.78111	-0.559674	-1.91213	-6.56378	0
0.5293	6.20538	0.655962	-3.43722	-8.39969	0
0.5300	13.835	-0.559674	-1.91213	-5.34526	0
0.5307	14.751	-7.27576	-0.0808758	-4.43001	0
0.5313	11.6986	-11.5485	0.225297	-3.51477	0
0.5320	10.1737	-7.88358	-0.387048	-1.68427	0
0.5327	8.95323	-3.3099	-2.21831	-5.04198	0
0.5333	1.01909	-3.3099	-3.13105	-8.70297	0
0.5340	-11.4948	-1.48043	-1.60596	-8.70297	0
0.5347	-18.513	1.57672	0.225297	-9.61822	0
0.5353	-15.7676	1.2698	-0.993617	-9.61822	0
0.5360	-8.13796	0.048144	-2.21831	-7.17575	0
0.5367	1.32359	1.87762	0.531469	-7.17575	0
0.5373	14.4465	5.84949	2.9693	-9.61822	0
0.5380	24.2125	7.06513	0.225297	-10.2302	0
0.5387	19.9397	4.62784	-0.693221	-8.091	0
0.5393	7.12133	0.655962	1.75038	-5.95723	0
0.5400	2.54403	-4.22464	1.75038	-6.87248	0
0.5407	8.03728	-8.80433	-0.387048	-11.4487	0
0.5413	14.4465	-10.3269	0.225297	-12.364	0
0.5420	15.3624	-10.6338	-0.0808758	-10.8367	0
0.5427	11.6986	-12.4633	-2.21831	-11.4487	0
0.5433	6.20538	-12.4633	-0.993617	-12.0607	0
0.5440	1.93258	-9.41215	0.837642	-9.92149	0
0.5447	-0.201362	-5.74719	-0.0808758	-10.2302	0
0.5453	-1.11731	-4.53155	-0.693221	-12.364	0
0.5460	-1.11731	-5.13937	0.225297	-10.8367	0
0.5467	-1.72876	-3.61682	0.837642	-9.00625	0
0.5473	-3.25371	1.87762	1.75038	-10.5335	0
0.5480	-5.08561	7.37205	1.75038	-12.364	0
0.5487	-6.30606	9.20152	0.531469	-11.4487	0
0.5493	-5.69461	6.76423	0.837642	-9.92149	0
0.5500	-5.08561	4.32092	2.05656	-8.70297	0
0.5507	-5.08561	4.32092	2.05656	-6.26051	0
0.5513	-5.69461	3.09927	1.75038	-4.12674	0
0.5520	-6.00156	0.355062	1.75038	-5.34526	0
0.5527	-3.86516	2.49145	0.225297	-6.56378	0
0.5533	-1.11731	5.23566	-0.693221	-6.56378	0
0.5540	-2.94921	1.2698	0.531469	-6.87248	0
0.5547	-4.78111	-1.48043	-0.993617	-6.26051	0
0.5553	-1.42427	0.355062	-3.43722	-4.12674	0
0.5560	-1.11731	0.355062	-0.693221	-3.21149	0
0.5567	-6.30606	-1.48043	2.05656	-4.43001	0
0.5573	-5.69461	-1.17351	0.225297	-4.43001	0
0.5580	-1.11731	-0.866592	-2.52448	-2.29083	0
0.5587	-0.812814	-1.78133	-2.21831	0.146223	0
0.5593	-2.03326	-2.69606	-1.60596	-1.0723	0
0.5600	-2.94921	-4.22464	-1.60596	-3.51477	0
0.5607	-2.03326	-6.66794	-1.29979	-1.37558	0
0.5613	2.54403	-8.1905	-1.60596	2.89196	0
0.5620	6.81683	-9.10523	-2.82488	1.06147	0
0.5627	5.59638	-10.6338	-2.52448	-0.157054	0
0.5633	3.15549	-14.5997	-2.21831	4.1159	0
0.5640	0.712133	-16.1282	-3.43722	3.50393	0
0.5647	-1.72876	-10.6338	-4.65613	0.454916	0
0.5653	-0.201362	-3.3099	-4.35574	4.72787	0
0.5660	0.103137	2.49145	-3.43722	7.16492	0
0.5667	-3.86516	7.67897	-4.35574	2.28541	0
0.5673	-6.61056	9.50844	-5.57465	2.28541	0
0.5680	-8.74696	7.06513	-5.26848	7.77689	0
0.5687	-16.3766	1.87762	-4.35574	6.86165	0
0.5693	-21.5654	-2.39516	-4.04957	3.81263	0
0.5700	-18.2085	-1.48043	-5.26848	5.33443	0
0.5707	-12.1038	3.09927	-7.09974	6.86165	0
0.5713	-8.44246	4.92874	-6.48739	7.16492	0
0.5720	-8.44246	5.23566	-6.79357	9.60739	0
0.5727	-7.52651	5.84949	-7.71208	10.2194	0
0.5733	-2.64471	3.71311	-6.48739	9.91608	0
0.5740	3.45998	3.09927	-5.26848	12.0499	0
0.5747	7.12133	5.84949	-6.48739	13.2684	0
0.5753	6.81683	5.54258	-4.96231	11.7466	0
0.5760	1.32359	4.92874	-1.60596	10.8313	0
0.5767	-2.64471	7.67897	-4.35574	11.4379	0
0.5773	-0.812814	6.15039	-8.01248	9.91608	0
0.5780	-3.86516	1.57672	-6.79357	9.91608	0
0.5787	-11.4948	0.96288	-5.26848	13.2684	0
0.5793	-10.5789	1.2698	-3.43722	14.1836	0
0.5800	-6.00156	-1.17351	-0.993617	12.3531	0
0.5807	-6.30606	-4.22464	-2.21831	15.0989	0
0.5813	-2.03326	-5.13937	-4.04957	17.2381	0
0.5820	4.37593	-3.61682	-1.60596	14.1836	0
0.5827	4.06898	-2.39516	-0.0808758	14.7956	0
0.5833	6.81683	-5.13937	-0.993617	18.7653	0
0.5840	15.0555	-6.36102	0.837642	16.9348	0
0.5847	15.6669	-3.3099	2.66312	15.7108	0
0.5853	9.86918	-3.00298	1.44421	18.7653	0
0.5860	8.64873	-3.61682	0.225297	18.7653	0
0.5867	7.12133	2.18453	2.05656	16.3228	0
0.5873	-1.42427	7.67897	4.80056	19.6805	0
0.5880	-7.52651	6.76423	5.10673	21.511	0
0.5887	-3.25371	5.84949	2.36273	17.5413	0
0.5893	1.01909	5.84949	2.9693	15.0989	0
0.5900	1.32359	6.15039	4.80056	16.0195	0
0.5907	2.84853	8.90062	3.58164	16.9348	0
0.5913	4.37593	9.20152	3.88781	18.4566	0
0.5920	3.45998	4.62784	6.93799	18.7653	0
0.5927	1.32359	0.96288	6.02525	16.0195	0
0.5933	-1.42427	0.355062	4.19399	13.5771	0
0.5940	-6.00156	0.048144	6.02525	14.7956	0
0.5947	-6.61056	0.96288	6.02525	15.4076	0
0.5953	-1.42427	0.355062	5.10673	13.8803	0
0.5960	1.93258	-2.08825	7.24416	12.3531	0
0.5967	1.62808	-2.39516	7.55033	12.9651	0
0.5973	0.712133	-2.69606	6.02525	14.7956	0
0.5980	2.84853	-4.53155	6.32564	14.1836	0
0.5987	6.51233	-4.22464	5.71907	14.1836	0
0.5993	8.95323	-2.39516	3.58164	16.0195	0
0.6000	8.95323	-2.39516	4.19399	14.7956	0
0.6007	15.6669	-0.559674	5.71907	12.3531	0
0.6013	31.5352	2.49145	3.27547	13.2684	0
0.6020	38.8604	1.57672	1.75038	13.2684	0
0.6027	29.3988	-0.258774	4.19399	11.4379	0
0.6033	21.4647	0.048144	4.80056	12.0499	0
0.6040	19.9397	-1.48043	1.13804	10.5226	0
0.6047	8.64873	-3.61682	0.531469	5.9464	0
0.6053	-9.05146	-3.3099	2.66312	5.9464	0
0.6060	-17.2926	-2.08825	2.36273	8.08017	0
0.6067	-24.0062	-3.00298	2.05656	5.9464	0
0.6073	-34.0768	-0.866592	3.88781	4.72787	0
0.6080	-38.3496	4.01401	3.88781	5.03115	0
0.6087	-40.486	1.87762	2.9693	1.97672	0
0.6093	-42.0109	-5.74719	2.9693	0.146223	0
0.6100	-35.9087	-6.96884	2.9693	1.97672	0
0.6107	-26.4471	-4.53155	2.05656	1.37016	0
0.6113	-21.2584	-6.96884	2.36273	-0.460331	0
0.6120	-11.1879	-8.80433	2.9693	-0.460331	0
0.6127	3.45998	-7.58268	1.44421	-2.9028	0
0.6133	9.86918	-8.49741	-0.993617	-5.95723	0
0.6140	7.42583	-8.1905	-2.21831	-5.04198	0
0.6147	5.29188	-3.91772	-0.693221	-3.21149	0
0.6153	3.45998	-3.3099	1.13804	-4.73329	0
0.6160	2.23954	-3.91772	1.13804	-5.34526	0
0.6167	6.81683	2.49145	1.75038	-3.51477	0
0.6173	12.6146	9.20152	2.36273	-3.21149	0
0.6180	11.3941	8.28678	3.27547	-5.34526	0
0.6187	7.42583	4.32092	3.88781	-4.73329	0
0.6193	6.20538	1.2698	3.88781	-1.37558	0
0.6200	3.15549	1.2698	3.88781	-1.68427	0
0.6207	-2.94921	3.40619	3.88781	-5.04198	0
0.6213	-6.00156	2.18453	2.9693	-5.95723	0
0.6220	-6.00156	-0.559674	3.88781	-6.26051	0
0.6227	-4.78111	0.355062	6.32564	-7.17575	0
0.6233	-5.39011	1.2698	7.8565	-4.12674	0
0.6240	-8.44246	0.048144	7.55033	-1.68427	0
0.6247	-7.83101	-0.866592	6.63181	-6.26051	0
0.6253	-1.11731	-1.48043	6.32564	-8.70297	0
0.6260	1.62808	-1.48043	7.55033	-7.17575	0
0.6267	1.01909	-0.258774	7.8565	-9.61822	0
0.6273	8.64873	-0.559674	5.10673	-9.61822	0
0.6280	19.3283	-1.78133	3.88781	-6.56378	0
0.6287	20.5487	-0.559674	6.93799	-9.31494	0
0.6293	16.8874	0.355062	9.98816	-12.9759	0
0.6300	18.7193	1.57672	9.38159	-10.5335	0
0.6307	21.4647	5.23566	8.1569	-9.00625	0
0.6313	16.2759	7.06513	8.46307	-12.0607	0
0.6320	2.84853	7.67897	9.98816	-12.0607	0
0.6327	-12.1038	7.37205	9.07542	-11.752	0
0.6333	-22.1743	1.57672	7.8565	-14.8064	0
0.6340	-28.5835	-5.13937	9.38159	-16.0249	0
0.6347	-31.9404	-7.88358	10.6005	-14.1945	0
0.6353	-29.195	-12.4633	8.76925	-12.6672	0
0.6360	-24.0062	-15.2135	5.71907	-13.2792	0
0.6367	-18.513	-9.71907	1.13804	-14.5031	0
0.6373	-9.05146	-3.61682	-2.52448	-15.4184	0
0.6380	2.23954	-1.78133	-1.60596	-15.1097	0
0.6387	8.95323	0.655962	1.44421	-13.2792	0
0.6393	10.7827	2.18453	1.13804	-12.0607	0
0.6400	11.0896	2.18453	0.225297	-12.364	0
0.6407	9.86918	4.01401	2.05656	-12.9759	0
0.6413	6.51233	2.79235	2.9693	-12.9759	0
0.6420	-0.201362	0.655962	1.75038	-15.1097	0
0.6427	-6.00156	1.87762	2.66312	-15.7217	0
0.6433	-5.39011	-1.78133	5.71907	-12.0607	0
0.6440	-2.33776	-8.1905	7.24416	-11.4487	0
0.6447	-3.25371	-6.05411	6.63181	-13.5825	0
0.6453	-4.16966	-4.83245	6.63181	-12.6672	0
0.6460	-0.812814	-10.6338	5.4129	-12.0607	0
0.6467	2.84853	-10.3269	3.88781	-14.1945	0
0.6473	0.712133	-4.22464	5.71907	-12.6672	0
0.6480	-4.78111	-3.3099	7.24416	-10.2302	0
0.6487	-4.47416	-3.00298	3.58164	-12.364	0
0.6493	0.712133	-0.258774	1.13804	-13.2792	0
0.6500	1.32359	-0.258774	2.05656	-10.5335	0
0.6507	-1.42427	0.355062	2.05656	-10.8367	0
0.6513	-0.812814	1.87762	3.58164	-12.364	0
0.6520	-0.201362	1.57672	6.32564	-9.61822	0
0.6527	-0.508316	1.87762	3.88781	-7.17575	0
0.6533	0.712133	1.87762	0.531469	-9.00625	0
0.6540	1.62808	-1.17351	1.75038	-9.61822	0
0.6547	1.62808	-2.39516	2.9693	-6.87248	0
0.6553	3.45998	-3.3099	2.66312	-5.95723	0
0.6560	2.54403	-4.22464	3.58164	-7.78772	0
0.6567	-1.42427	-1.48043	2.9693	-7.78772	0
0.6573	-2.03326	2.18453	2.05656	-5.95723	0
0.6580	1.01909	-0.258774	1.75038	-5.64854	0
0.6587	1.93258	-2.08825	0.225297	-4.12674	0
0.6593	-1.72876	-0.258774	0.225297	-1.68427	0
0.6600	-6.61056	0.355062	0.837642	-1.68427	0
0.6607	-8.44246	1.57672	-2.52448	-3.21149	0
0.6613	-7.22201	3.71311	-4.96231	-3.81804	0
0.6620	-7.52651	2.49145	-1.60596	-5.64854	0
0.6627	-8.74696	-0.559674	0.225297	-4.12674	0
0.6633	-8.44246	-1.78133	-0.693221	1.37016	0
0.6640	-7.83101	-2.39516	-1.60596	1.37016	0
0.6647	-7.52651	-1.48043	-3.43722	-2.29083	0
0.6653	-5.69461	1.87762	-5.88082	0.758193	0
0.6660	-2.03326	4.92874	-4.65613	4.72787	0
0.6667	1.62808	5.84949	-2.52448	0.758193	0
0.6673	4.06898	4.32092	-1.29979	-1.37558	0
0.6680	4.06898	0.355062	-0.693221	2.58869	0
0.6687	2.54403	-0.866592	-3.13105	4.41918	0
0.6693	3.45998	1.57672	-6.48739	2.28541	0
0.6700	6.81683	4.92874	-7.71208	1.67344	0
0.6707	5.29188	5.84949	-6.48739	4.1159	0
0.6713	0.103137	1.57672	-3.43722	6.86165	0
0.6720	-0.201362	-4.53155	-0.0808758	5.64312	0
0.6727	0.712133	-5.13937	-1.29979	4.1159	0
0.6733	-3.86516	-1.48043	-4.96231	3.81263	0
0.6740	-8.13796	0.96288	-5.26848	2.28541	0
0.6747	-6.00156	3.40619	-3.43722	0.146223	0
0.6753	-3.55821	4.92874	-4.35574	1.37016	0
0.6760	-3.86516	4.01401	-5.57465	3.20066	0
0.6767	-2.03326	4.01401	-4.04957	4.72787	0
0.6773	2.84853	5.84949	-3.13105	5.03115	0
0.6780	7.42583	4.32092	-5.26848	3.20066	0
0.6787	9.25773	1.2698	-7.09974	4.1159	0
0.6793	10.7827	1.87762	-7.09974	8.38886	0
0.6800	13.226	4.01401	-7.09974	7.16492	0
0.6807	11.6986	2.79235	-7.09974	3.50393	0
0.6813	1.62808	-0.258774	-7.09974	6.86165	0
0.6820	-7.22201	-0.866592	-6.79357	10.5226	0
0.6827	-5.69461	-1.78133	-4.04957	8.69214	0
0.6833	0.407635	-6.36102	-0.693221	8.38886	0
0.6840	-0.201362	-9.10523	-3.13105	8.99542	0
0.6847	-4.47416	-7.88358	-8.62482	6.86165	0
0.6853	-4.78111	-7.27576	-9.84374	6.86165	0
0.6860	-4.16966	-5.74719	-7.09974	8.69214	0
0.6867	-8.44246	-3.3099	-4.96231	7.47362	0
0.6873	-12.1038	-5.13937	-4.04957	6.86165	0
0.6880	-10.5789	-9.71907	-4.04957	9.91608	0
0.6887	-9.35841	-11.2416	-3.74339	11.7466	0
0.6893	-10.5789	-12.4633	-4.04957	11.4379	0
0.6900	-12.1038	-13.0771	-5.57465	12.9651	0
0.6907	-11.1879	-10.6338	-5.88082	13.5771	0
0.6913	-6.00156	-8.80433	-4.04957	10.5226	0
0.6920	1.01909	-6.96884	-2.52448	10.8313	0
0.6927	2.84853	-3.3099	-1.91213	15.7108	0
0.6933	1.62808	-2.39516	-0.993617	15.4076	0
0.6940	2.84853	-2.39516	-2.52448	10.5226	0
0.6947	-0.812814	-0.258774	-3.74339	10.2194	0
0.6953	-11.1879	0.355062	-2.21831	12.3531	0
0.6960	-14.8517	0.655962	-2.21831	12.3531	0
0.6967	-6.61056	4.92874	-5.26848	12.9651	0
0.6973	9.25773	7.97987	-5.57465	14.1836	0
0.6980	27.8739	9.50844	-5.26848	13.2684	0
0.6987	34.8921	13.7812	-7.40591	14.7956	0
0.6993	22.6851	15.3098	-9.23717	16.9348	0
0.7000	3.45998	12.5596	-9.84374	14.1836	0
0.7007	-7.52651	11.9517	-10.7623	13.8803	0
0.7013	-7.22201	12.2526	-10.7623	17.85	0
0.7020	2.23954	8.5937	-8.931	16.3228	0
0.7027	10.1737	5.54258	-9.54334	13.8803	0
0.7033	9.56223	4.92874	-11.3746	16.6261	0
0.7040	4.37593	4.01401	-11.675	16.3228	0
0.7047	-1.42427	2.18453	-11.3746	13.2684	0
0.7053	-4.16966	2.49145	-11.3746	16.9348	0
0.7060	-1.72876	4.01401	-9.84374	19.6805	0
0.7067	0.407635	2.79235	-6.79357	16.6261	0
0.7073	-1.42427	0.355062	-6.187	16.9348	0
0.7080	-2.94921	0.048144	-7.40591	19.0686	0
0.7087	-3.86516	0.655962	-8.31865	15.0989	0
0.7093	-2.94921	0.655962	-8.01248	12.3531	0
0.7100	5.90088	3.09927	-6.48739	14.1836	0
0.7107	12.9191	6.45731	-4.65613	13.2684	0
0.7113	10.7827	4.01401	-5.26848	12.6618	0
0.7120	11.0896	-1.17351	-7.09974	16.3228	0
0.7127	17.8033	0.355062	-6.48739	18.4566	0
0.7133	20.2442	5.54258	-4.35574	16.0195	0
0.7140	20.5487	5.54258	-2.52448	12.6618	0
0.7147	24.517	2.18453	-1.29979	11.1346	0
0.7153	27.2624	-0.866592	-0.693221	11.4379	0
0.7160	20.8557	-3.91772	0.531469	12.0499	0
0.7167	6.20538	-5.44629	1.13804	10.8313	0
0.7173	-6.61056	-3.00298	-0.693221	9.60739	0
0.7180	-11.4948	0.655962	-0.993617	9.30411	0
0.7187	-13.3243	1.87762	2.05656	11.4379	0
0.7193	-17.9016	3.09927	2.66312	14.4923	0
0.7200	-22.1743	6.76423	-0.387048	12.9651	0
0.7207	-20.0379	11.037	-0.993617	6.86165	0
0.7213	-13.0198	12.8665	-0.0808758	5.33443	0
0.7220	-9.35841	12.2526	-0.693221	7.77689	0
0.7227	-8.13796	10.1163	-1.60596	9.60739	0
0.7233	-4.16966	7.67897	-1.60596	10.8313	0
0.7240	1.01909	7.67897	-1.60596	9.60739	0
0.7247	3.45998	8.90062	-2.52448	6.86165	0
0.7253	2.54403	9.20152	-2.52448	7.77689	0
0.7260	-1.11731	10.1163	0.531469	10.5226	0
0.7267	-2.03326	9.50844	3.27547	8.08017	0
0.7273	-0.201362	5.54258	4.19399	5.64312	0
0.7280	-2.94921	2.49145	5.4129	7.77689	0
0.7287	-8.74696	-0.559674	5.4129	7.47362	0
0.7293	-7.22201	-7.58268	3.58164	3.20066	0
0.7300	-2.03326	-11.5485	4.19399	1.37016	0
0.7307	1.01909	-9.71907	6.02525	3.50393	0
0.7313	5.59638	-8.49741	5.71907	4.1159	0
0.7320	7.73278	-8.80433	6.02525	1.97672	0
0.7327	4.06898	-8.1905	7.24416	0.758193	0
0.7333	0.407635	-6.96884	6.32564	-0.157054	0
0.7340	-2.94921	-3.3099	6.63181	-1.98755	0
0.7347	-9.35841	-0.559674	7.55033	-3.51477	0
0.7353	-12.1038	-1.48043	4.49438	-4.43001	0
0.7360	-8.44246	2.18453	2.9693	-6.87248	0
0.7367	-7.83101	7.67897	4.80056	-7.78772	0
0.7373	-10.5789	4.62784	4.49438	-5.34526	0
0.7380	-13.3243	-1.48043	3.88781	-5.95723	0
0.7387	-15.4607	-1.48043	6.32564	-8.70297	0
0.7393	-14.2402	-1.17351	7.8565	-7.47903	0
0.7400	-10.2744	-3.3099	6.02525	-7.78772	0
0.7407	-8.44246	-3.3099	3.88781	-12.364	0
0.7413	-8.44246	-3.3099	3.88781	-12.364	0
0.7420	-4.78111	-3.3099	3.88781	-10.5335	0
0.7427	-0.508316	-1.17351	4.49438	-12.364	0
0.7433	0.103137	0.355062	6.02525	-12.9759	0
0.7440	-2.94921	-1.78133	6.63181	-13.5825	0
0.7447	-4.47416	-3.3099	4.19399	-16.6369	0
0.7453	4.37593	-2.69606	2.9693	-16.9402	0
0.7460	18.1078	-3.61682	3.88781	-15.1097	0
0.7467	22.3806	-5.13937	2.66312	-14.8064	0
0.7473	19.6328	-3.91772	2.05656	-15.4184	0
0.7480	19.6328	-1.17351	3.88781	-15.7217	0
0.7487	18.7193	-1.48043	3.58164	-17.5522	0
0.7493	15.3624	-4.22464	1.44421	-18.7707	0
0.7500	13.5305	-4.53155	2.36273	-18.7707	0
0.7507	11.3941	-2.39516	3.27547	-19.9946	0
0.7513	10.1737	-2.08825	2.9693	-20.6066	0
0.7520	14.751	-4.53155	4.19399	-19.9946	0
0.7527	19.9397	-5.13937	3.88781	-18.4674	0
0.7533	20.8557	-0.559674	-0.387048	-17.5522	0
0.7540	16.2759	4.62784	-0.693221	-18.7707	0
0.7547	5.90088	4.92874	2.9693	-18.7707	0
0.7553	-3.55821	1.2698	4.80056	-15.7217	0
0.7560	-6.61056	-0.559674	2.9693	-16.3336	0
0.7567	-10.8834	-1.17351	1.13804	-18.4674	0
0.7573	-13.9357	-1.17351	-0.387048	-16.3336	0
0.7580	-15.1562	3.40619	-0.387048	-15.4184	0
0.7587	-25.5312	8.28678	2.05656	-16.9402	0
0.7593	-39.57	5.84949	2.05656	-15.4184	0
0.7600	-40.7905	1.2698	-0.693221	-15.7217	0
0.7607	-33.7723	0.355062	-2.21831	-17.5522	0
0.7613	-27.6676	2.49145	0.837642	-14.5031	0
0.7620	-15.7676	3.40619	4.80056	-12.364	0
0.7627	-0.812814	1.57672	5.71907	-13.2792	0
0.7633	10.7827	1.2698	4.80056	-12.9759	0
0.7640	17.1919	5.23566	7.24416	-11.1454	0
0.7647	14.142	7.06513	10.6005	-10.5335	0
0.7653	3.45998	2.49145	8.46307	-8.70297	0
0.7660	-3.25371	0.355062	4.80056	-9.61822	0
0.7667	-6.00156	1.2698	5.71907	-12.364	0
0.7673	-9.35841	-2.39516	9.07542	-9.92149	0
0.7680	-9.05146	-6.36102	9.38159	-5.04198	0
0.7687	-4.47416	-3.61682	7.24416	-5.64854	0
0.7693	-2.03326	-0.559674	3.88781	-9.92149	0
0.7700	-1.11731	-0.559674	0.225297	-9.61822	0
0.7707	1.62808	0.355062	-1.60596	-5.04198	0
0.7713	5.29188	1.57672	-2.21831	-1.68427	0
0.7720	7.73278	1.2698	-3.43722	-2.59952	0
0.7727	8.64873	1.2698	-2.82488	-4.43001	0
0.7733	7.42583	1.2698	-0.693221	-4.73329	0
0.7740	4.37593	0.355062	-0.0808758	-3.51477	0
0.7747	6.20538	-3.3099	0.531469	-1.98755	0
0.7753	15.3624	-6.36102	2.9693	-0.157054	0
0.7760	18.1078	-6.05411	4.19399	0.454916	0
0.7767	9.25773	-5.13937	3.58164	-0.460331	0
0.7773	4.37593	-5.13937	2.05656	-0.157054	0
0.7780	5.29188	-3.3099	2.05656	3.20066	0
0.7787	-2.03326	-1.48043	4.49438	6.86165	0
0.7793	-14.8517	0.355062	6.63181	7.77689	0
0.7800	-19.429	4.62784	6.63181	5.9464	0
0.7807	-15.7676	9.50844	5.10673	2.89196	0
0.7813	-9.96741	12.2526	3.88781	2.89196	0
0.7820	-6.91751	11.6448	2.05656	5.64312	0
0.7827	-7.83101	5.84949	0.225297	8.08017	0
0.7833	-8.13796	0.355062	0.531469	10.8313	0
0.7840	-6.30606	0.355062	2.36273	12.9651	0
0.7847	-5.39011	3.71311	3.88781	11.4379	0
0.7853	-2.64471	4.92874	1.75038	11.4379	0
0.7860	1.01909	5.84949	-1.60596	14.1836	0
0.7867	2.84853	4.62784	-0.387048	11.7466	0
0.7873	7.12133	-1.17351	3.27547	7.47362	0
0.7880	14.4465	-4.22464	2.9693	10.2194	0
0.7887	15.3624	-3.3099	1.13804	14.1836	0
0.7893	11.0896	-2.69606	0.225297	12.0499	0
0.7900	8.64873	-1.48043	-0.993617	11.4379	0
0.7907	8.95323	0.96288	-0.993617	14.1836	0
0.7913	6.20538	1.87762	0.531469	16.9348	0
0.7920	-3.55821	3.09927	2.36273	17.85	0
0.7927	-12.4083	5.23566	2.9693	16.0195	0
0.7933	-11.4948	6.15039	2.05656	12.9651	0
0.7940	-6.61056	4.92874	2.36273	13.2684	0
0.7947	-7.83101	2.18453	3.88781	15.4076	0
0.7953	-10.8834	-0.866592	3.88781	14.1836	0
0.7960	-7.52651	-1.78133	2.05656	12.0499	0
0.7967	-4.47416	-1.78133	1.44421	13.2684	0
0.7973	-6.91751	-3.61682	2.36273	14.1836	0
0.7980	-6.61056	-3.91772	3.27547	11.1346	0
0.7987	2.54403	-1.17351	4.19399	9.60739	0
0.7993	14.142	1.2698	3.88781	11.1346	0
0.8000	17.1919	4.62784	3.27547	9.60739	0
0.8007	7.12133	8.90062	2.9693	6.86165	0
0.8013	-8.13796	9.81536	1.75038	8.99542	0
0.8020	-14.8517	7.67897	0.837642	11.4379	0
0.8027	-12.7153	5.54258	0.837642	9.30411	0
0.8033	-10.2744	5.84949	-0.0808758	8.38886	0
0.8040	-7.22201	9.20152	-0.693221	8.99542	0
0.8047	-1.72876	9.81536	0.225297	6.55837	0
0.8053	0.712133	5.84949	1.44421	5.64312	0
0.8060	1.62808	3.09927	1.44421	8.08017	0
0.8067	4.37593	4.32092	-0.387048	7.77689	0
0.8073	6.81683	4.32092	-4.04957	6.24968	0
0.8080	8.34178	4.01401	-4.65613	6.86165	0
0.8087	16.2759	5.23566	-0.993617	5.9464	0
0.8093	31.2307	5.84949	-0.693221	4.1159	0
0.8100	40.6923	3.40619	-4.04957	5.9464	0
0.8107	34.5876	1.2698	-5.26848	6.55837	0
0.8113	21.1602	1.2698	-3.43722	3.20066	0
0.8120	12.3101	2.79235	-2.21831	2.58869	0
0.8127	12.6146	4.01401	-1.60596	4.1159	0
0.8133	20.8557	3.09927	-1.60596	2.58869	0
0.8140	28.7898	0.96288	-1.91213	-0.157054	0
0.8147	27.2624	-0.559674	-1.60596	1.37016	0
0.8153	18.7193	0.655962	-2.52448	3.20066	0
0.8160	10.7827	2.18453	-3.43722	2.28541	0
0.8167	3.76448	3.09927	-2.52448	0.454916	0
0.8173	-0.201362	4.01401	-2.52448	-0.460331	0
0.8180	-1.42427	4.01401	-2.52448	-1.98755	0
0.8187	-1.72876	2.18453	-0.693221	-2.29083	0
0.8193	-1.11731	1.2698	-0.993617	-0.460331	0
0.8200	-2.33776	-0.258774	-2.21831	2.28541	0
0.8207	-6.00156	-3.91772	0.225297	4.1159	0
0.8213	-5.69461	-5.44629	3.27547	1.97672	0
0.8220	-3.25371	-4.83245	1.75038	-1.98755	0
0.8227	-6.61056	-6.05411	0.531469	-1.37558	0
0.8233	-8.44246	-8.49741	2.05656	1.97672	0
0.8240	-4.16966	-7.27576	1.44421	0.758193	0
0.8247	-3.55821	-5.74719	0.225297	-2.59952	0
0.8253	-4.47416	-5.74719	2.05656	-2.59952	0
0.8260	-2.03326	-4.22464	5.71907	-1.68427	0
0.8267	-3.55821	-3.3099	6.02525	-1.37558	0
0.8273	-8.74696	-7.58268	5.4129	0.454916	0
0.8280	-10.2744	-13.378	6.02525	-0.157054	0
0.8287	-9.05146	-16.1282	6.93799	-4.43001	0
0.8293	-5.69461	-17.3439	5.71907	-5.64854	0
0.8300	-1.11731	-17.3439	4.80056	-1.98755	0
0.8307	-1.42427	-17.043	7.55033	-0.460331	0
0.8313	-5.08561	-16.4291	9.07542	-1.68427	0
0.8320	-1.11731	-13.9918	6.63181	-1.0723	0
0.8327	8.95323	-10.6338	5.71907	0.454916	0
0.8333	14.142	-10.02	6.63181	-1.0723	0
0.8340	13.5305	-6.66794	6.32564	-1.37558	0
0.8347	10.4782	-0.559674	5.71907	1.97672	0
0.8353	6.51233	0.655962	7.24416	2.89196	0
0.8360	2.54403	0.048144	8.1569	1.37016	0
0.8367	-0.812814	2.49145	9.38159	3.20066	0
0.8373	-5.69461	3.40619	9.38159	4.41918	0
0.8380	-8.44246	1.2698	7.24416	2.28541	0
0.8387	-6.00156	0.96288	7.24416	2.28541	0
0.8393	-3.55821	0.355062	10.6005	4.41918	0
0.8400	-5.08561	-2.08825	11.2128	4.1159	0
0.8407	-5.08561	-3.3099	9.68199	2.28541	0
0.8413	-2.03326	-2.69606	9.38159	1.06147	0
0.8420	-1.11731	-1.48043	8.46307	0.454916	0
0.8427	-2.94921	-0.258774	7.55033	0.454916	0
0.8433	-4.47416	-1.17351	8.76925	1.67344	0
0.8440	-7.52651	-2.39516	9.38159	3.20066	0
0.8447	-13.9357	-2.39516	9.07542	4.41918	0
0.8453	-19.7335	-3.3099	9.38159	4.72787	0
0.8460	-22.7858	-4.53155	8.46307	2.58869	0
0.8467	-24.3107	-3.3099	8.1569	-0.157054	0
0.8473	-25.8382	-3.3099	9.38159	-0.157054	0
0.8480	-24.9222	-7.27576	9.07542	1.06147	0
0.8487	-22.1743	-10.6338	7.55033	-0.157054	0
0.8493	-20.9539	-12.4633	8.46307	-1.68427	0
0.8500	-21.2584	-14.5997	9.98816	-1.68427	0
0.8507	-18.513	-15.8213	9.38159	-1.98755	0
0.8513	-15.1562	-17.9577	8.46307	-2.29083	0
0.8520	-15.7676	-18.5655	9.68199	-1.37558	0
0.8527	-13.9357	-11.8555	11.2128	-2.29083	0
0.8533	-3.86516	-5.13937	9.38159	-5.95723	0
0.8540	8.64873	-4.22464	6.63181	-6.87248	0
0.8547	12.9191	-3.3099	6.63181	-5.64854	0
0.8553	8.95323	-1.17351	7.24416	-5.95723	0
0.8560	5.90088	1.2698	2.9693	-6.26051	0
0.8567	7.42583	8.90062	-0.0808758	-5.95723	0
0.8573	7.12133	13.1734	3.27547	-5.04198	0
0.8580	2.23954	8.5937	4.80056	-5.04198	0
0.8587	2.84853	8.5937	2.05656	-5.04198	0
0.8593	14.751	13.7812	0.837642	-5.04198	0
0.8600	25.126	12.5596	1.13804	-5.34526	0
0.8607	23.6011	13.1734	0.531469	-5.34526	0
0.8613	19.0238	18.9687	-0.693221	-4.12674	0
0.8620	17.1919	15.9176	-1.60596	-3.21149	0
0.8627	11.3941	7.67897	-1.29979	-4.12674	0
0.8633	1.93258	3.71311	-0.0808758	-3.81804	0
0.8640	1.93258	0.96288	-0.693221	-3.21149	0
0.8647	1.93258	-0.559674	-1.60596	-5.04198	0
0.8653	1.93258	2.18453	-0.693221	-6.56378	0
0.8660	1.93258	3.09927	-2.21831	-4.43001	0
0.8667	1.93258	2.49145	-5.26848	-3.81804	0
0.8673	1.93258	4.92874	-5.88082	-5.04198	0
0.8680	1.93258	6.45731	-4.96231	-5.34526	0
0.8687	1.93258	5.54258	-5.88082	-6.87248	0
0.8693	1.93258	4.01401	-7.40591	-6.56378	0
0.8700	1.93258	1.57672	-7.09974	-3.51477	0
0.8707	1.93258	-0.559674	-6.187	-3.51477	0
0.8713	1.93258	-0.559674	-6.48739	-5.95723	0
0.8720	1.93258	0.355062	-7.09974	-2.29083	0
0.8727	1.93258	0.048144	-6.187	1.37016	0
0.8733	1.93258	-1.78133	-7.09974	-1.0723	0
0.8740	1.93258	-1.48043	-8.62482	-1.68427	0
0.8747	1.93258	2.18453	-7.09974	1.37016	0
0.8753	1.93258	3.09927	-5.26848	0.146223	0
0.8760	1.93258	-0.258774	-7.09974	-1.98755	0
0.8767	1.93258	0.96288	-8.31865	-0.460331	0
0.8773	1.93258	4.01401	-8.01248	0.454916	0
0.8780	1.93258	4.01401	-7.71208	-0.460331	0
0.8787	1.93258	4.01401	-5.26848	-0.460331	0
0.8793	1.93258	3.40619	-2.82488	-0.460331	0
0.8800	1.93258	0.355062	-4.35574	-0.769024	0
0.8807	1.93258	1.2698	-4.35574	1.37016	0
0.8813	1.93258	3.09927	-0.693221	5.9464	0
0.8820	1.93258	0.048144	-0.0808758	6.86165	0
0.8827	1.93258	-0.258774	-3.13105	3.20066	0
0.8833	1.93258	5.23566	-3.43722	1.67344	0
0.8840	1.93258	6.45731	-1.60596	3.81263	0
0.8847	1.93258	3.09927	-3.74339	5.03115	0
0.8853	1.93258	2.18453	-7.09974	6.24968	0
0.8860	1.93258	2.79235	-7.09974	7.77689	0
0.8867	1.93258	2.18453	-6.187	5.64312	0
0.8873	1.93258	2.79235	-6.187	5.9464	0
0.8880	3.15549	4.62784	-9.23717	11.4379	0
0.8887	1.62808	5.23566	-13.2059	11.1346	0
0.8893	-1.11731	3.40619	-13.5063	5.64312	0
0.8900	-5.39011	0.96288	-11.3746	8.69214	0
0.8907	-9.96741	-0.559674	-9.23717	15.7108	0
0.8913	-11.1879	-1.17351	-7.40591	14.4923	0
0.8920	-10.2744	-2.08825	-5.57465	12.3531	0
0.8927	-11.1879	-1.78133	-3.13105	15.4076	0
0.8933	-11.7993	0.048144	-1.29979	15.7108	0
0.8940	-10.2744	2.18453	-1.29979	13.2684	0
0.8947	-6.30606	4.01401	-0.0808758	14.4923	0
0.8953	1.32359	4.62784	1.75038	15.0989	0
0.8960	7.12133	2.79235	1.44421	11.7466	0
0.8967	8.64873	-0.866592	0.225297	11.4379	0
0.8973	10.7827	-4.53155	-0.693221	13.5771	0
0.8980	13.5305	-7.58268	0.225297	12.3531	0
0.8987	12.9191	-9.41215	4.80056	9.91608	0
0.8993	10.7827	-10.6338	8.1569	10.5226	0
0.9000	10.7827	-11.2416	4.80056	9.60739	0
0.9007	10.7827	-10.02	1.75038	7.77689	0
0.9013	10.7827	-9.10523	3.27547	7.77689	0
0.9020	10.7827	-8.49741	3.58164	7.16492	0
0.9027	10.7827	-4.53155	3.88781	6.86165	0
0.9033	10.7827	0.048144	7.55033	9.91608	0
0.9040	10.7827	-0.866592	9.38159	11.1346	0
0.9047	10.7827	-1.48043	8.46307	7.77689	0
0.9053	10.7827	3.09927	8.76925	5.9464	0
0.9060	10.7827	6.76423	10.6005	7.77689	0
0.9067	10.7827	4.92874	11.5132	7.77689	0
0.9073	10.7827	2.18453	12.1256	5.03115	0
0.9080	10.7827	0.355062	12.1256	3.20066	0
0.9087	10.7827	0.048144	11.5132	3.20066	0
0.9093	10.7827	0.96288	10.2943	2.89196	0
0.9100	10.7827	-1.48043	11.2128	2.28541	0
0.9107	10.7827	-8.1905	13.3445	4.41918	0
0.9113	10.7827	-13.9918	13.0441	5.9464	0
0.9120	10.7827	-16.1282	9.98816	3.50393	0
0.9127	10.7827	-16.7361	9.68199	0.758193	0
0.9133	10.7827	-15.5144	11.2128	1.37016	0
0.9140	10.7827	-13.6849	9.98816	1.97672	0
0.9147	10.7827	-11.5485	7.55033	3.20066	0
0.9153	10.7827	-4.83245	8.76925	3.50393	0
0.9160	10.7827	3.71311	11.2128	-0.460331	0
0.9167	10.7827	5.84949	9.38159	-1.37558	0
0.9173	10.7827	1.57672	8.1569	1.97672	0
0.9180	10.7827	0.355062	9.98816	1.06147	0
0.9187	10.7827	3.71311	10.2943	-2.29083	0
0.9193	10.7827	6.76423	9.68199	0.454916	0
0.9200	10.7827	8.5937	10.9067	1.97672	0
0.9207	10.7827	6.76423	10.2943	-0.460331	0
0.9213	10.7827	2.18453	9.07542	-0.157054	0
0.9220	10.7827	1.57672	11.2128	-1.37558	0
0.9227	10.7827	5.84949	12.7379	-4.12674	0
0.9233	10.7827	7.37205	13.0441	-0.460331	0
0.9240	10.7827	3.71311	14.263	-0.460331	0
0.9247	10.7827	-0.866592	13.6507	-8.70297	0
0.9253	10.7827	-3.00298	11.2128	-9.31494	0
0.9260	10.7827	-0.559674	9.98816	-3.21149	0
0.9267	10.7827	1.2698	9.68199	-5.04198	0
0.9273	10.7827	-1.48043	9.38159	-8.70297	0
0.9280	10.7827	-3.3099	8.76925	-7.17575	0
0.9287	10.7827	-0.258774	8.76925	-8.70297	0
0.9293	10.7827	1.2698	10.2943	-11.1454	0
0.9300	10.7827	1.2698	11.8194	-8.70297	0
0.9307	10.7827	1.57672	9.38159	-8.70297	0
0.9313	10.7827	-0.559674	8.46307	-11.752	0
0.9320	10.7827	-2.39516	13.0441	-9.61822	0
0.9327	10.7827	1.87762	13.9568	-6.56378	0
0.9333	10.7827	4.01401	6.63181	-9.31494	0
0.9340	10.7827	-0.866592	2.9693	-10.2302	0
0.9347	10.7827	-1.17351	7.55033	-6.26051	0
0.9353	10.7827	4.32092	9.38159	-5.64854	0
0.9360	10.7827	4.32092	6.32564	-6.56378	0
0.9367	10.7827	1.57672	5.71907	-5.34526	0
0.9373	10.7827	2.79235	6.93799	-7.47903	0
0.9380	10.7827	5.54258	5.71907	-10.5335	0
0.9387	10.7827	7.06513	4.80056	-8.091	0
0.9393	10.7827	7.67897	3.88781	-4.73329	0
0.9400	10.7827	4.92874	2.05656	-5.04198	0
0.9407	10.7827	3.09927	3.58164	-5.64854	0
0.9413	10.7827	4.92874	5.71907	-5.04198	0
0.9420	10.7827	4.32092	2.9693	-4.73329	0
0.9427	10.7827	1.2698	-0.0808758	-5.04198	0
0.9433	10.7827	0.048144	1.13804	-5.64854	0
0.9440	10.7827	2.79235	1.75038	-4.12674	0
0.9447	10.7827	5.84949	2.05656	-0.157054	0
0.9453	10.7827	6.76423	1.75038	0.146223	0
0.9460	10.7827	6.76423	-0.693221	-3.51477	0
0.9467	10.7827	5.84949	-2.82488	-4.12674	0
0.9473	10.7827	2.18453	-1.60596	-1.0723	0
0.9480	-2.03326	0.048144	-0.693221	0.454916	0
0.9487	5.29188	1.2698	-2.21831	-2.29083	0
0.9493	8.03728	0.96288	-4.04957	-5.95723	0
0.9500	10.4782	-0.258774	-5.57465	-5.95723	0
0.9507	15.3624	0.355062	-5.57465	-2.29083	0
0.9513	15.0555	-2.69606	-4.04957	0.146223	0
0.9520	5.29188	-6.36102	-3.13105	0.454916	0
0.9527	-6.61056	-3.3099	-3.74339	-0.460331	0
0.9533	-17.5971	-0.866592	-3.43722	-2.29083	0
0.9540	-25.5312	-1.78133	-2.21831	-2.9028	0
0.9547	-27.3631	-2.08825	-3.74339	-2.29083	0
0.9553	-24.9222	-1.48043	-7.40591	-4.43001	0
0.9560	-21.2584	-0.866592	-7.71208	-5.04198	0
0.9567	-13.0198	0.355062	-6.187	-0.769024	0
0.9573	-1.72876	-1.17351	-8.01248	0.454916	0
0.9580	9.86918	-2.08825	-8.931	-3.21149	0
0.9587	15.9714	-1.17351	-7.09974	-2.59952	0
0.9593	8.64873	-2.39516	-6.79357	0.146223	0
0.9600	8.64873	-3.3099	-8.31865	-1.98755	0
0.9607	8.64873	-1.78133	-8.62482	-5.64854	0
0.9613	8.64873	-3.3099	-8.931	-5.95723	0
0.9620	8.64873	-8.80433	-8.931	-5.95723	0
0.9627	8.64873	-11.5485	-8.931	-6.56378	0
0.9633	8.64873	-11.5485	-11.3746	-6.26051	0
0.9640	8.64873	-11.2416	-11.675	-5.95723	0
0.9647	8.64873	-9.10523	-8.31865	-5.64854	0
0.9653	8.64873	-5.13937	-6.187	-5.64854	0
0.9660	8.64873	-2.39516	-8.01248	-5.34526	0
0.9667	8.64873	-3.3099	-9.84374	-5.04198	0
0.9673	8.64873	-3.61682	-8.62482	-5.04198	0
0.9680	8.64873	0.048144	-6.48739	-5.95723	0
0.9687	8.64873	3.09927	-6.48739	-5.34526	0
0.9693	8.64873	1.2698	-8.01248	-5.95723	0
0.9700	8.64873	0.96288	-6.79357	-5.64854	0
0.9707	8.64873	2.79235	-2.52448	-1.0723	0
0.9713	8.64873	0.355062	-1.60596	1.06147	0
0.9720	8.64873	-3.3099	-5.57465	-2.29083	0
0.9727	8.64873	-1.48043	-9.84374	-2.9028	0
0.9733	8.64873	4.01401	-10.7623	-1.37558	0
0.9740	8.64873	6.76423	-7.09974	-2.59952	0
0.9747	8.64873	5.84949	-4.04957	-2.29083	0
0.9753	8.64873	4.92874	-7.09974	-0.769024	0
0.9760	8.64873	5.54258	-11.0684	-2.9028	0
0.9767	8.64873	4.01401	-8.01248	-3.21149	0
0.9773	8.64873	-0.866592	-5.26848	2.28541	0
0.9780	8.64873	-1.48043	-8.62482	5.9464	0
0.9787	8.64873	3.09927	-10.7623	5.9464	0
0.9793	8.64873	6.76423	-7.40591	5.64312	0
0.9800	8.64873	6.45731	-6.187	4.1159	0
0.9807	8.64873	5.84949	-8.01248	3.50393	0
0.9813	8.64873	4.32092	-9.54334	6.55837	0
0.9820	8.64873	1.2698	-10.4561	7.47362	0
0.9827	8.64873	-1.48043	-9.84374	5.9464	0
0.9833	8.64873	-1.78133	-6.79357	8.69214	0
0.9840	8.64873	-1.17351	-7.09974	12.0499	0
0.9847	8.64873	-1.78133	-12.5935	8.69214	0
0.9853	8.64873	-2.39516	-14.1186	5.03115	0
0.9860	8.64873	-0.559674	-11.675	6.86165	0
0.9867	8.64873	-1.78133	-10.7623	6.86165	0
0.9873	8.64873	-6.36102	-10.4561	4.1159	0
0.9880	8.64873	-8.1905	-8.62482	5.9464	0
0.9887	8.64873	-6.96884	-8.01248	8.69214	0
0.9893	8.64873	-7.58268	-8.31865	7.77689	0
0.9900	8.64873	-9.71907	-7.40591	6.55837	0
0.9907	8.64873	-10.6338	-4.96231	8.08017	0
0.9913	8.64873	-8.1905	-2.82488	8.69214	0
0.9920	8.64873	-6.05411	-3.43722	9.30411	0
0.9927	8.64873	-4.53155	-5.26848	10.8313	0
0.9933	8.64873	-0.866592	-4.35574	9.30411	0
0.9940	8.64873	4.62784	-1.29979	5.9464	0
0.9947	8.64873	6.15039	-1.91213	8.69214	0
0.9953	8.64873	5.84949	-2.21831	12.6618	0
0.9960	8.64873	8.5937	1.13804	10.2194	0
0.9967	8.64873	8.28678	1.13804	6.24968	0
0.9973	8.64873	5.54258	-0.693221	6.24968	0
0.9980	8.64873	4.32092	2.05656	6.86165	0
0.9987	8.64873	2.18453	4.80056	7.77689	0
0.9993	8.64873	-2.39516	4.19399	10.2194	0
1.0000	8.64873	-5.13937	6.02525	10.5226	0
1.0007	8.64873	-6.66794	8.1569	8.99542	0
1.0013	8.64873	-10.02	5.71907	7.77689	0
1.0020	8.64873	-11.5485	5.71907	5.9464	0
1.0027	8.64873	-6.96884	8.46307	5.33443	0
1.0033	8.64873	0.96288	7.8565	6.86165	0
1.0040	8.64873	4.01401	7.55033	8.99542	0
1.0047	8.64873	1.2698	9.07542	10.5226	0
1.0053	8.64873	1.2698	7.24416	10.2194	0
1.0060	8.64873	5.54258	4.80056	8.38886	0
1.0067	8.64873	8.28678	5.71907	7.16492	0
1.0073	8.64873	10.4232	4.80056	8.69214	0
1.0080	0.407635	11.3379	2.36273	8.69214	0
1.0087	3.15549	6.76423	2.9693	5.9464	0
1.0093	5.90088	-0.258774	5.4129	4.1159	0
1.0100	4.06898	-3.61682	6.93799	4.1159	0
1.0107	4.37593	-3.91772	9.38159	3.50393	0
1.0113	5.90088	-1.48043	11.2128	4.1159	0
1.0120	3.76448	-0.258774	11.8194	5.9464	0
1.0127	2.54403	-2.39516	11.2128	6.86165	0
1.0133	5.59638	-3.91772	9.38159	4.41918	0
1.0140	9.86918	-0.866592	7.55033	2.28541	0
1.0147	12.6146	2.79235	10.2943	1.37016	0
1.0153	16.2759	4.01401	12.1256	-0.157054	0
1.0160	19.6328	3.09927	11.5132	-1.37558	0
1.0167	20.2442	2.18453	12.7379	0.146223	0
1.0173	19.9397	2.49145	12.7379	2.28541	0
1.0180	20.5487	2.49145	8.76925	1.67344	0
1.0187	18.1078	0.355062	9.98816	1.37016	0
1.0193	13.226	-2.08825	14.8754	2.58869	0
1.0200	8.64873	-1.78133	13.0441	1.67344	0
1.0207	8.64873	-1.48043	9.98816	-1.37558	0
1.0213	8.64873	-2.69606	11.2128	-2.9028	0
1.0220	8.64873	-2.39516	10.9067	-3.21149	0
1.0227	8.64873	0.96288	9.07542	-4.43001	0
1.0233	8.64873	4.32092	9.98816	-3.81804	0
1.0240	8.64873	5.84949	9.07542	-1.37558	0
1.0247	8.64873	6.45731	5.71907	0.146223	0
1.0253	8.64873	4.32092	5.71907	-0.157054	0
1.0260	8.64873	0.96288	6.63181	-0.769024	0
1.0267	8.64873	1.2698	5.10673	-0.769024	0
1.0273	8.64873	3.09927	3.58164	-1.37558	0
1.0280	8.64873	2.79235	1.44421	-2.29083	0
1.0287	8.64873	0.655962	-0.387048	-2.59952	0
1.0293	8.64873	-1.48043	-0.0808758	-1.98755	0
1.0300	8.64873	-1.78133	0.225297	-1.37558	0
1.0307	8.64873	1.57672	0.225297	0.758193	0
1.0313	8.64873	3.71311	0.225297	2.89196	0
1.0320	8.64873	0.355062	-0.693221	2.28541	0
1.0327	8.64873	-1.48043	-0.993617	0.454916	0
1.0333	8.64873	2.18453	-1.29979	-0.157054	0
1.0340	8.64873	3.71311	-3.74339	-1.0723	0
1.0347	8.64873	0.355062	-3.74339	-0.460331	0
1.0353	8.64873	-1.78133	-1.60596	3.20066	0
1.0360	8.64873	-1.48043	-2.52448	3.81263	0
1.0367	8.64873	-0.559674	-3.13105	0.454916	0
1.0373	8.64873	-0.258774	0.531469	-1.0723	0
1.0380	8.64873	-0.258774	2.36273	-1.68427	0
1.0387	8.64873	-1.78133	2.9693	-1.68427	0
1.0393	8.64873	-5.74719	5.71907	1.06147	0
1.0400	8.64873	-7.88358	4.49438	1.37016	0
1.0407	8.64873	-5.13937	-0.0808758	0.146223	0
1.0413	8.64873	-2.69606	0.837642	2.89196	0
1.0420	8.64873	-3.3099	4.19399	4.1159	0
1.0427	8.64873	-2.08825	5.10673	0.758193	0
1.0433	8.64873	-1.48043	5.71907	1.37016	0
1.0440	8.64873	-4.22464	4.80056	4.41918	0
1.0447	8.64873	-6.05411	2.9693	2.28541	0
1.0453	8.64873	-4.53155	4.49438	0.454916	0
1.0460	8.64873	-3.91772	5.71907	1.97672	0
1.0467	8.64873	-2.39516	3.88781	1.67344	0
1.0473	8.64873	1.87762	3.58164	0.454916	0
1.0480	8.64873	3.09927	4.80056	0.146223	0
1.0487	8.64873	1.57672	3.88781	-1.0723	0
1.0493	8.64873	1.87762	3.27547	-1.37558	0
1.0500	8.64873	4.32092	4.49438	1.37016	0
1.0507	8.64873	5.84949	3.88781	3.20066	0
1.0513	8.64873	5.84949	2.66312	0.454916	0
1.0520	8.64873	6.45731	2.05656	-2.29083	0
1.0527	8.64873	7.67897	1.13804	0.454916	0
1.0533	8.64873	8.28678	1.13804	2.89196	0
1.0540	8.64873	7.67897	1.44421	0.454916	0
1.0547	8.64873	6.76423	1.75038	-1.98755	0
1.0553	8.64873	2.79235	1.13804	-1.68427	0
1.0560	-0.201362	-2.69606	-1.60596	-1.98755	0
1.0567	3.45998	-4.83245	-3.74339	-3.51477	0
1.0573	9.86918	-3.00298	-1.60596	-4.73329	0
1.0580	8.03728	-1.17351	-0.387048	-4.12674	0
1.0587	3.45998	-0.559674	-3.13105	-1.37558	0
1.0593	0.103137	-0.559674	-1.60596	0.758193	0
1.0600	-8.13796	0.355062	1.75038	-1.37558	0
1.0607	-15.7676	3.40619	-0.0808758	-2.9028	0
1.0613	-15.7676	5.23566	-1.29979	-1.0723	0
1.0620	-16.9881	3.71311	1.13804	-1.37558	0
1.0627	-20.6494	2.18453	0.531469	-2.59952	0
1.0633	-17.5971	1.87762	-1.91213	-2.29083	0
1.0640	-12.4083	0.655962	-0.387048	-1.68427	0
1.0647	-12.1038	0.048144	2.05656	-1.37558	0
1.0653	-9.05146	0.655962	2.36273	0.146223	0
1.0660	-4.16966	1.57672	2.05656	0.146223	0
1.0667	-3.25371	3.09927	2.36273	-1.37558	0
1.0673	-1.42427	1.57672	3.27547	-2.29083	0
1.0680	8.64873	-3.91772	3.27547	-2.29083	0
1.0687	8.64873	-6.96884	0.837642	-3.21149	0
1.0693	8.64873	-6.96884	-0.993617	-5.04198	0
1.0700	8.64873	-9.71907	-0.0808758	-5.34526	0
1.0707	8.64873	-12.4633	0.531469	-1.98755	0
1.0713	8.64873	-9.71907	0.225297	-1.68427	0
1.0720	8.64873	-7.27576	2.05656	-4.73329	0
1.0727	8.64873	-7.88358	4.80056	-3.21149	0
1.0733	8.64873	-6.66794	3.58164	-1.37558	0
1.0740	8.64873	-3.3099	0.225297	-4.73329	0
1.0747	8.64873	-1.17351	0.225297	-3.81804	0
1.0753	8.64873	-0.559674	2.05656	-0.460331	0
1.0760	8.64873	-2.39516	1.44421	-2.59952	0
1.0767	8.64873	-3.91772	1.44421	-3.21149	0
1.0773	8.64873	-2.39516	3.58164	-1.37558	0
1.0780	8.64873	-0.559674	3.88781	-5.04198	0
1.0787	8.64873	-0.866592	3.58164	-5.04198	0
1.0793	8.64873	-2.39516	2.66312	1.06147	0
1.0800	8.64873	-3.3099	1.13804	0.758193	0
1.0807	8.64873	-3.3099	1.75038	-2.9028	0
1.0813	8.64873	-1.17351	4.19399	-1.68427	0
1.0820	8.64873	2.18453	3.88781	-2.9028	0
1.0827	8.64873	3.09927	2.36273	-5.95723	0
1.0833	8.64873	1.2698	3.88781	-3.81804	0
1.0840	8.64873	2.79235	4.80056	-1.0723	0
1.0847	8.64873	5.23566	2.9693	-1.37558	0
1.0853	8.64873	3.71311	0.225297	-1.0723	0
1.0860	8.64873	1.2698	0.837642	-1.37558	0
1.0867	8.64873	2.18453	2.05656	-2.59952	0
1.0873	8.64873	1.2698	2.36273	-2.9028	0
1.0880	8.64873	-2.39516	2.9693	-1.98755	0
1.0887	8.64873	-1.78133	4.19399	-0.460331	0
1.0893	8.64873	0.96288	3.88781	0.454916	0
1.0900	8.64873	0.655962	2.9693	0.454916	0
1.0907	8.64873	0.355062	3.58164	2.58869	0
1.0913	8.64873	2.79235	4.80056	4.41918	0
1.0920	8.64873	2.49145	3.88781	2.58869	0
1.0927	8.64873	-0.559674	0.225297	1.06147	0
1.0933	8.64873	-3.3099	-1.60596	0.758193	0
1.0940	8.64873	-6.96884	-0.693221	-1.0723	0
1.0947	8.64873	-9.71907	-0.993617	-1.37558	0
1.0953	8.64873	-7.58268	-1.29979	0.454916	0
1.0960	8.64873	-2.69606	-0.0808758	-0.460331	0
1.0967	8.64873	0.96288	-1.29979	-0.460331	0
1.0973	8.64873	3.09927	-4.04957	1.67344	0
1.0980	8.64873	3.71311	-4.04957	-0.460331	0
1.0987	8.64873	3.40619	-4.65613	-2.29083	0
1.0993	8.64873	6.76423	-6.48739	1.97672	0
1.1000	8.64873	9.50844	-4.04957	5.03115	0
1.1007	8.64873	6.76423	-1.91213	2.28541	0
1.1013	8.64873	4.01401	-4.35574	0.146223	0
1.1020	8.64873	4.92874	-5.26848	0.758193	0
1.1027	8.64873	2.79235	-3.43722	1.37016	0
1.1033	8.64873	-0.258774	-4.04957	3.20066	0
1.1040	8.64873	2.18453	-4.35574	3.81263	0
1.1047	8.64873	3.09927	-5.26848	1.37016	0
1.1053	8.64873	0.355062	-8.01248	1.67344	0
1.1060	8.64873	0.655962	-8.62482	5.03115	0
1.1067	8.64873	1.2698	-7.09974	4.1159	0
1.1073	8.64873	-1.48043	-8.62482	2.89196	0
1.1080	8.64873	-1.48043	-9.84374	5.33443	0
1.1087	8.64873	0.655962	-8.31865	5.03115	0
1.1093	8.64873	-0.866592	-7.71208	1.06147	0
1.1100	8.64873	-0.559674	-7.71208	1.37016	0
1.1107	8.64873	2.18453	-6.187	4.41918	0
1.1113	8.64873	-0.559674	-5.88082	5.33443	0
1.1120	8.64873	-3.3099	-7.71208	4.1159	0
1.1127	8.64873	-1.48043	-7.40591	4.1159	0
1.1133	8.64873	-0.559674	-5.88082	4.1159	0
1.1140	8.64873	-1.48043	-4.96231	3.50393	0
1.1147	8.64873	-1.48043	-4.04957	3.20066	0
1.1153	8.64873	-3.3099	-4.35574	4.41918	0
1.1160	0.407635	-5.13937	-6.187	3.20066	0
1.1167	0.407635	-4.53155	-6.48739	1.06147	0
1.1173	-2.03326	-2.39516	-4.04957	1.37016	0
1.1180	-3.86516	0.655962	-2.82488	2.28541	0
1.1187	-2.33776	3.09927	-3.13105	1.37016	0
1.1193	-3.86516	2.18453	-1.60596	1.37016	0
1.1200	-2.94921	1.87762	-0.0808758	2.58869	0
1.1207	3.76448	0.96288	-0.693221	2.28541	0
1.1213	7.12133	-2.39516	-0.387048	2.28541	0
1.1220	3.76448	-3.61682	1.44421	2.28541	0
1.1227	1.01909	-1.48043	1.13804	0.454916	0
1.1233	-1.42427	1.2698	-1.60596	2.28541	0
1.1240	-4.16966	4.01401	-1.60596	6.86165	0
1.1247	-6.61056	3.09927	0.837642	5.33443	0
1.1253	-10.2744	-1.78133	0.225297	1.37016	0
1.1260	-11.1879	-0.258774	-2.82488	3.20066	0
1.1267	-8.44246	5.84949	-4.35574	4.41918	0
1.1273	-10.8834	3.40619	-5.26848	1.37016	0
1.1280	8.64873	-2.69606	-7.09974	-0.157054	0
1.1287	8.64873	-2.08825	-8.01248	-0.460331	0
1.1293	8.64873	-0.866592	-7.40591	-1.37558	0
1.1300	8.64873	-3.91772	-6.187	1.06147	0
1.1307	8.64873	-4.83245	-3.43722	3.20066	0
1.1313	8.64873	-3.3099	-2.21831	1.67344	0
1.1320	8.64873	-3.61682	-3.13105	2.89196	0
1.1327	8.64873	-4.22464	-1.91213	5.9464	0
1.1333	8.64873	-4.22464	1.75038	4.1159	0
1.1340	8.64873	-2.39516	2.9693	0.454916	0
1.1347	8.64873	0.355062	1.75038	0.454916	0
1.1353	8.64873	-0.559674	2.66312	1.37016	0
1.1360	8.64873	-1.48043	4.49438	1.37016	0
1.1367	8.64873	-0.559674	5.10673	2.28541	0
1.1373	8.64873	-2.08825	6.63181	3.20066	0
1.1380	8.64873	-2.08825	6.93799	1.67344	0
1.1387	8.64873	2.18453	6.63181	2.89196	0
1.1393	8.64873	0.355062	6.63181	6.55837	0
1.1400	8.64873	-7.27576	6.02525	7.16492	0
1.1407	8.64873	-7.88358	4.80056	5.03115	0
1.1413	8.64873	-5.44629	4.80056	4.1159	0
1.1420	8.64873	-6.36102	6.02525	4.72787	0
1.1427	8.64873	-5.13937	6.63181	5.03115	0
1.1433	8.64873	-2.69606	6.32564	5.03115	0
1.1440	8.64873	-3.00298	6.63181	5.03115	0
1.1447	8.64873	-2.39516	7.24416	4.72787	0
1.1453	8.64873	1.2698	6.63181	4.41918	0
1.1460	8.64873	4.01401	3.58164	4.72787	0
1.1467	8.64873	3.71311	1.44421	5.03115	0
1.1473	8.64873	0.655962	3.88781	4.1159	0
1.1480	8.64873	-2.39516	6.02525	4.1159	0
1.1487	8.64873	-1.48043	5.4129	4.41918	0
1.1493	8.64873	0.355062	5.10673	1.67344	0
1.1500	8.64873	1.57672	5.10673	1.97672	0
1.1507	8.64873	2.79235	5.71907	8.38886	0
1.1513	8.64873	-0.258774	7.55033	10.5226	0
1.1520	8.64873	-6.05411	6.63181	5.9464	0
1.1527	8.64873	-6.96884	4.80056	4.41918	0
1.1533	8.64873	-5.13937	7.24416	5.03115	0
1.1540	8.64873	-7.27576	7.55033	2.28541	0
1.1547	8.64873	-6.96884	3.88781	2.89196	0
1.1553	8.64873	-1.48043	4.19399	5.9464	0
1.1560	8.64873	0.96288	5.71907	4.1159	0
1.1567	8.64873	0.355062	3.58164	2.89196	0
1.1573	8.64873	1.2698	4.80056	5.03115	0
1.1580	8.64873	0.355062	6.63181	4.1159	0
1.1587	8.64873	-2.08825	3.88781	3.20066	0
1.1593	8.64873	-2.39516	2.9693	5.03115	0
1.1600	8.64873	-0.258774	6.63181	3.81263	0
1.1607	8.64873	-0.258774	6.63181	1.97672	0
1.1613	8.64873	-3.3099	4.80056	4.1159	0
1.1620	8.64873	-4.22464	4.49438	5.03115	0
1.1627	8.64873	-3.00298	3.88781	3.81263	0
1.1633	8.64873	-4.83245	4.80056	6.24968	0
1.1640	8.64873	-6.96884	6.32564	7.47362	0
1.1647	8.64873	-3.91772	4.80056	5.03115	0
1.1653	8.64873	-1.78133	3.88781	5.03115	0
1.1660	8.64873	-4.53155	4.19399	6.86165	0
1.1667	8.64873	-6.05411	3.88781	4.1159	0
1.1673	8.64873	-3.61682	5.71907	2.28541	0
1.1680	8.64873	0.355062	10.2943	3.50393	0
1.1687	8.64873	3.09927	9.38159	3.20066	0
1.1693	8.64873	3.09927	4.19399	1.06147	0
1.1700	8.64873	3.09927	4.49438	0.758193	0
1.1707	8.64873	4.92874	8.1569	1.97672	0
1.1713	8.64873	6.45731	8.1569	1.06147	0
1.1720	8.64873	10.4232	6.63181	-1.37558	0
1.1727	8.64873	14.696	6.63181	-0.460331	0
1.1733	8.64873	12.5596	5.71907	1.97672	0
1.1740	8.64873	11.037	3.88781	1.67344	0
1.1747	8.64873	15.3098	5.10673	-0.157054	0
1.1753	8.64873	15.0029	5.71907	0.146223	0
1.1760	-16.6811	10.1163	2.9693	-1.37558	0
1.1767	-19.7335	9.50844	3.88781	-4.12674	0
1.1773	-17.2926	9.20152	5.4129	-2.9028	0
1.1780	-13.0198	6.45731	1.75038	-2.29083	0
1.1787	-6.61056	5.84949	0.225297	-4.73329	0
1.1793	-1.11731	6.45731	3.27547	-4.12674	0
1.1800	2.54403	5.84949	2.05656	-2.9028	0
1.1807	7.12133	5.54258	-0.693221	-6.26051	0
1.1813	10.7827	4.32092	2.36273	-7.78772	0
1.1820	11.0896	4.32092	3.88781	-4.12674	0
1.1827	9.56223	5.23566	1.75038	-2.9028	0
1.1833	7.12133	4.32092	2.36273	-4.12674	0
1.1840	4.68043	1.57672	2.66312	-5.04198	0
1.1847	2.23954	-1.48043	1.13804	-5.64854	0
1.1853	-5.39011	-2.69606	1.75038	-3.21149	0
1.1860	-12.1038	-0.258774	1.13804	0.146223	0
1.1867	-10.8834	0.655962	0.225297	-0.157054	0
1.1873	-8.44246	-1.48043	2.36273	-1.98755	0
1.1880	8.64873	1.2698	2.36273	-2.29083	0
1.1887	8.64873	7.67897	-0.993617	-2.59952	0
1.1893	8.64873	7.67897	-1.29979	-3.51477	0
1.1900	8.64873	5.84949	0.837642	-2.9028	0
1.1907	8.64873	8.5937	0.225297	-1.68427	0
1.1913	8.64873	8.28678	-1.29979	-1.68427	0
1.1920	8.64873	4.01401	-1.29979	-1.37558	0
1.1927	8.64873	0.96288	-0.387048	1.37016	0
1.1933	8.64873	-1.48043	-0.0808758	2.58869	0
1.1940	8.64873	-2.69606	-2.21831	0.758193	0
1.1947	8.64873	-1.78133	-3.43722	-0.460331	0
1.1953	8.64873	-0.559674	-0.387048	0.454916	0
1.1960	8.64873	-0.559674	1.75038	1.37016	0
1.1967	8.64873	-0.258774	-1.60596	2.58869	0
1.1973	8.64873	-0.559674	-4.65613	3.20066	0
1.1980	8.64873	0.048144	-3.43722	2.89196	0
1.1987	8.64873	1.2698	0.225297	5.64312	0
1.1993	8.64873	0.655962	3.27547	8.99542	0
1.2000	8.64873	-1.78133	1.44421	5.9464	0
1.2007	8.64873	-3.3099	-3.13105	1.06147	0
1.2013	8.64873	-3.91772	-2.52448	0.758193	0
1.2020	8.64873	-3.3099	0.225297	1.06147	0
1.2027	8.64873	-2.69606	-2.52448	0.454916	0
1.2033	8.64873	-2.39516	-3.43722	3.81263	0
1.2040	8.64873	-1.17351	0.837642	7.16492	0
1.2047	8.64873	-0.559674	0.837642	5.03115	0
1.2053	8.64873	-2.39516	-3.43722	2.58869	0
1.2060	8.64873	-3.91772	-2.52448	5.03115	0
1.2067	8.64873	-2.39516	0.531469	6.24968	0
1.2073	8.64873	-0.866592	0.225297	5.33443	0
1.2080	8.64873	0.048144	1.13804	5.03115	0
1.2087	8.64873	-0.559674	3.27547	3.20066	0
1.2093	8.64873	-1.48043	0.225297	0.758193	0
1.2100	8.64873	1.87762	-2.21831	2.58869	0
1.2107	8.64873	6.45731	2.05656	5.9464	0
1.2113	8.64873	4.32092	4.80056	5.03115	0
1.2120	8.64873	2.18453	2.05656	2.89196	0
1.2127	8.64873	5.54258	-0.387048	3.20066	0
1.2133	8.64873	6.76423	0.225297	4.72787	0
1.2140	8.64873	4.01401	1.44421	4.1159	0
1.2147	8.64873	3.09927	2.05656	1.67344	0
1.2153	8.64873	0.96288	2.05656	-0.460331	0
1.2160	8.64873	-1.48043	2.66312	-0.157054	0
1.2167	8.64873	0.355062	5.10673	1.37016	0
1.2173	8.64873	2.79235	5.4129	1.37016	0
1.2180	8.64873	1.87762	3.88781	-0.157054	0
1.2187	8.64873	1.2698	4.49438	1.37016	0
1.2193	8.64873	0.655962	6.32564	3.50393	0
1.2200	8.64873	-0.559674	5.71907	1.67344	0
1.2207	8.64873	-0.559674	4.80056	-0.460331	0
1.2213	8.64873	-0.258774	2.9693	0.454916	0
1.2220	8.64873	-0.866592	1.13804	-0.157054	0
1.2227	8.64873	-1.17351	3.88781	-1.68427	0
1.2233	8.64873	-3.3099	7.55033	-0.460331	0
1.2240	8.64873	-6.96884	4.49438	-0.460331	0
1.2247	8.64873	-6.05411	1.44421	-3.21149	0
1.2253	8.64873	1.2698	3.88781	-3.51477	0
1.2260	8.64873	7.97987	4.49438	-5.04198	0
1.2267	8.64873	7.97987	1.13804	-7.78772	0
1.2273	8.64873	2.18453	2.05656	-5.04198	0
1.2280	8.64873	-3.61682	4.49438	-1.0723	0
1.2287	8.64873	-6.36102	2.9693	-1.37558	0
1.2293	8.64873	-7.88358	2.05656	-5.04198	0
1.2300	8.64873	-8.1905	3.88781	-7.17575	0
1.2307	8.64873	-8.1905	4.49438	-6.26051	0
1.2313	8.64873	-10.9407	3.88781	-4.12674	0
1.2320	8.64873	-13.0771	3.27547	-3.21149	0
1.2327	8.64873	-12.4633	2.9693	-2.9028	0
1.2333	8.64873	-14.9066	2.36273	-3.21149	0
1.2340	8.64873	-18.5655	2.9693	-6.56378	0
1.2347	8.64873	-17.6508	2.9693	-6.87248	0
1.2353	8.64873	-16.4291	2.05656	-4.73329	0
1.2360	8.64873	-17.3439	1.13804	-6.87248	0
1.2367	8.64873	-11.2416	1.75038	-9.31494	0
1.2373	8.64873	-1.48043	-0.387048	-7.78772	0
1.2380	8.64873	1.2698	-2.52448	-7.47903	0
1.2387	8.64873	1.2698	-0.993617	-5.64854	0
1.2393	8.64873	5.23566	0.225297	-2.29083	0
1.2400	8.64873	5.54258	-1.60596	-5.04198	0
1.2407	8.64873	3.40619	-1.60596	-7.78772	0
1.2413	8.64873	5.84949	0.225297	-3.81804	0
1.2420	8.64873	7.67897	-0.0808758	-1.37558	0
1.2427	8.64873	5.84949	-1.91213	-4.12674	0
1.2433	8.64873	6.15039	-1.91213	-4.43001	0
1.2440	8.64873	6.15039	0.225297	-3.21149	0
1.2447	8.64873	3.09927	2.66312	-1.68427	0
1.2453	8.64873	1.87762	1.13804	0.454916	0
1.2460	8.64873	3.09927	-0.693221	0.146223	0
1.2467	8.64873	5.54258	2.9693	-1.98755	0
1.2473	8.64873	9.20152	5.71907	0.146223	0
1.2480	8.64873	8.5937	2.66312	1.97672	0
1.2487	8.64873	1.2698	2.05656	-1.37558	0
1.2493	8.64873	-2.69606	3.88781	-3.51477	0
1.2500	8.64873	-1.78133	2.05656	-0.460331	0
1.2507	8.64873	-2.69606	0.837642	2.28541	0
1.2513	8.64873	-4.22464	2.9693	1.37016	0
1.2520	8.64873	-5.13937	2.9693	-0.769024	0
1.2527	8.64873	-7.88358	2.05656	0.146223	0
1.2533	8.64873	-7.88358	2.9693	1.37016	0
1.2540	8.64873	-5.13937	1.75038	1.37016	0
1.2547	8.64873	-3.91772	-0.387048	4.1159	0
1.2553	8.64873	-4.53155	-0.693221	5.9464	0
1.2560	8.64873	-2.39516	-1.60596	3.81263	0
1.2567	8.64873	0.048144	-0.693221	2.89196	0
1.2573	8.64873	0.048144	1.13804	5.03115	0
1.2580	8.64873	0.355062	-0.993617	5.03115	0
1.2587	8.64873	3.71311	-0.387048	5.64312	0
1.2593	8.64873	7.67897	4.49438	10.2194	0
1.2600	8.64873	7.67897	0.225297	9.91608	0
1.2607	8.64873	4.01401	-8.01248	4.72787	0
1.2613	8.64873	2.18453	-4.04957	3.81263	0
1.2620	8.64873	1.87762	1.44421	3.50393	0
1.2627	8.64873	-1.48043	-1.60596	2.58869	0
1.2633	8.64873	-5.13937	-0.993617	5.9464	0
1.2640	8.64873	-4.22464	3.88781	7.77689	0
1.2647	8.64873	-1.78133	3.58164	3.50393	0
1.2653	8.64873	-3.61682	2.05656	2.89196	0
1.2660	8.64873	-5.44629	2.9693	6.86165	0
1.2667	8.64873	-2.69606	2.05656	6.24968	0
1.2673	8.64873	-2.08825	1.44421	3.20066	0
1.2680	8.64873	-4.53155	2.9693	2.28541	0
1.2687	8.64873	-4.22464	2.05656	2.28541	0
1.2693	8.64873	-3.3099	0.225297	1.67344	0
1.2700	8.64873	-4.53155	1.13804	1.97672	0
1.2707	8.64873	-3.3099	4.19399	2.28541	0
1.2713	8.64873	-1.48043	7.55033	3.81263	0
1.2720	8.64873	-4.53155	5.4129	4.72787	0
1.2727	8.64873	-6.66794	0.837642	2.28541	0
1.2733	8.64873	-5.13937	2.9693	-0.460331	0
1.2740	8.64873	-5.44629	6.63181	-0.157054	0
1.2747	8.64873	-6.05411	3.58164	0.454916	0
1.2753	8.64873	-3.61682	0.837642	-0.157054	0
1.2760	8.64873	-0.866592	3.58164	-1.37558	0
1.2767	8.64873	1.87762	3.88781	-0.460331	0
1.2773	8.64873	4.32092	1.13804	2.28541	0
1.2780	8.64873	4.01401	2.05656	3.20066	0
1.2787	8.64873	1.87762	3.88781	0.454916	0
1.2793	8.64873	0.355062	2.9693	-1.37558	0
1.2800	8.64873	0.355062	2.9693	-1.0723	0
1.2807	8.64873	0.655962	2.9693	-0.769024	0
1.2813	8.64873	0.048144	3.88781	-0.769024	0
1.2820	8.64873	-0.866592	5.71907	-1.37558	0
1.2827	8.64873	-0.559674	4.80056	-1.68427	0
1.2833	8.64873	1.2698	2.9693	-0.769024	0
1.2840	8.64873	2.49145	5.4129	-0.460331	0
1.2847	8.64873	3.09927	6.63181	-2.29083	0
1.2853	8.64873	5.23566	2.36273	-3.51477	0
1.2860	8.64873	7.67897	-0.0808758	-2.59952	0
1.2867	8.64873	4.62784	1.13804	-1.37558	0
1.2873	8.64873	1.2698	1.75038	-1.0723	0
1.2880	8.64873	3.71311	1.44421	-2.9028	0
1.2887	8.64873	3.09927	1.13804	-3.81804	0
1.2893	8.64873	-1.48043	-0.693221	-2.29083	0
1.2900	8.64873	-1.48043	-0.387048	-1.37558	0
1.2907	8.64873	0.96288	1.13804	-1.98755	0
1.2913	8.64873	0.048144	-3.43722	-1.0723	0
1.2920	8.64873	-0.866592	-8.62482	0.146223	0
1.2927	8.64873	0.655962	-7.71208	-0.769024	0
1.2933	8.64873	2.79235	-6.79357	-1.37558	0
1.2940	8.64873	5.23566	-7.40591	-0.157054	0
1.2947	8.64873	5.84949	-4.35574	2.58869	0
1.2953	8.64873	3.40619	-0.693221	5.03115	0
1.2960	8.64873	0.96288	-1.91213	3.20066	0
1.2967	8.64873	2.49145	-3.74339	0.454916	0
1.2973	8.64873	5.84949	-4.35574	2.28541	0
1.2980	8.64873	4.01401	-4.96231	4.72787	0
1.2987	8.64873	-0.866592	-4.04957	3.81263	0
1.2993	8.64873	-1.17351	-2.52448	4.1159	0
1.3000	8.64873	1.57672	-4.35574	7.47362	0
1.3007	8.64873	3.09927	-6.187	7.16492	0
1.3013	8.64873	4.92874	-4.35574	4.72787	0
1.3020	8.64873	7.06513	-3.43722	5.64312	0
1.3027	8.64873	6.15039	-3.74339	6.86165	0
1.3033	8.64873	3.09927	-2.82488	4.72787	0
1.3040	8.64873	0.355062	-1.29979	4.1159	0
1.3047	8.64873	-1.78133	-1.60596	6.24968	0
1.3053	8.64873	-0.559674	-3.13105	8.08017	0
1.3060	8.64873	1.2698	-3.13105	7.47362	0
1.3067	8.64873	-0.559674	-1.60596	5.9464	0
1.3073	8.64873	-1.17351	-0.993617	6.86165	0
1.3080	8.64873	1.2698	-2.82488	9.60739	0
1.3087	8.64873	2.18453	-4.65613	6.86165	0
1.3093	8.64873	0.96288	-5.26848	2.28541	0
1.3100	8.64873	0.355062	-6.187	3.20066	0
1.3107	8.64873	-2.39516	-6.187	5.9464	0
1.3113	8.64873	-3.91772	-6.187	4.1159	0
1.3120	8.64873	-1.17351	-6.79357	2.89196	0
1.3127	8.64873	-1.17351	-5.88082	3.81263	0
1.3133	8.64873	-4.83245	-2.82488	2.28541	0
1.3140	8.64873	-3.00298	-3.13105	-1.0723	0
1.3147	8.64873	1.57672	-5.88082	-1.0723	0
1.3153	8.64873	2.18453	-5.26848	0.146223	0
1.3160	8.64873	2.49145	-4.35574	-1.37558	0
1.3167	8.64873	4.32092	-7.40591	-2.29083	0
1.3173	8.64873	2.18453	-8.01248	0.758193	0
1.3180	8.64873	0.355062	-5.57465	1.97672	0
1.3187	8.64873	2.18453	-5.57465	0.758193	0
1.3193	8.64873	0.355062	-5.88082	2.89196	0
1.3200	8.64873	-3.00298	-3.43722	4.1159	0
1.3207	8.64873	-0.559674	-3.43722	-0.157054	0
1.3213	8.64873	3.09927	-5.57465	-3.21149	0
1.3220	8.64873	3.09927	-5.26848	-1.68427	0
1.3227	8.64873	3.71311	-4.04957	-0.769024	0
1.3233	8.64873	4.62784	-4.96231	-1.37558	0
1.3240	8.64873	2.79235	-6.187	-1.37558	0
1.3247	8.64873	2.79235	-3.43722	0.146223	0
1.3253	8.64873	4.32092	2.05656	2.28541	0
1.3260	8.64873	4.92874	1.75038	1.06147	0
1.3267	8.64873	7.06513	-1.60596	-1.37558	0
1.3273	8.64873	8.5937	0.225297	-0.157054	0
1.3280	8.64873	5.84949	2.05656	1.97672	0
1.3287	8.64873	3.09927	1.13804	1.37016	0
1.3293	8.64873	6.45731	2.05656	1.37016	0
1.3300	8.64873	8.5937	3.88781	1.67344	0
1.3307	8.64873	6.76423	4.80056	2.28541	0
1.3313	8.64873	6.76423	6.02525	3.50393	0
1.3320	5.29188	6.45731	6.63181	1.37016	0
1.3327	4.37593	0.96288	6.32564	-1.37558	0
[truncated: 36,160 more rows]
