# Supplementary material for: Identification of Haptic Based Guiding Using Hard Reins
Source: PLoS One. 2015 Jul 22;10(7):e0132020. doi: 10.1371/journal.pone.0132020 (PMC4511788; doi:10.1371/journal.pone.0132020)
Supplement: S4 File — (ZIP) [file pone.0132020.s004.zip › EMGData2/Subject9/T9/t9.txt]

0.0000	-18.2549	-20.0244	-2.02285	-32.1403	0
0.0007	-10.0124	-14.8388	0.117607	-30.6136	0
0.0013	3.7205	-10.8688	0.729165	-26.6473	0
0.0020	12.5695	-5.07186	1.9464	-16.5741	0
0.0027	14.7047	1.03072	4.69253	-7.41909	0
0.0033	17.4534	1.03072	7.13288	-1.01058	0
0.0040	16.8433	-1.41102	9.27333	6.31343	0
0.0047	11.9595	1.94771	11.1021	14.8572	0
0.0053	11.0445	7.43896	12.3252	22.7924	0
0.0060	11.3495	11.409	13.8483	27.37	0
0.0067	11.9595	13.5451	15.9828	29.5052	0
0.0073	20.5035	15.3755	14.7656	32.2517	0
0.0080	25.9974	17.2059	12.0195	35.3052	0
0.0087	12.2645	18.4286	12.0195	36.2207	0
0.0093	-6.35216	17.8173	12.9309	35.6095	0
0.0100	-9.70734	17.8173	10.4906	33.1672	0
0.0107	-7.87724	19.0363	7.74444	28.2855	0
0.0113	-15.5062	15.9868	7.43866	23.7079	0
0.0120	-25.8839	8.96727	5.60987	16.9952	0
0.0127	-28.019	3.1668	0.117607	4.48242	0
0.0133	-27.409	2.25337	-5.37465	-5.58809	0
0.0140	-31.6827	2.55903	-5.68043	-8.33459	0
0.0147	-35.0379	0.725059	-4.15742	-14.1346	0
0.0153	-31.9878	-2.01879	-5.07475	-23.9008	0
0.0160	-26.4939	-3.24144	-8.73234	-30.3093	0
0.0167	-24.6638	-5.98884	-9.64968	-33.6644	0
0.0173	-24.6638	-11.1744	-6.29199	-35.4954	0
0.0180	-20.39	-13.9218	-4.4632	-36.1066	0
0.0187	-13.3711	-14.5332	-7.20933	-37.3264	0
0.0193	-7.26721	-14.2275	-7.20933	-36.7178	0
0.0200	-0.858303	-13.0049	-3.54586	-30.6136	0
0.0207	3.41548	-11.4801	-2.9343	-24.5093	0
0.0213	2.8019	-11.1744	-3.24008	-19.3206	0
0.0220	7.3807	-9.64968	2.55796	-10.1656	0
0.0227	16.5348	-6.90227	8.356	0.820419	0
0.0233	17.4534	-3.5471	8.96756	8.75295	0
0.0240	16.2297	0.117289	8.66178	15.4684	0
0.0247	23.5572	5.30288	10.1848	22.7924	0
0.0253	29.0475	10.7977	12.3252	30.1165	0
0.0260	31.1862	13.5451	14.154	36.525	0
0.0267	36.6765	15.3755	12.9309	42.018	0
0.0273	37.5951	18.1229	10.1848	45.3757	0
0.0280	33.6263	18.7307	8.66178	44.7645	0
0.0287	33.9314	18.1229	9.27333	43.2404	0
0.0293	31.7962	19.342	9.27333	43.2404	0
0.0300	22.3336	17.8173	7.43866	39.8827	0
0.0307	15.0097	13.5451	3.77519	34.3897	0
0.0313	9.51582	12.3224	1.9464	31.9475	0
0.0320	4.63555	9.57859	-1.41129	26.1502	0
0.0327	2.8019	3.77812	-7.20933	13.6374	0
0.0333	0.971798	0.725059	-9.64968	5.39792	0
0.0340	-2.07837	-1.10536	-9.03812	0.820419	0
0.0347	-2.07837	-5.98884	-10.567	-7.11483	0
0.0353	-7.87724	-10.261	-11.1727	-15.6586	0
0.0360	-18.2549	-13.9218	-11.4785	-21.4586	0
0.0367	-21.0001	-19.111	-15.1419	-27.5628	0
0.0373	-21.9151	-20.6357	-17.8881	-31.8334	0
0.0380	-27.409	-19.7188	-16.3651	-32.1403	0
0.0387	-27.1039	-20.3301	-15.4477	-31.2248	0
0.0393	-22.2201	-19.111	-15.4477	-29.3938	0
0.0400	-21.3051	-15.4466	-14.8362	-27.2559	0
0.0407	-17.9499	-14.2275	-12.7016	-22.9853	0
0.0413	-10.0124	-13.3105	-9.3439	-16.2698	0
0.0420	-3.29844	-9.64968	-6.29199	-8.94583	0
0.0427	3.7205	-9.34402	-2.62852	-2.23306	0
0.0433	11.0445	-10.261	1.02906	5.70219	0
0.0440	15.6197	-4.15487	2.25218	15.1642	0
0.0447	15.9247	4.69511	2.55796	21.8769	0
0.0453	9.2108	7.43896	4.99831	25.5389	0
0.0460	0.361764	9.57859	6.22143	31.032	0
0.0467	-1.77335	14.1529	6.22143	37.1362	0
0.0473	1.88685	14.7642	8.05022	39.2715	0
0.0480	7.07568	12.0168	6.8271	38.6602	0
0.0487	12.2645	12.6281	2.55796	38.9672	0
0.0493	15.3147	12.9338	1.64062	35.6095	0
0.0500	18.6734	10.1864	1.9464	29.201	0
0.0507	25.3873	10.492	0.117607	26.4545	0
0.0513	25.6924	10.492	-2.62852	24.9277	0
0.0520	15.0097	5.00077	-5.07475	14.5529	0
0.0527	4.63555	-2.63012	-5.98621	1.42894	0
0.0533	0.971798	-5.98884	-7.20933	-6.50359	0
0.0540	1.58183	-7.5136	-10.567	-13.8276	0
0.0547	2.19187	-9.95534	-12.09	-20.8473	0
0.0553	0.361764	-12.3971	-12.7016	-24.2051	0
0.0560	-2.68841	-12.0914	-16.3651	-30.3093	0
0.0567	-8.48727	-10.5631	-17.2765	-39.4643	0
0.0573	-15.5062	-11.4801	-15.1419	-41.2953	0
0.0580	-14.2861	-11.4801	-15.7535	-41.2953	0
0.0587	-8.18226	-9.64968	-15.1419	-45.2616	0
0.0593	-11.846	-8.12492	-10.8728	-43.4306	0
0.0600	-21.9151	-5.37752	-10.2612	-37.6333	0
0.0607	-25.5789	-1.41102	-11.7842	-38.5488	0
0.0613	-21.6101	0.422951	-9.03812	-36.4109	0
0.0620	-13.6761	0.117289	-6.90355	-22.9853	0
0.0627	-1.46834	0.422951	-5.37465	-11.9966	0
0.0633	13.7896	0.422951	-1.71707	-8.33459	0
0.0640	28.7425	0.422951	0.423386	-2.23306	0
0.0647	41.2553	1.64204	2.55796	5.70219	0
0.0653	47.0542	2.86469	6.22143	11.8064	0
0.0660	45.8341	5.00077	6.5272	18.2149	0
0.0667	38.2051	8.35595	6.8271	24.6234	0
0.0673	28.1325	10.7977	9.87901	28.2855	0
0.0680	20.8085	12.3224	8.96756	28.2855	0
0.0687	14.3996	14.1529	4.38675	25.5389	0
0.0693	2.8019	15.9868	2.55796	23.7079	0
0.0700	-10.931	16.2889	1.02906	22.1812	0
0.0707	-21.9151	13.2394	-0.493951	20.0459	0
0.0713	-33.2078	8.35595	-2.02285	15.7727	0
0.0720	-42.6669	4.08379	-8.42656	7.83745	0
0.0727	-39.9218	0.725059	-16.0593	-2.53732	0
0.0733	-27.714	-5.07186	-17.8881	-11.0811	0
0.0740	-21.0001	-10.5631	-18.1938	-19.6276	0
0.0747	-14.8962	-12.0914	-18.1938	-27.2559	0
0.0753	-1.16332	-12.7027	-14.8362	-32.4446	0
0.0760	4.63555	-15.1409	-14.5304	-39.7686	0
0.0767	-9.09731	-17.277	-16.3651	-47.0926	0
0.0773	-21.0001	-18.8053	-13.3131	-47.3969	0
0.0780	-19.17	-19.7188	-11.7842	-46.4814	0
0.0787	-16.4213	-19.4166	-14.2246	-48.3124	0
0.0793	-17.3363	-16.9749	-12.7016	-46.4814	0
0.0800	-14.8962	-13.9218	-8.12666	-42.8194	0
0.0807	-13.9811	-12.3971	-5.68043	-41.2953	0
0.0813	-17.9499	-13.3105	-2.9343	-35.8023	0
0.0820	-13.3711	-12.3971	0.423386	-25.7318	0
0.0827	-3.60346	-9.03835	3.16952	-16.8811	0
0.0833	-7.87724	-6.90227	7.43866	-7.11483	0
0.0840	-20.085	-6.59661	10.1848	2.65142	0
0.0847	-20.085	-2.93578	8.66178	7.53319	0
0.0853	-13.6761	2.25337	8.356	14.8572	0
0.0860	-10.0124	3.77812	9.27333	26.7587	0
0.0867	-0.24827	6.52553	8.356	33.4742	0
0.0873	14.3996	12.3224	6.8271	34.9982	0
0.0880	23.8623	15.0698	7.43866	37.4405	0
0.0887	28.7425	14.7642	7.43866	37.4405	0
0.0893	30.8812	15.3755	5.60987	34.3897	0
0.0900	32.1013	13.8508	4.69253	33.7785	0
0.0907	33.0163	10.492	2.86374	32.863	0
0.0913	24.7773	10.7977	-2.9343	26.4545	0
0.0920	5.85562	9.57859	-8.42656	17.6037	0
0.0927	-5.13209	2.25337	-10.2612	9.97543	0
0.0933	-4.52205	-3.5471	-11.4785	2.04018	0
0.0940	-5.4371	-4.46053	-13.6189	-5.58809	0
0.0947	-12.7611	-6.90227	-14.2246	-12.3036	0
0.0953	-21.3051	-10.8688	-14.2246	-17.7966	0
0.0960	-27.1039	-12.3971	-15.7535	-23.9008	0
0.0967	-26.4939	-15.1409	-17.8881	-30.3093	0
0.0973	-23.1352	-17.8883	-20.0285	-33.9713	0
0.0980	-20.39	-18.194	-20.94	-34.8868	0
0.0987	-19.17	-18.4997	-17.2765	-35.8023	0
0.0993	-16.7263	-19.7188	-12.7016	-34.8868	0
0.1000	-10.0124	-18.8053	-12.7016	-32.1403	0
0.1007	-0.553287	-16.0579	-12.09	-28.7826	0
0.1013	1.88685	-13.3105	-8.12666	-21.4586	0
0.1020	1.88685	-10.261	-4.15742	-11.0811	0
0.1027	7.99073	-10.5631	-1.41129	-4.06406	0
0.1033	17.4534	-12.3971	0.117607	2.65142	0
0.1040	26.6074	-12.0914	2.25218	14.2487	0
0.1047	32.7113	-9.95534	6.5272	22.7924	0
0.1053	32.7113	-6.29095	8.356	25.5389	0
0.1060	28.4375	0.422951	8.66178	32.2517	0
0.1067	22.3336	5.60854	11.7137	42.9335	0
0.1073	12.8746	5.9142	13.8483	47.511	0
0.1080	5.24558	6.52553	12.0195	46.5955	0
0.1087	3.7205	8.66161	11.1021	45.3757	0
0.1093	2.8019	10.492	11.1021	42.6292	0
0.1100	3.41548	12.9338	8.66178	37.1362	0
0.1107	4.63555	16.5946	6.5272	32.863	0
0.1113	2.8019	17.8173	6.5272	29.8122	0
0.1120	2.8019	18.1229	4.69253	21.8769	0
0.1127	7.68572	19.9533	1.02906	11.1952	0
0.1133	10.4344	18.7307	-0.493951	4.17545	0
0.1140	14.3996	12.3224	0.117607	-1.01058	0
0.1147	20.5035	6.21987	-1.41129	-8.33459	0
0.1153	16.2297	3.47246	-5.37465	-15.0501	0
0.1160	0.971798	-0.188373	-6.29199	-21.7628	0
0.1167	-13.0661	-6.90227	-4.76897	-29.6981	0
0.1173	-20.085	-13.3105	-5.37465	-31.2248	0
0.1180	-22.2201	-14.5332	-5.68043	-26.9516	0
0.1187	-24.6638	-12.3971	-2.02285	-28.1714	0
0.1193	-31.0727	-13.3105	1.9464	-29.3938	0
0.1200	-30.1541	-15.7523	2.86374	-22.9853	0
0.1207	-19.78	-13.3105	2.55796	-19.0163	0
0.1213	-10.931	-9.64968	2.86374	-18.4051	0
0.1220	-3.91202	-8.73269	4.69253	-7.72607	0
0.1227	1.88685	-4.76619	7.43866	6.31343	0
0.1233	2.8019	2.86469	10.1848	11.1952	0
0.1240	4.94057	9.27293	13.5425	15.4684	0
0.1247	11.3495	11.409	14.7656	25.5389	0
0.1253	11.0445	9.8807	12.9309	33.4742	0
0.1260	8.90579	10.492	12.9309	39.5757	0
0.1267	11.6545	14.7642	16.2886	45.68	0
0.1273	7.99073	14.1529	16.5944	47.511	0
0.1280	-1.16332	10.1864	14.4598	46.5955	0
0.1287	-1.16332	12.3224	13.8483	46.5955	0
0.1293	7.07568	15.9868	13.2367	45.3757	0
0.1300	18.3684	13.2394	11.7137	42.9335	0
0.1307	26.9124	10.7977	12.9309	41.7137	0
0.1313	23.5572	6.52553	13.8483	35.6095	0
0.1320	11.3495	-2.32445	10.1848	24.3192	0
0.1327	3.7205	-6.90227	3.77519	14.5529	0
0.1333	-2.68841	-7.81926	0.423386	7.22893	0
0.1340	-10.6259	-11.7858	1.33484	-1.31756	0
0.1347	-12.7611	-12.3971	1.33484	-11.0811	0
0.1353	-9.70734	-9.95534	-2.02285	-19.6276	0
0.1360	-10.931	-13.3105	-5.37465	-26.0361	0
0.1367	-16.4213	-17.277	-5.98621	-30.6136	0
0.1373	-21.0001	-16.3636	-4.4632	-33.9713	0
0.1380	-22.8302	-15.1409	-2.9343	-34.2756	0
0.1387	-19.78	-14.2275	-1.10551	-33.0558	0
0.1393	-15.5062	-13.3105	-1.41129	-32.1403	0
0.1400	-12.7611	-14.2275	-0.799729	-30.6136	0
0.1407	-9.70734	-14.5332	2.86374	-26.6473	0
0.1413	-4.52205	-12.3971	4.99831	-21.1516	0
0.1420	0.971798	-7.81926	4.38675	-14.4388	0
0.1427	5.5506	-0.188373	7.74444	-5.58809	0
0.1433	8.90579	4.38945	13.8483	3.87118	0
0.1440	10.7394	3.1668	15.3772	12.4177	0
0.1447	8.60077	3.77812	14.4598	18.8262	0
0.1453	7.07568	7.74462	15.3772	23.7079	0
0.1460	14.0946	10.492	16.5944	29.5052	0
0.1467	22.9437	14.4585	16.9002	35.6095	0
0.1473	20.1985	20.5647	16.5944	39.2715	0
0.1480	11.0445	22.3951	16.2886	40.187	0
0.1487	8.29575	19.6477	15.3772	39.2715	0
0.1493	7.99073	18.7307	13.8483	37.4405	0
0.1500	6.16063	21.1724	12.0195	35.3052	0
0.1507	8.29575	21.4781	9.27333	33.1672	0
0.1513	11.0445	18.4286	7.43866	28.5897	0
0.1520	11.9595	15.3755	6.8271	18.2149	0
0.1527	12.8746	14.7642	4.08097	7.22893	0
0.1533	11.9595	13.5451	1.02906	0.820419	0
0.1540	7.3807	10.7977	-0.799729	-6.81057	0
0.1547	2.8019	6.83119	-2.62852	-17.1853	0
0.1553	-4.21704	1.94771	-4.4632	-22.9853	0
0.1560	-11.846	-5.37752	-5.07475	-28.4783	0
0.1567	-15.5062	-10.8688	-7.82088	-38.5488	0
0.1573	-19.475	-11.1744	-11.1727	-44.3461	0
0.1580	-25.5789	-10.5631	-10.567	-43.1264	0
0.1587	-28.629	-14.2275	-9.3439	-43.7349	0
0.1593	-32.9028	-16.0579	-9.03812	-44.9574	0
0.1600	-38.3967	-14.5332	-6.90355	-41.5996	0
0.1607	-34.4279	-13.3105	-6.59777	-37.0221	0
0.1613	-21.0001	-12.3971	-5.68043	-32.1403	0
0.1620	-10.3174	-7.81926	1.64062	-23.5938	0
0.1627	-4.52205	-2.93578	7.43866	-14.7431	0
0.1633	2.49688	-0.799697	6.22143	-6.50359	0
0.1640	10.4344	3.1668	5.91565	2.65142	0
0.1647	12.8746	10.1864	8.356	9.05993	0
0.1653	11.9595	12.3224	10.4906	13.6374	0
0.1660	15.3147	9.57859	14.4598	20.0459	0
0.1667	19.5885	11.409	17.2059	25.8432	0
0.1673	18.3684	15.6812	15.9828	29.201	0
0.1680	17.7584	14.7642	13.2367	31.9475	0
0.1687	20.8085	11.7147	9.27333	31.6432	0
0.1693	17.4534	10.492	8.356	27.37	0
0.1700	11.6545	8.66161	12.631	24.3192	0
0.1707	12.2645	5.9142	13.2367	23.0967	0
0.1713	18.6734	2.55903	6.5272	18.2149	0
0.1720	24.7773	-1.41102	3.16952	8.14443	0
0.1727	25.3873	-2.01879	4.99831	-1.01058	0
0.1733	16.5348	-0.494035	3.4753	-7.11483	0
0.1740	6.16063	-2.32445	-1.71707	-14.7431	0
0.1747	-6.65717	-4.46053	-4.4632	-24.5093	0
0.1753	-24.0502	-2.32445	-5.68043	-32.1403	0
0.1760	-35.648	-1.10536	-8.12666	-37.6333	0
0.1767	-43.2769	-4.76619	-9.95546	-44.6504	0
0.1773	-55.7897	-11.1744	-8.73234	-50.7546	0
0.1780	-58.5384	-16.3636	-9.03812	-51.3659	0
0.1787	-48.1608	-15.7523	-12.7016	-47.3969	0
0.1793	-48.4658	-13.3105	-14.5304	-43.1264	0
0.1800	-50.9059	-16.9749	-12.7016	-41.9039	0
0.1807	-30.1541	-20.6357	-11.7842	-42.2108	0
0.1813	-0.858303	-16.6692	-10.567	-39.1574	0
0.1820	15.9247	-11.4801	-7.20933	-29.0869	0
0.1827	24.1673	-9.03835	-3.85164	-18.1008	0
0.1833	24.1673	-5.07186	-2.32274	-12.3036	0
0.1840	19.8935	1.64204	0.423386	-5.28383	0
0.1847	22.6386	6.52553	4.38675	5.39792	0
0.1853	26.3024	7.74462	4.99831	12.1107	0
0.1860	22.0286	6.21987	5.60987	16.0797	0
0.1867	18.9784	5.00077	9.87901	22.7924	0
0.1873	22.0286	6.21987	12.9309	27.6742	0
0.1880	26.6074	10.492	12.3252	28.2855	0
0.1887	28.4375	12.6281	12.9309	29.8122	0
0.1893	24.7773	10.1864	11.4079	29.8122	0
0.1900	21.1136	5.9142	5.91565	24.9277	0
0.1907	19.5885	2.55903	4.99831	20.6572	0
0.1913	13.4846	-0.494035	8.66178	18.2149	0
0.1920	3.41548	-2.93578	6.22143	9.97543	0
0.1927	-1.46834	-1.10536	0.117607	-2.53732	0
0.1933	-2.99342	-0.188373	-2.62852	-10.7768	0
0.1940	-6.35216	-4.46053	-4.4632	-15.9656	0
0.1947	-8.79229	-8.73269	-8.12666	-23.9008	0
0.1953	-11.846	-10.5631	-9.3439	-31.2248	0
0.1960	-15.2012	-12.7027	-8.12666	-37.9376	0
0.1967	-16.1162	-15.7523	-8.42656	-45.2616	0
0.1973	-14.8962	-19.4166	-9.95546	-47.7039	0
0.1980	-11.541	-22.1605	-9.03812	-45.8729	0
0.1987	-9.70734	-19.7188	-9.3439	-48.6194	0
0.1993	-16.1162	-14.5332	-10.8728	-50.7546	0
0.2000	-22.5251	-12.7027	-7.82088	-45.8729	0
0.2007	-19.78	-12.3971	-1.41129	-38.8531	0
0.2013	-17.3363	-10.261	0.423386	-32.4446	0
0.2020	-15.5062	-7.20794	0.117607	-23.9008	0
0.2027	-5.4371	-2.32445	4.08097	-13.8276	0
0.2033	1.88685	5.30288	8.05022	-2.53732	0
0.2040	3.41548	9.8807	7.43866	6.92195	0
0.2047	9.82084	10.492	7.43866	11.5022	0
0.2053	15.9247	14.1529	8.66178	16.3839	0
0.2060	16.5348	18.7307	8.356	24.9277	0
0.2067	19.8935	18.7307	8.05022	32.5587	0
0.2073	22.0286	19.342	8.96756	37.1362	0
0.2080	18.0634	21.7837	8.356	38.6602	0
0.2087	22.0286	20.259	5.30409	37.7447	0
0.2093	32.7113	15.9868	1.9464	37.4405	0
0.2100	34.8464	14.1529	0.117607	37.4405	0
0.2107	30.2676	12.3224	-1.71707	36.525	0
0.2113	28.4375	7.74462	-6.90355	33.7785	0
0.2120	26.6074	6.21987	-9.95546	25.5389	0
0.2127	16.2297	5.00077	-9.64968	14.8572	0
0.2133	-2.99342	-2.32445	-12.09	8.44869	0
0.2140	-19.17	-9.95534	-19.1112	3.56692	0
0.2147	-28.324	-12.7027	-22.1631	-5.58809	0
0.2153	-38.7017	-16.0579	-20.3284	-13.2191	0
0.2160	-47.5507	-20.6357	-21.5515	-18.1008	0
0.2167	-51.5195	-19.7188	-24.2977	-25.7318	0
0.2173	-54.5697	-16.9749	-24.2977	-30.0024	0
0.2180	-50.9059	-20.0244	-24.2977	-28.7826	0
0.2187	-38.3967	-23.6888	-24.6034	-28.4783	0
0.2193	-32.9028	-21.5527	-24.6034	-26.9516	0
0.2200	-33.5129	-17.8883	-23.3803	-22.9853	0
0.2207	-27.1039	-15.4466	-19.1112	-22.0698	0
0.2213	-19.78	-13.3105	-14.5304	-18.4051	0
0.2220	-16.1162	-8.42703	-14.5304	-7.41909	0
0.2227	-6.96219	-3.24144	-14.8362	2.65142	0
0.2233	4.94057	-1.41102	-9.64968	7.22893	0
0.2240	10.7394	-2.32445	-5.37465	14.5529	0
0.2247	13.1796	-0.494035	-6.29199	24.6234	0
0.2253	16.5348	5.60854	-4.4632	31.9475	0
0.2260	19.8935	10.1864	0.117607	38.356	0
0.2267	22.3336	12.3224	1.33484	44.4602	0
0.2273	21.7236	14.4585	1.33484	47.511	0
0.2280	21.1136	16.2889	2.55796	48.4265	0
0.2287	24.7773	13.2394	1.9464	47.818	0
0.2293	24.1673	9.57859	1.33484	46.9025	0
0.2300	17.7584	12.9338	1.9464	45.3757	0
0.2307	16.8433	16.2889	1.64062	42.018	0
0.2313	18.6734	12.6281	-0.799729	36.525	0
0.2320	15.0097	8.35595	-3.54586	29.201	0
0.2327	8.29575	7.74462	-5.37465	19.4347	0
0.2333	2.49688	8.05028	-6.29199	10.5867	0
0.2340	-2.07837	6.83119	-5.98621	3.87118	0
0.2347	-5.4371	2.25337	-6.59777	-1.92608	0
0.2353	-8.48727	-4.15487	-9.95546	-7.41909	0
0.2360	-9.40232	-6.90227	-12.09	-12.9121	0
0.2367	-9.09731	-6.90227	-10.2612	-19.0163	0
0.2373	-12.7611	-10.5631	-6.90355	-22.9853	0
0.2380	-16.4213	-13.9218	-5.98621	-22.9853	0
0.2387	-13.6761	-14.5332	-5.37465	-23.2896	0
0.2393	-12.7611	-16.6692	-2.62852	-23.9008	0
0.2400	-15.5062	-17.8883	-0.188172	-20.8473	0
0.2407	-12.151	-15.7523	-2.9343	-17.4896	0
0.2413	-4.21704	-13.3105	-4.76897	-14.7431	0
0.2420	0.361764	-12.0914	-0.188172	-9.25009	0
0.2427	3.41548	-9.03835	4.99831	0.20918	0
0.2433	6.16063	-2.93578	6.5272	9.97543	0
0.2440	8.90579	2.86469	7.13288	17.6037	0
0.2447	14.7047	3.77812	8.66178	23.7079	0
0.2453	21.1136	4.08379	10.7963	27.37	0
0.2460	24.7773	11.1033	10.4906	31.3362	0
0.2467	28.4375	18.7307	10.4906	36.525	0
0.2473	33.0163	20.5647	13.5425	40.7982	0
0.2480	34.8464	21.4781	14.7656	41.1025	0
0.2487	31.1862	23.9198	10.4906	39.2715	0
0.2493	24.1673	22.3951	8.356	39.8827	0
0.2500	20.8085	21.1724	9.27333	39.5757	0
0.2507	19.5885	21.4781	8.05022	35.6095	0
0.2513	13.4846	16.9003	6.22143	28.8967	0
0.2520	7.99073	10.1864	4.08097	21.5727	0
0.2527	6.77067	8.66161	-0.188172	13.0262	0
0.2533	1.88685	7.13685	-2.32274	3.56692	0
0.2540	-6.04714	1.33638	-1.71707	-3.75709	0
0.2547	-10.6259	-4.46053	-5.37465	-10.4726	0
0.2553	-15.2012	-8.12492	-8.73234	-19.0163	0
0.2560	-20.085	-12.7027	-6.59777	-28.4783	0
0.2567	-23.1352	-16.3636	-5.37465	-34.8868	0
0.2573	-28.324	-16.9749	-7.82088	-37.0221	0
0.2580	-32.5978	-16.6692	-8.73234	-39.4643	0
0.2587	-28.324	-16.9749	-8.73234	-43.1264	0
0.2593	-22.8302	-15.1409	-9.03812	-42.2108	0
0.2600	-22.2201	-10.8688	-8.12666	-37.3264	0
0.2607	-21.0001	-9.95534	-5.37465	-34.2756	0
0.2613	-17.0313	-13.9218	-2.32274	-31.5291	0
0.2620	-11.846	-13.3105	1.9464	-24.8163	0
0.2627	-5.4371	-5.98884	6.22143	-14.1346	0
0.2633	-2.68841	-3.24144	8.96756	-4.36833	0
0.2640	-2.68841	-5.98884	9.87901	2.65142	0
0.2647	-1.77335	-4.15487	10.1848	8.75295	0
0.2653	1.58183	1.64204	10.1848	16.0797	0
0.2660	7.3807	5.00077	11.4079	22.7924	0
0.2667	13.7896	5.9142	13.8483	27.0657	0
0.2673	17.4534	6.21987	13.8483	30.1165	0
0.2680	18.3684	6.52553	10.1848	32.5587	0
0.2687	18.3684	6.83119	10.1848	32.863	0
0.2693	15.9247	6.83119	13.5425	31.032	0
0.2700	12.2645	7.74462	12.0195	28.5897	0
0.2707	10.4344	9.8807	7.43866	27.0657	0
0.2713	8.90579	10.492	6.22143	24.0122	0
0.2720	7.07568	8.35595	4.08097	15.1642	0
0.2727	2.49688	8.96727	-0.188172	2.95568	0
0.2733	-6.65717	10.1864	-1.71707	-4.06406	0
0.2740	-10.0124	6.83119	-1.71707	-8.33459	0
0.2747	-8.18226	1.94771	-2.62852	-17.1853	0
0.2753	-16.4213	-3.24144	-2.62852	-26.0361	0
0.2760	-28.324	-11.4801	-5.37465	-31.8334	0
0.2767	-21.6101	-18.4997	-7.82088	-38.5488	0
0.2773	-8.18226	-22.4662	-8.12666	-44.0419	0
0.2780	-10.931	-26.127	-9.03812	-43.4306	0
0.2787	-20.39	-26.127	-10.567	-43.7349	0
0.2793	-23.4402	-23.3831	-9.3439	-45.8729	0
0.2800	-27.409	-21.5527	-9.03812	-44.6504	0
0.2807	-31.0727	-18.8053	-8.12666	-40.3798	0
0.2813	-28.324	-13.6162	-3.54586	-34.2756	0
0.2820	-21.9151	-10.8688	0.117607	-24.8163	0
0.2827	-17.0313	-8.73269	0.117607	-15.3543	0
0.2833	-14.2861	-4.46053	0.729165	-8.94583	0
0.2840	-13.3711	-2.93578	2.25218	-2.53732	0
0.2847	-10.6259	-2.93578	2.86374	5.09095	0
0.2853	-3.29844	0.725059	4.99831	12.7219	0
0.2860	7.68572	5.30288	7.74444	18.8262	0
0.2867	18.3684	8.66161	11.1021	24.6234	0
0.2873	22.9437	10.1864	13.8483	29.201	0
0.2880	23.5572	6.83119	11.4079	29.8122	0
0.2887	27.2174	4.08379	5.91565	26.4545	0
0.2893	32.1013	5.9142	4.08097	26.7587	0
0.2900	32.1013	6.21987	4.38675	27.37	0
0.2907	30.2676	4.38945	2.86374	21.5727	0
0.2913	26.9124	4.38945	1.9464	15.4684	0
0.2920	19.5885	3.77812	-0.799729	9.97543	0
0.2927	14.7047	1.33638	-5.37465	-0.40206	0
0.2933	15.3147	1.33638	-7.20933	-9.55707	0
0.2940	13.1796	2.25337	-8.42656	-14.1346	0
0.2947	7.3807	1.33638	-12.7016	-22.3741	0
0.2953	3.7205	0.422951	-13.6189	-31.2248	0
0.2960	1.58183	-2.63012	-10.8728	-34.8868	0
0.2967	-4.82707	-7.20794	-12.7016	-41.5996	0
0.2973	-12.7611	-7.81926	-15.7535	-48.0081	0
0.2980	-15.5062	-6.90227	-12.7016	-46.4814	0
0.2987	-15.8112	-9.64968	-9.95546	-44.0419	0
0.2993	-19.17	-9.95534	-9.95546	-44.0419	0
0.3000	-19.17	-7.20794	-8.73234	-41.2953	0
0.3007	-10.6259	-7.81926	-7.5151	-38.8531	0
0.3013	1.88685	-9.95534	-8.12666	-35.1911	0
0.3020	10.1294	-8.42703	-6.90355	-24.5093	0
0.3027	11.0445	-5.07186	-2.62852	-13.5233	0
0.3033	7.99073	-3.24144	1.02906	-7.11483	0
0.3040	10.4344	-1.41102	3.4753	1.42894	0
0.3047	16.2297	1.64204	7.43866	10.2797	0
0.3053	16.5348	3.1668	12.631	15.4684	0
0.3060	17.4534	5.9142	14.154	22.7924	0
0.3067	22.6386	12.3224	14.4598	33.1672	0
0.3073	25.3873	17.8173	15.9828	37.1362	0
0.3080	26.6074	18.1229	15.9828	35.9137	0
0.3087	29.6576	18.1229	12.9309	37.4405	0
0.3093	28.7425	19.0363	11.1021	39.2715	0
0.3100	23.8623	16.9003	10.1848	37.4405	0
0.3107	17.4534	11.409	7.74444	35.3052	0
0.3113	9.2108	6.21987	7.43866	32.5587	0
0.3120	0.971798	1.33638	7.13288	22.7924	0
0.3127	-5.4371	-2.32445	2.55796	8.44869	0
0.3133	-17.9499	-3.24144	0.423386	-0.0950817	0
0.3140	-31.9878	-3.24144	1.9464	-5.58809	0
0.3147	-36.563	-4.15487	0.729165	-13.5233	0
0.3153	-32.5978	-4.15487	-0.799729	-20.8473	0
0.3160	-32.5978	-3.5471	0.729165	-26.6473	0
0.3167	-37.4781	-5.68318	-0.799729	-33.6644	0
0.3173	-35.343	-9.34402	-2.02285	-39.1574	0
0.3180	-21.6101	-10.5631	0.729165	-40.3798	0
0.3187	-8.79229	-13.6162	1.9464	-39.7686	0
0.3193	-7.87724	-19.111	1.02906	-39.4643	0
0.3200	-11.846	-20.6357	3.77519	-38.2419	0
0.3207	-13.3711	-18.194	7.43866	-34.8868	0
0.3213	-13.9811	-16.0579	8.356	-29.0869	0
0.3220	-14.8962	-11.4801	10.1848	-21.1516	0
0.3227	-13.3711	-5.68318	12.9309	-12.9121	0
0.3233	-8.18226	-3.5471	15.677	-4.36833	0
0.3240	0.0567473	-4.15487	18.1233	2.04018	0
0.3247	7.99073	-4.15487	17.5117	7.53319	0
0.3253	11.3495	-0.494035	16.2886	15.4684	0
0.3260	11.0445	6.21987	19.0347	23.4037	0
0.3267	10.1294	11.409	20.8694	29.201	0
0.3273	8.60077	10.7977	19.3405	33.1672	0
0.3280	7.07568	8.66161	17.5117	35.6095	0
0.3287	7.99073	8.66161	15.9828	35.6095	0
0.3293	8.90579	7.43896	15.0714	34.0827	0
0.3300	7.3807	7.43896	14.4598	32.2517	0
0.3307	5.5506	9.8807	11.7137	27.9812	0
0.3313	4.63555	10.1864	8.66178	21.2657	0
0.3320	1.88685	7.13685	7.43866	14.2487	0
0.3327	-2.68841	3.1668	4.99831	7.53319	0
0.3333	-4.82707	-0.188373	0.117607	0.513441	0
0.3340	-6.35216	-1.71313	-2.32274	-8.64157	0
0.3347	-12.151	-4.15487	-2.32274	-17.1853	0
0.3353	-22.5251	-9.03835	-2.9343	-22.9853	0
0.3360	-28.324	-12.3971	-6.90355	-28.4783	0
0.3367	-26.4939	-13.0049	-11.7842	-34.8868	0
0.3373	-21.0001	-14.2275	-12.09	-37.9376	0
0.3380	-19.17	-16.0579	-7.5151	-38.5488	0
0.3387	-20.085	-17.277	-5.37465	-38.5488	0
0.3393	-21.0001	-19.4166	-7.5151	-38.2419	0
0.3400	-19.78	-19.7188	-7.20933	-36.7178	0
0.3407	-15.2012	-16.9749	-3.85164	-33.6644	0
0.3413	-10.931	-14.8388	-2.62852	-27.8671	0
0.3420	-8.79229	-14.2275	-2.02285	-19.3206	0
0.3427	-3.60346	-9.03835	0.423386	-10.1656	0
0.3433	2.49688	-2.63012	1.9464	-1.62182	0
0.3440	4.63555	-1.71313	2.86374	6.92195	0
0.3447	5.5506	-0.494035	7.74444	15.7727	0
0.3453	9.2108	5.30288	10.7963	21.8769	0
0.3460	12.8746	10.492	9.27333	25.8432	0
0.3467	12.8746	12.3224	10.4906	33.1672	0
0.3473	11.9595	15.9868	13.5425	41.1025	0
0.3480	14.0946	19.6477	10.4906	42.3249	0
0.3487	22.3336	19.6477	5.60987	40.187	0
0.3493	32.1013	18.1229	5.30409	39.2715	0
0.3500	36.9815	15.6812	6.22143	36.8292	0
0.3507	36.6765	10.1864	6.22143	33.1672	0
0.3513	34.2364	5.9142	5.60987	29.5052	0
0.3520	29.3526	5.9142	1.9464	21.8769	0
0.3527	21.1136	5.9142	-2.9343	13.0262	0
0.3533	11.6545	5.9142	-6.29199	6.92195	0
0.3540	-1.46834	4.08379	-8.12666	-1.01058	0
0.3547	-25.2738	-1.71313	-11.1727	-11.0811	0
0.3553	-54.2646	-7.20794	-13.3131	-17.1853	0
0.3560	-75.3215	-8.12492	-14.5304	-21.7628	0
0.3567	-81.4253	-9.95534	-16.0593	-26.9516	0
0.3573	-74.7114	-13.3105	-17.5823	-29.6981	0
0.3580	-60.3685	-11.4801	-18.8054	-31.5291	0
0.3587	-47.2457	-7.20794	-16.6708	-32.7489	0
0.3593	-39.3117	-8.12492	-12.7016	-28.4783	0
0.3600	-28.324	-10.5631	-11.1727	-23.9008	0
0.3607	-12.7611	-9.03835	-12.7016	-23.5938	0
0.3613	0.0567473	-6.90227	-11.7842	-21.4586	0
0.3620	8.29575	-5.98884	-8.42656	-13.5233	0
0.3627	15.3147	-0.494035	-5.37465	-2.84158	0
0.3633	18.3684	7.13685	-1.71707	6.00645	0
0.3640	14.7047	9.57859	0.423386	10.5867	0
0.3647	9.2108	7.13685	1.64062	14.5529	0
0.3653	10.4344	8.05028	4.08097	24.6234	0
0.3660	20.1985	11.409	4.99831	33.4742	0
0.3667	30.8812	11.409	3.4753	37.4405	0
0.3673	37.5951	8.66161	2.55796	41.1025	0
0.3680	39.4252	7.13685	3.16952	44.1559	0
0.3687	34.5414	7.43896	2.86374	44.1559	0
0.3693	28.7425	8.05028	1.9464	45.0714	0
0.3700	29.6576	8.66161	1.9464	43.849	0
0.3707	28.4375	8.96727	1.33484	39.2715	0
0.3713	17.7584	6.83119	0.729165	35.6095	0
0.3720	9.2108	-0.188373	-2.62852	28.2855	0
0.3727	8.60077	-5.07186	-9.03812	16.0797	0
0.3733	8.29575	-2.32445	-13.0074	6.31343	0
0.3740	5.24558	-1.41102	-12.7016	-1.62182	0
0.3747	1.88685	-7.5136	-12.7016	-10.7768	0
0.3753	-0.553287	-10.5631	-15.7535	-16.5741	0
0.3760	-2.68841	-9.64968	-19.1112	-22.9853	0
0.3767	-4.52205	-16.0579	-20.94	-32.1403	0
0.3773	-2.68841	-27.044	-20.94	-37.6333	0
0.3780	2.8019	-30.097	-18.4996	-37.6333	0
0.3787	2.8019	-29.7914	-18.1938	-37.6333	0
0.3793	-2.68841	-32.8409	-20.6342	-38.5488	0
0.3800	-5.4371	-34.3692	-19.7227	-37.9376	0
0.3807	-11.236	-31.6218	-16.9766	-35.8023	0
0.3813	-21.6101	-27.044	-15.7535	-30.6136	0
0.3820	-21.3051	-20.6357	-12.7016	-24.5093	0
0.3827	-13.3711	-10.5631	-8.12666	-16.8811	0
0.3833	-14.2861	-0.799697	-8.73234	-8.03033	0
0.3840	-18.2549	6.52553	-8.42656	0.20918	0
0.3847	-16.7263	13.5451	-4.4632	6.61769	0
0.3853	-16.1162	19.0363	-2.32274	12.7219	0
0.3860	-17.0313	20.259	-1.71707	17.9107	0
0.3867	-13.9811	21.4781	-0.188172	23.4037	0
0.3873	-5.4371	23.0028	0.729165	28.2855	0
0.3880	9.82084	22.0894	1.33484	30.4207	0
0.3887	18.9784	20.5647	1.02906	32.5587	0
0.3893	15.0097	22.3951	-1.71707	33.1672	0
0.3900	10.7394	24.8368	-0.799729	29.201	0
0.3907	11.0445	25.1425	1.64062	24.9277	0
0.3913	8.29575	22.0894	-1.71707	21.2657	0
0.3920	5.5506	15.9868	-6.59777	13.6374	0
0.3927	1.88685	11.409	-6.29199	4.78669	0
0.3933	-5.4371	8.05028	-7.5151	-1.31756	0
0.3940	-4.82707	1.64204	-11.7842	-9.25009	0
0.3947	3.11046	-4.15487	-11.4785	-17.4896	0
0.3953	3.11046	-6.90227	-9.03812	-22.3741	0
0.3960	0.0567473	-9.03835	-10.2612	-27.2559	0
0.3967	3.7205	-9.03835	-13.3131	-35.4954	0
0.3973	4.94057	-7.81926	-13.6189	-42.2108	0
0.3980	2.8019	-8.73269	-12.09	-42.5151	0
0.3987	-0.24827	-9.03835	-11.4785	-39.7686	0
0.3993	-7.26721	-8.12492	-11.4785	-40.3798	0
0.4000	-13.0661	-9.64968	-10.8728	-40.0729	0
0.4007	-13.0661	-11.4801	-9.95546	-33.9713	0
0.4013	-17.0313	-10.5631	-8.12666	-27.8671	0
0.4020	-17.6449	-11.1744	-6.29199	-22.0698	0
0.4027	-4.82707	-10.5631	-2.62852	-11.0811	0
0.4033	7.3807	-2.93578	2.55796	-1.62182	0
0.4040	10.4344	4.38945	6.22143	0.820419	0
0.4047	18.0634	3.77812	7.43866	7.53319	0
0.4053	29.9626	3.47246	8.356	19.7417	0
0.4060	35.7615	9.57859	10.1848	27.0657	0
0.4067	36.3715	14.1529	13.8483	32.2517	0
0.4073	31.4912	12.3224	17.5117	37.4405	0
0.4080	23.8623	8.96727	15.3772	38.0517	0
0.4087	22.6386	9.27293	11.1021	37.7447	0
0.4093	25.9974	12.3224	10.4906	39.8827	0
0.4100	25.3873	12.9338	8.356	36.8292	0
0.4107	21.7236	9.57859	6.5272	31.3362	0
0.4113	18.3684	7.74462	8.356	28.2855	0
0.4120	13.7896	7.13685	7.43866	21.8769	0
0.4127	8.29575	3.1668	2.55796	12.7219	0
0.4133	3.11046	-2.32445	-0.188172	6.31343	0
0.4140	-1.46834	-5.68318	-2.02285	-1.01058	0
0.4147	-5.4371	-9.64968	-4.4632	-10.1656	0
0.4153	-12.456	-13.3105	-5.37465	-16.2698	0
0.4160	-20.085	-13.3105	-5.98621	-22.6783	0
0.4167	-24.6638	-13.3105	-8.42656	-30.6136	0
0.4173	-27.714	-15.4466	-9.03812	-34.2756	0
0.4180	-27.409	-16.0579	-5.98621	-33.0558	0
0.4187	-22.8302	-16.6692	-2.02285	-31.8334	0
0.4193	-24.9688	-19.7188	-1.10551	-30.3093	0
0.4200	-30.4591	-21.8548	-1.71707	-30.3093	0
0.4207	-24.6638	-22.4662	0.423386	-30.3093	0
0.4213	-12.7611	-20.9414	1.33484	-25.7318	0
0.4220	-5.74212	-16.3636	-0.799729	-17.4896	0
0.4227	0.361764	-13.0049	1.02906	-8.33459	0
0.4233	8.29575	-16.0579	7.43866	0.820419	0
0.4240	12.5695	-17.8883	9.27333	6.31343	0
0.4247	12.5695	-12.3971	8.356	12.7219	0
0.4253	7.3807	-6.90227	12.631	22.4882	0
0.4260	3.41548	-5.07186	18.4291	30.7277	0
0.4267	7.99073	-0.188373	18.4291	34.694	0
0.4273	14.7047	7.13685	16.5944	39.2715	0
0.4280	15.6197	10.7977	18.4291	42.6292	0
0.4287	15.3147	11.409	18.1233	43.2404	0
0.4293	15.3147	13.5451	13.8483	42.9335	0
0.4300	15.3147	16.9003	12.631	40.7982	0
0.4307	17.4534	14.4585	14.7656	36.8292	0
0.4313	16.2297	6.52553	14.154	31.9475	0
0.4320	9.2108	1.94771	10.7963	24.3192	0
0.4327	6.46565	3.1668	5.60987	13.3332	0
0.4333	7.3807	0.422951	1.02906	3.25994	0
0.4340	-2.07837	-5.98884	1.64062	-4.36833	0
0.4347	-20.085	-11.1744	1.64062	-11.6923	0
0.4353	-33.2078	-16.9749	-3.54586	-19.3206	0
0.4360	-37.4781	-23.3831	-5.37465	-26.6473	0
0.4367	-33.8179	-25.2136	-2.62852	-32.4446	0
0.4373	-27.1039	-23.3831	-1.71707	-37.6333	0
0.4380	-25.2738	-21.8548	-0.799729	-40.0729	0
0.4387	-29.2391	-20.6357	0.117607	-40.6841	0
0.4393	-27.409	-17.277	-0.799729	-41.5996	0
0.4400	-17.9499	-12.0914	0.117607	-42.2108	0
0.4407	-14.2861	-9.34402	3.77519	-39.4643	0
0.4413	-14.2861	-9.64968	5.91565	-32.4446	0
0.4420	-6.35216	-7.20794	10.1848	-24.8163	0
0.4427	2.49688	-1.41102	16.5944	-16.5741	0
0.4433	3.7205	2.25337	19.6463	-7.41909	0
0.4440	4.63555	4.38945	20.8694	-0.40206	0
0.4447	11.6545	6.83119	22.0866	4.17545	0
0.4453	17.4534	8.96727	22.0866	11.1952	0
0.4460	19.2835	13.2394	23.3098	18.5192	0
0.4467	20.8085	19.0363	25.1386	24.9277	0
0.4473	23.5572	19.342	22.6982	33.1672	0
0.4480	25.0823	15.6812	19.3405	36.525	0
0.4487	23.8623	16.9003	16.9002	34.694	0
0.4493	22.9437	18.7307	13.5425	37.4405	0
0.4500	22.9437	12.0168	10.7963	41.4067	0
0.4507	21.7236	4.38945	9.27333	35.6095	0
0.4513	19.8935	3.47246	7.13288	28.2855	0
0.4520	16.2297	3.1668	4.69253	23.7079	0
0.4527	8.60077	-0.494035	1.02906	14.8572	0
0.4533	3.7205	-3.84921	-2.62852	7.22893	0
0.4540	1.58183	-5.37752	-1.10551	1.73592	0
0.4547	-5.13209	-7.81926	0.729165	-6.50359	0
0.4553	-12.456	-11.1744	-2.62852	-13.8276	0
0.4560	-11.846	-13.6162	-5.68043	-19.3206	0
0.4567	-10.0124	-15.1409	-6.59777	-27.2559	0
0.4573	-12.7611	-16.9749	-6.29199	-33.0558	0
0.4580	-12.7611	-18.4997	-3.54586	-32.7489	0
0.4587	-11.846	-17.5827	-2.02285	-34.2756	0
0.4593	-15.2012	-16.3636	-2.62852	-35.4954	0
0.4600	-16.1162	-15.1409	-1.71707	-31.2248	0
0.4607	-11.236	-11.7858	0.117607	-26.6473	0
0.4613	-8.18226	-9.64968	1.64062	-23.9008	0
0.4620	-8.18226	-9.64968	2.86374	-15.6586	0
0.4627	-7.57222	-7.20794	4.69253	-7.41909	0
0.4633	-6.35216	-3.84921	7.43866	-3.14856	0
0.4640	-3.60346	-1.41102	11.1021	3.56692	0
0.4647	0.0567473	2.25337	12.631	15.4684	0
0.4653	0.666781	8.05028	13.8483	23.7079	0
0.4660	0.361764	13.5451	15.0714	26.7587	0
0.4667	5.24558	18.7307	14.7656	34.0827	0
0.4673	9.82084	20.5647	15.0714	43.849	0
0.4680	9.51582	16.2889	15.677	43.849	0
0.4687	11.9595	12.9338	12.631	37.4405	0
0.4693	17.4534	13.2394	11.4079	38.356	0
0.4700	21.1136	11.409	12.3252	41.4067	0
0.4707	20.5035	8.35595	8.66178	35.9137	0
0.4713	15.6197	9.57859	4.99831	27.9812	0
0.4720	7.3807	11.409	5.91565	22.7924	0
0.4727	0.361764	8.05028	3.16952	15.4684	0
0.4733	-2.38339	3.1668	-2.62852	6.61769	0
0.4740	-2.68841	-1.41102	-3.54586	-1.01058	0
0.4747	-2.68841	-5.68318	-3.24008	-10.1656	0
0.4753	-2.99342	-5.98884	-6.90355	-19.9318	0
0.4760	-3.29844	-1.41102	-10.8728	-24.8163	0
0.4767	-3.60346	0.725059	-11.7842	-29.0869	0
0.4773	-5.74212	-1.41102	-10.2612	-35.4954	0
0.4780	-9.40232	-3.24144	-9.3439	-40.3798	0
0.4787	-13.6761	-3.5471	-9.64968	-40.9884	0
0.4793	-18.8649	-4.76619	-8.73234	-39.4643	0
0.4800	-20.085	-5.07186	-5.98621	-37.9376	0
0.4807	-15.2012	-3.84921	-5.37465	-36.7178	0
0.4813	-11.541	-2.63012	-6.90355	-33.0558	0
0.4820	-12.456	-1.10536	-5.37465	-26.6473	0
0.4827	-13.6761	1.94771	-1.71707	-19.0163	0
0.4833	-12.7611	4.08379	0.729165	-10.1656	0
0.4840	-8.18226	3.47246	2.86374	-0.0950817	0
0.4847	4.02551	5.00077	3.77519	7.22893	0
0.4853	18.9784	8.66161	4.38675	11.1952	0
0.4860	29.0475	9.57859	7.43866	16.6882	0
0.4867	31.1862	12.3224	10.1848	24.9277	0
0.4873	29.3526	17.8173	8.356	30.4207	0
0.4880	30.5762	17.8173	7.43866	31.032	0
0.4887	33.6263	15.6812	6.8271	31.9475	0
0.4893	31.1862	19.0363	4.69253	34.694	0
0.4900	28.1325	21.7837	5.30409	31.3362	0
0.4907	26.9124	16.9003	5.91565	24.3192	0
0.4913	20.1985	12.6281	2.25218	21.8769	0
0.4920	8.29575	11.409	-1.41129	17.2994	0
0.4927	1.88685	9.27293	-5.07475	5.09095	0
0.4933	0.0567473	7.43896	-9.64968	-3.45282	0
0.4940	-2.68841	5.30288	-9.95546	-5.58809	0
0.4947	-3.91202	-0.494035	-8.12666	-12.9121	0
0.4953	-7.57222	-5.98884	-10.567	-23.2896	0
0.4960	-17.3363	-8.73269	-12.7016	-29.3938	0
0.4967	-27.409	-10.5631	-13.9247	-36.1066	0
0.4973	-32.5978	-12.0914	-16.6708	-43.1264	0
0.4980	-37.4781	-12.7027	-16.9766	-44.0419	0
0.4987	-44.8056	-14.2275	-15.7535	-41.9039	0
0.4993	-49.3808	-14.2275	-17.2765	-41.5996	0
0.5000	-42.9719	-11.7858	-16.3651	-39.7686	0
0.5007	-30.1541	-12.0914	-12.7016	-35.8023	0
0.5013	-19.17	-13.9218	-11.7842	-32.4446	0
0.5020	-7.87724	-11.4801	-10.567	-26.0361	0
0.5027	0.0567473	-8.42703	-5.37465	-14.7431	0
0.5033	-3.91202	-7.5136	-2.32274	-4.67259	0
0.5040	-10.0124	-4.15487	-3.54586	3.56692	0
0.5047	-3.60346	1.33638	-4.4632	10.2797	0
0.5053	9.2108	6.83119	-2.62852	16.0797	0
0.5060	17.1483	12.3224	1.9464	23.0967	0
0.5067	17.4534	15.9868	5.60987	31.6432	0
0.5073	11.0445	17.2059	4.99831	36.8292	0
0.5080	9.2108	17.2059	4.08097	38.6602	0
0.5087	16.5348	14.7642	6.5272	39.5757	0
0.5093	19.2835	10.7977	6.5272	39.2715	0
0.5100	18.3684	10.1864	2.25218	37.4405	0
0.5107	19.5885	9.8807	0.117607	34.9982	0
0.5113	12.5695	6.83119	0.117607	31.032	0
0.5120	2.49688	4.69511	-1.71707	25.5389	0
0.5127	6.77067	4.08379	-4.4632	17.9107	0
0.5133	14.7047	2.55903	-8.73234	9.05993	0
0.5140	11.9595	2.86469	-12.3958	0.820419	0
0.5147	4.94057	1.94771	-11.4785	-5.89507	0
0.5153	-2.99342	-4.76619	-10.2612	-11.9966	0
0.5160	-13.0661	-8.73269	-12.09	-19.3206	0
0.5167	-14.5912	-8.42703	-12.7016	-29.3938	0
0.5173	-8.79229	-10.5631	-12.7016	-37.9376	0
0.5180	-8.48727	-13.3105	-13.6189	-40.6841	0
0.5187	-12.151	-11.4801	-12.7016	-38.8531	0
0.5193	-14.2861	-12.7027	-9.64968	-37.0221	0
0.5200	-16.4213	-17.277	-8.12666	-36.1066	0
0.5207	-17.0313	-16.3636	-8.12666	-34.8868	0
0.5213	-13.0661	-13.3105	-7.20933	-31.5291	0
0.5220	-7.87724	-11.7858	-5.07475	-23.9008	0
0.5227	-1.16332	-9.64968	-0.799729	-15.3543	0
0.5233	8.29575	-8.12492	1.9464	-9.55707	0
0.5240	19.8935	-8.12492	2.55796	-2.84158	0
0.5247	28.1325	-4.15487	4.69253	6.92195	0
0.5253	28.4375	-0.188373	8.356	13.0262	0
0.5260	20.1985	-1.41102	8.96756	16.3839	0
0.5267	8.60077	0.422951	9.27333	24.6234	0
0.5273	-4.82707	5.9142	11.1021	33.1672	0
0.5280	-17.9499	7.74462	8.96756	32.863	0
0.5287	-22.5251	7.74462	4.38675	27.0657	0
0.5293	-19.78	12.3224	2.86374	27.37	0
0.5300	-17.9499	17.8173	4.38675	31.3362	0
0.5307	-17.6449	17.8173	4.99831	29.8122	0
0.5313	-15.8112	11.7147	3.4753	23.7079	0
0.5320	-10.931	5.9142	-0.493951	16.3839	0
0.5327	-1.77335	2.25337	-4.76897	8.14443	0
0.5333	8.29575	-0.494035	-7.5151	1.42894	0
0.5340	11.0445	-4.15487	-8.73234	-3.14856	0
0.5347	8.29575	-7.81926	-9.95546	-10.7768	0
0.5353	4.63555	-9.95534	-12.09	-20.5431	0
0.5360	-3.29844	-8.12492	-12.7016	-26.6473	0
0.5367	-14.8962	-7.81926	-11.7842	-32.1403	0
0.5373	-18.8649	-14.2275	-12.7016	-39.7686	0
0.5380	-11.541	-16.9749	-17.2765	-42.5151	0
0.5387	-7.87724	-11.4801	-18.4996	-39.1574	0
0.5393	-16.1162	-13.6162	-12.09	-38.2419	0
0.5400	-22.8302	-22.1605	-7.5151	-40.0729	0
0.5407	-21.3051	-21.8548	-10.2612	-39.4643	0
0.5413	-21.0001	-15.7523	-10.567	-35.1911	0
0.5420	-23.1352	-12.0914	-5.37465	-27.5628	0
0.5427	-21.9151	-9.34402	-3.85164	-17.1853	0
0.5433	-21.0001	-8.12492	-4.76897	-9.55707	0
0.5440	-23.7452	-6.90227	-2.62852	-3.45282	0
0.5447	-25.2738	-1.71313	-0.188172	5.39792	0
0.5453	-20.695	1.33638	0.117607	13.9417	0
0.5460	-10.0124	0.117289	1.02906	20.9614	0
0.5467	5.24558	2.55903	2.55796	28.2855	0
0.5473	17.7584	7.74462	3.16952	33.1672	0
0.5480	25.6924	7.74462	2.86374	34.694	0
0.5487	34.2364	5.9142	1.64062	35.6095	0
0.5493	41.8653	7.13685	1.02906	36.2207	0
0.5500	40.9503	8.96727	3.77519	34.9982	0
0.5507	35.4564	9.57859	4.69253	33.7785	0
0.5513	31.1862	10.1864	1.64062	31.9475	0
0.5520	25.9974	10.492	-3.54586	25.2347	0
0.5527	17.7584	7.43896	-7.82088	14.5529	0
0.5533	9.2108	3.77812	-9.95546	5.09095	0
0.5540	4.02551	5.00077	-9.03812	-0.706321	0
0.5547	1.58183	7.13685	-9.95546	-7.11483	0
0.5553	-2.07837	3.77812	-12.7016	-15.9656	0
0.5560	-6.65717	-2.01879	-13.9247	-23.2896	0
0.5567	-9.09731	-6.90227	-13.6189	-28.4783	0
0.5573	-9.70734	-10.5631	-12.7016	-32.4446	0
0.5580	-8.18226	-10.261	-12.3958	-33.9713	0
0.5587	-5.4371	-9.34402	-12.3958	-35.4954	0
0.5593	-4.52205	-13.9218	-11.4785	-37.3264	0
0.5600	-6.35216	-16.9749	-8.42656	-34.8868	0
0.5607	-5.4371	-15.7523	-5.98621	-30.9179	0
0.5613	-3.60346	-15.1409	-3.85164	-27.5628	0
0.5620	-2.38339	-11.1744	-0.799729	-21.1516	0
0.5627	-2.38339	-2.63012	2.86374	-11.6923	0
0.5633	-4.21704	-1.10536	6.5272	-2.84158	0
0.5640	-4.82707	-3.5471	9.87901	5.39792	0
0.5647	-0.553287	1.64204	10.4906	12.7219	0
0.5653	4.94057	7.13685	11.1021	19.1304	0
0.5660	8.29575	8.35595	13.8483	27.0657	0
0.5667	12.5695	12.3224	14.7656	35.6095	0
0.5673	16.5348	17.2059	12.0195	40.187	0
0.5680	17.4534	16.5946	11.4079	42.9335	0
0.5687	15.0097	15.9868	13.8483	46.5955	0
0.5693	11.9595	15.6812	14.4598	46.9025	0
0.5700	12.8746	10.7977	13.5425	44.1559	0
0.5707	19.2835	7.13685	12.0195	42.018	0
0.5713	23.5572	8.05028	9.57911	39.2715	0
0.5720	18.3684	5.00077	7.43866	31.9475	0
0.5727	8.60077	-1.41102	6.22143	22.1812	0
0.5733	3.7205	-1.10536	4.08097	15.1642	0
0.5740	6.46565	1.03072	1.9464	7.22893	0
0.5747	7.68572	-3.24144	0.423386	-2.84158	0
0.5753	2.8019	-8.12492	-0.799729	-9.86133	0
0.5760	1.88685	-11.4801	-1.71707	-13.8276	0
0.5767	10.4344	-16.0579	-3.85164	-23.2896	0
0.5773	15.0097	-19.7188	-6.29199	-32.1403	0
0.5780	9.82084	-21.2471	-4.76897	-33.0558	0
0.5787	3.7205	-24.2966	-1.10551	-32.1403	0
0.5793	-1.16332	-27.044	1.02906	-32.7489	0
0.5800	-8.18226	-25.8249	2.25218	-32.1403	0
0.5807	-10.6259	-20.6357	2.86374	-30.3093	0
0.5813	-8.48727	-14.8388	3.77519	-26.3404	0
0.5820	-8.79229	-10.261	6.5272	-19.3206	0
0.5827	-9.40232	-6.90227	9.27333	-10.1656	0
0.5833	-10.0124	-2.32445	10.4906	-0.0950817	0
0.5840	-8.79229	3.1668	11.1021	8.75295	0
0.5847	-1.16332	8.96727	13.2367	14.8572	0
0.5853	6.16063	13.8508	14.7656	21.8769	0
0.5860	7.99073	17.8173	14.154	29.201	0
0.5867	10.7394	23.3085	14.7656	35.6095	0
0.5873	12.8746	27.2786	15.677	42.9335	0
0.5880	11.0445	25.4446	12.0195	46.5955	0
0.5887	14.7047	21.4781	7.43866	42.9335	0
0.5893	20.5035	20.5647	8.66178	41.1025	0
0.5900	17.4534	19.6477	8.66178	43.5447	0
0.5907	11.9595	17.5116	4.38675	40.4912	0
0.5913	8.90579	16.5946	4.99831	34.0827	0
0.5920	4.02551	14.1529	6.8271	28.2855	0
0.5927	-1.77335	9.8807	0.423386	17.9107	0
0.5933	-7.26721	7.43896	-3.85164	6.00645	0
0.5940	-13.6761	4.08379	-0.799729	1.12468	0
0.5947	-17.3363	-1.41102	-2.9343	-3.45282	0
0.5953	-18.8649	-4.46053	-8.42656	-13.8276	0
0.5960	-20.695	-6.90227	-7.82088	-20.8473	0
0.5967	-22.8302	-12.7027	-6.59777	-24.8163	0
0.5973	-25.2738	-16.9749	-9.3439	-31.2248	0
0.5980	-26.1889	-16.9749	-10.567	-37.0221	0
0.5987	-22.8302	-17.277	-10.8728	-37.6333	0
0.5993	-21.9151	-19.7188	-10.8728	-36.7178	0
0.6000	-21.9151	-21.2471	-7.20933	-36.1066	0
0.6007	-10.6259	-23.3831	-5.68043	-35.1911	0
0.6013	0.361764	-24.2966	-8.73234	-32.4446	0
0.6020	-1.77335	-20.6357	-7.20933	-25.7318	0
0.6027	-4.52205	-15.4466	-1.71707	-15.9656	0
0.6033	-0.858303	-10.5631	0.117607	-6.19933	0
0.6040	0.971798	-6.29095	1.9464	2.65142	0
0.6047	4.02551	-2.32445	5.60987	9.36419	0
0.6053	9.51582	1.33638	7.13288	14.2487	0
0.6060	11.0445	4.08379	7.13288	21.2657	0
0.6067	9.82084	5.60854	9.27333	30.4207	0
0.6073	8.90579	7.74462	12.9309	35.6095	0
0.6080	6.77067	10.492	13.8483	37.1362	0
0.6087	6.16063	10.1864	10.1848	38.6602	0
0.6093	5.5506	8.96727	8.05022	38.9672	0
0.6100	4.94057	10.7977	8.356	37.7447	0
0.6107	8.60077	11.409	7.13288	36.8292	0
0.6113	12.2645	8.66161	4.99831	31.9475	0
0.6120	14.7047	7.43896	3.4753	22.7924	0
0.6127	22.3336	8.05028	-0.188172	14.8572	0
0.6133	26.3024	6.52553	-5.37465	8.14443	0
0.6140	12.8746	4.08379	-8.12666	1.12468	0
0.6147	-3.60346	3.1668	-9.95546	-6.19933	0
0.6153	-8.48727	1.33638	-10.2612	-14.7431	0
0.6160	-12.151	-2.63012	-9.95546	-21.1516	0
0.6167	-21.0001	-8.73269	-10.567	-25.7318	0
0.6173	-27.714	-14.2275	-10.8728	-33.9713	0
0.6180	-31.3777	-14.2275	-9.03812	-40.3798	0
0.6187	-36.563	-13.3105	-8.12666	-37.3264	0
0.6193	-39.6167	-17.5827	-8.42656	-36.1066	0
0.6200	-35.648	-21.5527	-7.20933	-39.4643	0
0.6207	-29.5441	-21.5527	-5.98621	-35.4954	0
0.6213	-23.7452	-21.5527	-6.29199	-29.0869	0
0.6220	-16.1162	-21.5527	-3.85164	-25.4249	0
0.6227	-10.6259	-17.8883	1.9464	-16.5741	0
0.6233	-7.57222	-13.0049	6.5272	-5.58809	0
0.6240	2.19187	-7.81926	8.66178	-0.0950817	0
0.6247	14.7047	-3.24144	10.4906	6.31343	0
0.6253	18.6734	1.03072	10.1848	14.2487	0
0.6260	18.6734	8.05028	10.1848	16.9952	0
0.6267	21.4186	16.9003	14.4598	23.7079	0
0.6273	21.1136	19.6477	18.1233	34.694	0
0.6280	18.3684	15.0698	17.5117	35.6095	0
0.6287	19.2835	10.1864	15.9828	31.032	0
0.6293	26.3024	10.1864	13.8483	32.863	0
0.6300	33.0163	14.1529	11.1021	33.7785	0
0.6307	32.1013	16.2889	10.7963	29.5052	0
0.6313	25.3873	13.5451	9.27333	25.8432	0
0.6320	17.7584	11.1033	4.99831	20.9614	0
0.6327	3.7205	9.27293	1.64062	11.8064	0
0.6333	-14.5912	4.08379	-0.799729	2.34444	0
0.6340	-25.2738	-1.41102	-3.54586	-7.41909	0
0.6347	-27.409	-2.32445	-2.9343	-15.6586	0
0.6353	-28.934	-3.24144	-3.85164	-21.1516	0
0.6360	-28.019	-8.73269	-8.42656	-28.4783	0
0.6367	-24.9688	-14.8388	-10.8728	-40.3798	0
0.6373	-20.085	-14.8388	-10.567	-48.3124	0
0.6380	-11.846	-11.7858	-9.95546	-48.6194	0
0.6387	-10.3174	-12.3971	-9.03812	-46.7884	0
0.6393	-19.17	-14.2275	-9.03812	-48.6194	0
0.6400	-23.1352	-12.7027	-9.3439	-50.7546	0
0.6407	-17.3363	-13.3105	-5.68043	-48.0081	0
0.6413	-13.0661	-13.6162	-3.24008	-40.9884	0
0.6420	-11.846	-7.5136	-4.76897	-34.8868	0
0.6427	-7.26721	-2.32445	-2.02285	-26.3404	0
0.6433	-0.24827	-4.15487	2.86374	-14.4388	0
0.6440	4.63555	-0.494035	1.9464	-7.11483	0
0.6447	6.16063	9.8807	1.02906	-3.45282	0
0.6453	6.77067	13.8508	4.08097	3.56692	0
0.6460	11.9595	11.409	5.91565	11.5022	0
0.6467	18.9784	11.409	6.5272	17.2994	0
0.6473	17.4534	12.0168	9.27333	23.7079	0
0.6480	10.4344	10.492	8.96756	26.7587	0
0.6487	10.1294	10.492	6.22143	25.5389	0
0.6493	14.0946	11.7147	6.22143	23.4037	0
0.6500	16.8433	12.9338	5.30409	21.8769	0
0.6507	18.6734	14.7642	1.02906	20.6572	0
0.6513	16.5348	15.3755	0.117607	20.0459	0
0.6520	11.6545	12.3224	0.117607	14.2487	0
0.6527	10.1294	7.74462	-3.24008	4.48242	0
0.6533	8.60077	2.86469	-6.29199	-0.706321	0
0.6540	1.58183	-2.32445	-5.68043	-5.58809	0
0.6547	-5.4371	-8.42703	-6.59777	-15.6586	0
0.6553	-9.09731	-13.0049	-10.567	-24.5093	0
0.6560	-13.6761	-16.0579	-13.0074	-30.3093	0
0.6567	-19.17	-19.7188	-14.2246	-38.5488	0
0.6573	-21.6101	-22.4662	-13.6189	-43.7349	0
0.6580	-19.17	-21.2471	-10.8728	-42.2108	0
0.6587	-12.456	-19.7188	-9.95546	-40.9884	0
0.6593	-4.21704	-22.7718	-10.567	-42.5151	0
0.6600	2.49688	-26.127	-8.42656	-42.8194	0
0.6607	7.3807	-25.2136	-5.37465	-41.9039	0
0.6613	7.3807	-22.4662	-4.4632	-38.5488	0
0.6620	3.11046	-23.6888	-1.71707	-31.2248	0
0.6627	0.971798	-23.0775	3.77519	-22.9853	0
0.6633	-0.858303	-13.0049	8.356	-15.3543	0
0.6640	-7.26721	-1.41102	8.356	-8.03033	0
0.6647	-15.5062	4.69511	8.66178	-0.0950817	0
0.6653	-25.5789	10.492	12.9309	8.14443	0
0.6660	-39.3117	17.8173	15.9828	15.1642	0
0.6667	-47.8557	20.259	12.0195	19.7417	0
0.6673	-40.2268	17.8173	9.87901	24.0122	0
0.6680	-23.7452	15.9868	14.154	27.37	0
0.6687	-9.70734	17.5116	14.4598	29.201	0
0.6693	4.63555	21.4781	10.1848	30.7277	0
0.6700	20.5035	23.0028	10.1848	30.7277	0
0.6707	31.7962	18.7307	12.0195	28.5897	0
0.6713	33.9314	15.3755	9.27333	26.4545	0
0.6720	31.1862	14.1529	7.13288	20.9614	0
0.6727	27.5225	11.7147	3.77519	10.2797	0
0.6733	24.1673	9.27293	-1.10551	2.04018	0
0.6740	18.6734	7.74462	-2.02285	-2.23306	0
0.6747	11.3495	4.08379	-2.02285	-9.25009	0
0.6753	7.68572	-0.188373	-3.54586	-16.5741	0
0.6760	5.5506	-2.63012	-2.02285	-21.7628	0
0.6767	0.971798	-6.90227	-2.32274	-26.9516	0
0.6773	-2.99342	-11.1744	-6.90355	-31.2248	0
0.6780	-5.4371	-11.7858	-6.90355	-33.0558	0
0.6787	-11.846	-10.261	-2.62852	-34.5799	0
0.6793	-16.4213	-10.5631	-2.32274	-35.4954	0
0.6800	-13.6761	-14.2275	-3.54586	-33.3601	0
0.6807	-11.846	-17.5827	-2.62852	-29.0869	0
0.6813	-12.7611	-17.5827	-1.71707	-23.9008	0
0.6820	-6.96219	-18.8053	0.729165	-16.8811	0
0.6827	0.971798	-19.7188	4.99831	-6.50359	0
0.6833	0.0567473	-13.3105	8.356	4.48242	0
0.6840	-3.60346	-5.07186	9.87901	9.97543	0
0.6847	1.58183	-1.41102	11.7137	12.1107	0
0.6853	7.99073	4.08379	14.7656	20.0459	0
0.6860	9.2108	13.2394	16.5944	29.8122	0
0.6867	13.7896	18.7307	15.677	35.6095	0
0.6873	19.5885	19.0363	15.0714	42.018	0
0.6880	17.4534	17.8173	16.5944	48.4265	0
0.6887	14.7047	15.3755	16.2886	48.4265	0
0.6893	15.3147	14.1529	13.8483	45.68	0
0.6900	11.9595	15.0698	12.9309	45.9869	0
0.6907	8.29575	15.9868	11.7137	47.2067	0
0.6913	9.2108	14.1529	8.356	44.7645	0
0.6920	8.90579	9.57859	5.60987	38.9672	0
0.6927	8.29575	3.1668	4.08097	31.032	0
0.6933	13.7896	-0.494035	0.729165	23.0967	0
0.6940	13.7896	-2.32445	-2.9343	14.5529	0
0.6947	-0.553287	-5.98884	-1.71707	7.53319	0
0.6953	-14.5912	-9.64968	1.02906	2.65142	0
0.6960	-17.0313	-9.03835	-2.62852	-4.36833	0
0.6967	-14.8962	-6.90227	-8.12666	-12.9121	0
0.6973	-16.4213	-8.12492	-7.5151	-19.0163	0
0.6980	-21.6101	-11.7858	-4.4632	-21.4586	0
0.6987	-25.5789	-14.2275	-5.37465	-21.1516	0
0.6993	-23.1352	-15.7523	-5.37465	-20.5431	0
0.7000	-13.9811	-16.0579	-2.62852	-21.4586	0
0.7007	-7.26721	-15.1409	-0.188172	-21.1516	0
0.7013	-5.74212	-13.0049	1.9464	-15.9656	0
0.7020	-2.68841	-10.5631	5.60987	-9.55707	0
0.7027	6.16063	-7.5136	8.96756	-2.53732	0
0.7033	14.3996	-5.37752	11.1021	6.31343	0
0.7040	18.3684	-3.24144	10.7963	13.6374	0
0.7047	20.1985	0.422951	9.87901	20.3502	0
0.7053	17.4534	2.86469	11.1021	28.2855	0
0.7060	8.60077	4.08379	13.5425	34.9982	0
0.7067	1.88685	5.9142	15.3772	40.187	0
0.7073	3.7205	8.35595	17.2059	45.68	0
0.7080	8.29575	9.8807	16.2886	47.511	0
0.7087	10.1294	8.96727	12.9309	45.68	0
0.7093	13.7896	7.43896	11.7137	44.7645	0
0.7100	17.7584	9.57859	12.0195	43.849	0
0.7107	16.5348	11.7147	10.7963	42.018	0
0.7113	12.8746	7.43896	9.27333	39.5757	0
0.7120	11.3495	2.25337	5.91565	33.7785	0
0.7127	8.60077	2.25337	1.9464	22.7924	0
0.7133	2.8019	1.33638	1.02906	11.5022	0
0.7140	-0.858303	-2.63012	0.117607	3.25994	0
0.7147	-4.52205	-4.15487	-4.4632	-4.67259	0
0.7153	-9.40232	-4.76619	-8.73234	-11.6923	0
0.7160	-12.151	-8.12492	-9.95546	-18.4051	0
0.7167	-13.9811	-12.3971	-10.8728	-27.5628	0
0.7173	-18.2549	-14.2275	-13.0074	-34.8868	0
0.7180	-19.78	-15.1409	-15.7535	-36.7178	0
0.7187	-19.17	-16.6692	-13.6189	-36.7178	0
0.7193	-23.1352	-18.8053	-9.64968	-37.6333	0
0.7200	-27.409	-19.111	-11.1727	-36.4109	0
0.7207	-24.0502	-17.5827	-15.4477	-34.5799	0
0.7213	-17.6449	-19.4166	-13.0074	-33.9713	0
0.7220	-13.6761	-22.7718	-8.12666	-30.6136	0
0.7227	-10.931	-20.6357	-6.90355	-21.7628	0
0.7233	-6.96219	-15.7523	-5.07475	-12.9121	0
0.7240	-1.46834	-13.3105	-2.02285	-5.89507	0
0.7247	5.24558	-8.73269	-2.32274	0.513441	0
0.7253	10.1294	-0.494035	-3.24008	7.53319	0
0.7260	12.2645	5.30288	-1.41129	16.0797	0
0.7267	15.9247	9.57859	0.729165	23.4037	0
0.7273	20.1985	16.2889	1.64062	27.0657	0
0.7280	20.5035	18.4286	1.33484	28.8967	0
0.7287	15.6197	15.0698	0.423386	30.4207	0
0.7293	11.9595	18.1229	-1.41129	30.1165	0
0.7300	12.8746	26.6672	-1.71707	29.201	0
0.7307	14.7047	27.2786	-0.799729	27.37	0
0.7313	15.0097	21.4781	-1.71707	22.1812	0
0.7320	18.3684	17.2059	-4.76897	16.0797	0
0.7327	25.3873	14.4585	-9.03812	7.22893	0
0.7333	30.5762	11.409	-14.5304	-4.97957	0
0.7340	29.9626	7.74462	-16.9766	-13.8276	0
0.7347	23.8623	0.725059	-16.9766	-18.4051	0
0.7353	15.0097	-6.90227	-19.7227	-25.7318	0
0.7360	5.24558	-10.8688	-22.4689	-34.2756	0
0.7367	-6.35216	-16.0579	-20.94	-39.4643	0
0.7373	-17.9499	-22.7718	-20.0285	-43.4306	0
0.7380	-26.1889	-25.8249	-20.6342	-45.5659	0
0.7387	-32.9028	-25.8249	-20.3284	-46.7884	0
0.7393	-40.2268	-26.127	-20.94	-49.5349	0
0.7400	-46.0256	-25.8249	-20.94	-48.6194	0
0.7407	-49.0758	-22.1605	-16.3651	-41.9039	0
0.7413	-50.2959	-16.0579	-11.7842	-36.4109	0
0.7420	-45.7206	-10.5631	-10.8728	-33.3601	0
0.7427	-34.4279	-8.73269	-9.95546	-27.2559	0
0.7433	-22.5251	-9.64968	-6.90355	-17.1853	0
0.7440	-13.3711	-9.03835	-3.85164	-8.94583	0
0.7447	-4.82707	-4.15487	-3.54586	-3.75709	0
0.7453	2.19187	1.94771	-2.9343	3.56692	0
0.7460	8.29575	6.52553	1.02906	13.6374	0
0.7467	17.4534	8.35595	4.38675	20.0459	0
0.7473	24.7773	9.27293	6.5272	24.0122	0
0.7480	23.5572	10.492	8.66178	28.5897	0
0.7487	18.6734	12.9338	7.43866	31.3362	0
0.7493	17.4534	16.2889	5.60987	31.9475	0
0.7500	18.3684	18.1229	8.05022	31.032	0
0.7507	17.1483	18.1229	9.27333	27.0657	0
0.7513	12.8746	18.7307	5.91565	23.7079	0
0.7520	5.85562	18.4286	2.55796	21.2657	0
0.7527	-2.68841	13.2394	-0.799729	13.0262	0
0.7533	-8.18226	5.9142	-5.98621	3.87118	0
0.7540	-10.6259	3.1668	-8.73234	-0.0950817	0
0.7547	-15.5062	1.33638	-10.8728	-6.19933	0
0.7553	-21.3051	-3.24144	-14.5304	-16.5741	0
0.7560	-20.085	-7.81926	-15.4477	-24.2051	0
0.7567	-14.8962	-9.03835	-16.3651	-31.2248	0
0.7573	-15.5062	-9.64968	-19.7227	-36.7178	0
0.7580	-22.2201	-10.8688	-20.0285	-37.0221	0
0.7587	-26.4939	-13.0049	-16.3651	-36.7178	0
0.7593	-26.4939	-15.1409	-16.3651	-39.4643	0
0.7600	-25.8839	-15.7523	-17.2765	-39.1574	0
0.7607	-28.019	-16.0579	-13.6189	-33.6644	0
0.7613	-30.1541	-17.5827	-8.42656	-28.4783	0
0.7620	-29.8491	-18.4997	-6.29199	-24.8163	0
0.7627	-27.409	-16.0579	-5.37465	-17.1853	0
0.7633	-21.6101	-12.0914	-1.71707	-5.28383	0
0.7640	-13.6761	-8.73269	3.77519	2.34444	0
0.7647	-6.96219	-5.98884	6.22143	6.00645	0
0.7653	-0.858303	-4.15487	4.99831	15.7727	0
0.7660	8.29575	1.33638	5.60987	26.4545	0
0.7667	19.8935	10.1864	8.96756	30.7277	0
0.7673	32.1013	15.0698	10.4906	35.6095	0
0.7680	46.1391	15.9868	10.1848	40.187	0
0.7687	54.0731	18.4286	8.66178	39.5757	0
0.7693	47.6642	19.9533	7.43866	39.2715	0
0.7700	32.7113	18.7307	8.05022	40.187	0
0.7707	23.8623	17.5116	7.13288	35.6095	0
0.7713	23.5572	15.6812	2.86374	31.032	0
0.7720	26.6074	12.9338	-1.10551	28.5897	0
0.7727	29.3526	9.57859	-3.85164	19.4347	0
0.7733	30.2676	7.13685	-6.59777	8.14443	0
0.7740	28.7425	6.52553	-7.82088	2.65142	0
0.7747	25.9974	4.38945	-8.42656	-3.75709	0
0.7753	23.8623	-0.188373	-11.1727	-11.0811	0
0.7760	24.7773	-1.71313	-12.09	-16.2698	0
0.7767	24.7773	-1.71313	-11.4785	-23.2896	0
0.7773	15.6197	-6.29095	-13.0074	-31.5291	0
0.7780	2.19187	-10.5631	-13.0074	-34.2756	0
0.7787	-9.09731	-9.64968	-8.12666	-32.4446	0
0.7793	-24.0502	-11.4801	-3.85164	-32.1403	0
0.7800	-41.1418	-14.2275	-5.37465	-33.0558	0
0.7807	-47.5507	-11.4801	-9.3439	-31.8334	0
0.7813	-44.8056	-7.20794	-9.64968	-27.8671	0
0.7820	-38.3967	-4.76619	-5.07475	-23.5938	0
0.7827	-26.4939	-1.41102	-0.799729	-18.1008	0
0.7833	-12.151	0.422951	1.64062	-8.94583	0
0.7840	-0.858303	1.33638	4.69253	1.12468	0
0.7847	10.7394	5.00077	7.43866	9.05993	0
0.7853	19.8935	10.492	8.356	16.3839	0
0.7860	22.3336	13.8508	8.96756	23.0967	0
0.7867	22.0286	15.0698	10.1848	28.2855	0
0.7873	22.0286	12.9338	12.0195	34.3897	0
0.7880	19.5885	12.9338	14.154	38.356	0
0.7887	16.2297	15.9868	14.4598	39.5757	0
0.7893	17.7584	15.9868	13.5425	41.1025	0
0.7900	23.5572	15.0698	14.4598	41.1025	0
0.7907	23.5572	16.9003	16.5944	38.356	0
0.7913	13.1796	15.0698	15.3772	36.525	0
0.7920	4.02551	11.409	11.1021	31.9475	0
0.7927	4.63555	10.7977	5.91565	20.6572	0
0.7933	6.77067	7.74462	3.77519	11.1952	0
0.7940	4.63555	1.03072	3.4753	7.53319	0
0.7947	4.02551	-2.32445	3.16952	0.513441	0
0.7953	2.19187	-4.46053	1.9464	-10.1656	0
0.7960	-8.18226	-8.12492	0.729165	-15.9656	0
0.7967	-19.17	-11.4801	1.02906	-19.3206	0
0.7973	-23.7452	-14.8388	0.423386	-26.6473	0
0.7980	-26.4939	-17.277	-3.24008	-34.5799	0
0.7987	-28.324	-15.7523	-5.07475	-36.7178	0
0.7993	-28.934	-14.5332	-2.32274	-35.1911	0
0.8000	-33.8179	-14.8388	0.117607	-34.8868	0
0.8007	-38.3967	-14.2275	1.02906	-33.0558	0
0.8013	-36.868	-15.1409	3.77519	-28.7826	0
0.8020	-32.9028	-16.9749	7.74444	-25.1206	0
0.8027	-28.019	-12.3971	11.1021	-20.2361	0
0.8033	-20.085	-5.98884	14.4598	-11.0811	0
0.8040	-7.26721	-4.15487	15.677	-1.31756	0
0.8047	7.3807	-1.10536	15.3772	3.25994	0
0.8053	16.5348	6.83119	15.677	6.31343	0
0.8060	18.9784	12.9338	17.5117	13.6374	0
0.8067	22.3336	15.0698	18.729	20.9614	0
0.8073	26.3024	15.3755	19.9521	24.0122	0
0.8080	24.4723	14.1529	21.7809	26.4545	0
0.8087	22.0286	15.0698	22.0866	29.5052	0
0.8093	20.8085	17.2059	20.2579	31.032	0
0.8100	16.5348	16.2889	19.6463	28.2855	0
0.8107	11.3495	15.0698	19.3405	22.7924	0
0.8113	6.46565	16.9003	17.5117	21.2657	0
0.8120	-0.553287	14.7642	15.0714	20.3502	0
0.8127	-3.60346	8.05028	14.4598	11.5022	0
0.8133	-4.21704	3.77812	14.7656	-1.01058	0
0.8140	-7.26721	-0.494035	13.8483	-7.72607	0
0.8147	-6.35216	-6.29095	9.57911	-14.4388	0
0.8153	-0.858303	-9.64968	4.99831	-24.5093	0
0.8160	0.361764	-12.3971	3.77519	-31.5291	0
0.8167	-3.60346	-16.9749	2.86374	-37.0221	0
0.8173	-9.70734	-19.4166	1.33484	-45.2616	0
0.8180	-20.085	-20.3301	1.33484	-50.4504	0
0.8187	-28.629	-22.1605	2.55796	-51.3659	0
0.8193	-28.934	-21.5527	2.86374	-50.4504	0
0.8200	-27.409	-19.7188	2.86374	-46.7884	0
0.8207	-25.5789	-19.4166	4.69253	-41.2953	0
0.8213	-22.5251	-17.277	7.13288	-39.1574	0
0.8220	-23.1352	-15.4466	8.66178	-36.1066	0
0.8227	-23.1352	-15.1409	9.87901	-28.4783	0
0.8233	-13.6761	-11.4801	12.0195	-18.7121	0
0.8240	-2.38339	-6.90227	14.154	-10.1656	0
0.8247	4.94057	-6.59661	14.7656	-3.14856	0
0.8253	15.6197	-5.68318	14.4598	4.17545	0
0.8260	26.6074	0.422951	15.0714	11.8064	0
0.8267	27.5225	5.00077	16.5944	18.2149	0
0.8273	22.9437	4.38945	18.1233	25.2347	0
0.8280	20.1985	4.69511	17.5117	32.5587	0
0.8287	19.2835	6.52553	13.8483	32.5587	0
0.8293	18.3684	7.13685	9.87901	27.37	0
0.8300	13.7896	7.43896	7.43866	27.37	0
0.8307	7.3807	7.74462	6.22143	27.6742	0
0.8313	4.02551	6.83119	4.69253	22.1812	0
0.8320	0.361764	5.30288	4.69253	18.2149	0
0.8327	-6.65717	3.1668	2.86374	14.5529	0
0.8333	-8.79229	-2.63012	-2.32274	4.48242	0
0.8340	-3.60346	-7.5136	-6.90355	-5.28383	0
0.8347	2.8019	-7.20794	-7.20933	-9.25009	0
0.8353	8.60077	-6.29095	-7.20933	-16.2698	0
0.8360	11.9595	-6.90227	-10.2612	-27.5628	0
0.8367	7.3807	-8.73269	-13.3131	-34.8868	0
0.8373	-0.858303	-14.8388	-14.2246	-38.5488	0
0.8380	-2.68841	-21.8548	-15.1419	-42.2108	0
0.8387	-0.24827	-22.1605	-14.8362	-41.2953	0
0.8393	-1.16332	-21.5527	-12.7016	-38.5488	0
0.8400	-2.68841	-25.2136	-12.7016	-38.8531	0
0.8407	-1.77335	-23.3831	-16.0593	-40.6841	0
0.8413	-3.60346	-16.9749	-14.5304	-38.5488	0
0.8420	-8.18226	-14.5332	-10.2612	-32.4446	0
0.8427	-9.09731	-10.5631	-9.03812	-25.1206	0
0.8433	-9.40232	-3.5471	-8.42656	-16.8811	0
0.8440	-11.846	-3.84921	-5.68043	-7.41909	0
0.8447	-14.2861	-5.68318	-5.37465	2.65142	0
0.8453	-14.2861	-2.32445	-3.85164	10.8909	0
0.8460	-11.236	-0.799697	1.02906	18.2149	0
0.8467	-5.4371	-1.10536	2.25218	27.9812	0
0.8473	-0.553287	1.33638	-0.799729	37.4405	0
0.8480	5.85562	3.47246	0.117607	40.187	0
0.8487	15.6197	4.69511	0.423386	38.9672	0
0.8493	20.1985	7.43896	-2.02285	42.6292	0
0.8500	18.0634	9.57859	-1.71707	45.9869	0
0.8507	13.4846	11.1033	-1.41129	42.018	0
0.8513	7.3807	12.6281	-5.37465	38.0517	0
0.8520	4.63555	12.3224	-8.12666	35.6095	0
0.8527	8.90579	12.3224	-9.95546	26.4545	0
0.8533	8.29575	12.3224	-13.6189	14.2487	0
0.8540	1.58183	10.1864	-14.8362	9.05993	0
0.8547	-0.24827	6.52553	-13.3131	5.39792	0
0.8553	-0.858303	1.64204	-15.1419	-3.75709	0
0.8560	-6.65717	-5.07186	-19.1112	-11.9966	0
0.8567	-11.236	-10.5631	-20.0285	-18.4051	0
0.8573	-14.5912	-12.7027	-19.1112	-25.1206	0
0.8580	-19.475	-12.3971	-18.8054	-29.3938	0
0.8587	-18.8649	-13.6162	-19.1112	-29.0869	0
0.8593	-11.846	-17.8883	-19.417	-28.4783	0
0.8600	-4.52205	-17.8883	-19.1112	-27.8671	0
0.8607	0.0567473	-10.5631	-17.8881	-26.3404	0
0.8613	-2.07837	-4.76619	-17.2765	-24.2051	0
0.8620	-9.09731	-4.15487	-15.4477	-20.2361	0
0.8627	-9.70734	-1.41102	-11.4785	-13.5233	0
0.8633	-3.91202	3.47246	-7.20933	-3.75709	0
0.8640	0.666781	6.83119	-7.82088	5.39792	0
0.8647	5.24558	7.74462	-9.95546	11.8064	0
0.8653	11.6545	7.13685	-7.5151	16.9952	0
0.8660	16.2297	7.43896	-3.54586	23.7079	0
0.8667	18.3684	10.1864	-1.71707	31.3362	0
0.8673	22.9437	12.3224	-1.41129	38.356	0
0.8680	28.1325	13.8508	-1.10551	42.9335	0
0.8687	29.3526	15.9868	-1.71707	45.0714	0
0.8693	28.7425	16.5946	-2.62852	45.9869	0
0.8700	30.2676	15.0698	-2.32274	46.5955	0
0.8707	27.5225	13.5451	-2.32274	45.68	0
0.8713	20.1985	12.3224	-3.54586	42.6292	0
0.8720	16.2297	9.27293	-4.76897	38.0517	0
0.8727	15.6197	7.43896	-5.07475	31.032	0
0.8733	11.0445	7.43896	-5.98621	24.6234	0
0.8740	5.5506	5.9142	-8.12666	19.7417	0
0.8747	2.19187	3.47246	-9.64968	11.8064	0
0.8753	-2.38339	0.422951	-11.1727	0.20918	0
0.8760	-5.4371	-5.07186	-15.4477	-8.03033	0
0.8767	-5.4371	-11.4801	-17.2765	-13.5233	0
0.8773	-10.0124	-16.0579	-16.3651	-19.6276	0
0.8780	-20.695	-18.8053	-16.6708	-24.2051	0
0.8787	-28.934	-20.9414	-15.4477	-25.1206	0
0.8793	-31.9878	-22.1605	-13.0074	-26.3404	0
0.8800	-34.1229	-22.4662	-12.3958	-25.7318	0
0.8807	-34.4279	-20.0244	-9.95546	-21.4586	0
0.8813	-31.3777	-14.8388	-7.20933	-18.4051	0
0.8820	-29.2391	-12.7027	-8.12666	-15.6586	0
0.8827	-27.409	-13.3105	-5.98621	-8.03033	0
0.8833	-20.39	-7.5136	2.55796	1.12468	0
0.8840	-7.26721	2.55903	5.60987	7.22893	0
0.8847	4.94057	8.05028	4.08097	13.9417	0
0.8853	9.2108	8.96727	7.74444	20.9614	0
0.8860	10.1294	10.7977	12.3252	26.4545	0
0.8867	15.0097	15.9868	12.3252	33.7785	0
0.8873	21.1136	19.9533	13.2367	42.3249	0
0.8880	22.9437	17.5116	14.7656	45.3757	0
0.8887	22.6386	10.7977	13.8483	42.9335	0
0.8893	23.2487	7.43896	12.0195	41.1025	0
0.8900	21.7236	7.43896	12.0195	40.187	0
0.8907	16.5348	7.74462	11.4079	38.356	0
0.8913	12.5695	6.83119	10.1848	36.2207	0
0.8920	11.9595	5.60854	10.1848	32.863	0
0.8927	13.4846	4.69511	9.57911	23.0967	0
0.8933	13.1796	3.47246	6.5272	11.5022	0
0.8940	10.1294	1.33638	4.38675	3.56692	0
0.8947	8.29575	-0.799697	4.69253	-3.14856	0
0.8953	9.2108	-3.24144	3.77519	-10.7768	0
0.8960	8.60077	-6.59661	0.117607	-16.5741	0
0.8967	1.27682	-9.03835	-1.71707	-22.6783	0
0.8973	-8.79229	-12.0914	-0.188172	-30.0024	0
0.8980	-16.4213	-14.2275	0.117607	-34.8868	0
0.8987	-28.629	-13.0049	1.02906	-35.8023	0
0.8993	-49.6858	-13.3105	2.55796	-34.8868	0
0.9000	-63.1137	-16.6692	1.9464	-34.5799	0
0.9007	-60.9786	-15.1409	1.9464	-36.1066	0
0.9013	-57.3148	-9.64968	6.5272	-35.8023	0
0.9020	-57.6198	-7.81926	10.1848	-31.2248	0
0.9027	-54.2646	-6.59661	11.4079	-24.8163	0
0.9033	-42.9719	-3.84921	14.4598	-17.1853	0
0.9040	-22.8302	-1.71313	16.5944	-8.94583	0
0.9047	0.361764	1.64204	16.5944	-2.53732	0
0.9053	16.8433	6.52553	19.3405	3.87118	0
0.9060	26.3024	8.66161	23.9213	10.8909	0
0.9067	29.3526	10.492	24.8328	16.3839	0
0.9073	19.2835	13.5451	24.5329	21.8769	0
0.9080	7.07568	13.2394	25.1386	27.0657	0
0.9087	10.4344	10.7977	24.8328	27.6742	0
0.9093	24.1673	11.7147	23.9213	28.2855	0
0.9100	34.8464	11.409	24.8328	30.4207	0
0.9107	38.5102	6.83119	23.3098	29.201	0
0.9113	33.0163	4.38945	20.8694	24.6234	0
0.9120	22.3336	5.9142	17.5117	18.8262	0
0.9127	16.2297	5.00077	12.0195	8.44869	0
0.9133	9.2108	0.725059	8.356	-3.45282	0
0.9140	-1.46834	-0.494035	8.356	-8.03033	0
0.9147	-6.35216	-2.32445	5.60987	-10.7768	0
0.9153	-7.87724	-6.90227	0.729165	-19.6276	0
0.9160	-14.5912	-10.261	-1.10551	-29.3938	0
0.9167	-16.4213	-12.0914	-1.71707	-34.5799	0
0.9173	-10.6259	-13.3105	-4.4632	-40.3798	0
0.9180	-6.35216	-14.2275	-5.07475	-44.9574	0
0.9187	-3.91202	-16.0579	-4.4632	-44.9574	0
0.9193	-0.553287	-17.277	-5.07475	-44.9574	0
0.9200	0.971798	-14.5332	-5.98621	-48.3124	0
0.9207	-1.77335	-12.7027	-5.37465	-47.3969	0
0.9213	-8.79229	-14.8388	-5.07475	-42.5151	0
0.9220	-15.5062	-11.1744	-6.29199	-38.5488	0
0.9227	-17.3363	-1.41102	-6.29199	-32.1403	0
0.9233	-18.8649	2.86469	-3.54586	-21.1516	0
0.9240	-22.2201	3.1668	-1.41129	-13.2191	0
0.9247	-21.6101	5.9142	0.729165	-8.03033	0
0.9253	-16.4213	7.43896	4.38675	0.820419	0
0.9260	-9.40232	5.9142	5.60987	8.75295	0
0.9267	-0.24827	7.74462	3.77519	12.1107	0
0.9273	9.2108	13.8508	5.91565	19.1304	0
0.9280	21.1136	16.5946	7.74444	27.37	0
0.9287	32.1013	16.9003	4.69253	28.8967	0
0.9293	24.4723	19.6477	3.16952	27.0657	0
0.9300	-0.553287	21.4781	3.77519	29.201	0
0.9307	-11.846	21.1724	2.25218	30.1165	0
0.9313	-1.16332	20.259	-0.493951	26.7587	0
0.9320	7.07568	17.8173	-3.54586	22.1812	0
0.9327	3.7205	13.5451	-7.20933	16.3839	0
0.9333	-0.858303	9.57859	-9.03812	8.14443	0
0.9340	-2.07837	5.00077	-11.1727	-0.0950817	0
0.9347	-6.35216	0.725059	-15.1419	-6.81057	0
0.9353	-10.931	-2.32445	-16.6708	-13.8276	0
0.9360	-4.21704	-8.73269	-15.1419	-22.0698	0
0.9367	7.99073	-17.8883	-16.9766	-29.6981	0
0.9373	7.3807	-24.9079	-22.7746	-36.1066	0
0.9380	-2.38339	-27.6553	-24.9092	-40.0729	0
0.9387	-7.26721	-27.3496	-20.6342	-40.0729	0
0.9393	-9.70734	-26.127	-17.2765	-40.9884	0
0.9400	-10.0124	-24.9079	-18.8054	-44.3461	0
0.9407	-4.82707	-20.6357	-17.5823	-41.9039	0
0.9413	-1.16332	-16.9749	-12.7016	-34.5799	0
0.9420	0.971798	-18.4997	-11.4785	-31.2248	0
0.9427	7.07568	-19.111	-12.09	-27.2559	0
0.9433	11.3495	-13.9218	-9.03812	-16.5741	0
0.9440	11.9595	-8.73269	-5.37465	-6.50359	0
0.9447	14.7047	-4.15487	-4.4632	0.820419	0
0.9453	14.7047	2.55903	-3.85164	8.14443	0
0.9460	10.7394	7.43896	-2.62852	13.6374	0
0.9467	7.68572	7.74462	-0.493951	18.5192	0
0.9473	1.58183	9.27293	1.02906	27.6742	0
0.9480	-6.35216	11.1033	1.02906	32.5587	0
0.9487	-3.60346	12.3224	-1.10551	30.1165	0
0.9493	6.46565	16.9003	-2.9343	32.5587	0
0.9500	9.82084	22.7007	-3.24008	37.4405	0
0.9507	10.7394	22.7007	-1.71707	34.0827	0
0.9513	16.8433	15.6812	-1.41129	27.37	0
0.9520	22.3336	7.74462	-4.4632	24.3192	0
0.9527	19.8935	5.00077	-6.90355	20.3502	0
0.9533	12.8746	6.52553	-8.12666	12.4177	0
0.9540	6.77067	7.43896	-11.7842	4.48242	0
0.9547	3.11046	5.9142	-14.8362	-2.53732	0
0.9553	-0.553287	4.38945	-15.4477	-10.1656	0
0.9560	-6.35216	1.03072	-16.3651	-17.4896	0
0.9567	-11.846	-4.15487	-17.2765	-24.5093	0
0.9573	-14.5912	-5.98884	-16.6708	-29.0869	0
0.9580	-14.5912	-5.07186	-16.6708	-31.8334	0
0.9587	-13.9811	-8.12492	-16.3651	-33.0558	0
0.9593	-15.5062	-14.2275	-13.0074	-32.4446	0
0.9600	-18.8649	-14.8388	-10.8728	-32.4446	0
0.9607	-19.475	-13.0049	-10.567	-33.6644	0
0.9613	-15.2012	-13.0049	-9.03812	-31.5291	0
0.9620	-12.151	-12.3971	-7.20933	-25.7318	0
0.9627	-10.931	-10.261	-3.85164	-18.4051	0
0.9633	-6.35216	-8.73269	0.117607	-10.4726	0
0.9640	-1.46834	-7.81926	1.02906	-3.75709	0
0.9647	0.971798	-8.12492	1.9464	3.87118	0
0.9653	6.46565	-5.37752	8.356	14.8572	0
0.9660	13.1796	2.25337	13.8483	22.7924	0
0.9667	16.5348	6.21987	12.9309	26.4545	0
0.9673	19.5885	5.60854	12.9309	32.5587	0
0.9680	22.6386	7.74462	15.3772	40.187	0
0.9687	22.6386	9.57859	14.7656	42.9335	0
0.9693	22.9437	6.83119	14.154	43.5447	0
0.9700	24.7773	6.83119	15.9828	42.018	0
0.9707	22.9437	8.96727	16.2886	38.356	0
0.9713	18.0634	7.74462	14.154	36.8292	0
0.9720	12.8746	3.1668	12.9309	35.3052	0
0.9727	8.90579	-0.494035	9.57911	25.2347	0
0.9733	5.5506	-3.24144	5.60987	12.1107	0
0.9740	2.8019	-5.07186	3.77519	5.39792	0
0.9747	-1.77335	-7.20794	3.4753	1.12468	0
0.9753	-8.79229	-9.64968	1.33484	-7.11483	0
0.9760	-19.17	-8.73269	0.729165	-15.9656	0
0.9767	-29.8491	-6.59661	1.02906	-21.4586	0
0.9773	-35.343	-7.5136	-0.188172	-25.7318	0
0.9780	-34.7329	-9.64968	-3.24008	-30.6136	0
0.9787	-34.7329	-10.5631	-3.54586	-33.0558	0
0.9793	-35.953	-12.7027	-1.71707	-32.1403	0
0.9800	-34.1229	-17.8883	0.117607	-32.1403	0
0.9807	-31.0727	-21.2471	0.423386	-31.5291	0
0.9813	-27.714	-20.6357	1.02906	-28.7826	0
0.9820	-21.0001	-19.111	2.86374	-26.3404	0
0.9827	-15.2012	-16.9749	4.69253	-21.1516	0
0.9833	-12.151	-11.4801	7.43866	-10.7768	0
0.9840	-4.21704	-5.07186	9.27333	-1.92608	0
0.9847	6.46565	-1.10536	9.57911	2.04018	0
0.9853	13.4846	3.1668	11.1021	9.66845	0
0.9860	21.1136	7.43896	12.9309	19.1304	0
0.9867	28.1325	11.409	12.0195	24.9277	0
0.9873	23.8623	16.5946	12.0195	31.9475	0
0.9880	18.6734	18.4286	15.3772	39.5757	0
0.9887	26.6074	16.9003	18.4291	42.018	0
0.9893	40.3403	18.7307	16.5944	42.9335	0
0.9900	48.8843	21.1724	14.7656	44.7645	0
0.9907	50.7144	19.6477	14.154	41.1025	0
0.9913	45.8341	18.1229	11.1021	36.525	0
0.9920	37.5951	19.6477	8.356	34.9982	0
0.9927	26.6074	17.8173	9.27333	29.8122	0
0.9933	9.2108	14.1529	7.74444	20.0459	0
0.9940	-6.96219	13.5451	2.86374	11.8064	0
0.9947	-20.085	14.1529	2.86374	5.39792	0
0.9953	-39.3117	10.492	3.77519	-1.31756	0
0.9960	-57.3148	2.25337	-1.71707	-9.25009	0
0.9967	-59.4535	-4.46053	-5.68043	-17.4896	0
0.9973	-52.7396	-7.81926	-5.37465	-22.3741	0
0.9980	-43.582	-9.64968	-5.98621	-25.7318	0
0.9987	-28.019	-10.5631	-5.37465	-29.3938	0
0.9993	-6.96219	-11.4801	-3.54586	-30.3093	0
1.0000	16.8433	-13.9218	-5.68043	-28.1714	0
1.0007	38.5102	-13.3105	-7.82088	-26.9516	0
1.0013	43.6954	-8.73269	-5.37465	-24.5093	0
1.0020	29.6576	-5.98884	-4.4632	-19.3206	0
1.0027	11.9595	-1.41102	-3.85164	-13.2191	0
1.0033	-0.858303	10.7977	1.33484	-4.67259	0
1.0040	-5.74212	20.259	4.99831	3.56692	0
1.0047	-1.46834	19.6477	4.38675	9.66845	0
1.0053	6.16063	19.9533	5.91565	17.2994	0
1.0060	11.0445	25.1425	8.05022	24.9277	0
1.0067	14.7047	28.8033	8.66178	29.5052	0
1.0073	14.7047	29.109	11.1021	35.6095	0
1.0080	14.3996	28.8033	11.4079	40.7982	0
1.0087	19.5885	27.8863	7.43866	40.7982	0
1.0093	19.5885	26.3616	7.43866	40.7982	0
1.0100	8.60077	22.0894	10.1848	43.849	0
1.0107	1.88685	11.409	8.356	42.018	0
1.0113	9.51582	2.86469	4.99831	35.6095	0
1.0120	23.2487	1.33638	4.08097	30.7277	0
1.0127	26.6074	-1.41102	1.02906	25.8432	0
1.0133	16.2297	-9.34402	-2.32274	17.2994	0
1.0140	6.46565	-16.0579	-1.71707	7.22893	0
1.0147	4.63555	-19.7188	-1.71707	0.820419	0
1.0153	-0.858303	-22.1605	-4.4632	-4.06406	0
1.0160	-8.79229	-22.4662	-5.37465	-13.8276	0
1.0167	-8.79229	-20.6357	-6.29199	-24.8163	0
1.0173	-12.7611	-18.8053	-9.64968	-28.4783	0
1.0180	-25.2738	-17.8883	-10.8728	-31.2248	0
1.0187	-27.714	-18.4997	-8.12666	-36.7178	0
1.0193	-22.2201	-19.7188	-5.98621	-38.2419	0
1.0200	-22.2201	-21.5527	-6.29199	-37.0221	0
1.0207	-24.0502	-26.127	-7.82088	-39.1574	0
1.0213	-22.5251	-27.961	-8.12666	-38.5488	0
1.0220	-18.8649	-23.3831	-4.4632	-32.4446	0
1.0227	-9.70734	-18.8053	0.423386	-27.5628	0
1.0233	0.971798	-18.4997	3.4753	-20.8473	0
1.0240	5.24558	-19.7188	6.8271	-9.55707	0
1.0247	8.90579	-23.0775	8.356	-0.40206	0
1.0253	14.3996	-25.5192	7.13288	4.48242	0
1.0260	11.9595	-22.4662	7.43866	11.1952	0
1.0267	3.11046	-17.5827	8.356	17.6037	0
1.0273	-0.24827	-14.2275	8.05022	20.9614	0
1.0280	1.88685	-9.34402	10.4906	24.3192	0
1.0287	3.41548	-2.32445	12.9309	27.37	0
1.0293	8.29575	3.1668	10.1848	26.7587	0
1.0300	18.3684	7.13685	9.27333	25.8432	0
1.0307	19.8935	8.66161	12.3252	27.37	0
1.0313	6.77067	6.83119	11.7137	26.4545	0
1.0320	-6.96219	7.43896	7.43866	20.0459	0
1.0327	-10.931	7.13685	4.38675	11.8064	0
1.0333	-11.236	0.117289	1.64062	3.56692	0
1.0340	-14.8962	-7.81926	-1.71707	-3.75709	0
1.0347	-17.9499	-11.4801	-3.54586	-11.6923	0
1.0353	-17.3363	-15.4466	-3.85164	-19.6276	0
1.0360	-17.6449	-18.4997	-5.37465	-26.0361	0
1.0367	-22.2201	-16.9749	-7.82088	-32.1403	0
1.0373	-26.7989	-16.0579	-9.64968	-40.3798	0
1.0380	-25.5789	-16.9749	-9.95546	-46.1771	0
1.0387	-22.5251	-17.277	-9.03812	-47.0926	0
1.0393	-23.7452	-18.8053	-8.73234	-47.0926	0
1.0400	-24.3588	-22.4662	-7.82088	-48.9236	0
1.0407	-20.085	-24.6022	-5.68043	-48.6194	0
1.0413	-17.6449	-24.6022	-5.37465	-44.0419	0
1.0420	-18.2549	-19.7188	-5.68043	-37.6333	0
1.0427	-13.3711	-12.0914	-3.85164	-31.8334	0
1.0433	-6.96219	-10.5631	-0.188172	-22.9853	0
1.0440	-2.99342	-11.7858	2.25218	-13.5233	0
1.0447	7.07568	-5.07186	3.16952	-9.55707	0
1.0453	19.2835	3.1668	3.4753	-6.50359	0
1.0460	21.4186	4.38945	4.38675	2.65142	0
1.0467	21.1136	6.83119	6.8271	11.5022	0
1.0473	26.6074	13.8508	8.96756	16.3839	0
1.0480	28.4375	18.4286	9.27333	21.8769	0
1.0487	25.6924	20.5647	8.66178	24.9277	0
1.0493	27.2174	23.3085	7.43866	23.7079	0
1.0500	27.5225	25.4446	5.60987	23.0967	0
1.0507	18.0634	26.0559	4.69253	23.0967	0
1.0513	5.85562	24.8368	3.4753	20.6572	0
1.0520	-0.553287	21.4781	0.117607	16.9952	0
1.0527	-1.16332	18.1229	-3.54586	9.36419	0
1.0533	-1.77335	15.0698	-5.68043	-0.0950817	0
1.0540	-0.24827	10.492	-7.82088	-7.11483	0
1.0547	5.24558	5.00077	-9.95546	-12.9121	0
1.0553	5.85562	0.422951	-11.7842	-19.3206	0
1.0560	-1.46834	-4.15487	-13.6189	-25.7318	0
1.0567	-6.35216	-8.42703	-16.3651	-35.1911	0
1.0573	-7.26721	-11.4801	-18.8054	-43.4306	0
1.0580	-13.3711	-11.1744	-19.1112	-45.2616	0
1.0587	-18.8649	-8.73269	-17.8881	-44.3461	0
1.0593	-18.8649	-8.42703	-16.9766	-44.0419	0
1.0600	-19.17	-10.5631	-17.2765	-42.2108	0
1.0607	-21.3051	-11.7858	-17.5823	-41.2953	0
1.0613	-20.39	-12.3971	-16.9766	-41.2953	0
1.0620	-16.4213	-14.8388	-15.7535	-35.8023	0
1.0627	-12.456	-14.8388	-13.6189	-25.7318	0
1.0633	-8.18226	-11.1744	-10.567	-17.4896	0
1.0640	-4.52205	-9.95534	-6.59777	-10.1656	0
1.0647	-2.68841	-9.03835	-2.9343	-2.23306	0
1.0653	1.27682	-1.41102	-1.71707	6.61769	0
1.0660	10.1294	7.13685	-1.10551	14.8572	0
1.0667	15.6197	8.96727	3.16952	20.6572	0
1.0673	16.2297	11.7147	9.27333	28.5897	0
1.0680	19.2835	17.8173	8.96756	37.4405	0
1.0687	22.0286	20.8668	4.99831	39.5757	0
1.0693	20.5035	21.1724	4.69253	39.2715	0
1.0700	19.5885	22.3951	5.91565	41.1025	0
1.0707	20.5035	21.7837	5.60987	40.4912	0
1.0713	18.3684	18.1229	1.9464	37.4405	0
1.0720	14.7047	13.2394	-1.71707	37.4405	0
1.0727	12.8746	8.05028	-2.62852	33.4742	0
1.0733	9.82084	6.83119	-2.9343	22.7924	0
1.0740	7.07568	7.74462	-6.29199	13.6374	0
1.0747	8.29575	3.77812	-9.03812	9.36419	0
1.0753	10.4344	-2.32445	-8.73234	3.25994	0
1.0760	7.99073	-2.01879	-9.64968	-3.75709	0
1.0767	-0.553287	-0.799697	-11.1727	-8.33459	0
1.0773	-5.13209	-3.24144	-11.1727	-13.8276	0
1.0780	-0.553287	-5.07186	-11.4785	-20.2361	0
1.0787	0.971798	-5.07186	-10.8728	-21.1516	0
1.0793	-9.09731	-7.81926	-8.42656	-19.3206	0
1.0800	-18.5599	-13.6162	-9.03812	-21.1516	0
1.0807	-22.2201	-16.3636	-9.3439	-24.5093	0
1.0813	-29.2391	-14.2275	-5.68043	-22.0698	0
1.0820	-36.868	-11.4801	-2.32274	-16.8811	0
1.0827	-37.4781	-9.64968	-0.493951	-12.6078	0
1.0833	-32.5978	-5.68318	1.33484	-4.67259	0
1.0840	-26.1889	-1.41102	2.55796	4.17545	0
1.0847	-20.39	-1.41102	5.30409	12.1107	0
1.0853	-17.3363	-2.32445	10.7963	21.5727	0
1.0860	-11.236	-0.188373	14.154	28.2855	0
1.0867	3.7205	3.1668	14.4598	31.9475	0
1.0873	20.8085	6.83119	15.677	39.8827	0
1.0880	33.0163	9.57859	15.677	47.818	0
1.0887	41.2553	10.492	13.8483	47.818	0
1.0893	45.8341	10.1864	15.3772	46.5955	0
1.0900	46.7492	9.8807	17.8175	49.342	0
1.0907	41.8653	10.7977	17.2059	50.2575	0
1.0913	29.3526	14.1529	14.7656	47.2067	0
1.0920	18.6734	15.0698	12.9309	42.6292	0
1.0927	11.9595	9.27293	9.87901	32.2517	0
1.0933	2.49688	4.08379	6.5272	19.4347	0
1.0940	-8.18226	1.33638	4.69253	10.8909	0
1.0947	-17.6449	-3.24144	3.77519	4.48242	0
1.0953	-29.5441	-5.98884	3.4753	-4.67259	0
1.0960	-39.3117	-4.15487	2.86374	-12.3036	0
1.0967	-42.9719	-5.07186	0.729165	-16.2698	0
1.0973	-45.1106	-7.5136	-0.799729	-21.4586	0
1.0980	-42.0569	-3.5471	-0.188172	-28.1714	0
1.0987	-30.1541	-0.799697	1.02906	-30.6136	0
1.0993	-19.475	-6.90227	1.64062	-30.9179	0
1.1000	-16.1162	-12.3971	2.55796	-33.3601	0
1.1007	-20.085	-13.3105	3.77519	-32.7489	0
1.1013	-29.2391	-15.1409	3.77519	-27.5628	0
1.1020	-32.5978	-15.1409	2.86374	-24.5093	0
1.1027	-22.8302	-9.64968	2.55796	-20.2361	0
1.1033	-8.48727	-3.84921	5.91565	-10.1656	0
1.1040	0.0567473	1.03072	10.1848	-1.01058	0
1.1047	1.88685	6.21987	9.87901	3.25994	0
1.1053	1.27682	10.1864	8.356	9.05993	0
1.1060	5.5506	11.409	12.9309	16.9952	0
1.1067	13.7896	9.8807	16.2886	24.0122	0
1.1073	22.6386	7.43896	14.154	30.4207	0
1.1080	30.5762	8.35595	13.8483	35.6095	0
1.1087	32.1013	10.492	14.7656	39.2715	0
1.1093	27.5225	8.66161	11.1021	42.018	0
1.1100	29.3526	8.66161	9.87901	42.9335	0
1.1107	37.5951	12.3224	12.0195	42.018	0
1.1113	41.2553	12.9338	8.356	40.187	0
1.1120	30.5762	8.96727	3.77519	34.9982	0
1.1127	7.07568	5.9142	4.38675	26.4545	0
1.1133	-10.931	3.1668	2.86374	15.7727	0
1.1140	-10.0124	1.33638	-0.799729	6.92195	0
1.1147	-8.18226	2.25337	-0.188172	1.12468	0
1.1153	-17.3363	-1.41102	0.117607	-4.97957	0
1.1160	-22.5251	-8.12492	-5.68043	-13.8276	0
1.1167	-18.2549	-9.64968	-10.8728	-22.0698	0
1.1173	-17.0313	-9.34402	-11.7842	-28.4783	0
1.1180	-20.085	-11.1744	-12.7016	-34.8868	0
1.1187	-19.78	-11.4801	-14.5304	-38.5488	0
1.1193	-16.4213	-11.4801	-13.3131	-37.9376	0
1.1200	-15.2012	-12.7027	-12.3958	-37.9376	0
1.1207	-13.9811	-12.3971	-13.0074	-39.4643	0
1.1213	-10.0124	-10.8688	-11.1727	-38.5488	0
1.1220	-6.04714	-9.64968	-6.90355	-33.9713	0
1.1227	-4.52205	-6.90227	-5.37465	-27.2559	0
1.1233	-0.24827	-3.84921	-4.4632	-19.3206	0
1.1240	3.7205	-2.01879	-1.10551	-13.2191	0
1.1247	1.88685	0.725059	0.729165	-10.1656	0
1.1253	-0.858303	5.00077	1.02906	-4.67259	0
1.1260	0.971798	10.492	4.38675	4.78669	0
1.1267	1.58183	12.3224	7.43866	11.8064	0
1.1273	1.27682	6.83119	8.356	16.3839	0
1.1280	5.85562	-0.494035	6.8271	20.3502	0
1.1287	10.4344	-2.32445	1.9464	21.2657	0
1.1293	13.4846	-1.10536	0.117607	20.9614	0
1.1300	19.8935	0.117289	3.77519	23.7079	0
1.1307	21.4186	2.25337	3.4753	24.3192	0
1.1313	11.9595	5.9142	-2.32274	19.1304	0
1.1320	6.46565	9.57859	-2.9343	14.2487	0
1.1327	8.60077	9.8807	-2.02285	10.2797	0
1.1333	5.5506	7.74462	-5.98621	3.56692	0
1.1340	0.361764	6.83119	-8.42656	-6.81057	0
1.1347	-0.553287	7.74462	-8.73234	-15.9656	0
1.1353	-4.82707	6.83119	-11.7842	-22.0698	0
1.1360	-12.151	5.00077	-13.9247	-28.7826	0
1.1367	-16.4213	3.1668	-11.4785	-37.9376	0
1.1373	-20.695	-1.10536	-10.8728	-44.0419	0
1.1380	-23.1352	-4.76619	-13.6189	-47.3969	0
1.1387	-18.8649	-8.73269	-13.6189	-49.5349	0
1.1393	-17.3363	-15.1409	-9.95546	-49.5349	0
1.1400	-21.0001	-17.277	-8.73234	-48.6194	0
1.1407	-19.78	-13.0049	-8.42656	-49.2279	0
1.1413	-15.5062	-11.4801	-6.29199	-47.7039	0
1.1420	-18.2549	-13.6162	-5.37465	-42.2108	0
1.1427	-21.0001	-12.3971	-4.4632	-35.8023	0
1.1433	-17.0313	-7.20794	0.423386	-29.0869	0
1.1440	-11.541	-2.93578	3.77519	-22.3741	0
1.1447	-5.4371	1.03072	2.55796	-14.7431	0
1.1453	2.8019	5.00077	3.16952	-4.67259	0
1.1460	9.2108	9.57859	6.8271	3.56692	0
1.1467	11.9595	12.3224	7.43866	8.75295	0
1.1473	17.4534	12.3224	7.43866	15.1642	0
1.1480	19.8935	14.1529	9.27333	21.5727	0
1.1487	12.5695	17.8173	9.27333	24.0122	0
1.1493	6.46565	16.2889	8.356	26.4545	0
1.1500	12.5695	12.3224	7.74444	30.1165	0
1.1507	21.1136	13.8508	4.99831	30.4207	0
1.1513	20.8085	15.3755	1.9464	28.8967	0
1.1520	16.5348	12.0168	0.117607	27.6742	0
1.1527	14.3996	10.1864	-3.24008	20.0459	0
1.1533	14.0946	10.492	-5.37465	6.61769	0
1.1540	14.7047	7.74462	-5.37465	-0.706321	0
1.1547	15.6197	4.08379	-7.20933	-2.23306	0
1.1553	18.3684	3.1668	-11.7842	-9.25009	0
1.1560	19.5885	1.33638	-12.7016	-17.7966	0
1.1567	15.6197	-3.5471	-12.09	-22.6783	0
1.1573	7.07568	-10.8688	-11.1727	-29.6981	0
1.1580	-2.68841	-16.9749	-12.3958	-39.1574	0
1.1587	-13.6761	-18.8053	-14.5304	-41.9039	0
1.1593	-24.6638	-18.8053	-13.9247	-39.7686	0
1.1600	-35.343	-20.0244	-11.4785	-39.4643	0
1.1607	-45.1106	-16.6692	-12.09	-37.9376	0
1.1613	-46.0256	-9.64968	-12.7016	-33.3601	0
1.1620	-32.9028	-10.5631	-8.12666	-29.6981	0
1.1627	-6.96219	-14.8388	-3.54586	-24.8163	0
1.1633	22.9437	-10.5631	-2.32274	-14.7431	0
1.1640	42.1704	-4.46053	-0.188172	-3.45282	0
1.1647	51.328	-2.32445	1.9464	2.04018	0
1.1653	59.567	4.69511	3.77519	5.39792	0
1.1660	58.6519	14.1529	6.5272	12.7219	0
1.1667	39.1202	18.7307	8.05022	22.1812	0
1.1673	15.6197	21.1724	7.74444	31.032	0
1.1680	0.971798	22.7007	8.356	37.7447	0
1.1687	-9.09731	23.0028	9.57911	41.1025	0
1.1693	-13.3711	23.3085	10.1848	41.1025	0
1.1700	-7.57222	21.7837	10.1848	39.2715	0
1.1707	2.19187	17.8173	9.27333	37.1362	0
1.1713	7.68572	13.8508	9.27333	34.694	0
1.1720	11.0445	8.66161	9.87901	33.7785	0
1.1727	15.9247	4.38945	8.05022	31.6432	0
1.1733	21.4186	5.9142	3.77519	23.7079	0
1.1740	22.6386	6.83119	1.02906	11.5022	0
1.1747	15.6197	2.55903	1.02906	2.65142	0
1.1753	-0.24827	-2.93578	1.02906	-1.92608	0
1.1760	-17.0313	-7.81926	-1.10551	-10.4726	0
1.1767	-24.6638	-13.9218	-4.4632	-19.3206	0
1.1773	-26.4939	-17.277	-5.98621	-22.9853	0
1.1780	-25.8839	-18.4997	-6.29199	-28.1714	0
1.1787	-21.9151	-21.2471	-5.68043	-34.8868	0
1.1793	-17.3363	-24.2966	-5.37465	-34.8868	0
1.1800	-14.2861	-23.3831	-5.68043	-33.0558	0
1.1807	-9.40232	-21.8548	-3.54586	-34.2756	0
1.1813	-5.74212	-23.3831	-0.493951	-31.2248	0
1.1820	-3.60346	-22.4662	-0.493951	-24.2051	0
1.1827	0.0567473	-16.6692	1.33484	-19.9318	0
1.1833	1.88685	-13.6162	6.22143	-11.9966	0
1.1840	1.88685	-13.6162	7.13288	-1.92608	0
1.1847	5.85562	-9.03835	7.13288	5.09095	0
1.1853	11.0445	-2.01879	12.3252	13.9417	0
1.1860	12.8746	3.47246	15.677	25.5389	0
1.1867	18.9784	9.57859	15.677	32.863	0
1.1873	27.5225	12.3224	18.4291	39.8827	0
1.1880	30.2676	10.492	19.0347	45.68	0
1.1887	30.5762	10.7977	16.5944	46.5955	0
1.1893	34.5414	12.3224	16.5944	48.4265	0
1.1900	36.6765	11.409	17.2059	51.173	0
1.1907	33.9314	12.3224	15.677	48.4265	0
1.1913	29.3526	15.0698	14.7656	43.849	0
1.1920	23.8623	13.8508	13.5425	42.6292	0
1.1927	18.9784	10.492	12.0195	38.0517	0
1.1933	15.9247	9.57859	10.1848	30.1165	0
1.1940	11.9595	13.5451	5.60987	22.7924	0
1.1947	5.85562	19.342	1.9464	16.0797	0
1.1953	-0.858303	17.8173	3.16952	10.8909	0
1.1960	-6.35216	8.66161	2.86374	4.17545	0
1.1967	-11.541	2.86469	-1.10551	-4.67259	0
1.1973	-17.6449	-0.799697	-2.62852	-9.55707	0
1.1980	-27.409	-6.59661	-2.32274	-11.9966	0
1.1987	-36.258	-7.81926	-2.02285	-15.0501	0
1.1993	-39.6167	-9.03835	0.117607	-15.6586	0
1.2000	-40.2268	-18.194	0.117607	-16.2698	0
1.2007	-40.8368	-25.2136	-2.62852	-19.0163	0
1.2013	-40.5318	-23.9909	-2.9343	-17.1853	0
1.2020	-37.7831	-24.2966	0.729165	-11.9966	0
1.2027	-31.6827	-27.044	3.77519	-7.41909	0
1.2033	-21.0001	-25.2136	5.60987	-0.0950817	0
1.2040	-5.74212	-18.194	7.43866	8.14443	0
1.2047	11.0445	-9.34402	7.74444	13.6374	0
1.2053	20.8085	-2.63012	9.27333	20.3502	0
1.2060	14.7047	-0.494035	12.3252	28.8967	0
1.2067	-1.77335	1.64204	13.8483	32.863	0
1.2073	-10.0124	5.60854	12.631	37.1362	0
1.2080	0.361764	8.66161	12.0195	42.9335	0
1.2087	15.6197	10.1864	14.4598	45.68	0
1.2093	22.3336	12.0168	15.3772	46.9025	0
1.2100	25.3873	14.1529	12.0195	48.4265	0
1.2107	27.2174	14.4585	8.66178	47.511	0
1.2113	21.1136	10.492	8.66178	43.5447	0
1.2120	13.7896	6.83119	9.87901	38.356	0
1.2127	15.0097	7.13685	7.74444	30.4207	0
1.2133	16.5348	5.30288	1.02906	20.0459	0
1.2140	11.0445	1.33638	-3.54586	10.8909	0
1.2147	3.7205	1.03072	-1.71707	2.95568	0
1.2153	-3.60346	1.33638	-2.62852	-4.06406	0
1.2160	-9.40232	-2.32445	-9.64968	-11.0811	0
1.2167	-12.7611	-5.98884	-11.7842	-17.1853	0
1.2173	-17.3363	-10.8688	-9.95546	-24.8163	0
1.2180	-21.9151	-16.6692	-12.7016	-33.9713	0
1.2187	-24.6638	-16.9749	-15.1419	-39.1574	0
1.2193	-25.8839	-16.9749	-12.7016	-38.5488	0
1.2200	-25.5789	-21.5527	-12.7016	-37.9376	0
1.2207	-23.4402	-23.3831	-14.2246	-39.4643	0
1.2213	-22.2201	-22.4662	-11.7842	-39.4643	0
1.2220	-19.17	-22.1605	-9.03812	-37.3264	0
1.2227	-13.9811	-17.5827	-9.03812	-30.3093	0
1.2233	-16.4213	-12.3971	-7.20933	-17.7966	0
1.2240	-19.78	-12.7027	-2.32274	-10.4726	0
1.2247	-12.7611	-9.95534	0.729165	-11.0811	0
1.2253	-9.09731	-2.63012	0.729165	-6.50359	0
1.2260	-13.3711	-2.63012	1.02906	5.70219	0
1.2267	-6.65717	-4.76619	2.86374	12.4177	0
1.2273	7.3807	3.47246	4.69253	15.7727	0
1.2280	8.60077	14.7642	4.99831	22.7924	0
1.2287	-2.07837	18.1229	1.9464	25.8432	0
1.2293	-14.2861	16.9003	-2.02285	24.3192	0
1.2300	-19.17	15.9868	-2.02285	26.7587	0
1.2307	-8.18226	15.9868	-0.799729	29.201	0
1.2313	6.16063	15.0698	-3.54586	23.0967	0
1.2320	7.3807	12.3224	-6.90355	17.6037	0
1.2327	5.5506	8.96727	-8.12666	16.0797	0
1.2333	13.7896	7.74462	-13.9247	8.44869	0
1.2340	19.2835	7.43896	-21.5515	-3.75709	0
1.2347	14.3996	3.47246	-21.2458	-8.94583	0
1.2353	5.5506	-3.24144	-19.1112	-11.6923	0
1.2360	-1.46834	-7.81926	-22.7746	-22.0698	0
1.2367	-3.29844	-9.95534	-28.8785	-34.2756	0
1.2373	-5.13209	-13.3105	-30.0957	-37.6333	0
1.2380	-12.7611	-17.8883	-26.4322	-38.2419	0
1.2387	-18.2549	-20.9414	-22.7746	-43.4306	0
1.2393	-18.5599	-20.9414	-23.6861	-48.6194	0
1.2400	-19.17	-17.277	-23.6861	-48.6194	0
1.2407	-16.7263	-16.0579	-21.2458	-46.4814	0
1.2413	-12.456	-17.5827	-20.6342	-43.7349	0
1.2420	-11.541	-13.0049	-20.6342	-37.3264	0
1.2427	-6.65717	-5.07186	-16.9766	-29.6981	0
1.2433	1.88685	-1.71313	-12.7016	-22.9853	0
1.2440	1.88685	-1.10536	-9.64968	-14.7431	0
1.2447	-1.16332	0.422951	-6.90355	-5.58809	0
1.2453	5.85562	0.422951	-4.76897	0.513441	0
1.2460	13.7896	2.25337	-2.02285	6.31343	0
1.2467	12.8746	5.9142	1.02906	15.1642	0
1.2473	9.82084	5.9142	2.25218	22.7924	0
1.2480	9.51582	6.21987	1.9464	28.2855	0
1.2487	11.6545	11.409	2.86374	30.7277	0
1.2493	13.1796	14.1529	3.4753	30.1165	0
1.2500	10.4344	13.2394	1.33484	30.1165	0
1.2507	7.07568	15.3755	1.9464	32.2517	0
1.2513	7.3807	19.9533	4.99831	30.1165	0
1.2520	11.0445	19.9533	3.77519	25.8432	0
1.2527	16.5348	15.3755	-1.41129	23.7079	0
1.2533	21.1136	8.35595	-2.62852	18.2149	0
1.2540	22.0286	1.33638	-1.71707	7.22893	0
1.2547	22.0286	-2.93578	-4.76897	-0.706321	0
1.2553	20.1985	-5.98884	-7.20933	-7.11483	0
1.2560	11.0445	-7.5136	-7.5151	-16.2698	0
1.2567	2.8019	-6.90227	-9.3439	-22.0698	0
1.2573	4.63555	-11.4801	-8.73234	-25.4249	0
1.2580	5.5506	-20.9414	-5.07475	-33.0558	0
1.2587	-4.52205	-22.4662	-5.98621	-38.5488	0
1.2593	-19.78	-18.194	-7.82088	-35.8023	0
1.2600	-32.5978	-18.8053	-5.37465	-35.1911	0
1.2607	-42.0569	-17.277	-3.85164	-40.3798	0
1.2613	-47.8557	-10.261	-5.37465	-39.4643	0
1.2620	-56.0947	-7.81926	-3.54586	-32.7489	0
1.2627	-66.4724	-6.29095	0.117607	-29.3938	0
1.2633	-66.4724	0.725059	2.25218	-24.8163	0
1.2640	-55.4847	4.69511	6.5272	-13.8276	0
1.2647	-44.497	2.25337	9.27333	-3.75709	0
1.2653	-31.6827	3.1668	8.96756	1.73592	0
1.2660	-10.3174	6.21987	10.1848	10.5867	0
1.2667	7.99073	8.66161	12.9309	17.6037	0
1.2673	17.4534	11.1033	13.2367	19.4347	0
1.2680	29.3526	12.3224	14.4598	25.5389	0
1.2687	42.7804	13.2394	15.3772	34.3897	0
1.2693	44.004	15.0698	12.9309	34.694	0
1.2700	37.5951	16.2889	11.4079	32.5587	0
1.2707	34.8464	15.0698	14.154	35.6095	0
1.2713	33.0163	12.3224	15.0714	35.6095	0
1.2720	32.1013	11.409	12.9309	28.8967	0
1.2727	33.6263	14.1529	9.27333	20.9614	0
1.2733	29.6576	15.0698	4.69253	13.3332	0
1.2740	18.9784	11.1033	2.25218	4.78669	0
1.2747	11.0445	8.66161	3.77519	-2.23306	0
1.2753	4.63555	9.27293	1.9464	-8.94583	0
1.2760	-1.77335	5.00077	-1.41129	-15.3543	0
1.2767	-0.553287	-1.71313	-0.188172	-22.3741	0
1.2773	1.88685	-5.98884	0.117607	-30.9179	0
1.2780	-3.29844	-8.73269	-1.71707	-37.6333	0
1.2787	-7.26721	-10.261	0.117607	-39.4643	0
1.2793	-6.65717	-10.5631	1.9464	-39.4643	0
1.2800	-8.48727	-13.6162	0.117607	-39.7686	0
1.2807	-10.931	-18.8053	1.02906	-39.1574	0
1.2813	-10.931	-21.5527	3.77519	-36.7178	0
1.2820	-12.7611	-23.3831	4.69253	-33.9713	0
1.2827	-15.5062	-26.7383	6.22143	-28.4783	0
1.2833	-15.5062	-26.4327	7.43866	-19.0163	0
1.2840	-15.8112	-19.7188	6.8271	-10.1656	0
1.2847	-13.9811	-10.261	7.43866	-4.67259	0
1.2853	-7.26721	-3.84921	10.7963	3.56692	0
1.2860	-2.68841	-2.63012	13.8483	14.5529	0
1.2867	-2.99342	-2.63012	15.677	21.2657	0
1.2873	1.58183	-1.41102	15.677	24.3192	0
1.2880	13.7896	1.33638	15.677	31.032	0
1.2887	25.0823	3.47246	14.7656	38.356	0
1.2893	33.6263	3.1668	12.9309	39.2715	0
1.2900	40.0352	2.55903	13.2367	39.2715	0
1.2907	35.7615	5.60854	13.8483	41.1025	0
1.2913	22.6386	8.96727	9.27333	40.187	0
1.2920	14.0946	9.27293	6.5272	34.9982	0
1.2927	12.5695	7.13685	8.96756	30.1165	0
1.2933	13.1796	5.00077	6.8271	24.0122	0
1.2940	16.8433	2.55903	1.33484	14.5529	0
1.2947	13.4846	-2.01879	1.33484	6.92195	0
1.2953	-2.99342	-8.42703	1.64062	2.95568	0
1.2960	-17.3363	-10.5631	-2.02285	-3.75709	0
1.2967	-20.085	-9.64968	-3.24008	-14.7431	0
1.2973	-20.085	-12.3971	-2.9343	-22.0698	0
1.2980	-21.0001	-16.0579	-5.98621	-26.9516	0
1.2987	-22.5251	-16.0579	-7.20933	-32.4446	0
1.2993	-23.7452	-14.8388	-4.4632	-34.5799	0
1.3000	-23.4402	-14.8388	-1.41129	-33.0558	0
1.3007	-21.6101	-14.5332	-0.188172	-32.4446	0
1.3013	-17.3363	-15.1409	-1.10551	-30.3093	0
1.3020	-10.3174	-16.0579	-1.71707	-24.8163	0
1.3027	-4.82707	-13.3105	1.64062	-21.4586	0
1.3033	-0.24827	-8.73269	6.5272	-17.4896	0
1.3040	6.77067	-3.84921	8.356	-10.1656	0
1.3047	11.9595	0.422951	9.57911	-1.92608	0
1.3053	19.2835	4.08379	10.1848	6.00645	0
1.3060	35.7615	7.43896	10.7963	14.5529	0
1.3067	45.8341	10.7977	12.631	21.8769	0
1.3073	36.6765	12.3224	15.0714	28.5897	0
1.3080	27.5225	13.5451	16.2886	32.863	0
1.3087	24.4723	15.9868	15.3772	31.9475	0
1.3093	16.8433	17.5116	12.9309	30.1165	0
1.3100	10.7394	18.1229	12.0195	31.032	0
1.3107	14.7047	21.1724	12.3252	29.201	0
1.3113	16.5348	22.0894	10.1848	24.9277	0
1.3120	11.0445	16.9003	8.05022	22.7924	0
1.3127	11.3495	11.7147	8.66178	21.2657	0
1.3133	11.3495	11.409	6.5272	14.2487	0
1.3140	1.88685	9.8807	0.117607	3.56692	0
1.3147	-6.65717	5.00077	-2.62852	-3.14856	0
1.3153	-10.0124	4.08379	-3.24008	-7.72607	0
1.3160	-15.5062	6.21987	-5.98621	-15.3543	0
1.3167	-21.0001	3.77812	-7.5151	-22.9853	0
1.3173	-24.6638	-2.32445	-6.59777	-28.7826	0
1.3180	-30.1541	-5.98884	-7.5151	-34.2756	0
1.3187	-32.9028	-12.3971	-9.64968	-35.8023	0
1.3193	-27.714	-29.1801	-9.95546	-33.9713	0
1.3200	-23.7452	-44.7439	-9.95546	-35.1911	0
1.3207	-19.17	-46.5744	-9.95546	-38.2419	0
1.3213	-12.151	-40.7774	-9.03812	-36.1066	0
1.3220	-10.931	-35.894	-7.82088	-30.6136	0
1.3227	-13.0661	-28.8744	-5.68043	-24.8163	0
1.3233	-8.79229	-21.2471	-3.54586	-17.1853	0
1.3240	-2.38339	-15.4466	-1.71707	-9.25009	0
1.3247	-0.553287	-10.8688	1.33484	-3.45282	0
1.3253	2.8019	-6.59661	2.86374	2.95568	0
1.3260	12.5695	-1.41102	2.86374	10.8909	0
1.3267	19.2835	5.00077	4.99831	18.2149	0
1.3273	16.5348	9.27293	6.22143	24.3192	0
1.3280	14.7047	10.492	4.69253	31.3362	0
1.3287	19.2835	12.9338	5.30409	36.525	0
1.3293	18.0634	13.2394	6.5272	35.6095	0
1.3300	6.46565	9.57859	4.69253	34.3897	0
1.3307	-6.65717	7.43896	3.77519	36.8292	0
1.3313	-12.7611	7.43896	4.69253	35.3052	0
1.3320	-4.52205	5.00077	1.9464	28.2855	0
1.3327	10.7394	0.725059	-1.71707	21.8769	0
[truncated: 36,844 more rows]
