# Supplementary material for: Identification of Haptic Based Guiding Using Hard Reins
Source: PLoS One. 2015 Jul 22;10(7):e0132020. doi: 10.1371/journal.pone.0132020 (PMC4511788; doi:10.1371/journal.pone.0132020)
Supplement: S5 File — (ZIP) [file pone.0132020.s005.zip]

Archive with 172 entries (151 files):
- Exp2_ForceData1/
- Exp2_ForceData1/Readme.txt
- Exp2_ForceData1/Subject1/
- Exp2_ForceData1/Subject1/path1/
- Exp2_ForceData1/Subject1/path1/T1.csv
- Exp2_ForceData1/Subject1/path1/T10.csv
- Exp2_ForceData1/Subject1/path1/T2.csv
- Exp2_ForceData1/Subject1/path1/T3.csv
- Exp2_ForceData1/Subject1/path1/T4.csv
- Exp2_ForceData1/Subject1/path1/T5.csv
- Exp2_ForceData1/Subject1/path1/T6.csv
- Exp2_ForceData1/Subject1/path1/T7.csv
- Exp2_ForceData1/Subject1/path1/T8.csv
- Exp2_ForceData1/Subject1/path1/T9.csv
- Exp2_ForceData1/Subject1/path2/
- Exp2_ForceData1/Subject1/path2/T1.csv
- Exp2_ForceData1/Subject1/path2/T10.csv
- Exp2_ForceData1/Subject1/path2/T2.csv
- Exp2_ForceData1/Subject1/path2/T3.csv
- Exp2_ForceData1/Subject1/path2/T4.csv
- Exp2_ForceData1/Subject1/path2/T5.csv
- Exp2_ForceData1/Subject1/path2/T6.csv
- Exp2_ForceData1/Subject1/path2/T7.csv
- Exp2_ForceData1/Subject1/path2/T8.csv
- Exp2_ForceData1/Subject1/path2/T9.csv
- Exp2_ForceData1/Subject1/path3/
- Exp2_ForceData1/Subject1/path3/T1.csv
- Exp2_ForceData1/Subject1/path3/T10.csv
- Exp2_ForceData1/Subject1/path3/T2.csv
- Exp2_ForceData1/Subject1/path3/T3.csv
- Exp2_ForceData1/Subject1/path3/T4.csv
- Exp2_ForceData1/Subject1/path3/T5.csv
- Exp2_ForceData1/Subject1/path3/T6.csv
- Exp2_ForceData1/Subject1/path3/T7.csv
- Exp2_ForceData1/Subject1/path3/T8.csv
- Exp2_ForceData1/Subject1/path3/T9.csv
- Exp2_ForceData1/Subject2/
- Exp2_ForceData1/Subject2/path1/
- Exp2_ForceData1/Subject2/path1/T1.csv
- Exp2_ForceData1/Subject2/path1/T10.csv
- Exp2_ForceData1/Subject2/path1/T2.csv
- Exp2_ForceData1/Subject2/path1/T3.csv
- Exp2_ForceData1/Subject2/path1/T4.csv
- Exp2_ForceData1/Subject2/path1/T5.csv
- Exp2_ForceData1/Subject2/path1/T6.csv
- Exp2_ForceData1/Subject2/path1/T7.csv
- Exp2_ForceData1/Subject2/path1/T8.csv
- Exp2_ForceData1/Subject2/path1/T9.csv
- Exp2_ForceData1/Subject2/path2/
- Exp2_ForceData1/Subject2/path2/T1.csv
- Exp2_ForceData1/Subject2/path2/T10.csv
- Exp2_ForceData1/Subject2/path2/T2.csv
- Exp2_ForceData1/Subject2/path2/T3.csv
- Exp2_ForceData1/Subject2/path2/T4.csv
- Exp2_ForceData1/Subject2/path2/T5.csv
- Exp2_ForceData1/Subject2/path2/T6.csv
- Exp2_ForceData1/Subject2/path2/T7.csv
- Exp2_ForceData1/Subject2/path2/T8.csv
- Exp2_ForceData1/Subject2/path2/T9.csv
- Exp2_ForceData1/Subject2/path3/
- Exp2_ForceData1/Subject2/path3/T1.csv
- Exp2_ForceData1/Subject2/path3/T10.csv
- Exp2_ForceData1/Subject2/path3/T2.csv
- Exp2_ForceData1/Subject2/path3/T3.csv
- Exp2_ForceData1/Subject2/path3/T4.csv
- Exp2_ForceData1/Subject2/path3/T5.csv
- Exp2_ForceData1/Subject2/path3/T6.csv
- Exp2_ForceData1/Subject2/path3/T7.csv
- Exp2_ForceData1/Subject2/path3/T8.csv
- Exp2_ForceData1/Subject2/path3/T9.csv
- Exp2_ForceData1/Subject3/
- Exp2_ForceData1/Subject3/path1/
- Exp2_ForceData1/Subject3/path1/T1.csv
- Exp2_ForceData1/Subject3/path1/T10.csv
- Exp2_ForceData1/Subject3/path1/T2.csv
- Exp2_ForceData1/Subject3/path1/T3.csv
- Exp2_ForceData1/Subject3/path1/T4.csv
- Exp2_ForceData1/Subject3/path1/T5.csv
- Exp2_ForceData1/Subject3/path1/T6.csv
- Exp2_ForceData1/Subject3/path1/T7.csv
- Exp2_ForceData1/Subject3/path1/T8.csv
- Exp2_ForceData1/Subject3/path1/T9.csv
- Exp2_ForceData1/Subject3/path2/
- Exp2_ForceData1/Subject3/path2/T1.csv
- Exp2_ForceData1/Subject3/path2/T10.csv
- Exp2_ForceData1/Subject3/path2/T2.csv
- Exp2_ForceData1/Subject3/path2/T3.csv
- Exp2_ForceData1/Subject3/path2/T4.csv
- Exp2_ForceData1/Subject3/path2/T5.csv
- Exp2_ForceData1/Subject3/path2/T6.csv
- Exp2_ForceData1/Subject3/path2/T7.csv
- Exp2_ForceData1/Subject3/path2/T8.csv
- Exp2_ForceData1/Subject3/path2/T9.csv
- Exp2_ForceData1/Subject3/path3/
- Exp2_ForceData1/Subject3/path3/T1.csv
- Exp2_ForceData1/Subject3/path3/T10.csv
- Exp2_ForceData1/Subject3/path3/T2.csv
- Exp2_ForceData1/Subject3/path3/T3.csv
- Exp2_ForceData1/Subject3/path3/T4.csv
- Exp2_ForceData1/Subject3/path3/T5.csv
- Exp2_ForceData1/Subject3/path3/T6.csv
- Exp2_ForceData1/Subject3/path3/T7.csv
- Exp2_ForceData1/Subject3/path3/T8.csv
- Exp2_ForceData1/Subject3/path3/T9.csv
- Exp2_ForceData1/Subject4/
- Exp2_ForceData1/Subject4/path1/
- Exp2_ForceData1/Subject4/path1/T1.csv
- Exp2_ForceData1/Subject4/path1/T10.csv
- Exp2_ForceData1/Subject4/path1/T2.csv
- Exp2_ForceData1/Subject4/path1/T3.csv
- Exp2_ForceData1/Subject4/path1/T4.csv
- Exp2_ForceData1/Subject4/path1/T5.csv
- Exp2_ForceData1/Subject4/path1/T6.csv
- Exp2_ForceData1/Subject4/path1/T7.csv
- Exp2_ForceData1/Subject4/path1/T8.csv
- Exp2_ForceData1/Subject4/path1/T9.csv
- Exp2_ForceData1/Subject4/path2/
- Exp2_ForceData1/Subject4/path2/T1.csv
- Exp2_ForceData1/Subject4/path2/T10.csv
- Exp2_ForceData1/Subject4/path2/T2.csv
- Exp2_ForceData1/Subject4/path2/T3.csv
- Exp2_ForceData1/Subject4/path2/T4.csv
- Exp2_ForceData1/Subject4/path2/T5.csv
- Exp2_ForceData1/Subject4/path2/T6.csv
- Exp2_ForceData1/Subject4/path2/T7.csv
- Exp2_ForceData1/Subject4/path2/T8.csv
- Exp2_ForceData1/Subject4/path2/T9.csv
- Exp2_ForceData1/Subject4/path3/
- Exp2_ForceData1/Subject4/path3/T1.csv
- Exp2_ForceData1/Subject4/path3/T10.csv
- Exp2_ForceData1/Subject4/path3/T2.csv
- Exp2_ForceData1/Subject4/path3/T3.csv
- Exp2_ForceData1/Subject4/path3/T4.csv
- Exp2_ForceData1/Subject4/path3/T5.csv
- Exp2_ForceData1/Subject4/path3/T6.csv
- Exp2_ForceData1/Subject4/path3/T7.csv
- Exp2_ForceData1/Subject4/path3/T8.csv
- Exp2_ForceData1/Subject4/path3/T9.csv
- Exp2_ForceData1/Subject5/
- Exp2_ForceData1/Subject5/path1/
- Exp2_ForceData1/Subject5/path1/T1.csv
- Exp2_ForceData1/Subject5/path1/T10.csv
- Exp2_ForceData1/Subject5/path1/T2.csv
- Exp2_ForceData1/Subject5/path1/T3.csv
- Exp2_ForceData1/Subject5/path1/T4.csv
- Exp2_ForceData1/Subject5/path1/T5.csv
- Exp2_ForceData1/Subject5/path1/T6.csv
- Exp2_ForceData1/Subject5/path1/T7.csv
- Exp2_ForceData1/Subject5/path1/T8.csv
- Exp2_ForceData1/Subject5/path1/T9.csv
- Exp2_ForceData1/Subject5/path2/
- Exp2_ForceData1/Subject5/path2/T1.csv
- Exp2_ForceData1/Subject5/path2/T10.csv
- Exp2_ForceData1/Subject5/path2/T2.csv
- Exp2_ForceData1/Subject5/path2/T3.csv
- Exp2_ForceData1/Subject5/path2/T4.csv
- Exp2_ForceData1/Subject5/path2/T5.csv
- Exp2_ForceData1/Subject5/path2/T6.csv
- Exp2_ForceData1/Subject5/path2/T7.csv
- Exp2_ForceData1/Subject5/path2/T8.csv
- Exp2_ForceData1/Subject5/path2/T9.csv
- Exp2_ForceData1/Subject5/path3/
- Exp2_ForceData1/Subject5/path3/T1.csv
- Exp2_ForceData1/Subject5/path3/T10.csv
- Exp2_ForceData1/Subject5/path3/T2.csv
- Exp2_ForceData1/Subject5/path3/T3.csv
- Exp2_ForceData1/Subject5/path3/T4.csv
- Exp2_ForceData1/Subject5/path3/T5.csv
- Exp2_ForceData1/Subject5/path3/T6.csv
- Exp2_ForceData1/Subject5/path3/T7.csv
- Exp2_ForceData1/Subject5/path3/T8.csv
- Exp2_ForceData1/Subject5/path3/T9.csv
