# Supplementary material for: Identification of Haptic Based Guiding Using Hard Reins
Source: PLoS One. 2015 Jul 22;10(7):e0132020. doi: 10.1371/journal.pone.0132020 (PMC4511788; doi:10.1371/journal.pone.0132020)
Supplement: S5 File — (ZIP) [file pone.0132020.s005.zip › Exp2_ForceData1/Readme.txt]

1. 14 naive subjects participated for 10 experimental trials for three different paths. Therefore each path contains 10 trials. 

2. The structure of the data organizaton
 
Subject (Subject no) --> path (path no)-->T (trial no) 

Each file contains 6 columns

Column 1: Force X
Column 2: Force Y
Column 3: Force Z
Column 4: Torque X
Column 5: Torque Y
Column 6: Torque Z

The sampling frequency: 1000Hz
