# Supplementary material for: Identification of Haptic Based Guiding Using Hard Reins
Source: PLoS One. 2015 Jul 22;10(7):e0132020. doi: 10.1371/journal.pone.0132020 (PMC4511788; doi:10.1371/journal.pone.0132020)
Supplement: S5 File — (ZIP) [file pone.0132020.s005.zip › Exp2_ForceData1/Subject1/path1/T1.csv]

Force X (N)	Force Y (N)	Force Z (N)	Torque X (N-m)	Torque Y (N-m)	Torque Z (N-m)	Frequency = 10000	Averaging Level = 16	F/T Serial Number = FT11772	Time Started = 19/02/2013 12:22:48
-4.83828783035278	-6.2484278678894	-5.13009357452393	-0.0879516080021858	0.0523950010538101	0.00509262457489967
-4.84511661529541	-6.25370025634766	-5.13408517837524	-0.0879403725266457	0.0524419322609901	0.00517304288223386
-4.83988046646118	-6.24646091461182	-5.13920927047729	-0.0878557786345482	0.0522882640361786	0.00525141647085547
-4.83680868148804	-6.25188541412354	-5.13256025314331	-0.0880957096815109	0.0522146001458168	0.00540950894355774
-4.84590721130371	-6.25213479995728	-5.13492393493652	-0.0880338773131371	0.0521782599389553	0.00551577843725681
-4.8372745513916	-6.25523614883423	-5.13169527053833	-0.0882053077220917	0.0520344153046608	0.00565712619572878
-4.84097766876221	-6.25553369522095	-5.13507795333862	-0.0880577713251114	0.0519839078187943	0.00575245311483741
-4.8397798538208	-6.25318956375122	-5.14081287384033	-0.0880388244986534	0.0519993677735329	0.00584280397742987
-4.83780813217163	-6.24913024902344	-5.13498067855835	-0.0880738720297813	0.05187102034688	0.00596071779727936
-4.84628582000732	-6.25685358047485	-5.13439893722534	-0.0880479514598846	0.0519426055252552	0.00605944916605949
-4.84120321273804	-6.25215005874634	-5.13387012481689	-0.0881395787000656	0.051942951977253	0.00619895523414016
-4.84015083312988	-6.25728130340576	-5.1331615447998	-0.0882182717323303	0.0518345795571804	0.00632463535293937
-4.84661483764648	-6.25933170318604	-5.13725471496582	-0.0881115794181824	0.0520547553896904	0.00641318783164024
-4.8396053314209	-6.25311660766602	-5.13736295700073	-0.0883044451475143	0.0519007071852684	0.00655265990644693
-4.84859561920166	-6.25896167755127	-5.14073848724365	-0.0882461592555046	0.0518854446709156	0.00662167510017753
-4.84209537506104	-6.25298023223877	-5.13828420639038	-0.0881153494119644	0.0519363582134247	0.00676938612014055
-4.83915281295776	-6.24898338317871	-5.14538812637329	-0.0882818102836609	0.0516527257859707	0.00675110565498471
-4.84625339508057	-6.2553563117981	-5.14739513397217	-0.088151827454567	0.0518299713730812	0.0069225556217134
-4.83737277984619	-6.25344753265381	-5.14514875411987	-0.0881804004311562	0.0516380406916142	0.006970448885113
-4.84373188018799	-6.25977897644043	-5.14669847488403	-0.088280938565731	0.0515580587089062	0.00705359550192952
-4.84065103530884	-6.25689172744751	-5.16187191009521	-0.0880798473954201	0.0515456423163414	0.00711118848994374
-4.83507680892944	-6.25539588928223	-5.15108966827393	-0.0881882086396217	0.0513544343411922	0.00721469009295106
-4.83983182907104	-6.25967502593994	-5.15551662445068	-0.0880226269364357	0.051320768892765	0.00727347424253821
-4.84198474884033	-6.25436782836914	-5.16654396057129	-0.0878951027989388	0.0513834208250046	0.00730991270393133
-4.8329873085022	-6.2534556388855	-5.15431928634644	-0.0879693850874901	0.0512880943715572	0.00740865292027593
-4.84103488922119	-6.25882720947266	-5.15933656692505	-0.0879647582769394	0.0512805581092834	0.00734241725876927
-4.83939456939697	-6.25454807281494	-5.1615252494812	-0.0877310782670975	0.0513608418405056	0.00752959121018648
-4.83681297302246	-6.25663375854492	-5.1506175994873	-0.0880246832966805	0.0513664707541466	0.00749411154538393
-4.84226369857788	-6.25665187835693	-5.15685701370239	-0.0878394767642021	0.0514318607747555	0.0075233643874526
-4.83350944519043	-6.25399541854858	-5.15725946426392	-0.0879661217331886	0.0514715537428856	0.00758525496348739
-4.83909177780151	-6.25999021530151	-5.15010213851929	-0.0880700424313545	0.0515510886907578	0.00760474381968379
-4.83767747879028	-6.25710296630859	-5.15465641021729	-0.0880159512162209	0.0516729019582272	0.0076310564763844
-4.83545303344727	-6.25049018859863	-5.14634037017822	-0.0882274657487869	0.0515661165118217	0.00759679032489657
-4.84030628204346	-6.25372982025146	-5.14435815811157	-0.0881467089056969	0.0517268069088459	0.00757474079728127
-4.83122158050537	-6.24256181716919	-5.14927339553833	-0.0881015956401825	0.0516322664916515	0.00753988139331341
-4.83416652679443	-6.24810266494751	-5.13883543014526	-0.0882907211780548	0.0517243221402168	0.00742124114185572
-4.83905696868896	-6.24976921081543	-5.14090919494629	-0.0882682278752327	0.0518590845167637	0.00739179132506251
-4.82853889465332	-6.24411106109619	-5.1316614151001	-0.0884375497698784	0.051816426217556	0.00734483264386654
-4.82807445526123	-6.24647331237793	-5.13277196884155	-0.0884847939014435	0.0518150441348553	0.00725222285836935
-4.82727384567261	-6.24241256713867	-5.12759160995483	-0.0884523689746857	0.051951240748167	0.00718587450683117
-4.82122898101807	-6.23841190338135	-5.11985683441162	-0.0885894149541855	0.0519096329808235	0.00707677938044071
-4.83029556274414	-6.23880052566528	-5.12930917739868	-0.0886431261897087	0.052036065608263	0.00705587258562446
-4.81971406936646	-6.23310089111328	-5.12239360809326	-0.0886078402400017	0.0519754476845264	0.00700021954253316
-4.81744813919067	-6.23272752761841	-5.11766290664673	-0.0888455286622047	0.0519735552370548	0.00688569666817784
-4.82274055480957	-6.23183631896973	-5.1252498626709	-0.0887271910905838	0.0521687008440495	0.00681446027010679
-4.81076526641846	-6.22568798065186	-5.11791276931763	-0.0889518857002258	0.0520619675517082	0.00677391374483705
-4.82214450836182	-6.23244524002075	-5.11884069442749	-0.0890183225274086	0.052096176892519	0.00661584502086043
-4.81371355056763	-6.22632789611816	-5.10929012298584	-0.0891824513673782	0.0522555038332939	0.00659765908494592
-4.81285047531128	-6.22332954406738	-5.11476850509644	-0.089348591864109	0.0520373471081257	0.00646392349153757
-4.81964254379272	-6.22703123092651	-5.10812091827393	-0.0893458351492882	0.0522483475506306	0.00649072881788015
-4.81117296218872	-6.21889638900757	-5.10355663299561	-0.0893386974930763	0.0521555691957474	0.00643238984048367
-4.81838798522949	-6.22250032424927	-5.10465574264526	-0.0894983634352684	0.0520898699760437	0.006349868606776
-4.81937980651855	-6.21197843551636	-5.11029291152954	-0.089484229683876	0.0521607138216496	0.00625604903325439
-4.81502962112427	-6.21007966995239	-5.10313415527344	-0.0896033644676209	0.0519983023405075	0.00618092436343431
-4.81845283508301	-6.21204996109009	-5.11135244369507	-0.0896105244755745	0.0520279929041862	0.00603510020300746
-4.81605863571167	-6.2085337638855	-5.08910083770752	-0.0898301750421524	0.0519070811569691	0.00597844365984201
-4.82311773300171	-6.21398115158081	-5.10897159576416	-0.0898843258619308	0.0518474392592907	0.00581695372238755
-4.81725740432739	-6.20436811447144	-5.10170888900757	-0.0898463800549507	0.051686305552721	0.00571631779894233
-4.82576465606689	-6.21126937866211	-5.10213375091553	-0.0900360867381096	0.0516275390982628	0.00557675212621689
-4.82977962493896	-6.20499324798584	-5.10198497772217	-0.089893750846386	0.0516232922673225	0.0054963082075119
-4.82501745223999	-6.20186471939087	-5.09478616714478	-0.0901700034737587	0.0512951985001564	0.00539095234125853
-4.83779811859131	-6.20465087890625	-5.10483837127686	-0.0900739729404449	0.051397018134594	0.00526459841057658
-4.83393526077271	-6.19697666168213	-5.10323715209961	-0.0900877937674522	0.0511863715946674	0.00517748156562448
-4.83951997756958	-6.19597673416138	-5.09982633590698	-0.0901928171515465	0.0511059798300266	0.00505997100844979
-4.84541606903076	-6.19579029083252	-5.10294198989868	-0.0901228040456772	0.0511222183704376	0.00494680413976312
-4.84388875961304	-6.19289922714233	-5.09366273880005	-0.0902225971221924	0.0508883073925972	0.00486266613006592
-4.84892225265503	-6.19382953643799	-5.09943151473999	-0.0903933718800545	0.0507989190518856	0.00469587836414576
-4.85324621200562	-6.1911792755127	-5.09772872924805	-0.0902664959430695	0.0506417080760002	0.00461801839992404
-4.84941959381104	-6.18579053878784	-5.09470748901367	-0.0903722792863846	0.0504649095237255	0.00453904364258051
-4.8655686378479	-6.18889379501343	-5.10847425460815	-0.0902900248765945	0.0504260398447514	0.00449053896591067
-4.86283874511719	-6.18299150466919	-5.1019549369812	-0.0901858657598495	0.0503475777804852	0.00442585442215204
-4.86281728744507	-6.18090724945068	-5.10462760925293	-0.090272955596447	0.0500096306204796	0.00436090398579836
-4.87490749359131	-6.18381786346436	-5.11438798904419	-0.0901072844862938	0.050140593200922	0.00434573413804173
-4.86275434494019	-6.17617225646973	-5.11599779129028	-0.0900904089212418	0.0498889833688736	0.00437622144818306
-4.87232303619385	-6.18055820465088	-5.11217880249023	-0.090140737593174	0.049874123185873	0.00432126969099045
-4.87471103668213	-6.1753945350647	-5.11917018890381	-0.0899830460548401	0.049881499260664	0.00435869302600622
-4.86965847015381	-6.17334747314453	-5.10932540893555	-0.0901251807808876	0.0496754087507725	0.00437789922580123
-4.87717533111572	-6.17697906494141	-5.118577003479	-0.0899412110447884	0.0497683696448803	0.00431571202352643
-4.86794233322144	-6.17349720001221	-5.1129789352417	-0.0899411141872406	0.0496897511184216	0.00433595525100827
-4.87538623809814	-6.17811059951782	-5.1203818321228	-0.0899863988161087	0.0495198257267475	0.00425048172473907
-4.8762845993042	-6.18032455444336	-5.12073993682861	-0.0899345278739929	0.0496197566390038	0.00428597582504153
-4.8714394569397	-6.17775344848633	-5.11614084243774	-0.0900287851691246	0.0494806990027428	0.00424552010372281
-4.87562322616577	-6.18014001846313	-5.12554168701172	-0.0898716449737549	0.0494718365371227	0.00428489502519369
-4.87122011184692	-6.17875671386719	-5.13105154037476	-0.0899028107523918	0.0494290702044964	0.00420913752168417
-4.87577867507935	-6.18013000488281	-5.12672472000122	-0.0898436680436134	0.0493684075772762	0.0042270221747458
-4.87321329116821	-6.17807245254517	-5.13196039199829	-0.0898574814200401	0.0492914319038391	0.00420500338077545
-4.87078857421875	-6.17546987533569	-5.12643623352051	-0.0898769199848175	0.0491725131869316	0.00424219993874431
-4.87414073944092	-6.1742205619812	-5.13414478302002	-0.0897411853075027	0.0491937473416328	0.00413723895326257
-4.87009239196777	-6.17018461227417	-5.12967109680176	-0.0897994786500931	0.0491209626197815	0.00419381447136402
-4.87234497070313	-6.16930055618286	-5.12270736694336	-0.0898888111114502	0.0490657165646553	0.00405103992670774
-4.87339973449707	-6.16549444198608	-5.12972068786621	-0.0897010713815689	0.0488979555666447	0.00411329558119178
-4.87091255187988	-6.16385841369629	-5.12478828430176	-0.0898677259683609	0.0489165969192982	0.00405552331358194
-4.87478351593018	-6.16188669204712	-5.12896871566772	-0.0897625312209129	0.0487621389329433	0.00404303101822734
-4.87280225753784	-6.15976333618164	-5.13296222686768	-0.0897516012191772	0.0486978590488434	0.00399828096851707
-4.87464427947998	-6.15658378601074	-5.13140964508057	-0.0898753851652145	0.0485258176922798	0.00400672061368823
-4.878173828125	-6.15605640411377	-5.13633060455322	-0.089787982404232	0.0484940968453884	0.00403987336903811
-4.87457323074341	-6.15314292907715	-5.1380615234375	-0.0898210629820824	0.0483573824167252	0.00410244101658463
-4.87866497039795	-6.1559739112854	-5.13621044158936	-0.0898407250642776	0.0483638420701027	0.00411351444199681
-4.88184881210327	-6.15490198135376	-5.14386796951294	-0.0896347314119339	0.0483160652220249	0.00410719029605389
-4.87597751617432	-6.15444421768188	-5.14891290664673	-0.0898108035326004	0.0482252389192581	0.0041421283967793
-4.8885498046875	-6.16042804718018	-5.15069627761841	-0.0896425321698189	0.0482403598725796	0.00414622854441404
-4.87850904464722	-6.15449333190918	-5.15121126174927	-0.0895471945405006	0.0481951497495174	0.00417196657508612
-4.88376712799072	-6.15980291366577	-5.14742565155029	-0.0895639955997467	0.0480979569256306	0.00416052201762795
-4.89095497131348	-6.16460800170898	-5.15335988998413	-0.0893713533878326	0.0482472032308578	0.00416855048388243
-4.88011026382446	-6.15990495681763	-5.14783477783203	-0.0894201770424843	0.0481181219220161	0.00413969252258539
-4.89092636108398	-6.17168617248535	-5.14877986907959	-0.089395709335804	0.0483138635754585	0.004112902097404
-4.88763570785522	-6.16539859771729	-5.15396547317505	-0.0892008170485497	0.0483035817742348	0.00416190642863512
-4.88571214675903	-6.16865587234497	-5.14188528060913	-0.0893746912479401	0.0481894314289093	0.00411316612735391
-4.89377784729004	-6.17268705368042	-5.14973258972168	-0.0891677290201187	0.0482969470322132	0.0041488497518003
-4.88717555999756	-6.16945314407349	-5.15066194534302	-0.0892169252038002	0.0482907220721245	0.00417538313195109
-4.89261817932129	-6.17167663574219	-5.14086580276489	-0.0892418473958969	0.048296332359314	0.00420092511922121
-4.89777660369873	-6.17033290863037	-5.1494517326355	-0.089131273329258	0.048301063477993	0.00421522092074156
-4.89126491546631	-6.16792631149292	-5.14733362197876	-0.0891230627894402	0.0482358187437058	0.00431931344792247
-4.89223480224609	-6.1696400642395	-5.14786434173584	-0.0891983732581139	0.0481599569320679	0.00433275522664189
-4.898606300354	-6.16950225830078	-5.15740060806274	-0.0888645201921463	0.0481335557997227	0.00439903745427728
-4.8890209197998	-6.16849279403687	-5.1537070274353	-0.0890391618013382	0.048025019466877	0.00446001486852765
-4.90194320678711	-6.17122173309326	-5.1558690071106	-0.0888793170452118	0.0479727424681187	0.00454942975193262
-4.89580965042114	-6.1705846786499	-5.16617918014526	-0.0887767523527145	0.0479321964085102	0.00466954289004207
-4.89659738540649	-6.16811752319336	-5.16346311569214	-0.0887647718191147	0.0477712750434875	0.0046752099879086
-4.89753770828247	-6.17179584503174	-5.17067193984985	-0.0886062830686569	0.0477151870727539	0.00478240335360169
-4.89626026153564	-6.17377662658691	-5.1679573059082	-0.0885341838002205	0.0476927161216736	0.00493876915425062
-4.89205837249756	-6.17584800720215	-5.17077016830444	-0.0885710418224335	0.0475788041949272	0.00492151780053973
-4.89768838882446	-6.17931461334229	-5.17480516433716	-0.0884363427758217	0.0475391894578934	0.00510369148105383
-4.89259576797485	-6.1777138710022	-5.17271566390991	-0.088349960744381	0.0475268699228764	0.00520323868840933
-4.89066314697266	-6.17718410491943	-5.16923999786377	-0.0883492156863213	0.0473624467849731	0.00529857212677598
-4.89829444885254	-6.1861252784729	-5.18243837356567	-0.0882449075579643	0.0474410876631737	0.00537199061363935
-4.88787031173706	-6.18127489089966	-5.17772436141968	-0.0882368385791779	0.0473865047097206	0.00557483173906803
-4.89187908172607	-6.18673181533813	-5.18235301971436	-0.0883336663246155	0.0472892783582211	0.00563449179753661
-4.89235496520996	-6.18709373474121	-5.18406248092651	-0.0881645008921623	0.0473588705062866	0.00573251629248261
-4.89136457443237	-6.18830394744873	-5.18047380447388	-0.0881738662719727	0.0473569706082344	0.00585161615163088
-4.88887166976929	-6.19140386581421	-5.17826843261719	-0.0884078741073608	0.0473232939839363	0.00590341305360198
-4.89800977706909	-6.19862270355225	-5.18440055847168	-0.0882723331451416	0.0474361665546894	0.00600534165278077
-4.8829517364502	-6.19992589950562	-5.17836427688599	-0.0883435010910034	0.0474285446107388	0.00614199694246054
-4.89579296112061	-6.20005035400391	-5.17994785308838	-0.0883742719888687	0.0474525764584541	0.00624690623953938
-4.89590167999268	-6.20193529129028	-5.18987464904785	-0.0881779417395592	0.0475982427597046	0.00626508286222816
-4.89217567443848	-6.20225286483765	-5.17704296112061	-0.088373489677906	0.0476226136088371	0.00633036904036999
-4.89487504959106	-6.20336294174194	-5.18217658996582	-0.0884491577744484	0.0476437173783779	0.00623102299869061
-4.89577007293701	-6.20698261260986	-5.18530416488647	-0.0883373692631722	0.0477148219943047	0.00630158465355635
-4.889244556427	-6.20463275909424	-5.17492294311523	-0.0884438306093216	0.0476965866982937	0.00625476986169815
-4.8920578956604	-6.20994281768799	-5.17910766601563	-0.0884437039494514	0.0476407520473003	0.00623236829414964
-4.89444065093994	-6.21196794509888	-5.18578052520752	-0.0883095413446426	0.0479252897202969	0.00619627349078655
-4.88760566711426	-6.20861101150513	-5.17616081237793	-0.0884760767221451	0.0477551035583019	0.00622312212362885
-4.8965220451355	-6.21478509902954	-5.1802864074707	-0.0884705483913422	0.0478948764503002	0.00614364771172404
-4.89049339294434	-6.20682859420776	-5.17457056045532	-0.0882999747991562	0.0480780191719532	0.00619286112487316
-4.8881368637085	-6.20509195327759	-5.17271423339844	-0.0884498208761215	0.0479521602392197	0.00610394263640046
-4.89468383789063	-6.2096734046936	-5.17591714859009	-0.0883727371692657	0.0482162646949291	0.00615721847862005
-4.88773822784424	-6.20468807220459	-5.17408752441406	-0.0883394628763199	0.0481347478926182	0.00609098095446825
-4.88927602767944	-6.20967102050781	-5.17096900939941	-0.0884341821074486	0.0482209883630276	0.0060253725387156
-4.89050149917603	-6.2059006690979	-5.17899656295776	-0.0883438587188721	0.0483600832521915	0.00601734314113855
-4.88077402114868	-6.2014045715332	-5.16867303848267	-0.0886131450533867	0.0483171530067921	0.00605269754305482
-4.8836555480957	-6.20670461654663	-5.17689180374146	-0.0884399488568306	0.0483453907072544	0.0059903054498136
-4.87951183319092	-6.19997406005859	-5.17700529098511	-0.0884700864553452	0.0484744906425476	0.00600046338513494
-4.87746047973633	-6.19890832901001	-5.16696166992188	-0.0885438024997711	0.0483529157936573	0.00599584262818098
-4.88026285171509	-6.20122051239014	-5.17471122741699	-0.0885713398456573	0.0485251173377037	0.00602143909782171
-4.86907482147217	-6.19309854507446	-5.17092132568359	-0.0885197669267654	0.0485306121408939	0.00607442809268832
-4.86587047576904	-6.19541788101196	-5.16561603546143	-0.0887103453278542	0.0484753735363483	0.00609018327668309
-4.87299537658691	-6.19427919387817	-5.17616319656372	-0.088519312441349	0.0486819893121719	0.00607761368155479
-4.85794878005981	-6.18895149230957	-5.17517900466919	-0.0886489227414131	0.0486567057669163	0.00616540992632508
-4.85943412780762	-6.18968296051025	-5.16908168792725	-0.0887136459350586	0.0487050153315067	0.0061728423461318
-4.85428094863892	-6.18785429000854	-5.17534208297729	-0.0886940062046051	0.0487769730389118	0.00621368829160929
-4.85007667541504	-6.18309688568115	-5.16310358047485	-0.0887767300009727	0.0488242022693157	0.0062981927767396
-4.84806871414185	-6.18364906311035	-5.16955900192261	-0.0887383073568344	0.0488850325345993	0.00630083959549665
-4.84195518493652	-6.18087196350098	-5.17982625961304	-0.0887010097503662	0.0489457212388515	0.00642563682049513
-4.8348183631897	-6.17652463912964	-5.16551065444946	-0.088831253349781	0.0490874499082565	0.00644043274223804
-4.83854627609253	-6.17478895187378	-5.16335201263428	-0.0886758118867874	0.0490561835467815	0.00655002938583493
-4.82803726196289	-6.17619609832764	-5.16758298873901	-0.0887809619307518	0.0492464415729046	0.00658458238467574
-4.82174205780029	-6.17126655578613	-5.15589332580566	-0.0888628885149956	0.0491416975855827	0.00662093330174685
-4.82218503952026	-6.17071151733398	-5.17328834533691	-0.0887015908956528	0.0492875836789608	0.00666121253743768
-4.80965137481689	-6.16436004638672	-5.15864944458008	-0.0887149423360825	0.0492911003530025	0.00678045628592372
-4.81442546844482	-6.16592264175415	-5.16885757446289	-0.0887343734502792	0.0493914410471916	0.00672740070149302
-4.81067752838135	-6.16212701797485	-5.17080402374268	-0.0885809361934662	0.0495048314332962	0.00689378241077065
-4.80089902877808	-6.16066312789917	-5.16062116622925	-0.0888301059603691	0.0494752675294876	0.00695764133706689
-4.80630588531494	-6.16006898880005	-5.16639566421509	-0.0886294469237328	0.0495859906077385	0.00702927308157086
-4.79457569122314	-6.15916347503662	-5.16458559036255	-0.0886415913701057	0.0495512001216412	0.00707602640613914
-4.79558992385864	-6.15648221969604	-5.16186571121216	-0.0887608826160431	0.0496238283813	0.00713190110400319
-4.79595184326172	-6.15732717514038	-5.16501426696777	-0.0886733680963516	0.0496460534632206	0.00722083169966936
-4.7901759147644	-6.15374565124512	-5.16131830215454	-0.0887622684240341	0.0496050491929054	0.00732736475765705
-4.79001092910767	-6.15368270874023	-5.16037130355835	-0.0888237431645393	0.0497173070907593	0.00734368525445461
-4.7874813079834	-6.15177392959595	-5.16782712936401	-0.0887618511915207	0.0497367531061172	0.00746469385921955
-4.78245401382446	-6.15168762207031	-5.15741491317749	-0.0889590680599213	0.0497654192149639	0.00749524775892496
-4.79124164581299	-6.15158033370972	-5.16188716888428	-0.0888862237334251	0.0497573204338551	0.0076381373219192
-4.78516435623169	-6.14957284927368	-5.15734672546387	-0.0889606922864914	0.0498456545174122	0.00770730711519718
-4.78831624984741	-6.14883136749268	-5.15927219390869	-0.0890611782670021	0.0498243570327759	0.00778800342231989
-4.78985214233398	-6.14969968795776	-5.1670503616333	-0.0889856964349747	0.0499204359948635	0.00790643412619829
-4.78203964233398	-6.14622926712036	-5.15663528442383	-0.0891554951667786	0.0498979724943638	0.00804439559578896
-4.79154443740845	-6.15481758117676	-5.16137266159058	-0.0891920551657677	0.0499851629137993	0.00809762440621853
-4.78948545455933	-6.15019416809082	-5.16214466094971	-0.0891428589820862	0.0500728748738766	0.00827347952872515
-4.78531551361084	-6.15074920654297	-5.15721464157104	-0.089405931532383	0.0499643124639988	0.00832542777061462
-4.7960786819458	-6.1545524597168	-5.15814971923828	-0.0891576036810875	0.0501892119646072	0.00839780177921057
-4.78399562835693	-6.15297603607178	-5.1608681678772	-0.0892692282795906	0.0501497834920883	0.00853243563324213
-4.79522609710693	-6.15948581695557	-5.16091966629028	-0.0893578976392746	0.0502179600298405	0.00854640360921621
-4.79357862472534	-6.15644645690918	-5.17427158355713	-0.0892193168401718	0.0502245239913464	0.0086327763274312
-4.79076194763184	-6.16090106964111	-5.15933036804199	-0.0894492194056511	0.0502867512404919	0.00874715764075518
-4.79909229278564	-6.16256523132324	-5.16284847259521	-0.0893851965665817	0.0504181608557701	0.00875226967036724
-4.79473638534546	-6.16129302978516	-5.16243457794189	-0.0893585830926895	0.0504337921738625	0.00882261246442795
-4.79264163970947	-6.16553831100464	-5.16018629074097	-0.0896389335393906	0.0504604764282703	0.00884733255952597
-4.80167484283447	-6.16786861419678	-5.1668643951416	-0.0895437002182007	0.0505177937448025	0.00890571251511574
-4.7983660697937	-6.16742467880249	-5.15769577026367	-0.0896317064762115	0.0506539978086948	0.00901381950825453
-4.79756212234497	-6.16752433776855	-5.1519250869751	-0.089769221842289	0.0506315529346466	0.00909640546888113
-4.80456018447876	-6.17309236526489	-5.16410779953003	-0.0897658318281174	0.0506754703819752	0.00911726802587509
-4.79801511764526	-6.16979742050171	-5.1579761505127	-0.0898386612534523	0.0507280863821507	0.00929064303636551
-4.80157804489136	-6.17129516601563	-5.15776300430298	-0.0898666456341743	0.0506765320897102	0.00921774841845036
-4.80362415313721	-6.17241859436035	-5.16247272491455	-0.0898413062095642	0.0508012548089027	0.00934737455099821
-4.80151844024658	-6.17121171951294	-5.15780067443848	-0.0900033488869667	0.0508414432406425	0.00941318646073341
-4.80766105651855	-6.17340993881226	-5.15034103393555	-0.0898686200380325	0.0507349446415901	0.00939933583140373
-4.80380201339722	-6.17518472671509	-5.16231250762939	-0.0898956060409546	0.0507991090416908	0.00939711555838585
-4.80164194107056	-6.17293310165405	-5.1579852104187	-0.0899692624807358	0.0507720746099949	0.00944445002824068
-4.80732107162476	-6.17674446105957	-5.1625599861145	-0.0899378955364227	0.0507031306624413	0.00946542154997587
-4.81093645095825	-6.17625045776367	-5.16438055038452	-0.089869998395443	0.0508435368537903	0.00954236648976803
-4.80124711990356	-6.16864919662476	-5.16145277023315	-0.0898951813578606	0.0505961440503597	0.00955059938132763
-4.81531047821045	-6.17589521408081	-5.16597175598145	-0.0898863300681114	0.0507569350302219	0.0095963878557086
-4.80996322631836	-6.16754674911499	-5.1718897819519	-0.0896769315004349	0.0506043657660484	0.00965495314449072
-4.80490255355835	-6.17196655273438	-5.1648530960083	-0.0898333713412285	0.0504841171205044	0.00971123483031988
-4.81691694259644	-6.17314004898071	-5.17257308959961	-0.0896092876791954	0.0505782105028629	0.00968718249350786
-4.81270694732666	-6.16842174530029	-5.17873382568359	-0.0895111784338951	0.0504939332604408	0.00974412728101015
-4.81335783004761	-6.16958522796631	-5.16915225982666	-0.0895677357912064	0.0503731593489647	0.0098329521715641
-4.82072687149048	-6.17197132110596	-5.18236637115479	-0.0894522145390511	0.0503936074674129	0.00983504485338926
-4.82078742980957	-6.17030668258667	-5.18341970443726	-0.0893231481313705	0.0503737591207027	0.00996213406324387
-4.81700658798218	-6.16842746734619	-5.17597341537476	-0.0893769711256027	0.0501537770032883	0.00999233312904835
-4.82454299926758	-6.17183351516724	-5.18827438354492	-0.089193232357502	0.0501710884273052	0.0100705940276384
-4.82174158096313	-6.16817998886108	-5.18951940536499	-0.0890189334750175	0.0502057000994682	0.0101279187947512
-4.82093381881714	-6.17167997360229	-5.18492031097412	-0.0890367552638054	0.05002461373806	0.0101862782612443
-4.83016061782837	-6.17654085159302	-5.18908596038818	-0.0888030603528023	0.0501209907233715	0.0102525120601058
-4.82346820831299	-6.17304563522339	-5.1867938041687	-0.0888140797615051	0.0501138269901276	0.0103198532015085
-4.82307147979736	-6.17365121841431	-5.18485593795776	-0.0887978449463844	0.0499550998210907	0.0103599559515715
-4.8307671546936	-6.18250131607056	-5.1986289024353	-0.0885321125388145	0.0501148588955402	0.0104161258786917
-4.81981420516968	-6.17633247375488	-5.19958972930908	-0.088349349796772	0.0499764196574688	0.0105155920609832
-4.82396793365479	-6.18491506576538	-5.19430351257324	-0.0884856134653091	0.0499756224453449	0.010546401143074
-4.82555055618286	-6.18411684036255	-5.19956636428833	-0.0881932154297829	0.0499788485467434	0.0106381755322218
-4.81972169876099	-6.18516063690186	-5.19582891464233	-0.0883075222373009	0.0499161966145039	0.0106989676132798
-4.82588911056519	-6.18567895889282	-5.19514131546021	-0.0881577208638191	0.0499224998056889	0.0107614686712623
-4.82083940505981	-6.18469572067261	-5.19841480255127	-0.0880382806062698	0.0499444864690304	0.0108584454283118
-4.81694936752319	-6.18307733535767	-5.18765830993652	-0.0880821943283081	0.0498811006546021	0.0109507255256176
-4.8174090385437	-6.18478870391846	-5.19975328445435	-0.0879750624299049	0.049824945628643	0.0109122525900602
-4.82083702087402	-6.18452167510986	-5.19447183609009	-0.0878808870911598	0.0499693527817726	0.0110388454049826
-4.81284141540527	-6.18063116073608	-5.1917462348938	-0.0879809781908989	0.0498349778354168	0.0110885640606284
-4.81882667541504	-6.18610143661499	-5.19607210159302	-0.0879344940185547	0.0498160421848297	0.0111133269965649
-4.81765985488892	-6.18251609802246	-5.19767665863037	-0.087843544781208	0.0499989129602909	0.0111265620216727
-4.8114914894104	-6.17874956130981	-5.19145679473877	-0.0880442410707474	0.0498473830521107	0.0111444303765893
-4.81635570526123	-6.1838641166687	-5.19738245010376	-0.0879423394799232	0.0499174408614635	0.0111305927857757
-4.81464385986328	-6.17943096160889	-5.19501686096191	-0.0879860743880272	0.0499655976891518	0.0111840227618814
-4.81475687026978	-6.17791271209717	-5.19226264953613	-0.0880667194724083	0.0499795414507389	0.0111252516508102
-4.82606792449951	-6.1816520690918	-5.19963979721069	-0.0880452319979668	0.0500661171972752	0.011209137737751
-4.81718015670776	-6.17631006240845	-5.1925835609436	-0.0880317538976669	0.0499805174767971	0.0112304715439677
-4.81766891479492	-6.17846488952637	-5.18920230865479	-0.0882662683725357	0.0499725267291069	0.0111724622547626
-4.83014869689941	-6.179030418396	-5.19709968566895	-0.0881126895546913	0.0501577034592628	0.0111197289079428
-4.81821918487549	-6.17477369308472	-5.19931364059448	-0.0882647559046745	0.0500666089355946	0.0111608505249023
-4.82732963562012	-6.17962408065796	-5.19237661361694	-0.0883487015962601	0.0501482859253883	0.0111656598746777
-4.83171463012695	-6.17933225631714	-5.20375299453735	-0.0882567018270493	0.0501729808747768	0.0111514152958989
-4.83090162277222	-6.18047332763672	-5.19395399093628	-0.0883246138691902	0.050254337489605	0.0112224370241165
-4.82857656478882	-6.1758599281311	-5.19010305404663	-0.0884462296962738	0.0500403195619583	0.0110898558050394
-4.83745908737183	-6.18447065353394	-5.20069551467896	-0.088435485959053	0.0502475164830685	0.0111022451892495
-4.83341789245605	-6.1770715713501	-5.19468641281128	-0.0884645581245422	0.0502701550722122	0.0110717238858342
-4.83708763122559	-6.18408584594727	-5.19510412216187	-0.0885862037539482	0.0501993410289288	0.0110383247956634
-4.84636116027832	-6.18684244155884	-5.20269298553467	-0.0885287225246429	0.0504329837858677	0.0109929237514734
-4.84126949310303	-6.18357610702515	-5.19734382629395	-0.0886869207024574	0.0503992885351181	0.0109920864924788
-4.84921503067017	-6.18551111221313	-5.19729995727539	-0.0887553915381432	0.0503713004291058	0.0108692599460483
-4.85298776626587	-6.18740320205688	-5.19819402694702	-0.0887107774615288	0.0505188554525375	0.0107793109491467
-4.8522047996521	-6.1860613822937	-5.19182968139648	-0.0888046473264694	0.0505997985601425	0.0108583308756351
-4.85240840911865	-6.1856894493103	-5.19276666641235	-0.0890044346451759	0.0505230538547039	0.0106707783415914
-4.86063051223755	-6.18912696838379	-5.19602870941162	-0.0889386385679245	0.0507440865039825	0.0106732789427042
-4.85735845565796	-6.1878228187561	-5.19528818130493	-0.0890409797430038	0.0508009269833565	0.0105575239285827
-4.8567681312561	-6.18514776229858	-5.18579387664795	-0.0891158580780029	0.0507817752659321	0.0104459151625633
-4.86647272109985	-6.18954610824585	-5.19068622589111	-0.089132733643055	0.0508534014225006	0.0104489047080278
-4.86989974975586	-6.19083166122437	-5.19197225570679	-0.0891432389616966	0.0510439351201057	0.0103557370603085
-4.86376285552979	-6.18695306777954	-5.17578458786011	-0.0892707407474518	0.0509246625006199	0.0103504536673427
-4.87265014648438	-6.19105529785156	-5.18984603881836	-0.0893153622746468	0.0510786697268486	0.0101888924837112
-4.87494277954102	-6.18698501586914	-5.18902826309204	-0.0892679244279861	0.0511295571923256	0.0102151911705732
-4.8681321144104	-6.18610382080078	-5.18074655532837	-0.0894682109355927	0.0511147454380989	0.010117881000042
-4.8733606338501	-6.1847677230835	-5.17651128768921	-0.0894529968500137	0.0511257313191891	0.0100531429052353
-4.87649154663086	-6.18873357772827	-5.18969821929932	-0.0894259214401245	0.0513269752264023	0.0100145321339369
-4.87099075317383	-6.18329334259033	-5.18076848983765	-0.0896045938134193	0.0511018894612789	0.0100174071267247
-4.88152933120728	-6.18818140029907	-5.18759346008301	-0.0895906165242195	0.0512243546545506	0.0100111113861203
-4.87784385681152	-6.1826171875	-5.18160820007324	-0.0894468948245049	0.0513392612338066	0.010037112981081
-4.87429475784302	-6.18158388137817	-5.18247032165527	-0.0896061435341835	0.0511278510093689	0.0100073162466288
-4.88290166854858	-6.18611717224121	-5.19040727615356	-0.0895608589053154	0.0512873530387878	0.0100099081173539
-4.87757587432861	-6.18223810195923	-5.19663381576538	-0.0894102528691292	0.0512314401566982	0.0100467894226313
-4.87838363647461	-6.18374490737915	-5.18888854980469	-0.0895407423377037	0.0512271858751774	0.00996210146695375
-4.88141059875488	-6.18358993530273	-5.19583415985107	-0.0894043073058128	0.0512270517647266	0.00994592439383268
-4.8776707649231	-6.18539524078369	-5.19263935089111	-0.0894168615341187	0.0513306297361851	0.00992664974182844
-4.87600564956665	-6.18192434310913	-5.18437528610229	-0.0894927084445953	0.0512128546833992	0.00989521201699972
-4.88401031494141	-6.19061088562012	-5.20003795623779	-0.089408665895462	0.0512734465301037	0.00986877270042896
-4.87807607650757	-6.18470811843872	-5.19724225997925	-0.08932164311409	0.0513512305915356	0.0099065862596035
-4.87459945678711	-6.18632030487061	-5.19672966003418	-0.0893962904810905	0.0512631200253963	0.00978013873100281
-4.88124132156372	-6.18971347808838	-5.19557523727417	-0.0893642157316208	0.0513861998915672	0.00973146688193083
-4.87786817550659	-6.18804550170898	-5.19323635101318	-0.0892622247338295	0.0513477772474289	0.00968526769429445
-4.87096261978149	-6.1868109703064	-5.195396900177	-0.0894997119903564	0.0513010919094086	0.00960554368793964
-4.8831729888916	-6.19030237197876	-5.19400978088379	-0.089407354593277	0.051383126527071	0.00955602340400219
-4.87578392028809	-6.18653678894043	-5.19954967498779	-0.0894084051251411	0.0513654127717018	0.00953996554017067
-4.87150621414185	-6.18453121185303	-5.1859974861145	-0.0894640311598778	0.0513424836099148	0.00946830399334431
-4.8750958442688	-6.18709468841553	-5.19541454315186	-0.0894913822412491	0.0512598566710949	0.00938294362276793
-4.87992715835571	-6.18615436553955	-5.19953107833862	-0.0893879011273384	0.051434088498354	0.00934735964983702
-4.86913681030273	-6.17845678329468	-5.19802331924438	-0.0894418582320213	0.0512573644518852	0.00923033524304628
-4.87663316726685	-6.1852068901062	-5.19822359085083	-0.0895580798387527	0.0512615591287613	0.00915409158915281
-4.87623453140259	-6.17976236343384	-5.2023777961731	-0.089358352124691	0.0513167008757591	0.00912221055477858
-4.8709888458252	-6.18009281158447	-5.20059537887573	-0.0896480679512024	0.0511087365448475	0.00906370487064123
-4.87915277481079	-6.18288612365723	-5.1989278793335	-0.0895541310310364	0.0511804483830929	0.00895240064710379
-4.87347888946533	-6.17697811126709	-5.2056131362915	-0.0895184725522995	0.0511679239571095	0.00891229789704084
-4.87348985671997	-6.17934894561768	-5.20466089248657	-0.0896004214882851	0.0510256476700306	0.00892015080899
-4.87458229064941	-6.18147373199463	-5.20863580703735	-0.0895212814211845	0.0511116608977318	0.00882098544389009
-4.87260627746582	-6.17791223526001	-5.2125768661499	-0.0894723907113075	0.0511625669896603	0.00884783361107111
-4.86833143234253	-6.17697763442993	-5.20469570159912	-0.0896986946463585	0.0511330515146255	0.00872914772480726
-4.87831497192383	-6.18115901947021	-5.20786762237549	-0.0895498394966125	0.0511906109750271	0.00868337042629719
-4.86825323104858	-6.17801666259766	-5.20719051361084	-0.0895622074604034	0.0512447729706764	0.00867989007383585
-4.86855983734131	-6.17886209487915	-5.20540523529053	-0.0896669253706932	0.0511740259826183	0.00866200309246778
-4.87167739868164	-6.18366956710815	-5.21497392654419	-0.0895776152610779	0.0514083281159401	0.00863415561616421
-4.86528348922729	-6.18053531646729	-5.20070028305054	-0.0897076427936554	0.0514594912528992	0.00860388949513435
-4.86593675613403	-6.18266439437866	-5.20283508300781	-0.0897350087761879	0.0513819791376591	0.00839160569012165
-4.86969947814941	-6.18586587905884	-5.20176219940186	-0.089690200984478	0.0515255145728588	0.00848837662488222
-4.86628150939941	-6.1804723739624	-5.20073795318604	-0.0896847173571587	0.051572360098362	0.00839176401495934
-4.86578178405762	-6.18687868118286	-5.20278787612915	-0.0897442847490311	0.0515315756201744	0.00834416784346104
-4.87186527252197	-6.19016599655151	-5.21025943756104	-0.0896210223436356	0.0517572909593582	0.00829529482871294
-4.86158657073975	-6.18486547470093	-5.20255041122437	-0.089653842151165	0.0516283325850964	0.00831457879394293
-4.87329149246216	-6.1945652961731	-5.21311902999878	-0.0896301716566086	0.0517716705799103	0.00814690627157688
-4.87071466445923	-6.19027376174927	-5.21139764785767	-0.0894745886325836	0.0518890433013439	0.00816245749592781
-4.86825466156006	-6.19411563873291	-5.20236301422119	-0.0896281972527504	0.0518403239548206	0.00807633250951767
-4.87619686126709	-6.19539594650269	-5.20775175094604	-0.0895690619945526	0.0519642233848572	0.00796152651309967
-4.87228059768677	-6.19415664672852	-5.21331930160522	-0.0894788950681686	0.0519527979195118	0.007911023683846
-4.87100458145142	-6.19370746612549	-5.19844627380371	-0.089646965265274	0.0520417839288712	0.00772084994241595
-4.87972640991211	-6.2002477645874	-5.20439147949219	-0.0895629748702049	0.0520077496767044	0.00763130420818925
-4.87828254699707	-6.20041942596436	-5.20710945129395	-0.0895728915929794	0.0521853715181351	0.00749198719859123
-4.87621688842773	-6.19399166107178	-5.19281053543091	-0.089761808514595	0.0521689653396606	0.00744931260123849
-4.87852716445923	-6.19891214370728	-5.20313549041748	-0.0896973460912704	0.0522622391581535	0.00734111992642283
-4.872239112854	-6.19466924667358	-5.20180463790894	-0.0896412059664726	0.0523679964244366	0.00736003555357456
-4.86782693862915	-6.19140434265137	-5.20172882080078	-0.0897354260087013	0.0523302368819714	0.00728567084297538
-4.86909532546997	-6.19511222839355	-5.20296955108643	-0.0896743386983871	0.052528478205204	0.00726684974506497
-4.8663501739502	-6.19107103347778	-5.2048454284668	-0.0896577313542366	0.0526388697326183	0.00721779093146324
-4.86051607131958	-6.19163227081299	-5.19891738891602	-0.0898106023669243	0.0526353716850281	0.00712099764496088
-4.86820363998413	-6.19440698623657	-5.20738887786865	-0.0896626710891724	0.0528036281466484	0.0069719422608614
-4.85558700561523	-6.18926048278809	-5.20311403274536	-0.0896751657128334	0.052956435829401	0.0069792727008462
-4.85699415206909	-6.19128179550171	-5.20672702789307	-0.0896933898329735	0.0530065558850765	0.00676436070352793
-4.85782623291016	-6.18993425369263	-5.21421527862549	-0.0895297899842262	0.0533016547560692	0.00667237862944603
-4.8500771522522	-6.18858861923218	-5.20544195175171	-0.0896434634923935	0.0533513724803925	0.00652175769209862
-4.85667848587036	-6.19185447692871	-5.2022180557251	-0.0897248238325119	0.0535182654857636	0.00633478397503495
-4.85386562347412	-6.18908548355103	-5.20912599563599	-0.0895379185676575	0.0535998083651066	0.00630126520991325
-4.85055685043335	-6.18801212310791	-5.1983470916748	-0.0897589176893234	0.0537338368594646	0.00607598712667823
-4.85551738739014	-6.18971586227417	-5.19693565368652	-0.089648425579071	0.0538429282605648	0.00598836876451969
-4.85110092163086	-6.18735551834106	-5.20125770568848	-0.0896146520972252	0.0539438985288143	0.00587405497208238
-4.85133981704712	-6.18767786026001	-5.1899561882019	-0.0897615477442741	0.0540382713079453	0.00572225684300065
-4.85418367385864	-6.18626403808594	-5.19690942764282	-0.0897812396287918	0.0541177839040756	0.00560065358877182
-4.85141849517822	-6.18389415740967	-5.18928003311157	-0.0897794589400291	0.0541904345154762	0.00559703074395657
-4.84965181350708	-6.18407869338989	-5.18943929672241	-0.0898898243904114	0.0542581714689732	0.00540137756615877
-4.85419845581055	-6.18572902679443	-5.19572305679321	-0.0896079987287521	0.0542940571904182	0.00528215663507581
-4.84869194030762	-6.18169021606445	-5.19490528106689	-0.0898488163948059	0.0543633028864861	0.00519418064504862
-4.85687398910522	-6.18660402297974	-5.19188261032104	-0.0897999852895737	0.0544308312237263	0.005079987924546
-4.84832954406738	-6.1798529624939	-5.19522428512573	-0.0897739455103874	0.0544710271060467	0.00500524276867509
-4.8488187789917	-6.18039751052856	-5.19424486160278	-0.0897706747055054	0.0544132515788078	0.00493119796738029
-4.8523154258728	-6.18242168426514	-5.20868730545044	-0.0896929949522018	0.0545219220221043	0.00481507228687406
-4.84530401229858	-6.17799663543701	-5.19640874862671	-0.0898278281092644	0.0544755682349205	0.00476496201008558
-4.85460615158081	-6.18473863601685	-5.19957733154297	-0.0898835211992264	0.0545419938862324	0.00455186190083623
-4.85172033309937	-6.18091058731079	-5.20754384994507	-0.0897173509001732	0.054521556943655	0.00454354286193848
-4.84863567352295	-6.18216037750244	-5.19749069213867	-0.0899035856127739	0.0545410960912704	0.00442754896357656
-4.85411167144775	-6.18309593200684	-5.2039794921875	-0.0897998809814453	0.0545636788010597	0.00436586095020175
-4.85175848007202	-6.18301630020142	-5.2042441368103	-0.0899477750062943	0.0545764677226543	0.00424926495179534
-4.85665988922119	-6.18598604202271	-5.20097064971924	-0.0900321677327156	0.0545265041291714	0.00415382487699389
-4.85969161987305	-6.18604421615601	-5.20614814758301	-0.0899864658713341	0.0546411424875259	0.00410044472664595
-4.85832023620605	-6.18401002883911	-5.2050724029541	-0.0901256054639816	0.0546241067349911	0.00405583018437028
-4.86622953414917	-6.18883895874023	-5.21024513244629	-0.0901981815695763	0.0547150894999504	0.00397782726213336
-4.86298036575317	-6.18780469894409	-5.2056999206543	-0.0902067795395851	0.0547021552920341	0.0038954874034971
-4.86520338058472	-6.1895489692688	-5.20029020309448	-0.0904166176915169	0.0545891299843788	0.00376808503642678
-4.87283945083618	-6.19513368606567	-5.207848072052	-0.0903867781162262	0.0547199286520481	0.00372128305025399
-4.86598634719849	-6.19208717346191	-5.2032265663147	-0.0904985815286636	0.0547162555158138	0.00369520368985832
-4.87643718719482	-6.19717645645142	-5.2073130607605	-0.0905674397945404	0.0546842254698277	0.00361947645433247
-4.87753057479858	-6.20075988769531	-5.19791460037231	-0.090609148144722	0.0548708289861679	0.0036600548774004
-4.87453269958496	-6.19844818115234	-5.19739389419556	-0.0907866358757019	0.0547101236879826	0.00353077100589871
-4.88583707809448	-6.20670986175537	-5.20921182632446	-0.0907967612147331	0.0548694841563702	0.0035604836884886
-4.88034343719482	-6.20250511169434	-5.20280647277832	-0.0908414125442505	0.0549019426107407	0.00346323358826339
-4.88761234283447	-6.20993137359619	-5.20217847824097	-0.0908259302377701	0.0547947362065315	0.00346449739299715
-4.89052772521973	-6.2131552696228	-5.20762729644775	-0.0908565521240234	0.055058516561985	0.00341903115622699
-4.88931608200073	-6.21446704864502	-5.19931411743164	-0.0910554155707359	0.0549297332763672	0.00344175938516855
-4.89756536483765	-6.21749591827393	-5.21344232559204	-0.090971902012825	0.0550569482147694	0.00334045523777604
-4.89377737045288	-6.2163233757019	-5.20522928237915	-0.0910007804632187	0.0551191717386246	0.00343702500686049
-4.90242052078247	-6.22310352325439	-5.21194362640381	-0.0910738334059715	0.0550759509205818	0.00330673065036535
-4.90435266494751	-6.22801303863525	-5.21118307113647	-0.0910211652517319	0.0551900416612625	0.00333106238394976
-4.90239000320435	-6.2304425239563	-5.20075511932373	-0.0911882817745209	0.0552242435514927	0.00332566048018634
-4.91465473175049	-6.23123359680176	-5.21480274200439	-0.0910900607705116	0.055323164910078	0.00329013215377927
-4.91183185577393	-6.23669195175171	-5.21519470214844	-0.0911496505141258	0.0554026775062084	0.00322090624831617
-4.91885328292847	-6.24020862579346	-5.21100616455078	-0.0912120640277863	0.0554237030446529	0.00314617226831615
-4.92764472961426	-6.24467706680298	-5.22578191757202	-0.0911736264824867	0.0556061416864395	0.0029755961149931
-4.93446731567383	-6.25200796127319	-5.21218490600586	-0.0913547202944756	0.0556568168103695	0.00293029029853642
-4.94138050079346	-6.25237894058228	-5.2164626121521	-0.091334342956543	0.0557318404316902	0.00268226838670671
-4.94725227355957	-6.25953245162964	-5.22704553604126	-0.0913629308342934	0.0558494962751865	0.00257134810090065
-4.95098447799683	-6.26478004455566	-5.21697664260864	-0.0915298536419868	0.0559835024178028	0.00233335723169148
-4.96726655960083	-6.27005529403687	-5.22008323669434	-0.0914551168680191	0.0560827031731606	0.00219795037992299
-4.97034645080566	-6.2741231918335	-5.22154521942139	-0.0914890095591545	0.0563517287373543	0.00190217490307987
-4.97495460510254	-6.27829027175903	-5.22016620635986	-0.0917062535881996	0.0563802942633629	0.00171572470571846
-4.98198223114014	-6.28205823898315	-5.23148775100708	-0.0916170924901962	0.0566157959401608	0.00145559094380587
-4.98521518707275	-6.27960300445557	-5.2174859046936	-0.0917665734887123	0.0567542016506195	0.0012370643671602
-4.99822282791138	-6.28936386108398	-5.21802568435669	-0.0918329358100891	0.0570180676877499	0.000953519891481847
-4.99836492538452	-6.28733062744141	-5.22570562362671	-0.0918302834033966	0.0572219640016556	0.000799709174316376
-5.00032424926758	-6.29199266433716	-5.22210025787354	-0.0920497328042984	0.0573363527655602	0.000520023459102958
-5.0094747543335	-6.29524278640747	-5.2297739982605	-0.0919551178812981	0.0577277317643166	0.000233557191677392
-5.00719165802002	-6.29369688034058	-5.22331666946411	-0.0921115204691887	0.0578106939792633	2.11055739782751E-05
-5.01550245285034	-6.3019757270813	-5.22882509231567	-0.0921925827860832	0.0580193288624287	-0.000229561876039952
-5.01049995422363	-6.29910469055176	-5.21844625473022	-0.0921951308846474	0.0583037510514259	-0.00043114647269249
-5.01313829421997	-6.30197334289551	-5.22784280776978	-0.0922768115997314	0.0584812238812447	-0.000739626702852547
-5.01853561401367	-6.30424690246582	-5.22989177703857	-0.0922169387340546	0.0587682351469994	-0.000929914764128625
-5.01467180252075	-6.30398988723755	-5.22908639907837	-0.0923942774534225	0.0589108094573021	-0.00123687728773803
-5.01796960830688	-6.30859279632568	-5.23199605941772	-0.0923011749982834	0.0590686649084091	-0.00140007678419352
-5.00964069366455	-6.30670261383057	-5.23266506195068	-0.09237140417099	0.0592506863176823	-0.0017185949254781
-5.01464366912842	-6.30670595169067	-5.22699356079102	-0.0924109518527985	0.0593657791614532	-0.0019016150617972
-5.01524496078491	-6.30780220031738	-5.23496913909912	-0.0923224091529846	0.0596348382532597	-0.00212042964994907
-5.00799465179443	-6.30820798873901	-5.22452735900879	-0.0925675854086876	0.0597187019884586	-0.00225965538993478
-5.01297092437744	-6.3100061416626	-5.23535490036011	-0.0924407839775085	0.0598732270300388	-0.00254986109212041
-5.00175762176514	-6.30284595489502	-5.23020648956299	-0.0924640446901321	0.0600301623344421	-0.00269410153850913
-5.00899934768677	-6.31008052825928	-5.23159503936768	-0.0926708430051804	0.060195691883564	-0.00295505137182772
-5.0128960609436	-6.30767107009888	-5.23396444320679	-0.0925988331437111	0.0605506338179111	-0.00314982375130057
-5.00259828567505	-6.30480289459229	-5.2230167388916	-0.0928357914090157	0.0605073608458042	-0.00329320947639644
-5.00748872756958	-6.30952882766724	-5.23540067672729	-0.0927528738975525	0.0607587397098541	-0.00354468473233283
-5.00056076049805	-6.3008131980896	-5.228675365448	-0.0927775651216507	0.0609061792492867	-0.00365086016245186
-5.00326490402222	-6.30360174179077	-5.2293586730957	-0.0929806530475616	0.0610840879380703	-0.00391801400110126
-5.00010871887207	-6.30549812316895	-5.23150205612183	-0.0929795354604721	0.0613663084805012	-0.00395339634269476
-4.99746417999268	-6.30046367645264	-5.21508646011353	-0.0931171625852585	0.0614290125668049	-0.0041744289919734
-4.99781227111816	-6.29916620254517	-5.2224326133728	-0.0929937809705734	0.0616707019507885	-0.00433832360431552
-4.98907089233398	-6.2955493927002	-5.22043609619141	-0.0932366028428078	0.0618402399122715	-0.00449626194313169
-4.99367332458496	-6.29761695861816	-5.21161270141602	-0.0932964682579041	0.0619842633605003	-0.00459701847285032
-4.98772573471069	-6.29423427581787	-5.21491765975952	-0.0932950526475906	0.0621323399245739	-0.00475140148773789
-4.98582363128662	-6.29376745223999	-5.20468139648438	-0.0934812948107719	0.0622331537306309	-0.00489270687103271
-4.99067735671997	-6.29422616958618	-5.21447372436523	-0.0933899730443954	0.0625014081597328	-0.00506022898480296
-4.98498201370239	-6.29255771636963	-5.2045783996582	-0.0935375988483429	0.0625567883253098	-0.00521216075867414
-4.99275255203247	-6.29922008514404	-5.2080602645874	-0.0936128795146942	0.0628214254975319	-0.00535720121115446
-4.984055519104	-6.2897253036499	-5.21258401870728	-0.0936065167188644	0.0629350915551186	-0.00550551572814584
-4.9854040145874	-6.29470014572144	-5.20488691329956	-0.0937257632613182	0.0629319250583649	-0.00567575357854366
-4.99021530151367	-6.29690837860107	-5.21481132507324	-0.0936834365129471	0.0631786435842514	-0.00583314010873437
-4.98440027236938	-6.28984069824219	-5.19936037063599	-0.0938214808702469	0.0631079226732254	-0.00588711071759462
-4.98938226699829	-6.29492425918579	-5.21369647979736	-0.0938760340213776	0.0632063746452332	-0.00606684060767293
-4.98404979705811	-6.2896671295166	-5.21156215667725	-0.0938569754362106	0.0633036568760872	-0.00610948959365487
-4.9851655960083	-6.2891263961792	-5.20695781707764	-0.0939321741461754	0.0633361265063286	-0.00642301049083471
-4.99176597595215	-6.29039335250854	-5.20858097076416	-0.0938455909490585	0.0634937062859535	-0.00640675751492381
-4.98782587051392	-6.28828811645508	-5.2015814781189	-0.0939777716994286	0.063477449119091	-0.00664108525961638
-4.99217224121094	-6.29089212417603	-5.20178031921387	-0.09403345733881	0.0634843334555626	-0.00675263162702322
-4.98829364776611	-6.29107236862183	-5.20364809036255	-0.0940711051225662	0.0635567978024483	-0.00687342416495085
-4.99401235580444	-6.29245090484619	-5.19841146469116	-0.0942201614379883	0.0635652840137482	-0.00697826780378819
-4.99430990219116	-6.29325342178345	-5.2048602104187	-0.0941279754042625	0.063600480556488	-0.00712934508919716
-4.99094581604004	-6.29307842254639	-5.19343662261963	-0.0943640768527985	0.0636155679821968	-0.00718630896881223
-4.99363613128662	-6.29330253601074	-5.20455074310303	-0.09429831802845	0.0636791661381722	-0.00734563544392586
-4.99142360687256	-6.29187154769897	-5.20854234695435	-0.0942853540182114	0.0636342242360115	-0.0073972069658339
-4.99664115905762	-6.29818534851074	-5.19901561737061	-0.0944664180278778	0.0637828856706619	-0.00759960245341063
-4.99935626983643	-6.29741716384888	-5.20474004745483	-0.0944109410047531	0.0639220699667931	-0.00773004768416286
-4.99480390548706	-6.29372262954712	-5.19586181640625	-0.0945607423782349	0.063851572573185	-0.00780600681900978
-5.00113153457642	-6.29959917068481	-5.20406818389893	-0.0944454744458199	0.063993401825428	-0.0079612722620368
-4.99380779266357	-6.29782962799072	-5.18950462341309	-0.0946563631296158	0.0640169009566307	-0.00799094885587692
-4.99883031845093	-6.29852056503296	-5.19482755661011	-0.0945824757218361	0.0640046000480652	-0.00815400667488575
-4.99095916748047	-6.29337549209595	-5.20085048675537	-0.0945549309253693	0.0639956444501877	-0.00817139819264412
-4.99487733840942	-6.29800939559937	-5.19617938995361	-0.094701461493969	0.0640618726611137	-0.00824759993702173
-4.99720191955566	-6.29547452926636	-5.19702768325806	-0.0945288315415382	0.0641327202320099	-0.00829433463513851
-4.98834037780762	-6.29501104354858	-5.18410778045654	-0.094807043671608	0.0639896094799042	-0.00829337164759636
-4.99115180969238	-6.29658174514771	-5.19803524017334	-0.0946292579174042	0.0640393644571304	-0.00841928739100695
-4.98405790328979	-6.29011058807373	-5.19413614273071	-0.0946028530597687	0.0640167593955994	-0.00836054421961308
-4.98969078063965	-6.29496908187866	-5.19911193847656	-0.0946173220872879	0.0638499185442925	-0.00852091517299414
-4.98768424987793	-6.29419660568237	-5.19173288345337	-0.0945287346839905	0.0639811977744102	-0.0083631481975317
-4.98638391494751	-6.29163455963135	-5.18949747085571	-0.0946675315499306	0.0638328418135643	-0.00847996212542057
-4.98616456985474	-6.29318571090698	-5.19675874710083	-0.0944140627980232	0.0638666898012161	-0.00849053449928761
-4.98085737228394	-6.2912220954895	-5.19311714172363	-0.0946462750434875	0.0637562051415443	-0.00854412745684385
-4.98738765716553	-6.29743480682373	-5.20172214508057	-0.094579741358757	0.063809372484684	-0.00853200908750296
-4.97836589813232	-6.28933477401733	-5.19667434692383	-0.0945082604885101	0.0637011751532555	-0.00849397853016853
-4.98135566711426	-6.29391813278198	-5.20412635803223	-0.0944399759173393	0.0636501163244247	-0.00850828550755978
-4.97928285598755	-6.29500198364258	-5.1958475112915	-0.0945039466023445	0.0635975226759911	-0.00841870997101069
-4.97965669631958	-6.29016780853271	-5.21110010147095	-0.0943703427910805	0.0635422468185425	-0.00847507361322641
-4.97158527374268	-6.28872585296631	-5.21035671234131	-0.0942982584238052	0.0634919926524162	-0.00839899200946093
-4.97619676589966	-6.29184436798096	-5.20844507217407	-0.0943980440497398	0.0634303539991379	-0.00839299336075783
-4.97562217712402	-6.28851795196533	-5.21878337860107	-0.0942153185606003	0.0635291785001755	-0.00828433223068714
-4.96820259094238	-6.28366947174072	-5.20860862731934	-0.0943223387002945	0.06338020414114	-0.00826116465032101
-4.97126817703247	-6.29008913040161	-5.21696996688843	-0.0941432639956474	0.0634759366512299	-0.00829098932445049
-4.96567630767822	-6.2898588180542	-5.20827770233154	-0.0942260921001434	0.063449501991272	-0.00817158259451389
-4.96702575683594	-6.29102468490601	-5.20873308181763	-0.0941981449723244	0.0634055063128471	-0.00819915253669024
-4.96548700332642	-6.29099607467651	-5.21574020385742	-0.0940792858600616	0.0634743869304657	-0.00806765351444483
-4.96473121643066	-6.29208469390869	-5.2098126411438	-0.0942602306604385	0.0635523870587349	-0.00809034146368504
-4.96844673156738	-6.2948694229126	-5.2132682800293	-0.0940565019845963	0.063504584133625	-0.00804915558546782
-4.96122932434082	-6.29546928405762	-5.21297121047974	-0.0942369922995567	0.0635220482945442	-0.00803771987557411
-4.97369575500488	-6.29686450958252	-5.20981025695801	-0.0941663458943367	0.0636159107089043	-0.00802811235189438
-4.96156406402588	-6.29335260391235	-5.21045064926147	-0.0941036269068718	0.0636156052350998	-0.00797135848551989
-4.96733283996582	-6.29789066314697	-5.20579242706299	-0.0942483395338058	0.0636085718870163	-0.00806472171097994
-4.97310733795166	-6.29987573623657	-5.209059715271	-0.0940888375043869	0.063731774687767	-0.00794131960719824
-4.96530818939209	-6.29929780960083	-5.19906806945801	-0.0942844748497009	0.0636418163776398	-0.00801881961524487
-4.97430467605591	-6.30055522918701	-5.2096209526062	-0.0940409228205681	0.0637478455901146	-0.00804001744836569
-4.96826553344727	-6.30159425735474	-5.2046217918396	-0.0942387208342552	0.0637525767087936	-0.00806198734790087
-4.97967624664307	-6.30441665649414	-5.2055516242981	-0.0941206216812134	0.063759446144104	-0.00803588796406984
-4.96927309036255	-6.30202960968018	-5.19527816772461	-0.0941061228513718	0.0637061670422554	-0.00803709030151367
-4.97497272491455	-6.30569505691528	-5.21185541152954	-0.0940526649355888	0.0636702477931976	-0.00802079122513533
-4.97609615325928	-6.30430221557617	-5.20084571838379	-0.0941176414489746	0.0636682957410812	-0.00798012595623732
-4.97829103469849	-6.30790996551514	-5.21020746231079	-0.0940936207771301	0.0636765584349632	-0.00799824018031359
-4.97477960586548	-6.30242252349854	-5.2108678817749	-0.0939300805330276	0.0635874271392822	-0.00794242229312658
-4.98053455352783	-6.30751800537109	-5.20791101455688	-0.0940164476633072	0.0635656043887138	-0.00799414049834013
-4.97800016403198	-6.30403661727905	-5.21201658248901	-0.0939439907670021	0.0636796951293945	-0.00791578460484743
-4.97862148284912	-6.30499935150146	-5.20895004272461	-0.0940057784318924	0.0635370388627052	-0.00790114048868418
-4.98096704483032	-6.30778360366821	-5.20981979370117	-0.0938529297709465	0.0636491477489471	-0.00788892153650522
-4.97630977630615	-6.30639314651489	-5.20386695861816	-0.093934178352356	0.0634177327156067	-0.00787009298801422
-4.97899198532104	-6.30915403366089	-5.21644735336304	-0.0937781035900116	0.0636040717363358	-0.00782456528395414
-4.97209501266479	-6.30536508560181	-5.20461988449097	-0.0938335806131363	0.0635271891951561	-0.0078447638079524
-4.98030853271484	-6.30752897262573	-5.2096381187439	-0.0936877727508545	0.0634361952543259	-0.00776012940332294
-4.97418212890625	-6.30505847930908	-5.20771217346191	-0.0937958508729935	0.0634306445717812	-0.00773010309785604
-4.9774432182312	-6.30664539337158	-5.2172679901123	-0.0935741066932678	0.0634139031171799	-0.0077471612021327
-4.97153329849243	-6.30459451675415	-5.21427917480469	-0.0935528427362442	0.063416063785553	-0.00764411315321922
-4.97140789031982	-6.30823373794556	-5.21206426620483	-0.0936219021677971	0.0634231120347977	-0.00768221775069833
-4.97126388549805	-6.30672836303711	-5.22001075744629	-0.0934787914156914	0.0634240806102753	-0.00758585100993514
-4.96364545822144	-6.30351257324219	-5.21333742141724	-0.0934671312570572	0.063326396048069	-0.00757205486297607
-4.96883869171143	-6.30476760864258	-5.21925497055054	-0.0933862701058388	0.0633790567517281	-0.00754104414954782
-4.96453380584717	-6.30388498306274	-5.21239423751831	-0.093420036137104	0.063401073217392	-0.00749587221071124
-4.96293210983276	-6.30241775512695	-5.2117600440979	-0.0934176966547966	0.0632883831858635	-0.00744590116664767
-4.96560430526733	-6.30103206634521	-5.21615552902222	-0.0933112353086472	0.063265934586525	-0.00747220171615481
-4.95882511138916	-6.29892873764038	-5.20875215530396	-0.0932779610157013	0.0632306486368179	-0.00740782683715224
-4.96083974838257	-6.30024147033691	-5.21660423278809	-0.0932352021336555	0.0632558166980743	-0.00737175391986966
-4.95322227478027	-6.29678392410278	-5.21219062805176	-0.0933224037289619	0.0631210803985596	-0.00734258396551013
-4.95956325531006	-6.29792833328247	-5.20996475219727	-0.0931740552186966	0.0632761791348457	-0.00728114321827888
-4.94960641860962	-6.29352188110352	-5.20614719390869	-0.0932268053293228	0.0631017759442329	-0.00731657445430756
-4.95743560791016	-6.29754781723022	-5.20744276046753	-0.0932448729872704	0.0630774199962616	-0.00730747077614069
-4.94380569458008	-6.29265594482422	-5.20596599578857	-0.0932060107588768	0.0630969777703285	-0.00725229363888502
-4.94985818862915	-6.29063320159912	-5.20247220993042	-0.0931479036808014	0.0629505589604378	-0.00717248022556305
-4.94799375534058	-6.29191017150879	-5.20235538482666	-0.0930741801857948	0.0630224943161011	-0.00720729120075703
-4.94469738006592	-6.28761959075928	-5.19639921188354	-0.0931049361824989	0.0627831965684891	-0.00712479650974274
-4.95200872421265	-6.28851270675659	-5.20971965789795	-0.0929849296808243	0.0629596561193466	-0.00703469244763255
-4.94023990631104	-6.28235054016113	-5.20169925689697	-0.0929761007428169	0.0626782178878784	-0.00702910916879773
-4.95062208175659	-6.28874731063843	-5.20572853088379	-0.0928778275847435	0.0627010017633438	-0.00697077391669154
-4.94468402862549	-6.28463554382324	-5.20564794540405	-0.0928637459874153	0.0626639872789383	-0.00693870848044753
-4.94811677932739	-6.28319787979126	-5.20845031738281	-0.0927369818091393	0.0625390633940697	-0.0068683116696775
-4.94731950759888	-6.28754425048828	-5.218337059021	-0.0926112234592438	0.0625087022781372	-0.00686572957783937
-4.94710636138916	-6.28911161422729	-5.21505069732666	-0.0926213636994362	0.0623466894030571	-0.00680692167952657
-4.94898557662964	-6.29132652282715	-5.22022199630737	-0.0924926027655602	0.0623958669602871	-0.00680753588676453
-4.94553709030151	-6.28997993469238	-5.21533679962158	-0.0924458280205727	0.062270000576973	-0.00672842934727669
-4.94741153717041	-6.29207801818848	-5.21900224685669	-0.092400535941124	0.0621295496821404	-0.00674961227923632
-4.95301055908203	-6.29197597503662	-5.21950674057007	-0.0921132490038872	0.0621258430182934	-0.00667272694408894
-4.94511222839355	-6.29673910140991	-5.21555280685425	-0.0923219844698906	0.0619860179722309	-0.0066936775110662
-4.95600891113281	-6.30105972290039	-5.21819543838501	-0.0921841189265251	0.0619077682495117	-0.00665868725627661
-4.94714403152466	-6.29495668411255	-5.21845006942749	-0.0921212658286095	0.0619136020541191	-0.00663539674133062
-4.95438575744629	-6.30326509475708	-5.22388219833374	-0.0920830145478249	0.0617615543305874	-0.00667943106964231
-4.95854902267456	-6.3044376373291	-5.21582078933716	-0.0920602232217789	0.0618184842169285	-0.00661902874708176
-4.95787143707275	-6.303382396698	-5.21941900253296	-0.0920629054307938	0.0616132989525795	-0.00670779962092638
-4.96397161483765	-6.30688095092773	-5.21792459487915	-0.091871902346611	0.0616291500627995	-0.00669862097129226
-4.95970964431763	-6.30514240264893	-5.21624279022217	-0.0920375138521194	0.0614917948842049	-0.0067443922162056
-4.9706883430481	-6.30787801742554	-5.21998453140259	-0.0918880477547646	0.0614365376532078	-0.00670638214796782
-4.96876955032349	-6.30762243270874	-5.21830081939697	-0.0919635891914368	0.0613728500902653	-0.0067467549815774
-4.9751296043396	-6.31027269363403	-5.21946144104004	-0.0919400677084923	0.0612054951488972	-0.00671540759503841
-4.97938919067383	-6.30879688262939	-5.22556161880493	-0.091780349612236	0.0611825659871101	-0.00671602413058281
-4.97667360305786	-6.30652523040771	-5.22193574905396	-0.0918746143579483	0.0610114000737667	-0.00670252554118633
-4.98887586593628	-6.31301641464233	-5.23243808746338	-0.0917234793305397	0.0609440505504608	-0.00665979273617268
-4.98455333709717	-6.30748748779297	-5.23460388183594	-0.0916637554764748	0.0608033016324043	-0.00666453549638391
-4.98997211456299	-6.31326103210449	-5.24044370651245	-0.0916485339403152	0.0606287084519863	-0.0066493134945631
-4.99791526794434	-6.31866025924683	-5.24710607528687	-0.0914007723331451	0.0607331320643425	-0.00668266462162137
-4.99724292755127	-6.31669950485229	-5.24696779251099	-0.0914189368486404	0.0604758858680725	-0.00668231956660748
-5.00938081741333	-6.32212257385254	-5.25136756896973	-0.0913027748465538	0.0604577288031578	-0.00673617143183947
-5.00686359405518	-6.32299470901489	-5.24880933761597	-0.0912680253386498	0.0603542886674404	-0.00668901344761252
-5.01150274276733	-6.32680892944336	-5.26322412490845	-0.0911494269967079	0.0603123120963573	-0.00677021592855453
-5.01252222061157	-6.33041334152222	-5.2559175491333	-0.0911501049995422	0.0602405928075314	-0.0067967246286571
-5.01801347732544	-6.33639287948608	-5.26097011566162	-0.0911377742886543	0.0602285638451576	-0.00686564203351736
-5.02027940750122	-6.33554363250732	-5.26580190658569	-0.0910166129469872	0.0602623894810677	-0.00690033240243793
-5.0207781791687	-6.34063529968262	-5.2590970993042	-0.0910835340619087	0.0601628385484219	-0.006950827781111
-5.03075504302979	-6.34665298461914	-5.26431369781494	-0.0910523235797882	0.0603044293820858	-0.0070395041257143
-5.02639245986938	-6.34299278259277	-5.253502368927	-0.0910958647727966	0.0603323690593243	-0.00705337198451161
-5.03191423416138	-6.34644746780396	-5.26050519943237	-0.0910025238990784	0.0602301955223084	-0.00720884231850505
-5.03557062149048	-6.34942102432251	-5.2625880241394	-0.0909508466720581	0.060336347669363	-0.00722649972885847
-5.02949666976929	-6.34402704238892	-5.25159215927124	-0.0910380482673645	0.0602780804038048	-0.00740807084366679
-5.03804922103882	-6.35006475448608	-5.2592945098877	-0.0910246297717094	0.06032994389534	-0.00741555169224739
-5.03494882583618	-6.34939002990723	-5.25158262252808	-0.0910720527172089	0.060296755284071	-0.00756218796595931
-5.03581380844116	-6.34531259536743	-5.25864219665527	-0.0909829288721085	0.0603371001780033	-0.00762923900038004
-5.03400993347168	-6.34511518478394	-5.25764417648315	-0.0910225734114647	0.0603145994246006	-0.00768781639635563
-5.0355544090271	-6.34373092651367	-5.24978303909302	-0.091133825480938	0.0602737851440907	-0.00780010921880603
-5.0367431640625	-6.34308099746704	-5.25684595108032	-0.0910936370491982	0.0602322220802307	-0.00794264394789934
-5.02962255477905	-6.33667802810669	-5.25362348556519	-0.0911073014140129	0.0601731203496456	-0.00793529395014048
-5.03180932998657	-6.33779382705688	-5.25496768951416	-0.0911866798996925	0.0601956695318222	-0.00808110740035772
-5.03174114227295	-6.33618640899658	-5.25973415374756	-0.0910594686865807	0.0601748190820217	-0.00818548165261745
-5.02520990371704	-6.33595275878906	-5.25671434402466	-0.0913600847125053	0.0600843578577042	-0.00828344281762838
-5.02933645248413	-6.33555221557617	-5.25263404846191	-0.09117092192173	0.0601311959326267	-0.0083589032292366
-5.0180344581604	-6.32843685150146	-5.24904441833496	-0.0913144499063492	0.060090184211731	-0.00843480322510004
-5.02606439590454	-6.33192729949951	-5.25658130645752	-0.0912696868181229	0.0600977651774883	-0.00858181342482567
-5.02094268798828	-6.33300256729126	-5.24707651138306	-0.0913309454917908	0.0601356364786625	-0.00868644658476114
-5.02023029327393	-6.32978391647339	-5.25178861618042	-0.0913576409220696	0.0601823925971985	-0.00883280672132969
-5.01257705688477	-6.32491970062256	-5.24830389022827	-0.0913201421499252	0.0601724237203598	-0.00894466042518616
-5.01732587814331	-6.33079385757446	-5.24963140487671	-0.0915092378854752	0.0601533390581608	-0.00907130446285009
-5.01179504394531	-6.32686424255371	-5.24675464630127	-0.0915014296770096	0.0602598525583744	-0.00923006702214479
-5.00532150268555	-6.32209253311157	-5.23630857467651	-0.0915395170450211	0.0601840913295746	-0.00930749159306288
-5.01015043258667	-6.32551002502441	-5.2423996925354	-0.0915493592619896	0.0603528060019016	-0.00952017493546009
-5.00266933441162	-6.32141065597534	-5.22664546966553	-0.0917956978082657	0.0602399930357933	-0.00959473010152578
-5.00615310668945	-6.32352685928345	-5.23110437393188	-0.0917529538273811	0.0603667907416821	-0.00979558378458023
-4.99512910842896	-6.31422662734985	-5.2266411781311	-0.0917566120624542	0.0603267475962639	-0.0099044693633914
-5.0010347366333	-6.32085275650024	-5.22374963760376	-0.0918857231736183	0.0603310614824295	-0.0100643718615174
-5.00056457519531	-6.31156730651855	-5.22391271591187	-0.0918918028473854	0.0605271197855473	-0.0100914379581809
-4.99635076522827	-6.30948162078857	-5.21598863601685	-0.0919303968548775	0.0603283792734146	-0.0101769389584661
-4.99441576004028	-6.3121862411499	-5.22443151473999	-0.0919718071818352	0.0604101605713367	-0.0103130657225847
-4.99516630172729	-6.30963802337646	-5.21355676651001	-0.0920557752251625	0.0604154020547867	-0.0103726228699088
-4.99292898178101	-6.30521440505981	-5.21887397766113	-0.0919778794050217	0.0604322589933872	-0.0103809796273708
-4.99046421051025	-6.30202198028564	-5.21697282791138	-0.0920508876442909	0.0603983104228973	-0.0105439377948642
-4.99229383468628	-6.30525541305542	-5.2189736366272	-0.0920561850070953	0.0605170428752899	-0.0105200195685029
-4.9836745262146	-6.30333518981934	-5.21052408218384	-0.0922544598579407	0.0604728125035763	-0.0106135178357363
-4.99165153503418	-6.30678272247314	-5.21276712417603	-0.0919994711875916	0.0605923905968666	-0.0106749963015318
-4.97957611083984	-6.30181980133057	-5.20983171463013	-0.0920967161655426	0.0604987293481827	-0.0107440669089556
-4.99125909805298	-6.30754947662354	-5.21038818359375	-0.0920539274811745	0.0605881176888943	-0.0108687821775675
-4.98141098022461	-6.30282783508301	-5.20177412033081	-0.0919933095574379	0.0606654211878777	-0.0107894111424685
-4.97950983047485	-6.30371904373169	-5.20818376541138	-0.0919805020093918	0.0605339147150517	-0.010916511528194
-4.98187255859375	-6.3056526184082	-5.20159101486206	-0.0918937027454376	0.0606553927063942	-0.0109589397907257
-4.97923564910889	-6.30760288238525	-5.19893503189087	-0.0920768156647682	0.0606647841632366	-0.0110137443989515
-4.97773933410645	-6.30508184432983	-5.20268487930298	-0.0918262675404549	0.0606840923428535	-0.0110536171123385
-4.97922086715698	-6.30759477615356	-5.19900798797607	-0.0918815657496452	0.0605816096067429	-0.0110967140644789
-4.97753143310547	-6.3060154914856	-5.2008056640625	-0.0918467342853546	0.0606353878974915	-0.0111081516370177
-4.97566843032837	-6.30472087860107	-5.19555950164795	-0.0918793901801109	0.0604803077876568	-0.0111515009775758
-4.97958946228027	-6.30699491500854	-5.20557117462158	-0.0916566625237465	0.060629777610302	-0.01123106200248
-4.97255945205688	-6.30318403244019	-5.19525814056396	-0.0917355194687843	0.0604204535484314	-0.0112592009827495
-4.97902822494507	-6.30683755874634	-5.20263385772705	-0.0916609913110733	0.0604523345828056	-0.0112457992509007
-4.97133016586304	-6.29999303817749	-5.20235681533813	-0.0916185304522514	0.0604427829384804	-0.0113259619101882
-4.97967290878296	-6.3046669960022	-5.20287990570068	-0.0915289968252182	0.0602795109152794	-0.0113034807145596
-4.97597026824951	-6.30299091339111	-5.19756555557251	-0.0914919972419739	0.060290165245533	-0.0114129614084959
-4.97749042510986	-6.30333948135376	-5.2047905921936	-0.0914010852575302	0.0601598247885704	-0.0114849265664816
-4.97832441329956	-6.30264282226563	-5.20574426651001	-0.0913031324744225	0.0602435171604156	-0.0115070538595319
-4.98437452316284	-6.3031210899353	-5.21027612686157	-0.0912992060184479	0.0600941739976406	-0.0115875843912363
-4.97947978973389	-6.30255317687988	-5.21194648742676	-0.0911605507135391	0.0600404478609562	-0.0115602444857359
-4.97965908050537	-6.30310201644897	-5.20470285415649	-0.0912799686193466	0.0600075833499432	-0.0116717591881752
-4.98519706726074	-6.30344533920288	-5.21047782897949	-0.0909289345145226	0.0600633211433887	-0.0116741983219981
-4.98255634307861	-6.30206823348999	-5.20203590393066	-0.0912666395306587	0.0598936453461647	-0.0117545230314136
-4.99070262908936	-6.30890274047852	-5.21215486526489	-0.0910026058554649	0.0600224994122982	-0.0118287689983845
-4.98553800582886	-6.3030161857605	-5.20400524139404	-0.091030552983284	0.0599463768303394	-0.0118519393727183
-4.99259901046753	-6.30836963653564	-5.20493459701538	-0.0910470560193062	0.0598730929195881	-0.0118944467976689
-4.98749208450317	-6.30188083648682	-5.20560646057129	-0.0910014361143112	0.0598186738789082	-0.011901481077075
-4.99576139450073	-6.30639600753784	-5.21106386184692	-0.0909199789166451	0.059984914958477	-0.0119411228224635
-4.9931960105896	-6.30626249313354	-5.20456886291504	-0.0910534858703613	0.0598381161689758	-0.0119200563058257
-5.0015869140625	-6.31127738952637	-5.20825529098511	-0.0909345000982285	0.0598511807620525	-0.0120424525812268
-4.991539478302	-6.30591773986816	-5.20764493942261	-0.0909336060285568	0.0597592405974865	-0.0120381256565452
-5.00428819656372	-6.31088829040527	-5.2085223197937	-0.0910167768597603	0.059786893427372	-0.0121562080457807
-4.99540710449219	-6.3048300743103	-5.20066452026367	-0.090933233499527	0.0598212517797947	-0.0121380835771561
-4.99893474578857	-6.30362796783447	-5.20974349975586	-0.0909609794616699	0.0596740208566189	-0.0122322160750628
-5.00235223770142	-6.3087010383606	-5.20752429962158	-0.0908778384327888	0.0597396939992905	-0.0122302575036883
-5.00123691558838	-6.30234003067017	-5.20182466506958	-0.0910450220108032	0.0596846267580986	-0.0122961895540357
-5.0028247833252	-6.30227041244507	-5.2062931060791	-0.0908762514591217	0.0596590787172318	-0.0123447263613343
-4.99908876419067	-6.30034351348877	-5.20166444778442	-0.0909588187932968	0.0595938637852669	-0.0123857241123915
-5.00364780426025	-6.30428647994995	-5.20777940750122	-0.0909660831093788	0.0595846846699715	-0.0124237295240164
-4.99984550476074	-6.30031251907349	-5.20145463943481	-0.0910711586475372	0.0595284588634968	-0.0124646825715899
-5.00184297561646	-6.30001926422119	-5.20438289642334	-0.0909840539097786	0.0595711767673492	-0.0125460494309664
-4.99638080596924	-6.29757165908813	-5.20184278488159	-0.0910944938659668	0.0594804137945175	-0.0125350663438439
-5.00155210494995	-6.30210733413696	-5.20409202575684	-0.0910933241248131	0.0595576502382755	-0.0125839682295918
-4.9932918548584	-6.29359197616577	-5.20596981048584	-0.0909957215189934	0.0595324598252773	-0.012605813331902
-4.99722290039063	-6.29492712020874	-5.2055778503418	-0.0909790247678757	0.0593742653727531	-0.012661867775023
-4.99787855148315	-6.2967791557312	-5.21069955825806	-0.0909806191921234	0.0594766512513161	-0.0127004701644182
-4.99351358413696	-6.29258251190186	-5.20223045349121	-0.0910345241427422	0.0592881962656975	-0.0126735083758831
-4.99649429321289	-6.29420709609985	-5.20996236801147	-0.0908178463578224	0.059398677200079	-0.0127917109057307
-4.98887491226196	-6.28909635543823	-5.20772838592529	-0.0908995941281319	0.0593246705830097	-0.0127761932089925
-4.99953413009644	-6.29615783691406	-5.21457052230835	-0.0908906012773514	0.0593219995498657	-0.0128129264339805
-4.99063634872437	-6.2880220413208	-5.21013021469116	-0.0908194705843925	0.0593087151646614	-0.0127620492130518
-4.99113512039185	-6.28968906402588	-5.2127857208252	-0.0907608941197395	0.0592257156968117	-0.012808920815587
-4.99212884902954	-6.29156398773193	-5.21538019180298	-0.0907655134797096	0.0592929162085056	-0.012880215421319
-4.99140310287476	-6.29033470153809	-5.20971536636353	-0.0908404663205147	0.0592064894735813	-0.01281245239079
-4.99166488647461	-6.28888750076294	-5.21298503875732	-0.0906675904989243	0.0591259188950062	-0.0128839937970042
-4.98860359191895	-6.29069519042969	-5.20773792266846	-0.0907941311597824	0.0590491071343422	-0.0128612034022808
-4.99276876449585	-6.29203653335571	-5.21642827987671	-0.0906050130724907	0.0591126307845116	-0.0129119521006942
-4.98828077316284	-6.28697395324707	-5.2064323425293	-0.0906644687056541	0.0590717159211636	-0.0128729902207851
-4.99399328231812	-6.29029512405396	-5.21257209777832	-0.0905942246317863	0.0590364076197147	-0.0128780752420425
-4.99554538726807	-6.28689336776733	-5.20863056182861	-0.0905271023511887	0.0591230727732182	-0.0129126291722059
-4.99622440338135	-6.29125261306763	-5.20524311065674	-0.0905749276280403	0.0590075217187405	-0.0130255548283458
-4.99540328979492	-6.2893500328064	-5.21195220947266	-0.0905404910445213	0.0590161979198456	-0.0130282528698444
-4.99518775939941	-6.28624296188354	-5.20533418655396	-0.0905291810631752	0.0589702390134335	-0.0129791041836143
-4.99566888809204	-6.28901720046997	-5.21127939224243	-0.0903462469577789	0.0589829310774803	-0.0130348457023501
-4.9926290512085	-6.28585624694824	-5.19947385787964	-0.0905374586582184	0.0589039996266365	-0.0130454925820231
-5.00145721435547	-6.29288101196289	-5.20050954818726	-0.0905146226286888	0.0590213537216187	-0.0130451340228319
-4.98993539810181	-6.28369045257568	-5.20016479492188	-0.0903258919715881	0.0589317604899406	-0.0130544723942876
-4.99520397186279	-6.28836011886597	-5.19871377944946	-0.0903696939349175	0.0588424950838089	-0.0130624957382679
-4.99416589736938	-6.28681707382202	-5.19579410552979	-0.0903287157416344	0.0588962584733963	-0.0130687272176147
-4.99110174179077	-6.28400278091431	-5.19223260879517	-0.090313509106636	0.0587573200464249	-0.0130254114046693
-4.99096775054932	-6.28311443328857	-5.20121574401855	-0.0902565643191338	0.0587824806571007	-0.0129732172936201
-4.98988676071167	-6.28366613388062	-5.19607734680176	-0.0903202891349792	0.0586521364748478	-0.0129906572401524
-4.98719644546509	-6.28496551513672	-5.20625782012939	-0.0902327746152878	0.0586319826543331	-0.0128455981612206
-4.98167324066162	-6.28114414215088	-5.19824075698853	-0.0903173387050629	0.0584909431636333	-0.0128587773069739
-4.98512601852417	-6.28147411346436	-5.20472574234009	-0.0900852829217911	0.0584955103695393	-0.0127956457436085
-4.97613620758057	-6.27762174606323	-5.19503736495972	-0.0902770534157753	0.0583200715482235	-0.0126998824998736
-4.98217105865479	-6.28477668762207	-5.20734071731567	-0.0901120752096176	0.0583750158548355	-0.0126776592805982
-4.97205400466919	-6.27467012405396	-5.19698047637939	-0.0901766270399094	0.0583384595811367	-0.012561303563416
-4.97696399688721	-6.27796602249146	-5.20828437805176	-0.090191014111042	0.0581435635685921	-0.0126149738207459
-4.97053909301758	-6.27759885787964	-5.19725847244263	-0.090151347219944	0.0581555515527725	-0.0124217132106423
-4.97037220001221	-6.27724552154541	-5.19768905639648	-0.0902249068021774	0.0580221340060234	-0.0124485651031137
-4.97053670883179	-6.2778115272522	-5.20261430740356	-0.0900594517588615	0.0580223388969898	-0.0123483221977949
-4.96487712860107	-6.27783060073853	-5.20081424713135	-0.0902345255017281	0.0578576028347015	-0.0123120341449976
-4.96999931335449	-6.27868318557739	-5.20612478256226	-0.0901420414447784	0.0578624978661537	-0.0122861946001649
-4.96596956253052	-6.27688932418823	-5.20416355133057	-0.0901635587215424	0.0577998384833336	-0.012194131501019
-4.97036695480347	-6.27737188339233	-5.20829391479492	-0.0900297835469246	0.057772733271122	-0.0122061530128121
-4.96533584594727	-6.27878522872925	-5.20328998565674	-0.0902092903852463	0.0577266067266464	-0.012049931101501
-4.96898126602173	-6.28090763092041	-5.20856094360352	-0.0901977270841599	0.0577246248722076	-0.0120498547330499
-4.96294975280762	-6.27715253829956	-5.21432971954346	-0.0900471359491348	0.0575749054551125	-0.0119695719331503
-4.96763515472412	-6.28454732894897	-5.20534086227417	-0.0902527347207069	0.0575566105544567	-0.0119201811030507
-4.96801853179932	-6.2798867225647	-5.21547269821167	-0.0900862142443657	0.0575953349471092	-0.0118110710754991
-4.96367359161377	-6.27720642089844	-5.20200204849243	-0.0901365652680397	0.0574733018875122	-0.0117487516254187
-4.97070837020874	-6.28363800048828	-5.21356534957886	-0.0900462865829468	0.0575259663164616	-0.0117001822218299
-4.96530628204346	-6.28046894073486	-5.20579099655151	-0.0900822728872299	0.0574930757284164	-0.0115579478442669
-4.97003316879272	-6.280837059021	-5.21423625946045	-0.0899994149804115	0.0574075244367123	-0.011626947671175
-4.9659595489502	-6.27801513671875	-5.2178111076355	-0.0898894667625427	0.057355772703886	-0.0114095648750663
-4.96719360351563	-6.28433179855347	-5.21245956420898	-0.0899875164031982	0.0573595352470875	-0.0114073669537902
-4.9722695350647	-6.28033351898193	-5.21778535842896	-0.0896826088428497	0.0573924668133259	-0.0113547490909696
-4.96380853652954	-6.27935361862183	-5.20935106277466	-0.0898538827896118	0.0572921000421047	-0.0112782260403037
-4.96911573410034	-6.28751754760742	-5.21650266647339	-0.0896551981568336	0.0573682710528374	-0.0112289469689131
-4.96096563339233	-6.28151702880859	-5.20718479156494	-0.0896798744797707	0.0572647601366043	-0.0111329406499863
-4.96973085403442	-6.28644847869873	-5.21884489059448	-0.0896537750959396	0.0572229586541653	-0.0111897960305214
-4.96813344955444	-6.28632545471191	-5.2162446975708	-0.0896621868014336	0.057288683950901	-0.0109891332685947
-4.96558713912964	-6.28521633148193	-5.20901441574097	-0.0897605791687965	0.0571783073246479	-0.0110315773636103
-4.96986484527588	-6.28444290161133	-5.21574783325195	-0.0894302129745483	0.0571685247123241	-0.0109207388013601
-4.96466445922852	-6.28473329544067	-5.21532964706421	-0.0896495580673218	0.0570848844945431	-0.0108423866331577
-4.96932697296143	-6.28548192977905	-5.2186131477356	-0.0894254818558693	0.0570750497281551	-0.0108085926622152
-4.96175622940063	-6.28241539001465	-5.21159887313843	-0.0894420892000198	0.0570438988506794	-0.0107256788760424
-4.96537399291992	-6.28479242324829	-5.22230195999146	-0.0892969816923141	0.0569798313081265	-0.0106945903971791
-4.96381425857544	-6.28588151931763	-5.21229410171509	-0.0893672630190849	0.0569754727184772	-0.0106072071939707
-4.96191215515137	-6.28606176376343	-5.21392822265625	-0.0892343893647194	0.0569125823676586	-0.0105977589264512
-4.9614953994751	-6.28421974182129	-5.22157192230225	-0.0890074297785759	0.0569075010716915	-0.0105347465723753
-4.96088743209839	-6.28504085540771	-5.21272230148315	-0.089048407971859	0.0568669848144054	-0.0105000166222453
-4.96589612960815	-6.2843804359436	-5.21615791320801	-0.0888868272304535	0.0569011718034744	-0.0104501368477941
-4.95559024810791	-6.28371286392212	-5.20397233963013	-0.088919885456562	0.0567557476460934	-0.010335979051888
-4.95795965194702	-6.2862343788147	-5.22154808044434	-0.0887617841362953	0.0568111687898636	-0.0103226769715548
-4.9526686668396	-6.28267240524292	-5.21109008789063	-0.088753379881382	0.0567942932248116	-0.0102264313027263
-4.9539155960083	-6.28467321395874	-5.21226644515991	-0.0886747464537621	0.0566747859120369	-0.0102821821346879
-4.94951391220093	-6.28197574615479	-5.21316432952881	-0.0885116457939148	0.0566883236169815	-0.0101188514381647
-4.94734048843384	-6.28264045715332	-5.21041679382324	-0.0885703787207603	0.056547936052084	-0.010151638649404
-4.95061922073364	-6.28078842163086	-5.21088981628418	-0.0883425250649452	0.0566686168313026	-0.0100582865998149
-4.94062328338623	-6.28026485443115	-5.20020055770874	-0.0884648934006691	0.0565036758780479	-0.0100073954090476
-4.94931364059448	-6.28737211227417	-5.21054935455322	-0.0882926806807518	0.0565943382680416	-0.00999143812805414
-4.93863010406494	-6.27743864059448	-5.20697402954102	-0.0882671028375626	0.0565445609390736	-0.00992879644036293
-4.94430255889893	-6.28395175933838	-5.21054077148438	-0.0882722288370132	0.0564309917390347	-0.0100139193236828
-4.94163370132446	-6.28070163726807	-5.20726919174194	-0.0881946235895157	0.0565522126853466	-0.00985340960323811
-4.93804025650024	-6.27835988998413	-5.20510149002075	-0.0882344767451286	0.0563627183437347	-0.00992830842733383
-4.94238758087158	-6.2796893119812	-5.20733499526978	-0.0879621282219887	0.0563898608088493	-0.00988742895424366
-4.93354225158691	-6.28043746948242	-5.20413684844971	-0.0881320610642433	0.0563689582049847	-0.00992235355079174
-4.94270801544189	-6.2822790145874	-5.20092248916626	-0.0880367234349251	0.0562562085688114	-0.00996318180114031
-4.93369626998901	-6.27724075317383	-5.20028877258301	-0.0880228281021118	0.0562897585332394	-0.00996594410389662
-4.93856525421143	-6.28116655349731	-5.19870615005493	-0.088029183447361	0.0561777874827385	-0.00999499671161175
-4.93886280059814	-6.28195714950562	-5.19224262237549	-0.0879815071821213	0.0562048740684986	-0.00994443707168102
-4.9346137046814	-6.27764129638672	-5.19054460525513	-0.088038370013237	0.0560137964785099	-0.0100296111777425
-4.94252777099609	-6.28066635131836	-5.19429588317871	-0.0879355818033218	0.0560670085251331	-0.0100178793072701
-4.93310832977295	-6.27776527404785	-5.18928146362305	-0.0881097912788391	0.0559592805802822	-0.0100725581869483
-4.94284725189209	-6.27972602844238	-5.19815587997437	-0.0879925489425659	0.0558356381952763	-0.0100203305482864
-4.93905830383301	-6.2769341468811	-5.1870813369751	-0.0881415009498596	0.0558599904179573	-0.0100854178890586
-4.94252824783325	-6.27900791168213	-5.19493389129639	-0.0879892930388451	0.0557756684720516	-0.0101560978218913
-4.93714189529419	-6.27879858016968	-5.18612241744995	-0.0880940482020378	0.0557407140731812	-0.0101286685094237
-4.94228792190552	-6.27626514434814	-5.19418525695801	-0.0880985110998154	0.0555687695741653	-0.0102452943101525
-4.93715190887451	-6.27322578430176	-5.19607734680176	-0.0879372507333755	0.0555435568094254	-0.0101758493110538
-4.94075298309326	-6.27536249160767	-5.19097185134888	-0.0880707129836082	0.055564146488905	-0.0103628914803267
-4.94307851791382	-6.27460956573486	-5.19154167175293	-0.0879096835851669	0.0555122569203377	-0.0103730922564864
-4.93867349624634	-6.27515935897827	-5.18816184997559	-0.0880542099475861	0.055339839309454	-0.0104411663487554
-4.94330883026123	-6.28082609176636	-5.19940710067749	-0.0878954231739044	0.0554470010101795	-0.010573998093605
-4.93721914291382	-6.27548408508301	-5.1919732093811	-0.0878507345914841	0.0553895868360996	-0.010607210919261
-4.94469738006592	-6.27845621109009	-5.19477701187134	-0.0878672227263451	0.0553554333746433	-0.0107554132118821
-4.94247388839722	-6.27915334701538	-5.18788814544678	-0.0878203064203262	0.0554136820137501	-0.0106833763420582
-4.93664407730103	-6.2785062789917	-5.19170904159546	-0.087931901216507	0.0552577376365662	-0.0108096534386277
-4.9451789855957	-6.2802848815918	-5.19254684448242	-0.0876027047634125	0.0552761219441891	-0.0108620952814817
-4.93807363510132	-6.2778582572937	-5.19300365447998	-0.0878218412399292	0.0552733801305294	-0.0109232803806663
-4.94485807418823	-6.28101682662964	-5.19061803817749	-0.0877085253596306	0.0553328841924667	-0.0109480172395706
-4.93762731552124	-6.2759690284729	-5.18575763702393	-0.0876475423574448	0.0552792921662331	-0.0109659740701318
-4.94304132461548	-6.28316259384155	-5.1934118270874	-0.087598979473114	0.0552343353629112	-0.011048230342567
-4.94071674346924	-6.27929162979126	-5.18813991546631	-0.0876554846763611	0.055244829505682	-0.0110693834722042
-4.94494771957397	-6.28066635131836	-5.19077777862549	-0.0875368937849998	0.0553224869072437	-0.011122202500701
-4.93770742416382	-6.27682876586914	-5.1876916885376	-0.0874302908778191	0.0551958456635475	-0.0111658023670316
-4.94414615631104	-6.28277492523193	-5.18754482269287	-0.0873989090323448	0.055199857801199	-0.0111824739724398
-4.93430185317993	-6.27972507476807	-5.19152498245239	-0.0872930362820625	0.0552566573023796	-0.0112402280792594
-4.94161128997803	-6.28337287902832	-5.19357538223267	-0.0872626155614853	0.055086761713028	-0.0112558016553521
-4.94158506393433	-6.2825288772583	-5.18263006210327	-0.0871649086475372	0.0551780425012112	-0.0113330306485295
-4.93894147872925	-6.27935647964478	-5.19385671615601	-0.0870652943849564	0.0549769289791584	-0.0114130470901728
-4.94134187698364	-6.28506565093994	-5.19724607467651	-0.0869409516453743	0.055120836943388	-0.0114284101873636
-4.93863964080811	-6.28214311599731	-5.18295001983643	-0.0868774875998497	0.0550220422446728	-0.0115014426410198
-4.94569683074951	-6.28181409835815	-5.19519853591919	-0.086722306907177	0.0549597479403019	-0.0115020889788866
-4.9404239654541	-6.2816047668457	-5.19058513641357	-0.0867632031440735	0.0549107268452644	-0.0115359360352159
-4.94806432723999	-6.28515100479126	-5.19674015045166	-0.0864780321717262	0.054975226521492	-0.0116152865812182
-4.94330596923828	-6.27807807922363	-5.18389654159546	-0.0864711180329323	0.0548192784190178	-0.0116011872887611
-4.95010471343994	-6.28289079666138	-5.20139646530151	-0.0862443223595619	0.0547775775194168	-0.0117178484797478
-4.94276428222656	-6.27849960327148	-5.19013929367065	-0.0860954746603966	0.0547317303717136	-0.0117028821259737
-4.95287418365479	-6.28406667709351	-5.18954181671143	-0.0859693735837936	0.0547001287341118	-0.0118365380913019
-4.94899463653564	-6.27880430221558	-5.18998003005981	-0.0858283713459969	0.0545797981321812	-0.0117841167375445
-4.95009708404541	-6.27955627441406	-5.18737888336182	-0.0857835039496422	0.0545060858130455	-0.0119096245616674
-4.95101928710938	-6.28161668777466	-5.19413375854492	-0.085632897913456	0.0545156300067902	-0.0119450204074383
-4.95435571670532	-6.28300714492798	-5.18979358673096	-0.0854949280619621	0.054357573390007	-0.0120056038722396
-4.95325756072998	-6.27951288223267	-5.19857978820801	-0.0852871239185333	0.054371140897274	-0.0119856428354979
-4.95810031890869	-6.28468942642212	-5.19577980041504	-0.085215337574482	0.0541564524173737	-0.0121871419250965
-4.96369647979736	-6.28378963470459	-5.19982528686523	-0.0850802734494209	0.0542729198932648	-0.0121448822319508
-4.95635747909546	-6.28308343887329	-5.19690990447998	-0.0850551575422287	0.0541343949735165	-0.0122504327446222
-4.96433401107788	-6.28312349319458	-5.20123958587646	-0.0846893563866615	0.0541680082678795	-0.0123047986999154
-4.95904064178467	-6.28497076034546	-5.19680881500244	-0.0847687646746635	0.0540758222341537	-0.0123629597947001
-4.9701509475708	-6.28506374359131	-5.20150375366211	-0.0845427364110947	0.0541261695325375	-0.0125005189329386
-4.96411371231079	-6.28189563751221	-5.20208501815796	-0.0843971371650696	0.0540641658008099	-0.0125731667503715
-4.97230339050293	-6.28819990158081	-5.21243858337402	-0.0841414630413055	0.0540717728435993	-0.0126452194526792
-4.97055149078369	-6.28686904907227	-5.20687532424927	-0.0841231793165207	0.0540070496499538	-0.0127556947991252
-4.97019863128662	-6.28825235366821	-5.22221374511719	-0.083969883620739	0.053954791277647	-0.0129469037055969
-4.968834400177	-6.28618144989014	-5.22201347351074	-0.0837908685207367	0.0538675710558891	-0.0129488380625844
-4.97550916671753	-6.28948163986206	-5.225998878479	-0.0837056562304497	0.0538016185164452	-0.0131080010905862
-4.96779680252075	-6.28688812255859	-5.23088550567627	-0.0835337489843369	0.0537886098027229	-0.0131802503019571
-4.97263717651367	-6.28583288192749	-5.22562217712402	-0.0834612771868706	0.0536796413362026	-0.013221325352788
-4.97244501113892	-6.28608226776123	-5.23407030105591	-0.0832780972123146	0.0537569150328636	-0.0133620323613286
-4.96824884414673	-6.2841362953186	-5.23086357116699	-0.0832683444023132	0.053550623357296	-0.0134246367961168
-4.97086429595947	-6.28400230407715	-5.23340272903442	-0.0830509215593338	0.0536550059914589	-0.0134658180177212
-4.9725193977356	-6.28378963470459	-5.22450399398804	-0.0830743014812469	0.0536630265414715	-0.0135677503421903
-4.97077417373657	-6.27603101730347	-5.23393392562866	-0.0827673971652985	0.0536613315343857	-0.0135828852653503
-4.96861362457275	-6.28057909011841	-5.23186159133911	-0.0827908366918564	0.0536490455269814	-0.0136909363791347
-4.97309017181396	-6.2795934677124	-5.23622560501099	-0.0825141221284866	0.0538415051996708	-0.0138029400259256
-4.96781015396118	-6.27536201477051	-5.22357273101807	-0.0824745520949364	0.0537371560931206	-0.0137899788096547
-4.96863079071045	-6.27797317504883	-5.24097585678101	-0.0821726098656654	0.0538756214082241	-0.0138778369873762
-4.96532201766968	-6.27502632141113	-5.22849273681641	-0.0821584984660149	0.0538799501955509	-0.0139023568481207
-4.97123432159424	-6.27881860733032	-5.23186540603638	-0.081942692399025	0.0540635846555233	-0.0138595663011074
-4.96378135681152	-6.27388620376587	-5.22771120071411	-0.0818226560950279	0.0541423931717873	-0.01390699762851
-4.96768140792847	-6.27390050888062	-5.23734378814697	-0.0814286768436432	0.0543344058096409	-0.0138824824243784
-4.95878171920776	-6.27462577819824	-5.22364568710327	-0.0815040916204453	0.0543654300272465	-0.0138462642207742
-4.96580505371094	-6.27688217163086	-5.23301649093628	-0.08114293217659	0.0545976720750332	-0.013878938741982
-4.95657682418823	-6.27185773849487	-5.22192049026489	-0.0809893384575844	0.0547175593674183	-0.0138117391616106
-4.96076011657715	-6.27309226989746	-5.23074913024902	-0.0807907357811928	0.0548636876046658	-0.0138060264289379
-4.95737409591675	-6.27041387557983	-5.22914409637451	-0.0806324034929276	0.0550641380250454	-0.013736923225224
-4.96257638931274	-6.27075004577637	-5.22556781768799	-0.0803412869572639	0.0553826317191124	-0.0136942723765969
-4.95742750167847	-6.26639842987061	-5.22473859786987	-0.0804053321480751	0.0554254949092865	-0.0136474668979645
-4.96182537078857	-6.26921558380127	-5.22432231903076	-0.0800543278455734	0.0555865354835987	-0.013698254711926
-4.95054960250854	-6.26529264450073	-5.22710227966309	-0.0799048468470573	0.0556494891643524	-0.0137656470760703
-4.95540237426758	-6.27034521102905	-5.23106956481934	-0.0797662660479546	0.0556504838168621	-0.0138880144804716
-4.941725730896	-6.26517057418823	-5.22869539260864	-0.0795979350805283	0.0556482747197151	-0.0138731384649873
-4.93935871124268	-6.26825857162476	-5.24348068237305	-0.0793658047914505	0.0555038563907146	-0.014069689437747
-4.9397988319397	-6.26960277557373	-5.24049091339111	-0.0791734084486961	0.0556457601487637	-0.0141574647277594
-4.93884038925171	-6.27374792098999	-5.23925065994263	-0.0792340412735939	0.0556602254509926	-0.0142835583537817
-4.9340705871582	-6.27286291122437	-5.24507474899292	-0.07895877212286	0.0557836107909679	-0.0144267929717898
-4.93901824951172	-6.27687931060791	-5.23737716674805	-0.0788394138216972	0.0558909066021442	-0.0144750457257032
-4.92879009246826	-6.27075052261353	-5.24068737030029	-0.0786915197968483	0.0559046380221844	-0.0144273908808827
-4.92969560623169	-6.26733684539795	-5.23130559921265	-0.0786087065935135	0.055969413369894	-0.014368548989296
-4.93286418914795	-6.26162004470825	-5.23053789138794	-0.0783086344599724	0.0562191754579544	-0.0142234517261386
-4.92584705352783	-6.25231838226318	-5.22490453720093	-0.0783332139253616	0.0561398342251778	-0.0141348540782928
-4.92440509796143	-6.24657583236694	-5.22776460647583	-0.0780708566308022	0.0563198029994965	-0.0139472298324108
-4.93135643005371	-6.2476749420166	-5.22793865203857	-0.0781039521098137	0.0563687607645988	-0.013866781257093
-4.92544555664063	-6.24228858947754	-5.2297739982605	-0.0780044272542	0.0564978644251823	-0.0137750161811709
-4.92976760864258	-6.24232482910156	-5.23555088043213	-0.0780022963881493	0.0565699636936188	-0.0136618930846453
-4.93279123306274	-6.24495935440063	-5.23701477050781	-0.0778794512152672	0.0567702949047089	-0.0136501500383019
-4.9317455291748	-6.24508190155029	-5.22682666778564	-0.0780817791819572	0.0567201934754848	-0.0136664025485516
-4.94015121459961	-6.2489275932312	-5.23661422729492	-0.0778721198439598	0.0570013150572777	-0.0136670107021928
-4.93554973602295	-6.24403429031372	-5.22672748565674	-0.0778978914022446	0.0571347586810589	-0.0137197254225612
-4.94739198684692	-6.25271320343018	-5.22841310501099	-0.0779006704688072	0.0571540109813213	-0.0137856788933277
-4.94227361679077	-6.25044441223145	-5.22261905670166	-0.0778927654027939	0.0573386289179325	-0.0138752814382315
-4.9459981918335	-6.25549459457397	-5.23261737823486	-0.07776939868927	0.0574004054069519	-0.0138662466779351
-4.94116592407227	-6.25434446334839	-5.22769260406494	-0.0778662487864494	0.0574256479740143	-0.0138636557385325
-4.94254207611084	-6.26051330566406	-5.22479867935181	-0.0779149681329727	0.0574351772665977	-0.0139102721586823
-4.93579578399658	-6.26071786880493	-5.21333599090576	-0.0780448317527771	0.0575449615716934	-0.0138453645631671
-4.94313526153564	-6.26751279830933	-5.21403312683105	-0.0782204791903496	0.0576124340295792	-0.0140257142484188
-4.93611764907837	-6.26546621322632	-5.2046480178833	-0.0783056318759918	0.0577969029545784	-0.0140276774764061
-4.93812990188599	-6.26522350311279	-5.20084142684937	-0.0784141793847084	0.0578089319169521	-0.0141580393537879
-4.94031667709351	-6.26716995239258	-5.2069239616394	-0.0784991532564163	0.0580699928104877	-0.0142086762934923
-4.95133972167969	-6.26780891418457	-5.19770908355713	-0.078377328813076	0.0582294538617134	-0.0142668066546321
-4.94368076324463	-6.26376247406006	-5.20972347259521	-0.0782897770404816	0.0583907812833786	-0.0142861427739263
-4.95403671264648	-6.26736450195313	-5.21172571182251	-0.078343041241169	0.0585363954305649	-0.0143993198871613
-4.95616817474365	-6.2634162902832	-5.20057010650635	-0.0782301872968674	0.0587525218725204	-0.0142972897738218
-4.95589208602905	-6.2634711265564	-5.2009859085083	-0.0783817246556282	0.0588800646364689	-0.01440804079175
-4.9592432975769	-6.26076984405518	-5.19696807861328	-0.078339159488678	0.0590038858354092	-0.0144335422664881
-4.96050119400024	-6.26180791854858	-5.19282293319702	-0.0785795301198959	0.0590855069458485	-0.0144044309854507
-4.96157026290894	-6.25981283187866	-5.19046258926392	-0.0785509422421455	0.0592408888041973	-0.0143855074420571
-4.96542310714722	-6.26166391372681	-5.18299055099487	-0.0787343010306358	0.0593412704765797	-0.0144370431080461
-4.96937322616577	-6.26363706588745	-5.18245601654053	-0.0787874609231949	0.0595035403966904	-0.0144829545170069
-4.96639537811279	-6.2627067565918	-5.17473125457764	-0.0789952203631401	0.0595476515591145	-0.0145682822912931
-4.97478771209717	-6.2666335105896	-5.17921495437622	-0.0789717808365822	0.0597970113158226	-0.0145579539239407
-4.96716976165771	-6.26394510269165	-5.17134380340576	-0.0791742354631424	0.0597542859613895	-0.0146044250577688
-4.97631883621216	-6.26808643341064	-5.17297410964966	-0.0792416855692863	0.0598190315067768	-0.0145837869495153
-4.9604229927063	-6.26627397537231	-5.16910934448242	-0.0793522745370865	0.059815488755703	-0.0146185765042901
-4.96964263916016	-6.26882266998291	-5.16727733612061	-0.0792955234646797	0.0598906874656677	-0.0146320722997189
-4.96202182769775	-6.26802110671997	-5.15987634658813	-0.0793506875634193	0.0599973909556866	-0.0146592995151877
-4.95664358139038	-6.26776838302612	-5.17394638061523	-0.079308807849884	0.0599620267748833	-0.0146927237510681
-4.95366764068604	-6.2661280632019	-5.16001081466675	-0.0792531445622444	0.06010477617383	-0.014596370048821
-4.95413970947266	-6.26852893829346	-5.15286493301392	-0.0793431326746941	0.0601660870015621	-0.0146373994648457
-4.94314670562744	-6.26108121871948	-5.15733909606934	-0.0792739018797874	0.0602517053484917	-0.0145317371934652
-4.94013643264771	-6.26038599014282	-5.14827299118042	-0.0793898925185204	0.0601908192038536	-0.0144961690530181
-4.93982362747192	-6.26189470291138	-5.14837694168091	-0.0793355330824852	0.0604270808398724	-0.0144234960898757
-4.93494415283203	-6.2557258605957	-5.13334274291992	-0.0795471519231796	0.0603185072541237	-0.0143663138151169
-4.93374443054199	-6.25865793228149	-5.15190935134888	-0.0794881880283356	0.0604833103716373	-0.0143401818349957
-4.92776393890381	-6.25464344024658	-5.13951063156128	-0.0795110166072845	0.0604477301239967	-0.0142363077029586
-4.93255615234375	-6.25728797912598	-5.14808559417725	-0.0795323848724365	0.0605096854269505	-0.014193176291883
-4.92811346054077	-6.25368642807007	-5.14322233200073	-0.0796031504869461	0.060494989156723	-0.0141856884583831
-4.92857265472412	-6.2552056312561	-5.15491628646851	-0.079385444521904	0.0605132803320885	-0.0141777601093054
-4.92450141906738	-6.25325441360474	-5.14170932769775	-0.0796503871679306	0.0604100450873375	-0.0141471000388265
-4.93040132522583	-6.2553596496582	-5.15693950653076	-0.0794763267040253	0.0604569092392921	-0.0141608333215117
-4.9202995300293	-6.25171232223511	-5.14802885055542	-0.0795280784368515	0.0604744665324688	-0.0140963746234775
-4.92608118057251	-6.25878953933716	-5.1552619934082	-0.0795271247625351	0.0603523217141628	-0.0142083270475268
-4.92366552352905	-6.26153516769409	-5.14865350723267	-0.0794631689786911	0.060391541570425	-0.0140306428074837
-4.91964149475098	-6.26135969161987	-5.1543231010437	-0.0795460641384125	0.0602877624332905	-0.0141114629805088
-4.92483758926392	-6.26532554626465	-5.16057682037354	-0.0792719274759293	0.0602553114295006	-0.0140705537050962
-4.91902828216553	-6.26602983474731	-5.15513896942139	-0.0794395208358765	0.0601864866912365	-0.0140498345717788
-4.92474365234375	-6.26986122131348	-5.16295337677002	-0.0792988762259483	0.0602095797657967	-0.0139927286654711
-4.92288732528687	-6.27009630203247	-5.15433549880981	-0.0793095231056213	0.0601599365472794	-0.0139279644936323
-4.92841863632202	-6.27260684967041	-5.16402530670166	-0.0792474821209908	0.0602364018559456	-0.0138718374073505
-4.92490434646606	-6.27301549911499	-5.16015243530273	-0.0794293954968452	0.0600854158401489	-0.0137533592060208
-4.93281602859497	-6.28033494949341	-5.16408348083496	-0.0793468207120895	0.0602155663073063	-0.0136283710598946
-4.92620992660522	-6.27652406692505	-5.1601357460022	-0.0794221833348274	0.0600251331925392	-0.0136191761121154
-4.93694019317627	-6.28216218948364	-5.16026449203491	-0.0795689821243286	0.0599980391561985	-0.0135050332173705
-4.93020057678223	-6.28230047225952	-5.16037654876709	-0.0796614214777946	0.0600867047905922	-0.0134269259870052
-4.93576908111572	-6.28674459457397	-5.1611180305481	-0.0797274559736252	0.0599982887506485	-0.0133221531286836
-4.93764734268188	-6.28882312774658	-5.16185855865479	-0.0797314941883087	0.0599923171103001	-0.0132820755243301
-4.93714189529419	-6.29264879226685	-5.1595983505249	-0.0800346434116364	0.0598149485886097	-0.013244953006506
-4.94148349761963	-6.29754543304443	-5.16630268096924	-0.0799102708697319	0.0599332414567471	-0.0131810065358877
-4.94088983535767	-6.29821443557739	-5.16055822372437	-0.0800591036677361	0.0597814247012138	-0.0131180370226502
-4.9457688331604	-6.297119140625	-5.16851425170898	-0.0799465328454971	0.0597270466387272	-0.0131034813821316
-4.94129848480225	-6.30138826370239	-5.16859483718872	-0.0800471305847168	0.0596296340227127	-0.0130626345053315
-4.951828956604	-6.30616807937622	-5.17353677749634	-0.0799778401851654	0.0597714744508266	-0.0130651015788317
-4.94620084762573	-6.30365037918091	-5.16535520553589	-0.0800900608301163	0.0596060305833817	-0.0129796201363206
-4.95554399490356	-6.30884790420532	-5.18237829208374	-0.0800256580114365	0.0595963224768639	-0.0130360098555684
-4.94605779647827	-6.3088755607605	-5.17831611633301	-0.0800445824861526	0.0595560818910599	-0.0129414461553097
-4.95497751235962	-6.31365919113159	-5.18135499954224	-0.0799899846315384	0.0595274269580841	-0.0129295969381928
-4.95187568664551	-6.30961942672729	-5.18512201309204	-0.079800471663475	0.0594880878925323	-0.0128064397722483
-4.94961357116699	-6.31123971939087	-5.18200063705444	-0.0800047144293785	0.0593581385910511	-0.0128248883411288
-4.95337104797363	-6.31287527084351	-5.18823099136353	-0.0798014402389526	0.0594083219766617	-0.0127778649330139
-4.9519944190979	-6.31251192092896	-5.18748235702515	-0.0798927545547485	0.0592213347554207	-0.012707625515759
-4.94774675369263	-6.31344890594482	-5.18601036071777	-0.0797987058758736	0.0592183396220207	-0.012629552744329
-4.94869899749756	-6.3188681602478	-5.18908882141113	-0.0798266008496284	0.0590784251689911	-0.0126102911308408
-4.94973468780518	-6.32033824920654	-5.19257640838623	-0.0797697082161903	0.0591388270258904	-0.0124934352934361
-4.94619083404541	-6.31695604324341	-5.19117975234985	-0.0798273608088493	0.0589027740061283	-0.0124921258538961
-4.95309829711914	-6.31859540939331	-5.19684982299805	-0.0794513747096062	0.0589042417705059	-0.0124193048104644
-4.94389772415161	-6.31981706619263	-5.19154787063599	-0.0796832889318466	0.0587490685284138	-0.0123385014012456
-4.94870948791504	-6.32298135757446	-5.20157051086426	-0.0795601680874825	0.0586713440716267	-0.0123138399794698
-4.94632244110107	-6.3215274810791	-5.20050430297852	-0.079525351524353	0.0586562678217888	-0.0122435735538602
-4.94653749465942	-6.32348680496216	-5.20241451263428	-0.0794128030538559	0.0585721731185913	-0.0121724959462881
-4.94244480133057	-6.3213267326355	-5.19943141937256	-0.0795110240578651	0.0583673976361752	-0.0121439881622791
-4.94730663299561	-6.32613229751587	-5.20654106140137	-0.0794069319963455	0.0584493167698383	-0.0120741967111826
-4.94061136245728	-6.32239437103271	-5.20145225524902	-0.0793487131595612	0.0582544393837452	-0.0120869278907776
-4.94796371459961	-6.3304238319397	-5.20297384262085	-0.0793338641524315	0.0581873878836632	-0.0121088856831193
-4.93640756607056	-6.32529449462891	-5.19483613967896	-0.0793073698878288	0.0581163801252842	-0.012045718729496
-4.94242000579834	-6.32838726043701	-5.19811344146729	-0.0793079808354378	0.0579772181808949	-0.0120192850008607
-4.94397497177124	-6.32816076278687	-5.20054483413696	-0.0791911631822586	0.0581047125160694	-0.0120340874418616
-4.93683671951294	-6.32769632339478	-5.20396375656128	-0.0792445540428162	0.0577510707080364	-0.0121010122820735
-4.94229316711426	-6.3311882019043	-5.20356035232544	-0.0792402550578117	0.0578468441963196	-0.0120702814310789
-4.93724393844604	-6.32916831970215	-5.20333433151245	-0.0792064219713211	0.0577156618237495	-0.0121049350127578
-4.94263029098511	-6.33222484588623	-5.205482006073	-0.0791279524564743	0.0575385205447674	-0.0121344840154052
-4.93678045272827	-6.33177089691162	-5.20281744003296	-0.0792658105492592	0.0574875585734844	-0.0122433770447969
-4.94416093826294	-6.3368182182312	-5.21161365509033	-0.0791865512728691	0.0574492886662483	-0.0123553583398461
-4.93726921081543	-6.33416080474854	-5.19752597808838	-0.0792645290493965	0.0574109815061092	-0.0124867027625442
-4.94589805603027	-6.33784294128418	-5.20617485046387	-0.0792960152029991	0.0572575181722641	-0.0127055151388049
-4.94074296951294	-6.33591604232788	-5.20293998718262	-0.0792508646845818	0.0571707524359226	-0.0127279842272401
-4.94158411026001	-6.33991384506226	-5.20451211929321	-0.0792727470397949	0.0569831877946854	-0.0130114136263728
-4.94464683532715	-6.34036207199097	-5.20882558822632	-0.0791920274496078	0.0570523105561733	-0.0130339032039046
-4.944176197052	-6.3439736366272	-5.20096397399902	-0.0793706253170967	0.0568800494074821	-0.01321982126683
-4.94891405105591	-6.3447093963623	-5.20932006835938	-0.0790993720293045	0.0568790845572948	-0.0134474197402596
-4.94711303710938	-6.34222173690796	-5.20280599594116	-0.0792266950011253	0.0567414648830891	-0.0135544296354055
-4.95049524307251	-6.34558439254761	-5.20804595947266	-0.0792107284069061	0.0567212142050266	-0.0137089975178242
-4.94782447814941	-6.34568452835083	-5.20242977142334	-0.0792857930064201	0.0566009767353535	-0.0138427885249257
-4.95292568206787	-6.34874629974365	-5.21347379684448	-0.0792251303792	0.0566416084766388	-0.0140125481411815
-4.95035076141357	-6.34764385223389	-5.20585632324219	-0.0794057920575142	0.0564466752111912	-0.0141312219202518
-4.95629835128784	-6.35250329971313	-5.20524168014526	-0.0793693587183952	0.0564354546368122	-0.0142602138221264
-4.94857597351074	-6.35270118713379	-5.21319770812988	-0.0794632956385612	0.0564065687358379	-0.0144407385960221
-4.95828104019165	-6.35593461990356	-5.21006917953491	-0.079564556479454	0.0562731884419918	-0.014537169598043
-4.95144987106323	-6.3539924621582	-5.21464872360229	-0.079591378569603	0.0562446974217892	-0.0146882925182581
-4.95478677749634	-6.35624122619629	-5.20520162582397	-0.0796869024634361	0.0560694932937622	-0.0147705860435963
-4.95995616912842	-6.35898542404175	-5.21001958847046	-0.0796402022242546	0.0561611838638783	-0.0149362841621041
-4.9509334564209	-6.35419797897339	-5.20082998275757	-0.0798883959650993	0.0558509491384029	-0.0150724435225129
-4.96224737167358	-6.36252021789551	-5.2104229927063	-0.0799145177006722	0.0559653490781784	-0.0151509838178754
-4.95446491241455	-6.35552930831909	-5.2030348777771	-0.0800027325749397	0.0559420883655548	-0.0152739090844989
-4.96308135986328	-6.36422872543335	-5.20232200622559	-0.0801613703370094	0.0557779185473919	-0.0153490426018834
-4.96465539932251	-6.36100387573242	-5.20347023010254	-0.0802790746092796	0.0559098236262798	-0.0154834976419806
-4.96406984329224	-6.36421012878418	-5.20334196090698	-0.0803790092468262	0.0557514056563377	-0.0156360510736704
-4.96426820755005	-6.36202812194824	-5.20123958587646	-0.0805242508649826	0.0558709986507893	-0.0157538913190365
-4.9685754776001	-6.36204385757446	-5.19563865661621	-0.0807415917515755	0.0556934624910355	-0.0158946625888348
-4.96923780441284	-6.36199426651001	-5.19601535797119	-0.0808146670460701	0.0557370968163013	-0.0159171000123024
-4.96653747558594	-6.36340141296387	-5.19537019729614	-0.0810801535844803	0.0556527227163315	-0.0160735733807087
-4.97368383407593	-6.36101007461548	-5.19826698303223	-0.0809700042009354	0.0556986033916473	-0.0161422993987799
-4.97038078308105	-6.35802364349365	-5.18581295013428	-0.0812288746237755	0.0555254817008972	-0.0161802116781473
-4.97606039047241	-6.36113786697388	-5.20005464553833	-0.0811356008052826	0.0556992739439011	-0.0163448005914688
-4.97352361679077	-6.35719633102417	-5.18943166732788	-0.0812307298183441	0.0555961802601814	-0.0163712687790394
-4.97775220870972	-6.35661649703979	-5.19377136230469	-0.0812138170003891	0.0555945485830307	-0.0164461806416512
-4.97268676757813	-6.35571622848511	-5.19192981719971	-0.0812566727399826	0.0555297881364822	-0.0164647549390793
-4.97722625732422	-6.35543012619019	-5.19642019271851	-0.0812936350703239	0.0556025952100754	-0.0165450088679791
-4.97421073913574	-6.35308408737183	-5.18608617782593	-0.0813772082328796	0.0555455200374126	-0.0166464243084192
-4.97820329666138	-6.35417175292969	-5.17941856384277	-0.0814058780670166	0.0555123388767242	-0.016692366451025
-4.97327184677124	-6.35125160217285	-5.18130588531494	-0.0813925042748451	0.0555216744542122	-0.0167293548583984
-4.98344802856445	-6.3547830581665	-5.18841457366943	-0.0814836397767067	0.0555060468614101	-0.0168197024613619
-4.97741508483887	-6.34869766235352	-5.18002700805664	-0.0814663171768188	0.0556140206754208	-0.0168073587119579
-4.97795820236206	-6.34700632095337	-5.1831841468811	-0.0814986601471901	0.0554146468639374	-0.0169114526361227
-4.98447751998901	-6.35023403167725	-5.18220710754395	-0.0814590528607368	0.0554992966353893	-0.0169173330068588
-4.98243618011475	-6.34877920150757	-5.17774677276611	-0.0816115736961365	0.0555317103862762	-0.0170100182294846
-4.98415470123291	-6.34444093704224	-5.1803412437439	-0.0814799964427948	0.0554455183446407	-0.0170572232455015
-4.98797369003296	-6.34565925598145	-5.17685317993164	-0.0814876556396484	0.0553959384560585	-0.0170627012848854
-4.98650169372559	-6.34399890899658	-5.18285608291626	-0.0813942924141884	0.0553945563733578	-0.0171395242214203
-4.98886156082153	-6.3413724899292	-5.17582130432129	-0.0814759731292725	0.0552736073732376	-0.0171874668449163
-4.99646615982056	-6.34504890441895	-5.17452383041382	-0.0812621340155602	0.0554468855261803	-0.01719113253057
-4.9922194480896	-6.33817911148071	-5.17649602890015	-0.0813689380884171	0.0552275627851486	-0.0172957945615053
-4.99846792221069	-6.34302282333374	-5.18261480331421	-0.0812250971794128	0.0553033053874969	-0.0172769632190466
-4.99920654296875	-6.33821153640747	-5.18055534362793	-0.0812385007739067	0.0553304739296436	-0.0172949228435755
-5.00882863998413	-6.33678722381592	-5.184410572052	-0.0810858979821205	0.0553403422236443	-0.017281286418438
-5.003981590271	-6.33500719070435	-5.17685556411743	-0.08118936419487	0.055147860199213	-0.0171921607106924
-5.01180601119995	-6.3357195854187	-5.18284511566162	-0.0810291916131973	0.0553120337426662	-0.0172022879123688
-5.01206159591675	-6.33005332946777	-5.17813873291016	-0.0811519101262093	0.055089458823204	-0.017176927998662
-5.01550674438477	-6.33299016952515	-5.18854188919067	-0.0810413882136345	0.0551682338118553	-0.0171279646456242
-5.01562166213989	-6.3273754119873	-5.17664194107056	-0.0810220018029213	0.0550576858222485	-0.0170856527984142
-5.02172803878784	-6.32519865036011	-5.17891454696655	-0.0809209421277046	0.0550258830189705	-0.0169844832271338
-5.01766729354858	-6.3228440284729	-5.17675828933716	-0.0810001567006111	0.0548978559672832	-0.0169289316982031
-5.02478694915771	-6.32190036773682	-5.18399667739868	-0.080817922949791	0.0549859702587128	-0.0168535243719816
-5.02096796035767	-6.31390523910522	-5.16883993148804	-0.0808531194925308	0.054772425442934	-0.016718553379178
-5.02770614624023	-6.31468439102173	-5.19130277633667	-0.0806398913264275	0.0547656156122684	-0.0166552495211363
-5.02322626113892	-6.30965137481689	-5.17825222015381	-0.0806682929396629	0.0546867586672306	-0.0165438037365675
-5.02983856201172	-6.31223011016846	-5.19287872314453	-0.0805381089448929	0.0546813905239105	-0.0164542235434055
-5.02302980422974	-6.30594158172607	-5.18510961532593	-0.0804048851132393	0.0546015650033951	-0.0163045823574066
-5.02538108825684	-6.30545616149902	-5.18764925003052	-0.0803115665912628	0.0545253083109856	-0.0162271000444889
-5.02316951751709	-6.30716276168823	-5.18797397613525	-0.080372117459774	0.0545021221041679	-0.0160115882754326
-5.02125930786133	-6.30484676361084	-5.18221950531006	-0.0804681926965714	0.0541466251015663	-0.0156483259052038
-5.00982236862183	-6.29649591445923	-5.17609119415283	-0.0805789083242416	0.0538202188909054	-0.0153234442695975
-5.0111870765686	-6.30276536941528	-5.17572069168091	-0.0808017402887344	0.0531571805477142	-0.015187012962997
-5.0178370475769	-6.3038444519043	-5.16684913635254	-0.0806606486439705	0.0531387366354465	-0.0150966737419367
-5.0203332901001	-6.31170463562012	-5.18655300140381	-0.0803140699863434	0.0528533793985844	-0.0153135806322098
-5.03341293334961	-6.31674432754517	-5.20171356201172	-0.0795849487185478	0.0530325323343277	-0.015543008223176
-5.04464960098267	-6.31932592391968	-5.20586109161377	-0.0792801529169083	0.0531625039875507	-0.0159204676747322
-5.05386209487915	-6.32328414916992	-5.22525835037231	-0.0786674022674561	0.0535434670746326	-0.0161672905087471
-5.07153701782227	-6.32804155349731	-5.23233842849731	-0.0783578529953957	0.0539672710001469	-0.0164655521512032
-5.07833671569824	-6.32839441299438	-5.23114728927612	-0.0780715495347977	0.0544042475521564	-0.0166575610637665
-5.07429265975952	-6.32537412643433	-5.22471809387207	-0.0780383571982384	0.0546726621687412	-0.016748609021306
-5.07993173599243	-6.32939720153809	-5.22390460968018	-0.0779756233096123	0.0552413910627365	-0.0165996830910444
-5.07392024993896	-6.32914543151855	-5.20761060714722	-0.0783308818936348	0.0554648637771606	-0.016779026016593
-5.08889579772949	-6.33813762664795	-5.20259094238281	-0.078639417886734	0.0558790676295757	-0.0169224310666323
-5.08211231231689	-6.34054183959961	-5.19307613372803	-0.0791555568575859	0.0561455152928829	-0.0170227196067572
-5.08809995651245	-6.34355640411377	-5.18996429443359	-0.0796268507838249	0.0563022755086422	-0.0168723464012146
-5.08456182479858	-6.34179639816284	-5.18183851242065	-0.0801384299993515	0.056462723761797	-0.0168448965996504
-5.08563613891602	-6.33869218826294	-5.19480752944946	-0.0804625749588013	0.0565378926694393	-0.0168105028569698
-5.08569431304932	-6.33682012557983	-5.20122957229614	-0.0807652845978737	0.0567684806883335	-0.016857735812664
-5.093590259552	-6.33795976638794	-5.20779228210449	-0.0807835981249809	0.057018619030714	-0.017125315964222
-5.09192705154419	-6.32972478866577	-5.22103261947632	-0.0806991904973984	0.0572349578142166	-0.0172861833125353
-5.09135246276855	-6.32838582992554	-5.21793603897095	-0.0806307122111321	0.0573845915496349	-0.0174967497587204
-5.09852647781372	-6.32434558868408	-5.23401927947998	-0.080502450466156	0.0577662922441959	-0.0176867134869099
-5.09823751449585	-6.3188853263855	-5.23589992523193	-0.0807430297136307	0.0579580441117287	-0.0177634786814451
-5.09855270385742	-6.31811141967773	-5.27240943908691	-0.0806787610054016	0.0581218525767326	-0.0178458876907825
-5.08311462402344	-6.30842161178589	-5.28301668167114	-0.0809955820441246	0.0582349747419357	-0.0177016872912645
-5.08805847167969	-6.31068420410156	-5.3083815574646	-0.0812804698944092	0.0583126209676266	-0.0177476871758699
-5.07480382919312	-6.30507802963257	-5.32828807830811	-0.0814523696899414	0.0582182556390762	-0.0176341254264116
-5.07614755630493	-6.30946350097656	-5.35066366195679	-0.0818287506699562	0.0582550652325153	-0.017561187967658
-5.07379531860352	-6.31269836425781	-5.37179613113403	-0.0818819925189018	0.058536060154438	-0.017448952421546
-5.06306028366089	-6.31146383285522	-5.3803391456604	-0.0821472853422165	0.0585121847689152	-0.0173086673021317
-5.05437660217285	-6.308922290802	-5.40495824813843	-0.0822040364146233	0.058574203401804	-0.0172369796782732
-5.04107189178467	-6.30780601501465	-5.41419315338135	-0.0824566408991814	0.0586341731250286	-0.0171133764088154
-5.03233909606934	-6.31058979034424	-5.43285083770752	-0.0824587121605873	0.0588247291743755	-0.0171202011406422
-5.01645040512085	-6.30621147155762	-5.44469499588013	-0.0827285051345825	0.0588075816631317	-0.0171276330947876
-5.01011514663696	-6.31100130081177	-5.46209573745728	-0.0827341452240944	0.0590479969978333	-0.0170495137572289
-4.9935884475708	-6.30764579772949	-5.47495222091675	-0.0828984528779984	0.0591570287942886	-0.0171348061412573
-4.99389934539795	-6.30830001831055	-5.49323701858521	-0.0829360038042068	0.0593089163303375	-0.0171030461788177
-4.97145366668701	-6.30031871795654	-5.50903415679932	-0.0830241516232491	0.0593881756067276	-0.0169572085142136
-4.96338987350464	-6.30474472045898	-5.53820371627808	-0.0831829458475113	0.0594534836709499	-0.016936307772994
-4.95094156265259	-6.30099487304688	-5.55427551269531	-0.0833788216114044	0.0596713200211525	-0.0167618114501238
-4.9378137588501	-6.29659986495972	-5.58443355560303	-0.0836198255419731	0.0597455501556396	-0.0167243611067533
-4.92202568054199	-6.28852319717407	-5.60582399368286	-0.0837685465812683	0.0598808452486992	-0.0165544841438532
-4.91277647018433	-6.28967714309692	-5.61584568023682	-0.0841217637062073	0.0600673593580723	-0.0165397245436907
-4.90364503860474	-6.2827525138855	-5.63639307022095	-0.0841372832655907	0.0602907352149487	-0.0163915790617466
-4.88619899749756	-6.27963495254517	-5.64111232757568	-0.0845550671219826	0.0603674091398716	-0.0162918716669083
-4.87989282608032	-6.27958297729492	-5.66521739959717	-0.0846289098262787	0.0606080815196037	-0.0162497721612453
-4.86605310440063	-6.26994943618774	-5.65944814682007	-0.0850527882575989	0.0607758723199368	-0.016112644225359
-4.8628568649292	-6.26894283294678	-5.68600749969482	-0.0851927623152733	0.0609949603676796	-0.0160440765321255
-4.83955526351929	-6.25816488265991	-5.6917405128479	-0.0853826552629471	0.0611270852386951	-0.0159203074872494
-4.83868455886841	-6.26211977005005	-5.70538997650146	-0.0856736376881599	0.0613404586911201	-0.0158208683133125
-4.82792234420776	-6.25074911117554	-5.7197117805481	-0.0858034268021584	0.0616290867328644	-0.0156628116965294
-4.82046365737915	-6.24346733093262	-5.72239065170288	-0.0860352292656899	0.0616922043263912	-0.0155642805621028
-4.81057834625244	-6.2429838180542	-5.7454662322998	-0.0861422717571259	0.0619634240865707	-0.0155368223786354
-4.80619955062866	-6.23780155181885	-5.74523496627808	-0.0865121260285378	0.0619701854884624	-0.0154853779822588
-4.79711008071899	-6.23322868347168	-5.75825548171997	-0.086690254509449	0.0621314384043217	-0.0154418246820569
-4.78518581390381	-6.22489976882935	-5.76302003860474	-0.0870379284024239	0.0621541701257229	-0.0154809905216098
-4.78409433364868	-6.2239785194397	-5.76602029800415	-0.0871295109391212	0.0624494850635529	-0.0153951458632946
-4.77157115936279	-6.21949911117554	-5.76670598983765	-0.0875162854790688	0.0624920167028904	-0.0153298322111368
-4.76877021789551	-6.21680498123169	-5.78244256973267	-0.0874393582344055	0.0626089498400688	-0.0153189180418849
-4.74656534194946	-6.20906066894531	-5.78579664230347	-0.0877267941832542	0.0625586584210396	-0.01527049113065
-4.75187397003174	-6.21309232711792	-5.79268074035645	-0.087823823094368	0.0626897513866425	-0.0153304897248745
-4.73788833618164	-6.20490217208862	-5.79372358322144	-0.0878619328141212	0.0627779513597488	-0.0152492765337229
-4.72927045822144	-6.20364761352539	-5.79532718658447	-0.0881518721580505	0.0626537203788757	-0.0154012413695455
-4.72866630554199	-6.20756769180298	-5.80315637588501	-0.088117241859436	0.0628983229398727	-0.0153928119689226
-4.71729564666748	-6.20415258407593	-5.79894351959229	-0.0884270519018173	0.0628122165799141	-0.0154713140800595
-4.72167921066284	-6.20231628417969	-5.80837821960449	-0.0883696600794792	0.0628796741366386	-0.0154815465211868
-4.70170402526855	-6.19917869567871	-5.80450487136841	-0.0885815769433975	0.0628712177276611	-0.0155137768015265
-4.70983839035034	-6.19717979431152	-5.81078100204468	-0.0885545909404755	0.0629290118813515	-0.0154518876224756
-4.70249223709106	-6.19138336181641	-5.80879068374634	-0.0886488556861877	0.062969334423542	-0.0154788624495268
-4.69557332992554	-6.18860721588135	-5.81144571304321	-0.0887537375092506	0.0627085119485855	-0.0154670029878616
-4.69858598709106	-6.18982458114624	-5.82442617416382	-0.0887149572372437	0.0629634782671928	-0.0154720172286034
-4.68861961364746	-6.18397521972656	-5.81226539611816	-0.0887995287775993	0.0627739652991295	-0.0155074102804065
-4.69433164596558	-6.18427419662476	-5.81511974334717	-0.0887609198689461	0.0627201199531555	-0.0154286092147231
-4.68590497970581	-6.18055868148804	-5.81476640701294	-0.0888545364141464	0.0627618134021759	-0.0154129108414054
-4.6879997253418	-6.18059253692627	-5.81977891921997	-0.088773638010025	0.0626427456736565	-0.0154367247596383
-4.68353986740112	-6.17930221557617	-5.81914472579956	-0.0888200625777245	0.0626138374209404	-0.0154026923701167
-4.68692064285278	-6.18061971664429	-5.81535768508911	-0.0889313220977783	0.0624672546982765	-0.0153943197801709
-4.68164587020874	-6.17781448364258	-5.81501245498657	-0.088862381875515	0.0623882375657558	-0.0153038408607244
-4.67822408676147	-6.17493057250977	-5.81042957305908	-0.0889629200100899	0.0621685013175011	-0.0153610529378057
-4.68272686004639	-6.17907476425171	-5.81442499160767	-0.0888000726699829	0.0621734708547592	-0.0153030185028911
-4.67623281478882	-6.17945337295532	-5.80389547348022	-0.0889684408903122	0.0619804188609123	-0.015287266112864
-4.68356847763062	-6.17927598953247	-5.80506086349487	-0.0887615755200386	0.0618258602917194	-0.0152775412425399
-4.67466497421265	-6.17504167556763	-5.80843162536621	-0.0887253060936928	0.0616348013281822	-0.0151962600648403
-4.6851167678833	-6.18353462219238	-5.79807472229004	-0.0887783467769623	0.0615103915333748	-0.0152085544541478
-4.68112230300903	-6.17991352081299	-5.79771375656128	-0.0887104570865631	0.0614389330148697	-0.0151103166863322
-4.67908382415771	-6.17997074127197	-5.79629707336426	-0.0886909291148186	0.0611207373440266	-0.0150937046855688
-4.68925333023071	-6.18750143051147	-5.79794216156006	-0.0885863676667213	0.0611040480434895	-0.0150137897580862
-4.68485832214355	-6.187255859375	-5.79235172271729	-0.088758297264576	0.0608892552554607	-0.0148555915802717
-4.69437694549561	-6.19141244888306	-5.80306673049927	-0.0886132046580315	0.0607801489531994	-0.0147472452372313
-4.68968439102173	-6.19265604019165	-5.79449319839478	-0.0887452960014343	0.0606387406587601	-0.0145998457446694
-4.70625686645508	-6.20184707641602	-5.80291986465454	-0.0887010619044304	0.0606306120753288	-0.0144344056025147
-4.70736360549927	-6.2085428237915	-5.79372644424438	-0.0889371782541275	0.0606636516749859	-0.0142005449160933
-4.71719121932983	-6.21258926391602	-5.80805826187134	-0.089010663330555	0.0605627782642841	-0.0140585089102387
-4.72030782699585	-6.22201061248779	-5.8047661781311	-0.0892297476530075	0.0605690889060497	-0.0137984398752451
-4.72829914093018	-6.2272047996521	-5.8050365447998	-0.0894902646541595	0.0604394041001797	-0.0136520927771926
-4.73560571670532	-6.22708415985107	-5.81360769271851	-0.0895548835396767	0.0604502819478512	-0.0134466215968132
-4.73776435852051	-6.23531293869019	-5.81392526626587	-0.089947946369648	0.0604252144694328	-0.0132522396743298
-4.74991273880005	-6.23638963699341	-5.82356309890747	-0.0899777263402939	0.0604638010263443	-0.0130942286923528
-4.74500894546509	-6.23316526412964	-5.81936883926392	-0.0902062207460403	0.0602528713643551	-0.0128465229645371
-4.7533917427063	-6.24000215530396	-5.8284764289856	-0.0904117077589035	0.0601356402039528	-0.0127442050725222
-4.75036144256592	-6.23867559432983	-5.82826232910156	-0.0904125869274139	0.06002327054739	-0.0125060360878706
-4.74446392059326	-6.23828983306885	-5.83342599868774	-0.0907003730535507	0.0597564466297627	-0.0124462870880961
-4.74542665481567	-6.24141407012939	-5.83964157104492	-0.0906390249729156	0.0596847981214523	-0.0122864814475179
-4.7357063293457	-6.23663377761841	-5.83189821243286	-0.0908219292759895	0.0593959651887417	-0.0121619971469045
-4.73986482620239	-6.23697471618652	-5.84125471115112	-0.0906456261873245	0.0592213049530983	-0.012021379545331
-4.72978734970093	-6.23326969146729	-5.84447431564331	-0.0906299352645874	0.0589842945337296	-0.011820568703115
-4.73446464538574	-6.23504018783569	-5.84553861618042	-0.0905898660421371	0.0588714294135571	-0.0116786882281303
-4.72798919677734	-6.23074531555176	-5.8416223526001	-0.0903656110167503	0.0586926974356174	-0.0114851696416736
-4.72647619247437	-6.22902297973633	-5.83852338790894	-0.0903506502509117	0.0584134496748447	-0.0113106528297067
-4.7282395362854	-6.23394298553467	-5.84929752349854	-0.0902125984430313	0.0583710223436356	-0.0110187716782093
-4.72110748291016	-6.23108959197998	-5.84804105758667	-0.0902695506811142	0.0579476095736027	-0.0108986226841807
-4.72166109085083	-6.23389768600464	-5.85820817947388	-0.0900734588503838	0.0576571561396122	-0.0106859691441059
-4.71335887908936	-6.23262643814087	-5.85745763778687	-0.0900298580527306	0.0573729574680328	-0.0104178367182612
-4.71907949447632	-6.24212408065796	-5.86753606796265	-0.089990608394146	0.0572917982935905	-0.0100825047120452
-4.7136435508728	-6.23812389373779	-5.86199569702148	-0.0901964455842972	0.0570994466543198	-0.00975536089390516
-4.7132511138916	-6.24167346954346	-5.89736557006836	-0.0902033373713493	0.0568167716264725	-0.00964876636862755
-4.70204210281372	-6.24097967147827	-5.89869832992554	-0.0904054641723633	0.0564981736242771	-0.00947568286210299
-4.701003074646	-6.24803161621094	-5.9042387008667	-0.0906069055199623	0.056225847452879	-0.00947276875376701
-4.69679021835327	-6.24537467956543	-5.91948127746582	-0.0905213877558708	0.0560059137642384	-0.00934087950736284
-4.68981313705444	-6.24750471115112	-5.91899156570435	-0.0906717777252197	0.0558013394474983	-0.00931743998080492
-4.69417667388916	-6.25016689300537	-5.9318528175354	-0.090417891740799	0.0557534322142601	-0.0092418547719717
-4.68648672103882	-6.24603891372681	-5.92583799362183	-0.0905431136488914	0.0555440336465836	-0.00913465488702059
-4.69090700149536	-6.252854347229	-5.93455648422241	-0.0906340479850769	0.055316511541605	-0.00909483898431063
-4.68323516845703	-6.25168514251709	-5.94826698303223	-0.090534046292305	0.0551570430397987	-0.00891595147550106
-4.67837238311768	-6.25131940841675	-5.95482730865479	-0.0907172858715057	0.0548096261918545	-0.00887522287666798
-4.67641448974609	-6.25132656097412	-5.96453189849854	-0.0906065106391907	0.0546299256384373	-0.00881281029433012
-4.67166090011597	-6.24866008758545	-5.96617841720581	-0.0908209159970284	0.0544020235538483	-0.00878452882170677
-4.67483997344971	-6.24919652938843	-5.97070026397705	-0.0907631069421768	0.0542361550033093	-0.00878633838146925
-4.66731929779053	-6.24163913726807	-5.97217273712158	-0.0907789543271065	0.054111372679472	-0.00873997993767262
-4.6740837097168	-6.24713134765625	-5.97091197967529	-0.0908967852592468	0.05398815497756	-0.00880264397710562
-4.66933393478394	-6.24264621734619	-5.97555303573608	-0.0908983498811722	0.0539302714169025	-0.0087977908551693
-4.66377830505371	-6.24389886856079	-5.97547674179077	-0.0910669416189194	0.0536371096968651	-0.00876632519066334
-4.66981077194214	-6.2470531463623	-5.98131847381592	-0.0910630375146866	0.0536543019115925	-0.00875859335064888
-4.65927314758301	-6.24214553833008	-5.98432350158691	-0.0911889225244522	0.0534073412418365	-0.00880198366940022
-4.66452980041504	-6.24676275253296	-5.98021268844604	-0.0913214087486267	0.0533881597220898	-0.00880545563995838
-4.65753412246704	-6.24065351486206	-5.9834132194519	-0.0913581550121307	0.0533458217978477	-0.00882535427808762
-4.65748405456543	-6.23918485641479	-5.98426485061646	-0.0914068073034287	0.0531888641417027	-0.00881136674433947
-4.6617374420166	-6.24256992340088	-5.99128532409668	-0.0913571864366531	0.0532947219908237	-0.00885562971234322
-4.65698909759521	-6.24216985702515	-5.97759437561035	-0.0916795060038567	0.0531610585749149	-0.0088298637419939
-4.66214466094971	-6.24506664276123	-5.99291229248047	-0.0916635543107986	0.0533151887357235	-0.00886934902518988
-4.65236520767212	-6.24100542068481	-5.97674226760864	-0.0918505191802979	0.0532857961952686	-0.00890043377876282
-4.65872716903687	-6.24905920028687	-5.98022079467773	-0.0920072644948959	0.0532842501997948	-0.00889411196112633
-4.64967679977417	-6.24422121047974	-5.98300218582153	-0.0922410115599632	0.0532739609479904	-0.00888483878225088
-4.64509391784668	-6.24250984191895	-5.98872947692871	-0.0922511741518974	0.0531293042004108	-0.00892731733620167
-4.63664245605469	-6.24075651168823	-5.9851655960083	-0.0923584550619125	0.0531234852969646	-0.00894011836498976
-4.63479232788086	-6.23950672149658	-5.98577642440796	-0.0924767181277275	0.053016871213913	-0.00894343480467796
-4.62629461288452	-6.2321891784668	-5.98645734786987	-0.092406839132309	0.0530111789703369	-0.00889929197728634
-4.62029266357422	-6.22834873199463	-5.98013257980347	-0.0924741849303246	0.0528785549104214	-0.00905171874910593
-4.62007904052734	-6.22597503662109	-5.98970699310303	-0.0924696251749992	0.0528635494410992	-0.00896795839071274
-4.61256694793701	-6.22078514099121	-5.97415924072266	-0.09270179271698	0.0528844520449638	-0.00903037097305059
-4.61327266693115	-6.22151517868042	-5.98924732208252	-0.0926140323281288	0.0528894141316414	-0.009078249335289
-4.59529876708984	-6.21392965316772	-5.98617362976074	-0.0927262380719185	0.0527128390967846	-0.00910338386893272
-4.60344552993774	-6.21857690811157	-5.98918390274048	-0.0928424596786499	0.0526724085211754	-0.00917397812008858
-4.58961057662964	-6.20965433120728	-5.97874546051025	-0.0928975492715836	0.0526511482894421	-0.00913610029965639
-4.58608770370483	-6.20810031890869	-5.98541784286499	-0.0928992033004761	0.0524780116975307	-0.00925456359982491
-4.58521556854248	-6.20838594436646	-5.98797607421875	-0.0928830653429031	0.0525251664221287	-0.00923737045377493
-4.57528018951416	-6.20531463623047	-5.98388385772705	-0.0932119563221931	0.0524206608533859	-0.00927291810512543
-4.58013486862183	-6.20541524887085	-5.9933009147644	-0.0931727290153503	0.0523083806037903	-0.00928752683103085
-4.56733274459839	-6.20510101318359	-5.99253034591675	-0.0934265628457069	0.0523160137236118	-0.00921392161399126
-4.57430458068848	-6.20899343490601	-6.00677394866943	-0.0935406759381294	0.0522000156342983	-0.00916417315602303
-4.56702661514282	-6.20671606063843	-6.00385475158691	-0.0937839299440384	0.0521466992795467	-0.00910055544227362
-4.57121658325195	-6.21354198455811	-6.02874708175659	-0.0940137803554535	0.0521178543567657	-0.00911440886557102
-4.57216119766235	-6.2128005027771	-6.02585029602051	-0.0942292958498001	0.0522557646036148	-0.00901864934712648
-4.57170057296753	-6.21900463104248	-6.03270387649536	-0.0946574285626411	0.0523242242634296	-0.00906870234757662
-4.57186985015869	-6.22239065170288	-6.04714679718018	-0.0948337018489838	0.0523419827222824	-0.00898699089884758
-4.56072235107422	-6.22194671630859	-6.05117559432983	-0.0952836871147156	0.0522506833076477	-0.00895332917571068
-4.55963087081909	-6.22364282608032	-6.06752061843872	-0.0954205542802811	0.0521721579134464	-0.00894439406692982
-4.54374122619629	-6.21780633926392	-6.07266664505005	-0.0956833884119987	0.0519598573446274	-0.00884520076215267
-4.54180002212524	-6.21504592895508	-6.07298755645752	-0.0958418399095535	0.0518513657152653	-0.00879236869513988
-4.53303050994873	-6.20882606506348	-6.08322191238403	-0.0958938226103783	0.0519574657082558	-0.00863160565495491
-4.52601337432861	-6.20432281494141	-6.09237670898438	-0.0961519852280617	0.0518554076552391	-0.0086167911067605
-4.52250385284424	-6.2004771232605	-6.10211181640625	-0.0963460206985474	0.0519078262150288	-0.00857958756387234
-4.51178646087646	-6.19437789916992	-6.11139535903931	-0.0966037139296532	0.0518257133662701	-0.00860711373388767
-4.50294733047485	-6.19118690490723	-6.12862014770508	-0.0969000533223152	0.0517218075692654	-0.008568842895329
-4.48962354660034	-6.18653202056885	-6.14026594161987	-0.0970725491642952	0.0517190285027027	-0.00854791887104511
-4.4843807220459	-6.18579196929932	-6.15096426010132	-0.0974273085594177	0.0516935624182224	-0.0085490457713604
-4.47840881347656	-6.18314075469971	-6.16188144683838	-0.0975746884942055	0.0517784394323826	-0.0085637653246522
-4.46881151199341	-6.17985248565674	-6.15582847595215	-0.0979331657290459	0.0518600791692734	-0.0084487721323967
-4.46513986587524	-6.18180465698242	-6.16129922866821	-0.0981388241052628	0.0519703291356564	-0.00851937662810087
-4.46376323699951	-6.17937231063843	-6.16331100463867	-0.0983570963144302	0.0522374771535397	-0.00855687633156776
-4.45037794113159	-6.18044900894165	-6.15805864334106	-0.098764143884182	0.0523735135793686	-0.00862913392484188
-4.45197582244873	-6.1799578666687	-6.16115522384644	-0.0988612622022629	0.0523803569376469	-0.00861760042607784
-4.43674850463867	-6.17733430862427	-6.16223764419556	-0.0991719365119934	0.0524645373225212	-0.00864810403436422
-4.43037223815918	-6.17586755752563	-6.16570615768433	-0.0992983728647232	0.0524918623268604	-0.0086835129186511
-4.42609405517578	-6.17065858840942	-6.17685651779175	-0.0992856174707413	0.0526439063251019	-0.00876716710627079
-4.41438055038452	-6.16582250595093	-6.17118787765503	-0.0994661077857018	0.0526440814137459	-0.00877966545522213
-4.42279720306396	-6.168288230896	-6.17563152313232	-0.0996143147349358	0.0528085604310036	-0.00882263295352459
-4.41204071044922	-6.16169500350952	-6.17848062515259	-0.099709153175354	0.0528477542102337	-0.00890748482197523
-4.40683078765869	-6.16047143936157	-6.17922592163086	-0.0999495685100555	0.0528006516396999	-0.00907238107174635
-4.40974473953247	-6.16064357757568	-6.18159532546997	-0.0999855026602745	0.0530791878700256	-0.00918477028608322
-4.40034914016724	-6.15433692932129	-6.17800140380859	-0.100215002894402	0.052982073277235	-0.00934101920574903
-4.40537405014038	-6.15959310531616	-6.18541097640991	-0.100315973162651	0.0530596375465393	-0.00948815699666739
-4.39702987670898	-6.15162134170532	-6.17583513259888	-0.100396811962128	0.0531711354851723	-0.00956751964986324
-4.39230680465698	-6.15049505233765	-6.18236446380615	-0.100421234965324	0.0531329326331615	-0.00976963620632887
-4.39326667785645	-6.14705753326416	-6.17881965637207	-0.100492730736732	0.0533246733248234	-0.00988237652927637
-4.38857841491699	-6.14669322967529	-6.16939306259155	-0.100795887410641	0.0533221662044525	-0.0100226681679487
-4.39571619033813	-6.14442539215088	-6.17049646377563	-0.100674912333488	0.05336594581604	-0.0101905167102814
-4.38639068603516	-6.13922929763794	-6.17159414291382	-0.100810371339321	0.053391121327877	-0.0103046409785748
-4.39467859268188	-6.14199066162109	-6.16872501373291	-0.100923083722591	0.05337805300951	-0.0104398615658283
-4.39226675033569	-6.13772678375244	-6.16768312454224	-0.100921161472797	0.0535189099609852	-0.010565584525466
-4.38994598388672	-6.13771820068359	-6.1586480140686	-0.101117178797722	0.0534259304404259	-0.0106213623657823
-4.39666271209717	-6.14277648925781	-6.17145872116089	-0.101073697209358	0.0536335371434689	-0.0107463737949729
-4.38068628311157	-6.1338415145874	-6.16411399841309	-0.101056084036827	0.0535634458065033	-0.0107072629034519
-4.38812637329102	-6.13865423202515	-6.16176128387451	-0.101098462939262	0.0535653978586197	-0.010886849835515
-4.38836288452148	-6.13098287582397	-6.1657886505127	-0.100961975753307	0.0536221824586391	-0.0108365090563893
-4.37781286239624	-6.12832355499268	-6.15772438049316	-0.101134240627289	0.0534653291106224	-0.010830232873559
-4.38319778442383	-6.13266134262085	-6.16447496414185	-0.100899927318096	0.0535132847726345	-0.0108918370679021
-4.37411499023438	-6.12297916412354	-6.15811967849731	-0.100783556699753	0.0534986034035683	-0.0107937986031175
-4.37602424621582	-6.12653064727783	-6.15943098068237	-0.100792266428471	0.053346436470747	-0.0108709679916501
-4.37788343429565	-6.12825536727905	-6.15693521499634	-0.100543074309826	0.0535649470984936	-0.0108340224251151
-4.37174081802368	-6.12365388870239	-6.15888023376465	-0.100556224584579	0.0533802881836891	-0.01086968742311
-4.37535047531128	-6.12807130813599	-6.16177892684937	-0.10042005777359	0.0534364804625511	-0.0108093172311783
-4.36873340606689	-6.12344074249268	-6.1578369140625	-0.100254617631435	0.0534237287938595	-0.0108244922012091
-4.36988067626953	-6.12751626968384	-6.1502947807312	-0.100165478885174	0.0533064119517803	-0.0107738571241498
-4.3750376701355	-6.12968444824219	-6.15758037567139	-0.0999340265989304	0.0533709563314915	-0.0107201626524329
-4.36891031265259	-6.12421751022339	-6.14855003356934	-0.0998609513044357	0.053357619792223	-0.0106597160920501
-4.37131214141846	-6.12843322753906	-6.15100145339966	-0.0996388047933578	0.0533408261835575	-0.0106681529432535
-4.3759446144104	-6.13079309463501	-6.15089178085327	-0.0994514971971512	0.0534633621573448	-0.0105548780411482
-4.36990928649902	-6.12657642364502	-6.14438056945801	-0.0993299409747124	0.0533188842236996	-0.0105915237218142
-4.37762832641602	-6.1340708732605	-6.14186477661133	-0.0991170778870583	0.0533616729080677	-0.010513330809772
-4.37837982177734	-6.13356399536133	-6.14407062530518	-0.098939836025238	0.053381685167551	-0.0104487556964159
-4.38098812103271	-6.13475370407104	-6.14160299301147	-0.0987671166658401	0.0532355643808842	-0.0104343919083476
-4.38168048858643	-6.13766860961914	-6.14626169204712	-0.0983859002590179	0.0532621182501316	-0.0103572579100728
-4.38328409194946	-6.14037179946899	-6.13957023620605	-0.0983354672789574	0.0532196015119553	-0.0103250620886683
-4.39081048965454	-6.14059925079346	-6.14245080947876	-0.0980033278465271	0.0532064735889435	-0.0102613866329193
-4.38794803619385	-6.14098787307739	-6.14150094985962	-0.0978534370660782	0.0531276725232601	-0.0102163767442107
-4.39562177658081	-6.14253187179565	-6.14111042022705	-0.0975712090730667	0.0531163923442364	-0.0101575087755919
-4.39740324020386	-6.14411640167236	-6.13475656509399	-0.0973590388894081	0.0530902743339539	-0.0101016210392118
-4.40080165863037	-6.14617204666138	-6.13755226135254	-0.0972491353750229	0.0530216991901398	-0.0100940642878413
-4.4127082824707	-6.14964437484741	-6.1384449005127	-0.0969211161136627	0.0530430115759373	-0.0100821740925312
-4.40571975708008	-6.14519214630127	-6.13036155700684	-0.0967187136411667	0.0529104582965374	-0.00999193172901869
-4.41701173782349	-6.15183687210083	-6.13723516464233	-0.0964199155569077	0.0528379268944263	-0.0100165642797947
-4.42114400863647	-6.15439987182617	-6.13028860092163	-0.0962706282734871	0.052930012345314	-0.00992957502603531
-4.42245960235596	-6.15227270126343	-6.13247299194336	-0.0961539372801781	0.0527558214962482	-0.0100149251520634
-4.43060684204102	-6.15670824050903	-6.13184213638306	-0.0958332568407059	0.0528466925024986	-0.00997001584619284
-4.42819738388062	-6.15546798706055	-6.12512493133545	-0.095778800547123	0.0528135895729065	-0.00998664367944002
-4.44202375411987	-6.16040515899658	-6.12568807601929	-0.0955183133482933	0.0527712255716324	-0.00996145326644182
-4.44155597686768	-6.16115713119507	-6.12130117416382	-0.0954259783029556	0.0528487525880337	-0.00999931246042252
-4.44424676895142	-6.1608419418335	-6.11323213577271	-0.0953339189291	0.0527449697256088	-0.00999417062848806
-4.45171499252319	-6.16447973251343	-6.12012386322021	-0.0950739532709122	0.0528972707688808	-0.0100084794685245
-4.44874620437622	-6.16400718688965	-6.11121463775635	-0.0950536355376244	0.0527751706540585	-0.00999848544597626
-4.46102809906006	-6.16886425018311	-6.1075963973999	-0.0948133915662766	0.0528619438409805	-0.0100655974820256
-4.45798492431641	-6.16544485092163	-6.10178327560425	-0.0946647003293037	0.052843127399683	-0.010020462796092
-4.45877027511597	-6.16977405548096	-6.09274482727051	-0.0946783274412155	0.0527373105287552	-0.010042074136436
-4.46930551528931	-6.17149114608765	-6.0973858833313	-0.094376914203167	0.0529502220451832	-0.0101251862943172
-4.46405839920044	-6.16674995422363	-6.08274793624878	-0.0943806618452072	0.0529048554599285	-0.0100956382229924
-4.47750997543335	-6.17547798156738	-6.08140134811401	-0.0942585840821266	0.0529338419437408	-0.0102375876158476
-4.47465944290161	-6.16885042190552	-6.07542657852173	-0.0940931662917137	0.0530272126197815	-0.0101963523775339
-4.47397613525391	-6.1690526008606	-6.07321834564209	-0.0940388813614845	0.0528677999973297	-0.010247235186398
-4.48347663879395	-6.17078876495361	-6.06963109970093	-0.0937713459134102	0.0530851408839226	-0.010264546610415
-4.47791290283203	-6.16550540924072	-6.06767749786377	-0.0936617851257324	0.0528806187212467	-0.0103421406820416
-4.4899730682373	-6.17142629623413	-6.06713962554932	-0.0935337245464325	0.0529328808188438	-0.010390929877758
-4.48661184310913	-6.16540241241455	-6.0610785484314	-0.093332439661026	0.0529914759099483	-0.0104248821735382
-4.49076557159424	-6.16598892211914	-6.05558586120605	-0.0931684523820877	0.0529100298881531	-0.0104107093065977
-4.49486255645752	-6.16694784164429	-6.06738138198853	-0.0928584635257721	0.0529927648603916	-0.0104616833850741
-4.49420738220215	-6.16186189651489	-6.04485082626343	-0.0928064584732056	0.0529210977256298	-0.0104555804282427
-4.50010585784912	-6.16290616989136	-6.04624557495117	-0.092553585767746	0.0528273396193981	-0.0106074875220656
-4.49536085128784	-6.15947484970093	-6.04297065734863	-0.0923262611031532	0.0528817810118198	-0.010477208532393
-4.50187301635742	-6.15938138961792	-6.03039598464966	-0.0922993272542953	0.052898894995451	-0.0105703333392739
-4.50535678863525	-6.16082382202148	-6.03047943115234	-0.0919274538755417	0.0528631471097469	-0.0106060523539782
-4.50390911102295	-6.15863847732544	-6.0169038772583	-0.0918161869049072	0.0529266893863678	-0.0105859618633986
-4.50674962997437	-6.15512418746948	-6.00793886184692	-0.0916739106178284	0.052871935069561	-0.0106492843478918
-4.51279497146606	-6.16037797927856	-6.00754451751709	-0.0914041921496391	0.0529079958796501	-0.0106372004374862
-4.50942516326904	-6.15956211090088	-5.99565649032593	-0.09124606102705	0.0529775582253933	-0.0105642797425389
-4.51205825805664	-6.15724658966064	-5.99299764633179	-0.0910278037190437	0.0528687126934528	-0.0106638846918941
-4.515625	-6.15989780426025	-5.98998069763184	-0.0908891260623932	0.0530037768185139	-0.0106476349756122
-4.51497936248779	-6.15823316574097	-5.98026561737061	-0.0908557549118996	0.0529217608273029	-0.0106838876381516
-4.52325296401978	-6.15995979309082	-5.9749960899353	-0.0905252993106842	0.0528740882873535	-0.0106288567185402
-4.51407098770142	-6.15899133682251	-5.96970653533936	-0.0904233157634735	0.0527956672012806	-0.0106503078714013
-4.5270676612854	-6.16371870040894	-5.97044515609741	-0.090205192565918	0.0528158731758595	-0.0106202336028218
-4.52438545227051	-6.16118144989014	-5.96269369125366	-0.0900892242789268	0.0528462082147598	-0.0106113040819764
-4.52358627319336	-6.16256952285767	-5.96042013168335	-0.0899520963430405	0.0526490062475204	-0.0105633828788996
-4.53205728530884	-6.1681604385376	-5.9597315788269	-0.0896899998188019	0.0528002195060253	-0.0105400877073407
-4.52560138702393	-6.16364908218384	-5.95562839508057	-0.0896640047430992	0.0526467449963093	-0.0105049936100841
-4.53509426116943	-6.16904783248901	-5.94736909866333	-0.0894688814878464	0.0525954179465771	-0.0104424515739083
-4.53450155258179	-6.16699552536011	-5.94026041030884	-0.0894274190068245	0.0526550337672234	-0.0103483106940985
-4.53964138031006	-6.16608762741089	-5.94420385360718	-0.0892151519656181	0.0526118651032448	-0.0103139765560627
-4.53697299957275	-6.16969156265259	-5.93515205383301	-0.089171789586544	0.0526114925742149	-0.0102531062439084
-4.54494857788086	-6.17437076568604	-5.9261999130249	-0.0890593081712723	0.052626796066761	-0.0101877776905894
-4.5447244644165	-6.17069816589355	-5.92715311050415	-0.0888925641775131	0.0526472851634026	-0.0101008638739586
-4.54367399215698	-6.17311763763428	-5.91797590255737	-0.0888353660702705	0.0525368116796017	-0.0100857270881534
-4.55075311660767	-6.17840528488159	-5.91083192825317	-0.0887549817562103	0.0527209043502808	-0.00997274369001389
-4.55275440216064	-6.17606353759766	-5.90409851074219	-0.0885970592498779	0.0526227205991745	-0.0099297296255827
-4.55247354507446	-6.17827415466309	-5.89794015884399	-0.0886909961700439	0.0525735579431057	-0.00988015346229076
-4.56295680999756	-6.1791090965271	-5.89121437072754	-0.0885268375277519	0.0526992566883564	-0.0098393876105547
-4.55580043792725	-6.1756591796875	-5.8798508644104	-0.088549792766571	0.0526384077966213	-0.00969946198165417
-4.5653510093689	-6.1820912361145	-5.87959241867065	-0.0885341987013817	0.0525935366749763	-0.00967155303806067
-4.57095718383789	-6.18289470672607	-5.86641359329224	-0.0883817821741104	0.0528228394687176	-0.00957199838012457
-4.56803750991821	-6.17793989181519	-5.86073589324951	-0.0884397998452187	0.0525992475450039	-0.0095565365627408
-4.57775974273682	-6.18514776229858	-5.86637496948242	-0.0883803144097328	0.0527260228991508	-0.00946211442351341
-4.57332611083984	-6.17678546905518	-5.84690475463867	-0.0883005037903786	0.0527652390301228	-0.0094169145449996
-4.5832462310791	-6.18196249008179	-5.84105730056763	-0.0883322358131409	0.0526437722146511	-0.0093762818723917
-4.58669424057007	-6.18504095077515	-5.84670352935791	-0.0882381051778793	0.0527770407497883	-0.00930833257734776
-4.58346700668335	-6.1808819770813	-5.82023954391479	-0.0883435308933258	0.0526588298380375	-0.00915135908871889
-4.59485960006714	-6.17993831634521	-5.83390665054321	-0.0881432369351387	0.0526298433542252	-0.00910179503262043
-4.58887624740601	-6.17627000808716	-5.82458782196045	-0.0880627408623695	0.0525528527796268	-0.00882272608578205
-4.59410762786865	-6.17906761169434	-5.82430601119995	-0.0880351141095161	0.052437350153923	-0.00882972311228514
-4.5904598236084	-6.17868232727051	-5.82130432128906	-0.0877338722348213	0.0523955076932907	-0.00856716278940439
-4.58823251724243	-6.17543506622314	-5.81477689743042	-0.0878805369138718	0.0522730238735676	-0.00849189702421427
-4.59426593780518	-6.17978572845459	-5.81704139709473	-0.0874835848808289	0.0522958934307098	-0.00845117494463921
-4.58420467376709	-6.17274332046509	-5.82082366943359	-0.0874716341495514	0.0520808324217796	-0.00831675995141268
-4.59644317626953	-6.18086290359497	-5.82464838027954	-0.0873120054602623	0.0521244704723358	-0.00827094074338675
-4.5882773399353	-6.17561483383179	-5.81196260452271	-0.0870978161692619	0.0522106476128101	-0.00809397269040346
-4.58607625961304	-6.1749439239502	-5.81549739837646	-0.0870934277772903	0.0519716367125511	-0.00811123289167881
-4.59433603286743	-6.18196487426758	-5.81468868255615	-0.0869273468852043	0.0522295348346233	-0.00792160723358393
-4.58496856689453	-6.17315101623535	-5.80859470367432	-0.086842842400074	0.0521069578826427	-0.00787690095603466
-4.59401607513428	-6.18056535720825	-5.80038213729858	-0.0867696106433868	0.0521850325167179	-0.00780607061460614
-4.59008312225342	-6.17629718780518	-5.80410003662109	-0.0866507813334465	0.0523146912455559	-0.0077038505114615
-4.5881290435791	-6.173508644104	-5.7946195602417	-0.0867295414209366	0.0521693155169487	-0.00762278912588954
-4.59194803237915	-6.17826509475708	-5.79624176025391	-0.0865136608481407	0.0523554086685181	-0.00754028558731079
-4.58756256103516	-6.17215442657471	-5.78204250335693	-0.0865976363420486	0.0523660331964493	-0.00740191200748086
-4.593092918396	-6.17373561859131	-5.78779983520508	-0.0864816159009933	0.0523740947246552	-0.00739128980785608
-4.5897650718689	-6.1706600189209	-5.7824068069458	-0.086395651102066	0.0524304173886776	-0.00722523685544729
-4.58765983581543	-6.16900491714478	-5.77403783798218	-0.0864758044481277	0.0523944199085236	-0.00720878597348928
-4.59351968765259	-6.16718244552612	-5.77807950973511	-0.086301214993	0.0524444170296192	-0.00711688958108425
-4.58531999588013	-6.16351366043091	-5.77801322937012	-0.0863780751824379	0.0523866340517998	-0.00696598086506128
-4.59251880645752	-6.16854906082153	-5.77260780334473	-0.086256667971611	0.0524513907730579	-0.00699769891798496
-4.58327579498291	-6.16170597076416	-5.77414798736572	-0.0861130729317665	0.0524386055767536	-0.00690303510054946
-4.58361434936523	-6.16556596755981	-5.77186393737793	-0.0861544236540794	0.0523497350513935	-0.00686156470328569
-4.59165382385254	-6.1647891998291	-5.77037668228149	-0.0859211087226868	0.0524394139647484	-0.0068010101094842
-4.58521842956543	-6.16478681564331	-5.76732683181763	-0.0858599096536636	0.0524058975279331	-0.00680929888039827
-4.58933305740356	-6.1667537689209	-5.77067852020264	-0.0858227834105492	0.0523956008255482	-0.00679907249286771
-4.59146785736084	-6.16591644287109	-5.77571821212769	-0.0856436565518379	0.0524470396339893	-0.00679029291495681
-4.58307456970215	-6.16560506820679	-5.77077531814575	-0.0856729075312614	0.0523306727409363	-0.00684974482282996
-4.5965518951416	-6.17040729522705	-5.77471399307251	-0.0854796096682549	0.0523749627172947	-0.00683902576565742
-4.59347629547119	-6.16851234436035	-5.76652240753174	-0.0854196473956108	0.0524333976209164	-0.00686701294034719
-4.59876298904419	-6.16964483261108	-5.76854705810547	-0.0853649452328682	0.0522883832454681	-0.00696237431839108
-4.60469961166382	-6.17091035842896	-5.77504253387451	-0.0851448625326157	0.0524730235338211	-0.0069831139408052
-4.60193967819214	-6.16661500930786	-5.7661395072937	-0.0850767642259598	0.0523513406515121	-0.00706441234797239
-4.61596250534058	-6.17409610748291	-5.76655912399292	-0.0850138962268829	0.0523661486804485	-0.00710620731115341
-4.61438608169556	-6.16763973236084	-5.75908422470093	-0.0850136950612068	0.0523821152746677	-0.00718144932761788
-4.6170220375061	-6.17014265060425	-5.76108694076538	-0.0849369764328003	0.0522428266704082	-0.00723433680832386
-4.62425184249878	-6.17507314682007	-5.77144575119019	-0.0848643928766251	0.0523002408444881	-0.00741309579461813
-4.61925983428955	-6.17168045043945	-5.75592231750488	-0.0849609971046448	0.0522332713007927	-0.00744306528940797
-4.62958335876465	-6.177414894104	-5.76158475875854	-0.0849516168236732	0.052117221057415	-0.00769330048933625
-4.63351392745972	-6.17532110214233	-5.75771760940552	-0.0848561674356461	0.0521747171878815	-0.00763744069263339
-4.63340187072754	-6.17138957977295	-5.75050783157349	-0.0849573984742165	0.0520512461662292	-0.00785499718040228
-4.64029550552368	-6.17554187774658	-5.75438213348389	-0.084825299680233	0.0521172247827053	-0.00792667642235756
-4.63642692565918	-6.17069339752197	-5.75384855270386	-0.0848049223423004	0.0521568916738033	-0.00806466490030289
-4.6403284072876	-6.17396879196167	-5.74661064147949	-0.0848124548792839	0.0521160140633583	-0.00818222761154175
-4.64666604995728	-6.17342805862427	-5.7533802986145	-0.0846156254410744	0.0522387586534023	-0.00823645479977131
-4.63803482055664	-6.16942071914673	-5.73897409439087	-0.0846102982759476	0.0521451719105244	-0.00835130922496319
-4.64090490341187	-6.16971635818481	-5.74564075469971	-0.084486223757267	0.0521195903420448	-0.00849688425660133
-4.64451837539673	-6.17386674880981	-5.74520444869995	-0.0844027027487755	0.0523541010916233	-0.00856503378599882
-4.63865995407104	-6.16454362869263	-5.73243188858032	-0.084312804043293	0.0523300245404243	-0.00869715679436922
-4.64825296401978	-6.16252422332764	-5.7361855506897	-0.0841331481933594	0.0523553565144539	-0.00874781236052513
-4.64909267425537	-6.15559673309326	-5.73656463623047	-0.0840239301323891	0.0525012612342834	-0.00890823733061552
-4.66122722625732	-6.16025495529175	-5.7238883972168	-0.0843280181288719	0.0526270568370819	-0.00929218996316195
-4.65652561187744	-6.15741395950317	-5.71539926528931	-0.0845821052789688	0.0527519062161446	-0.00944774318486452
-4.65593767166138	-6.15982532501221	-5.71704053878784	-0.0845405608415604	0.0526551753282547	-0.00954675115644932
-4.65353727340698	-6.155930519104	-5.72066688537598	-0.0842951834201813	0.0526444539427757	-0.00962879601866007
-4.64661026000977	-6.14490032196045	-5.72231197357178	-0.0842125415802002	0.0524994619190693	-0.00960786640644073
-4.65425682067871	-6.14539384841919	-5.72281217575073	-0.0841516330838203	0.0525258481502533	-0.00971892848610878
-4.65718698501587	-6.14132881164551	-5.72333240509033	-0.0839671865105629	0.0525347776710987	-0.00981316156685352
-4.65249109268188	-6.13788986206055	-5.72134113311768	-0.0841279253363609	0.0524858497083187	-0.00993438065052032
-4.65459537506104	-6.1386079788208	-5.71591091156006	-0.0840183570981026	0.0524606667459011	-0.00999493338167667
-4.64312839508057	-6.12990427017212	-5.70557546615601	-0.0840059295296669	0.0523250959813595	-0.0100056752562523
-4.64682722091675	-6.13162040710449	-5.71719026565552	-0.0839056223630905	0.0521713644266129	-0.0100285373628139
-4.64385652542114	-6.12962007522583	-5.70551586151123	-0.0838354378938675	0.0522118173539639	-0.00999979488551617
-4.63714456558228	-6.12098264694214	-5.70981931686401	-0.0837500616908073	0.051935937255621	-0.0100657194852829
-4.63970470428467	-6.12134790420532	-5.71851110458374	-0.083518773317337	0.0519277863204479	-0.0100468033924699
-4.62839221954346	-6.11523103713989	-5.71222829818726	-0.0835017710924149	0.0517439097166061	-0.0100764278322458
-4.63514518737793	-6.11709594726563	-5.715491771698	-0.0833146944642067	0.0515013821423054	-0.0100564882159233
-4.630211353302	-6.11582231521606	-5.72136878967285	-0.0832163989543915	0.0515332706272602	-0.0101722031831741
-4.6285080909729	-6.10999011993408	-5.70891380310059	-0.083184115588665	0.0513488762080669	-0.0101568140089512
-4.63632440567017	-6.1135458946228	-5.72327518463135	-0.0830052420496941	0.0514128915965557	-0.0102006942033768
-4.63197374343872	-6.10774087905884	-5.71243572235107	-0.0829476416110992	0.0512831211090088	-0.0102406935766339
-4.63179779052734	-6.10431814193726	-5.72606563568115	-0.0828982889652252	0.051118440926075	-0.0104242032393813
-4.63412570953369	-6.10192966461182	-5.72391653060913	-0.0826213806867599	0.0510765872895718	-0.0103828264400363
-4.63116645812988	-6.09772634506226	-5.71340799331665	-0.08261439204216	0.0509317517280579	-0.010416173376143
-4.64202165603638	-6.09859752655029	-5.71951007843018	-0.0823482871055603	0.0508492477238178	-0.01044269092381
-4.6357626914978	-6.09544610977173	-5.71980047225952	-0.0821979939937592	0.0506220869719982	-0.0104247452691197
-4.64423370361328	-6.09674501419067	-5.71948480606079	-0.0822219103574753	0.0505157522857189	-0.0104567697271705
-4.64268064498901	-6.09523105621338	-5.71921014785767	-0.0820695534348488	0.0503558143973351	-0.0104125533252954
-4.64415836334229	-6.09259223937988	-5.72332668304443	-0.0821248814463615	0.0499936901032925	-0.0104175815358758
-4.64995861053467	-6.09716558456421	-5.7256932258606	-0.0818997323513031	0.0499602109193802	-0.0103975646197796
-4.63941335678101	-6.09390544891357	-5.72534608840942	-0.0818865597248077	0.0495186559855938	-0.010396589525044
-4.65011930465698	-6.09609127044678	-5.72728967666626	-0.0816633403301239	0.0493394359946251	-0.0103810066357255
-4.63886785507202	-6.09357166290283	-5.73068523406982	-0.0815334916114807	0.0491435863077641	-0.0102521600201726
-4.64822816848755	-6.09661960601807	-5.73785305023193	-0.0813460052013397	0.0488936938345432	-0.0103196576237679
-4.64563083648682	-6.09655666351318	-5.73503351211548	-0.0811780542135239	0.0487581379711628	-0.0102953370660543
-4.6459436416626	-6.09557199478149	-5.73418140411377	-0.0812274143099785	0.0483772493898869	-0.0102663431316614
-4.65492486953735	-6.10001420974731	-5.74051189422607	-0.0809241384267807	0.048332866281271	-0.0103143220767379
-4.64677238464355	-6.09473371505737	-5.73157072067261	-0.0808478444814682	0.0480310842394829	-0.0102599337697029
-4.6578254699707	-6.10169792175293	-5.73236751556396	-0.0807291194796562	0.047702070325613	-0.0103036798536777
-4.66069173812866	-6.09942626953125	-5.73168563842773	-0.080467626452446	0.0476412922143936	-0.0102536417543888
-4.65919828414917	-6.09684658050537	-5.7262601852417	-0.0804107338190079	0.0471606031060219	-0.0102011142298579
-4.66320753097534	-6.10076904296875	-5.73975563049316	-0.0801574885845184	0.0469375029206276	-0.0102786021307111
-4.66062355041504	-6.09559965133667	-5.7286057472229	-0.0800571739673615	0.0465541519224644	-0.0102040721103549
-4.67255735397339	-6.10139179229736	-5.72993755340576	-0.0798982903361321	0.0462092831730843	-0.0102958949282765
-4.67170858383179	-6.09719514846802	-5.73084211349487	-0.0797473043203354	0.0459097698330879	-0.0101196765899658
-4.67561292648315	-6.09740781784058	-5.72605085372925	-0.0796454697847366	0.0454106666147709	-0.0101262638345361
-4.68394327163696	-6.09499931335449	-5.72185230255127	-0.0792203396558762	0.0450982674956322	-0.010082995519042
-4.68242168426514	-6.09618425369263	-5.71528720855713	-0.0792151317000389	0.0446630194783211	-0.0100692100822926
-4.69500684738159	-6.09474992752075	-5.71604776382446	-0.0788636431097984	0.0444035343825817	-0.0100042661651969
-4.69417238235474	-6.0951099395752	-5.70752859115601	-0.0787461176514626	0.0439553931355476	-0.00988492649048567
-4.70626640319824	-6.10416603088379	-5.72493314743042	-0.0786177963018417	0.0434248484671116	-0.00986922066658735
-4.70761013031006	-6.10566902160645	-5.72461032867432	-0.0784108564257622	0.0429570116102695	-0.0097793061286211
-4.70264101028442	-6.10132551193237	-5.73488759994507	-0.078325554728508	0.0421414524316788	-0.00983306113630533
-4.71388483047485	-6.1106595993042	-5.74563694000244	-0.0780778303742409	0.0417571403086185	-0.00973332859575748
-4.71270608901978	-6.10600852966309	-5.74232387542725	-0.0780612528324127	0.0412885621190071	-0.00966295134276152
-4.72675609588623	-6.11223316192627	-5.74798011779785	-0.0777997300028801	0.0406906604766846	-0.00954377930611372
-4.73024129867554	-6.11521768569946	-5.75751399993896	-0.0776863396167755	0.040412213653326	-0.0094310836866498
-4.73800802230835	-6.11319732666016	-5.74522352218628	-0.0775910466909409	0.0399293079972267	-0.00927678681910038
-4.74727964401245	-6.11698913574219	-5.76330947875977	-0.0772716924548149	0.0396835058927536	-0.00909803528338671
-4.74641942977905	-6.11806106567383	-5.75506114959717	-0.077141560614109	0.039186604321003	-0.00884818565100431
-4.75889492034912	-6.12599420547485	-5.75865173339844	-0.0769471302628517	0.0388842597603798	-0.00871219299733639
-4.75584697723389	-6.12274742126465	-5.75957822799683	-0.0765525922179222	0.0383862182497978	-0.00834606867283583
-4.75780057907104	-6.12690734863281	-5.75020408630371	-0.0764924287796021	0.0379050672054291	-0.00800533033907413
-4.76258325576782	-6.12958192825317	-5.76144170761108	-0.0761209949851036	0.0375863499939442	-0.00754272565245628
-4.75697374343872	-6.13047742843628	-5.74531126022339	-0.0760955959558487	0.0371502079069614	-0.00717432191595435
-4.76673412322998	-6.14128303527832	-5.7513222694397	-0.0758427828550339	0.036718625575304	-0.00687346141785383
-4.75606250762939	-6.13288974761963	-5.73964166641235	-0.0755278542637825	0.0363193154335022	-0.00643252255395055
-4.75268268585205	-6.13091897964478	-5.74386262893677	-0.0752976536750793	0.035649761557579	-0.00606586597859859
-4.75716114044189	-6.12823390960693	-5.74691104888916	-0.0748589783906937	0.0353577099740505	-0.00577621581032872
-4.7474627494812	-6.12310123443604	-5.73199796676636	-0.0747970715165138	0.0348885357379913	-0.00553680676966906
-4.75899028778076	-6.13370609283447	-5.73309135437012	-0.0744563043117523	0.034623771905899	-0.00538992416113615
-4.75246906280518	-6.13732290267944	-5.72828960418701	-0.0743108168244362	0.0345705263316631	-0.00535564078018069
-4.7597222328186	-6.14729404449463	-5.7083854675293	-0.074278712272644	0.0344096124172211	-0.00535454414784908
-4.76152276992798	-6.15729284286499	-5.71157503128052	-0.0741312056779861	0.0343834310770035	-0.00539459474384785
-4.75563430786133	-6.15688943862915	-5.68738222122192	-0.0741997584700584	0.034110002219677	-0.00531765632331371
-4.75911808013916	-6.16099834442139	-5.68429565429688	-0.0740389376878738	0.0339688025414944	-0.00521059334278107
-4.76241683959961	-6.14570236206055	-5.67272853851318	-0.0738346502184868	0.0338011346757412	-0.00485620461404324
-4.75853252410889	-6.14243364334106	-5.65419483184814	-0.0737799853086472	0.0335697829723358	-0.00476008467376232
-4.76266241073608	-6.14312076568604	-5.64354419708252	-0.0735969170928001	0.0333422087132931	-0.00469424063339829
-4.76567602157593	-6.14030361175537	-5.6405086517334	-0.073393389582634	0.0333867184817791	-0.00452270498499274
-4.75833606719971	-6.13129806518555	-5.62841987609863	-0.0733418762683868	0.0331640429794788	-0.00433224998414516
-4.76664304733276	-6.13388395309448	-5.63127470016479	-0.073177844285965	0.0331897027790546	-0.00423928815871477
-4.75731086730957	-6.12485218048096	-5.61676073074341	-0.0730028599500656	0.0331824459135532	-0.00391613133251667
-4.75405502319336	-6.11733245849609	-5.61732912063599	-0.0729728043079376	0.0329006873071194	-0.00382479839026928
-4.75630474090576	-6.11915493011475	-5.61548519134521	-0.0727763026952744	0.0330514125525951	-0.00348582654260099
-4.74534893035889	-6.10997915267944	-5.59744930267334	-0.0727560296654701	0.0328049547970295	-0.00330623122863472
-4.74599504470825	-6.11529493331909	-5.59350347518921	-0.0727864131331444	0.032747108489275	-0.00315383193083107
-4.73443126678467	-6.11228561401367	-5.59040307998657	-0.0727500095963478	0.0327132269740105	-0.00304097798652947
-4.73002243041992	-6.10567617416382	-5.57213163375854	-0.0727705731987953	0.0324330367147923	-0.00280453730374575
-4.72526741027832	-6.10534191131592	-5.5749979019165	-0.0725597739219666	0.032453078776598	-0.00267319288104773
-4.71714305877686	-6.09919881820679	-5.5573902130127	-0.0725949853658676	0.0323239751160145	-0.00245159328915179
-4.72112989425659	-6.10025548934937	-5.56141567230225	-0.0724070742726326	0.0324460454285145	-0.00236800219863653
-4.72675561904907	-6.10648441314697	-5.57667684555054	-0.0725135430693626	0.0328877456486225	-0.0021991680841893
-4.73599052429199	-6.12860727310181	-5.59767007827759	-0.0730546712875366	0.0336547270417213	-0.00243332283571363
-4.75525665283203	-6.18023633956909	-5.675950050354	-0.0740340873599052	0.0356638878583908	-0.00346233695745468
-4.70337295532227	-6.204758644104	-5.6990270614624	-0.0747248008847237	0.0362080447375774	-0.00461669266223907
-4.69829654693604	-6.18636798858643	-5.69752645492554	-0.0749628320336342	0.0369811877608299	-0.00474611110985279
-4.68400239944458	-6.16112995147705	-5.68142795562744	-0.0751425847411156	0.0379853285849094	-0.00446083070710301
-4.69565534591675	-6.16030740737915	-5.6348443031311	-0.0752838850021362	0.0390039645135403	-0.00435699941590428
-4.7025580406189	-6.15419721603394	-5.59715032577515	-0.0750970542430878	0.0398912988603115	-0.00448897201567888
-4.68535709381104	-6.14098215103149	-5.53802251815796	-0.0752890333533287	0.0404451042413712	-0.00460408674553037
-4.67919588088989	-6.12907314300537	-5.49804019927979	-0.0755562335252762	0.0411005020141602	-0.00466847512871027
-4.67255020141602	-6.11188125610352	-5.47105360031128	-0.0757411047816277	0.041569821536541	-0.00469600548967719
-4.67052268981934	-6.10656118392944	-5.44620943069458	-0.0761509239673615	0.0416054986417294	-0.00486468756571412
-4.66924571990967	-6.0976881980896	-5.44548797607422	-0.0763399451971054	0.041770476847887	-0.00498630991205573
-4.65894031524658	-6.0819878578186	-5.44141006469727	-0.0766525864601135	0.0416182763874531	-0.00517486454918981
-4.65641927719116	-6.07705307006836	-5.44716596603394	-0.0768059492111206	0.0417688824236393	-0.00535881565883756
-4.64535331726074	-6.06219530105591	-5.43221616744995	-0.0771027281880379	0.0416370369493961	-0.00557465991005301
-4.64993810653687	-6.06075429916382	-5.42851877212524	-0.0774096623063087	0.0418120175600052	-0.00579314446076751
-4.64118432998657	-6.04318189620972	-5.42056798934937	-0.0773651674389839	0.0418970584869385	-0.00591525342315435
-4.63878393173218	-6.03596353530884	-5.40277194976807	-0.0776022970676422	0.041834332048893	-0.00608086818829179
-4.64412355422974	-6.03432464599609	-5.39526748657227	-0.0776335150003433	0.0421337485313416	-0.00616891123354435
-4.64020824432373	-6.02373933792114	-5.37078619003296	-0.0778527334332466	0.0421229004859924	-0.00622352305799723
-4.64470529556274	-6.02802419662476	-5.38224220275879	-0.0777278393507004	0.0420775301754475	-0.00633444031700492
-4.63787651062012	-6.02179336547852	-5.37223672866821	-0.0778097882866859	0.0421025976538658	-0.00627055577933788
-4.64411306381226	-6.02873754501343	-5.37573671340942	-0.077873095870018	0.0419978052377701	-0.00652721105143428
-4.64236831665039	-6.02964973449707	-5.38240575790405	-0.0776936411857605	0.0418218933045864	-0.00640112813562155
-4.64054346084595	-6.03654909133911	-5.38037633895874	-0.0778647139668465	0.0415427088737488	-0.00647160969674587
-4.65472650527954	-6.04371452331543	-5.39676380157471	-0.0776153430342674	0.041405338793993	-0.00646905228495598
-4.64446640014648	-6.04982566833496	-5.39932823181152	-0.0777391195297241	0.0410414449870586	-0.00647178618237376
-4.65620231628418	-6.06270408630371	-5.41251277923584	-0.0777130722999573	0.0407367683947086	-0.00648476090282202
-4.65641736984253	-6.06301641464233	-5.41507196426392	-0.0775933340191841	0.0405228473246098	-0.00637213280424476
-4.65795707702637	-6.07052993774414	-5.42529678344727	-0.0776946991682053	0.0402098558843136	-0.00631160801276565
-4.67131423950195	-6.08565187454224	-5.42619037628174	-0.0775172188878059	0.0401827581226826	-0.00623545376583934
-4.66883516311646	-6.08899879455566	-5.41987133026123	-0.0775520876049995	0.039871271699667	-0.00614268984645605
-4.68430519104004	-6.10334253311157	-5.42282676696777	-0.0774596929550171	0.0397057570517063	-0.00605421978980303
-4.68015050888062	-6.1068286895752	-5.42584705352783	-0.0775091648101807	0.039570540189743	-0.0059211072511971
-4.69223880767822	-6.11374425888062	-5.42633724212646	-0.0774714946746826	0.0393202714622021	-0.00579799758270383
-4.698646068573	-6.11777830123901	-5.44136571884155	-0.077376052737236	0.0392117984592915	-0.00571524864062667
-4.70256900787354	-6.12548971176147	-5.43616485595703	-0.0775382667779922	0.0388083308935165	-0.00569537468254566
-4.71633577346802	-6.13392734527588	-5.452392578125	-0.0774181187152863	0.0387035273015499	-0.00567267695441842
-4.71206903457642	-6.13294792175293	-5.44904375076294	-0.077424667775631	0.038425799459219	-0.00563526013866067
-4.72775983810425	-6.14680290222168	-5.44528436660767	-0.0775283128023148	0.0382670946419239	-0.00561178382486105
-4.7372875213623	-6.14613628387451	-5.45272636413574	-0.0774162039160728	0.0382533073425293	-0.00559262977913022
-4.7359447479248	-6.14841651916504	-5.43895053863525	-0.0775208175182343	0.0378532893955708	-0.00555670214816928
-4.75095891952515	-6.15791845321655	-5.45336675643921	-0.0773369967937469	0.0378306210041046	-0.00562105281278491
-4.74877834320068	-6.15526580810547	-5.44867658615112	-0.0773580893874168	0.0376075394451618	-0.0055553144775331
-4.76184844970703	-6.1608419418335	-5.44983577728271	-0.0773727148771286	0.0374352894723415	-0.00566324684768915
-4.76526165008545	-6.16301822662354	-5.45351886749268	-0.0773330852389336	0.0373824238777161	-0.00556305795907974
-4.76498603820801	-6.1588921546936	-5.45290899276733	-0.077391542494297	0.0370690189301968	-0.00569260073825717
-4.77792644500732	-6.16391181945801	-5.45451354980469	-0.077193059027195	0.0370404310524464	-0.00567997666075826
-4.77206420898438	-6.16242551803589	-5.44937992095947	-0.0773395523428917	0.0369479097425938	-0.00568272126838565
-4.78519058227539	-6.16607713699341	-5.44986915588379	-0.0773135498166084	0.0368804596364498	-0.00572939403355122
-4.77786111831665	-6.16291904449463	-5.44605255126953	-0.0772655233740807	0.0367655567824841	-0.00575263379141688
-4.78005838394165	-6.16667509078979	-5.45065879821777	-0.0773230344057083	0.0365585014224052	-0.00575819471850991
-4.78563976287842	-6.16867208480835	-5.44925498962402	-0.0772251784801483	0.0366773828864098	-0.00570265157148242
-4.77900552749634	-6.16086387634277	-5.44546270370483	-0.0773456022143364	0.0363824665546417	-0.00577691942453384
-4.78900909423828	-6.16706418991089	-5.45148038864136	-0.077213354408741	0.0364488214254379	-0.00574450939893723
-4.77926254272461	-6.16059827804565	-5.45018768310547	-0.0772281810641289	0.0364481620490551	-0.00571914575994015
-4.78539419174194	-6.16210794448853	-5.45147323608398	-0.0770917609333992	0.0362713560461998	-0.0056908605620265
-4.78185129165649	-6.16227197647095	-5.45621871948242	-0.0770607367157936	0.036301277577877	-0.00566730089485645
-4.77858781814575	-6.16003751754761	-5.44789981842041	-0.0770399272441864	0.0362152457237244	-0.00559398159384727
-4.78149700164795	-6.16040182113647	-5.4625072479248	-0.0768663883209229	0.0362302325665951	-0.00556077575311065
-4.76954889297485	-6.15238857269287	-5.44714307785034	-0.0768789201974869	0.036091648042202	-0.00550746032968163
-4.77880620956421	-6.15749740600586	-5.45378112792969	-0.0768115893006325	0.0362023413181305	-0.00548517378047109
-4.77034759521484	-6.15051794052124	-5.45468139648438	-0.0766115784645081	0.0361618101596832	-0.00535674672573805
-4.76547050476074	-6.15111017227173	-5.44307994842529	-0.0767630413174629	0.0360745638608933	-0.00536417495459318
-4.77077770233154	-6.15013265609741	-5.4555492401123	-0.0765241086483002	0.0362288579344749	-0.00531565165147185
-4.75739717483521	-6.14542722702026	-5.45356512069702	-0.0765515267848969	0.036057386547327	-0.00521925883367658
-4.76742935180664	-6.15098428726196	-5.45299053192139	-0.0765350833535194	0.0360746420919895	-0.00528258131816983
-4.75844478607178	-6.14177799224854	-5.44744348526001	-0.07642812281847	0.0361687578260899	-0.00517717888578773
-4.75566482543945	-6.14162683486938	-5.45259284973145	-0.0764364898204803	0.0360442250967026	-0.00514384172856808
-4.76149559020996	-6.14679384231567	-5.45726537704468	-0.0762708634138107	0.0361754894256592	-0.00515867583453655
-4.74958038330078	-6.13868999481201	-5.45696544647217	-0.076274037361145	0.036055501550436	-0.00517044821754098
-4.75843906402588	-6.14352750778198	-5.45298767089844	-0.0762573257088661	0.0360782258212566	-0.00522754853591323
-4.75524187088013	-6.13987588882446	-5.46441984176636	-0.0760507881641388	0.0362042598426342	-0.00526218302547932
-4.75311183929443	-6.13721132278442	-5.45869064331055	-0.0760792046785355	0.0361095517873764	-0.00524469977244735
-4.75686359405518	-6.1423921585083	-5.46599531173706	-0.0758868008852005	0.0361917056143284	-0.00526350876316428
-4.7492561340332	-6.13852071762085	-5.45515775680542	-0.076071172952652	0.0362145826220512	-0.00531375082209706
-4.75457286834717	-6.13988590240479	-5.46153497695923	-0.0759305581450462	0.0362255424261093	-0.00543455220758915
-4.75218439102173	-6.13691711425781	-5.46418762207031	-0.0758330896496773	0.0362784825265408	-0.00537545885890722
-4.74826431274414	-6.13816499710083	-5.46561336517334	-0.0759284347295761	0.0363184288144112	-0.00553422141820192
-4.75190734863281	-6.13895225524902	-5.46986532211304	-0.075721338391304	0.0363624654710293	-0.00559855485334992
-4.74728584289551	-6.1344838142395	-5.46263265609741	-0.07591962069273	0.0364201851189137	-0.00566207524389029
-4.75550556182861	-6.1390233039856	-5.46455574035645	-0.0758020207285881	0.0365667194128037	-0.00575620960444212
-4.75215435028076	-6.13173484802246	-5.46469926834106	-0.0757103115320206	0.0366658121347427	-0.00585289346054196
-4.74838399887085	-6.13510370254517	-5.45909738540649	-0.0758900716900826	0.0367023684084415	-0.00595590798184276
-4.75407552719116	-6.13574552536011	-5.46925783157349	-0.0757526978850365	0.0369146093726158	-0.00604779971763492
-4.74834108352661	-6.13051319122314	-5.45600509643555	-0.0757704526185989	0.0369540862739086	-0.00610976479947567
-4.75226163864136	-6.1320276260376	-5.45402383804321	-0.0758493021130562	0.0371593534946442	-0.00621330179274082
-4.75561857223511	-6.12681341171265	-5.45379161834717	-0.0757023021578789	0.0373708605766296	-0.00626398297026753
-4.74995851516724	-6.12813854217529	-5.44357395172119	-0.0758142471313477	0.0374594144523144	-0.00635090610012412
-4.75834846496582	-6.1267614364624	-5.45068120956421	-0.0757013037800789	0.037702102214098	-0.00641927495598793
-4.75092267990112	-6.12392807006836	-5.4349102973938	-0.0757517740130425	0.0378729403018951	-0.00640615355223417
-4.75248241424561	-6.12347888946533	-5.43682336807251	-0.0758223310112953	0.0379038006067276	-0.00645975908264518
-4.75479125976563	-6.12628078460693	-5.44087505340576	-0.0757417604327202	0.0382411517202854	-0.00650761742144823
-4.74650526046753	-6.12104177474976	-5.43123769760132	-0.0758178681135178	0.0382070876657963	-0.00655280472710729
-4.75510835647583	-6.12585592269897	-5.43577003479004	-0.0757769197225571	0.0383158326148987	-0.00656397035345435
-4.75118350982666	-6.12233066558838	-5.43800067901611	-0.0757578536868095	0.038510762155056	-0.00655911210924387
-4.74829006195068	-6.11941194534302	-5.43031692504883	-0.0758651867508888	0.0384758561849594	-0.00656925886869431
-4.75373888015747	-6.12717485427856	-5.44351005554199	-0.0756812691688538	0.0387384109199047	-0.00659368745982647
-4.74505662918091	-6.12277317047119	-5.43546438217163	-0.0757714435458183	0.0387888178229332	-0.00657261488959193
-4.75173044204712	-6.12687492370605	-5.44399738311768	-0.0757275372743607	0.0388435870409012	-0.00666106538847089
-4.7481050491333	-6.12491703033447	-5.43808174133301	-0.0757158324122429	0.0390182659029961	-0.0065006329677999
-4.74705791473389	-6.12469530105591	-5.43489408493042	-0.0757951438426971	0.0390549264848232	-0.00656306697055697
-4.74804639816284	-6.12896490097046	-5.44217348098755	-0.075633205473423	0.0392426326870918	-0.00655434327200055
-4.74100828170776	-6.12755060195923	-5.43812942504883	-0.0757484957575798	0.0393320843577385	-0.0065656416118145
-4.75226926803589	-6.13114452362061	-5.43914031982422	-0.0757481008768082	0.039422981441021	-0.00653549004346132
-4.74197149276733	-6.12842226028442	-5.43143177032471	-0.0756412446498871	0.0395461954176426	-0.00649382872506976
-4.74270009994507	-6.13026189804077	-5.4334020614624	-0.075786404311657	0.0397033803164959	-0.00651527289301157
-4.74806976318359	-6.13116359710693	-5.44064092636108	-0.0756098181009293	0.0398854613304138	-0.00646422430872917
-4.74181222915649	-6.1279764175415	-5.43052911758423	-0.0757443010807037	0.0398628413677216	-0.00639471178874373
-4.74879121780396	-6.13530778884888	-5.43302869796753	-0.0758256688714027	0.0400847345590591	-0.00643785065039992
-4.74427270889282	-6.12864637374878	-5.43621015548706	-0.0757159367203712	0.0402366183698177	-0.00638974690809846
-4.74045181274414	-6.1309757232666	-5.42925405502319	-0.075879193842411	0.040133286267519	-0.00639023259282112
-4.74868774414063	-6.13420486450195	-5.43401432037354	-0.075785405933857	0.0404460951685905	-0.00637904182076454
-4.73789596557617	-6.13218784332275	-5.42693567276001	-0.075900562107563	0.040399108082056	-0.00628948071971536
-4.74478340148926	-6.13134241104126	-5.42485761642456	-0.0760220065712929	0.0405140891671181	-0.00633223168551922
-4.74764347076416	-6.12902355194092	-5.42852544784546	-0.075942799448967	0.040765255689621	-0.00633740471675992
-4.74172019958496	-6.12567281723022	-5.42355918884277	-0.0761096924543381	0.0407190471887589	-0.0062964390963316
-4.74519300460815	-6.12796640396118	-5.41845798492432	-0.0762383937835693	0.0409221313893795	-0.00634130649268627
-4.74491739273071	-6.12475919723511	-5.41534471511841	-0.0761634483933449	0.0409763604402542	-0.00632631639018655
-4.73920488357544	-6.12411117553711	-5.41070079803467	-0.0764191597700119	0.0410338677465916	-0.00631783856078982
-4.75170850753784	-6.12652587890625	-5.40812015533447	-0.0764220356941223	0.0412232838571072	-0.00633696978911757
-4.74088001251221	-6.11977958679199	-5.40256929397583	-0.0765669420361519	0.0412748456001282	-0.00624001584947109
-4.74188661575317	-6.11980438232422	-5.40650033950806	-0.0767284035682678	0.0412934124469757	-0.0062574683688581
-4.74546957015991	-6.11933755874634	-5.40343904495239	-0.0766653493046761	0.0415874347090721	-0.00623766332864761
-4.73614358901978	-6.11429452896118	-5.39293479919434	-0.0768913552165031	0.0414954759180546	-0.00618849135935307
-4.7455849647522	-6.12143754959106	-5.39400148391724	-0.077046275138855	0.0416872054338455	-0.00618327595293522
-4.73824405670166	-6.1127781867981	-5.39780759811401	-0.0770299062132835	0.041763249784708	-0.00611535739153624
-4.73621845245361	-6.1145396232605	-5.38587665557861	-0.0772449821233749	0.0417476780712605	-0.00613251142203808
-4.74175071716309	-6.11844110488892	-5.38804149627686	-0.0772134140133858	0.0419788099825382	-0.00610993150621653
-4.73402166366577	-6.11182403564453	-5.37011432647705	-0.0774484500288963	0.0419674329459667	-0.00595621205866337
-4.73692607879639	-6.11606216430664	-5.38142919540405	-0.0775619670748711	0.0420395582914352	-0.00594612490385771
-4.73287582397461	-6.11151885986328	-5.37753486633301	-0.0775147899985313	0.0421849489212036	-0.00579221453517675
-4.73134756088257	-6.11425542831421	-5.37053680419922	-0.0777228996157646	0.0421787165105343	-0.00583400903269649
-4.73145294189453	-6.11735010147095	-5.36796092987061	-0.0776851326227188	0.0423299372196198	-0.00569762941449881
-4.727707862854	-6.11292886734009	-5.36269187927246	-0.0778493359684944	0.0424656048417091	-0.00561913521960378
-4.72841215133667	-6.11675357818604	-5.35413312911987	-0.077888548374176	0.0425547435879707	-0.00554926972836256
-4.72088384628296	-6.1156964302063	-5.35791969299316	-0.0779283419251442	0.0425879396498203	-0.00543236499652267
-4.71806716918945	-6.11623573303223	-5.34591817855835	-0.0780429169535637	0.0427292883396149	-0.00532070640474558
-4.72099733352661	-6.11641454696655	-5.3518123626709	-0.0780116692185402	0.0427499860525131	-0.00526050897315145
-4.71668100357056	-6.11669826507568	-5.3350567817688	-0.0781407803297043	0.0429167449474335	-0.00510503258556128
-4.71046257019043	-6.11447334289551	-5.33423852920532	-0.0781915262341499	0.0428277291357517	-0.00505677470937371
-4.71268844604492	-6.11954641342163	-5.34176635742188	-0.0782302990555763	0.0429834015667439	-0.00489245355129242
-4.7013692855835	-6.11300563812256	-5.33131122589111	-0.0783862248063087	0.043071873486042	-0.00481734564527869
-4.70900726318359	-6.11506509780884	-5.32615089416504	-0.0782951861619949	0.0430353172123432	-0.00467247143387794
-4.70237159729004	-6.11399173736572	-5.32412433624268	-0.0784359276294708	0.0431116484105587	-0.00461071077734232
-4.69733762741089	-6.11364459991455	-5.31623220443726	-0.0785636454820633	0.0430984310805798	-0.0044854274019599
-4.70171308517456	-6.11378765106201	-5.32667016983032	-0.0784650146961212	0.0431881360709667	-0.00444429041817784
-4.69201231002808	-6.11014223098755	-5.31821489334106	-0.0786287635564804	0.0431860610842705	-0.00430929055437446
-4.69878435134888	-6.11490106582642	-5.31251001358032	-0.0786516517400742	0.0431441925466061	-0.00434712367132306
-4.69278621673584	-6.1080470085144	-5.31527233123779	-0.0786465406417847	0.0431794337928295	-0.0041707893833518
-4.69184827804565	-6.10726308822632	-5.30711030960083	-0.0789017006754875	0.0431725233793259	-0.00412741303443909
-4.6967339515686	-6.11043500900269	-5.31457805633545	-0.078774094581604	0.0432718880474567	-0.00413660937920213
-4.68912601470947	-6.10429573059082	-5.30951976776123	-0.0788707733154297	0.0431277863681316	-0.0040724971331656
-4.70024871826172	-6.11098194122314	-5.31024265289307	-0.0789631754159927	0.0431377105414867	-0.00407757889479399
-4.69320774078369	-6.10310411453247	-5.30513334274292	-0.0788254141807556	0.0431443974375725	-0.00398645829409361
-4.69395732879639	-6.10330724716187	-5.30581569671631	-0.0789895802736282	0.0430109351873398	-0.00395196676254272
-4.70282220840454	-6.1066780090332	-5.30990409851074	-0.0788827389478683	0.0431815572082996	-0.00389732723124325
-4.69935131072998	-6.10321235656738	-5.30833053588867	-0.0788546428084373	0.04298235476017	-0.00387192564085126
-4.70576286315918	-6.10973834991455	-5.30388402938843	-0.0790027529001236	0.0429569333791733	-0.00382819841615856
-4.70635175704956	-6.10816955566406	-5.30698680877686	-0.0789301693439484	0.0429808534681797	-0.00385247333906591
-4.70819187164307	-6.10662603378296	-5.30157804489136	-0.0790047720074654	0.0427918657660484	-0.00382651924155653
-4.71571731567383	-6.11162042617798	-5.30470132827759	-0.0788920521736145	0.0428784228861332	-0.00384606746956706
-4.71642017364502	-6.1084680557251	-5.29560422897339	-0.079089879989624	0.0427154749631882	-0.00383353023789823
-4.72861003875732	-6.1168737411499	-5.30426168441772	-0.0789655968546867	0.0426935590803623	-0.00390592915937305
-4.7189769744873	-6.11258602142334	-5.29604482650757	-0.0790163427591324	0.0426455400884151	-0.00386832328513265
-4.72934246063232	-6.12084913253784	-5.29793739318848	-0.0791547819972038	0.0426154285669327	-0.00399299338459969
-4.7367696762085	-6.11769342422485	-5.29537534713745	-0.0790485590696335	0.0426140949130058	-0.00396235100924969
-4.73721075057983	-6.11798143386841	-5.28755235671997	-0.0792102590203285	0.0424274764955044	-0.00395839288830757
-4.74318742752075	-6.12336826324463	-5.29382562637329	-0.0790919288992882	0.042515441775322	-0.00408686464652419
-4.74183797836304	-6.12180852890015	-5.286217212677	-0.0792263746261597	0.0424162894487381	-0.00403136480599642
-4.75264978408813	-6.12459373474121	-5.29006052017212	-0.0792032554745674	0.0423449464142323	-0.00415742723271251
-4.75051784515381	-6.12217807769775	-5.28463888168335	-0.0792517513036728	0.0423631556332111	-0.00407806970179081
-4.75576448440552	-6.12365198135376	-5.2782039642334	-0.0793828666210175	0.0422842390835285	-0.00422171177342534
-4.76359939575195	-6.12595319747925	-5.2836709022522	-0.0791638270020485	0.0423309318721294	-0.00429191626608372
-4.76160573959351	-6.12780570983887	-5.27113389968872	-0.0794860646128654	0.0422280505299568	-0.00439967215061188
-4.77607440948486	-6.1293478012085	-5.27600193023682	-0.0794183239340782	0.0422467365860939	-0.00449536461383104
-4.76646995544434	-6.12673139572144	-5.26556444168091	-0.0794387385249138	0.0421318039298058	-0.00455732783302665
-4.77759695053101	-6.13000249862671	-5.27187204360962	-0.079451285302639	0.0420588627457619	-0.00463573634624481
-4.78117895126343	-6.13170146942139	-5.26525545120239	-0.0793714374303818	0.0421406999230385	-0.00466908607631922
-4.77789402008057	-6.12928199768066	-5.25980377197266	-0.079572468996048	0.0419197082519531	-0.00479261064901948
-4.78900194168091	-6.13290214538574	-5.26160430908203	-0.0794781967997551	0.042022030800581	-0.00481652095913887
-4.78396558761597	-6.12766265869141	-5.25804233551025	-0.079525001347065	0.0420300662517548	-0.0047802166081965
-4.78897905349731	-6.13289356231689	-5.25518703460693	-0.0795589089393616	0.0417780950665474	-0.00483691692352295
-4.79298734664917	-6.13436651229858	-5.26181030273438	-0.0794986411929131	0.0418548434972763	-0.00486438721418381
-4.79123020172119	-6.13172769546509	-5.25006294250488	-0.0795782580971718	0.0416606590151787	-0.00485040852800012
-4.79627227783203	-6.13093614578247	-5.26147794723511	-0.0794742181897163	0.041683241724968	-0.00488690100610256
-4.79351091384888	-6.12937211990356	-5.25146532058716	-0.0794718638062477	0.0415355339646339	-0.00484577566385269
-4.80427694320679	-6.13617563247681	-5.26103782653809	-0.0794784128665924	0.0414130836725235	-0.004832255654037
-4.79753065109253	-6.12870693206787	-5.25754976272583	-0.0793178156018257	0.0412874221801758	-0.00481428485363722
-4.8001766204834	-6.13199520111084	-5.25974416732788	-0.0793574154376984	0.0411337576806545	-0.00476725772023201
-4.807204246521	-6.13258934020996	-5.26333284378052	-0.0792143642902374	0.0412145219743252	-0.00472852308303118
-4.80399990081787	-6.13379001617432	-5.25948190689087	-0.0792168080806732	0.0409203507006168	-0.00466890633106232
-4.81276893615723	-6.13815784454346	-5.27130556106567	-0.0791073217988014	0.0408400557935238	-0.00461448635905981
-4.80369472503662	-6.13538646697998	-5.25767707824707	-0.0791069269180298	0.0406817123293877	-0.00450378889217973
-4.80817556381226	-6.13504219055176	-5.26956415176392	-0.0789179429411888	0.0404562577605248	-0.00448118010535836
-4.80968046188354	-6.14121341705322	-5.26636362075806	-0.0787974745035172	0.040446188300848	-0.00433675292879343
-4.80535936355591	-6.13896417617798	-5.26966714859009	-0.0788129642605782	0.0402502603828907	-0.00431492459028959
-4.81370496749878	-6.14322996139526	-5.27498435974121	-0.0785407647490501	0.040081724524498	-0.00423134863376617
-4.8027172088623	-6.14064979553223	-5.28068876266479	-0.0784632787108421	0.0400051027536392	-0.00412176689133048
-4.81178903579712	-6.14398241043091	-5.28135824203491	-0.0783561989665031	0.0398139506578445	-0.00401936611160636
-4.8134765625	-6.14802312850952	-5.28852128982544	-0.0780995339155197	0.0397911481559277	-0.0039968891069293
-4.80861139297485	-6.14774656295776	-5.28588771820068	-0.078146256506443	0.0395158790051937	-0.00387870729900897
-4.81568384170532	-6.15454387664795	-5.29633045196533	-0.0779140442609787	0.0394654050469399	-0.00385321164503694
-4.80344200134277	-6.14590406417847	-5.29171466827393	-0.0777262598276138	0.0392146222293377	-0.00367448851466179
-4.80950927734375	-6.15605592727661	-5.30139636993408	-0.0776867121458054	0.0391150563955307	-0.00371523736976087
-4.81667232513428	-6.15386533737183	-5.30730438232422	-0.0773807168006897	0.0390504263341427	-0.00364867155440152
-4.80864763259888	-6.15435695648193	-5.29745483398438	-0.0774306431412697	0.0388102270662785	-0.00356000196188688
-4.81971836090088	-6.16105270385742	-5.30913734436035	-0.0772394016385078	0.0388143546879292	-0.00357916858047247
-4.81276369094849	-6.15385150909424	-5.31162977218628	-0.0770339518785477	0.0386542156338692	-0.00351786077953875
-4.81641530990601	-6.16156435012817	-5.30981636047363	-0.0770127102732658	0.0385306663811207	-0.00355306407436728
-4.82615280151367	-6.16280603408813	-5.32108449935913	-0.0768587365746498	0.0385017320513725	-0.0035107817966491
-4.82204055786133	-6.16020393371582	-5.31707334518433	-0.0767693743109703	0.0383376106619835	-0.00355764245614409
-4.82668590545654	-6.16509532928467	-5.31525993347168	-0.0768149942159653	0.0382474362850189	-0.00361504219472408
-4.83245086669922	-6.16240453720093	-5.31914663314819	-0.0765691250562668	0.0382334403693676	-0.00366884167306125
-4.82983255386353	-6.16481637954712	-5.31158876419067	-0.0766982734203339	0.0380575694143772	-0.00368154048919678
-4.83989906311035	-6.16938257217407	-5.32581090927124	-0.0766236111521721	0.0380173660814762	-0.00370951811783016
-4.83756923675537	-6.16758394241333	-5.3119945526123	-0.0766693353652954	0.0378928370773792	-0.00374455191195011
-4.8396258354187	-6.16959571838379	-5.32022762298584	-0.0766266509890556	0.0377266071736813	-0.0038241078145802
-4.84677267074585	-6.17265510559082	-5.31772613525391	-0.0765547528862953	0.0377694889903069	-0.00378469377756119
-4.84101152420044	-6.16671133041382	-5.31869459152222	-0.0765640139579773	0.0376050807535648	-0.00388068542815745
-4.85454511642456	-6.17371368408203	-5.32158374786377	-0.0765775665640831	0.0375990569591522	-0.00388131220825017
-4.85233545303345	-6.17512702941895	-5.31876468658447	-0.0765957981348038	0.0376512631773949	-0.00386712653562427
-4.85334491729736	-6.17279720306396	-5.31312274932861	-0.0767179802060127	0.0372876301407814	-0.00398384220898151
-4.85983419418335	-6.18016862869263	-5.32290410995483	-0.0766225457191467	0.0374390445649624	-0.00406710850074887
-4.85737991333008	-6.17377328872681	-5.31535768508911	-0.0766526386141777	0.0373786427080631	-0.00408641714602709
-4.86547374725342	-6.18035173416138	-5.32411527633667	-0.0766364336013794	0.0373244509100914	-0.00423745578154922
-4.86192178726196	-6.17750549316406	-5.31785583496094	-0.0765612050890923	0.0372709557414055	-0.00422617234289646
-4.86742496490479	-6.18153429031372	-5.31806421279907	-0.0766547545790672	0.0372425615787506	-0.00439899554476142
-4.87122821807861	-6.18342733383179	-5.31864643096924	-0.0765021741390228	0.03722919896245	-0.00448456266894937
-4.86496639251709	-6.18420219421387	-5.31273603439331	-0.0767284110188484	0.0370366349816322	-0.00461715878918767
-4.87808322906494	-6.1893196105957	-5.31673955917358	-0.0766381174325943	0.0370430164039135	-0.00472369277849793
-4.87009191513062	-6.18085908889771	-5.3169093132019	-0.0765801444649696	0.0369659513235092	-0.00477195484563708
-4.87658405303955	-6.18406200408936	-5.30638980865479	-0.0766458287835121	0.0367640890181065	-0.00487510394304991
-4.88009691238403	-6.18479156494141	-5.3221378326416	-0.0765182077884674	0.0368827022612095	-0.00495781376957893
-4.8758430480957	-6.17857694625854	-5.30752229690552	-0.0766720473766327	0.036620132625103	-0.00517811765894294
-4.88747644424438	-6.18529891967773	-5.31376266479492	-0.0767104178667068	0.0366647243499756	-0.00529236346483231
-4.88192939758301	-6.17730760574341	-5.31544208526611	-0.0767059475183487	0.0365583300590515	-0.00541530596092343
-4.88212156295776	-6.1782398223877	-5.31099414825439	-0.0768684968352318	0.0363003350794315	-0.0055406466126442
-4.88936328887939	-6.17634248733521	-5.31983232498169	-0.0767414048314095	0.0364641211926937	-0.0057537630200386
-4.8843731880188	-6.17296648025513	-5.2997350692749	-0.0769288837909698	0.0363056659698486	-0.00576833682134748
-4.8910117149353	-6.17415475845337	-5.31104516983032	-0.0768901482224464	0.0362283140420914	-0.00596799002960324
-4.88652324676514	-6.16970825195313	-5.31063413619995	-0.0768344551324844	0.0362061597406864	-0.00599805871024728
-4.88680791854858	-6.17035865783691	-5.30739498138428	-0.0770253688097	0.036146953701973	-0.00627908762544394
-4.88980102539063	-6.16532802581787	-5.30709505081177	-0.0769088268280029	0.0362431854009628	-0.00627841195091605
-4.88181924819946	-6.16530656814575	-5.29871416091919	-0.0772325322031975	0.0361362621188164	-0.00636673672124743
-4.89172983169556	-6.16201686859131	-5.30002593994141	-0.0770682245492935	0.0362090244889259	-0.00652111880481243
-4.87604808807373	-6.15762948989868	-5.29623699188232	-0.0771608650684357	0.0361072868108749	-0.00655500218272209
-4.88192176818848	-6.16134214401245	-5.29722261428833	-0.0772494673728943	0.036132387816906	-0.00666899420320988
-4.87545824050903	-6.15474653244019	-5.29788446426392	-0.077164426445961	0.0361377373337746	-0.00663423212245107
-4.86994123458862	-6.15024471282959	-5.28731727600098	-0.0772889330983162	0.0360804907977581	-0.00669115409255028
-4.87091398239136	-6.15218591690063	-5.29335594177246	-0.0771572440862656	0.036279059946537	-0.00670618424192071
-4.86342000961304	-6.14499998092651	-5.29027700424194	-0.0771240815520287	0.0361634716391563	-0.00675638532266021
-4.86521816253662	-6.15074825286865	-5.2875714302063	-0.0772499442100525	0.0361908152699471	-0.00683780573308468
-4.86128854751587	-6.14684391021729	-5.29092979431152	-0.0771517530083656	0.0363023765385151	-0.00680748373270035
-4.85315847396851	-6.14131927490234	-5.28641271591187	-0.0772616490721703	0.0361347831785679	-0.00684249494224787
-4.85739040374756	-6.14336156845093	-5.29377269744873	-0.0771744102239609	0.0362213589251041	-0.00693908799439669
-4.85053396224976	-6.14021444320679	-5.28661870956421	-0.0772217735648155	0.0362422317266464	-0.00694991368800402
-4.85246896743774	-6.14094972610474	-5.28267669677734	-0.0772130265831947	0.0361743681132793	-0.00706443702802062
-4.85356855392456	-6.1425724029541	-5.29079723358154	-0.0771632865071297	0.0361814200878143	-0.00705834478139877
-4.84926557540894	-6.13727951049805	-5.27836227416992	-0.077284462749958	0.036265604197979	-0.00718182092532516
-4.85315561294556	-6.13737535476685	-5.28009271621704	-0.0771463438868523	0.0362073630094528	-0.00730828801169991
-4.85000848770142	-6.13895988464355	-5.27876424789429	-0.0772336646914482	0.0363110452890396	-0.00733544304966927
-4.85201787948608	-6.13951730728149	-5.26832723617554	-0.0773122385144234	0.0362196713685989	-0.00744306948035955
-4.84883832931519	-6.13384056091309	-5.27819490432739	-0.0772215723991394	0.0362101197242737	-0.00745619926601648
-4.8489031791687	-6.13777828216553	-5.26746702194214	-0.0773202255368233	0.0362193249166012	-0.00755732506513596
-4.84767246246338	-6.13590526580811	-5.27642297744751	-0.0772167593240738	0.0362945273518562	-0.00760381435975432
-4.84300994873047	-6.13414001464844	-5.26804447174072	-0.0772523805499077	0.036253172904253	-0.00768869929015636
-4.84629487991333	-6.1353440284729	-5.267906665802	-0.0773530676960945	0.03637320920825	-0.00771849881857634
-4.83980560302734	-6.13082981109619	-5.26996231079102	-0.0772523134946823	0.0363396443426609	-0.00778441596776247
-4.8415675163269	-6.13596677780151	-5.26360464096069	-0.0773374065756798	0.0362970344722271	-0.00780555419623852
-4.83794403076172	-6.13357877731323	-5.27086782455444	-0.0772144719958305	0.0364557467401028	-0.00783257558941841
-4.83216285705566	-6.13061571121216	-5.26303720474243	-0.0772981941699982	0.0363793335855007	-0.00784150138497353
-4.83416795730591	-6.13123846054077	-5.2680983543396	-0.0770977959036827	0.0365539528429508	-0.00787287205457687
-4.82271480560303	-6.12902450561523	-5.26252794265747	-0.0772307738661766	0.0365382693707943	-0.00779799232259393
-4.82909774780273	-6.1301474571228	-5.25925636291504	-0.0772193819284439	0.036589365452528	-0.00783422961831093
-4.82144403457642	-6.12619972229004	-5.26964330673218	-0.0771094933152199	0.0366600938141346	-0.00772173143923283
-4.81119823455811	-6.12442779541016	-5.25974416732788	-0.0772085264325142	0.0366272181272507	-0.00777220586314797
-4.81637907028198	-6.12646579742432	-5.2653489112854	-0.0769835039973259	0.036788709461689	-0.00776107190176845
-4.80721855163574	-6.1210412979126	-5.25594091415405	-0.0771344304084778	0.0367553904652596	-0.00768701592460275
-4.81158447265625	-6.12436676025391	-5.25930976867676	-0.0770928040146828	0.0367666073143482	-0.00771119026467204
-4.80504703521729	-6.12207412719727	-5.25775194168091	-0.0769343972206116	0.0368915982544422	-0.00763940764591098
-4.80230951309204	-6.12046766281128	-5.25857496261597	-0.0769482776522636	0.0368174873292446	-0.00772933010011911
-4.80461835861206	-6.12241458892822	-5.26260328292847	-0.076757051050663	0.0369663573801517	-0.00764372944831848
-4.79670190811157	-6.11845827102661	-5.25340175628662	-0.0769284218549728	0.0369954034686089	-0.00762121612206101
-4.80413484573364	-6.11997365951538	-5.25287103652954	-0.0766317397356033	0.0370457917451859	-0.00761704333126545
-4.78951549530029	-6.11488056182861	-5.25126218795776	-0.0765581279993057	0.0369767658412457	-0.00757576758041978
-4.80079889297485	-6.1224570274353	-5.25475645065308	-0.0766193270683289	0.0370738655328751	-0.0075790174305439
-4.78886747360229	-6.11353158950806	-5.25152444839478	-0.0764695033431053	0.0371053107082844	-0.00754659296944737
-4.78731918334961	-6.11338090896606	-5.25348281860352	-0.0765274092555046	0.0370816513895988	-0.00759011367335916
-4.79117727279663	-6.11366939544678	-5.24836874008179	-0.0763295143842697	0.037188034504652	-0.00753260869532824
-4.78247690200806	-6.1096305847168	-5.25061225891113	-0.0764664635062218	0.0371089018881321	-0.00754531752318144
-4.79084348678589	-6.11224699020386	-5.25507020950317	-0.0762326270341873	0.0371307618916035	-0.00748961744830012
-4.77950048446655	-6.10817527770996	-5.25585126876831	-0.076335147023201	0.0371991321444511	-0.00749835046008229
-4.78077173233032	-6.1058554649353	-5.24895095825195	-0.0763089507818222	0.0371583588421345	-0.00741285132244229
-4.7819447517395	-6.10861110687256	-5.25644636154175	-0.0761504396796227	0.0373094119131565	-0.00738312164321542
-4.77635955810547	-6.10437202453613	-5.24284887313843	-0.0762201994657516	0.0371401980519295	-0.00736097479239106
-4.7818078994751	-6.10672855377197	-5.25544834136963	-0.0760423764586449	0.0373101271688938	-0.00733837066218257
-4.77009630203247	-6.10030555725098	-5.25249433517456	-0.0760025978088379	0.0372172147035599	-0.007281344383955
-4.77874422073364	-6.10545969009399	-5.24990653991699	-0.0760179609060287	0.0372649617493153	-0.00727998418733478
-4.77752113342285	-6.09898996353149	-5.25605535507202	-0.0757819190621376	0.0373833291232586	-0.00715718884021044
-4.76880311965942	-6.09669160842896	-5.24746608734131	-0.0759826153516769	0.0372364446520805	-0.00712017202749848
-4.77890110015869	-6.10208082199097	-5.25656890869141	-0.075748436152935	0.0373287796974182	-0.00708269746974111
-4.7703218460083	-6.09389638900757	-5.2559027671814	-0.0757252126932144	0.0372879318892956	-0.00700170174241066
-4.7750940322876	-6.09915018081665	-5.2577018737793	-0.0757116675376892	0.0372361429035664	-0.00701154116541147
-4.7771110534668	-6.09639835357666	-5.25649690628052	-0.0755578652024269	0.0373396761715412	-0.00679692439734936
-4.76984786987305	-6.09255695343018	-5.25194549560547	-0.0756796821951866	0.0371717810630798	-0.0068457149900496
-4.77307987213135	-6.09598112106323	-5.24758625030518	-0.0754864513874054	0.0372474193572998	-0.00674393959343433
-4.76732397079468	-6.09059429168701	-5.24503755569458	-0.0755540952086449	0.037285603582859	-0.00667151249945164
-4.77450513839722	-6.09279489517212	-5.24394655227661	-0.075552873313427	0.0372565686702728	-0.0065892287530005
-4.77134275436401	-6.0934624671936	-5.25180625915527	-0.0754872113466263	0.0372893288731575	-0.0064788437448442
-4.76793527603149	-6.08942937850952	-5.23623847961426	-0.0754451155662537	0.0372819788753986	-0.0063943681307137
-4.76923751831055	-6.08734703063965	-5.2464394569397	-0.0753888934850693	0.0372070446610451	-0.00627554813399911
-4.76502418518066	-6.08738946914673	-5.24046611785889	-0.0753626674413681	0.0372534543275833	-0.00606193533167243
-4.7637357711792	-6.08512830734253	-5.2379789352417	-0.0753166973590851	0.037177499383688	-0.00603707041591406
-4.7659649848938	-6.08499622344971	-5.23736190795898	-0.0752251669764519	0.0371685139834881	-0.00584462098777294
-4.76123428344727	-6.08279895782471	-5.24247884750366	-0.0752671137452126	0.0372222028672695	-0.00578379072248936
-4.76690101623535	-6.08352708816528	-5.24144649505615	-0.0751943215727806	0.0370677299797535	-0.00581396790221334
-4.7716236114502	-6.08247089385986	-5.24545764923096	-0.075144037604332	0.0371498726308346	-0.00578566500917077
-4.77260112762451	-6.08517694473267	-5.23467254638672	-0.0752071365714073	0.0371074974536896	-0.00580169027671218
-4.78160715103149	-6.08729982376099	-5.24138164520264	-0.0750741735100746	0.0370324328541756	-0.00589010259136558
-4.78033399581909	-6.08662891387939	-5.23854923248291	-0.0750026926398277	0.0369591824710369	-0.00576615985482931
-4.78354740142822	-6.08750486373901	-5.23209953308105	-0.075158454477787	0.0368437245488167	-0.00587911810725927
-4.79042053222656	-6.08898544311523	-5.24248838424683	-0.0748391449451447	0.0367712788283825	-0.00584181351587176
-4.79128837585449	-6.08831882476807	-5.2365574836731	-0.0750389322638512	0.0366925336420536	-0.00584431178867817
-4.80771160125732	-6.09501647949219	-5.23587656021118	-0.0749400332570076	0.0367137566208839	-0.00585338240489364
-4.79993534088135	-6.09063577651978	-5.23043584823608	-0.0749404579401016	0.0366685502231121	-0.00579670025035739
-4.8097505569458	-6.09182214736938	-5.2341775894165	-0.0749413669109344	0.03652623295784	-0.00581425009295344
-4.81823348999023	-6.10158729553223	-5.23048782348633	-0.0748117864131927	0.0366879068315029	-0.00576762109994888
-4.81415748596191	-6.09844350814819	-5.22568416595459	-0.0748895481228828	0.0364557057619095	-0.00579157331958413
-4.8267674446106	-6.11255502700806	-5.23205614089966	-0.0749552026391029	0.0365355759859085	-0.0058070351369679
-4.82373905181885	-6.10700225830078	-5.23630666732788	-0.0748215094208717	0.036457285284996	-0.00574046792462468
-4.82977533340454	-6.11813974380493	-5.22949504852295	-0.0748261585831642	0.0361995398998261	-0.00578660657629371
-4.83740711212158	-6.1239767074585	-5.23609399795532	-0.0747202634811401	0.0362905748188496	-0.00569611648097634
-4.83653259277344	-6.12351846694946	-5.22184133529663	-0.0747250244021416	0.0360840894281864	-0.00554805807769299
-4.84367370605469	-6.1294846534729	-5.24334669113159	-0.0745850652456284	0.0359674729406834	-0.00551511347293854
-4.83761405944824	-6.13083171844482	-5.23863792419434	-0.0744107142090797	0.035906545817852	-0.00533727975562215
-4.84588384628296	-6.14234638214111	-5.24210405349731	-0.074350394308567	0.0358061790466309	-0.0053985551930964
-4.84835720062256	-6.14411735534668	-5.24418497085571	-0.0740887820720673	0.0357365235686302	-0.00521445088088512
-4.84521818161011	-6.14778566360474	-5.24337863922119	-0.0741786360740662	0.0355705358088017	-0.00513711478561163
-4.85736227035522	-6.15524959564209	-5.25048065185547	-0.0736948922276497	0.0355759374797344	-0.00507895415648818
-4.84836483001709	-6.15534734725952	-5.25532627105713	-0.0736277997493744	0.0354176461696625	-0.00502237724140286
-4.86437559127808	-6.16829061508179	-5.26579523086548	-0.073546901345253	0.0353875830769539	-0.00496836006641388
-4.85637998580933	-6.16798973083496	-5.25821161270142	-0.0732945054769516	0.0353430956602097	-0.00479064369574189
-4.8587498664856	-6.17186832427979	-5.26017093658447	-0.0731604993343353	0.0351443849503994	-0.00477726338431239
-4.86338376998901	-6.17972373962402	-5.27149105072021	-0.0729537680745125	0.0352462418377399	-0.00462626200169325
-4.855872631073	-6.17796850204468	-5.26307392120361	-0.0729848891496658	0.0350553691387177	-0.00445407489314675
-4.8652172088623	-6.18623924255371	-5.26667737960815	-0.0728235840797424	0.0350326895713806	-0.00436234148219228
-4.86447381973267	-6.18635559082031	-5.27255868911743	-0.072755753993988	0.0351773798465729	-0.00441356981173158
-4.87584400177002	-6.19265747070313	-5.26971292495728	-0.0726791173219681	0.0351979844272137	-0.00452663004398346
-4.88305187225342	-6.20204639434814	-5.28051519393921	-0.0725881680846214	0.0353396013379097	-0.00461015338078141
-4.88674068450928	-6.20716619491577	-5.26949405670166	-0.072648286819458	0.0353030376136303	-0.00467059481889009
-4.90174722671509	-6.21854209899902	-5.28244590759277	-0.0724670141935349	0.0354059636592865	-0.00480819260701537
-4.89475536346436	-6.22377109527588	-5.27908754348755	-0.0724430084228516	0.0352671183645725	-0.00481922272592783
-4.9057879447937	-6.23683786392212	-5.28042268753052	-0.0723999366164207	0.0352145470678806	-0.00495882239192724
-4.91644287109375	-6.24106931686401	-5.27862310409546	-0.0720957070589066	0.0352555178105831	-0.00503306603059173
-4.91572284698486	-6.24725198745728	-5.27166938781738	-0.0722504407167435	0.0350065752863884	-0.00509645882993937
-4.92691946029663	-6.2587742805481	-5.28708600997925	-0.0720348730683327	0.0350621826946735	-0.00525211915373802
-4.92639827728271	-6.25330114364624	-5.280846118927	-0.0719194486737251	0.0350150130689144	-0.00522571569308639
-4.94091558456421	-6.26207447052002	-5.28756618499756	-0.0718570500612259	0.0349339246749878	-0.00535377860069275
-4.9437050819397	-6.26387739181519	-5.27371978759766	-0.0717468410730362	0.0350337252020836	-0.00522686121985316
-4.94590044021606	-6.26302528381348	-5.2699556350708	-0.0717983394861221	0.034842487424612	-0.00531605305150151
-4.96061134338379	-6.27006721496582	-5.27683305740356	-0.0716054290533066	0.0350048653781414	-0.00532277906313539
-4.95829296112061	-6.268967628479	-5.26997995376587	-0.0716104730963707	0.034984178841114	-0.00544735789299011
-4.97288608551025	-6.27589130401611	-5.27314615249634	-0.071635477244854	0.034945160150528	-0.00551268830895424
-4.97485303878784	-6.27677297592163	-5.27668714523315	-0.0715550482273102	0.0350190922617912	-0.00559622142463923
-4.97942447662354	-6.27952861785889	-5.27602338790894	-0.0715955421328545	0.0349558442831039	-0.00568634178489447
-4.98940277099609	-6.28642320632935	-5.28089189529419	-0.0714628547430038	0.0351449325680733	-0.00578843615949154
-4.98572587966919	-6.28682470321655	-5.26095247268677	-0.0715095177292824	0.0350040122866631	-0.00590159604325891
-4.99956321716309	-6.29406118392944	-5.26994657516479	-0.0714956596493721	0.0351783707737923	-0.00600854121148586
-4.99884414672852	-6.2919135093689	-5.27162456512451	-0.0714807361364365	0.0352737195789814	-0.00628843577578664
-5.00810575485229	-6.30113363265991	-5.26570796966553	-0.0715054497122765	0.0353801660239697	-0.00661207549273968
-5.01724147796631	-6.3044605255127	-5.27004623413086	-0.0714557841420174	0.035674724727869	-0.00681581441313028
-5.01332807540894	-6.29916286468506	-5.25168466567993	-0.0716394260525703	0.0356440171599388	-0.0068495599552989
-5.02017688751221	-6.30018472671509	-5.26878547668457	-0.0715185478329659	0.0358907096087933	-0.00688022142276168
-5.00581789016724	-6.29562425613403	-5.2500901222229	-0.0715215355157852	0.0360578522086143	-0.00661915400996804
-5.00873994827271	-6.29594326019287	-5.25342226028442	-0.0715379565954208	0.0361779145896435	-0.00661164568737149
-4.99994802474976	-6.2932505607605	-5.25581979751587	-0.0713988691568375	0.036290779709816	-0.00643303710967302
-4.99699068069458	-6.2938404083252	-5.25051927566528	-0.0716329514980316	0.0363681837916374	-0.00644852500408888
-5.00215911865234	-6.29806041717529	-5.25531578063965	-0.0713315978646278	0.0365392901003361	-0.0064546107314527
-4.99173069000244	-6.29473686218262	-5.25339460372925	-0.0714134573936462	0.0365554690361023	-0.0065254857763648
-5.00389099121094	-6.30239057540894	-5.25853586196899	-0.0714259147644043	0.0365853197872639	-0.00661437911912799
-5.00523853302002	-6.30010986328125	-5.25631856918335	-0.0713526979088783	0.0366460159420967	-0.00666497508063912
-5.00117111206055	-6.29876899719238	-5.25476932525635	-0.0715357661247253	0.0365613028407097	-0.00667289830744267
-5.01395511627197	-6.30170011520386	-5.25050020217896	-0.0715441033244133	0.0366875678300858	-0.00671674450859427
-5.01251888275146	-6.30018377304077	-5.25412654876709	-0.0715576559305191	0.0367031656205654	-0.00668203644454479
-5.0165958404541	-6.29950332641602	-5.23905372619629	-0.0718308538198471	0.0368428081274033	-0.00667821150273085
-5.02664184570313	-6.29883241653442	-5.23649168014526	-0.0717558488249779	0.0369765497744083	-0.00658125476911664
-5.02266883850098	-6.29715061187744	-5.22043800354004	-0.0719713121652603	0.0370421670377254	-0.00649431068450212
-5.02657604217529	-6.29277515411377	-5.21848201751709	-0.0720339044928551	0.0370195135474205	-0.00649140635505319
-5.02587366104126	-6.29271364212036	-5.22115039825439	-0.0720884129405022	0.0370319746434689	-0.00643185572698712
-5.02882766723633	-6.29392004013062	-5.21653366088867	-0.0722567811608315	0.0367915332317352	-0.00646292511373758
-5.03285837173462	-6.29582929611206	-5.22549247741699	-0.0722795426845551	0.0367737822234631	-0.00635524513199925
-5.02503490447998	-6.29529190063477	-5.22365188598633	-0.072343572974205	0.0366731286048889	-0.0063586262986064
-5.02786207199097	-6.30063438415527	-5.22848320007324	-0.0723185986280441	0.0365545004606247	-0.00635878182947636
-5.02939605712891	-6.30109596252441	-5.23868227005005	-0.0723572000861168	0.0366064198315144	-0.00636005634441972
-5.02513027191162	-6.29992961883545	-5.23503065109253	-0.0724955126643181	0.03651063144207	-0.00636592088267207
-5.02526092529297	-6.30337619781494	-5.24255514144897	-0.0724686086177826	0.0364906005561352	-0.00642352737486362
-5.00895166397095	-6.2956395149231	-5.23508501052856	-0.0725616961717606	0.0363319292664528	-0.00653094332665205
-5.00667905807495	-6.29220342636108	-5.24684810638428	-0.072492390871048	0.0360804572701454	-0.00688210688531399
-5.00066375732422	-6.29225158691406	-5.24483585357666	-0.0724057555198669	0.036169670522213	-0.00704151997342706
-4.99361610412598	-6.28947830200195	-5.23040246963501	-0.0724380686879158	0.0361790582537651	-0.00721133500337601
-4.99940538406372	-6.28993940353394	-5.22488355636597	-0.0721588656306267	0.0362760350108147	-0.00731010967865586
-4.98936080932617	-6.29045629501343	-5.22378587722778	-0.0722161158919334	0.0363227650523186	-0.00740023935213685
-4.99917316436768	-6.2944712638855	-5.21990585327148	-0.0722465589642525	0.0364244356751442	-0.00740740029141307
-5.00696992874146	-6.30310773849487	-5.22176742553711	-0.072169341146946	0.036627221852541	-0.00736985355615616
-5.009352684021	-6.30389308929443	-5.21728134155273	-0.0724892690777779	0.0366364307701588	-0.00729227531701326
-5.0199933052063	-6.31226825714111	-5.23044729232788	-0.0725190415978432	0.0368019752204418	-0.00732235517352819
-5.01179838180542	-6.30859565734863	-5.23796224594116	-0.0725048258900642	0.0368009470403194	-0.00719159981235862
-5.01910543441772	-6.31487464904785	-5.22906112670898	-0.0727472677826881	0.0368697494268417	-0.00726298568770289
-5.02182006835938	-6.307701587677	-5.23729705810547	-0.0726162269711494	0.0370471440255642	-0.00721257925033569
-5.01268863677979	-6.30779409408569	-5.22627019882202	-0.0728618279099464	0.037037767469883	-0.00718825217336416
-5.02065801620483	-6.31181001663208	-5.22927522659302	-0.0727050751447678	0.0372310057282448	-0.00726082781329751
-5.00804042816162	-6.3029088973999	-5.22694778442383	-0.0727455541491508	0.0373643413186073	-0.00723520712926984
-5.01388311386108	-6.30679702758789	-5.22691297531128	-0.0726822838187218	0.0373897701501846	-0.00728669948875904
-5.01603126525879	-6.30411958694458	-5.22451210021973	-0.0724550038576126	0.0377572402358055	-0.00713311694562435
-5.00857400894165	-6.30347108840942	-5.21072483062744	-0.0724951028823853	0.0377649664878845	-0.00716489506885409
-5.01864910125732	-6.3114857673645	-5.21606349945068	-0.0723139867186546	0.0381224825978279	-0.00713819125667214
-5.00849628448486	-6.31111097335815	-5.22153186798096	-0.0723521932959557	0.0383658856153488	-0.00717786513268948
-5.01783752441406	-6.3152904510498	-5.22023439407349	-0.072344496846199	0.0385319478809834	-0.00717703904956579
-5.00991249084473	-6.31353282928467	-5.2268328666687	-0.0722240507602692	0.0387450940907002	-0.00715688383206725
-5.00456285476685	-6.31820297241211	-5.21469831466675	-0.0723285526037216	0.0387883149087429	-0.00711927376687527
-5.00927591323853	-6.31931066513062	-5.22458839416504	-0.0720815360546112	0.0391208492219448	-0.00710409227758646
-4.99926662445068	-6.31409406661987	-5.20571041107178	-0.072198674082756	0.0392735525965691	-0.00698297144845128
-5.00173234939575	-6.31928300857544	-5.20809984207153	-0.0722260475158691	0.0393197052180767	-0.00696652894839644
-4.99843883514404	-6.31267166137695	-5.20761299133301	-0.0720242857933044	0.0394911579787731	-0.00684779928997159
-4.99176454544067	-6.31023359298706	-5.19690656661987	-0.0721487700939178	0.0395537205040455	-0.00682688225060701
-4.99720525741577	-6.31134223937988	-5.19690132141113	-0.0719215497374535	0.0397364087402821	-0.00676946109160781
-4.98787832260132	-6.30788660049438	-5.19462966918945	-0.0719621330499649	0.0398033410310745	-0.00672014709562063
-4.99114656448364	-6.30958652496338	-5.19108963012695	-0.0719247087836266	0.0399068109691143	-0.00667663896456361
-4.98954677581787	-6.30808591842651	-5.20097255706787	-0.0717959105968475	0.0400768965482712	-0.00660749524831772
-4.98238849639893	-6.30385112762451	-5.19160604476929	-0.0718819722533226	0.0399850755929947	-0.00655241217464209
-4.98899269104004	-6.30681419372559	-5.19182682037354	-0.0717826709151268	0.0401278994977474	-0.00645435694605112
-4.98236703872681	-6.30446624755859	-5.18972301483154	-0.0717634409666061	0.0401553772389889	-0.00636718608438969
-4.98291444778442	-6.30577516555786	-5.19416570663452	-0.0717700272798538	0.0401381142437458	-0.00635405443608761
-4.98063182830811	-6.30751323699951	-5.19686126708984	-0.071701891720295	0.0403057336807251	-0.00626232661306858
-4.97793483734131	-6.30702018737793	-5.18378591537476	-0.0717437639832497	0.040371235460043	-0.00624375464394689
-4.98313093185425	-6.30637407302856	-5.19782066345215	-0.0716119036078453	0.0403843447566032	-0.00613529281690717
-4.97989177703857	-6.30882596969604	-5.18406200408936	-0.071752205491066	0.0405011139810085	-0.00602400209754705
-4.98275899887085	-6.30758142471313	-5.19003868103027	-0.0716314315795898	0.0405975840985775	-0.00595900230109692
-4.97808218002319	-6.30744791030884	-5.18967962265015	-0.0715381279587746	0.0406198017299175	-0.00589901441708207
-4.97794437408447	-6.30904531478882	-5.1847243309021	-0.0716779753565788	0.0406671315431595	-0.00582459149882197
-4.9848804473877	-6.31036329269409	-5.18995475769043	-0.0714748948812485	0.0408219322562218	-0.00570904510095716
-4.97873735427856	-6.30716943740845	-5.17939281463623	-0.0716302469372749	0.0407571531832218	-0.00563075952231884
-4.98393535614014	-6.31614208221436	-5.19350814819336	-0.0714812129735947	0.0408087372779846	-0.00554477237164974
-4.98337078094482	-6.31279611587524	-5.18264722824097	-0.0715181529521942	0.0409165844321251	-0.00540203973650932
-4.98696279525757	-6.31814813613892	-5.19041538238525	-0.0714717134833336	0.0408669821918011	-0.00535991322249174
-4.98986721038818	-6.3209753036499	-5.19133853912354	-0.0713881552219391	0.0409419760107994	-0.00526803731918335
-4.99236917495728	-6.32518100738525	-5.19633531570435	-0.0714409127831459	0.0409989692270756	-0.0052897147834301
-4.99800157546997	-6.32918119430542	-5.19714546203613	-0.0711823925375938	0.0410448350012302	-0.00520067056640983
-4.99317932128906	-6.33249568939209	-5.19205522537231	-0.0712843537330627	0.0410085543990135	-0.00512363342568278
-5.00641012191772	-6.34097719192505	-5.20234966278076	-0.0709958523511887	0.0411750040948391	-0.00506502669304609
-4.9997353553772	-6.33673858642578	-5.19888734817505	-0.0708898454904556	0.0411492735147476	-0.00499461265280843
-5.00918054580688	-6.34419345855713	-5.20608854293823	-0.0707977414131165	0.0410567745566368	-0.00506874686107039
-5.01194143295288	-6.35071849822998	-5.20329141616821	-0.0705975741147995	0.0412419065833092	-0.00489699188619852
-5.01281070709229	-6.35228967666626	-5.20136404037476	-0.0706320777535439	0.0410644263029099	-0.00492529990151525
-5.02219390869141	-6.36209011077881	-5.208336353302	-0.070406511425972	0.0411698445677757	-0.00478675076738
-5.0164361000061	-6.36480236053467	-5.21276044845581	-0.0704205930233002	0.0411957576870918	-0.00471961032599211
-5.03125953674316	-6.37316417694092	-5.21003437042236	-0.0702481716871262	0.0412028692662716	-0.00458678742870688
-5.02876424789429	-6.37577486038208	-5.21524238586426	-0.0701413005590439	0.041317243129015	-0.00442741625010967
-5.02785968780518	-6.37960720062256	-5.21104717254639	-0.0701743364334106	0.0412783995270729	-0.00438417587429285
-5.04084062576294	-6.38300895690918	-5.22455215454102	-0.0698854178190231	0.0414816215634346	-0.004256930667907
-5.03582191467285	-6.38508605957031	-5.21754169464111	-0.0699594765901566	0.0414805375039577	-0.0041504492983222
-5.04764699935913	-6.39499092102051	-5.21805715560913	-0.0698656365275383	0.041638046503067	-0.00410777935758233
-5.04546451568604	-6.39633703231812	-5.22227430343628	-0.0697174221277237	0.041646983474493	-0.00395223032683134
-5.04324674606323	-6.40375328063965	-5.21392011642456	-0.0698140636086464	0.0416816063225269	-0.00392542127519846
-5.05337190628052	-6.40923023223877	-5.22790765762329	-0.0695592537522316	0.0418490841984749	-0.00385727663524449
-5.04677724838257	-6.40996170043945	-5.21788644790649	-0.0696637481451035	0.0419165976345539	-0.00373306660912931
-5.05426216125488	-6.41735315322876	-5.22079944610596	-0.0696700438857079	0.0419494658708572	-0.00369245070032775
-5.05269193649292	-6.4204158782959	-5.22157859802246	-0.069562055170536	0.0419896580278873	-0.00358857330866158
-5.04690313339233	-6.42002582550049	-5.21834230422974	-0.0696260929107666	0.0419537276029587	-0.00353664625436068
-5.04952192306519	-6.43006706237793	-5.22891664505005	-0.0695725753903389	0.0419056266546249	-0.00356477382592857
-5.04567909240723	-6.42700433731079	-5.22434425354004	-0.0694138556718826	0.0417722649872303	-0.00362885510548949
-5.04290533065796	-6.42981958389282	-5.22305536270142	-0.0694514587521553	0.0416993387043476	-0.00364921591244638
-5.0449104309082	-6.43523216247559	-5.22836685180664	-0.0693100914359093	0.0418254099786282	-0.00363892992027104
-5.0441312789917	-6.43237590789795	-5.22029304504395	-0.0691997185349464	0.0417967364192009	-0.0035550796892494
-5.05450439453125	-6.44016361236572	-5.22833728790283	-0.069116085767746	0.0419485308229923	-0.00350458547472954
-5.05897665023804	-6.44358825683594	-5.22118282318115	-0.0690088495612144	0.0422435067594051	-0.00332614267244935
-5.05861473083496	-6.44427537918091	-5.21781063079834	-0.069109246134758	0.0421510934829712	-0.00325758475810289
-5.07164716720581	-6.45557117462158	-5.21983480453491	-0.0690165385603905	0.0424391627311707	-0.00310499826446176
-5.06948661804199	-6.45078182220459	-5.22456121444702	-0.0690221562981606	0.0425363294780254	-0.00304761901497841
-5.07372522354126	-6.4609751701355	-5.2235369682312	-0.0691117569804192	0.0425005257129669	-0.00298866559751332
-5.08175802230835	-6.46530151367188	-5.22723340988159	-0.0689568519592285	0.0428143106400967	-0.00295469164848328
-5.07570695877075	-6.46574306488037	-5.21071290969849	-0.0691047087311745	0.0428291074931622	-0.00279007386416197
-5.08201789855957	-6.47127246856689	-5.22296810150146	-0.0690170899033546	0.0430024191737175	-0.00277956621721387
-5.07733583450317	-6.47203207015991	-5.21599626541138	-0.0689778551459312	0.0431420169770718	-0.00263202819041908
-5.08144664764404	-6.47218132019043	-5.21023750305176	-0.0689869746565819	0.0432008057832718	-0.00270837103016675
-5.08467054367065	-6.47574710845947	-5.20673704147339	-0.0688864514231682	0.0434124916791916	-0.00252358871512115
-5.07904672622681	-6.47701263427734	-5.20415592193604	-0.0690232738852501	0.043420672416687	-0.0023933092597872
-5.08674335479736	-6.47804307937622	-5.20470237731934	-0.0688883811235428	0.0435091182589531	-0.00233648205175996
-5.08122873306274	-6.48133039474487	-5.20824909210205	-0.0688487216830254	0.0437040105462074	-0.00225091120228171
-5.08452939987183	-6.4792742729187	-5.21041345596313	-0.0688201412558556	0.0437685288488865	-0.00209726532921195
-5.08605241775513	-6.47852849960327	-5.21555757522583	-0.0686940252780914	0.0439107939600945	-0.00204582721926272
-5.08062219619751	-6.47574138641357	-5.2105712890625	-0.068747267127037	0.0438553430140018	-0.00192249682731926
-5.08637046813965	-6.47822761535645	-5.20976114273071	-0.0685887485742569	0.044125784188509	-0.00181749335024506
-5.07818126678467	-6.472571849823	-5.21363687515259	-0.0684418529272079	0.0440892204642296	-0.00173180724959821
-5.08458375930786	-6.47626543045044	-5.21216869354248	-0.0685604140162468	0.0442641600966454	-0.00164329411927611
-5.0833854675293	-6.47076892852783	-5.21695375442505	-0.068409226834774	0.0444054454565048	-0.00153208267875016
-5.07936334609985	-6.46895694732666	-5.20675325393677	-0.0684952512383461	0.0444264970719814	-0.00140885496512055
-5.08312273025513	-6.47412109375	-5.21730613708496	-0.0684146732091904	0.0444590114057064	-0.00135761604178697
-5.08014678955078	-6.46985578536987	-5.20803880691528	-0.0684607103466988	0.0446290820837021	-0.00126682233531028
-5.07695198059082	-6.46937942504883	-5.20722913742065	-0.0685264319181442	0.0445667468011379	-0.00129747099708766
-5.08501291275024	-6.46887397766113	-5.20965719223022	-0.0685564279556274	0.0447035580873489	-0.00113823625724763
-5.0797266960144	-6.46358871459961	-5.21166086196899	-0.0685842111706734	0.0446649976074696	-0.00108172942418605
-5.08049392700195	-6.46733951568604	-5.20590400695801	-0.0686593875288963	0.0447062589228153	-0.00104551808908582
-5.0856146812439	-6.4672794342041	-5.20992183685303	-0.0684544518589973	0.0450534969568253	-0.000973364047240466
-5.07921028137207	-6.46137857437134	-5.20435571670532	-0.0685980021953583	0.0449680536985397	-0.000902552390471101
-5.09082126617432	-6.47314500808716	-5.20728445053101	-0.0685272887349129	0.045140765607357	-0.000950024113990366
-5.08459520339966	-6.46572399139404	-5.19799470901489	-0.0684024095535278	0.0453842282295227	-0.000825170893222094
-5.08738088607788	-6.46685361862183	-5.20628595352173	-0.0684285461902618	0.0453746616840363	-0.000846607028506696
-5.09521484375	-6.46704912185669	-5.20189619064331	-0.068245142698288	0.045711625367403	-0.000770343584008515
-5.08767938613892	-6.46473169326782	-5.19276905059814	-0.0683094933629036	0.0457396917045116	-0.000760806200560182
-5.09704446792603	-6.47119808197021	-5.2032675743103	-0.0681856423616409	0.0458862148225307	-0.000732658954802901
-5.09127902984619	-6.46972894668579	-5.20067977905273	-0.0682150721549988	0.0460896901786327	-0.000682334532029927
-5.08976745605469	-6.46807479858398	-5.19211530685425	-0.0681943073868752	0.046088233590126	-0.000622570572886616
-5.09707164764404	-6.4700140953064	-5.20026302337646	-0.0680876970291138	0.0463105142116547	-0.000703879224602133
-5.09416198730469	-6.46894598007202	-5.18318367004395	-0.0681910738348961	0.0464975573122501	-0.000613968644756824
-5.09821605682373	-6.47242212295532	-5.1848840713501	-0.0681610703468323	0.0466505773365498	-0.000699734257068485
-5.094801902771	-6.46902322769165	-5.18486404418945	-0.068113885819912	0.0467885509133339	-0.000586088106501848
-5.09318017959595	-6.46888160705566	-5.17756223678589	-0.0682435408234596	0.0469239167869091	-0.000652477552648634
-5.10107946395874	-6.46962690353394	-5.18070650100708	-0.068049930036068	0.0471321418881416	-0.000596758152823895
-5.09185600280762	-6.46680355072021	-5.16704559326172	-0.0682196244597435	0.0472102202475071	-0.000608120346441865
-5.10285806655884	-6.46841430664063	-5.16842842102051	-0.0681885182857513	0.0474001355469227	-0.000666576437652111
-5.0981764793396	-6.46340560913086	-5.15956020355225	-0.0681669861078262	0.0474828854203224	-0.000635918811894953
-5.09794187545776	-6.46567583084106	-5.15167045593262	-0.0683422833681107	0.0476054027676582	-0.000653582974337041
-5.10272598266602	-6.46483612060547	-5.15693235397339	-0.0682730302214623	0.047728531062603	-0.000766253855545074
-5.10008001327515	-6.46226263046265	-5.14366769790649	-0.0682578459382057	0.0478371605277061	-0.000707143626641482
-5.09853887557983	-6.4613676071167	-5.14309787750244	-0.0684990137815475	0.0479835942387581	-0.000750865379814059
-5.1047945022583	-6.4609317779541	-5.15075635910034	-0.0682649835944176	0.0479625910520554	-0.000785509997513145
-5.09463262557983	-6.45932006835938	-5.14424324035645	-0.0683713033795357	0.0479968301951885	-0.000824030314106494
-5.10699653625488	-6.46357107162476	-5.1466007232666	-0.0683566555380821	0.0481550842523575	-0.000865792273543775
-5.10079860687256	-6.45918893814087	-5.14843606948853	-0.0681810826063156	0.0482592061161995	-0.000899709761142731
-5.1006817817688	-6.45691204071045	-5.14097738265991	-0.0682963654398918	0.0481387488543987	-0.0009518550359644
-5.11067867279053	-6.46386814117432	-5.15325403213501	-0.0681580826640129	0.0484194792807102	-0.00100018328521401
-5.09744358062744	-6.45447874069214	-5.14918756484985	-0.0680882856249809	0.0483631193637848	-0.00100618647411466
-5.10875368118286	-6.46383237838745	-5.14421224594116	-0.068209171295166	0.0484765060245991	-0.00114797498099506
-5.10882949829102	-6.46058654785156	-5.14567804336548	-0.0680156052112579	0.0486289262771606	-0.00113783380948007
-5.10306978225708	-6.46289682388306	-5.13555288314819	-0.0682077556848526	0.0485719181597233	-0.00117438356392086
-5.11575269699097	-6.46707248687744	-5.14605140686035	-0.0680102631449699	0.0487821325659752	-0.00128004769794643
-5.10553359985352	-6.46149396896362	-5.14148235321045	-0.0679638683795929	0.0488033331930637	-0.00134092115331441
-5.10934829711914	-6.46859550476074	-5.14371347427368	-0.0678978338837624	0.0487506613135338	-0.00150298583321273
-5.11311054229736	-6.47014808654785	-5.1501030921936	-0.0676100999116898	0.0490433946251869	-0.00138872372917831
-5.10615062713623	-6.46678686141968	-5.14794683456421	-0.0676861554384232	0.048934880644083	-0.00145906279794872
-5.10991048812866	-6.47271585464478	-5.15135955810547	-0.0674975961446762	0.0489964745938778	-0.00145502726081759
-5.10332584381104	-6.46882677078247	-5.15166330337524	-0.0673652216792107	0.0491739511489868	-0.00150463241152465
-5.10105895996094	-6.46783113479614	-5.14464664459229	-0.0674735978245735	0.0490947403013706	-0.0015635039890185
-5.10740900039673	-6.47249889373779	-5.15161657333374	-0.067351721227169	0.0493572168052197	-0.00158149714116007
-5.1027979850769	-6.46816682815552	-5.14181661605835	-0.0672978684306145	0.0494308359920979	-0.00164727889932692
-5.09979772567749	-6.46910524368286	-5.14899492263794	-0.0672766417264938	0.0493654794991016	-0.00169764377642423
-5.10208797454834	-6.47158288955688	-5.14811897277832	-0.0671017318964005	0.049621507525444	-0.0016589427832514
-5.09154081344604	-6.46527910232544	-5.14267539978027	-0.067094013094902	0.0496176108717918	-0.00171356077771634
-5.09840774536133	-6.47168302536011	-5.13969659805298	-0.0670995265245438	0.0497412383556366	-0.00174342573154718
-5.0935115814209	-6.46676635742188	-5.13868761062622	-0.0669265240430832	0.0498708337545395	-0.00174004468135536
-5.08953189849854	-6.46437692642212	-5.14376020431519	-0.0669148862361908	0.0498024448752403	-0.00176553067285568
-5.0866756439209	-6.46555852890015	-5.15222454071045	-0.066719576716423	0.0500060506165028	-0.0017421105876565
-5.08416223526001	-6.46301603317261	-5.14710998535156	-0.0667288526892662	0.0501019321382046	-0.00171562540344894
-5.08572912216187	-6.46450567245483	-5.14721727371216	-0.0665877237915993	0.0501847341656685	-0.00175417331047356
-5.07777976989746	-6.45989036560059	-5.14182758331299	-0.0665329173207283	0.0502412728965282	-0.00171052280347794
-5.07741022109985	-6.46127796173096	-5.1439962387085	-0.0665746703743935	0.0502477735280991	-0.00177877768874168
-5.07812643051147	-6.45634841918945	-5.14624547958374	-0.0662952587008476	0.0503542721271515	-0.0017987743485719
-5.06720542907715	-6.45444822311401	-5.1451849937439	-0.0665030628442764	0.0503112301230431	-0.00179548072628677
-5.07600164413452	-6.45803260803223	-5.15191984176636	-0.066440150141716	0.0504186116158962	-0.00182655022945255
-5.0630841255188	-6.44912099838257	-5.14660310745239	-0.0663062408566475	0.0504249110817909	-0.00183466589078307
-5.06294584274292	-6.44981098175049	-5.14560890197754	-0.0663942843675613	0.0503194332122803	-0.00177750771399587
-5.06577968597412	-6.45340776443481	-5.15222835540771	-0.0662073642015457	0.0506267473101616	-0.00176532880868763
-5.05350160598755	-6.44672203063965	-5.14392423629761	-0.0663159936666489	0.0504719913005829	-0.0017903468105942
-5.06064510345459	-6.45177888870239	-5.14711046218872	-0.0663291811943054	0.0506314337253571	-0.00178403407335281
-5.05098009109497	-6.44382286071777	-5.15239572525024	-0.0661465153098106	0.0506373457610607	-0.00173126976005733
-5.04601192474365	-6.44626140594482	-5.14920091629028	-0.0661665797233582	0.050432063639164	-0.0017055687494576
-5.05086946487427	-6.44658136367798	-5.16338920593262	-0.0659385621547699	0.0506373830139637	-0.00169190485030413
-5.03806495666504	-6.44043302536011	-5.15345811843872	-0.0659942701458931	0.0504457615315914	-0.00157314108218998
-5.04338645935059	-6.44281911849976	-5.15702486038208	-0.0659745559096336	0.0504613518714905	-0.00159845605958253
-5.03707981109619	-6.44144439697266	-5.16442394256592	-0.0659218356013298	0.0505740232765675	-0.00158924178685993
-5.02847242355347	-6.44134140014648	-5.1560959815979	-0.0660461336374283	0.0504235923290253	-0.00156884558964521
-5.03020715713501	-6.4461145401001	-5.15934324264526	-0.0660690441727638	0.0505473539233208	-0.0015479123685509
-5.02703523635864	-6.44316244125366	-5.15796041488647	-0.0660174489021301	0.050514493137598	-0.00152317655738443
-5.02410745620728	-6.44434976577759	-5.1515736579895	-0.0662622451782227	0.0503926165401936	-0.00151284621097147
-5.0255446434021	-6.44448280334473	-5.15901565551758	-0.0660898461937904	0.0505400970578194	-0.00156752264592797
-5.01685476303101	-6.44241571426392	-5.15124750137329	-0.066167451441288	0.0504255630075932	-0.00159712077584118
-5.0221700668335	-6.45020723342896	-5.15469121932983	-0.0662415027618408	0.0504372678697109	-0.00166290439665318
-5.01989030838013	-6.44882678985596	-5.15194845199585	-0.0663520470261574	0.050516314804554	-0.00173646444454789
-5.0187840461731	-6.4461030960083	-5.153564453125	-0.0663017556071281	0.0504538230597973	-0.00190755992662162
-5.02145051956177	-6.4485125541687	-5.16051959991455	-0.066179521381855	0.0504197143018246	-0.00196901010349393
[truncated: 20,135 more rows]
