# Supplementary material for: Identification of Haptic Based Guiding Using Hard Reins
Source: PLoS One. 2015 Jul 22;10(7):e0132020. doi: 10.1371/journal.pone.0132020 (PMC4511788; doi:10.1371/journal.pone.0132020)
Supplement: S5 File — (ZIP) [file pone.0132020.s005.zip › Exp2_ForceData1/Subject1/path1/T10.csv]

Force X (N)	Force Y (N)	Force Z (N)	Torque X (N-m)	Torque Y (N-m)	Torque Z (N-m)	Frequency = 10000	Averaging Level = 16	F/T Serial Number = FT11772	Time Started = 19/02/2013 12:49:04
-5.84170246124268	-6.30643272399902	-10.971510887146	-0.139932736754417	-0.0120562687516212	-0.150917068123817
-5.84452152252197	-6.31672096252441	-10.9564552307129	-0.1399787068367	-0.0123939486220479	-0.150841757655144
-5.84903383255005	-6.30764436721802	-10.9665441513062	-0.13991741836071	-0.0122687527909875	-0.151108309626579
-5.85254573822021	-6.31790351867676	-10.9489126205444	-0.139878869056702	-0.0125476969406009	-0.151154741644859
-5.85537195205688	-6.30853652954102	-10.9555253982544	-0.13984726369381	-0.0123925283551216	-0.151380181312561
-5.8556056022644	-6.31651782989502	-10.930814743042	-0.139826029539108	-0.0125376516953111	-0.151373878121376
-5.86198139190674	-6.30812406539917	-10.9651594161987	-0.139827117323875	-0.0125027792528272	-0.151592895388603
-5.86284637451172	-6.31894207000732	-10.9301958084106	-0.139870703220367	-0.0126554341986775	-0.151690468192101
-5.86208343505859	-6.30557584762573	-10.9421548843384	-0.139730170369148	-0.0125282946974039	-0.151910588145256
-5.86586236953735	-6.31893348693848	-10.9272327423096	-0.139836847782135	-0.0126895476132631	-0.151891052722931
-5.86687755584717	-6.30569648742676	-10.929648399353	-0.139737129211426	-0.0125275356695056	-0.152234107255936
-5.87219762802124	-6.31205701828003	-10.9421586990356	-0.139650523662567	-0.0128464577719569	-0.152186304330826
-5.86634731292725	-6.30299949645996	-10.925368309021	-0.139583215117455	-0.0127246771007776	-0.152567133307457
-5.87667179107666	-6.31031084060669	-10.9402828216553	-0.139530912041664	-0.0128988716751337	-0.152502432465553
-5.8730788230896	-6.31122875213623	-10.9085092544556	-0.139622941613197	-0.0128451948985457	-0.152801439166069
-5.87818193435669	-6.30451059341431	-10.9473171234131	-0.139441847801208	-0.0130282156169415	-0.152848526835442
-5.87677907943726	-6.31100034713745	-10.9139833450317	-0.139504075050354	-0.0131495352834463	-0.153154566884041
-5.87946939468384	-6.29924154281616	-10.9374380111694	-0.139438956975937	-0.0131356716156006	-0.153253465890884
-5.88424587249756	-6.31016778945923	-10.9099864959717	-0.139436528086662	-0.0134102934971452	-0.153194010257721
-5.8801064491272	-6.29635715484619	-10.9097394943237	-0.139409363269806	-0.013301563449204	-0.153608784079552
-5.89053201675415	-6.30424547195435	-10.922887802124	-0.139283329248428	-0.0136192617937922	-0.153608649969101
-5.88412618637085	-6.29776191711426	-10.8957185745239	-0.139335930347443	-0.0136703681200743	-0.153989374637604
-5.89196634292603	-6.2973370552063	-10.917236328125	-0.139234319329262	-0.0138391694054008	-0.154073923826218
-5.89344882965088	-6.30453824996948	-10.8839864730835	-0.139288127422333	-0.0141218714416027	-0.154287800192833
-5.8960337638855	-6.28960657119751	-10.9071092605591	-0.139191657304764	-0.0141174737364054	-0.154565677046776
-5.90195560455322	-6.30070066452026	-10.8990182876587	-0.13909475505352	-0.0145451920107007	-0.154689237475395
-5.90074443817139	-6.28951168060303	-10.8855104446411	-0.139198511838913	-0.0145713295787573	-0.155074387788773
-5.91072273254395	-6.29251575469971	-10.9020729064941	-0.139115378260612	-0.0149324825033545	-0.155017331242561
-5.90817022323608	-6.28622436523438	-10.8701410293579	-0.139206573367119	-0.0150532182306051	-0.155415222048759
-5.91764640808105	-6.28405284881592	-10.9011087417603	-0.139094024896622	-0.0152890477329493	-0.155504807829857
-5.91811513900757	-6.29495716094971	-10.8605375289917	-0.139242738485336	-0.0155177805572748	-0.155794128775597
-5.92835760116577	-6.27904081344604	-10.8714780807495	-0.139163002371788	-0.015688693150878	-0.155969083309174
-5.93218994140625	-6.29199504852295	-10.8501567840576	-0.139224499464035	-0.016013290733099	-0.156076684594154
-5.93867969512939	-6.28255128860474	-10.8729457855225	-0.139134243130684	-0.0161001458764076	-0.156371057033539
-5.9467887878418	-6.29274797439575	-10.8416118621826	-0.13921594619751	-0.0164182726293802	-0.156535476446152
-5.95555973052979	-6.28096008300781	-10.8574695587158	-0.139179185032845	-0.0164554063230753	-0.156796917319298
-5.96463298797607	-6.29205369949341	-10.8375997543335	-0.139138609170914	-0.0168467033654451	-0.156820058822632
-5.9674506187439	-6.28550910949707	-10.8269634246826	-0.139208778738976	-0.0167552847415209	-0.157211542129517
-5.98267412185669	-6.29233837127686	-10.8476839065552	-0.139164820313454	-0.0172094590961933	-0.157181650400162
-5.98370742797852	-6.29035377502441	-10.8154554367065	-0.139272928237915	-0.0172305442392826	-0.15764045715332
-5.99783420562744	-6.29054069519043	-10.8357496261597	-0.139111772179604	-0.0175736136734486	-0.15761387348175
-6.00124406814575	-6.29642629623413	-10.7984790802002	-0.139273196458817	-0.0176136195659637	-0.157975196838379
-6.01165819168091	-6.29128789901733	-10.8309841156006	-0.139100775122643	-0.0178828500211239	-0.15801839530468
-6.0149507522583	-6.29880666732788	-10.7981815338135	-0.1392452865839	-0.0180799532681704	-0.158347427845001
-6.02624559402466	-6.29260778427124	-10.8176822662354	-0.139117002487183	-0.0182438567280769	-0.15846911072731
-6.03325414657593	-6.3056263923645	-10.7886304855347	-0.13918736577034	-0.0185038484632969	-0.158605307340622
-6.03865146636963	-6.29600715637207	-10.8026475906372	-0.139112427830696	-0.018546475097537	-0.158901169896126
-6.04391241073608	-6.30754995346069	-10.7864694595337	-0.13912858068943	-0.0188841223716736	-0.158978700637817
-6.04745388031006	-6.29519844055176	-10.7872467041016	-0.139071062207222	-0.0188187584280968	-0.15926319360733
-6.05974388122559	-6.31185913085938	-10.7815084457397	-0.139107450842857	-0.019127668812871	-0.159131541848183
-6.05753660202026	-6.30247640609741	-10.7621870040894	-0.139083355665207	-0.0191979277879	-0.159408316016197
-6.06814289093018	-6.31214094161987	-10.7791528701782	-0.138962879776955	-0.0194924995303154	-0.159244522452354
-6.06553983688354	-6.31166839599609	-10.7428684234619	-0.139024764299393	-0.019500982016325	-0.159490704536438
-6.07960319519043	-6.31265163421631	-10.7594652175903	-0.138877511024475	-0.0196517128497362	-0.159293636679649
-6.07770538330078	-6.32014894485474	-10.7184925079346	-0.138943552970886	-0.0197956971824169	-0.159315943717957
-6.08268117904663	-6.31478452682495	-10.7422914505005	-0.138880670070648	-0.0198192074894905	-0.159289434552193
-6.08860015869141	-6.32893657684326	-10.7235336303711	-0.138815730810165	-0.0200706794857979	-0.159186691045761
-6.08966684341431	-6.32043647766113	-10.7197189331055	-0.138800516724586	-0.0200068820267916	-0.159278079867363
-6.09432411193848	-6.33527803421021	-10.7028455734253	-0.138760134577751	-0.020232155919075	-0.158988475799561
-6.09489870071411	-6.3291974067688	-10.7016954421997	-0.138707116246223	-0.0201579667627811	-0.15916083753109
-6.10542726516724	-6.34144973754883	-10.7046976089478	-0.138665422797203	-0.0203124433755875	-0.158892288804054
-6.10219383239746	-6.34079456329346	-10.6758642196655	-0.138677403330803	-0.0202965028584003	-0.159068316221237
-6.11084461212158	-6.34335327148438	-10.6944217681885	-0.138586118817329	-0.0204344093799591	-0.158730551600456
-6.10266065597534	-6.34917116165161	-10.6545095443726	-0.138589635491371	-0.0203993022441864	-0.158805727958679
-6.11397838592529	-6.34872388839722	-10.6888570785522	-0.138459861278534	-0.0205255225300789	-0.158568575978279
-6.10971021652222	-6.35241603851318	-10.6422424316406	-0.138547345995903	-0.0205425731837749	-0.158651754260063
-6.11661863327026	-6.35326528549194	-10.6710443496704	-0.138348713517189	-0.0204728860408068	-0.158379524946213
-6.10906362533569	-6.35944032669067	-10.6334934234619	-0.138431563973427	-0.0205449368804693	-0.158341929316521
-6.11336326599121	-6.35321187973022	-10.6609697341919	-0.138310730457306	-0.0206066872924566	-0.158111184835434
-6.10815048217773	-6.36092090606689	-10.6247234344482	-0.138479366898537	-0.0207317676395178	-0.158017188310623
-6.1069860458374	-6.35011005401611	-10.6400585174561	-0.138301119208336	-0.0206641256809235	-0.157855838537216
-6.10413265228271	-6.36067628860474	-10.5999488830566	-0.138407677412033	-0.0207143127918243	-0.157616704702377
-6.10089111328125	-6.34777975082397	-10.6228694915771	-0.138374611735344	-0.020717142149806	-0.157570198178291
-6.09723234176636	-6.35763120651245	-10.6017436981201	-0.138342276215553	-0.0208755861967802	-0.157325685024261
-6.09419345855713	-6.3417181968689	-10.598352432251	-0.138352513313293	-0.0207050070166588	-0.157295852899551
-6.0948166847229	-6.35238122940063	-10.5851612091064	-0.138367101550102	-0.0209387894719839	-0.156975924968719
-6.08553075790405	-6.34132051467896	-10.5724668502808	-0.138380378484726	-0.0207349490374327	-0.157041013240814
-6.08796119689941	-6.34197664260864	-10.5884399414063	-0.138231858611107	-0.0210074316710234	-0.156705737113953
-6.07854890823364	-6.33992719650269	-10.5474834442139	-0.138364210724831	-0.0209092237055302	-0.156775608658791
-6.0801157951355	-6.33220291137695	-10.5749044418335	-0.138217061758041	-0.0210165083408356	-0.156425058841705
-6.07503795623779	-6.33500957489014	-10.5400543212891	-0.138316616415977	-0.0210689026862383	-0.156318292021751
-6.07206344604492	-6.3244514465332	-10.5646343231201	-0.138124242424965	-0.0211176536977291	-0.156149715185165
-6.06757879257202	-6.33388662338257	-10.5419664382935	-0.138175934553146	-0.02121976390481	-0.155920580029488
-6.06264734268188	-6.3212947845459	-10.5388956069946	-0.138066664338112	-0.0212217792868614	-0.15589427947998
-6.06379890441895	-6.32898569107056	-10.5340003967285	-0.138043701648712	-0.0213315226137638	-0.155492350459099
-6.05551385879517	-6.31930637359619	-10.5230379104614	-0.13800460100174	-0.0213092546910048	-0.155542090535164
-6.06030607223511	-6.3274188041687	-10.5406589508057	-0.137917533516884	-0.0214777830988169	-0.155173256993294
-6.04881811141968	-6.32296705245972	-10.5086145401001	-0.138003334403038	-0.0214844923466444	-0.155250951647758
-6.05131006240845	-6.31693029403687	-10.5312528610229	-0.13778817653656	-0.0216064453125	-0.154825493693352
-6.04383945465088	-6.32479906082153	-10.4936752319336	-0.137804478406906	-0.0215906463563442	-0.154758363962173
-6.05145835876465	-6.31958961486816	-10.5243072509766	-0.137714117765427	-0.0217840746045113	-0.15453739464283
-6.04424381256104	-6.32287740707397	-10.4855670928955	-0.137803137302399	-0.0218077208846807	-0.154550462961197
-6.04809904098511	-6.31884288787842	-10.5099430084229	-0.137641727924347	-0.0219153109937906	-0.15422722697258
-6.04448843002319	-6.32118368148804	-10.4754371643066	-0.137726604938507	-0.021957928314805	-0.154224678874016
-6.04849863052368	-6.31471157073975	-10.505744934082	-0.137640789151192	-0.0221011079847813	-0.154040098190308
-6.04035615921021	-6.31676721572876	-10.4714021682739	-0.137704789638519	-0.0222076512873173	-0.154090702533722
-6.04718160629272	-6.31383180618286	-10.4891147613525	-0.137609213590622	-0.0223535876721144	-0.153830423951149
-6.04453659057617	-6.31343412399292	-10.4576349258423	-0.137725412845612	-0.0222943928092718	-0.15386089682579
-6.04954767227173	-6.31019449234009	-10.4817314147949	-0.137604355812073	-0.0225395876914263	-0.153687715530396
-6.04074048995972	-6.30788135528564	-10.4433784484863	-0.137684762477875	-0.0226057004183531	-0.153729572892189
-6.05072498321533	-6.30535888671875	-10.4502849578857	-0.137633457779884	-0.0226771216839552	-0.153466448187828
-6.04575634002686	-6.30663919448853	-10.4187154769897	-0.137688457965851	-0.0228091441094875	-0.153523132205009
-6.04787826538086	-6.30469083786011	-10.4471664428711	-0.137625247240067	-0.0229012221097946	-0.153288245201111
-6.04395914077759	-6.30456018447876	-10.4097967147827	-0.137762174010277	-0.0228747632354498	-0.153398871421814
-6.05096626281738	-6.30186080932617	-10.4301357269287	-0.137600556015968	-0.0230422560125589	-0.153142929077148
-6.04408740997314	-6.30490732192993	-10.387170791626	-0.13771915435791	-0.0230609569698572	-0.153219223022461
-6.04984140396118	-6.30316019058228	-10.4132461547852	-0.137596607208252	-0.02323954179883	-0.152956426143646
-6.04650402069092	-6.3051233291626	-10.3813819885254	-0.137686565518379	-0.0231876242905855	-0.153027430176735
-6.05042695999146	-6.30309057235718	-10.4006309509277	-0.1375353038311	-0.0234310384839773	-0.152728408575058
-6.0502610206604	-6.3061089515686	-10.3615961074829	-0.137660503387451	-0.0233289618045092	-0.152792870998383
-6.05538034439087	-6.30355930328369	-10.3845357894897	-0.137626796960831	-0.0234273243695498	-0.152642890810966
-6.04823160171509	-6.3016505241394	-10.3530740737915	-0.137635335326195	-0.023499658331275	-0.152694314718246
-6.05740261077881	-6.30319547653198	-10.3698806762695	-0.137605473399162	-0.02362952940166	-0.152359142899513
-6.05221366882324	-6.30653810501099	-10.3307542800903	-0.137713268399239	-0.02357635833323	-0.152452558279037
-6.05923461914063	-6.30045413970947	-10.3626289367676	-0.137607350945473	-0.0235850103199482	-0.152197644114494
-6.05420351028442	-6.30568981170654	-10.3240003585815	-0.137701600790024	-0.0237432271242142	-0.152162700891495
-6.05516481399536	-6.29593229293823	-10.3362855911255	-0.137644454836845	-0.0236895550042391	-0.152077212929726
-6.05579996109009	-6.30652093887329	-10.2995157241821	-0.137739986181259	-0.023883668705821	-0.151952341198921
-6.05754566192627	-6.29615211486816	-10.3203792572021	-0.137657642364502	-0.0238274931907654	-0.151866048574448
-6.05333948135376	-6.30246067047119	-10.2945346832275	-0.137674927711487	-0.0239136703312397	-0.151770427823067
-6.05427265167236	-6.28966093063354	-10.3088636398315	-0.137626111507416	-0.0238397847861052	-0.151745453476906
-6.05427408218384	-6.30317831039429	-10.2770767211914	-0.137743592262268	-0.0240149032324553	-0.151550769805908
-6.05007648468018	-6.28857374191284	-10.2960910797119	-0.13760444521904	-0.0239985510706902	-0.151526033878326
-6.05018329620361	-6.30229568481445	-10.2652378082275	-0.137696653604507	-0.0240825656801462	-0.151394262909889
-6.05124568939209	-6.28393888473511	-10.2829427719116	-0.137562796473503	-0.0239678807556629	-0.151370987296104
-6.0468921661377	-6.29942226409912	-10.2514085769653	-0.137623026967049	-0.0241083428263664	-0.151155233383179
-6.04589128494263	-6.28365039825439	-10.2663450241089	-0.137586712837219	-0.0240550637245178	-0.151213005185127
-6.04724359512329	-6.29438924789429	-10.2477178573608	-0.137620866298676	-0.0242621880024672	-0.151020213961601
-6.04432582855225	-6.28212022781372	-10.2542724609375	-0.137541651725769	-0.024070106446743	-0.151069298386574
-6.04196405410767	-6.29086112976074	-10.2395401000977	-0.137614741921425	-0.0243386570364237	-0.150860041379929
-6.04304885864258	-6.28064107894897	-10.2453966140747	-0.13745641708374	-0.0241307001560926	-0.150884076952934
-6.04284763336182	-6.28869438171387	-10.2356729507446	-0.13750047981739	-0.0244232136756182	-0.150735586881638
-6.03643989562988	-6.27332544326782	-10.2368040084839	-0.137460961937904	-0.0242787171155214	-0.150831982493401
-6.0412859916687	-6.28279733657837	-10.2355222702026	-0.137381955981255	-0.0245193466544151	-0.150589689612389
-6.03807592391968	-6.27704000473022	-10.2338819503784	-0.137415304780006	-0.0243617240339518	-0.150747910141945
-6.03837871551514	-6.2801685333252	-10.2413778305054	-0.137324914336205	-0.0246299915015697	-0.150529205799103
-6.03372383117676	-6.26772022247314	-10.242112159729	-0.137257292866707	-0.0245990604162216	-0.150675356388092
-6.03907489776611	-6.27833938598633	-10.2322931289673	-0.137142509222031	-0.0247690044343472	-0.150457888841629
-6.03259468078613	-6.26424264907837	-10.2443885803223	-0.137097731232643	-0.0246464889496565	-0.150607272982597
-6.03824043273926	-6.27520608901978	-10.2539405822754	-0.136926203966141	-0.0248841717839241	-0.15043993294239
-6.03234434127808	-6.26185655593872	-10.2502202987671	-0.136897072196007	-0.0248703900724649	-0.150615155696869
-6.03586483001709	-6.27006864547729	-10.2555255889893	-0.136872813105583	-0.02507115714252	-0.150347992777824
-6.0333194732666	-6.26100492477417	-10.2639169692993	-0.136709570884705	-0.0250353254377842	-0.150465488433838
-6.03509330749512	-6.27412366867065	-10.2664747238159	-0.136644288897514	-0.0252322424203157	-0.150417402386665
-6.03504467010498	-6.26100540161133	-10.2688961029053	-0.136610835790634	-0.0250625181943178	-0.150459155440331
-6.03550481796265	-6.27201843261719	-10.2645788192749	-0.136512637138367	-0.0252889767289162	-0.150317206978798
-6.03408098220825	-6.26430511474609	-10.2718372344971	-0.13635990023613	-0.0251752473413944	-0.150434419512749
-6.03531312942505	-6.27502393722534	-10.26953125	-0.136334091424942	-0.0253556985408068	-0.15042071044445
-6.03121900558472	-6.26236772537231	-10.2840871810913	-0.136191487312317	-0.025251567363739	-0.150461673736572
-6.03374767303467	-6.27406883239746	-10.2650337219238	-0.136094719171524	-0.0253584124147892	-0.1503926217556
-6.03280019760132	-6.26428556442261	-10.2973203659058	-0.13593553006649	-0.0252820756286383	-0.150472939014435
-6.03343105316162	-6.27227115631104	-10.2770414352417	-0.135910823941231	-0.0254084262996912	-0.150422215461731
-6.02729940414429	-6.26062154769897	-10.2937612533569	-0.135805010795593	-0.0253433492034674	-0.150493994355202
-6.02797794342041	-6.274254322052	-10.2775983810425	-0.135786935687065	-0.0253993403166533	-0.15040922164917
-6.0276198387146	-6.25920391082764	-10.2984132766724	-0.135613843798637	-0.0253563150763512	-0.150472611188889
-6.02167177200317	-6.26884031295776	-10.2813529968262	-0.135625541210175	-0.0254669431596994	-0.150406733155251
-6.02354192733765	-6.25646543502808	-10.2981452941895	-0.135502994060516	-0.0253574829548597	-0.150440186262131
-6.02073240280151	-6.26380443572998	-10.274019241333	-0.135482981801033	-0.0253986734896898	-0.150361567735672
-6.02046728134155	-6.24998617172241	-10.3029432296753	-0.135407149791718	-0.0253610033541918	-0.150321170687675
-6.0158839225769	-6.25727939605713	-10.2801151275635	-0.135289892554283	-0.0255032014101744	-0.150323316454887
-6.01499462127686	-6.24561738967896	-10.2923936843872	-0.135184779763222	-0.0253776255995035	-0.150333553552628
-6.01179027557373	-6.25104284286499	-10.2759838104248	-0.135113388299942	-0.0255303476005793	-0.150182813405991
-6.00839376449585	-6.24218940734863	-10.2806072235107	-0.135105609893799	-0.0253253094851971	-0.150320127606392
-6.01278829574585	-6.24974822998047	-10.2837982177734	-0.134898468852043	-0.0254662875086069	-0.15012814104557
-6.00912284851074	-6.24233531951904	-10.2794523239136	-0.134966224431992	-0.0252939183264971	-0.150342583656311
-6.00843667984009	-6.24620389938354	-10.2772102355957	-0.134838536381721	-0.0253903120756149	-0.150035262107849
-5.99971485137939	-6.24091863632202	-10.2700099945068	-0.134804725646973	-0.025194525718689	-0.150270074605942
-6.01031923294067	-6.24495124816895	-10.2927703857422	-0.1346794962883	-0.0252375137060881	-0.150075733661652
-6.00159788131714	-6.23895215988159	-10.2646036148071	-0.134656891226768	-0.0251064207404852	-0.150300040841103
-6.00619459152222	-6.24451541900635	-10.2785415649414	-0.134563505649567	-0.0251944456249475	-0.150034531950951
-5.9993577003479	-6.24017667770386	-10.255256652832	-0.134504050016403	-0.0249578226357698	-0.150262460112572
-6.00563669204712	-6.23860597610474	-10.2809772491455	-0.134334340691566	-0.0250588618218899	-0.150044023990631
-5.99772548675537	-6.24009037017822	-10.2523622512817	-0.134373664855957	-0.0248886253684759	-0.150244444608688
-6.00295543670654	-6.23676109313965	-10.2755470275879	-0.134202033281326	-0.0248601268976927	-0.150033712387085
-5.99907159805298	-6.24012756347656	-10.2411985397339	-0.134248614311218	-0.024787487462163	-0.150157541036606
-6.00146102905273	-6.23551273345947	-10.277868270874	-0.134025305509567	-0.0248277988284826	-0.150027632713318
-5.99558877944946	-6.23616886138916	-10.2389106750488	-0.134120315313339	-0.0246550403535366	-0.150217771530151
-6.00439405441284	-6.2347264289856	-10.2605304718018	-0.133914545178413	-0.0246313214302063	-0.1499954611063
-5.99793672561646	-6.23897790908813	-10.2291774749756	-0.134001061320305	-0.0245187114924192	-0.150138631463051
-6.00164031982422	-6.23309659957886	-10.2654466629028	-0.133786469697952	-0.0244596246629953	-0.150046527385712
-5.99967575073242	-6.23889780044556	-10.2251100540161	-0.133828416466713	-0.0242976602166891	-0.150238618254662
-6.00591325759888	-6.22816324234009	-10.2544212341309	-0.133772417902946	-0.0242108274251223	-0.150130242109299
-5.99737787246704	-6.23903703689575	-10.2160730361938	-0.133796870708466	-0.0242324508726597	-0.150162726640701
-6.00200223922729	-6.22833728790283	-10.2441358566284	-0.13366211950779	-0.0239386856555939	-0.150211021304131
-6.00131464004517	-6.23799467086792	-10.223575592041	-0.133672386407852	-0.0239499732851982	-0.150157794356346
-5.99939823150635	-6.22509622573853	-10.2128582000732	-0.133716508746147	-0.0236424934118986	-0.150355711579323
-6.00146961212158	-6.2339186668396	-10.2193746566772	-0.133612036705017	-0.0237434171140194	-0.150153338909149
-5.99686336517334	-6.22446393966675	-10.2071313858032	-0.133671522140503	-0.0232777688652277	-0.150380045175552
-6.00005388259888	-6.22908306121826	-10.223819732666	-0.133592903614044	-0.0233441982418299	-0.150246322154999
-5.99525213241577	-6.22327089309692	-10.1952142715454	-0.133701711893082	-0.023049458861351	-0.150451853871346
-5.99553537368774	-6.2236590385437	-10.206374168396	-0.133582532405853	-0.0231180228292942	-0.150224924087524
-5.98820877075195	-6.21745777130127	-10.1824655532837	-0.13354779779911	-0.0227532479912043	-0.150470122694969
-5.99496459960938	-6.21723175048828	-10.2075824737549	-0.133527249097824	-0.0226358436048031	-0.150271743535995
-5.981201171875	-6.2062554359436	-10.1807832717896	-0.133623257279396	-0.022504385560751	-0.150518327951431
-5.98675012588501	-6.21108531951904	-10.1878118515015	-0.133575975894928	-0.0223843567073345	-0.150265619158745
-5.98036003112793	-6.20207071304321	-10.1705284118652	-0.133643910288811	-0.0220862906426191	-0.150536209344864
-5.98383760452271	-6.2063570022583	-10.1804609298706	-0.13359697163105	-0.0220953729003668	-0.150333479046822
-5.9800591468811	-6.19429636001587	-10.1720943450928	-0.133607730269432	-0.0217930004000664	-0.150666296482086
-5.98515558242798	-6.20182752609253	-10.1665201187134	-0.133626744151115	-0.0218340884894133	-0.150485172867775
-5.97918033599854	-6.18858528137207	-10.1689405441284	-0.133603006601334	-0.0215679351240397	-0.150650605559349
-5.982750415802	-6.19713354110718	-10.1650943756104	-0.133531495928764	-0.0216082390397787	-0.150587797164917
-5.97731113433838	-6.1838207244873	-10.1485109329224	-0.133642256259918	-0.0213661845773458	-0.150876373052597
-5.98279905319214	-6.19136953353882	-10.1592416763306	-0.133605822920799	-0.0214336365461349	-0.150693789124489
-5.97618341445923	-6.1819896697998	-10.1426124572754	-0.133646875619888	-0.02118930965662	-0.150941729545593
-5.98468160629272	-6.18263626098633	-10.1606636047363	-0.133571773767471	-0.0212833918631077	-0.150872409343719
-5.98042011260986	-6.1752462387085	-10.1343650817871	-0.1336689889431	-0.0210308823734522	-0.151179611682892
-5.98825693130493	-6.17803144454956	-10.145583152771	-0.133627101778984	-0.0210621431469917	-0.151004478335381
-5.98364400863647	-6.16892766952515	-10.1253719329834	-0.133629530668259	-0.0208100210875273	-0.151296332478523
-5.99410820007324	-6.17210292816162	-10.1466293334961	-0.133658930659294	-0.0208442937582731	-0.151190713047981
-5.98791074752808	-6.16487550735474	-10.1232471466064	-0.133692443370819	-0.0207943357527256	-0.151512712240219
-5.99759197235107	-6.16558742523193	-10.1431522369385	-0.133593261241913	-0.0207771025598049	-0.151402026414871
-6.00015640258789	-6.16314554214478	-10.1181859970093	-0.13372328877449	-0.0205706655979156	-0.151737183332443
-6.00818920135498	-6.16222763061523	-10.1432771682739	-0.133682087063789	-0.0206866003572941	-0.151644840836525
-6.00409555435181	-6.15699005126953	-10.1161699295044	-0.133778959512711	-0.0204692333936691	-0.152016878128052
-6.01539182662964	-6.15594148635864	-10.1403827667236	-0.133717834949493	-0.0205184984952211	-0.151935651898384
-6.01577997207642	-6.15494346618652	-10.1104402542114	-0.133868858218193	-0.0203098263591528	-0.152239099144936
-6.02182197570801	-6.15311622619629	-10.1356525421143	-0.133836328983307	-0.0204171482473612	-0.152214601635933
-6.01979446411133	-6.15216398239136	-10.1055812835693	-0.133890345692635	-0.02027996070683	-0.152483284473419
-6.02938795089722	-6.14621734619141	-10.1328706741333	-0.133874073624611	-0.0202523861080408	-0.152421370148659
-6.02701759338379	-6.15333366394043	-10.0991840362549	-0.133943364024162	-0.0202714037150145	-0.152633413672447
-6.03213930130005	-6.13766670227051	-10.1329126358032	-0.133843302726746	-0.020232604816556	-0.152687385678291
-6.03472900390625	-6.14904689788818	-10.1099138259888	-0.133905872702599	-0.0202065780758858	-0.152838855981827
-6.040931224823	-6.1368465423584	-10.1203575134277	-0.133796632289886	-0.0201667807996273	-0.152805805206299
-6.03558301925659	-6.14366054534912	-10.0978622436523	-0.133928745985031	-0.0201866496354342	-0.15290579199791
-6.04378509521484	-6.13525056838989	-10.1323404312134	-0.133705288171768	-0.020114341750741	-0.152931690216064
-6.04023456573486	-6.14257383346558	-10.0970153808594	-0.133888989686966	-0.0201138947159052	-0.153103440999985
-6.04490375518799	-6.13425016403198	-10.1247968673706	-0.133800819516182	-0.0200452730059624	-0.152961820363998
-6.04425954818726	-6.14224481582642	-10.0893306732178	-0.133760809898376	-0.0200470853596926	-0.153078556060791
-6.05038022994995	-6.13372707366943	-10.1269483566284	-0.133650466799736	-0.0199783351272345	-0.153101652860641
-6.05178833007813	-6.14485740661621	-10.0958137512207	-0.133662700653076	-0.0200083144009113	-0.153187543153763
-6.05401659011841	-6.13692617416382	-10.1159448623657	-0.133554622530937	-0.01995057053864	-0.15322183072567
-6.05704212188721	-6.14694929122925	-10.0860090255737	-0.133603274822235	-0.0198862534016371	-0.153282642364502
-6.06015634536743	-6.13881731033325	-10.1142578125	-0.133527725934982	-0.0197687558829784	-0.153344243764877
-6.0609073638916	-6.14989519119263	-10.092698097229	-0.133547723293304	-0.0199104975908995	-0.153370544314384
-6.06285047531128	-6.13785457611084	-10.1046419143677	-0.133468344807625	-0.0196780227124691	-0.153512075543404
-6.06796884536743	-6.15239238739014	-10.086501121521	-0.133440762758255	-0.0197717528790236	-0.153436377644539
-6.06924104690552	-6.14113473892212	-10.0945892333984	-0.133429333567619	-0.0196621082723141	-0.153607681393623
-6.07079792022705	-6.15090370178223	-10.0876379013062	-0.133386358618736	-0.0198348257690668	-0.153624176979065
-6.07261896133423	-6.13784742355347	-10.0972414016724	-0.133356541395187	-0.0196092072874308	-0.153794184327126
-6.07882881164551	-6.1500506401062	-10.0933895111084	-0.133290216326714	-0.0197337064892054	-0.153629541397095
-6.07934474945068	-6.14120483398438	-10.0852546691895	-0.133320599794388	-0.0196278020739555	-0.153883442282677
-6.08415842056274	-6.14938735961914	-10.1013889312744	-0.133143648505211	-0.0198868736624718	-0.153792664408684
-6.08255243301392	-6.13928270339966	-10.0954160690308	-0.13322725892067	-0.0196477267891169	-0.154080733656883
-6.08859491348267	-6.14937353134155	-10.0962715148926	-0.133188605308533	-0.0198152847588062	-0.153896868228912
-6.0873875617981	-6.13863515853882	-10.1049690246582	-0.133093312382698	-0.0196902081370354	-0.154139325022697
-6.09147214889526	-6.14813947677612	-10.1027822494507	-0.133043840527534	-0.0198657307773829	-0.154049471020699
-6.09009075164795	-6.13843107223511	-10.1086235046387	-0.133042588829994	-0.0197691358625889	-0.154302537441254
-6.09399318695068	-6.14792346954346	-10.1031217575073	-0.132995575666428	-0.019959969446063	-0.154127046465874
-6.09321212768555	-6.13785076141357	-10.1089019775391	-0.132861077785492	-0.0198726691305637	-0.154412731528282
-6.09993076324463	-6.14854335784912	-10.1217336654663	-0.132886543869972	-0.0200386587530375	-0.15428526699543
-6.09648418426514	-6.13677072525024	-10.113091468811	-0.13283534348011	-0.0199463851749897	-0.154505044221878
-6.09960699081421	-6.14730358123779	-10.1105575561523	-0.132840782403946	-0.0200659297406673	-0.154357820749283
-6.09807777404785	-6.14011573791504	-10.1225776672363	-0.132768169045448	-0.0199019964784384	-0.154586806893349
-6.10074090957642	-6.14734554290771	-10.1230478286743	-0.132749408483505	-0.0201373975723982	-0.154534041881561
-6.09837818145752	-6.13591909408569	-10.122857093811	-0.132736757397652	-0.0199292898178101	-0.154729038476944
-6.10590362548828	-6.14681959152222	-10.1225757598877	-0.132744669914246	-0.0200838875025511	-0.154553145170212
-6.10000228881836	-6.141037940979	-10.1191453933716	-0.132776871323586	-0.019896162673831	-0.154791012406349
-6.10435914993286	-6.14624118804932	-10.1318836212158	-0.132604956626892	-0.0201763473451138	-0.154675021767616
-6.10575771331787	-6.13626146316528	-10.129204750061	-0.132702976465225	-0.0198994316160679	-0.154909670352936
-6.10702228546143	-6.1463098526001	-10.1158123016357	-0.132727846503258	-0.020076859742403	-0.154783859848976
-6.10518503189087	-6.13447570800781	-10.1315431594849	-0.132709696888924	-0.0198854524642229	-0.155043765902519
-6.10894966125488	-6.14377737045288	-10.1289234161377	-0.132622539997101	-0.0200493019074202	-0.15492057800293
-6.10767126083374	-6.13613128662109	-10.1288595199585	-0.132742658257484	-0.0199287105351686	-0.155188784003258
-6.1100549697876	-6.14352655410767	-10.1227531433105	-0.132706969976425	-0.0200287085026503	-0.155017137527466
-6.10742092132568	-6.13057327270508	-10.129900932312	-0.132701471447945	-0.0198134109377861	-0.155244961380959
-6.11320972442627	-6.14055252075195	-10.1324214935303	-0.132784873247147	-0.0199416689574718	-0.155108973383904
-6.1053671836853	-6.13180065155029	-10.1179857254028	-0.132841035723686	-0.0198574550449848	-0.155380740761757
-6.1102933883667	-6.13285732269287	-10.126895904541	-0.132726013660431	-0.0199598520994186	-0.155125096440315
-6.10709524154663	-6.12578296661377	-10.11363697052	-0.132753401994705	-0.0197557136416435	-0.155385836958885
-6.11106395721436	-6.12942266464233	-10.1320886611938	-0.132771179080009	-0.0199492238461971	-0.15516422688961
-6.10594415664673	-6.11828231811523	-10.1116142272949	-0.132810458540916	-0.0197848416864872	-0.155394852161407
-6.10874319076538	-6.12610054016113	-10.120379447937	-0.132773041725159	-0.019882395863533	-0.155148550868034
-6.10257434844971	-6.11964750289917	-10.1012544631958	-0.132875174283981	-0.0196772031486034	-0.155365198850632
-6.109375	-6.11939096450806	-10.1291007995605	-0.13278816640377	-0.0198801830410957	-0.155202761292458
-6.10008192062378	-6.11368083953857	-10.1091165542603	-0.132849663496017	-0.0196809079498053	-0.15536305308342
-6.10825204849243	-6.1153392791748	-10.1187887191772	-0.132733002305031	-0.0197972655296326	-0.155074134469032
-6.09941720962524	-6.11646795272827	-10.0929117202759	-0.132874503731728	-0.019636757671833	-0.155292481184006
-6.105544090271	-6.10920524597168	-10.1277208328247	-0.132695868611336	-0.0196286980062723	-0.15508534014225
-6.09988212585449	-6.11417007446289	-10.0958700180054	-0.132769167423248	-0.0196586791425943	-0.155160307884216
-6.10405254364014	-6.10365772247314	-10.1220426559448	-0.132731527090073	-0.0195060633122921	-0.155111074447632
-6.10205078125	-6.11787509918213	-10.0913753509521	-0.132820695638657	-0.0196293145418167	-0.154932618141174
-6.09738159179688	-6.10572242736816	-10.0999670028687	-0.132835656404495	-0.019394937902689	-0.155123457312584
-6.10127878189087	-6.11338996887207	-10.1162672042847	-0.132732704281807	-0.0194963421672583	-0.154879361391068
-6.09560203552246	-6.10667419433594	-10.0874271392822	-0.132873147726059	-0.0192401167005301	-0.155060708522797
-6.10212755203247	-6.10565948486328	-10.1078548431396	-0.132841065526009	-0.0192735865712166	-0.154832348227501
-6.09695243835449	-6.11064100265503	-10.0699663162231	-0.132899299263954	-0.0192469153553247	-0.154873237013817
-6.09668970108032	-6.10254812240601	-10.1078195571899	-0.132819041609764	-0.0191058181226254	-0.154879882931709
-6.09670639038086	-6.11025762557983	-10.0707120895386	-0.13292233645916	-0.0191074460744858	-0.154812932014465
-6.09826517105103	-6.10137748718262	-10.0889234542847	-0.132922112941742	-0.0189776532351971	-0.154745414853096
-6.09306478500366	-6.10983419418335	-10.0580797195435	-0.133092999458313	-0.0189905613660812	-0.154723465442657
-6.09767055511475	-6.09808874130249	-10.0896844863892	-0.132966101169586	-0.0188182704150677	-0.15466982126236
-6.09811973571777	-6.11126327514648	-10.0671834945679	-0.133121818304062	-0.0189719721674919	-0.154575303196907
-6.09354448318481	-6.09883642196655	-10.0669765472412	-0.133153289556503	-0.0187749080359936	-0.154746383428574
-6.10004758834839	-6.10191535949707	-10.0724544525146	-0.133123710751534	-0.0189536157995462	-0.154406249523163
-6.09797048568726	-6.10027503967285	-10.0546607971191	-0.133185893297195	-0.0187377203255892	-0.154576867818832
-6.10081911087036	-6.10162448883057	-10.076756477356	-0.133239910006523	-0.0189812518656254	-0.154334127902985
-6.09700107574463	-6.09396934509277	-10.0599641799927	-0.133276075124741	-0.0187719296664	-0.154497489333153
-6.1000828742981	-6.09895420074463	-10.0706052780151	-0.133289396762848	-0.0189176183193922	-0.154203072190285
-6.09643220901489	-6.09573078155518	-10.047887802124	-0.133468896150589	-0.0187205318361521	-0.15440933406353
-6.09950685501099	-6.0973687171936	-10.0700559616089	-0.133457332849503	-0.0189752578735352	-0.154184833168983
-6.09580373764038	-6.08613586425781	-10.0574588775635	-0.133464202284813	-0.0188512280583382	-0.154370248317719
-6.09922361373901	-6.09561204910278	-10.05615234375	-0.133526518940926	-0.0189660359174013	-0.154037445783615
-6.09434604644775	-6.08456945419312	-10.0546407699585	-0.133555054664612	-0.0189427230507135	-0.154181957244873
-6.0966968536377	-6.09418535232544	-10.0576858520508	-0.133568108081818	-0.0190383940935135	-0.154036626219749
-6.09454822540283	-6.08011388778687	-10.0616750717163	-0.13360321521759	-0.0189596880227327	-0.154130503535271
-6.09116458892822	-6.09144639968872	-10.0436000823975	-0.133688420057297	-0.0191131178289652	-0.153866097331047
-6.08967638015747	-6.07861471176147	-10.0622301101685	-0.133699402213097	-0.0189459305256605	-0.153882786631584
-6.09182167053223	-6.08840703964233	-10.0556354522705	-0.133703947067261	-0.0191004406660795	-0.153715029358864
-6.08853530883789	-6.076331615448	-10.0519990921021	-0.133753418922424	-0.0189869869500399	-0.153730839490891
-6.0865330696106	-6.08574676513672	-10.0383501052856	-0.13377857208252	-0.0192007925361395	-0.153520539402962
-6.08498573303223	-6.07434177398682	-10.0485715866089	-0.133807644248009	-0.0189034696668386	-0.153539583086967
-6.08428049087524	-6.08593130111694	-10.0488109588623	-0.133865490555763	-0.0191181600093842	-0.15338097512722
-6.08182287216187	-6.07719659805298	-10.0359439849854	-0.133940115571022	-0.0189209338277578	-0.153457671403885
-6.08446884155273	-6.08407640457153	-10.0334672927856	-0.133951649069786	-0.0190935879945755	-0.153126657009125
-6.07807970046997	-6.0765495300293	-10.0267238616943	-0.134001672267914	-0.0188700538128614	-0.153270661830902
-6.08358240127563	-6.08450841903687	-10.0366878509521	-0.134039029479027	-0.0190910194069147	-0.153022691607475
-6.07227373123169	-6.07755661010742	-10.0081748962402	-0.134130626916885	-0.0189895741641521	-0.153172418475151
-6.08192682266235	-6.07831621170044	-10.0394458770752	-0.134094521403313	-0.0190049894154072	-0.152948051691055
-6.07751178741455	-6.08417224884033	-10.0035696029663	-0.134285822510719	-0.0189151186496019	-0.153009414672852
-6.08230495452881	-6.07727336883545	-10.0395269393921	-0.13422903418541	-0.0189745258539915	-0.152928739786148
-6.07844543457031	-6.08111763000488	-10.0086421966553	-0.13435073196888	-0.0189122334122658	-0.152973309159279
-6.08210563659668	-6.07712745666504	-10.0322008132935	-0.134387493133545	-0.0188346114009619	-0.152842104434967
-6.08125019073486	-6.0827693939209	-9.99404144287109	-0.13456603884697	-0.0189049690961838	-0.152962684631348
-6.08121395111084	-6.07605314254761	-10.0326099395752	-0.134540691971779	-0.0188714042305946	-0.152901500463486
-6.08240127563477	-6.07992887496948	-10.0041742324829	-0.134543970227242	-0.0188917424529791	-0.152984842658043
-6.08429145812988	-6.07153224945068	-10.0257978439331	-0.134695425629616	-0.0188636127859354	-0.153006672859192
-6.08644533157349	-6.08220052719116	-10.0023698806763	-0.134785383939743	-0.0189909134060144	-0.152966395020485
-6.08244514465332	-6.06930160522461	-10.0237560272217	-0.134831547737122	-0.0188343580812216	-0.153130352497101
-6.08524751663208	-6.07793951034546	-10.0167770385742	-0.134859874844551	-0.0190337225794792	-0.152997493743896
-6.08364248275757	-6.06468439102173	-10.0147571563721	-0.134958699345589	-0.0189559534192085	-0.153308212757111
-6.08809232711792	-6.07298278808594	-10.0207462310791	-0.134944215416908	-0.0191259644925594	-0.153096348047256
-6.08070611953735	-6.06338262557983	-10.0148878097534	-0.135044246912003	-0.0190660282969475	-0.153405129909515
-6.08992004394531	-6.06889009475708	-10.0331859588623	-0.134983018040657	-0.0191272422671318	-0.153281435370445
-6.08574914932251	-6.06329107284546	-10.020318031311	-0.135103181004524	-0.0190867334604263	-0.153561487793922
-6.08848524093628	-6.06634950637817	-10.0303583145142	-0.135063990950584	-0.0192830916494131	-0.153395682573318
-6.08669853210449	-6.06060743331909	-10.0239181518555	-0.135107174515724	-0.0190793536603451	-0.1536785364151
-6.09186315536499	-6.0655369758606	-10.0489635467529	-0.135091751813889	-0.0193785931915045	-0.153590992093086
-6.09061861038208	-6.06083631515503	-10.024263381958	-0.13518887758255	-0.0192475002259016	-0.153861358761787
-6.09243249893188	-6.06425333023071	-10.0447902679443	-0.135179907083511	-0.0193875171244144	-0.153723046183586
-6.09259986877441	-6.05890321731567	-10.0336313247681	-0.135233655571938	-0.0191920660436153	-0.154029294848442
-6.09723806381226	-6.06620645523071	-10.0521898269653	-0.135216146707535	-0.0194891020655632	-0.153912410140038
-6.09118556976318	-6.05825996398926	-10.0373964309692	-0.135187819600105	-0.019388796761632	-0.154217913746834
-6.10079193115234	-6.06118631362915	-10.0475549697876	-0.13519486784935	-0.0194479711353779	-0.15410178899765
-6.09800386428833	-6.06060934066772	-10.0273218154907	-0.135284647345543	-0.0193262752145529	-0.154385730624199
-6.10672283172607	-6.06007051467896	-10.0597372055054	-0.135199651122093	-0.0194204431027174	-0.154318198561668
-6.10165643692017	-6.05999326705933	-10.0299167633057	-0.13524055480957	-0.0194016750901937	-0.154568791389465
-6.11027097702026	-6.05825567245483	-10.0580558776855	-0.135223373770714	-0.0193980913609266	-0.154546856880188
-6.10563850402832	-6.06381797790527	-10.0229072570801	-0.135321035981178	-0.019516022875905	-0.154745191335678
-6.11156129837036	-6.05422496795654	-10.0657358169556	-0.135162517428398	-0.0194078981876373	-0.15478453040123
-6.10874843597412	-6.06360483169556	-10.0352010726929	-0.135224878787994	-0.0195438284426928	-0.154957100749016
-6.112548828125	-6.05254459381104	-10.0632419586182	-0.135237202048302	-0.0193926692008972	-0.155054807662964
-6.11077404022217	-6.06403112411499	-10.0371856689453	-0.135275304317474	-0.0195952150970697	-0.155058890581131
-6.11446571350098	-6.05214786529541	-10.0607624053955	-0.135179609060287	-0.0195258073508739	-0.155251860618591
-6.11933708190918	-6.06066274642944	-10.0571823120117	-0.135097727179527	-0.0196552313864231	-0.155225723981857
-6.11277914047241	-6.05474138259888	-10.0568752288818	-0.135187610983849	-0.0195430237799883	-0.155585139989853
-6.1209397315979	-6.05782794952393	-10.0696306228638	-0.135102987289429	-0.019757654517889	-0.15539363026619
-6.11521005630493	-6.05658197402954	-10.0436277389526	-0.13509963452816	-0.0196288339793682	-0.155749723315239
-6.12530899047852	-6.05633497238159	-10.0814151763916	-0.13496957719326	-0.0197492148727179	-0.155686780810356
-6.11908626556396	-6.06038856506348	-10.0508365631104	-0.135066986083984	-0.0197409484535456	-0.155925452709198
-6.1255464553833	-6.05316352844238	-10.0905199050903	-0.134911105036736	-0.0196824558079243	-0.155878946185112
-6.12394905090332	-6.0587215423584	-10.0555982589722	-0.134882032871246	-0.0197977889329195	-0.156035482883453
-6.1261248588562	-6.05449056625366	-10.0904808044434	-0.134827762842178	-0.0197659749537706	-0.156144604086876
-6.12826204299927	-6.06291913986206	-10.0627756118774	-0.134857267141342	-0.0199174862354994	-0.156201019883156
-6.12771892547607	-6.05191421508789	-10.085298538208	-0.134790271520615	-0.0197796262800694	-0.156402245163918
-6.12705850601196	-6.06065893173218	-10.0670356750488	-0.134752497076988	-0.0198938585817814	-0.156412914395332
-6.13061046600342	-6.05260848999023	-10.091121673584	-0.134696543216705	-0.0197511557489634	-0.156591668725014
-6.13181638717651	-6.0624885559082	-10.0817899703979	-0.134651005268097	-0.0199377667158842	-0.156580671668053
-6.12564945220947	-6.05417156219482	-10.0877485275269	-0.134593367576599	-0.0197559408843517	-0.156869024038315
-6.13737010955811	-6.0650782585144	-10.0864992141724	-0.134510770440102	-0.019985543563962	-0.15674777328968
-6.13116884231567	-6.05481386184692	-10.0836982727051	-0.134494319558144	-0.0198361929506063	-0.157041221857071
-6.13574123382568	-6.06101846694946	-10.1073122024536	-0.134407833218575	-0.0200404413044453	-0.156983152031898
-6.1314959526062	-6.05685472488403	-10.0877304077148	-0.134402349591255	-0.0199699625372887	-0.157305315136909
-6.14004802703857	-6.06213617324829	-10.1045541763306	-0.134309723973274	-0.0200182422995567	-0.157170370221138
-6.13395214080811	-6.06003904342651	-10.0884027481079	-0.134212166070938	-0.0199669171124697	-0.157443299889565
-6.14393377304077	-6.06455612182617	-10.1142263412476	-0.134194001555443	-0.0200474336743355	-0.157370358705521
-6.14108514785767	-6.06545209884644	-10.0870590209961	-0.134182348847389	-0.0199508368968964	-0.157702252268791
-6.147789478302	-6.06370782852173	-10.1167221069336	-0.134106755256653	-0.0200648177415133	-0.157622963190079
-6.14266347885132	-6.06894111633301	-10.0904417037964	-0.134149625897408	-0.0199927464127541	-0.157878547906876
-6.15382766723633	-6.06649827957153	-10.1264047622681	-0.13402333855629	-0.0200506523251534	-0.157888010144234
-6.15055799484253	-6.0734658241272	-10.0951547622681	-0.134092032909393	-0.020131167024374	-0.158144921064377
-6.15548610687256	-6.06642293930054	-10.1291704177856	-0.133937671780586	-0.020166203379631	-0.158159255981445
-6.15110015869141	-6.07426071166992	-10.099157333374	-0.133972600102425	-0.0201227962970734	-0.158373445272446
-6.16226863861084	-6.07059860229492	-10.1386070251465	-0.133922919631004	-0.0201295558363199	-0.158475443720818
-6.15877342224121	-6.07816219329834	-10.1075172424316	-0.134000197052956	-0.0202904865145683	-0.158689975738525
-6.16220951080322	-6.06675481796265	-10.1379404067993	-0.133855059742928	-0.0202213656157255	-0.158854380249977
-6.16680860519409	-6.0789966583252	-10.1231365203857	-0.13389103114605	-0.020437641069293	-0.158866599202156
-6.16616725921631	-6.06604194641113	-10.1388130187988	-0.133817821741104	-0.0202665254473686	-0.159210398793221
-6.17138242721558	-6.07867813110352	-10.1480236053467	-0.133781924843788	-0.0204976424574852	-0.159224450588226
-6.16540670394897	-6.06546354293823	-10.1480989456177	-0.133770108222961	-0.0204322673380375	-0.15954627096653
-6.17722320556641	-6.07505035400391	-10.1613607406616	-0.133759185671806	-0.0206726733595133	-0.159425348043442
-6.17316627502441	-6.06950092315674	-10.150016784668	-0.13375286757946	-0.0205532889813185	-0.159824371337891
-6.17573022842407	-6.07192468643188	-10.191089630127	-0.133642941713333	-0.0208052638918161	-0.15977019071579
-6.16987466812134	-6.06964063644409	-10.1640405654907	-0.133786499500275	-0.0207548569887877	-0.160218000411987
-6.17606163024902	-6.06484746932983	-10.2054567337036	-0.133698478341103	-0.0208158735185862	-0.160248130559921
-6.17243814468384	-6.07321739196777	-10.1770849227905	-0.133819624781609	-0.020988317206502	-0.160450860857964
-6.17429208755493	-6.05808305740356	-10.2172899246216	-0.133648037910461	-0.0210121292620897	-0.160634949803352
-6.17299699783325	-6.07144021987915	-10.1907663345337	-0.133783400058746	-0.0211823545396328	-0.160882115364075
-6.17600679397583	-6.05504941940308	-10.2235746383667	-0.133697018027306	-0.0210544541478157	-0.161043465137482
-6.17248344421387	-6.06756401062012	-10.2073459625244	-0.133823379874229	-0.0213293414562941	-0.161082252860069
-6.17062091827393	-6.05343341827393	-10.2338600158691	-0.133736595511436	-0.0212466642260551	-0.161314338445663
-6.17198085784912	-6.06209897994995	-10.2240648269653	-0.133887052536011	-0.0213419701904058	-0.161408737301826
-6.16897535324097	-6.04911422729492	-10.2335891723633	-0.133853137493134	-0.0212317164987326	-0.161613985896111
-6.16581058502197	-6.05840730667114	-10.2173843383789	-0.13395419716835	-0.0212908163666725	-0.161643385887146
-6.17199897766113	-6.05057716369629	-10.2444677352905	-0.133873924612999	-0.021137323230505	-0.161840125918388
-6.17583465576172	-6.06311750411987	-10.2477006912231	-0.133826985955238	-0.0213864669203758	-0.162009373307228
-6.17615365982056	-6.05598497390747	-10.2616605758667	-0.133812829852104	-0.021154310554266	-0.162320718169212
-6.1793999671936	-6.06356763839722	-10.2695226669312	-0.133710771799088	-0.0213543996214867	-0.162321239709854
-6.18035125732422	-6.05851554870605	-10.2847442626953	-0.133692055940628	-0.0211763698607683	-0.162638768553734
-6.18458986282349	-6.07180595397949	-10.2882947921753	-0.133696958422661	-0.0213558934628963	-0.162610530853271
-6.17893743515015	-6.05865144729614	-10.2959566116333	-0.133631005883217	-0.0212419461458921	-0.162983670830727
-6.1861367225647	-6.07195281982422	-10.2955331802368	-0.133641242980957	-0.021320229396224	-0.162909343838692
-6.18247556686401	-6.06293201446533	-10.3054361343384	-0.133718520402908	-0.0211795680224895	-0.163204655051231
-6.18368768692017	-6.07331991195679	-10.2993774414063	-0.133779019117355	-0.0213799551129341	-0.163152098655701
-6.18140554428101	-6.05844783782959	-10.2989616394043	-0.1337730884552	-0.0211278386414051	-0.163472011685371
-6.18510723114014	-6.07084941864014	-10.2912559509277	-0.133840411901474	-0.02128005027771	-0.163366630673409
-6.1772084236145	-6.05995225906372	-10.2912530899048	-0.133898258209229	-0.0210677776485682	-0.163706913590431
-6.18534278869629	-6.0619683265686	-10.3249702453613	-0.133790120482445	-0.0212706495076418	-0.163652002811432
-6.17576551437378	-6.06115484237671	-10.3014450073242	-0.133927553892136	-0.0211963150650263	-0.163989007472992
-6.18359661102295	-6.05788278579712	-10.3345651626587	-0.133853614330292	-0.021159827709198	-0.163950085639954
-6.17884206771851	-6.05994415283203	-10.3054256439209	-0.134003907442093	-0.0210804753005505	-0.164178252220154
-6.18309307098389	-6.05061292648315	-10.3462944030762	-0.133907824754715	-0.021063668653369	-0.164204344153404
-6.17842102050781	-6.06130886077881	-10.3151121139526	-0.134096190333366	-0.021020969375968	-0.16448275744915
-6.18046188354492	-6.05170726776123	-10.3499450683594	-0.134058371186256	-0.0209092255681753	-0.164498567581177
-6.17175149917603	-6.05943012237549	-10.322003364563	-0.134185701608658	-0.0208838824182749	-0.16467060148716
-6.17846202850342	-6.05101728439331	-10.3588771820068	-0.134150356054306	-0.0207533147186041	-0.164849773049355
-6.17280149459839	-6.06013107299805	-10.3328561782837	-0.134322509169579	-0.0207720808684826	-0.164925187826157
-6.17231798171997	-6.04659223556519	-10.3589305877686	-0.134339198470116	-0.0205923784524202	-0.165085941553116
-6.16735315322876	-6.05395364761353	-10.3347196578979	-0.134400129318237	-0.0206807907670736	-0.165136829018593
-6.16511535644531	-6.0413064956665	-10.3576126098633	-0.134478196501732	-0.0204586088657379	-0.165361076593399
-6.16609764099121	-6.04922771453857	-10.3560838699341	-0.134601935744286	-0.0206328444182873	-0.165347769856453
-6.15804004669189	-6.03453826904297	-10.3541870117188	-0.134672969579697	-0.0203736964613199	-0.165672734379768
-6.15852737426758	-6.04280281066895	-10.3664808273315	-0.134697079658508	-0.0205383840948343	-0.165524944663048
-6.15429878234863	-6.03687191009521	-10.3444309234619	-0.134881898760796	-0.0202773399651051	-0.165890201926231
-6.15734767913818	-6.0331244468689	-10.3837633132935	-0.134897619485855	-0.0204045567661524	-0.165837004780769
-6.14969778060913	-6.03369522094727	-10.3527460098267	-0.135065749287605	-0.0202995352447033	-0.16606530547142
-6.15206432342529	-6.02571249008179	-10.3823938369751	-0.135072097182274	-0.0203415881842375	-0.166075199842453
-6.14836120605469	-6.03333187103271	-10.3554124832153	-0.135245814919472	-0.0202585477381945	-0.166253238916397
-6.1496696472168	-6.02082109451294	-10.3837766647339	-0.135285228490829	-0.0201131235808134	-0.166409537196159
-6.14867162704468	-6.0296802520752	-10.381477355957	-0.135387778282166	-0.0202983543276787	-0.166438475251198
-6.14410638809204	-6.01529550552368	-10.3795680999756	-0.135501906275749	-0.0200504455715418	-0.166825145483017
-6.15183067321777	-6.02613353729248	-10.3848485946655	-0.135561808943748	-0.0201491210609674	-0.166693463921547
-6.14606142044067	-6.0155553817749	-10.3787660598755	-0.135739505290985	-0.0199623927474022	-0.167069256305695
-6.15069532394409	-6.02066612243652	-10.4007415771484	-0.135699450969696	-0.0201576352119446	-0.167087033390999
-6.14516496658325	-6.01314878463745	-10.3815832138062	-0.135848551988602	-0.0199381820857525	-0.167473241686821
-6.15333271026611	-6.01360511779785	-10.4057836532593	-0.135897532105446	-0.0200503207743168	-0.167436420917511
-6.14703369140625	-6.01283645629883	-10.3817777633667	-0.136070594191551	-0.0199531707912683	-0.167794525623322
-6.15512800216675	-6.00448036193848	-10.421010017395	-0.135988160967827	-0.0199284665286541	-0.167947635054588
-6.1515736579895	-6.0151743888855	-10.3933982849121	-0.13623534142971	-0.0200685802847147	-0.168198242783546
-6.15605068206787	-6.00048732757568	-10.4177923202515	-0.136274412274361	-0.0198994558304548	-0.168436795473099
-6.15476226806641	-6.0080771446228	-10.397027015686	-0.136368185281754	-0.0200731530785561	-0.168558686971664
-6.15862464904785	-5.99984645843506	-10.4197273254395	-0.136358752846718	-0.0198028553277254	-0.168877497315407
-6.16174364089966	-6.00796413421631	-10.4145746231079	-0.136400982737541	-0.0200166050344706	-0.16900922358036
-6.16030120849609	-5.99909925460815	-10.4116945266724	-0.13660092651844	-0.0199256744235754	-0.169451370835304
-6.1672215461731	-6.00223302841187	-10.4282274246216	-0.136603951454163	-0.0200886502861977	-0.16942697763443
-6.16155672073364	-5.99798917770386	-10.4181709289551	-0.136685475707054	-0.0199356060475111	-0.169893756508827
-6.17009210586548	-5.99963092803955	-10.4491348266602	-0.136661067605019	-0.0201388988643885	-0.169918015599251
-6.16305017471313	-5.99776077270508	-10.4195899963379	-0.136808678507805	-0.01999207213521	-0.17043337225914
-6.16798210144043	-5.99625587463379	-10.4561967849731	-0.136750847101212	-0.0201045386493206	-0.170426562428474
-6.16440677642822	-5.99919605255127	-10.4284439086914	-0.136924251914024	-0.0200511924922466	-0.170774564146996
-6.16947937011719	-5.99016809463501	-10.4672384262085	-0.136909812688828	-0.0200123712420464	-0.170925691723824
-6.16648960113525	-5.99848461151123	-10.4443054199219	-0.13700045645237	-0.0201480221003294	-0.171190962195396
-6.16715621948242	-5.98361301422119	-10.4638004302979	-0.136973604559898	-0.0200250614434481	-0.171520128846169
-6.17353820800781	-5.99628973007202	-10.4525146484375	-0.137072712182999	-0.0201387088745832	-0.171522259712219
-6.16644096374512	-5.98433303833008	-10.4616575241089	-0.137105867266655	-0.0200175307691097	-0.171952992677689
-6.17341327667236	-5.99287080764771	-10.4682998657227	-0.137135550379753	-0.020221184939146	-0.171978756785393
-6.16598701477051	-5.98099517822266	-10.4675798416138	-0.137224599719048	-0.020083773881197	-0.172429338097572
-6.1720929145813	-5.98510551452637	-10.4894161224365	-0.137202620506287	-0.0202268082648516	-0.172359928488731
-6.16708040237427	-5.98396348953247	-10.4576044082642	-0.137314826250076	-0.0202275384217501	-0.172760158777237
-6.17226791381836	-5.97728586196899	-10.5032377243042	-0.13726082444191	-0.0202289186418056	-0.172905385494232
-6.16834688186646	-5.98396253585815	-10.4836692810059	-0.137351006269455	-0.0204221028834581	-0.173082992434502
-6.16930818557739	-5.97228193283081	-10.503454208374	-0.137329325079918	-0.0202375389635563	-0.173362210392952
-6.17282390594482	-5.98247718811035	-10.4922018051147	-0.137363702058792	-0.0205041840672493	-0.173428684473038
-6.16591262817383	-5.97016191482544	-10.5044574737549	-0.137422889471054	-0.0202498789876699	-0.173816129565239
-6.17490386962891	-5.9765419960022	-10.5267820358276	-0.137286722660065	-0.0204408597201109	-0.173772379755974
-6.16623878479004	-5.97536516189575	-10.501410484314	-0.13747139275074	-0.0203514024615288	-0.174211218953133
-6.1746563911438	-5.97043323516846	-10.5282402038574	-0.137360543012619	-0.0203917864710093	-0.174221813678741
-6.16681909561157	-5.97903203964233	-10.4975986480713	-0.137470617890358	-0.0204657576978207	-0.174454674124718
-6.16878128051758	-5.96664905548096	-10.5423631668091	-0.137360990047455	-0.0203010383993387	-0.174630776047707
-6.16829633712769	-5.97988700866699	-10.5276956558228	-0.137427464127541	-0.020427392795682	-0.174744665622711
-6.16440486907959	-5.96819353103638	-10.526629447937	-0.137423977255821	-0.0202423129230738	-0.175075873732567
-6.16490697860718	-5.97615051269531	-10.536940574646	-0.137392058968544	-0.020413301885128	-0.175008937716484
-6.15750789642334	-5.9715428352356	-10.5181150436401	-0.13743631541729	-0.0201839096844196	-0.175440058112144
-6.16277980804443	-5.96728706359863	-10.5610332489014	-0.137302801012993	-0.0202265251427889	-0.17544324696064
-6.15621852874756	-5.97267150878906	-10.5296211242676	-0.137358814477921	-0.0202249698340893	-0.175686314702034
-6.1557469367981	-5.96245050430298	-10.5586261749268	-0.13721626996994	-0.0201407186686993	-0.175890073180199
-6.15197134017944	-5.9738392829895	-10.5405044555664	-0.137242883443832	-0.0202780328691006	-0.175887361168861
-6.1517505645752	-5.9644136428833	-10.5610656738281	-0.137198746204376	-0.0200299602001905	-0.176287829875946
-6.15268850326538	-5.97333526611328	-10.5581674575806	-0.137182131409645	-0.0201599728316069	-0.176299512386322
-6.14229726791382	-5.96225070953369	-10.5659437179565	-0.13708458840847	-0.0200072266161442	-0.176726594567299
-6.14616441726685	-5.9726505279541	-10.5749187469482	-0.137040644884109	-0.0201286636292934	-0.176688984036446
-6.14072465896606	-5.9674277305603	-10.5677270889282	-0.136943593621254	-0.0198336113244295	-0.177107915282249
-6.14533567428589	-5.97220516204834	-10.6017532348633	-0.136899039149284	-0.0199964419007301	-0.177178964018822
-6.13558101654053	-5.96829795837402	-10.5761556625366	-0.136819541454315	-0.0198215637356043	-0.177560448646545
-6.14134788513184	-5.96852159500122	-10.6145648956299	-0.136714547872543	-0.0197842866182327	-0.177650034427643
-6.13672685623169	-5.97909259796143	-10.5856294631958	-0.13674695789814	-0.0196841359138489	-0.17791323363781
-6.13684749603271	-5.96815824508667	-10.61745262146	-0.136637553572655	-0.0195511728525162	-0.178173586726189
-6.13385963439941	-5.97814464569092	-10.6166820526123	-0.136571779847145	-0.0196180827915668	-0.178293615579605
-6.12843370437622	-5.96719217300415	-10.6215057373047	-0.136482134461403	-0.0193713922053576	-0.178659826517105
-6.13366460800171	-5.97648143768311	-10.619833946228	-0.136419862508774	-0.0194724313914776	-0.178651824593544
-6.1240496635437	-5.96980857849121	-10.6150074005127	-0.136413961648941	-0.0192334726452827	-0.179068803787231
-6.12804412841797	-5.97649335861206	-10.6511678695679	-0.136218294501305	-0.0193415991961956	-0.179059356451035
-6.11562538146973	-5.97517490386963	-10.625693321228	-0.1362574249506	-0.0192278977483511	-0.179448276758194
-6.12288761138916	-5.973473072052	-10.6570739746094	-0.136068478226662	-0.0191212072968483	-0.179505243897438
-6.11378955841064	-5.97792673110962	-10.6319532394409	-0.136044129729271	-0.019112903624773	-0.179721757769585
-6.11234092712402	-5.97150135040283	-10.677116394043	-0.135928750038147	-0.0189876928925514	-0.179911717772484
-6.10637378692627	-5.9806113243103	-10.6599836349487	-0.135817363858223	-0.019049359485507	-0.180046230554581
-6.10552263259888	-5.96823120117188	-10.6759967803955	-0.135747268795967	-0.0188400968909264	-0.180330455303192
-6.10575771331787	-5.9820294380188	-10.6740760803223	-0.135641112923622	-0.0189790315926075	-0.180267140269279
-6.09855508804321	-5.97475385665894	-10.6805019378662	-0.135626673698425	-0.0187961999326944	-0.180619746446609
-6.10109281539917	-5.98309803009033	-10.7033500671387	-0.135423421859741	-0.0187948979437351	-0.18059079349041
-6.0926399230957	-5.97912406921387	-10.6899013519287	-0.135439679026604	-0.018724812194705	-0.180998221039772
-6.10048675537109	-5.98059320449829	-10.7191181182861	-0.135235488414764	-0.0187171213328838	-0.180891692638397
-6.08919382095337	-5.98488235473633	-10.6990003585815	-0.135297775268555	-0.0186407249420881	-0.181217566132545
-6.09455347061157	-5.98294115066528	-10.7349281311035	-0.135095581412315	-0.0186076983809471	-0.181273445487022
-6.09068298339844	-5.99175882339478	-10.7039003372192	-0.135129302740097	-0.0186423882842064	-0.181538552045822
-6.09121131896973	-5.979905128479	-10.734902381897	-0.134992837905884	-0.0184372086077929	-0.181639492511749
-6.08957815170288	-5.99189615249634	-10.7281732559204	-0.134917587041855	-0.0186097305268049	-0.1816366314888
-6.08592367172241	-5.98708391189575	-10.7297840118408	-0.134866550564766	-0.01835872605443	-0.181961566209793
-6.09121036529541	-5.99363136291504	-10.7515897750854	-0.134797230362892	-0.0184760577976704	-0.181862384080887
-6.08058643341064	-5.99173641204834	-10.7253179550171	-0.134787350893021	-0.0182999782264233	-0.182284131646156
-6.08768844604492	-5.99047422409058	-10.7553968429565	-0.134649828076363	-0.018421333283186	-0.182164251804352
-6.08496761322021	-5.99764966964722	-10.7244682312012	-0.13469985127449	-0.0182252153754234	-0.182372555136681
-6.08809471130371	-5.99143028259277	-10.7661371231079	-0.134532153606415	-0.0182384215295315	-0.182332053780556
-6.08298206329346	-6.00005722045898	-10.729829788208	-0.134608283638954	-0.0181838423013687	-0.182507678866386
-6.08525514602661	-5.99060535430908	-10.7633285522461	-0.134492337703705	-0.0180881544947624	-0.182603433728218
-6.08974266052246	-6.0050106048584	-10.7385540008545	-0.134471252560616	-0.0180952120572329	-0.182532966136932
-6.08890151977539	-5.99455118179321	-10.7530202865601	-0.134408310055733	-0.0179153010249138	-0.182805642485619
-6.09444189071655	-6.00745296478271	-10.7584342956543	-0.134306192398071	-0.0180777404457331	-0.182666659355164
-6.08904314041138	-5.99931049346924	-10.7399301528931	-0.134308129549026	-0.0178231857717037	-0.182959198951721
-6.09567165374756	-6.00658798217773	-10.7678232192993	-0.134211838245392	-0.0178416538983583	-0.182788550853729
-6.09421730041504	-6.01582479476929	-10.7336311340332	-0.134274855256081	-0.0177373010665178	-0.182991251349449
-6.09816074371338	-6.00840330123901	-10.7715377807617	-0.134094968438148	-0.0177055075764656	-0.183012455701828
-6.09936237335205	-6.02489471435547	-10.7539520263672	-0.134118095040321	-0.0177009627223015	-0.183070778846741
-6.10255527496338	-6.01504516601563	-10.7652215957642	-0.134010389447212	-0.0174779053777456	-0.183211609721184
-6.10685110092163	-6.0292911529541	-10.7485275268555	-0.134017527103424	-0.0176234226673841	-0.183097258210182
-6.10245037078857	-6.02258062362671	-10.7635049819946	-0.134010285139084	-0.0173940807580948	-0.183325216174126
-6.11237955093384	-6.03190326690674	-10.7788772583008	-0.133901491761208	-0.0175069179385901	-0.183107137680054
-6.10319900512695	-6.03633975982666	-10.7455644607544	-0.134052589535713	-0.01737280189991	-0.183412820100784
-6.11513376235962	-6.02682304382324	-10.775562286377	-0.133925884962082	-0.0171575471758842	-0.183390974998474
-6.10888385772705	-6.04139041900635	-10.7419319152832	-0.13402047753334	-0.0172348637133837	-0.183377414941788
-6.11022806167603	-6.03209161758423	-10.7691822052002	-0.133952662348747	-0.0170096848160028	-0.183481767773628
-6.11552000045776	-6.04541015625	-10.7639350891113	-0.133967384696007	-0.0170912463217974	-0.183464080095291
-6.11311292648315	-6.0331859588623	-10.7613067626953	-0.134045138955116	-0.0168512817472219	-0.183647781610489
-6.11602067947388	-6.046462059021	-10.7688550949097	-0.133970469236374	-0.0170243568718433	-0.183497190475464
-6.11273193359375	-6.04115152359009	-10.7531461715698	-0.134087666869164	-0.0167319476604462	-0.183776885271072
-6.12186145782471	-6.04390335083008	-10.7843475341797	-0.133998945355415	-0.0167935341596603	-0.183647736907005
-6.1134991645813	-6.046706199646	-10.7472143173218	-0.134091600775719	-0.0166870504617691	-0.183920308947563
-6.11823081970215	-6.03746938705444	-10.7738571166992	-0.134026765823364	-0.0166038349270821	-0.183899834752083
-6.11453628540039	-6.05261898040771	-10.7604751586914	-0.134058594703674	-0.0166645459830761	-0.183821991086006
-6.11086511611938	-6.04391002655029	-10.7661075592041	-0.134089827537537	-0.016396576538682	-0.184115827083588
-6.11686325073242	-6.05002164840698	-10.7871837615967	-0.13399875164032	-0.0165402479469776	-0.183930635452271
-6.10650444030762	-6.05312824249268	-10.7602710723877	-0.134154871106148	-0.0164116360247135	-0.184191927313805
-6.11003923416138	-6.04481506347656	-10.7920608520508	-0.134083941578865	-0.0162624828517437	-0.184186652302742
-6.10775947570801	-6.05661582946777	-10.7750091552734	-0.13408038020134	-0.0164099968969822	-0.184013992547989
-6.10437059402466	-6.04819822311401	-10.7735176086426	-0.134097844362259	-0.0161141473799944	-0.184258490800858
-6.1084942817688	-6.05657339096069	-10.8057804107666	-0.134119689464569	-0.0163150690495968	-0.184031829237938
-6.0982928276062	-6.05625152587891	-10.7757844924927	-0.134192883968353	-0.0162031687796116	-0.184288278222084
-6.10226678848267	-6.04919862747192	-10.8119277954102	-0.134148553013802	-0.0161589030176401	-0.184198647737503
-6.1030068397522	-6.05977725982666	-10.7985239028931	-0.134192585945129	-0.0162504222244024	-0.184089496731758
-6.09751844406128	-6.05654144287109	-10.8018760681152	-0.134257048368454	-0.0160214360803366	-0.184346348047256
-6.10605239868164	-6.05655336380005	-10.8392581939697	-0.13419483602047	-0.0162129439413548	-0.18415279686451
-6.09791660308838	-6.06745195388794	-10.8067274093628	-0.134391129016876	-0.0162093155086041	-0.184342116117477
-6.09411668777466	-6.05545711517334	-10.8308267593384	-0.134476587176323	-0.0160584095865488	-0.184661760926247
-6.09956550598145	-6.06372880935669	-10.8546476364136	-0.134483158588409	-0.0162211414426565	-0.184536665678024
-6.09412002563477	-6.06629800796509	-10.8344459533691	-0.134642630815506	-0.016234302893281	-0.18488971889019
-6.09805011749268	-6.05545282363892	-10.8737993240356	-0.134724482893944	-0.0160592347383499	-0.1851916462183
-6.09482145309448	-6.06191301345825	-10.8687925338745	-0.134878471493721	-0.0163379814475775	-0.185243457555771
-6.08903360366821	-6.0504584312439	-10.8637218475342	-0.135024845600128	-0.0161136798560619	-0.185714825987816
-6.09608364105225	-6.04790067672729	-10.8982429504395	-0.135093778371811	-0.0162830799818039	-0.185668006539345
-6.09101247787476	-6.04998731613159	-10.8670492172241	-0.135378167033195	-0.0162435341626406	-0.185876846313477
-6.09119462966919	-6.03705072402954	-10.9057264328003	-0.135423451662064	-0.0162656828761101	-0.186028108000755
-6.08882570266724	-6.04462671279907	-10.898494720459	-0.135519728064537	-0.0164131037890911	-0.186016499996185
-6.07895660400391	-6.02767562866211	-10.8978853225708	-0.135649293661118	-0.0161572098731995	-0.186333283782005
-6.08750867843628	-6.03055715560913	-10.9251441955566	-0.135622024536133	-0.0162617191672325	-0.186162918806076
-6.08010005950928	-6.03313779830933	-10.8998460769653	-0.135789141058922	-0.0160925257951021	-0.186385318636894
-6.08360481262207	-6.02132081985474	-10.946496963501	-0.135683298110962	-0.0159801319241524	-0.186380177736282
-6.07956314086914	-6.03378677368164	-10.9289970397949	-0.135758876800537	-0.0161078348755836	-0.186408460140228
-6.07227277755737	-6.02159738540649	-10.9472036361694	-0.135720759630203	-0.0158320162445307	-0.186699494719505
-6.07706689834595	-6.03367900848389	-10.9602537155151	-0.135742768645287	-0.0159640405327082	-0.186575308442116
-6.07195520401001	-6.02988243103027	-10.954197883606	-0.135865420103073	-0.015739344060421	-0.186871260404587
-6.07614803314209	-6.03544235229492	-11.0002813339233	-0.135842636227608	-0.0159228798002005	-0.186850234866142
-6.07139873504639	-6.04026174545288	-10.9765739440918	-0.135969072580338	-0.0158161111176014	-0.187171280384064
-6.07748746871948	-6.03320789337158	-11.0167560577393	-0.135952770709991	-0.0157256480306387	-0.187279537320137
-6.08079051971436	-6.04960441589355	-10.9940376281738	-0.136068791151047	-0.0158176757395267	-0.187410652637482
-6.0761547088623	-6.03643846511841	-10.9981155395508	-0.136268898844719	-0.0156071772798896	-0.187864363193512
-6.08494234085083	-6.0445671081543	-11.0339937210083	-0.136322602629662	-0.0157651323825121	-0.187866851687431
-6.07999992370605	-6.04624557495117	-11.0068092346191	-0.136532977223396	-0.0157341696321964	-0.188316479325294
-6.08945608139038	-6.03576326370239	-11.0399217605591	-0.136564269661903	-0.0157131440937519	-0.188598930835724
-6.09134244918823	-6.04652404785156	-11.0256032943726	-0.136781021952629	-0.0159675385802984	-0.188895180821419
-6.09274625778198	-6.03431272506714	-11.0529146194458	-0.136946603655815	-0.015871012583375	-0.189490303397179
-6.10385751724243	-6.03754329681396	-11.0817270278931	-0.136989191174507	-0.0160953551530838	-0.189767882227898
-6.10318660736084	-6.03568267822266	-11.0603189468384	-0.137224540114403	-0.0161339584738016	-0.190393015742302
-6.11378574371338	-6.02615356445313	-11.1107530593872	-0.13727268576622	-0.0162371676415205	-0.190858662128448
-6.12215280532837	-6.03650522232056	-11.1029319763184	-0.137503087520599	-0.0165187064558268	-0.191290318965912
-6.12213373184204	-6.02598237991333	-11.1262760162354	-0.137631267309189	-0.0164320208132267	-0.19211433827877
-6.13676452636719	-6.02504539489746	-11.1758346557617	-0.137584403157234	-0.0168002806603909	-0.192455887794495
-6.13998317718506	-6.03480243682861	-11.1576137542725	-0.137865126132965	-0.0169853623956442	-0.193107396364212
-6.14880323410034	-6.02296113967896	-11.1976470947266	-0.137879088521004	-0.0170054640620947	-0.193747758865356
-6.16069173812866	-6.03472900390625	-11.2221870422363	-0.137963518500328	-0.0173898283392191	-0.193994745612144
-6.16483497619629	-6.03330993652344	-11.2119312286377	-0.137998417019844	-0.0174180548638105	-0.194733202457428
-6.17331838607788	-6.02571630477905	-11.266565322876	-0.137976959347725	-0.0174234546720982	-0.195278331637383
-6.18584203720093	-6.04131126403809	-11.2940330505371	-0.137995108962059	-0.0177267752587795	-0.195670112967491
-6.18957090377808	-6.04548835754395	-11.2843189239502	-0.138103142380714	-0.0176877602934837	-0.196291998028755
-6.20175933837891	-6.03690195083618	-11.3203687667847	-0.138020411133766	-0.0176535844802856	-0.196851328015327
-6.21765327453613	-6.05038022994995	-11.3555011749268	-0.138033896684647	-0.017862806096673	-0.19705992937088
-6.21983671188354	-6.06207799911499	-11.3391895294189	-0.13806189596653	-0.0178713090717793	-0.19773668050766
-6.22742414474487	-6.05657148361206	-11.3853673934937	-0.138008698821068	-0.017695315182209	-0.198386922478676
-6.25014638900757	-6.06463766098022	-11.4442386627197	-0.137709990143776	-0.0178292132914066	-0.198725700378418
-6.25654983520508	-6.0799617767334	-11.4370908737183	-0.137764349579811	-0.0178200732916594	-0.199322029948235
-6.26164245605469	-6.07734966278076	-11.4554805755615	-0.137629821896553	-0.0175515096634626	-0.200133264064789
-6.27581644058228	-6.08230113983154	-11.5197334289551	-0.137422502040863	-0.0175396632403135	-0.200444102287292
-6.28814506530762	-6.101881980896	-11.5290298461914	-0.137314841151237	-0.017658906057477	-0.200841501355171
-6.28899765014648	-6.10444784164429	-11.5424175262451	-0.137283235788345	-0.0173511244356632	-0.201520204544067
-6.29750633239746	-6.10608243942261	-11.6099519729614	-0.13702529668808	-0.0172317083925009	-0.201930224895477
-6.31029176712036	-6.1225414276123	-11.6393394470215	-0.136798739433289	-0.017318569123745	-0.202195346355438
-6.30869293212891	-6.13062810897827	-11.6434459686279	-0.136688157916069	-0.0170299634337425	-0.202802747488022
-6.31350612640381	-6.12760019302368	-11.7024803161621	-0.136481359601021	-0.0167147014290094	-0.203216835856438
-6.32614994049072	-6.14524984359741	-11.7327003479004	-0.136239111423492	-0.0167563296854496	-0.203304186463356
-6.32165193557739	-6.15389585494995	-11.73108959198	-0.136177375912666	-0.0165455583482981	-0.203785687685013
-6.32276248931885	-6.14975118637085	-11.7772798538208	-0.135873109102249	-0.0161180645227432	-0.20425845682621
-6.3299036026001	-6.16127777099609	-11.8365612030029	-0.135695025324821	-0.0160687193274498	-0.204397648572922
-6.32663249969482	-6.17335319519043	-11.8331918716431	-0.135586157441139	-0.0158685781061649	-0.204699605703354
-6.31531190872192	-6.16783666610718	-11.8535404205322	-0.135472282767296	-0.0155065273866057	-0.205172970890999
-6.32187843322754	-6.16892862319946	-11.910608291626	-0.135263606905937	-0.0152165554463863	-0.205286026000977
-6.32059288024902	-6.1814022064209	-11.9321460723877	-0.135096833109856	-0.0152368294075131	-0.205272316932678
-6.3137640953064	-6.18833827972412	-11.9303703308105	-0.135112419724464	-0.014899680390954	-0.205643773078918
-6.30437660217285	-6.17856073379517	-11.9711246490479	-0.134923383593559	-0.0145969679579139	-0.20591214299202
-6.30501890182495	-6.17941522598267	-12.0258941650391	-0.134656369686127	-0.014478474855423	-0.20593535900116
-6.3023157119751	-6.1888222694397	-12.043869972229	-0.13462932407856	-0.0144168194383383	-0.205860435962677
-6.28914308547974	-6.19535636901855	-12.0430393218994	-0.134561076760292	-0.0142957977950573	-0.206139355897903
-6.28068399429321	-6.18502902984619	-12.0685815811157	-0.134542435407639	-0.0139705650508404	-0.206341803073883
-6.27851438522339	-6.18408870697021	-12.1189651489258	-0.134363263845444	-0.0139443194493651	-0.206269085407257
-6.26909589767456	-6.19126319885254	-12.13134765625	-0.134237423539162	-0.0140221621841192	-0.206146642565727
-6.25790405273438	-6.19612598419189	-12.1182804107666	-0.134262353181839	-0.0138714769855142	-0.206289231777191
-6.24961137771606	-6.18429803848267	-12.1568965911865	-0.134198620915413	-0.0135209923610091	-0.206463098526001
-6.24686098098755	-6.18210935592651	-12.202202796936	-0.134084790945053	-0.0135745415464044	-0.206274688243866
-6.24074506759644	-6.19269847869873	-12.2067728042603	-0.13399563729763	-0.0135397873818874	-0.206191703677177
-6.22841644287109	-6.18726301193237	-12.2007064819336	-0.134000152349472	-0.0132634872570634	-0.206473127007484
-6.22914409637451	-6.18227958679199	-12.248462677002	-0.133871331810951	-0.0131456404924393	-0.206376731395721
-6.22411394119263	-6.19287347793579	-12.2623500823975	-0.133898824453354	-0.0131766991689801	-0.206127882003784
-6.21355772018433	-6.19241285324097	-12.2404451370239	-0.133867159485817	-0.0130292139947414	-0.206280618906021
-6.21143293380737	-6.18832731246948	-12.2738742828369	-0.133884102106094	-0.0127367777749896	-0.206295028328896
-6.21312189102173	-6.18832159042358	-12.3174629211426	-0.133657708764076	-0.0128479693084955	-0.206097960472107
-6.20533561706543	-6.20151662826538	-12.3034467697144	-0.133756995201111	-0.0128933619707823	-0.206000432372093
-6.19560289382935	-6.19444370269775	-12.2929458618164	-0.13382425904274	-0.0126063041388988	-0.20620884001255
-6.19707250595093	-6.18527221679688	-12.3352451324463	-0.133664235472679	-0.0123723363503814	-0.206140875816345
-6.19806289672852	-6.19683027267456	-12.3551769256592	-0.133736208081245	-0.0124541241675615	-0.205867007374763
-6.19033145904541	-6.20176935195923	-12.3208522796631	-0.133811593055725	-0.0123823406174779	-0.206010237336159
-6.1883111000061	-6.19637537002563	-12.3549566268921	-0.133757755160332	-0.0121436258777976	-0.206149592995644
-6.19364976882935	-6.1993465423584	-12.3977680206299	-0.133715033531189	-0.0121633727103472	-0.206063821911812
-6.19321727752686	-6.21183824539185	-12.3907299041748	-0.13374350965023	-0.0122415935620666	-0.206090271472931
-6.18764686584473	-6.20627784729004	-12.3848781585693	-0.133778169751167	-0.0119916712865233	-0.20646245777607
-6.19394969940186	-6.20415544509888	-12.4317502975464	-0.133727073669434	-0.0119031798094511	-0.20649465918541
-6.20216464996338	-6.21388673782349	-12.4427518844604	-0.133738100528717	-0.0120465308427811	-0.206438794732094
-6.19900894165039	-6.22503852844238	-12.4168729782104	-0.133876204490662	-0.0119763882830739	-0.206672817468643
-6.19750499725342	-6.21719694137573	-12.4342527389526	-0.133853152394295	-0.0116776870563626	-0.206955567002296
-6.20465707778931	-6.2132716178894	-12.483115196228	-0.133852377533913	-0.0116880973801017	-0.207041665911675
-6.21174478530884	-6.22431659698486	-12.4944696426392	-0.133911475539207	-0.0117305163294077	-0.206980586051941
-6.21209192276001	-6.23123025894165	-12.4693288803101	-0.134030848741531	-0.0117037035524845	-0.207251340150833
-6.20899963378906	-6.21928739547729	-12.475513458252	-0.134135439991951	-0.0114084100350738	-0.207490086555481
-6.21444129943848	-6.21604585647583	-12.5067481994629	-0.13410596549511	-0.0113434493541718	-0.207491651177406
-6.21553230285645	-6.22533321380615	-12.5036172866821	-0.134154498577118	-0.0114634400233626	-0.207370415329933
-6.21188402175903	-6.22842979431152	-12.4750308990479	-0.134322062134743	-0.0113664222881198	-0.207569748163223
-6.20930099487305	-6.21838092803955	-12.5027046203613	-0.134395062923431	-0.0112004848197103	-0.207703337073326
-6.21813535690308	-6.21779870986938	-12.5313587188721	-0.134264037013054	-0.011201174929738	-0.207520142197609
-6.21977663040161	-6.22915935516357	-12.5278759002686	-0.134293273091316	-0.0113686984404922	-0.207475394010544
-6.20864820480347	-6.22814035415649	-12.5037651062012	-0.134548112750053	-0.0112423552200198	-0.207583427429199
-6.20925760269165	-6.21297740936279	-12.5144672393799	-0.134500414133072	-0.0110893631353974	-0.207712098956108
-6.20898294448853	-6.21638011932373	-12.5454521179199	-0.134494245052338	-0.0111729940399528	-0.20736962556839
-6.21159362792969	-6.2275447845459	-12.516077041626	-0.134524524211884	-0.0113279791548848	-0.207161203026772
-6.20064878463745	-6.22694826126099	-12.5036039352417	-0.134604513645172	-0.0111623117700219	-0.207230195403099
-6.19710922241211	-6.21950197219849	-12.5229530334473	-0.13463282585144	-0.0110546490177512	-0.207196220755577
-6.20168161392212	-6.22050857543945	-12.5519132614136	-0.134538173675537	-0.0111795859411359	-0.206896781921387
-6.20078802108765	-6.22996997833252	-12.5311756134033	-0.134542316198349	-0.0113198114559054	-0.206673547625542
-6.19508981704712	-6.23219013214111	-12.506067276001	-0.134594827890396	-0.011195033788681	-0.206635564565659
-6.18555355072021	-6.22097158432007	-12.5102796554565	-0.134559869766235	-0.0111297145485878	-0.206646174192429
-6.19544124603271	-6.22167062759399	-12.5341958999634	-0.134534299373627	-0.0111295934766531	-0.206199795007706
-6.19285535812378	-6.23381757736206	-12.5062379837036	-0.134419232606888	-0.0113279055804014	-0.205949157476425
-6.18409538269043	-6.23191595077515	-12.4858589172363	-0.134538695216179	-0.0112196169793606	-0.205879345536232
-6.18709230422974	-6.22212553024292	-12.5013084411621	-0.134461537003517	-0.0112062906846404	-0.205759644508362
-6.19260501861572	-6.23123455047607	-12.529335975647	-0.134348690509796	-0.0113562028855085	-0.20533761382103
-6.18852806091309	-6.24169683456421	-12.4948253631592	-0.1344183832407	-0.011548706330359	-0.205236330628395
-6.18235635757446	-6.23110818862915	-12.4833145141602	-0.13438880443573	-0.0114415902644396	-0.205220520496368
-6.18621778488159	-6.22353172302246	-12.5064725875854	-0.134285226464272	-0.01147002261132	-0.204950898885727
-6.19350862503052	-6.23431825637817	-12.5096445083618	-0.134288460016251	-0.0116320224478841	-0.204621359705925
-6.188889503479	-6.24312973022461	-12.4788570404053	-0.134357556700706	-0.0118303503841162	-0.204387724399567
-6.18705654144287	-6.23728036880493	-12.457236289978	-0.134366825222969	-0.0118473386391997	-0.204450756311417
-6.18706464767456	-6.22863912582397	-12.4784545898438	-0.134285494685173	-0.0117568876594305	-0.204315975308418
-6.19387674331665	-6.2355751991272	-12.4875020980835	-0.134217530488968	-0.0120682353153825	-0.203934237360954
-6.19033002853394	-6.24279260635376	-12.4501256942749	-0.13430817425251	-0.0122849810868502	-0.203737452626228
-6.18791723251343	-6.23287630081177	-12.4335155487061	-0.134305164217949	-0.0122304614633322	-0.203810140490532
-6.18923997879028	-6.22815752029419	-12.4585418701172	-0.134193062782288	-0.0123355807736516	-0.20349009335041
-6.19612884521484	-6.23955917358398	-12.4454107284546	-0.134110376238823	-0.0125828888267279	-0.203058451414108
-6.19167757034302	-6.2425012588501	-12.4181976318359	-0.134090825915337	-0.0127272680401802	-0.2029829621315
-6.19160890579224	-6.23734855651855	-12.4158992767334	-0.134169593453407	-0.0127378916367888	-0.203007534146309
-6.19878625869751	-6.2323055267334	-12.4352502822876	-0.133931919932365	-0.0127931460738182	-0.202749267220497
-6.20719051361084	-6.24378490447998	-12.4447269439697	-0.133851334452629	-0.01317367143929	-0.202432036399841
-6.20640516281128	-6.25059747695923	-12.4293098449707	-0.133810564875603	-0.0133570646867156	-0.202283650636673
-6.20453071594238	-6.24840259552002	-12.3960838317871	-0.133803144097328	-0.0134066678583622	-0.202339082956314
-6.2072639465332	-6.24681997299194	-12.4062080383301	-0.133813485503197	-0.0134354019537568	-0.202234178781509
-6.21609687805176	-6.24418926239014	-12.4231147766113	-0.133562967181206	-0.0135715631768107	-0.201935335993767
-6.2229700088501	-6.25456142425537	-12.4236240386963	-0.133419439196587	-0.0138836307451129	-0.201566249132156
-6.22141170501709	-6.26400947570801	-12.3901844024658	-0.133449047803879	-0.0140503291040659	-0.201457396149635
-6.22184658050537	-6.25986623764038	-12.3850650787354	-0.13346292078495	-0.0140260243788362	-0.201429307460785
-6.22453641891479	-6.25602102279663	-12.4128561019897	-0.13332599401474	-0.0140747036784887	-0.201285272836685
-6.23542928695679	-6.26253938674927	-12.4310111999512	-0.133132785558701	-0.0143039934337139	-0.20096692442894
-6.23837089538574	-6.27360534667969	-12.4137163162231	-0.133097276091576	-0.0145821338519454	-0.200775802135468
-6.2342324256897	-6.27611112594604	-12.3898696899414	-0.133161887526512	-0.0145732695236802	-0.200732842087746
-6.23857402801514	-6.26812362670898	-12.3889751434326	-0.133045434951782	-0.0146567430347204	-0.200716570019722
-6.24924039840698	-6.26687335968018	-12.4205045700073	-0.132914498448372	-0.0147633589804173	-0.200432762503624
-6.25445222854614	-6.27800989151001	-12.4201316833496	-0.132864192128181	-0.0151230935007334	-0.20009246468544
-6.25642490386963	-6.28638744354248	-12.3898668289185	-0.132865637540817	-0.0151812126860023	-0.19997464120388
-6.25721311569214	-6.27843427658081	-12.3883371353149	-0.132886722683907	-0.0151366600766778	-0.200037509202957
-6.26495504379272	-6.27491283416748	-12.4174757003784	-0.132720038294792	-0.0153242461383343	-0.199795514345169
-6.27508306503296	-6.28486728668213	-12.4175367355347	-0.132649451494217	-0.0156290102750063	-0.199490875005722
-6.27482318878174	-6.29122352600098	-12.3920640945435	-0.13266134262085	-0.0158055275678635	-0.199379280209541
-6.26854944229126	-6.28319978713989	-12.3730173110962	-0.13273112475872	-0.015767389908433	-0.199417412281036
-6.27938175201416	-6.2743558883667	-12.3977680206299	-0.132641434669495	-0.0158209893852472	-0.199119344353676
-6.28758573532104	-6.28116273880005	-12.4048633575439	-0.132507517933846	-0.0161617174744606	-0.198679968714714
-6.28797769546509	-6.29264402389526	-12.3744716644287	-0.132536843419075	-0.016414875164628	-0.198478177189827
-6.28389739990234	-6.28715229034424	-12.3561449050903	-0.132521152496338	-0.0163717251271009	-0.198409736156464
-6.29059791564941	-6.27917051315308	-12.3825988769531	-0.132383704185486	-0.0164379514753819	-0.198207497596741
-6.30025672912598	-6.28411483764648	-12.3958292007446	-0.132342845201492	-0.0167397577315569	-0.197772994637489
-6.30108690261841	-6.29515027999878	-12.3619747161865	-0.132308140397072	-0.0169839598238468	-0.197496399283409
-6.29976987838745	-6.29134321212769	-12.3439769744873	-0.132346451282501	-0.0169117674231529	-0.197444006800652
-6.30250215530396	-6.28305244445801	-12.3658666610718	-0.132254347205162	-0.0169931836426258	-0.197165295481682
-6.30962753295898	-6.29032897949219	-12.3662023544312	-0.132117435336113	-0.0172587931156158	-0.196628272533417
-6.30570888519287	-6.29940223693848	-12.3249731063843	-0.132176160812378	-0.0174266956746578	-0.196436330676079
-6.30681562423706	-6.29198932647705	-12.3250131607056	-0.13215383887291	-0.0173254050314426	-0.196376249194145
-6.31186151504517	-6.28888320922852	-12.3524684906006	-0.132072642445564	-0.0174705125391483	-0.196025401353836
-6.31703853607178	-6.30153274536133	-12.3457832336426	-0.131908625364304	-0.0177341792732477	-0.195556178689003
-6.31181192398071	-6.30536317825317	-12.3144578933716	-0.13203401863575	-0.0178672336041927	-0.195377811789513
-6.3112964630127	-6.29372882843018	-12.3092975616455	-0.131928950548172	-0.017707584425807	-0.195309996604919
-6.31702613830566	-6.29054403305054	-12.3357410430908	-0.131834089756012	-0.0178400985896587	-0.194834783673286
-6.32079076766968	-6.30371713638306	-12.3133449554443	-0.131896406412125	-0.0181685388088226	-0.194427222013474
-6.31416511535645	-6.30570936203003	-12.2834520339966	-0.131912976503372	-0.0181612931191921	-0.194271758198738
-6.31290531158447	-6.29454803466797	-12.2913732528687	-0.131888553500175	-0.018078088760376	-0.194100499153137
-6.31790256500244	-6.29191112518311	-12.3105964660645	-0.131794914603233	-0.0181516017764807	-0.193677008152008
-6.31797313690186	-6.30084848403931	-12.2878818511963	-0.1318698823452	-0.0184188894927502	-0.193274736404419
-6.3095121383667	-6.29936695098877	-12.2576131820679	-0.13194477558136	-0.0184015072882175	-0.193134501576424
-6.30409240722656	-6.2842116355896	-12.2643527984619	-0.131964176893234	-0.0183668583631516	-0.192964881658554
-6.30844497680664	-6.28379774093628	-12.2728395462036	-0.13190932571888	-0.0184705685824156	-0.192384570837021
-6.30454921722412	-6.28849601745605	-12.2559795379639	-0.131926655769348	-0.0186351742595434	-0.191918313503265
-6.29704999923706	-6.29021644592285	-12.2100820541382	-0.132094606757164	-0.0186253190040588	-0.191715970635414
-6.2930908203125	-6.27899885177612	-12.2063684463501	-0.132133036851883	-0.0184201132506132	-0.191510766744614
-6.29448366165161	-6.27354860305786	-12.2317886352539	-0.132144197821617	-0.0185194499790668	-0.191069096326828
-6.29128885269165	-6.27983713150024	-12.2155513763428	-0.132123544812202	-0.0187381934374571	-0.190581396222115
-6.28506278991699	-6.28084850311279	-12.1826839447021	-0.132228195667267	-0.0187646057456732	-0.190319985151291
-6.27529525756836	-6.27173566818237	-12.1646413803101	-0.132381334900856	-0.0186414588242769	-0.190149411559105
-6.27770137786865	-6.26237392425537	-12.1815748214722	-0.132313385605812	-0.0186513978987932	-0.189680054783821
-6.27536821365356	-6.27415657043457	-12.1719312667847	-0.13235579431057	-0.0188087094575167	-0.189131036400795
-6.26547479629517	-6.27057933807373	-12.1243104934692	-0.132453352212906	-0.0188038423657417	-0.188939854502678
-6.26018762588501	-6.25997591018677	-12.1358423233032	-0.132507964968681	-0.0185990985482931	-0.188782557845116
-6.26179504394531	-6.2586145401001	-12.1531610488892	-0.132354274392128	-0.018817950040102	-0.188293918967247
-6.25481557846069	-6.26724720001221	-12.1134071350098	-0.132481411099434	-0.018923768773675	-0.187930390238762
-6.24751043319702	-6.25756978988647	-12.0883111953735	-0.132646635174751	-0.0187193714082241	-0.18780592083931
-6.24803781509399	-6.24801635742188	-12.1119451522827	-0.132547989487648	-0.018726859241724	-0.187347367405891
-6.24774074554443	-6.2581000328064	-12.0910263061523	-0.132607772946358	-0.0189376696944237	-0.186852306127548
-6.23600387573242	-6.25776195526123	-12.0596332550049	-0.132684677839279	-0.0188303794711828	-0.186659947037697
-6.23092794418335	-6.24408292770386	-12.0624742507935	-0.132728144526482	-0.0187049675732851	-0.186508253216743
-6.23652410507202	-6.24090194702148	-12.0785255432129	-0.132720172405243	-0.0186586808413267	-0.186018750071526
-6.23225879669189	-6.25141143798828	-12.0523338317871	-0.13273298740387	-0.0189293418079615	-0.18567518889904
-6.22276830673218	-6.24730396270752	-12.0120735168457	-0.132874950766563	-0.0187782682478428	-0.185602754354477
-6.22181129455566	-6.23067140579224	-12.0320339202881	-0.132841438055038	-0.0186903588473797	-0.185398414731026
-6.22376012802124	-6.23846864700317	-12.0265321731567	-0.132845520973206	-0.0187842696905136	-0.184885293245316
-6.21375560760498	-6.24169921875	-11.9837589263916	-0.133063614368439	-0.018746230751276	-0.184817790985107
-6.21191453933716	-6.22745656967163	-11.9932060241699	-0.133010447025299	-0.0186208691447973	-0.184604972600937
-6.2144923210144	-6.23104238510132	-12.0052719116211	-0.133063301444054	-0.0189408455044031	-0.184228375554085
-6.20657968521118	-6.23482513427734	-11.9583969116211	-0.133222416043282	-0.0188850443810225	-0.184126988053322
-6.20075654983521	-6.21671962738037	-11.9604568481445	-0.133181795477867	-0.0187536086887121	-0.184075370430946
-6.20631694793701	-6.22088384628296	-11.9721708297729	-0.133120656013489	-0.0189460124820471	-0.183570802211761
-6.19651222229004	-6.22483968734741	-11.9343891143799	-0.133262604475021	-0.0189957711845636	-0.183508604764938
-6.1940393447876	-6.21084594726563	-11.9450387954712	-0.133270651102066	-0.0187897924333811	-0.183451980352402
-6.19879055023193	-6.21039962768555	-11.9607467651367	-0.13329453766346	-0.0190482400357723	-0.183036595582962
-6.19111251831055	-6.21664047241211	-11.9203329086304	-0.133361518383026	-0.0191913992166519	-0.182912528514862
-6.18706083297729	-6.20248317718506	-11.9154539108276	-0.133424639701843	-0.0190506931394339	-0.182936698198318
-6.19067096710205	-6.19805955886841	-11.933690071106	-0.133416935801506	-0.0191329438239336	-0.182595416903496
-6.18749141693115	-6.20995950698853	-11.8945970535278	-0.133563295006752	-0.0193176586180925	-0.18233685195446
-6.18000411987305	-6.19865131378174	-11.8821897506714	-0.133552759885788	-0.0191901698708534	-0.18244980275631
-6.18531703948975	-6.1909556388855	-11.9068365097046	-0.133469745516777	-0.0191701557487249	-0.182209640741348
-6.1838321685791	-6.20199632644653	-11.885139465332	-0.133570194244385	-0.0194345954805613	-0.181966871023178
-6.17865180969238	-6.18947315216064	-11.8621759414673	-0.133677616715431	-0.0192795377224684	-0.182114452123642
-6.18174600601196	-6.18047332763672	-11.8863000869751	-0.133645534515381	-0.0193023383617401	-0.181783676147461
-6.18265104293823	-6.19118595123291	-11.8607797622681	-0.133706152439117	-0.0196274872869253	-0.181549653410912
-6.17530393600464	-6.18539476394653	-11.8325719833374	-0.13370718061924	-0.019512852653861	-0.181603118777275
-6.17825031280518	-6.17445373535156	-11.8692302703857	-0.133772417902946	-0.0194853041321039	-0.181417509913445
-6.18191432952881	-6.1791877746582	-11.856819152832	-0.133771657943726	-0.0197441410273314	-0.181144207715988
-6.17337417602539	-6.17708206176758	-11.826153755188	-0.13393646478653	-0.0197081584483385	-0.181251689791679
-6.17530107498169	-6.16123390197754	-11.8415336608887	-0.133884146809578	-0.0196506977081299	-0.181003749370575
-6.1755838394165	-6.17419528961182	-11.8188076019287	-0.133923515677452	-0.0198819935321808	-0.180632323026657
-6.16798686981201	-6.16717720031738	-11.7904605865479	-0.134106442332268	-0.0198263023048639	-0.180670171976089
-6.16949653625488	-6.15595054626465	-11.8193759918213	-0.134018704295158	-0.0197837315499783	-0.180500730872154
-6.17312288284302	-6.16280221939087	-11.8110647201538	-0.133976966142654	-0.0200084429234266	-0.180088743567467
-6.16373205184937	-6.16039657592773	-11.7747268676758	-0.134152472019196	-0.0199409760534763	-0.180109098553658
-6.16580390930176	-6.15005016326904	-11.7977104187012	-0.134138643741608	-0.0199603363871574	-0.179876729846001
-6.16473293304443	-6.15797662734985	-11.77232837677	-0.134118035435677	-0.020125575363636	-0.179487392306328
-6.15642786026001	-6.15084171295166	-11.7429456710815	-0.134264543652534	-0.020008834078908	-0.179526433348656
-6.15992832183838	-6.14190912246704	-11.7809371948242	-0.134117171168327	-0.0200086012482643	-0.179265156388283
-6.16192293167114	-6.14996194839478	-11.7563829421997	-0.134107559919357	-0.0202466379851103	-0.178887933492661
-6.15207099914551	-6.14335012435913	-11.7319955825806	-0.134267121553421	-0.0201270710676908	-0.178985416889191
-6.15730619430542	-6.13435840606689	-11.7527265548706	-0.134181633591652	-0.0202417727559805	-0.178653001785278
-6.15427112579346	-6.14556550979614	-11.7323093414307	-0.134178951382637	-0.0205578934401274	-0.17831452190876
-6.14627838134766	-6.13799858093262	-11.7078638076782	-0.134258389472961	-0.0204698145389557	-0.178315058350563
-6.15179824829102	-6.13044357299805	-11.7434196472168	-0.134148254990578	-0.0204538162797689	-0.178057655692101
-6.15189409255981	-6.13829851150513	-11.7395706176758	-0.13407963514328	-0.0208034608513117	-0.177731424570084
-6.14716768264771	-6.1378698348999	-11.7043352127075	-0.134217843413353	-0.020682830363512	-0.177667662501335
-6.15060567855835	-6.12674617767334	-11.7293968200684	-0.134015873074532	-0.0207303464412689	-0.177427411079407
-6.15628910064697	-6.1373348236084	-11.7134952545166	-0.134055078029633	-0.0209495760500431	-0.177067533135414
-6.14933824539185	-6.13622951507568	-11.6863527297974	-0.134104534983635	-0.0209346320480108	-0.177034184336662
-6.15303564071655	-6.12524175643921	-11.7209529876709	-0.13404056429863	-0.02096151933074	-0.176824375987053
-6.15667295455933	-6.13784837722778	-11.7077312469482	-0.134012430906296	-0.0212159007787704	-0.176508098840714
-6.15052223205566	-6.13356161117554	-11.6742238998413	-0.134079039096832	-0.0210661012679338	-0.176513373851776
-6.15685796737671	-6.12510919570923	-11.7021923065186	-0.13408824801445	-0.0211171861737967	-0.176245763897896
-6.15653705596924	-6.13702440261841	-11.6853199005127	-0.134076580405235	-0.0213270168751478	-0.175883680582047
-6.15003490447998	-6.13245677947998	-11.6507787704468	-0.134135335683823	-0.0212387219071388	-0.175895377993584
-6.15561437606812	-6.12224817276001	-11.6835975646973	-0.134078234434128	-0.0212041456252337	-0.175674840807915
-6.15908241271973	-6.13054132461548	-11.6785678863525	-0.134010523557663	-0.021509537473321	-0.175311386585236
-6.15366315841675	-6.12834978103638	-11.6453466415405	-0.134121671319008	-0.0214729681611061	-0.175427123904228
-6.15592098236084	-6.11593532562256	-11.673113822937	-0.13405404984951	-0.0214471202343702	-0.175196439027786
-6.16081237792969	-6.12765550613403	-11.6598720550537	-0.134040832519531	-0.0218135565519333	-0.174859210848808
-6.15450954437256	-6.12265968322754	-11.640115737915	-0.134115651249886	-0.0216922778636217	-0.174901679158211
-6.15826082229614	-6.11287260055542	-11.6726045608521	-0.133998617529869	-0.0216990783810616	-0.174869686365128
-6.16779565811157	-6.1202826499939	-11.6788864135742	-0.134055018424988	-0.0219975020736456	-0.174623727798462
-6.16293048858643	-6.1223840713501	-11.6433200836182	-0.134066507220268	-0.0220719315111637	-0.174726814031601
-6.16567516326904	-6.11099433898926	-11.6658353805542	-0.134021908044815	-0.0219974890351295	-0.174788504838943
-6.17292213439941	-6.12090110778809	-11.6739406585693	-0.134037122130394	-0.0223293136805296	-0.174437835812569
-6.17074298858643	-6.12349462509155	-11.6433839797974	-0.134081393480301	-0.0222617369145155	-0.174521863460541
-6.17248249053955	-6.11205816268921	-11.6674795150757	-0.13412794470787	-0.0222035478800535	-0.174526706337929
-6.1786093711853	-6.1180419921875	-11.6821203231812	-0.134026020765305	-0.0224559810012579	-0.174302905797958
-6.17291212081909	-6.12030744552612	-11.6460599899292	-0.134093731641769	-0.0225090812891722	-0.174388408660889
-6.17191123962402	-6.10611963272095	-11.6546506881714	-0.134197428822517	-0.0224439669400454	-0.174455553293228
-6.1792778968811	-6.10754919052124	-11.6794586181641	-0.134121894836426	-0.022587014362216	-0.174134328961372
-6.17630815505981	-6.11518859863281	-11.6475067138672	-0.134297773241997	-0.0227915998548269	-0.174070730805397
-6.17313671112061	-6.10394287109375	-11.6454038619995	-0.134270519018173	-0.022666584700346	-0.174247816205025
-6.17740297317505	-6.10090637207031	-11.6788206100464	-0.134243234992027	-0.0227810703217983	-0.174079164862633
-6.17692375183105	-6.10182619094849	-11.662823677063	-0.13428795337677	-0.0231219343841076	-0.173935234546661
-6.16991472244263	-6.09717798233032	-11.6356258392334	-0.134397074580193	-0.0230079758912325	-0.174204394221306
-6.17569208145142	-6.08405590057373	-11.6727094650269	-0.134308516979218	-0.0230698604136705	-0.174070984125137
-6.17896270751953	-6.09016752243042	-11.6583557128906	-0.134422987699509	-0.0233034454286098	-0.17388217151165
-6.17144203186035	-6.08695316314697	-11.6352672576904	-0.134606316685677	-0.0232343412935734	-0.174074277281761
-6.17955493927002	-6.0767617225647	-11.669394493103	-0.134478613734245	-0.0232611354440451	-0.174016311764717
-6.18192863464355	-6.08433055877686	-11.6634702682495	-0.134493887424469	-0.0235804729163647	-0.17382375895977
-6.17260932922363	-6.08173370361328	-11.6338768005371	-0.134608268737793	-0.023559195920825	-0.174051716923714
-6.18061351776123	-6.07010936737061	-11.6574792861938	-0.134592622518539	-0.0235201865434647	-0.174027100205421
-6.18142795562744	-6.07771825790405	-11.6560564041138	-0.134538114070892	-0.0238543171435595	-0.173775568604469
-6.18023633956909	-6.07496309280396	-11.6338119506836	-0.13466976583004	-0.0237422473728657	-0.174005508422852
-6.18457746505737	-6.06419038772583	-11.662130355835	-0.134593814611435	-0.023727435618639	-0.174083605408669
-6.19302463531494	-6.07318830490112	-11.6748161315918	-0.134519502520561	-0.0240297671407461	-0.173917397856712
-6.18878650665283	-6.07732629776001	-11.6502828598022	-0.134648725390434	-0.0240892823785543	-0.174065411090851
-6.19116258621216	-6.06287670135498	-11.6717205047607	-0.134576305747032	-0.0239879209548235	-0.174229294061661
-6.20050668716431	-6.07107353210449	-11.6835641860962	-0.134543627500534	-0.0242412611842155	-0.17410783469677
-6.19509267807007	-6.07506608963013	-11.6553916931152	-0.134637340903282	-0.0242586936801672	-0.174391075968742
-6.20352363586426	-6.06160688400269	-11.6876602172852	-0.134582370519638	-0.0242004822939634	-0.17457714676857
-6.21250772476196	-6.06989812850952	-11.6980657577515	-0.134563341736794	-0.0244079120457172	-0.174516573548317
-6.21152353286743	-6.07516717910767	-11.6700687408447	-0.134677290916443	-0.0244542434811592	-0.174846768379211
-6.21416425704956	-6.06029558181763	-11.6811513900757	-0.134612068533897	-0.0244036577641964	-0.175106674432755
-6.22596168518066	-6.06275177001953	-11.7132387161255	-0.134549900889397	-0.0246447771787643	-0.175019025802612
-6.22344160079956	-6.07134437561035	-11.6734533309937	-0.134663328528404	-0.0247187782078981	-0.175186917185783
-6.22687721252441	-6.0591459274292	-11.7027244567871	-0.134694203734398	-0.0246370807290077	-0.175395548343658
-6.23460721969604	-6.06733894348145	-11.7167873382568	-0.134589016437531	-0.0248875021934509	-0.175270393490791
-6.23181962966919	-6.06922340393066	-11.6844472885132	-0.134721398353577	-0.024917459115386	-0.175495356321335
-6.24146032333374	-6.05285358428955	-11.7257699966431	-0.134608417749405	-0.0249248091131449	-0.175489380955696
-6.24215841293335	-6.07042455673218	-11.711669921875	-0.134628385305405	-0.0251954421401024	-0.175392970442772
-6.24344062805176	-6.05873155593872	-11.7136745452881	-0.134685665369034	-0.025098655372858	-0.175701305270195
-6.2551326751709	-6.05903053283691	-11.7570180892944	-0.134582787752151	-0.025171484798193	-0.175682425498962
-6.25788068771362	-6.06828022003174	-11.7207012176514	-0.13465741276741	-0.0253338776528835	-0.175913974642754
-6.2621111869812	-6.05711889266968	-11.7360992431641	-0.134700730443001	-0.0252038314938545	-0.176188439130783
-6.27222490310669	-6.06551074981689	-11.7635908126831	-0.13456018269062	-0.0253843199461699	-0.176209926605225
-6.27393627166748	-6.0703330039978	-11.7381591796875	-0.134650036692619	-0.0253168828785419	-0.176560282707214
-6.2804388999939	-6.06151294708252	-11.7880334854126	-0.13455168902874	-0.0252108015120029	-0.176817089319229
-6.28524827957153	-6.07638359069824	-11.7690162658691	-0.134636968374252	-0.0253559332340956	-0.176965922117233
-6.283447265625	-6.06886577606201	-11.7657804489136	-0.13466477394104	-0.0251997523009777	-0.177372217178345
-6.29305410385132	-6.0650634765625	-11.8080434799194	-0.134536981582642	-0.0252431780099869	-0.177252069115639
-6.29008913040161	-6.07972002029419	-11.7822818756104	-0.134640708565712	-0.0253198035061359	-0.177416294813156
-6.2911696434021	-6.06651020050049	-11.8032846450806	-0.134650066494942	-0.0251171085983515	-0.177647888660431
-6.29795360565186	-6.07231569290161	-11.8327236175537	-0.134618848562241	-0.0251824725419283	-0.177533164620399
-6.29062604904175	-6.07760143280029	-11.8029403686523	-0.13473553955555	-0.0251657012850046	-0.177744448184967
-6.2921347618103	-6.06233787536621	-11.8262453079224	-0.134707912802696	-0.0248943902552128	-0.17772576212883
-6.29423427581787	-6.07363319396973	-11.8421010971069	-0.134689688682556	-0.0250488296151161	-0.177550658583641
-6.28724527359009	-6.07146120071411	-11.8145627975464	-0.134766817092896	-0.0248388331383467	-0.17774510383606
-6.28855800628662	-6.06414079666138	-11.862811088562	-0.134756401181221	-0.0247664712369442	-0.177747383713722
-6.28780651092529	-6.07290124893188	-11.8480882644653	-0.134789258241653	-0.0248041227459908	-0.177740707993507
-6.28021001815796	-6.06492567062378	-11.849630355835	-0.134820163249969	-0.0245093144476414	-0.177985072135925
-6.2811279296875	-6.0626916885376	-11.8795557022095	-0.134802103042603	-0.024546179920435	-0.177753284573555
-6.27082061767578	-6.06777858734131	-11.8555459976196	-0.13492925465107	-0.02437355928123	-0.177955761551857
-6.26963138580322	-6.05438137054443	-11.8885135650635	-0.134840860962868	-0.0240834280848503	-0.178093388676643
-6.27221918106079	-6.06290578842163	-11.8986282348633	-0.134793326258659	-0.0240844506770372	-0.177915468811989
-6.26122999191284	-6.06505155563354	-11.8739490509033	-0.134942278265953	-0.0238891243934631	-0.178234741091728
-6.26034545898438	-6.05016183853149	-11.9053068161011	-0.134855270385742	-0.0234582591801882	-0.178287014365196
-6.25828742980957	-6.06212043762207	-11.9154634475708	-0.134827867150307	-0.0235800128430128	-0.17813441157341
-6.24586248397827	-6.06344652175903	-11.8921566009521	-0.134963944554329	-0.0232676174491644	-0.178336918354034
-6.23875951766968	-6.0508918762207	-11.9266738891602	-0.134895175695419	-0.0229656510055065	-0.178476557135582
-6.23863649368286	-6.05678224563599	-11.9460458755493	-0.134822756052017	-0.0228635743260384	-0.178275272250175
-6.22375631332397	-6.05562496185303	-11.926812171936	-0.134962007403374	-0.0225927922874689	-0.178588375449181
-6.22219562530518	-6.04224681854248	-11.9615793228149	-0.134814724326134	-0.0223298091441393	-0.178576201200485
-6.21948099136353	-6.05307054519653	-11.9548578262329	-0.13487496972084	-0.0221601333469152	-0.178353279829025
-6.20877504348755	-6.05052804946899	-11.9423704147339	-0.134943097829819	-0.0218687076121569	-0.178566619753838
-6.20463275909424	-6.03819894790649	-11.9887933731079	-0.134831741452217	-0.0214697141200304	-0.178666725754738
-6.20410394668579	-6.05006074905396	-11.9995126724243	-0.134767696261406	-0.0213950015604496	-0.178471118211746
-6.19059276580811	-6.05210781097412	-11.9816598892212	-0.134884402155876	-0.0210555922240019	-0.178745239973068
-6.18646335601807	-6.03849411010742	-12.0089282989502	-0.134790450334549	-0.0206204168498516	-0.178754478693008
-6.18469285964966	-6.05068588256836	-12.004487991333	-0.134778335690498	-0.0205286517739296	-0.178612649440765
-6.17437362670898	-6.04611587524414	-11.9953842163086	-0.134864136576653	-0.0200269874185324	-0.178812697529793
-6.17323780059814	-6.03757524490356	-12.035532951355	-0.134785383939743	-0.0197734199464321	-0.178776070475578
-6.17118787765503	-6.0485520362854	-12.0350046157837	-0.134736582636833	-0.0196423474699259	-0.178642064332962
-6.1564302444458	-6.04795026779175	-12.0141134262085	-0.134882658720016	-0.0191900916397572	-0.178867653012276
-6.15235185623169	-6.03411340713501	-12.0366048812866	-0.134862795472145	-0.0188655629754066	-0.178854271769524
-6.15301847457886	-6.04209852218628	-12.0523557662964	-0.134822353720665	-0.0187446214258671	-0.17855741083622
-6.14103412628174	-6.04514694213867	-12.0190982818604	-0.134862780570984	-0.0184965953230858	-0.178626447916031
-6.13240814208984	-6.03337907791138	-12.0466785430908	-0.134924575686455	-0.0180188082158566	-0.17863304913044
-6.12981557846069	-6.03988647460938	-12.0647411346436	-0.134809643030167	-0.018019400537014	-0.178347930312157
-6.11559200286865	-6.04401445388794	-12.0355825424194	-0.135006725788116	-0.0176837500184774	-0.178383603692055
-6.11204385757446	-6.0272970199585	-12.0569705963135	-0.134892195463181	-0.0173279773443937	-0.178417459130287
-6.1094913482666	-6.0335488319397	-12.0614976882935	-0.134928748011589	-0.017215384170413	-0.178035393357277
-6.09785032272339	-6.0379524230957	-12.0357971191406	-0.135089457035065	-0.0169149897992611	-0.178100630640984
-6.08982563018799	-6.02287197113037	-12.0725545883179	-0.135009169578552	-0.0166349671781063	-0.1780935972929
-6.08970880508423	-6.03536605834961	-12.0806398391724	-0.134877875447273	-0.0165427383035421	-0.177814960479736
-6.07714176177979	-6.02664947509766	-12.0501661300659	-0.135004594922066	-0.0162385366857052	-0.177952259778976
-6.08020353317261	-6.02125883102417	-12.0788555145264	-0.13496507704258	-0.0159407425671816	-0.177771955728531
-6.07369518280029	-6.03371667861938	-12.0652570724487	-0.135080769658089	-0.0158974751830101	-0.177524238824844
-6.0636134147644	-6.02301692962646	-12.051851272583	-0.135149851441383	-0.015482927672565	-0.177598565816879
-6.06339263916016	-6.01945114135742	-12.0938863754272	-0.134984850883484	-0.0154596287757158	-0.177346080541611
-6.05453491210938	-6.02519941329956	-12.0619211196899	-0.135112017393112	-0.015373894944787	-0.177189975976944
-6.04581165313721	-6.01226806640625	-12.0517778396606	-0.135088473558426	-0.0149843264371157	-0.177223369479179
-6.04431581497192	-6.01128816604614	-12.0811452865601	-0.135126650333405	-0.0148871531710029	-0.176766276359558
-6.03526258468628	-6.02067089080811	-12.0452852249146	-0.135192647576332	-0.0150019209831953	-0.176551267504692
-6.02446413040161	-6.00711870193481	-12.0498332977295	-0.135233387351036	-0.0145899122580886	-0.176544696092606
-6.0249719619751	-6.00823354721069	-12.0793485641479	-0.135109826922417	-0.0147157618775964	-0.176113501191139
-6.01192140579224	-6.01216316223145	-12.0415639877319	-0.135214611887932	-0.01458088029176	-0.176013395190239
-6.00788879394531	-5.99632692337036	-12.0557909011841	-0.135140389204025	-0.0143618043512106	-0.17598269879818
-6.00661182403564	-6.00675058364868	-12.0644102096558	-0.135214611887932	-0.0145248267799616	-0.175508305430412
-5.9962911605835	-6.00301218032837	-12.0300941467285	-0.135283067822456	-0.0143867405131459	-0.17551201581955
-5.99459075927734	-5.99086761474609	-12.0649652481079	-0.135228633880615	-0.0142632639035583	-0.175302013754845
-5.99221420288086	-6.00466346740723	-12.0564203262329	-0.135185062885284	-0.0144745167344809	-0.17490728199482
-5.98185348510742	-5.99818897247314	-12.0234365463257	-0.135328099131584	-0.0142468083649874	-0.174975842237473
-5.98399019241333	-5.9900598526001	-12.0549411773682	-0.135188981890678	-0.0141962859779596	-0.174667462706566
-5.98478269577026	-6.00297260284424	-12.0372972488403	-0.135215982794762	-0.0143407238647342	-0.174264162778854
-5.97412252426147	-5.99772691726685	-12.019965171814	-0.135258436203003	-0.0141389118507504	-0.17430117726326
-5.97900819778442	-5.99528074264526	-12.0511159896851	-0.135107934474945	-0.014258986338973	-0.173960193991661
-5.97142028808594	-6.00575017929077	-12.0174188613892	-0.135192275047302	-0.0143104372546077	-0.17381839454174
-5.97031927108765	-5.99305629730225	-12.0299491882324	-0.135194152593613	-0.0141487717628479	-0.173749357461929
-5.97542095184326	-6.00315141677856	-12.0415992736816	-0.135150462388992	-0.0143600767478347	-0.17328117787838
-5.96919870376587	-6.00546360015869	-11.9990034103394	-0.135262697935104	-0.0142162768170238	-0.173328042030334
-5.9694242477417	-5.99606895446777	-12.0295820236206	-0.135216996073723	-0.014058536849916	-0.173175826668739
-5.97507572174072	-6.00491046905518	-12.0410871505737	-0.135065957903862	-0.0143360290676355	-0.172839567065239
-5.96999502182007	-6.00658226013184	-12.00599193573	-0.135182589292526	-0.0142774991691113	-0.172889605164528
-5.9689998626709	-5.99777030944824	-12.031289100647	-0.135110333561897	-0.01413169875741	-0.172767519950867
-5.97811985015869	-6.01262855529785	-12.0166387557983	-0.135095581412315	-0.0143075278028846	-0.172448471188545
-5.97123622894287	-6.00481653213501	-12.0090312957764	-0.135171845555305	-0.0140740089118481	-0.172594711184502
-5.97625923156738	-6.00848150253296	-12.0359029769897	-0.135015055537224	-0.0142597267404199	-0.172327071428299
-5.9706449508667	-6.01611757278442	-12.0036458969116	-0.135105311870575	-0.0142857255414128	-0.17229962348938
-5.96985960006714	-6.00369691848755	-12.0173225402832	-0.135139957070351	-0.0140847321599722	-0.172326952219009
-5.97526979446411	-6.01038122177124	-12.0300407409668	-0.135020360350609	-0.0142572810873389	-0.171938121318817
-5.97119569778442	-6.01592016220093	-11.9890985488892	-0.135117784142494	-0.0142304068431258	-0.171979561448097
-5.97091197967529	-6.00707340240479	-12.0234651565552	-0.135027170181274	-0.014060846529901	-0.171921610832214
-5.97310590744019	-6.0156831741333	-12.0352430343628	-0.134947404265404	-0.0142859881743789	-0.171647936105728
-5.96802043914795	-6.01778364181519	-11.997314453125	-0.135022386908531	-0.0141072627156973	-0.171820119023323
-5.96936368942261	-6.00638294219971	-12.0251693725586	-0.134958371520042	-0.0140619296580553	-0.171671152114868
-5.96785402297974	-6.02185869216919	-12.0051345825195	-0.134971410036087	-0.014149677939713	-0.171417579054832
-5.96135854721069	-6.00803232192993	-12.0093622207642	-0.134959772229195	-0.0139584122225642	-0.171642273664474
-5.96427965164185	-6.01477098464966	-12.0285120010376	-0.134799644351006	-0.0141307637095451	-0.171378403902054
-5.9530291557312	-6.01301717758179	-12.0003356933594	-0.13483090698719	-0.0140285454690456	-0.171489402651787
-5.9535059928894	-6.00004148483276	-12.0168085098267	-0.134763136506081	-0.0139226373285055	-0.171451017260551
-5.95292997360229	-6.01158046722412	-12.0136985778809	-0.13478347659111	-0.0141041595488787	-0.171161532402039
-5.94059562683105	-6.00345802307129	-12.0022287368774	-0.134750261902809	-0.0139607228338718	-0.17131681740284
-5.93828964233398	-5.99565458297729	-12.0345363616943	-0.134580537676811	-0.0140676563605666	-0.171050652861595
-5.93412590026855	-6.00466156005859	-12.0120754241943	-0.134547710418701	-0.0142187504097819	-0.170919314026833
-5.92739486694336	-5.99004364013672	-12.0075693130493	-0.134586185216904	-0.0140188476070762	-0.171026408672333
-5.92692756652832	-5.98818826675415	-12.0385904312134	-0.134456396102905	-0.0141886388882995	-0.170708730816841
-5.92526435852051	-6.00176095962524	-12.0064897537231	-0.134459272027016	-0.0143415089696646	-0.170513167977333
-5.91558122634888	-5.98652791976929	-12.0117216110229	-0.134443581104279	-0.0141648044809699	-0.170625433325768
-5.9199366569519	-5.99174976348877	-12.0462808609009	-0.134202867746353	-0.0144387194886804	-0.170290842652321
-5.91201782226563	-5.99679660797119	-12.0150270462036	-0.134209766983986	-0.0144815631210804	-0.170259490609169
-5.91449403762817	-5.98260498046875	-12.0279369354248	-0.134165644645691	-0.0143615370616317	-0.17030268907547
-5.91889381408691	-5.99664163589478	-12.0308494567871	-0.134052634239197	-0.0145763298496604	-0.169862419366837
-5.91077089309692	-5.99049663543701	-12.0046424865723	-0.134091436862946	-0.0145443426445127	-0.16997517645359
-5.91912889480591	-5.98507785797119	-12.0389575958252	-0.133924677968025	-0.0145668489858508	-0.169768869876862
-5.92033004760742	-5.99688148498535	-12.0292949676514	-0.133813634514809	-0.0148651339113712	-0.169460251927376
-5.91182327270508	-5.99031543731689	-12.0086984634399	-0.133828684687614	-0.0148653984069824	-0.169579446315765
-5.91657304763794	-5.98286390304565	-12.0378751754761	-0.133630841970444	-0.0148609802126884	-0.169284909963608
-5.91975212097168	-6.0003023147583	-12.0218591690063	-0.133583128452301	-0.0152012221515179	-0.168995887041092
-5.91401481628418	-5.98922300338745	-12.0091457366943	-0.133593246340752	-0.0151753770187497	-0.169055849313736
-5.9203724861145	-5.987473487854	-12.0494804382324	-0.133356302976608	-0.0153732588514686	-0.168658569455147
-5.91518068313599	-5.99551391601563	-12.0207691192627	-0.133363455533981	-0.015624238178134	-0.168478444218636
-5.91796016693115	-5.9846043586731	-12.0245037078857	-0.133187368512154	-0.0155461216345429	-0.168494671583176
-5.92476367950439	-5.99126672744751	-12.0414113998413	-0.133043602108955	-0.0158956367522478	-0.168006613850594
-5.91691493988037	-5.99326324462891	-12.0117044448853	-0.133124977350235	-0.0160060599446297	-0.168013125658035
-5.92360973358154	-5.98423004150391	-12.0380964279175	-0.132930427789688	-0.0160731598734856	-0.167878866195679
-5.92713499069214	-5.99734592437744	-12.0335359573364	-0.132763832807541	-0.0164216328412294	-0.167541801929474
-5.92598438262939	-5.98889398574829	-12.0246248245239	-0.132740408182144	-0.0164073649793863	-0.167624935507774
-5.93249273300171	-5.98942613601685	-12.0436906814575	-0.132586658000946	-0.0165879745036364	-0.167251035571098
-5.93415641784668	-6.00098133087158	-12.0109186172485	-0.132674053311348	-0.0168347656726837	-0.167084664106369
-5.93086290359497	-5.9897403717041	-12.0244102478027	-0.132538571953773	-0.0167856886982918	-0.167156919836998
-5.94523239135742	-5.99545526504517	-12.0429019927979	-0.132368892431259	-0.017101502045989	-0.166795015335083
-5.94103288650513	-6.00284957885742	-12.010422706604	-0.132422432303429	-0.0172536615282297	-0.166728675365448
-5.94546175003052	-5.98960065841675	-12.0197162628174	-0.132312163710594	-0.0171783622354269	-0.166773080825806
-5.95363473892212	-5.99415922164917	-12.0396738052368	-0.13228577375412	-0.0174387060105801	-0.166407093405724
-5.95817136764526	-6.00728178024292	-12.0006303787231	-0.132225945591927	-0.0176276173442602	-0.166318565607071
-5.95885276794434	-5.99646139144897	-12.0081605911255	-0.132262513041496	-0.0175102781504393	-0.16642053425312
-5.96791362762451	-5.9990496635437	-12.0368967056274	-0.132071971893311	-0.017849950119853	-0.166088372468948
-5.9679102897644	-6.00721788406372	-12.0043973922729	-0.132180660963058	-0.0179416481405497	-0.166110873222351
-5.96823358535767	-5.99797773361206	-12.0224142074585	-0.132084384560585	-0.0179081670939922	-0.166130512952805
-5.98185062408447	-6.00750112533569	-12.0222520828247	-0.132010206580162	-0.018186504021287	-0.165852606296539
-5.97931575775146	-6.00797843933105	-11.993860244751	-0.132115736603737	-0.0181993991136551	-0.165951415896416
-5.98651647567749	-6.00393867492676	-12.031831741333	-0.131986886262894	-0.0183255020529032	-0.165778890252113
-5.98315334320068	-6.0144476890564	-11.9982767105103	-0.132044821977615	-0.0185225252062082	-0.165758356451988
-5.9853720664978	-5.99861097335815	-12.0037403106689	-0.132028937339783	-0.0183795783668756	-0.165832206606865
-5.99404525756836	-6.00676441192627	-12.0194263458252	-0.131961315870285	-0.0186356995254755	-0.165501102805138
-5.99062395095825	-6.01131010055542	-11.9847078323364	-0.132098034024239	-0.0187067370861769	-0.165564030408859
-5.99289894104004	-5.99911451339722	-11.9986143112183	-0.132067516446114	-0.0186167303472757	-0.165579721331596
-5.9973349571228	-6.00749731063843	-12.0132150650024	-0.131914779543877	-0.0189055241644382	-0.165300577878952
-5.99025678634644	-6.0078387260437	-11.9763193130493	-0.132089659571648	-0.0188637487590313	-0.165447697043419
-5.99295902252197	-5.99576854705811	-11.9990749359131	-0.132101252675056	-0.0188206546008587	-0.165382280945778
-5.99739170074463	-6.00461196899414	-11.9920845031738	-0.132114171981812	-0.018947497010231	-0.16509048640728
-5.99143886566162	-6.00624465942383	-11.9559297561646	-0.132255226373672	-0.0189213510602713	-0.165149807929993
-5.98869514465332	-5.99258422851563	-11.9812660217285	-0.13219353556633	-0.018915394321084	-0.165129065513611
-5.99086475372314	-6.00020551681519	-11.9755973815918	-0.132274061441422	-0.0190642550587654	-0.164868518710136
-5.97954273223877	-5.99581003189087	-11.9408168792725	-0.132403418421745	-0.0190527755767107	-0.165015906095505
-5.98161840438843	-5.98310708999634	-11.9675321578979	-0.132418066263199	-0.0189141444861889	-0.164867728948593
-5.98059892654419	-5.99574136734009	-11.9345302581787	-0.132500201463699	-0.019158624112606	-0.164671301841736
-5.97282981872559	-5.9819278717041	-11.936243057251	-0.132666081190109	-0.0189558491110802	-0.164876624941826
-5.97816705703735	-5.9799656867981	-11.960901260376	-0.132466271519661	-0.0191476289182901	-0.164615601301193
-5.9676718711853	-5.9780535697937	-11.9175901412964	-0.132694453001022	-0.0190975237637758	-0.164733320474625
-5.9681601524353	-5.96605920791626	-11.9408559799194	-0.132664918899536	-0.0190510451793671	-0.16468371450901
-5.96930694580078	-5.97598552703857	-11.9231948852539	-0.132742553949356	-0.0193124860525131	-0.164414778351784
-5.95899677276611	-5.96883010864258	-11.900444984436	-0.13285206258297	-0.0190694350749254	-0.164596244692802
-5.96254587173462	-5.95968532562256	-11.9382457733154	-0.132791772484779	-0.0191495101898909	-0.16440062224865
-5.95636320114136	-5.97006988525391	-11.907995223999	-0.132950887084007	-0.0192981008440256	-0.164327502250671
-5.95312929153442	-5.95432901382446	-11.8951826095581	-0.133006483316422	-0.0191103368997574	-0.164496019482613
-5.95561933517456	-5.95283842086792	-11.9274263381958	-0.132915034890175	-0.0191583335399628	-0.164212241768837
-5.95274496078491	-5.96292877197266	-11.8800592422485	-0.133047506213188	-0.0192549247294664	-0.164161428809166
-5.94456720352173	-5.94932842254639	-11.88196849823	-0.133166149258614	-0.0189889632165432	-0.164327949285507
-5.95097208023071	-5.94846868515015	-11.9071750640869	-0.133027598261833	-0.0190792921930552	-0.164076924324036
-5.94526720046997	-5.95722723007202	-11.8650388717651	-0.133240699768066	-0.0190869048237801	-0.164122015237808
-5.93921041488647	-5.94283151626587	-11.875301361084	-0.133255749940872	-0.0188414920121431	-0.16423325240612
-5.94112873077393	-5.94645547866821	-11.8813238143921	-0.133235275745392	-0.0189516860991716	-0.163959845900536
-5.935959815979	-5.95337533950806	-11.8484239578247	-0.133370786905289	-0.0189327038824558	-0.163964301347733
-5.93278884887695	-5.93848657608032	-11.8526744842529	-0.13339452445507	-0.0186536572873592	-0.164094716310501
-5.93285179138184	-5.94341564178467	-11.8704919815063	-0.133399918675423	-0.0188122224062681	-0.16385181248188
-5.92780494689941	-5.94665336608887	-11.8379650115967	-0.13348762691021	-0.0188480224460363	-0.163890808820724
-5.92030668258667	-5.93161630630493	-11.839301109314	-0.133457824587822	-0.0185393262654543	-0.164004400372505
-5.927161693573	-5.94053220748901	-11.8495473861694	-0.133527338504791	-0.0186968669295311	-0.163700252771378
-5.91804075241089	-5.94011974334717	-11.8145942687988	-0.133628755807877	-0.0186100844293833	-0.163783073425293
-5.91688537597656	-5.93039798736572	-11.8351058959961	-0.133650287985802	-0.0184724759310484	-0.163816899061203
-5.91683149337769	-5.9381947517395	-11.8272867202759	-0.133605107665062	-0.0186244528740644	-0.163609221577644
-5.90801429748535	-5.93327856063843	-11.8014001846313	-0.133631527423859	-0.0184334274381399	-0.163831517100334
-5.91013431549072	-5.92368078231812	-11.8249607086182	-0.133638575673103	-0.0183797832578421	-0.163751974701881
-5.91262483596802	-5.93611860275269	-11.8071928024292	-0.133696988224983	-0.0184616446495056	-0.163463160395622
-5.90194749832153	-5.92926549911499	-11.7875318527222	-0.133768349885941	-0.0182831343263388	-0.163683414459229
-5.90704488754272	-5.92110395431519	-11.8210315704346	-0.133658930659294	-0.0182271152734756	-0.163486212491989
-5.90376615524292	-5.93489980697632	-11.7979679107666	-0.133764401078224	-0.0184346605092287	-0.163378491997719
-5.89505672454834	-5.92599964141846	-11.7785453796387	-0.133750304579735	-0.0182427149266005	-0.163553759455681
-5.89719486236572	-5.92261743545532	-11.7999792098999	-0.13376647233963	-0.0181881971657276	-0.163410276174545
-5.89850473403931	-5.93173551559448	-11.776104927063	-0.133738219738007	-0.0182656329125166	-0.163250729441643
-5.89272403717041	-5.92548656463623	-11.7599201202393	-0.13385035097599	-0.0180347561836243	-0.163439631462097
-5.89677286148071	-5.92349624633789	-11.7965078353882	-0.133718520402908	-0.0181412138044834	-0.163181528449059
-5.89317560195923	-5.93048238754272	-11.7514953613281	-0.133728638291359	-0.0181430298835039	-0.163180619478226
-5.88738775253296	-5.91753244400024	-11.762451171875	-0.133708968758583	-0.0179081913083792	-0.163332492113113
-5.89592981338501	-5.92762088775635	-11.770941734314	-0.133634880185127	-0.0179663319140673	-0.1629429012537
-5.88938188552856	-5.93268585205078	-11.7341251373291	-0.133709400892258	-0.0179453119635582	-0.162983313202858
-5.88995742797852	-5.9234185218811	-11.7486991882324	-0.133575081825256	-0.0176695920526981	-0.162997722625732
-5.89162731170654	-5.93137168884277	-11.7622146606445	-0.133571714162827	-0.0178791992366314	-0.16278250515461
-5.88594961166382	-5.93900632858276	-11.7176475524902	-0.133572056889534	-0.0177664086222649	-0.162792950868607
-5.88255834579468	-5.92830896377563	-11.7317991256714	-0.133501619100571	-0.017513070255518	-0.162788435816765
-5.88900279998779	-5.93762874603271	-11.7306318283081	-0.133406177163124	-0.0176517218351364	-0.16248582303524
-5.87995719909668	-5.94134855270386	-11.7011260986328	-0.133546054363251	-0.017467999830842	-0.162574991583824
-5.88390111923218	-5.93528985977173	-11.737847328186	-0.133353993296623	-0.0173942446708679	-0.162352174520493
-5.88096857070923	-5.94540309906006	-11.6999444961548	-0.133336320519447	-0.0175231341272593	-0.162232086062431
-5.87514209747314	-5.93170261383057	-11.7046508789063	-0.133242592215538	-0.0172074288129807	-0.162298247218132
-5.8824610710144	-5.94282102584839	-11.7133779525757	-0.133134484291077	-0.0173272471874952	-0.161895573139191
-5.87534046173096	-5.94551134109497	-11.6692991256714	-0.133214861154556	-0.017270827665925	-0.161913976073265
-5.8742527961731	-5.93377923965454	-11.6872873306274	-0.133039221167564	-0.0170576982200146	-0.161832600831985
-5.87422847747803	-5.9465856552124	-11.6912117004395	-0.13302905857563	-0.0172780323773623	-0.161519736051559
-5.86929512023926	-5.9422402381897	-11.6541576385498	-0.133043766021729	-0.0170836877077818	-0.161580204963684
-5.87175703048706	-5.93847274780273	-11.6826810836792	-0.132846355438232	-0.0170252453535795	-0.161311268806458
-5.86850929260254	-5.95230293273926	-11.6473836898804	-0.132821306586266	-0.0171147659420967	-0.161101475358009
-5.86534309387207	-5.93991899490356	-11.642071723938	-0.132826909422874	-0.0169357899576426	-0.161122336983681
-5.87208795547485	-5.94877004623413	-11.6609983444214	-0.132713139057159	-0.0170527771115303	-0.160794079303741
-5.86321353912354	-5.95309829711914	-11.6190919876099	-0.132800370454788	-0.0169981401413679	-0.16084685921669
-5.86652135848999	-5.93903923034668	-11.6450185775757	-0.132596805691719	-0.0168922394514084	-0.160761758685112
-5.87096881866455	-5.9565258026123	-11.6255922317505	-0.132598757743835	-0.0170139167457819	-0.16039365530014
-5.86331415176392	-5.95131254196167	-11.6036748886108	-0.132631421089172	-0.016847763210535	-0.160547211766243
-5.87031269073486	-5.94803905487061	-11.6390132904053	-0.13245877623558	-0.0168397147208452	-0.160320475697517
-5.8667368888855	-5.960364818573	-11.6112995147705	-0.132526308298111	-0.0170013625174761	-0.160214811563492
-5.86337661743164	-5.94902801513672	-11.60950756073	-0.132455438375473	-0.016838226467371	-0.16027095913887
-5.87215042114258	-5.95697593688965	-11.6149463653564	-0.13234169781208	-0.0170066002756357	-0.159937188029289
-5.86828756332397	-5.95964670181274	-11.5774784088135	-0.132454395294189	-0.0169224534183741	-0.160000771284103
-5.87392044067383	-5.95290327072144	-11.6097736358643	-0.132347077131271	-0.0168545767664909	-0.15989488363266
-5.8738808631897	-5.96339130401611	-11.5911769866943	-0.13236802816391	-0.0170907694846392	-0.159695371985435
-5.86767768859863	-5.95009183883667	-11.5870971679688	-0.132278099656105	-0.0169769451022148	-0.159723162651062
-5.87559652328491	-5.95323991775513	-11.5951671600342	-0.132193267345428	-0.0171592961996794	-0.159381344914436
-5.87387466430664	-5.95946407318115	-11.5635852813721	-0.13222599029541	-0.0171021111309528	-0.159375607967377
-5.87523698806763	-5.94689750671387	-11.5887880325317	-0.132100641727448	-0.0171041637659073	-0.15926405787468
-5.87885141372681	-5.95815658569336	-11.5778007507324	-0.132019743323326	-0.0173307098448277	-0.158972471952438
-5.87291860580444	-5.95118570327759	-11.5574264526367	-0.131998404860497	-0.0172669105231762	-0.159104719758034
-5.87722826004028	-5.94797277450562	-11.5823631286621	-0.131908491253853	-0.0173596944659948	-0.158786252140999
-5.88072156906128	-5.9614577293396	-11.547438621521	-0.131942167878151	-0.0175334457308054	-0.158630222082138
-5.87722539901733	-5.94939708709717	-11.5625228881836	-0.131888121366501	-0.017392098903656	-0.158661514520645
-5.88374423980713	-5.95911502838135	-11.5839147567749	-0.131677538156509	-0.0176470577716827	-0.158345326781273
-5.88048267364502	-5.9596734046936	-11.5530672073364	-0.1317108720541	-0.0176666714251041	-0.158477008342743
-5.88745069503784	-5.95534896850586	-11.5778179168701	-0.13153912127018	-0.0176777113229036	-0.158320158720016
-5.89212656021118	-5.97364854812622	-11.5539178848267	-0.131527855992317	-0.0178678277879953	-0.158130750060081
-5.88952922821045	-5.96306848526001	-11.5562381744385	-0.131507486104965	-0.0176501125097275	-0.158286318182945
-5.89840793609619	-5.97307109832764	-11.5769882202148	-0.131334543228149	-0.0178811829537153	-0.158029660582542
-5.89257383346558	-5.97509098052979	-11.5477962493896	-0.131466075778008	-0.0178385842591524	-0.158184945583344
-5.8983211517334	-5.96733140945435	-11.5713424682617	-0.131355941295624	-0.0178242791444063	-0.158075541257858
-5.90238904953003	-5.98461151123047	-11.549786567688	-0.131379589438438	-0.0179420784115791	-0.157892152667046
-5.89870262145996	-5.97232246398926	-11.5529336929321	-0.131407842040062	-0.0177617073059082	-0.158016949892044
-5.90395259857178	-5.98133230209351	-11.5674905776978	-0.131292372941971	-0.0179773662239313	-0.157756149768829
-5.89939594268799	-5.98427581787109	-11.5317802429199	-0.131403759121895	-0.0179167669266462	-0.157845929265022
-5.90080547332764	-5.97072649002075	-11.5531749725342	-0.131325975060463	-0.017840214073658	-0.15780046582222
-5.90434551239014	-5.98550367355347	-11.5479259490967	-0.131383091211319	-0.0180226936936378	-0.157456710934639
-5.89527034759521	-5.98243618011475	-11.5172052383423	-0.131399974226952	-0.0179503075778484	-0.157576978206635
-5.89565229415894	-5.97015428543091	-11.54665184021	-0.131328791379929	-0.0179025959223509	-0.157473146915436
-5.89958000183105	-5.98158740997314	-11.5467195510864	-0.131304085254669	-0.0180384870618582	-0.157183647155762
-5.88745355606079	-5.97613048553467	-11.5091609954834	-0.131401121616364	-0.0179362948983908	-0.157301411032677
-5.89458560943604	-5.9730658531189	-11.536883354187	-0.131370186805725	-0.0178998038172722	-0.157079130411148
-5.8889274597168	-5.98717212677002	-11.5159025192261	-0.131423383951187	-0.0180441588163376	-0.156878143548965
-5.88245439529419	-5.970703125	-11.5015916824341	-0.131439998745918	-0.0177948400378227	-0.156981587409973
-5.88665437698364	-5.9706244468689	-11.5381155014038	-0.131336152553558	-0.017972694709897	-0.156710252165794
-5.88149690628052	-5.98099565505981	-11.506311416626	-0.131375849246979	-0.0180316492915154	-0.156536802649498
-5.87278032302856	-5.96887636184692	-11.4889421463013	-0.131453722715378	-0.0178222600370646	-0.156663179397583
-5.87742900848389	-5.96980476379395	-11.5166549682617	-0.131431892514229	-0.0178669970482588	-0.156284868717194
-5.87092924118042	-5.98255491256714	-11.4865217208862	-0.131533414125443	-0.0180089510977268	-0.156127065420151
-5.86237239837646	-5.96849966049194	-11.4881677627563	-0.131578966975212	-0.0177436172962189	-0.156193792819977
-5.86616992950439	-5.97094011306763	-11.514817237854	-0.13141918182373	-0.0178922917693853	-0.155893489718437
-5.85741186141968	-5.97880840301514	-11.4733362197876	-0.131526663899422	-0.0179962888360024	-0.155815795063972
-5.85307598114014	-5.96446847915649	-11.4704217910767	-0.131568551063538	-0.0177485048770905	-0.155865371227264
-5.85602474212646	-5.9677734375	-11.4908485412598	-0.131517335772514	-0.0178490579128265	-0.155463397502899
-5.84841585159302	-5.97290754318237	-11.4424180984497	-0.13163448870182	-0.0179370865225792	-0.155457749962807
-5.84734964370728	-5.96181392669678	-11.4675588607788	-0.131703466176987	-0.0177410878241062	-0.155451953411102
-5.84779977798462	-5.9679012298584	-11.4734077453613	-0.131551489233971	-0.0180899742990732	-0.155103489756584
-5.84088754653931	-5.96688079833984	-11.4315872192383	-0.13172572851181	-0.0179498139768839	-0.155243545770645
-5.84235429763794	-5.95457792282104	-11.4670038223267	-0.131613582372665	-0.0179500114172697	-0.155101522803307
-5.84373617172241	-5.96837043762207	-11.4428510665894	-0.131666481494904	-0.0182162337005138	-0.154815062880516
-5.83618688583374	-5.95810985565186	-11.4303855895996	-0.131759956479073	-0.0180350448936224	-0.154974564909935
-5.84330415725708	-5.95764064788818	-11.4641809463501	-0.131567567586899	-0.0181918144226074	-0.154714375734329
-5.83551788330078	-5.96255254745483	-11.4326543807983	-0.13169826567173	-0.0183128621429205	-0.154709205031395
-5.83548545837402	-5.94850969314575	-11.4406833648682	-0.131696417927742	-0.0181565675884485	-0.154793724417686
-5.83989810943604	-5.95966005325317	-11.4447755813599	-0.131668955087662	-0.0183688160032034	-0.15445864200592
-5.83410453796387	-5.95564651489258	-11.4134836196899	-0.131800621747971	-0.0183438286185265	-0.154559388756752
-5.83975791931152	-5.94938087463379	-11.4428415298462	-0.131675601005554	-0.0181955695152283	-0.154505923390388
-5.84129953384399	-5.96024084091187	-11.4259309768677	-0.131688699126244	-0.0184210892766714	-0.154304176568985
-5.83613729476929	-5.95234727859497	-11.4057416915894	-0.131788209080696	-0.0182586088776588	-0.154506847262383
-5.84289789199829	-5.95362138748169	-11.4239559173584	-0.131765320897102	-0.0182991307228804	-0.154259249567986
-5.83677053451538	-5.96384286880493	-11.3863754272461	-0.131882175803185	-0.0183844901621342	-0.154292315244675
-5.83467674255371	-5.94808340072632	-11.4138765335083	-0.131812527775764	-0.0182826481759548	-0.15427653491497
-5.84236097335815	-5.96099519729614	-11.4129571914673	-0.131779417395592	-0.0184533093124628	-0.15410415828228
-5.83487319946289	-5.95299863815308	-11.3827104568481	-0.13188236951828	-0.0183057319372892	-0.154279440641403
-5.84350728988647	-5.95200777053833	-11.4156732559204	-0.131813660264015	-0.018294557929039	-0.154155507683754
-5.83779716491699	-5.96065282821655	-11.381443977356	-0.13188636302948	-0.0185033474117517	-0.154065176844597
-5.83698177337646	-5.95249080657959	-11.393593788147	-0.131878644227982	-0.0182723123580217	-0.154274687170982
-5.84179162979126	-5.95356607437134	-11.4186754226685	-0.131689414381981	-0.0185128375887871	-0.154046699404716
-5.83819389343262	-5.96027040481567	-11.387921333313	-0.13177552819252	-0.0184574779123068	-0.154212474822998
-5.8440842628479	-5.94847774505615	-11.4100465774536	-0.131687790155411	-0.018389230594039	-0.154302373528481
-5.84774732589722	-5.961106300354	-11.4119119644165	-0.131657838821411	-0.0185419861227274	-0.154088169336319
-5.83905744552612	-5.95959901809692	-11.3888177871704	-0.131727337837219	-0.0183993317186832	-0.154391407966614
-5.84527826309204	-5.95590972900391	-11.4282159805298	-0.131534829735756	-0.0184504520148039	-0.154293656349182
-5.84689903259277	-5.97001600265503	-11.4025802612305	-0.131568714976311	-0.0185447316616774	-0.154378473758698
-5.84541320800781	-5.95591115951538	-11.4065780639648	-0.131507232785225	-0.0183869525790215	-0.154603287577629
-5.85113954544067	-5.96238279342651	-11.4295606613159	-0.131434217095375	-0.0184431280940771	-0.154429495334625
-5.84900665283203	-5.96985530853271	-11.393120765686	-0.131555914878845	-0.0185358934104443	-0.154527068138123
-5.8461127281189	-5.95769023895264	-11.419319152832	-0.131465777754784	-0.0183211173862219	-0.154711723327637
-5.85160493850708	-5.96860933303833	-11.4233427047729	-0.131334066390991	-0.0185719039291143	-0.154595375061035
-5.84456729888916	-5.96698188781738	-11.3924255371094	-0.131429806351662	-0.0183715112507343	-0.154844582080841
-5.85186815261841	-5.95959520339966	-11.42578125	-0.131379127502441	-0.0183383338153362	-0.154774263501167
-5.85395908355713	-5.97350788116455	-11.3920965194702	-0.131441682577133	-0.0184523891657591	-0.154773727059364
-5.84919595718384	-5.9604640007019	-11.4012012481689	-0.131467387080193	-0.0182278975844383	-0.155024260282516
-5.85636472702026	-5.96364974975586	-11.4214134216309	-0.13124081492424	-0.0184123534709215	-0.154875174164772
-5.84854745864868	-5.97192525863647	-11.3868112564087	-0.13146884739399	-0.0183945652097464	-0.155111208558083
-5.85320806503296	-5.9576940536499	-11.4152498245239	-0.131341353058815	-0.0182699225842953	-0.155220434069633
-5.85665988922119	-5.97199296951294	-11.4062595367432	-0.131312161684036	-0.0184203442186117	-0.155072256922722
-5.85590314865112	-5.96569395065308	-11.3913812637329	-0.131277874112129	-0.0183631014078856	-0.155380606651306
-5.8648476600647	-5.96636199951172	-11.4340867996216	-0.131136149168015	-0.0183373466134071	-0.155328288674355
-5.8614239692688	-5.97741746902466	-11.3979263305664	-0.131244972348213	-0.0184307359158993	-0.15550422668457
-5.86557817459106	-5.96547937393188	-11.4228506088257	-0.131139233708382	-0.0183064825832844	-0.15558323264122
-5.86893796920776	-5.97877168655396	-11.4137363433838	-0.131043031811714	-0.0185356829315424	-0.155435279011726
-5.86447191238403	-5.97356081008911	-11.4017791748047	-0.131120800971985	-0.0183750055730343	-0.155748695135117
-5.87442922592163	-5.96973180770874	-11.4459180831909	-0.130855396389961	-0.0184605624526739	-0.155662938952446
-5.8738956451416	-5.98157739639282	-11.4181575775146	-0.130893334746361	-0.0185124650597572	-0.155712246894836
-5.87448310852051	-5.97011375427246	-11.4318609237671	-0.130914077162743	-0.0184985622763634	-0.155924662947655
-5.8843674659729	-5.9785795211792	-11.4338293075562	-0.130754634737968	-0.0186813734471798	-0.155709624290466
-5.87723588943481	-5.97719621658325	-11.4172334671021	-0.130853772163391	-0.0185658242553473	-0.155941531062126
-5.88698673248291	-5.97460842132568	-11.4600353240967	-0.13062572479248	-0.0186516866087914	-0.155852854251862
-5.88367986679077	-5.98196792602539	-11.4295349121094	-0.130702137947083	-0.0187378972768784	-0.156034991145134
-5.89084815979004	-5.97040510177612	-11.4578428268433	-0.130609706044197	-0.0185615159571171	-0.156137868762016
-5.89630365371704	-5.98577928543091	-11.4527215957642	-0.130556717514992	-0.0188838746398687	-0.156000643968582
-5.89131307601929	-5.98156070709229	-11.4342050552368	-0.13051238656044	-0.0186912715435028	-0.15630179643631
-5.90082263946533	-5.97933197021484	-11.4768257141113	-0.130418106913567	-0.018806604668498	-0.156330332159996
-5.90433692932129	-5.99169111251831	-11.4577541351318	-0.130410522222519	-0.0188858173787594	-0.156330764293671
-5.90212249755859	-5.98472309112549	-11.4539194107056	-0.130334571003914	-0.018729031085968	-0.156705260276794
-5.91073322296143	-5.98504686355591	-11.4911556243896	-0.130183205008507	-0.0188425630331039	-0.156519651412964
-5.90899801254272	-5.99632978439331	-11.4582567214966	-0.13026636838913	-0.0188079159706831	-0.156761929392815
-5.91641139984131	-5.98616361618042	-11.4845695495605	-0.130158290266991	-0.01859469152987	-0.15699614584446
-5.92131090164185	-5.99752521514893	-11.4898118972778	-0.130124628543854	-0.0187580082565546	-0.15690666437149
-5.91767978668213	-5.99594926834106	-11.468074798584	-0.130154624581337	-0.0187034346163273	-0.15728397667408
-5.92555856704712	-5.99066638946533	-11.4991359710693	-0.129997223615646	-0.018567768856883	-0.157238215208054
-5.92142295837402	-6.00065231323242	-11.4768781661987	-0.130060315132141	-0.0186526663601398	-0.157358571887016
-5.92262029647827	-5.99214220046997	-11.4952802658081	-0.130029320716858	-0.0183364935219288	-0.157619759440422
-5.92931938171387	-5.99885892868042	-11.5083036422729	-0.129947632551193	-0.0185263454914093	-0.157513424754143
-5.92084264755249	-6.00189685821533	-11.4812841415405	-0.130011528730392	-0.0183727238327265	-0.157819330692291
-5.92514371871948	-5.99102783203125	-11.5086526870728	-0.129916593432426	-0.0183085482567549	-0.15781506896019
-5.92447948455811	-6.00311660766602	-11.487696647644	-0.129992842674255	-0.0183008704334497	-0.157869711518288
-5.91775989532471	-5.99139642715454	-11.4929685592651	-0.129974812269211	-0.0180730167776346	-0.15810215473175
-5.9231595993042	-5.99731636047363	-11.5213756561279	-0.129870980978012	-0.0181962829083204	-0.157945781946182
-5.91516542434692	-5.99941635131836	-11.4821453094482	-0.129953518509865	-0.0181126557290554	-0.15823683142662
-5.91733312606812	-5.98851823806763	-11.5073900222778	-0.129946932196617	-0.0178440660238266	-0.158311113715172
-5.91715145111084	-5.99381160736084	-11.5170984268188	-0.129863649606705	-0.018040107563138	-0.158190473914146
-5.91130590438843	-5.99670839309692	-11.4852409362793	-0.129972472786903	-0.0177221801131964	-0.158475622534752
-5.91802740097046	-5.99177169799805	-11.5361108779907	-0.129804626107216	-0.01769127137959	-0.158500835299492
-5.91547775268555	-6.00218105316162	-11.5085468292236	-0.12992736697197	-0.0177177004516125	-0.158556863665581
-5.91224002838135	-5.99244832992554	-11.5110864639282	-0.129891932010651	-0.0174705255776644	-0.158886089920998
-5.91884517669678	-5.99665832519531	-11.5292282104492	-0.129791095852852	-0.0175349730998278	-0.158733934164047
-5.91493654251099	-6.00333023071289	-11.5036506652832	-0.129930272698402	-0.0173715353012085	-0.158980265259743
-5.91336727142334	-5.99248075485229	-11.5334491729736	-0.129891648888588	-0.0172716733068228	-0.159187182784081
-5.91878843307495	-6.00555610656738	-11.5292158126831	-0.12990790605545	-0.0173290837556124	-0.159128919243813
-5.91056108474731	-5.99748849868774	-11.5135154724121	-0.129936411976814	-0.0171553809195757	-0.159587070345879
-5.91633272171021	-5.99470663070679	-11.5502862930298	-0.129869520664215	-0.0170661471784115	-0.159555777907372
-5.91713094711304	-6.00323534011841	-11.5308923721313	-0.129930645227432	-0.0171926096081734	-0.159598037600517
-5.91417646408081	-5.99905061721802	-11.5206651687622	-0.130097791552544	-0.0168648697435856	-0.160044685006142
-5.92083168029785	-5.99679946899414	-11.5667295455933	-0.129949897527695	-0.0169204901903868	-0.16002731025219
-5.91812372207642	-6.00621557235718	-11.5300731658936	-0.130053848028183	-0.0169333983212709	-0.160314068198204
-5.92156839370728	-5.99373626708984	-11.5513143539429	-0.130055174231529	-0.016621109098196	-0.160612225532532
-5.92704486846924	-6.00289011001587	-11.5567855834961	-0.130051910877228	-0.0167872682213783	-0.160532414913177
-5.92367124557495	-5.99882459640503	-11.5463314056396	-0.130185574293137	-0.0165229309350252	-0.160932168364525
-5.93187999725342	-5.99767541885376	-11.5785131454468	-0.130232185125351	-0.0166001878678799	-0.160926952958107
-5.92420864105225	-6.00638771057129	-11.5466003417969	-0.130344167351723	-0.0165276788175106	-0.16119521856308
-5.92352247238159	-5.99121761322021	-11.5733346939087	-0.130252063274384	-0.0163411572575569	-0.161443829536438
-5.93132448196411	-6.00549364089966	-11.5715084075928	-0.13033752143383	-0.0163981132209301	-0.161347523331642
-5.92343711853027	-6.00269985198975	-11.545690536499	-0.130402967333794	-0.0162498205900192	-0.161684989929199
-5.92778491973877	-5.99359369277954	-11.5847539901733	-0.130340427160263	-0.0161192156374455	-0.161850690841675
-5.93175172805786	-6.00432443618774	-11.5836038589478	-0.130389884114265	-0.016255671158433	-0.161824628710747
-5.91914844512939	-5.99746513366699	-11.5702981948853	-0.130564108490944	-0.0160342920571566	-0.162220790982246
-5.93135738372803	-5.99367713928223	-11.6007804870605	-0.130475953221321	-0.0160092543810606	-0.162155672907829
-5.92972040176392	-6.00551891326904	-11.5758085250854	-0.130541980266571	-0.0160477515310049	-0.162220507860184
-5.92822265625	-5.99400758743286	-11.5842933654785	-0.130599617958069	-0.0158159658312798	-0.162569656968117
-5.93451881408691	-5.99487972259521	-11.616042137146	-0.130582004785538	-0.0158549919724464	-0.162529274821281
-5.9326958656311	-6.00828838348389	-11.5932369232178	-0.130669206380844	-0.0158915184438229	-0.162651777267456
-5.92620086669922	-5.9946141242981	-11.6018371582031	-0.130713939666748	-0.0157040432095528	-0.162991970777512
-5.93722534179688	-6.00292825698853	-11.6262540817261	-0.130704417824745	-0.0156949404627085	-0.162904232740402
-5.93254423141479	-6.01040267944336	-11.5957908630371	-0.130774050951004	-0.0156592261046171	-0.163116037845612
-5.93368530273438	-6.00119972229004	-11.6110601425171	-0.130837500095367	-0.0153637677431107	-0.163489907979965
-5.94113063812256	-6.00260496139526	-11.6479988098145	-0.130730211734772	-0.0154609400779009	-0.16344490647316
-5.9392466545105	-6.0107889175415	-11.6205463409424	-0.13085512816906	-0.0153867108747363	-0.163754031062126
-5.93735361099243	-6.002516746521	-11.6329479217529	-0.130951732397079	-0.0151362530887127	-0.164052575826645
-5.94274139404297	-6.00680685043335	-11.6552848815918	-0.130852654576302	-0.0151743115857244	-0.163997754454613
-5.93541240692139	-6.0107307434082	-11.62575340271	-0.131020665168762	-0.015096141025424	-0.164264380931854
-5.93821430206299	-5.99935913085938	-11.6551284790039	-0.130999982357025	-0.0148693714290857	-0.164546445012093
-5.94326591491699	-6.0061182975769	-11.665337562561	-0.13104559481144	-0.0149498460814357	-0.164498060941696
-5.93303918838501	-6.00715684890747	-11.6365242004395	-0.131139889359474	-0.0147598357871175	-0.164888024330139
-5.93644142150879	-5.99870252609253	-11.6674842834473	-0.131114721298218	-0.0145677179098129	-0.164939105510712
-5.93469667434692	-6.00987100601196	-11.6595640182495	-0.131185010075569	-0.0146657256409526	-0.164936497807503
-5.92442178726196	-6.00455379486084	-11.6455888748169	-0.131266832351685	-0.014313199557364	-0.165313512086868
-5.93192100524902	-5.99916315078735	-11.688136100769	-0.131254315376282	-0.0143114849925041	-0.16528807580471
-5.92556953430176	-6.00898456573486	-11.6584033966064	-0.131388828158379	-0.0143056260421872	-0.165454491972923
-5.92165231704712	-5.99895763397217	-11.6685438156128	-0.131419017910957	-0.0140282474458218	-0.165740922093391
-5.9244909286499	-6.00104141235352	-11.6809225082397	-0.131366297602654	-0.0140761090442538	-0.165563061833382
-5.91545248031616	-6.00200080871582	-11.655179977417	-0.131481617689133	-0.0137366484850645	-0.165892705321312
-5.92042398452759	-5.99599075317383	-11.6992893218994	-0.131408587098122	-0.0137521475553513	-0.165838748216629
-5.91333961486816	-6.00602769851685	-11.6707305908203	-0.131540566682816	-0.0137853641062975	-0.165905088186264
-5.90456295013428	-5.98967885971069	-11.6816129684448	-0.131550043821335	-0.013524048961699	-0.166110500693321
-5.90967226028442	-5.99734258651733	-11.6940002441406	-0.131511226296425	-0.0135598909109831	-0.165885493159294
-5.89982986450195	-5.99908399581909	-11.6671705245972	-0.131543844938278	-0.0133996708318591	-0.166119590401649
-5.89989614486694	-5.99047994613647	-11.7080574035645	-0.131414651870728	-0.0132767921313643	-0.166116625070572
-5.90077877044678	-5.99889707565308	-11.6940984725952	-0.131422638893127	-0.0133581813424826	-0.166026443243027
-5.89061975479126	-5.99030494689941	-11.6865015029907	-0.131451457738876	-0.0130820432677865	-0.166278079152107
-5.89662742614746	-5.99150514602661	-11.7230339050293	-0.131325423717499	-0.0130320647731423	-0.166069552302361
-5.89164876937866	-6.00337553024292	-11.6909952163696	-0.131418526172638	-0.0129534900188446	-0.16612882912159
-5.89110374450684	-5.99063491821289	-11.7152233123779	-0.131260126829147	-0.0126895690336823	-0.166256085038185
-5.89366579055786	-6.00149250030518	-11.7288579940796	-0.131283044815063	-0.0126973735168576	-0.166063815355301
-5.88504076004028	-6.01105308532715	-11.703540802002	-0.131329670548439	-0.0125906663015485	-0.166264399886131
-5.88404655456543	-6.00046634674072	-11.7305002212524	-0.131216838955879	-0.0123301995918155	-0.166408389806747
-5.89083671569824	-6.01369619369507	-11.73659324646	-0.131125658750534	-0.0123287634924054	-0.166176363825798
-5.88110494613647	-6.01634407043457	-11.7132329940796	-0.131133034825325	-0.0121447779238224	-0.166447579860687
-5.88418388366699	-6.00960922241211	-11.7413549423218	-0.131030380725861	-0.0118663627654314	-0.166602864861488
-5.88634014129639	-6.02285766601563	-11.7613773345947	-0.130971565842628	-0.0120037803426385	-0.166510537266731
-5.87862300872803	-6.02059125900269	-11.7350378036499	-0.131034582853317	-0.0117042493075132	-0.166803166270256
-5.88203096389771	-6.01402425765991	-11.7754211425781	-0.130908936262131	-0.0115798553451896	-0.166809141635895
-5.88080453872681	-6.02927160263062	-11.7680053710938	-0.130897268652916	-0.0116339353844523	-0.166710287332535
-5.87600231170654	-6.02572870254517	-11.7562828063965	-0.130848482251167	-0.0112712373957038	-0.167003408074379
-5.88149261474609	-6.02170753479004	-11.8016815185547	-0.130774393677711	-0.0112533047795296	-0.166992425918579
-5.87920618057251	-6.03514003753662	-11.7807397842407	-0.130757376551628	-0.0112929968163371	-0.166988089680672
-5.86901760101318	-6.02147006988525	-11.7859315872192	-0.1307063549757	-0.0110270064324141	-0.167244628071785
-5.87758350372314	-6.02476930618286	-11.8183851242065	-0.130520328879356	-0.0110043026506901	-0.167037576436996
-5.87035131454468	-6.03423929214478	-11.796160697937	-0.130607485771179	-0.0109708867967129	-0.167176723480225
-5.86731195449829	-6.0232949256897	-11.8172378540039	-0.130579590797424	-0.0106150489300489	-0.167280212044716
-5.86879730224609	-6.03198003768921	-11.8294725418091	-0.130447626113892	-0.0107301026582718	-0.167172119021416
-5.86090517044067	-6.02979564666748	-11.8131036758423	-0.130522206425667	-0.0104957949370146	-0.167394816875458
-5.86441421508789	-6.02433061599731	-11.8429136276245	-0.13034987449646	-0.0104213980957866	-0.167305871844292
-5.86295413970947	-6.03603982925415	-11.8285903930664	-0.130441233515739	-0.0104389125481248	-0.167182251811028
-5.85394954681396	-6.03220224380493	-11.8151435852051	-0.130400687456131	-0.0101841632276773	-0.16740371286869
-5.85987138748169	-6.02620124816895	-11.8675451278687	-0.130306258797646	-0.0101051824167371	-0.167319282889366
-5.85695743560791	-6.04181528091431	-11.8443326950073	-0.13033202290535	-0.010098148137331	-0.167270883917809
-5.85169887542725	-6.02647161483765	-11.8524894714355	-0.130241945385933	-0.00983390584588051	-0.167506396770477
-5.85731363296509	-6.03247547149658	-11.8807401657104	-0.130126133561134	-0.00987077783793211	-0.167234197258949
-5.84779214859009	-6.03871059417725	-11.8485679626465	-0.130164071917534	-0.00973877683281899	-0.167369589209557
-5.85119009017944	-6.02894926071167	-11.8866596221924	-0.130074366927147	-0.00945935491472483	-0.167425662279129
-5.8511176109314	-6.03970718383789	-11.8918886184692	-0.12998640537262	-0.00970787461847067	-0.167214348912239
-5.83983707427979	-6.03859996795654	-11.8630542755127	-0.130090191960335	-0.00941731501370668	-0.167396917939186
-5.84304285049438	-6.02897453308105	-11.8913888931274	-0.129993721842766	-0.00925229117274284	-0.167328521609306
-5.84256839752197	-6.03741502761841	-11.8877077102661	-0.130046874284744	-0.00934947747737169	-0.167087867856026
-5.83688259124756	-6.03354072570801	-11.8652067184448	-0.130014210939407	-0.00904969032853842	-0.167304709553719
-5.83979749679565	-6.02672529220581	-11.9034938812256	-0.129999816417694	-0.00892928522080183	-0.1672403216362
-5.83502912521362	-6.03845071792603	-11.8810987472534	-0.130043223500252	-0.00903634075075388	-0.16708154976368
-5.82721090316772	-6.02556943893433	-11.8692865371704	-0.1300378292799	-0.00883249752223492	-0.16731595993042
-5.83184623718262	-6.02405023574829	-11.9043483734131	-0.129937559366226	-0.00873550493270159	-0.167100310325623
-5.82840204238892	-6.03048849105835	-11.8825731277466	-0.130000308156013	-0.00892262440174818	-0.167035400867462
-5.82096290588379	-6.02522087097168	-11.8740968704224	-0.130033701658249	-0.00857719965279102	-0.167188361287117
-5.82441377639771	-6.01974630355835	-11.9108438491821	-0.129923865199089	-0.00862000975757837	-0.167025834321976
-5.82260274887085	-6.02962923049927	-11.8787603378296	-0.129975870251656	-0.00865345168858767	-0.167011991143227
-5.81857776641846	-6.01961755752563	-11.8897676467896	-0.129974260926247	-0.00839865580201149	-0.167110398411751
-5.82425832748413	-6.0245475769043	-11.9087944030762	-0.129906639456749	-0.00855219271034002	-0.166820600628853
-5.81688690185547	-6.03344202041626	-11.8719081878662	-0.129972189664841	-0.00848401430994272	-0.166849240660667
-5.81915092468262	-6.02038764953613	-11.8991413116455	-0.129882618784904	-0.00830472353845835	-0.166875377297401
-5.82496070861816	-6.0308723449707	-11.9084453582764	-0.129869773983955	-0.00849926751106977	-0.166621685028076
-5.81710767745972	-6.03253412246704	-11.8776235580444	-0.129893898963928	-0.00838887877762318	-0.166750684380531
-5.82199859619141	-6.02374887466431	-11.9015531539917	-0.129785284399986	-0.00825685728341341	-0.166599810123444
-5.82746601104736	-6.03738832473755	-11.9061155319214	-0.129704669117928	-0.0084063746035099	-0.166317999362946
-5.82028818130493	-6.03482723236084	-11.8680238723755	-0.129806667566299	-0.00824678968638182	-0.166460409760475
-5.8272819519043	-6.02825832366943	-11.8998374938965	-0.129680976271629	-0.00819877628237009	-0.166314423084259
-5.83023118972778	-6.03853607177734	-11.9012870788574	-0.129619181156158	-0.00843522418290377	-0.166034758090973
-5.82680320739746	-6.045823097229	-11.8691759109497	-0.129729717969894	-0.00836217682808638	-0.166170731186867
-5.82701921463013	-6.03366708755493	-11.8804664611816	-0.129663363099098	-0.00826271623373032	-0.166102543473244
-5.83331441879272	-6.03742933273315	-11.8962631225586	-0.129554688930511	-0.00848064571619034	-0.165749832987785
-5.82836103439331	-6.04435873031616	-11.8652191162109	-0.129598945379257	-0.00846714992076159	-0.165808036923409
-5.83359479904175	-6.0355372428894	-11.8929424285889	-0.129533708095551	-0.00832758843898773	-0.165815562009811
-5.8375768661499	-6.04502534866333	-11.8981285095215	-0.129603683948517	-0.00863257981836796	-0.165526881814003
-5.8322606086731	-6.04157876968384	-11.8680801391602	-0.129645779728889	-0.00842994544655085	-0.165742382407188
-5.84193563461304	-6.0359148979187	-11.9037799835205	-0.129561841487885	-0.0085013173520565	-0.165507107973099
-5.84087371826172	-6.048659324646	-11.8754911422729	-0.129606351256371	-0.0086921276524663	-0.165468752384186
-5.84172773361206	-6.03842687606812	-11.8821277618408	-0.129598990082741	-0.00846945028752089	-0.165705695748329
-5.85230922698975	-6.04103708267212	-11.9151773452759	-0.129562795162201	-0.00862522795796394	-0.165552049875259
-5.85086536407471	-6.04921960830688	-11.8777828216553	-0.129636391997337	-0.00876009371131659	-0.165720045566559
-5.85586833953857	-6.0396032333374	-11.8995065689087	-0.129614010453224	-0.00861527863889933	-0.165907233953476
-5.8631420135498	-6.04922676086426	-11.9096965789795	-0.129544422030449	-0.00874189380556345	-0.165651395916939
-5.85906982421875	-6.0538911819458	-11.876503944397	-0.129601404070854	-0.00872202403843403	-0.165861248970032
-5.86553907394409	-6.04408740997314	-11.9079132080078	-0.129560768604279	-0.00861019734293222	-0.165920317173004
-5.87236881256104	-6.05625343322754	-11.9198179244995	-0.129501476883888	-0.00885270442813635	-0.165688544511795
-5.86758947372437	-6.05837869644165	-11.8897247314453	-0.129555612802505	-0.00889684353023767	-0.165754958987236
-5.87207508087158	-6.04535913467407	-11.9078073501587	-0.129500985145569	-0.0087653947994113	-0.165691658854485
-5.87746858596802	-6.05820178985596	-11.9121942520142	-0.1293625831604	-0.0090917544439435	-0.165364325046539
-5.86998414993286	-6.05690860748291	-11.8870935440063	-0.129373118281364	-0.00894116703420877	-0.165408000349998
-5.87574195861816	-6.05188846588135	-11.9282293319702	-0.129239439964294	-0.00902220699936152	-0.165173128247261
-5.87361192703247	-6.06328344345093	-11.9022598266602	-0.129240199923515	-0.00916996411979198	-0.165052145719528
-5.87211751937866	-6.05403327941895	-11.9064826965332	-0.129209741950035	-0.00900765508413315	-0.165035098791122
-5.8780574798584	-6.05695152282715	-11.9269113540649	-0.129154294729233	-0.00921659916639328	-0.164642855525017
-5.86894178390503	-6.06584739685059	-11.8862934112549	-0.129119858145714	-0.00918736215680838	-0.164675354957581
-5.87127161026001	-6.05339908599854	-11.9192218780518	-0.129091426730156	-0.00899001769721508	-0.164688646793365
-5.87414073944092	-6.06424713134766	-11.9214105606079	-0.12904754281044	-0.00922696106135845	-0.164335951209068
-5.8643364906311	-6.06864500045776	-11.88600730896	-0.129144325852394	-0.00925632007420063	-0.16444094479084
-5.86582851409912	-6.05572891235352	-11.9083318710327	-0.129076093435287	-0.00909758452326059	-0.164311185479164
-5.86742162704468	-6.06659889221191	-11.9159555435181	-0.12897764146328	-0.00938151124864817	-0.163969293236732
-5.85840320587158	-6.06655406951904	-11.87965965271	-0.129077613353729	-0.00930916611105204	-0.164008110761642
-5.86067152023315	-6.05647039413452	-11.914361000061	-0.128961741924286	-0.0093203354626894	-0.163843348622322
-5.85825347900391	-6.06747913360596	-11.9066486358643	-0.12900148332119	-0.00955310929566622	-0.163614809513092
-5.85138416290283	-6.05890798568726	-11.8921184539795	-0.128999695181847	-0.00945796631276608	-0.163788437843323
-5.8558931350708	-6.04808950424194	-11.9266891479492	-0.128841161727905	-0.00949702505022287	-0.163500234484673
-5.85513496398926	-6.06127166748047	-11.9091768264771	-0.128781676292419	-0.00983132515102625	-0.163271382451057
-5.84716749191284	-6.05927896499634	-11.8914928436279	-0.128976956009865	-0.00978684332221746	-0.163354873657227
-5.85253477096558	-6.04589605331421	-11.9239616394043	-0.128867208957672	-0.00973636470735073	-0.163287699222565
-5.85682582855225	-6.05775928497314	-11.9311990737915	-0.128770440816879	-0.0100183859467506	-0.163024097681046
-5.85057163238525	-6.06409883499146	-11.8960847854614	-0.128833338618279	-0.0100099621340632	-0.163066565990448
-5.85015439987183	-6.04968309402466	-11.9113636016846	-0.128798738121986	-0.00984163489192724	-0.163100972771645
-5.85699367523193	-6.05490827560425	-11.9254083633423	-0.128703758120537	-0.0100840982049704	-0.162747800350189
-5.85094881057739	-6.06290435791016	-11.8952655792236	-0.128780663013458	-0.0101140988990664	-0.162691190838814
-5.84903955459595	-6.05238771438599	-11.9118585586548	-0.128694340586662	-0.0100292460992932	-0.162740632891655
-5.8520040512085	-6.05633211135864	-11.9343795776367	-0.128547981381416	-0.0103105250746012	-0.162390604615211
-5.84597730636597	-6.06676292419434	-11.8959112167358	-0.128642499446869	-0.0102530010044575	-0.162407174706459
-5.84825611114502	-6.05123615264893	-11.9128313064575	-0.128611043095589	-0.0102592809125781	-0.162377461791039
-5.85054159164429	-6.0594482421875	-11.9371881484985	-0.128461584448814	-0.0104350848123431	-0.162022396922112
-5.8445839881897	-6.06636047363281	-11.9007244110107	-0.128470227122307	-0.0106438351795077	-0.161954581737518
-5.84011268615723	-6.05677890777588	-11.9036207199097	-0.128476858139038	-0.0104719344526529	-0.162062495946884
-5.84422826766968	-6.05419397354126	-11.9392004013062	-0.128333002328873	-0.0105598140507936	-0.161841064691544
-5.84453105926514	-6.06703853607178	-11.9302015304565	-0.128224819898605	-0.010900036431849	-0.161548733711243
-5.83971738815308	-6.06500148773193	-11.9017858505249	-0.128301203250885	-0.0107542034238577	-0.161743685603142
-5.83544492721558	-6.0523853302002	-11.9245309829712	-0.128197059035301	-0.0107261883094907	-0.161675631999969
-5.84407949447632	-6.06275987625122	-11.9292144775391	-0.128165870904922	-0.0110027249902487	-0.161324694752693
-5.83849191665649	-6.07092475891113	-11.9036903381348	-0.128191813826561	-0.0110585177317262	-0.161335676908493
-5.83763790130615	-6.0578088760376	-11.9133605957031	-0.128147065639496	-0.0109164984896779	-0.161507129669189
-5.84206819534302	-6.05897665023804	-11.938027381897	-0.12800669670105	-0.0111279841512442	-0.161154195666313
-5.83825635910034	-6.07077550888062	-11.9179210662842	-0.128074675798416	-0.0113215865567327	-0.161130666732788
-5.83427619934082	-6.05844163894653	-11.9097204208374	-0.128100022673607	-0.0111240902915597	-0.16124327480793
-5.843918800354	-6.06178188323975	-11.9372930526733	-0.12796638906002	-0.0113042816519737	-0.160916656255722
-5.83695268630981	-6.0687050819397	-11.9044876098633	-0.127997517585754	-0.0114542143419385	-0.160879164934158
-5.8317346572876	-6.05928945541382	-11.9105453491211	-0.128023043274879	-0.0113271027803421	-0.160949945449829
-5.83871173858643	-6.05914306640625	-11.941930770874	-0.127829253673553	-0.0114754308015108	-0.16064789891243
-5.83626222610474	-6.07135581970215	-11.9102344512939	-0.127924054861069	-0.0116091500967741	-0.160642296075821
-5.83194160461426	-6.05708980560303	-11.9194183349609	-0.127895399928093	-0.0114658167585731	-0.160723075270653
-5.84065055847168	-6.06645488739014	-11.933705329895	-0.127855196595192	-0.0117358211427927	-0.16033361852169
-5.83269453048706	-6.06737232208252	-11.9008026123047	-0.12778303027153	-0.0117044318467379	-0.160421535372734
-5.83719348907471	-6.06060838699341	-11.9335489273071	-0.127700060606003	-0.0117087187245488	-0.160328134894371
-5.84212875366211	-6.06924867630005	-11.9295024871826	-0.127644047141075	-0.0119572849944234	-0.160103350877762
-5.8358473777771	-6.06602191925049	-11.9042310714722	-0.127580016851425	-0.0118474010378122	-0.16028119623661
-5.83872890472412	-6.06044721603394	-11.9398488998413	-0.127479001879692	-0.0118629420176148	-0.160073637962341
-5.84038877487183	-6.07323598861694	-11.9219312667847	-0.127414047718048	-0.0121234031394124	-0.159891292452812
-5.83656024932861	-6.06925582885742	-11.9078903198242	-0.127473652362823	-0.0119057651609182	-0.160100668668747
-5.84356355667114	-6.06463146209717	-11.948429107666	-0.12729848921299	-0.01205416303128	-0.159881606698036
-5.84095335006714	-6.07718896865845	-11.9214782714844	-0.127330765128136	-0.0122230919077992	-0.159862190485001
-5.83552074432373	-6.06288051605225	-11.9330787658691	-0.127226024866104	-0.0120756067335606	-0.159929156303406
-5.84384202957153	-6.07178354263306	-11.9491701126099	-0.127187311649323	-0.0123054059222341	-0.159610539674759
-5.83837366104126	-6.07798290252686	-11.917594909668	-0.127237677574158	-0.0122699132189155	-0.159748315811157
-5.83809757232666	-6.065025806427	-11.9392728805542	-0.127134129405022	-0.0121277794241905	-0.159738346934319
-5.84125423431396	-6.07370615005493	-11.9446687698364	-0.127099767327309	-0.0124570410698652	-0.15952068567276
-5.83659887313843	-6.07575035095215	-11.9160680770874	-0.12716406583786	-0.0123248910531402	-0.159615576267242
-5.83509206771851	-6.061936378479	-11.9376230239868	-0.127071171998978	-0.0122823733836412	-0.159646391868591
-5.83768796920776	-6.06793594360352	-11.9455833435059	-0.126937180757523	-0.012500612065196	-0.159327894449234
-5.83315515518188	-6.07282781600952	-11.9076995849609	-0.127041265368462	-0.0124020809307694	-0.159421056509018
-5.83006620407104	-6.06134366989136	-11.9334688186646	-0.127026379108429	-0.0123026389628649	-0.15947712957859
-5.83301258087158	-6.07031726837158	-11.9385251998901	-0.127043202519417	-0.0124988034367561	-0.159214660525322
-5.82467365264893	-6.07145977020264	-11.9079275131226	-0.12708880007267	-0.0124393701553345	-0.159347414970398
-5.82346963882446	-6.05745315551758	-11.9324712753296	-0.126973211765289	-0.0123934764415026	-0.159357652068138
-5.82671880722046	-6.06593990325928	-11.9330377578735	-0.126997083425522	-0.0125202527269721	-0.159108877182007
-5.82049179077148	-6.06487560272217	-11.9022693634033	-0.127036139369011	-0.0124317836016417	-0.159268409013748
-5.81941604614258	-6.05415725708008	-11.9401807785034	-0.126904428005219	-0.012368768453598	-0.159227713942528
-5.82319021224976	-6.06492519378662	-11.9377994537354	-0.126925006508827	-0.0125896260142326	-0.159039288759232
-5.81000375747681	-6.06531858444214	-11.9047574996948	-0.127015396952629	-0.0124797774478793	-0.15924496948719
-5.81257438659668	-6.0506706237793	-11.9334650039673	-0.126937299966812	-0.0123931812122464	-0.159226715564728
-5.81485080718994	-6.05955696105957	-11.9288272857666	-0.126844719052315	-0.012579683214426	-0.159001365303993
-5.8061146736145	-6.05532073974609	-11.9077119827271	-0.126996248960495	-0.0124190617352724	-0.159194514155388
-5.81040048599243	-6.05068778991699	-11.9383153915405	-0.126884832978249	-0.0124968197196722	-0.159096330404282
-5.80706739425659	-6.06040382385254	-11.9151954650879	-0.126947566866875	-0.012631512247026	-0.159037485718727
-5.80196762084961	-6.043860912323	-11.9134874343872	-0.126887023448944	-0.0124316373839974	-0.159250751137733
-5.80507040023804	-6.05002355575562	-11.9226007461548	-0.12687312066555	-0.0125759113579988	-0.158931702375412
-5.79836273193359	-6.04917669296265	-11.8853874206543	-0.126965567469597	-0.012494501657784	-0.159103348851204
-5.80180358886719	-6.04071426391602	-11.919713973999	-0.126914232969284	-0.0124439345672727	-0.159068807959557
-5.80020713806152	-6.05138301849365	-11.8992567062378	-0.127014338970184	-0.0126104755327106	-0.158969819545746
-5.79308557510376	-6.03653621673584	-11.9070682525635	-0.127030789852142	-0.0123985195532441	-0.159153535962105
-5.7990574836731	-6.04333448410034	-11.9059190750122	-0.12697596848011	-0.0126219447702169	-0.158840239048004
-5.79490804672241	-6.04805898666382	-11.8734827041626	-0.127094775438309	-0.0125134512782097	-0.159024819731712
-5.79936695098877	-6.03546190261841	-11.9096622467041	-0.126975163817406	-0.0124154090881348	-0.159016996622086
-5.80065727233887	-6.04846382141113	-11.8992710113525	-0.127012893557549	-0.0126541508361697	-0.158938020467758
-5.79553985595703	-6.03748893737793	-11.8815803527832	-0.127059236168861	-0.0124861523509026	-0.159178271889687
-5.80485534667969	-6.03787899017334	-11.9121341705322	-0.126988336443901	-0.0124935954809189	-0.159033596515656
-5.80210304260254	-6.04971647262573	-11.8786296844482	-0.127039715647697	-0.0125374458730221	-0.159096941351891
-5.80029296875	-6.03639888763428	-11.8970346450806	-0.127034068107605	-0.012345396913588	-0.159258365631104
-5.80570888519287	-6.04289865493774	-11.9151124954224	-0.126993924379349	-0.0125507637858391	-0.159095913171768
-5.80192947387695	-6.04751300811768	-11.8776197433472	-0.12700879573822	-0.0123908976092935	-0.159281045198441
-5.79925203323364	-6.03529262542725	-11.8991813659668	-0.126947149634361	-0.0122976964339614	-0.159355282783508
-5.80648612976074	-6.0480809211731	-11.9059171676636	-0.126907631754875	-0.0123970480635762	-0.159143388271332
-5.79868030548096	-6.05142641067505	-11.873366355896	-0.127004981040955	-0.0123395062983036	-0.15932585299015
-5.79918432235718	-6.03805637359619	-11.8936567306519	-0.126964688301086	-0.012087675742805	-0.159465625882149
-5.80334949493408	-6.04152917861938	-11.9148025512695	-0.126923590898514	-0.0123189827427268	-0.159300699830055
-5.80087566375732	-6.05358552932739	-11.8790664672852	-0.127058923244476	-0.0122947655618191	-0.159363821148872
-5.79094123840332	-6.03617382049561	-11.8844318389893	-0.126950040459633	-0.0121543286368251	-0.159650132060051
-5.8000693321228	-6.03983068466187	-11.9078683853149	-0.126947924494743	-0.0121924234554172	-0.159375920891762
-5.793212890625	-6.04653596878052	-11.8751611709595	-0.126999989151955	-0.0123166814446449	-0.159433722496033
-5.78713989257813	-6.03460359573364	-11.8755016326904	-0.126993209123611	-0.0120399603620172	-0.159676492214203
-5.79280138015747	-6.03664016723633	-11.906623840332	-0.126934602856636	-0.0121658472344279	-0.15944692492485
-5.78305435180664	-6.04129505157471	-11.8698644638062	-0.127034172415733	-0.0121274795383215	-0.15968145430088
-5.78393745422363	-6.02911853790283	-11.8990612030029	-0.126912370324135	-0.0120715470984578	-0.159694597125053
-5.78417873382568	-6.03790330886841	-11.882887840271	-0.126989617943764	-0.0121581386774778	-0.159589499235153
-5.77684020996094	-6.03020811080933	-11.8738203048706	-0.126966506242752	-0.0119859054684639	-0.159856542944908
-5.78361034393311	-6.02693796157837	-11.9117860794067	-0.126970916986465	-0.0120917744934559	-0.159779131412506
-5.77987623214722	-6.03955936431885	-11.8831586837769	-0.126965910196304	-0.0120823197066784	-0.159776717424393
-5.77125644683838	-6.02523326873779	-11.8756551742554	-0.126891538500786	-0.0120184822008014	-0.160108491778374
-5.77773952484131	-6.02723407745361	-11.9021873474121	-0.126869723200798	-0.0120236100628972	-0.15985319018364
-5.77183961868286	-6.0339617729187	-11.8693246841431	-0.12690107524395	-0.0120690390467644	-0.159965023398399
-5.77405643463135	-6.0252537727356	-11.886137008667	-0.126870602369308	-0.0118171479552984	-0.160152852535248
-5.77381086349487	-6.03077220916748	-11.8982839584351	-0.126870021224022	-0.0120782935991883	-0.159981265664101
-5.76675271987915	-6.02897977828979	-11.868088722229	-0.126891657710075	-0.0118904924020171	-0.160238146781921
-5.77090787887573	-6.02473115921021	-11.8947381973267	-0.126862302422523	-0.011883351020515	-0.160130441188812
-5.76818370819092	-6.03407621383667	-11.8604202270508	-0.126979798078537	-0.0119085293263197	-0.160239562392235
-5.7679123878479	-6.01943922042847	-11.8827505111694	-0.126892626285553	-0.0117616783827543	-0.160397157073021
-5.77139854431152	-6.0311713218689	-11.8818988800049	-0.126967802643776	-0.0119909401983023	-0.160280242562294
-5.76318216323853	-6.02142810821533	-11.8630723953247	-0.126995757222176	-0.0117855034768581	-0.160614684224129
-5.76786327362061	-6.01633214950562	-11.8848457336426	-0.126910001039505	-0.0117473201826215	-0.160502716898918
-5.76515865325928	-6.02811765670776	-11.8633069992065	-0.127078011631966	-0.0119157498702407	-0.160443276166916
-5.76173734664917	-6.01632356643677	-11.8541374206543	-0.126982644200325	-0.0116745410487056	-0.160745531320572
-5.76684236526489	-6.01688194274902	-11.8872833251953	-0.127014219760895	-0.0118342023342848	-0.160623624920845
-5.76492023468018	-6.02468204498291	-11.8636779785156	-0.127057775855064	-0.0119264954701066	-0.160673096776009
-5.75966787338257	-6.013747215271	-11.8464918136597	-0.127105250954628	-0.0117012578994036	-0.160983189940453
-5.7672266960144	-6.01154327392578	-11.878345489502	-0.127004936337471	-0.0117546282708645	-0.160767585039139
-5.76730823516846	-6.02167844772339	-11.8435335159302	-0.12708792090416	-0.0118648614734411	-0.160831674933434
-5.76374387741089	-6.01075458526611	-11.8541584014893	-0.127035722136497	-0.0116999754682183	-0.161080121994019
-5.77233123779297	-6.0164098739624	-11.8719644546509	-0.127044305205345	-0.0119207678362727	-0.160924717783928
-5.76819944381714	-6.02128458023071	-11.8291292190552	-0.127136930823326	-0.0118228737264872	-0.161161437630653
-5.76912593841553	-6.00480890274048	-11.85280418396	-0.127007871866226	-0.011774324811995	-0.161311358213425
-5.77750730514526	-6.02010059356689	-11.8443117141724	-0.127109915018082	-0.0119563974440098	-0.161202296614647
-5.77302122116089	-6.01474809646606	-11.8274993896484	-0.12718491256237	-0.0117257917299867	-0.161575481295586
-5.78622245788574	-6.01035308837891	-11.8582601547241	-0.127092242240906	-0.011827883310616	-0.161541625857353
-5.78413152694702	-6.02072238922119	-11.8267984390259	-0.127209201455116	-0.0118785882368684	-0.161729842424393
-5.78278779983521	-6.00860548019409	-11.8314771652222	-0.127158954739571	-0.0117209758609533	-0.162022218108177
-5.79246377944946	-6.01054286956787	-11.8493900299072	-0.12709541618824	-0.0118798054754734	-0.1618722230196
-5.79200124740601	-6.01821565628052	-11.8092203140259	-0.127213209867477	-0.0118506876751781	-0.162102088332176
-5.79283905029297	-6.00682067871094	-11.8361330032349	-0.127128332853317	-0.0117569779977202	-0.162382736802101
-5.80336570739746	-6.01241254806519	-11.8488187789917	-0.127188175916672	-0.011961480602622	-0.162296950817108
-5.79656457901001	-6.0153489112854	-11.8108577728271	-0.127295568585396	-0.0119594112038612	-0.162605792284012
-5.79816007614136	-6.00300025939941	-11.8388080596924	-0.127229169011116	-0.0118847563862801	-0.162864938378334
-5.8099250793457	-6.01089859008789	-11.8351945877075	-0.12720051407814	-0.0120828375220299	-0.162735745310783
-5.8036060333252	-6.00883913040161	-11.8119668960571	-0.127268344163895	-0.0120720630511642	-0.163100242614746
-5.80874443054199	-6.00262403488159	-11.8447208404541	-0.127285361289978	-0.0119582349434495	-0.163283690810204
-5.81698083877563	-6.0080394744873	-11.8518571853638	-0.127214699983597	-0.012164918705821	-0.16326205432415
-5.81249189376831	-6.00967025756836	-11.8170146942139	-0.127290427684784	-0.0121134854853153	-0.163661733269691
-5.8201470375061	-5.99918079376221	-11.8466653823853	-0.127221971750259	-0.0119976159185171	-0.163839042186737
-5.82309675216675	-6.01163053512573	-11.8356237411499	-0.127299293875694	-0.0121846869587898	-0.163798630237579
-5.8230562210083	-6.00757598876953	-11.8143653869629	-0.127282381057739	-0.0119216283783317	-0.164217412471771
-5.82984018325806	-5.99708795547485	-11.8523836135864	-0.127209767699242	-0.0119720445945859	-0.164377480745316
-5.83550691604614	-6.01291370391846	-11.8425989151001	-0.127279996871948	-0.012176058255136	-0.164384946227074
-5.82833051681519	-6.00549030303955	-11.8183088302612	-0.127339214086533	-0.0120048858225346	-0.164858549833298
-5.83791589736938	-6.00085020065308	-11.8514289855957	-0.127309173345566	-0.0119524458423257	-0.164853736758232
-5.83845090866089	-6.01127958297729	-11.8231773376465	-0.127301976084709	-0.0121048744767904	-0.164970993995667
-5.83741903305054	-6.00100708007813	-11.8143558502197	-0.127327412366867	-0.0118255028501153	-0.165344715118408
-5.844970703125	-6.00258922576904	-11.8483800888062	-0.127323836088181	-0.012005721218884	-0.165255308151245
-5.83760547637939	-6.00516414642334	-11.8082885742188	-0.127435401082039	-0.012031096033752	-0.1655582934618
-5.84019613265991	-5.99143075942993	-11.8226203918457	-0.127422571182251	-0.0118546765297651	-0.165749922394753
-5.84664630889893	-5.99353790283203	-11.833309173584	-0.127404272556305	-0.0120456106960773	-0.165633678436279
-5.83932447433472	-5.99924945831299	-11.7912836074829	-0.127507761120796	-0.0120550282299519	-0.165800407528877
-5.83944082260132	-5.98263692855835	-11.8053741455078	-0.127523615956306	-0.0118900081142783	-0.166089579463005
-5.84737873077393	-5.98483562469482	-11.8280344009399	-0.127468779683113	-0.0120136560872197	-0.165968477725983
-5.84051513671875	-5.99214315414429	-11.7919368743896	-0.127573579549789	-0.0121205858886242	-0.166098892688751
-5.84123229980469	-5.97934198379517	-11.8016357421875	-0.127600967884064	-0.0119328526780009	-0.166370838880539
-5.84609651565552	-5.97937250137329	-11.8134660720825	-0.127501264214516	-0.0121635114774108	-0.166203320026398
-5.84048223495483	-5.9845814704895	-11.7810697555542	-0.127705901861191	-0.0120989987626672	-0.166462585330009
-5.84509658813477	-5.9737982749939	-11.8020048141479	-0.127612844109535	-0.01199787016958	-0.166628926992416
-5.85120058059692	-5.98393583297729	-11.8082752227783	-0.127672374248505	-0.0122025394812226	-0.166561990976334
-5.84683227539063	-5.97870874404907	-11.7802877426147	-0.127845719456673	-0.0120043624192476	-0.16696035861969
-5.85547161102295	-5.97068214416504	-11.8114929199219	-0.12765346467495	-0.0120639419183135	-0.166947603225708
-5.85232877731323	-5.98342847824097	-11.7864542007446	-0.127803727984428	-0.0121818333864212	-0.167002856731415
-5.85118103027344	-5.97003364562988	-11.7898588180542	-0.127823978662491	-0.0119021236896515	-0.16735252737999
-5.8627142906189	-5.97476243972778	-11.8119688034058	-0.127826854586601	-0.0120579954236746	-0.167242974042892
-5.85157012939453	-5.97960901260376	-11.7741718292236	-0.128007054328918	-0.012116976082325	-0.16753201186657
-5.85679912567139	-5.96470975875854	-11.8016586303711	-0.127933740615845	-0.0119435656815767	-0.167606472969055
-5.85504579544067	-5.97250699996948	-11.7833299636841	-0.12794816493988	-0.0121504291892052	-0.167562857270241
-5.85012435913086	-5.96418857574463	-11.7679586410522	-0.128085777163506	-0.011957723647356	-0.16788125038147
-5.85336303710938	-5.95704650878906	-11.8086338043213	-0.128058537840843	-0.0120529299601912	-0.167803376913071
-5.85294246673584	-5.96377277374268	-11.780158996582	-0.128129437565804	-0.0121596334502101	-0.167911469936371
-5.84656476974487	-5.95219850540161	-11.781268119812	-0.12819005548954	-0.0120769022032619	-0.168104588985443
-5.85336399078369	-5.95380783081055	-11.7919206619263	-0.128123447299004	-0.0121774356812239	-0.167935431003571
-5.84598302841187	-5.95413541793823	-11.7648057937622	-0.128293350338936	-0.0120765781030059	-0.168205216526985
-5.85159683227539	-5.94656848907471	-11.8065662384033	-0.128283992409706	-0.0122087672352791	-0.168167263269424
-5.84988832473755	-5.95425415039063	-11.7712593078613	-0.128406852483749	-0.0123243117704988	-0.168318688869476
-5.85167455673218	-5.93719673156738	-11.793420791626	-0.12835718691349	-0.0122365560382605	-0.168518364429474
-5.85620450973511	-5.94523620605469	-11.7933006286621	-0.128292605280876	-0.0124360984191298	-0.168342724442482
-5.85171985626221	-5.94365310668945	-11.7673768997192	-0.128365218639374	-0.0123771792277694	-0.168641805648804
-5.8547625541687	-5.93667554855347	-11.8072986602783	-0.128314986824989	-0.012478755787015	-0.168629586696625
-5.85548448562622	-5.94728088378906	-11.7954730987549	-0.128355324268341	-0.0127086127176881	-0.168564513325691
-5.85409688949585	-5.93752002716064	-11.7875089645386	-0.128370255231857	-0.0125738279893994	-0.168914869427681
-5.86199426651001	-5.93419981002808	-11.8202991485596	-0.128238886594772	-0.0126959132030606	-0.168720692396164
-5.86252498626709	-5.94507884979248	-11.7903518676758	-0.128368526697159	-0.0127848833799362	-0.168789550662041
-5.86279344558716	-5.93371057510376	-11.8041152954102	-0.128286793828011	-0.0126917632296681	-0.168987974524498
-5.87062406539917	-5.9422402381897	-11.8234024047852	-0.128249332308769	-0.0130291087552905	-0.168803870677948
-5.86289262771606	-5.94189405441284	-11.7965478897095	-0.128308147192001	-0.0129860071465373	-0.169012486934662
-5.87471103668213	-5.93270826339722	-11.8342218399048	-0.128131091594696	-0.0131152160465717	-0.16888901591301
-5.87419843673706	-5.94656896591187	-11.8069725036621	-0.128205925226212	-0.0133058978244662	-0.168868601322174
-5.87333154678345	-5.93760299682617	-11.8149080276489	-0.1281508654356	-0.0131252389401197	-0.169078230857849
-5.88431262969971	-5.94081020355225	-11.8439359664917	-0.128000482916832	-0.0134306354448199	-0.168870583176613
-5.88003778457642	-5.94745016098022	-11.8214130401611	-0.128083482384682	-0.0136375213041902	-0.16889788210392
-5.87934160232544	-5.93416166305542	-11.8353414535522	-0.128046363592148	-0.0135339265689254	-0.16905203461647
-5.88632488250732	-5.94429540634155	-11.8534498214722	-0.127947822213173	-0.0137943429872394	-0.168762713670731
-5.88854503631592	-5.9479866027832	-11.8227300643921	-0.12797737121582	-0.0138425175100565	-0.16892284154892
-5.8891019821167	-5.93676090240479	-11.8604555130005	-0.127884417772293	-0.0138777773827314	-0.168929800391197
-5.90028476715088	-5.94716119766235	-11.8677539825439	-0.127813652157784	-0.0141841545701027	-0.168783739209175
-5.89689683914185	-5.94627046585083	-11.8406267166138	-0.127882525324821	-0.0141662824898958	-0.168989971280098
-5.90075731277466	-5.93944025039673	-11.8672428131104	-0.127755805850029	-0.01431829854846	-0.168897241353989
-5.9109959602356	-5.95346021652222	-11.8612880706787	-0.127757802605629	-0.0145114911720157	-0.16869680583477
-5.90630197525024	-5.95058345794678	-11.8411197662354	-0.127767935395241	-0.0144537221640348	-0.168915823101997
-5.91648149490356	-5.9479193687439	-11.8802881240845	-0.127663612365723	-0.0145621802657843	-0.168744146823883
-5.91995191574097	-5.96131420135498	-11.8665819168091	-0.127680733799934	-0.0148036181926727	-0.168596386909485
-5.91653728485107	-5.95365715026855	-11.8457803726196	-0.127725064754486	-0.0147369205951691	-0.168794095516205
-5.9239330291748	-5.95276975631714	-11.88059425354	-0.12758968770504	-0.0147116836160421	-0.16855500638485
-5.92681932449341	-5.96363401412964	-11.8604602813721	-0.127565175294876	-0.0149823073297739	-0.168323516845703
-5.92559194564819	-5.96137475967407	-11.8596363067627	-0.127546340227127	-0.0148479770869017	-0.168481573462486
-5.93216133117676	-5.9625358581543	-11.8870887756348	-0.127530694007874	-0.0150579195469618	-0.168241694569588
-5.92897796630859	-5.97406196594238	-11.850640296936	-0.127613186836243	-0.0151205956935883	-0.168183565139771
-5.92679214477539	-5.95967054367065	-11.8552331924438	-0.127460330724716	-0.015076600946486	-0.168279439210892
-5.93407440185547	-5.96499395370483	-11.8862276077271	-0.127417162060738	-0.015248728916049	-0.167845755815506
-5.93160104751587	-5.97383308410645	-11.8529262542725	-0.12741057574749	-0.0154382921755314	-0.167798981070518
-5.92790412902832	-5.96413040161133	-11.8606491088867	-0.127400800585747	-0.0152070326730609	-0.167835801839828
-5.93107604980469	-5.96730756759644	-11.8914623260498	-0.127338737249374	-0.0154586341232061	-0.167498484253883
-5.92827129364014	-5.97834730148315	-11.8555107116699	-0.12735977768898	-0.0156128704547882	-0.167438268661499
-5.92472505569458	-5.96740055084229	-11.8581399917603	-0.127358362078667	-0.0154174771159887	-0.167492598295212
-5.92950010299683	-5.96988487243652	-11.8760213851929	-0.127275988459587	-0.0156959965825081	-0.167070403695107
-5.92399024963379	-5.97760677337646	-11.8423805236816	-0.127378538250923	-0.0157095473259687	-0.166975244879723
-5.91871309280396	-5.96697664260864	-11.8607625961304	-0.127378284931183	-0.0155776338651776	-0.166943162679672
-5.92818641662598	-5.97258186340332	-11.8773431777954	-0.127229243516922	-0.0157954934984446	-0.166566029191017
-5.91827297210693	-5.9779486656189	-11.8348894119263	-0.127361014485359	-0.0158401392400265	-0.166542887687683
-5.91414213180542	-5.9660964012146	-11.8475294113159	-0.127341315150261	-0.0157337170094252	-0.166516095399857
-5.91844797134399	-5.96941614151001	-11.863471031189	-0.127258434891701	-0.0159212630242109	-0.166101679205894
-5.90816688537598	-5.97658252716064	-11.8268918991089	-0.127375081181526	-0.015973849222064	-0.165995419025421
-5.90829706192017	-5.96845436096191	-11.8448801040649	-0.127422794699669	-0.0158027540892363	-0.165952920913696
-5.91229724884033	-5.97288465499878	-11.8600425720215	-0.127318426966667	-0.0160648860037327	-0.165586844086647
-5.90362310409546	-5.97687721252441	-11.8247346878052	-0.127439945936203	-0.0160355754196644	-0.165629729628563
-5.89998340606689	-5.96271657943726	-11.8392744064331	-0.127373099327087	-0.0159520115703344	-0.165520399808884
-5.90340614318848	-5.96921014785767	-11.853609085083	-0.127338171005249	-0.0161571875214577	-0.16508275270462
-5.89289093017578	-5.97839164733887	-11.8205556869507	-0.127401933073997	-0.0162571091204882	-0.165040999650955
-5.89160299301147	-5.96384334564209	-11.8242273330688	-0.127465575933456	-0.0160085521638393	-0.165099769830704
-5.89931392669678	-5.96747875213623	-11.8636960983276	-0.127407878637314	-0.0161065217107534	-0.164752051234245
-5.89350509643555	-5.98055553436279	-11.8362016677856	-0.127535849809647	-0.016245236620307	-0.164681926369667
-5.88656091690063	-5.96805191040039	-11.8318939208984	-0.12754599750042	-0.0160803329199553	-0.164778679609299
-5.89041805267334	-5.96627616882324	-11.8633003234863	-0.127501130104065	-0.0161758381873369	-0.164546623826027
-5.8847222328186	-5.97919654846191	-11.8330612182617	-0.127547800540924	-0.0162919349968433	-0.164281338453293
-5.87726783752441	-5.97069120407104	-11.825611114502	-0.127692773938179	-0.0161602683365345	-0.164399430155754
-5.87686204910278	-5.96041679382324	-11.8615217208862	-0.127602368593216	-0.0160077065229416	-0.16418445110321
-5.87540340423584	-5.96903133392334	-11.8581676483154	-0.127679780125618	-0.0162266809493303	-0.163854360580444
-5.8637809753418	-5.97087335586548	-11.8240537643433	-0.127831622958183	-0.0161187127232552	-0.163964167237282
-5.86352777481079	-5.95531225204468	-11.8429546356201	-0.127764284610748	-0.0160088520497084	-0.163772061467171
-5.8623366355896	-5.96386861801147	-11.847487449646	-0.127826005220413	-0.0161859001964331	-0.163414523005486
-5.85356950759888	-5.96781444549561	-11.8096656799316	-0.127986758947372	-0.0161041226238012	-0.163363009691238
-5.84257555007935	-5.95390701293945	-11.820255279541	-0.128020718693733	-0.0159244518727064	-0.163351133465767
-5.84645366668701	-5.95461893081665	-11.8494520187378	-0.127945929765701	-0.0160861369222403	-0.163067698478699
-5.83797550201416	-5.96486949920654	-11.8249254226685	-0.12803840637207	-0.01612245477736	-0.162896797060966
-5.82749462127686	-5.95438480377197	-11.8107748031616	-0.128147289156914	-0.015938488766551	-0.163051560521126
-5.82645654678345	-5.94600582122803	-11.8379964828491	-0.128097057342529	-0.0158747993409634	-0.162766575813293
-5.82651424407959	-5.95524549484253	-11.8276395797729	-0.128092736005783	-0.0160149540752172	-0.162463515996933
-5.81601047515869	-5.95331382751465	-11.8001928329468	-0.128232538700104	-0.0158808995038271	-0.162556201219559
-5.81607389450073	-5.94110727310181	-11.8353567123413	-0.128205016255379	-0.0157604459673166	-0.162445619702339
-5.81615161895752	-5.95296287536621	-11.8319606781006	-0.128321424126625	-0.015944791957736	-0.162176758050919
-5.80645704269409	-5.94632005691528	-11.8061399459839	-0.12835069000721	-0.0158109534531832	-0.162409260869026
-5.81076335906982	-5.93932390213013	-11.8324108123779	-0.128311201930046	-0.0158035345375538	-0.16212660074234
-5.80774307250977	-5.95307111740112	-11.810546875	-0.128404125571251	-0.0159461591392756	-0.161954820156097
-5.80498218536377	-5.94073867797852	-11.8054876327515	-0.128548726439476	-0.0156714711338282	-0.162121474742889
-5.80818557739258	-5.94384479522705	-11.8424501419067	-0.128414183855057	-0.0158390533179045	-0.161873027682304
-5.80452108383179	-5.95145225524902	-11.7992744445801	-0.12865749001503	-0.0157898999750614	-0.161976397037506
-5.80043935775757	-5.93655443191528	-11.8167304992676	-0.128609329462051	-0.0156492348760366	-0.161979988217354
-5.80681562423706	-5.94778776168823	-11.8134803771973	-0.1287010461092	-0.0158361718058586	-0.161700174212456
-5.80050325393677	-5.94718599319458	-11.7881832122803	-0.128874480724335	-0.0156702566891909	-0.161894664168358
-5.8045129776001	-5.935622215271	-11.8263473510742	-0.128833472728729	-0.0155682330951095	-0.161827281117439
-5.80202007293701	-5.94788360595703	-11.8108997344971	-0.128968611359596	-0.015857569873333	-0.161646857857704
-5.79712581634521	-5.93649578094482	-11.7897653579712	-0.129067808389664	-0.0156699661165476	-0.161907657980919
-5.80130863189697	-5.93213605880737	-11.8212289810181	-0.129040777683258	-0.0155967399477959	-0.161724403500557
-5.79977560043335	-5.94424676895142	-11.7930183410645	-0.129170030355453	-0.0157886035740376	-0.161621063947678
-5.79747533798218	-5.93377113342285	-11.7890758514404	-0.129290819168091	-0.01557363756001	-0.161831319332123
-5.80386066436768	-5.936110496521	-11.8203039169312	-0.129177987575531	-0.0158227998763323	-0.161643296480179
-5.79827070236206	-5.94095945358276	-11.7853670120239	-0.129335924983025	-0.0158569738268852	-0.161703363060951
-5.79354810714722	-5.92635583877563	-11.7929267883301	-0.129348918795586	-0.0157129392027855	-0.161874026060104
-5.80303287506104	-5.93311262130737	-11.8112640380859	-0.129307344555855	-0.0159595645964146	-0.161617860198021
-5.80089235305786	-5.94015502929688	-11.7771377563477	-0.129402384161949	-0.01599295809865	-0.161666378378868
-5.80097818374634	-5.92710638046265	-11.7928676605225	-0.129482507705688	-0.0158295948058367	-0.161822780966759
-5.80802869796753	-5.93542861938477	-11.8089323043823	-0.1294354647398	-0.0161140169948339	-0.16161821782589
-5.80216073989868	-5.93604564666748	-11.7756271362305	-0.129507571458817	-0.0161282420158386	-0.161836609244347
-5.80464458465576	-5.92339849472046	-11.797607421875	-0.129531890153885	-0.0160749573260546	-0.161834865808487
-5.81480360031128	-5.93459987640381	-11.8060369491577	-0.129557117819786	-0.0163733456283808	-0.161635041236877
-5.8084454536438	-5.93306064605713	-11.7694597244263	-0.129657804965973	-0.0162895563989878	-0.161802127957344
-5.81319332122803	-5.92679309844971	-11.8074216842651	-0.129579782485962	-0.0164235886186361	-0.161767050623894
-5.81755638122559	-5.93904733657837	-11.7903718948364	-0.12958151102066	-0.0166594181209803	-0.161665678024292
-5.8116602897644	-5.92834329605103	-11.7821712493896	-0.129613548517227	-0.0166094973683357	-0.161936059594154
-5.8218297958374	-5.92800426483154	-11.8067359924316	-0.129509538412094	-0.0167672000825405	-0.16174703836441
-5.82383251190186	-5.9407901763916	-11.7817831039429	-0.129638403654099	-0.0169454645365477	-0.161733120679855
-5.82221508026123	-5.92986679077148	-11.7893285751343	-0.129648596048355	-0.0168737787753344	-0.161965951323509
-5.83263492584229	-5.92826414108276	-11.8175840377808	-0.129518687725067	-0.0170966014266014	-0.161777213215828
-5.83189678192139	-5.9415922164917	-11.7885103225708	-0.129563421010971	-0.0173162966966629	-0.161803632974625
-5.83162403106689	-5.93035411834717	-11.7874355316162	-0.129620566964149	-0.0171977113932371	-0.16203548014164
-5.84322786331177	-5.93006134033203	-11.8179302215576	-0.129499927163124	-0.0174213256686926	-0.161794498562813
-5.84362030029297	-5.94304418563843	-11.7851943969727	-0.129551619291306	-0.0176152717322111	-0.161816895008087
-5.84411716461182	-5.93587493896484	-11.7801694869995	-0.129627883434296	-0.01746622659266	-0.162053629755974
-5.85382032394409	-5.93304872512817	-11.8139982223511	-0.129473313689232	-0.0176547151058912	-0.16183602809906
-5.85501956939697	-5.9470477104187	-11.7848720550537	-0.129640892148018	-0.017793720588088	-0.161946937441826
-5.85446834564209	-5.92989110946655	-11.7892665863037	-0.129555583000183	-0.0176540333777666	-0.16209551692009
-5.86767387390137	-5.94184017181396	-11.801926612854	-0.12952584028244	-0.0178819578140974	-0.161873236298561
-5.86195278167725	-5.94748687744141	-11.765435218811	-0.129655569791794	-0.0179006028920412	-0.16205033659935
-5.86836910247803	-5.93469142913818	-11.7897357940674	-0.129549980163574	-0.0178263299167156	-0.162149667739868
-5.87235069274902	-5.94246101379395	-11.8084363937378	-0.129523068666458	-0.0180812031030655	-0.161976054310799
-5.87169933319092	-5.94980049133301	-11.773720741272	-0.129542380571365	-0.0181759838014841	-0.162026137113571
-5.86747360229492	-5.93754768371582	-11.771294593811	-0.129556372761726	-0.0180590506643057	-0.162288099527359
-5.87551546096802	-5.93718814849854	-11.7966957092285	-0.12945057451725	-0.0181362479925156	-0.16206967830658
-5.87448263168335	-5.95144033432007	-11.7701148986816	-0.129528522491455	-0.0182573590427637	-0.162084594368935
-5.87392568588257	-5.94147491455078	-11.7599020004272	-0.129520148038864	-0.0181047134101391	-0.16234016418457
-5.87815141677856	-5.93724870681763	-11.7971611022949	-0.129389002919197	-0.0182474814355373	-0.16224293410778
-5.87634038925171	-5.95088958740234	-11.7712621688843	-0.129411444067955	-0.0184312704950571	-0.162223801016808
-5.87010335922241	-5.9386625289917	-11.7592849731445	-0.129390120506287	-0.0183274000883102	-0.162498608231544
-5.87880659103394	-5.93497753143311	-11.7857980728149	-0.129318282008171	-0.0183461159467697	-0.162306159734726
-5.87627983093262	-5.94475269317627	-11.763765335083	-0.129283487796783	-0.0185711607336998	-0.162363022565842
-5.87152051925659	-5.93949699401855	-11.7565717697144	-0.129369616508484	-0.0183871146291494	-0.162557780742645
-5.87873506546021	-5.93398809432983	-11.7948665618896	-0.129260167479515	-0.0185780618339777	-0.162454381585121
-5.88565301895142	-5.94308710098267	-11.7832384109497	-0.129213273525238	-0.0187759697437286	-0.162368640303612
-5.88029766082764	-5.94297647476196	-11.7579259872437	-0.129328697919846	-0.0186327416449785	-0.162695556879044
-5.88718366622925	-5.93295574188232	-11.7865324020386	-0.129177764058113	-0.0187160931527615	-0.162635520100594
-5.89161396026611	-5.94274520874023	-11.7742691040039	-0.129163071513176	-0.018943227827549	-0.16255410015583
-5.89137172698975	-5.94175958633423	-11.7549438476563	-0.129229038953781	-0.0187476016581059	-0.162896543741226
-5.89997959136963	-5.93817806243896	-11.79270362854	-0.129104495048523	-0.0187405236065388	-0.162941738963127
-5.90619564056396	-5.94991683959961	-11.7787704467773	-0.129124313592911	-0.0190175026655197	-0.162955194711685
-5.90654706954956	-5.94537448883057	-11.7628412246704	-0.129158541560173	-0.0188619904220104	-0.163376614451408
-5.91710519790649	-5.9356746673584	-11.7877407073975	-0.129066839814186	-0.0188315156847239	-0.16336327791214
-5.92038726806641	-5.94968223571777	-11.7748031616211	-0.129143118858337	-0.0190853904932737	-0.163360223174095
-5.9195671081543	-5.94807910919189	-11.7551517486572	-0.129215374588966	-0.0189166404306889	-0.163770273327827
-5.92484283447266	-5.93700790405273	-11.7888927459717	-0.129128783941269	-0.0188679900020361	-0.163911238312721
-5.92959928512573	-5.94504547119141	-11.798623085022	-0.129140272736549	-0.0190978497266769	-0.163791716098785
-5.92971706390381	-5.94866991043091	-11.7652435302734	-0.12920843064785	-0.0190685801208019	-0.164063408970833
-5.9297890663147	-5.93371343612671	-11.7765312194824	-0.129208326339722	-0.018980760127306	-0.164336636662483
-5.93772792816162	-5.94093084335327	-11.7941045761108	-0.129171103239059	-0.019147040322423	-0.164158269762993
-5.93586206436157	-5.94855499267578	-11.7649478912354	-0.129253625869751	-0.0192405059933662	-0.164240822196007
-5.93494892120361	-5.93573808670044	-11.7554798126221	-0.129263937473297	-0.0190640147775412	-0.164551824331284
-5.94051456451416	-5.93117094039917	-11.8019180297852	-0.129191905260086	-0.0191422086209059	-0.164497777819633
-5.94164085388184	-5.94257640838623	-11.7797727584839	-0.129164502024651	-0.0193250942975283	-0.164538666605949
-5.93661737442017	-5.93494081497192	-11.7540512084961	-0.12933886051178	-0.0191996525973082	-0.164816409349442
-5.94414186477661	-5.92563152313232	-11.784125328064	-0.129284501075745	-0.0191493947058916	-0.164834752678871
-5.94956874847412	-5.93607473373413	-11.781138420105	-0.129300445318222	-0.0192939136177301	-0.164697200059891
-5.94900465011597	-5.94132709503174	-11.748779296875	-0.129401102662086	-0.0193857457488775	-0.1649489402771
-5.94733667373657	-5.93031930923462	-11.7679796218872	-0.129414215683937	-0.0191786307841539	-0.165111437439919
-5.9569263458252	-5.94045162200928	-11.7860403060913	-0.129285350441933	-0.0193891748785973	-0.164971828460693
-5.95708179473877	-5.94330501556396	-11.7508144378662	-0.129437059164047	-0.0193894561380148	-0.165177673101425
-5.95948600769043	-5.93236351013184	-11.7572860717773	-0.129379168152809	-0.0191993117332459	-0.165421664714813
-5.96745014190674	-5.93306255340576	-11.7834959030151	-0.129400834441185	-0.0193650126457214	-0.165255576372147
-5.97335195541382	-5.9475793838501	-11.761570930481	-0.129476636648178	-0.0195476487278938	-0.165297299623489
-5.96859455108643	-5.93994235992432	-11.7490339279175	-0.12945282459259	-0.0193537529557943	-0.165560394525528
-5.97737836837769	-5.93535470962524	-11.7751655578613	-0.129401564598083	-0.0194062236696482	-0.165572956204414
-5.9852614402771	-5.94065141677856	-11.7821645736694	-0.129399463534355	-0.0196900926530361	-0.165472626686096
-5.98245620727539	-5.94918775558472	-11.7534627914429	-0.129491165280342	-0.0197250284254551	-0.165593653917313
-5.98354911804199	-5.93452215194702	-11.7568168640137	-0.129511088132858	-0.01959328353405	-0.165889531373978
-5.99494934082031	-5.93550109863281	-11.7805910110474	-0.129502832889557	-0.0196526981890202	-0.165693506598473
-5.99464273452759	-5.94772481918335	-11.7580518722534	-0.129580408334732	-0.0198693349957466	-0.165654093027115
-5.99476337432861	-5.94345808029175	-11.7384023666382	-0.129700526595116	-0.0197135210037231	-0.165897890925407
-6.00083065032959	-5.93426275253296	-11.7736158370972	-0.129615962505341	-0.0197445433586836	-0.165873065590858
-6.00608396530151	-5.94613933563232	-11.7673721313477	-0.12961220741272	-0.019885053858161	-0.165703773498535
-6.00067949295044	-5.94384050369263	-11.7299528121948	-0.129867449402809	-0.0198284070938826	-0.165981516242027
-6.00459718704224	-5.93370532989502	-11.7569360733032	-0.129806607961655	-0.0197464469820261	-0.165874034166336
-6.00821495056152	-5.94217872619629	-11.7523317337036	-0.129884734749794	-0.0199430007487535	-0.165627405047417
-6.00293302536011	-5.94614171981812	-11.7131185531616	-0.129975542426109	-0.0198595300316811	-0.165822863578796
-6.00842475891113	-5.93159914016724	-11.7425966262817	-0.129927024245262	-0.019772557541728	-0.165790647268295
-6.01381158828735	-5.9444317817688	-11.7448091506958	-0.129921540617943	-0.019938675686717	-0.165548324584961
-6.00602245330811	-5.94549369812012	-11.707106590271	-0.13003908097744	-0.0199685394763947	-0.165687382221222
-6.00924825668335	-5.93480396270752	-11.7214813232422	-0.130074501037598	-0.0198027305305004	-0.165652051568031
-6.01420783996582	-5.94053792953491	-11.7313089370728	-0.130008190870285	-0.0200216211378574	-0.165357768535614
-6.01409959793091	-5.9498929977417	-11.6988830566406	-0.130154117941856	-0.0200354587286711	-0.16532039642334
-6.01175355911255	-5.93904304504395	-11.6955604553223	-0.130202144384384	-0.0198369920253754	-0.165455520153046
-6.02097034454346	-5.93925619125366	-11.7292566299438	-0.130184575915337	-0.0198951680213213	-0.165281742811203
-6.01997995376587	-5.94895839691162	-11.7047605514526	-0.130211800336838	-0.0200735200196505	-0.165145501494408
-6.01535749435425	-5.94490575790405	-11.6807804107666	-0.130350202322006	-0.019903302192688	-0.165313675999641
-6.02088785171509	-5.9376220703125	-11.7072420120239	-0.130235999822617	-0.01991350017488	-0.165138527750969
-6.02428388595581	-5.95274209976196	-11.6984853744507	-0.130351260304451	-0.0200632270425558	-0.16494607925415
-6.01578378677368	-5.94847393035889	-11.669337272644	-0.13050739467144	-0.0199971720576286	-0.165038138628006
-6.02158308029175	-5.94008111953735	-11.7045097351074	-0.130363613367081	-0.0199417322874069	-0.164961695671082
-6.02416133880615	-5.95250701904297	-11.6988744735718	-0.130363494157791	-0.0201174821704626	-0.164740040898323
-6.01514005661011	-5.94776725769043	-11.6744804382324	-0.130481213331223	-0.0199788212776184	-0.164841964840889
-6.02095413208008	-5.94103288650513	-11.7086086273193	-0.130421236157417	-0.0200433041900396	-0.164678171277046
-6.02068328857422	-5.95276117324829	-11.685396194458	-0.130443289875984	-0.020185936242342	-0.164408922195435
-6.01109504699707	-5.94542551040649	-11.6664581298828	-0.130562677979469	-0.0200317110866308	-0.164557620882988
-6.01314067840576	-5.93657732009888	-11.7030477523804	-0.130395203828812	-0.0200602915138006	-0.164340496063232
-6.01381683349609	-5.94851779937744	-11.6945676803589	-0.130404457449913	-0.020311476662755	-0.164035841822624
-6.00089073181152	-5.94318914413452	-11.6648998260498	-0.130575492978096	-0.0202397797256708	-0.16417270898819
-6.00419664382935	-5.9348406791687	-11.6954126358032	-0.130493476986885	-0.0201743450015783	-0.163979843258858
-6.00323629379272	-5.94622611999512	-11.695276260376	-0.130463525652885	-0.0204034000635147	-0.163626298308372
-5.9978141784668	-5.95016098022461	-11.6618919372559	-0.130470335483551	-0.0203420147299767	-0.163627043366432
-5.99137878417969	-5.93803548812866	-11.6802797317505	-0.130557358264923	-0.0201888140290976	-0.163629487156868
-5.99613809585571	-5.94181346893311	-11.7103929519653	-0.130373626947403	-0.0204027630388737	-0.163364589214325
-5.99175930023193	-5.95290088653564	-11.6775150299072	-0.130471855401993	-0.0204949583858252	-0.163242012262344
-5.98726511001587	-5.94145679473877	-11.6716403961182	-0.130511105060577	-0.0203294046223164	-0.163343966007233
-5.99192476272583	-5.93927812576294	-11.7066030502319	-0.13043586909771	-0.0203969795256853	-0.163032755255699
-5.98889827728271	-5.95590209960938	-11.6817607879639	-0.130394294857979	-0.0206070803105831	-0.162814050912857
-5.98457860946655	-5.95024490356445	-11.6719207763672	-0.130480781197548	-0.0204142890870571	-0.162945732474327
-5.99036407470703	-5.94100046157837	-11.7052040100098	-0.130361035466194	-0.0204670540988445	-0.162715822458267
-5.98816013336182	-5.95574951171875	-11.6935529708862	-0.130384773015976	-0.0206573791801929	-0.162467941641808
-5.98386192321777	-5.9482250213623	-11.6656522750854	-0.130378529429436	-0.0205388404428959	-0.162600293755531
-5.98396682739258	-5.94118642807007	-11.6925897598267	-0.130308344960213	-0.0204940475523472	-0.162444308400154
-5.99159240722656	-5.94961500167847	-11.695725440979	-0.130346402525902	-0.0207357499748468	-0.162067160010338
-5.98018980026245	-5.95327854156494	-11.6581287384033	-0.13039419054985	-0.0206887554377317	-0.162079393863678
-5.97550773620605	-5.94592428207397	-11.6703538894653	-0.13040928542614	-0.02055699005723	-0.162149146199226
-5.98123025894165	-5.94221544265747	-11.7013740539551	-0.130273327231407	-0.0206712316721678	-0.161877110600471
-5.98121738433838	-5.95379781723022	-11.6782064437866	-0.130389302968979	-0.02085848338902	-0.161702379584312
-5.97217512130737	-5.94586038589478	-11.6608142852783	-0.130420327186584	-0.020616153255105	-0.161839246749878
-5.97478151321411	-5.94192934036255	-11.6905527114868	-0.130373761057854	-0.0206682272255421	-0.161601826548576
-5.97410440444946	-5.94801187515259	-11.6826467514038	-0.130346208810806	-0.0208373013883829	-0.161303460597992
-5.96487808227539	-5.95321941375732	-11.6503686904907	-0.130419760942459	-0.0208055227994919	-0.161351948976517
-5.96484375	-5.94200277328491	-11.6695461273193	-0.130390405654907	-0.0205468144267797	-0.161319598555565
-5.96935367584229	-5.94542121887207	-11.6986255645752	-0.130326449871063	-0.020750978961587	-0.160989016294479
-5.96222734451294	-5.95383358001709	-11.6582841873169	-0.130376026034355	-0.0207784399390221	-0.160963609814644
-5.96069526672363	-5.94351434707642	-11.6672325134277	-0.130354568362236	-0.0206593219190836	-0.160945549607277
-5.96307373046875	-5.94860315322876	-11.6816864013672	-0.130315899848938	-0.0208662990480661	-0.160569608211517
-5.95471000671387	-5.95838403701782	-11.6469764709473	-0.130450502038002	-0.0207570176571608	-0.160512655973434
-5.95289182662964	-5.94384860992432	-11.6597719192505	-0.130354776978493	-0.0206193514168262	-0.160550609230995
-5.9550576210022	-5.94651889801025	-11.6838827133179	-0.130272641777992	-0.0207544807344675	-0.160142138600349
-5.95059537887573	-5.95717144012451	-11.6520795822144	-0.130389600992203	-0.0208866540342569	-0.160022601485252
-5.94447088241577	-5.94800519943237	-11.6416101455688	-0.130433231592178	-0.0206410866230726	-0.160073295235634
-5.94565725326538	-5.93784952163696	-11.663290977478	-0.130341559648514	-0.0206038486212492	-0.159773305058479
-5.94816398620605	-5.95161247253418	-11.6608839035034	-0.130375131964684	-0.0208101216703653	-0.159432709217072
-5.93907499313354	-5.95661211013794	-11.620566368103	-0.130419567227364	-0.020754050463438	-0.159366086125374
-5.93718242645264	-5.9444432258606	-11.6344232559204	-0.130422025918961	-0.0205713789910078	-0.15933133661747
-5.93897676467896	-5.94729423522949	-11.6553506851196	-0.130332693457603	-0.0206311251968145	-0.158949494361877
-5.93588638305664	-5.95933961868286	-11.6198949813843	-0.130359619855881	-0.0206706263124943	-0.158803895115852
-5.92675542831421	-5.94612789154053	-11.6106052398682	-0.130402952432632	-0.0205338411033154	-0.158836647868156
-5.93578386306763	-5.94279527664185	-11.6357364654541	-0.130383089184761	-0.0205893591046333	-0.158435344696045
-5.92923021316528	-5.95766305923462	-11.608283996582	-0.130357906222343	-0.0207448042929173	-0.158137798309326
-5.92210292816162	-5.95046281814575	-11.5933399200439	-0.130378574132919	-0.0205946732312441	-0.158189997076988
-5.92728567123413	-5.94591283798218	-11.6349763870239	-0.130275934934616	-0.0205152407288551	-0.15788696706295
-5.92490530014038	-5.958909034729	-11.6176252365112	-0.130237728357315	-0.0207862686365843	-0.157619893550873
-5.91833114624023	-5.95219898223877	-11.5893287658691	-0.130266979336739	-0.020618574693799	-0.157623216509819
-5.92084836959839	-5.94787359237671	-11.6244306564331	-0.130172520875931	-0.0206422004848719	-0.157362937927246
-5.92067956924438	-5.96063709259033	-11.5996589660645	-0.130248755216599	-0.0208177529275417	-0.157093048095703
-5.91485738754272	-5.95461702346802	-11.593897819519	-0.130248039960861	-0.020620558410883	-0.157154321670532
-5.91859006881714	-5.95044136047363	-11.6226320266724	-0.130030333995819	-0.0208172965794802	-0.156840845942497
-5.91689872741699	-5.96614551544189	-11.6007261276245	-0.130143448710442	-0.0208638105541468	-0.15670582652092
-5.9142861366272	-5.95260953903198	-11.6035900115967	-0.130120813846588	-0.0207116361707449	-0.156730860471725
-5.91950464248657	-5.95607089996338	-11.6228523254395	-0.129959255456924	-0.0208966825157404	-0.156363293528557
-5.91521167755127	-5.96397352218628	-11.5861940383911	-0.130067944526672	-0.0209622979164124	-0.156262025237083
-5.91165781021118	-5.95212936401367	-11.6016321182251	-0.130085542798042	-0.0207759067416191	-0.156293377280235
-5.91767311096191	-5.95404052734375	-11.6256875991821	-0.129958361387253	-0.0209530647844076	-0.156006187200546
-5.91170597076416	-5.9673810005188	-11.6026105880737	-0.130013823509216	-0.0210925843566656	-0.155828058719635
-5.90982913970947	-5.95547676086426	-11.5958700180054	-0.130009591579437	-0.0209320746362209	-0.155915856361389
-5.91334438323975	-5.95550870895386	-11.6161394119263	-0.129948914051056	-0.0210901517421007	-0.155505493283272
-5.91539716720581	-5.9696307182312	-11.5920972824097	-0.129940301179886	-0.0212770346552134	-0.155287280678749
-5.90561676025391	-5.96045541763306	-11.5834178924561	-0.130003422498703	-0.021107928827405	-0.155363261699677
-5.91203880310059	-5.95595026016235	-11.6182518005371	-0.129865661263466	-0.0212122313678265	-0.155059158802032
-5.91077947616577	-5.96856117248535	-11.5986623764038	-0.12990203499794	-0.0213583000004292	-0.154788553714752
-5.90262460708618	-5.96126794815063	-11.5726776123047	-0.129981160163879	-0.0212440807372332	-0.154931202530861
-5.90433788299561	-5.95152187347412	-11.5973958969116	-0.129956185817719	-0.0211913883686066	-0.154724448919296
-5.91102170944214	-5.96466016769409	-11.5941390991211	-0.129901364445686	-0.0214677769690752	-0.154355704784393
-5.90341997146606	-5.96446084976196	-11.5644578933716	-0.129981964826584	-0.0213213842362165	-0.154392078518867
-5.90419721603394	-5.95437431335449	-11.5900421142578	-0.129913434386253	-0.0213085971772671	-0.15431110560894
-5.90313386917114	-5.96272945404053	-11.5936307907104	-0.129934385418892	-0.0215410385280848	-0.15401802957058
-5.89518404006958	-5.96015119552612	-11.5619964599609	-0.129974558949471	-0.0214805714786053	-0.15412463247776
-5.89490652084351	-5.94858455657959	-11.5892858505249	-0.129889279603958	-0.0214298758655787	-0.154001995921135
-5.89982557296753	-5.96181631088257	-11.5872917175293	-0.129867240786552	-0.0215798541903496	-0.15363846719265
-5.88939189910889	-5.95782423019409	-11.5572900772095	-0.129974991083145	-0.0214883331209421	-0.153856724500656
-5.89300060272217	-5.946120262146	-11.5939807891846	-0.129862174391747	-0.0214923247694969	-0.153738081455231
-5.89562225341797	-5.95688199996948	-11.6040182113647	-0.129867434501648	-0.0217419788241386	-0.153530642390251
-5.88789892196655	-5.96076059341431	-11.5680150985718	-0.129930302500725	-0.0217503327876329	-0.15366405248642
-5.88509845733643	-5.94688177108765	-11.5880699157715	-0.129841342568398	-0.0216298680752516	-0.153691351413727
-5.8870644569397	-5.95060062408447	-11.6086683273315	-0.129795700311661	-0.021857975050807	-0.153406605124474
-5.88771200180054	-5.96054077148438	-11.5831995010376	-0.129871308803558	-0.0218943655490875	-0.153422966599464
-5.88464164733887	-5.9492073059082	-11.5924320220947	-0.129858627915382	-0.0217662919312716	-0.153606414794922
-5.89077854156494	-5.95097732543945	-11.6220483779907	-0.129788652062416	-0.0219503175467253	-0.15335501730442
-5.89121961593628	-5.96318674087524	-11.5970487594604	-0.129808679223061	-0.0221183393150568	-0.153376579284668
-5.88611030578613	-5.9517388343811	-11.5952529907227	-0.129778027534485	-0.0220486652106047	-0.153593599796295
-5.89660549163818	-5.94990587234497	-11.6225185394287	-0.129745587706566	-0.0221046637743711	-0.153386548161507
-5.89910745620728	-5.96262073516846	-11.6018581390381	-0.129729643464088	-0.0223117843270302	-0.153285056352615
-5.90000677108765	-5.95603322982788	-11.590353012085	-0.129837304353714	-0.022050317376852	-0.153522863984108
-5.90874910354614	-5.95773935317993	-11.6331033706665	-0.129744797945023	-0.0222226046025753	-0.153353929519653
-5.90708017349243	-5.96986484527588	-11.6043825149536	-0.12989716231823	-0.0223177559673786	-0.153383955359459
-5.91056680679321	-5.95727825164795	-11.608865737915	-0.129905894398689	-0.0221349969506264	-0.153611302375793
-5.91774415969849	-5.96013641357422	-11.6237649917603	-0.129777312278748	-0.0223729684948921	-0.153375685214996
-5.91910934448242	-5.97090578079224	-11.6008615493774	-0.12987819314003	-0.0224624127149582	-0.153419151902199
-5.91437196731567	-5.96440315246582	-11.6008358001709	-0.12989330291748	-0.0222956668585539	-0.153630778193474
-5.92480993270874	-5.95946264266968	-11.640772819519	-0.129823327064514	-0.0223459042608738	-0.153563588857651
-5.92573595046997	-5.97268056869507	-11.6301574707031	-0.12983475625515	-0.0225852318108082	-0.153456971049309
-5.91909313201904	-5.96844053268433	-11.6042385101318	-0.129966333508492	-0.0225991103798151	-0.153729036450386
-5.92968273162842	-5.95663547515869	-11.6357469558716	-0.129835590720177	-0.0225070361047983	-0.153650403022766
-5.93145608901978	-5.97113180160522	-11.6460227966309	-0.129812896251678	-0.0227806232869625	-0.153482437133789
-5.92904710769653	-5.97434520721436	-11.6116952896118	-0.12995345890522	-0.0226726662367582	-0.153706729412079
-5.9313063621521	-5.96322154998779	-11.6430225372314	-0.129889219999313	-0.0225893035531044	-0.153786227107048
-5.93980169296265	-5.97207450866699	-11.6565361022949	-0.129854530096054	-0.0227983705699444	-0.153637960553169
-5.939537525177	-5.98454713821411	-11.6314249038696	-0.129957854747772	-0.0228073690086603	-0.153815567493439
-5.93994474411011	-5.97384214401245	-11.6342687606812	-0.13003870844841	-0.022642819210887	-0.153970390558243
-5.9512095451355	-5.97647285461426	-11.659161567688	-0.130003303289413	-0.0226871557533741	-0.153818309307098
-5.95192527770996	-5.99022436141968	-11.6315536499023	-0.130142226815224	-0.0226893872022629	-0.153766721487045
-5.95073986053467	-5.98501491546631	-11.6106758117676	-0.130251973867416	-0.0225102212280035	-0.1540237814188
-5.9569239616394	-5.98169279098511	-11.6432495117188	-0.130311474204063	-0.0222415290772915	-0.153996840119362
-5.96304798126221	-5.99187898635864	-11.637134552002	-0.130237326025963	-0.0223898645490408	-0.153866052627563
-5.95983552932739	-5.99337387084961	-11.5955715179443	-0.130466729402542	-0.0221783090382814	-0.15399406850338
-5.96428442001343	-5.98194074630737	-11.612343788147	-0.130578190088272	-0.0219146478921175	-0.154063835740089
-5.97021913528442	-5.99055910110474	-11.6148996353149	-0.130669817328453	-0.0218638628721237	-0.153800278902054
-5.96588802337646	-5.99893283843994	-11.5730028152466	-0.130862534046173	-0.0218088421970606	-0.153869763016701
-5.96045970916748	-5.98421812057495	-11.5772075653076	-0.131013959646225	-0.0214721672236919	-0.154037028551102
-5.96719694137573	-5.98656225204468	-11.5994472503662	-0.131031796336174	-0.021357411518693	-0.153824016451836
-5.95987415313721	-5.99397897720337	-11.5650768280029	-0.131292462348938	-0.0213357750326395	-0.153747886419296
-5.95263242721558	-5.98282909393311	-11.5411996841431	-0.131452769041061	-0.0209654085338116	-0.153913989663124
-5.95099067687988	-5.97539854049683	-11.5532474517822	-0.131551578640938	-0.0206401869654655	-0.153787553310394
-5.95240211486816	-5.98504543304443	-11.5377597808838	-0.131767049431801	-0.0205918699502945	-0.153516352176666
-5.93968820571899	-5.98566818237305	-11.4979705810547	-0.132042810320854	-0.0202330816537142	-0.153630316257477
-5.93309020996094	-5.97296619415283	-11.5009927749634	-0.132120624184608	-0.0197746846824884	-0.153691604733467
-5.93006992340088	-5.97369813919067	-11.5081930160522	-0.132320716977119	-0.0195837505161762	-0.153432637453079
-5.92078113555908	-5.97774076461792	-11.466983795166	-0.13256761431694	-0.0192213542759418	-0.153504550457001
-5.90430927276611	-5.96006202697754	-11.457347869873	-0.132757663726807	-0.0187443792819977	-0.153608053922653
-5.90215492248535	-5.95716190338135	-11.4713153839111	-0.132824420928955	-0.0185527522116899	-0.153324499726295
-5.88496732711792	-5.96046495437622	-11.4221153259277	-0.13303305208683	-0.018347630277276	-0.153360396623611
-5.87086534500122	-5.9437460899353	-11.4201307296753	-0.133152484893799	-0.0177757404744625	-0.153599843382835
-5.86785316467285	-5.94333600997925	-11.4348096847534	-0.133252456784248	-0.0175588335841894	-0.153424009680748
-5.85264444351196	-5.94742584228516	-11.3872108459473	-0.133569151163101	-0.017249658703804	-0.153495281934738
-5.83561944961548	-5.93088483810425	-11.3728666305542	-0.133788779377937	-0.0165970735251904	-0.153653725981712
-5.82931470870972	-5.9354887008667	-11.3735361099243	-0.133983701467514	-0.0164087153971195	-0.153319388628006
-5.81517028808594	-5.93821001052856	-11.3202867507935	-0.134253770112991	-0.0159072056412697	-0.153307408094406
-5.80306768417358	-5.92447853088379	-11.3210496902466	-0.134487375617027	-0.0153640490025282	-0.15331694483757
-5.80005359649658	-5.92984104156494	-11.3173904418945	-0.134691834449768	-0.0151015818119049	-0.153008878231049
-5.78185606002808	-5.92843294143677	-11.2657299041748	-0.135059922933578	-0.0146539080888033	-0.153026416897774
-5.77258491516113	-5.91279029846191	-11.2695684432983	-0.13522282242775	-0.0141091980040073	-0.152884900569916
-5.76379632949829	-5.925124168396	-11.2338981628418	-0.135536283254623	-0.0137815847992897	-0.152589827775955
-5.74757051467896	-5.91022682189941	-11.1984462738037	-0.135797455906868	-0.0132084935903549	-0.152685135602951
-5.74182367324829	-5.90193653106689	-11.2104692459106	-0.135999545454979	-0.0128194121643901	-0.152391836047173
-5.72612285614014	-5.90789651870728	-11.1654901504517	-0.13632145524025	-0.0125377690419555	-0.152183100581169
-5.7075138092041	-5.89142608642578	-11.1379680633545	-0.136593639850616	-0.0119007099419832	-0.152258470654488
-5.70171213150024	-5.88419246673584	-11.1492776870728	-0.136744782328606	-0.0116682751104236	-0.15186533331871
-5.68665456771851	-5.88933181762695	-11.0950880050659	-0.13708108663559	-0.011302980594337	-0.151664584875107
-5.67321729660034	-5.8738317489624	-11.1089944839478	-0.137191295623779	-0.0108750341460109	-0.151607304811478
-5.66735219955444	-5.87809133529663	-11.0856847763062	-0.13745704293251	-0.0108018778264523	-0.151291623711586
-5.64644145965576	-5.86877679824829	-11.0494270324707	-0.137748867273331	-0.01039959769696	-0.15127919614315
-5.64026641845703	-5.85540866851807	-11.0670566558838	-0.137818932533264	-0.0101275611668825	-0.151008397340775
-5.63198947906494	-5.86338996887207	-11.0319166183472	-0.13795967400074	-0.0100009441375732	-0.150591179728508
-5.61583423614502	-5.85409450531006	-11.0006551742554	-0.138189569115639	-0.00950467213988304	-0.150662824511528
-5.61252927780151	-5.84497165679932	-11.0243330001831	-0.13827808201313	-0.00924495700746775	-0.150368854403496
-5.60161781311035	-5.85237407684326	-10.9808397293091	-0.13860747218132	-0.00915738567709923	-0.150201231241226
-5.5926308631897	-5.83502101898193	-10.9766426086426	-0.13867299258709	-0.00869458820670843	-0.150206133723259
-5.59139680862427	-5.84100675582886	-10.9795351028442	-0.138716503977776	-0.00866063591092825	-0.149887800216675
-5.58030033111572	-5.8392767906189	-10.939546585083	-0.13899427652359	-0.00825938489288092	-0.150006279349327
-5.58106470108032	-5.83042287826538	-10.9675016403198	-0.139009490609169	-0.00808168295770884	-0.14986863732338
-5.57574558258057	-5.84202003479004	-10.9356813430786	-0.139148712158203	-0.00804651621729136	-0.149779006838799
-5.5661096572876	-5.82609987258911	-10.9335746765137	-0.139243423938751	-0.00774046359583735	-0.149925276637077
-5.57512617111206	-5.83675193786621	-10.9365615844727	-0.139253228902817	-0.00769879296422005	-0.149669229984283
-5.56384134292603	-5.83718013763428	-10.9018850326538	-0.139438256621361	-0.00747979525476694	-0.149865835905075
-5.56761598587036	-5.82693815231323	-10.9337978363037	-0.139429733157158	-0.00730229075998068	-0.149812042713165
-5.56889247894287	-5.84073448181152	-10.9166631698608	-0.139567524194717	-0.00741195678710938	-0.149742484092712
-5.56149101257324	-5.83048439025879	-10.8925094604492	-0.139632299542427	-0.00707919662818313	-0.149969503283501
-5.56890249252319	-5.83029365539551	-10.9163570404053	-0.139760464429855	-0.00699671404436231	-0.149714022874832
-5.56467485427856	-5.8399977684021	-10.8769865036011	-0.139846161007881	-0.00703095458447933	-0.14968404173851
-5.56351089477539	-5.82899951934814	-10.881516456604	-0.139958187937737	-0.00665892334654927	-0.149849161505699
-5.56784009933472	-5.83361291885376	-10.8995456695557	-0.13996559381485	-0.00676304567605257	-0.149484768509865
-5.56031274795532	-5.83675718307495	-10.8589115142822	-0.14013759791851	-0.00669913180172443	-0.149585098028183
-5.56241464614868	-5.82073974609375	-10.874532699585	-0.140156760811806	-0.00655434466898441	-0.149590447545052
-5.56922960281372	-5.8348822593689	-10.8711633682251	-0.140231147408485	-0.00662906654179096	-0.149265259504318
-5.56290817260742	-5.82857847213745	-10.8373374938965	-0.140428423881531	-0.00644446909427643	-0.149422690272331
-5.56732654571533	-5.82306289672852	-10.8734369277954	-0.140442386269569	-0.00648932671174407	-0.14918015897274
-5.56514692306519	-5.83367729187012	-10.8378801345825	-0.140513107180595	-0.00659539131447673	-0.149134993553162
-5.56182193756104	-5.82070112228394	-10.8440580368042	-0.140473023056984	-0.00643323175609112	-0.149232149124146
-5.57342767715454	-5.83063125610352	-10.8515853881836	-0.140542879700661	-0.0065472642891109	-0.148880273103714
-5.56537628173828	-5.83542060852051	-10.8166589736938	-0.140659555792809	-0.00647079618647695	-0.148907631635666
-5.57094287872314	-5.82510995864868	-10.8403205871582	-0.140631228685379	-0.00641017919406295	-0.148914441466331
-5.57650756835938	-5.83677434921265	-10.8382015228271	-0.140670403838158	-0.00664840685203671	-0.148636892437935
-5.56902742385864	-5.83221769332886	-10.8155660629272	-0.140736058354378	-0.00658417632803321	-0.148749843239784
-5.57639217376709	-5.82682323455811	-10.8442792892456	-0.140606626868248	-0.00658704107627273	-0.148530289530754
-5.57701683044434	-5.84276819229126	-10.8142509460449	-0.140686050057411	-0.00670679472386837	-0.148396819829941
-5.57501363754272	-5.83205699920654	-10.8237371444702	-0.14074869453907	-0.00661469204351306	-0.148508653044701
-5.58526515960693	-5.83259201049805	-10.8576555252075	-0.14055398106575	-0.00678102625533938	-0.14822168648243
-5.58273887634277	-5.84550952911377	-10.829363822937	-0.140636533498764	-0.00700020603835583	-0.148189306259155
-5.58198833465576	-5.83218193054199	-10.8545389175415	-0.140515729784966	-0.00690507516264915	-0.148209169507027
-5.59120321273804	-5.84761667251587	-10.8411417007446	-0.140499874949455	-0.00719986204057932	-0.14785660803318
-5.58678579330444	-5.84038591384888	-10.8338308334351	-0.140463620424271	-0.00718647614121437	-0.147995173931122
-5.59378623962402	-5.83750486373901	-10.8765182495117	-0.140229940414429	-0.00743699539452791	-0.147753864526749
-5.59089326858521	-5.84889554977417	-10.8535566329956	-0.140313073992729	-0.00765898218378425	-0.14768061041832
-5.58891868591309	-5.83601856231689	-10.8766279220581	-0.140151798725128	-0.00765869719907641	-0.147680163383484
-5.60035371780396	-5.84789514541626	-10.8864908218384	-0.140017330646515	-0.00798460468649864	-0.147339031100273
-5.59652280807495	-5.85338640213013	-10.8685569763184	-0.140025213360786	-0.00801904778927565	-0.147404715418816
-5.60263252258301	-5.84381532669067	-10.9112358093262	-0.139796420931816	-0.00815879926085472	-0.14724138379097
-5.60626554489136	-5.86002635955811	-10.9152364730835	-0.139686644077301	-0.00851867161691189	-0.146989911794662
-5.60215044021606	-5.8545708656311	-10.9012594223022	-0.13964731991291	-0.00856999028474092	-0.147118464112282
-5.61064720153809	-5.8536262512207	-10.9447221755981	-0.139417812228203	-0.0087561160326004	-0.146868333220482
-5.61769247055054	-5.87215900421143	-10.9251880645752	-0.139314234256744	-0.00908482354134321	-0.146695464849472
-5.61841297149658	-5.86191987991333	-10.9373340606689	-0.139195010066032	-0.00900244060903788	-0.146792456507683
-5.62625455856323	-5.86523628234863	-10.9794998168945	-0.138959869742393	-0.00942777004092932	-0.146545171737671
-5.62793731689453	-5.87911081314087	-10.9604816436768	-0.138883516192436	-0.0097015593200922	-0.146514937281609
-5.62896060943604	-5.87197828292847	-10.9785327911377	-0.138733386993408	-0.00980669818818569	-0.146542251110077
-5.63808441162109	-5.88257789611816	-10.9985475540161	-0.138542771339417	-0.0102751115337014	-0.146174311637878
-5.63787460327148	-5.8873405456543	-10.9864559173584	-0.138449057936668	-0.010473670437932	-0.14622874557972
-5.64591073989868	-5.87943172454834	-11.0270872116089	-0.138170033693314	-0.0107390079647303	-0.146131783723831
-5.65651321411133	-5.89113759994507	-11.0456590652466	-0.138022616505623	-0.0111511666327715	-0.145877227187157
-5.65411043167114	-5.89325094223022	-11.0298700332642	-0.137915730476379	-0.0113634429872036	-0.14598149061203
-5.6635799407959	-5.88693761825562	-11.0715818405151	-0.137736201286316	-0.0115858698263764	-0.145835012197495
-5.67283010482788	-5.90875911712646	-11.0604648590088	-0.137657061219215	-0.0120691675692797	-0.145614624023438
-5.676598072052	-5.89961051940918	-11.0702991485596	-0.13752070069313	-0.0120874447748065	-0.145766213536263
-5.68926572799683	-5.90663290023804	-11.1103620529175	-0.137220203876495	-0.0125744184479117	-0.145429864525795
-5.69625282287598	-5.92022848129272	-11.0818796157837	-0.137158393859863	-0.0128564648330212	-0.14542256295681
-5.69929838180542	-5.91275930404663	-11.1063280105591	-0.137042313814163	-0.0129388319328427	-0.145475521683693
-5.71474599838257	-5.92057752609253	-11.1270036697388	-0.136849388480186	-0.0133769027888775	-0.145157679915428
-5.71959495544434	-5.9346809387207	-11.1060829162598	-0.136859104037285	-0.0135010685771704	-0.145093977451324
-5.72764730453491	-5.9279956817627	-11.1308078765869	-0.136629000306129	-0.0136279426515102	-0.145179912447929
-5.73871183395386	-5.94094133377075	-11.1570863723755	-0.136597901582718	-0.0139671424403787	-0.14487124979496
-5.74469947814941	-5.94516897201538	-11.1282720565796	-0.13653028011322	-0.0140790417790413	-0.144989088177681
-5.75257921218872	-5.93930292129517	-11.1568393707275	-0.136316269636154	-0.0141481924802065	-0.144926741719246
-5.76750755310059	-5.95801639556885	-11.1610498428345	-0.136278316378593	-0.0146072562783957	-0.144694939255714
-5.76413106918335	-5.95725345611572	-11.1428537368774	-0.136292472481728	-0.0145682189613581	-0.144824132323265
-5.77463054656982	-5.95300912857056	-11.1798114776611	-0.13607557117939	-0.0147162983193994	-0.144666910171509
-5.78318500518799	-5.96783113479614	-11.171217918396	-0.136064022779465	-0.0150393042713404	-0.144544541835785
-5.78127288818359	-5.96325302124023	-11.1601896286011	-0.136007979512215	-0.0149723496288061	-0.144678816199303
-5.79126453399658	-5.96269226074219	-11.1918811798096	-0.135934680700302	-0.0152340922504663	-0.144372820854187
-5.79688930511475	-5.98047399520874	-11.1616344451904	-0.135932788252831	-0.0154407415539026	-0.1442491710186
-5.79729127883911	-5.97324275970459	-11.1626958847046	-0.136010736227036	-0.0153302550315857	-0.144385412335396
-5.8081202507019	-5.97491550445557	-11.2004194259644	-0.135837554931641	-0.0154457930475473	-0.144105732440948
-5.81029367446899	-5.99037408828735	-11.1786193847656	-0.135833159089088	-0.0157082993537188	-0.143982261419296
-5.80651140213013	-5.98287391662598	-11.163872718811	-0.135896757245064	-0.0155508825555444	-0.144085139036179
-5.81222820281982	-5.98353958129883	-11.1934604644775	-0.135862067341805	-0.0155433574691415	-0.14384388923645
-5.81640195846558	-6.00036573410034	-11.1745233535767	-0.13579660654068	-0.015776876360178	-0.143618762493134
-5.81137180328369	-5.99973630905151	-11.1461095809937	-0.135946944355965	-0.0156564861536026	-0.143708050251007
-5.81804609298706	-5.99370622634888	-11.1809940338135	-0.135760128498077	-0.0156417284160852	-0.143580794334412
-5.82579755783081	-6.00398206710815	-11.1832408905029	-0.13585264980793	-0.0157085321843624	-0.143266409635544
-5.81774950027466	-6.01230096817017	-11.1493835449219	-0.136000946164131	-0.0156673640012741	-0.143360301852226
-5.81611633300781	-5.9970874786377	-11.1616697311401	-0.135928049683571	-0.0155808469280601	-0.143333777785301
-5.82453012466431	-6.00151538848877	-11.175684928894	-0.13583904504776	-0.0155899794772267	-0.143001571297646
-5.81826591491699	-6.01446580886841	-11.1438989639282	-0.13591755926609	-0.015718000009656	-0.142881944775581
-5.81185626983643	-6.00464773178101	-11.1394481658936	-0.136000707745552	-0.0154594779014587	-0.142971649765968
-5.81956195831299	-6.00446271896362	-11.1711101531982	-0.13593091070652	-0.0156398247927427	-0.142637178301811
-5.81928968429565	-6.01291513442993	-11.1419811248779	-0.13600155711174	-0.0156824644654989	-0.142598822712898
-5.81289482116699	-6.00564527511597	-11.1292352676392	-0.136152371764183	-0.015532854013145	-0.142623603343964
-5.81563472747803	-5.99848890304565	-11.1588077545166	-0.136020883917809	-0.0155573217198253	-0.142327696084976
-5.8141450881958	-6.01205205917358	-11.1361608505249	-0.13609305024147	-0.0157002694904804	-0.142043575644493
-5.80660963058472	-6.00693082809448	-11.1109886169434	-0.136160239577293	-0.0154752666130662	-0.14219756424427
-5.81206369400024	-5.99991750717163	-11.1437177658081	-0.136170014739037	-0.0153881451115012	-0.142003878951073
-5.8140115737915	-6.00757360458374	-11.1386365890503	-0.136235475540161	-0.0155012216418982	-0.14169105887413
-5.80527257919312	-6.0102334022522	-11.0963878631592	-0.136325642466545	-0.0154950330033898	-0.14178529381752
-5.80382919311523	-5.99953317642212	-11.0995435714722	-0.136452540755272	-0.0151949729770422	-0.141706988215446
-5.80661487579346	-6.00023078918457	-11.1143484115601	-0.136436626315117	-0.0153182605281472	-0.141411393880844
-5.79616212844849	-6.01231718063354	-11.0737276077271	-0.136616259813309	-0.015411663800478	-0.141257703304291
-5.79179668426514	-6.00125932693481	-11.0609436035156	-0.13669341802597	-0.0149754220619798	-0.14138363301754
-5.79727458953857	-5.99719476699829	-11.0930099487305	-0.136672794818878	-0.0149778043851256	-0.141181588172913
-5.79155015945435	-6.00631380081177	-11.0620079040527	-0.136818930506706	-0.0150180645287037	-0.141015365719795
-5.78203773498535	-5.99959516525269	-11.0370693206787	-0.13698847591877	-0.0147779462859035	-0.141212269663811
-5.78608703613281	-5.98783397674561	-11.0619707107544	-0.137006670236588	-0.0146863469853997	-0.141013145446777
-5.78089094161987	-6.00055980682373	-11.0381011962891	-0.137122049927711	-0.014813331887126	-0.140757858753204
-5.77205181121826	-5.99534273147583	-11.0137224197388	-0.137267336249352	-0.0147253694012761	-0.14087849855423
-5.76737642288208	-5.98029375076294	-11.0333585739136	-0.137349978089333	-0.0145089793950319	-0.140836238861084
-5.7687611579895	-5.98598003387451	-11.0470275878906	-0.137279734015465	-0.0147225176915526	-0.140663519501686
-5.75963115692139	-5.98697853088379	-11.0065851211548	-0.137492015957832	-0.0146988937631249	-0.140721127390862
-5.7561411857605	-5.97027254104614	-11.0203762054443	-0.137590944766998	-0.0144079802557826	-0.140807241201401
-5.75739002227783	-5.97063398361206	-11.0264167785645	-0.137601628899574	-0.0145206237211823	-0.140514805912971
-5.74981117248535	-5.98038959503174	-10.9915065765381	-0.13776221871376	-0.0145508656278253	-0.140474408864975
-5.74156808853149	-5.96542835235596	-10.982813835144	-0.137889474630356	-0.0142673319205642	-0.140705034136772
-5.74595546722412	-5.95970821380615	-11.0132856369019	-0.137836545705795	-0.0142322266474366	-0.140544638037682
-5.74193620681763	-5.97232818603516	-10.9863014221191	-0.13797315955162	-0.0143277365714312	-0.14039558172226
-5.73316192626953	-5.96331691741943	-10.9630270004272	-0.138068303465843	-0.0141971381381154	-0.140633046627045
-5.73730802536011	-5.95566940307617	-10.9829730987549	-0.138076022267342	-0.0140558565035462	-0.140465706586838
-5.74119186401367	-5.9696798324585	-10.9669342041016	-0.138181909918785	-0.0142115335911512	-0.140249356627464
-5.73182201385498	-5.9630389213562	-10.9368991851807	-0.138256669044495	-0.0140300383791327	-0.140406295657158
-5.73569202423096	-5.96102285385132	-10.9650344848633	-0.138270899653435	-0.0139687731862068	-0.140355199575424
[truncated: 9,719 more rows]
