# Supplementary material for: Identification of Haptic Based Guiding Using Hard Reins
Source: PLoS One. 2015 Jul 22;10(7):e0132020. doi: 10.1371/journal.pone.0132020 (PMC4511788; doi:10.1371/journal.pone.0132020)
Supplement: S5 File — (ZIP) [file pone.0132020.s005.zip › Exp2_ForceData1/Subject1/path1/T2.csv]

Force X (N)	Force Y (N)	Force Z (N)	Torque X (N-m)	Torque Y (N-m)	Torque Z (N-m)	Frequency = 10000	Averaging Level = 16	F/T Serial Number = FT11772	Time Started = 19/02/2013 12:25:53
-4.13912916183472	-6.17792654037476	-13.5671787261963	-0.0948507860302925	0.0167177617549896	-0.0496886223554611
-4.13626146316528	-6.1796178817749	-13.5623531341553	-0.0949691459536552	0.0168520417064428	-0.0496858842670918
-4.13477468490601	-6.17241477966309	-13.5482501983643	-0.0949689671397209	0.0169846788048744	-0.0497721806168556
-4.12961530685425	-6.16741895675659	-13.5540628433228	-0.0951123237609863	0.0170584954321384	-0.0497831515967846
-4.12349700927734	-6.16984558105469	-13.5431795120239	-0.0952253937721252	0.017269441857934	-0.0498805157840252
-4.11971569061279	-6.16399240493774	-13.5440740585327	-0.0952693819999695	0.017441438511014	-0.0498423986136913
-4.11293077468872	-6.15724802017212	-13.5309400558472	-0.0953436121344566	0.0175592862069607	-0.0498449616134167
-4.10861444473267	-6.15605545043945	-13.5329542160034	-0.0954289361834526	0.0176765024662018	-0.0499271713197231
-4.10517406463623	-6.1519021987915	-13.5198678970337	-0.0955717265605927	0.0179332885891199	-0.0499380715191364
-4.09615659713745	-6.14750719070435	-13.5175895690918	-0.0956220105290413	0.0179764293134212	-0.0498766452074051
-4.09299039840698	-6.14431190490723	-13.5052795410156	-0.0957470834255219	0.0181085802614689	-0.0498107187449932
-4.08158111572266	-6.13799619674683	-13.5073614120483	-0.095780111849308	0.0181749612092972	-0.0499225072562695
-4.07618093490601	-6.13572931289673	-13.4935531616211	-0.0959479808807373	0.0183019861578941	-0.0498728677630425
-4.07187175750732	-6.13152313232422	-13.4861268997192	-0.0958782061934471	0.0183640886098146	-0.049777515232563
-4.06567096710205	-6.12554788589478	-13.4761981964111	-0.0958891287446022	0.0184945985674858	-0.0497527271509171
-4.06330156326294	-6.12217903137207	-13.4873638153076	-0.0958899110555649	0.0185276158154011	-0.0497159101068974
-4.05449724197388	-6.12026500701904	-13.474627494812	-0.0958864316344261	0.0185140520334244	-0.0496679060161114
-4.05375719070435	-6.11872386932373	-13.4705944061279	-0.095964327454567	0.0186700876802206	-0.0495685748755932
-4.05040884017944	-6.11717176437378	-13.4693555831909	-0.0958255752921104	0.018675409257412	-0.0494516082108021
-4.04263639450073	-6.11472797393799	-13.4694976806641	-0.0958703383803368	0.0186110939830542	-0.0494669005274773
-4.0419225692749	-6.1161470413208	-13.4667844772339	-0.0958753898739815	0.0186867527663708	-0.0493768900632858
-4.03619861602783	-6.11335802078247	-13.4580478668213	-0.0957887396216393	0.0186677761375904	-0.0492401868104935
-4.03363800048828	-6.11141920089722	-13.4522466659546	-0.0958368852734566	0.018639387562871	-0.049194697290659
-4.03275156021118	-6.10995769500732	-13.4632024765015	-0.0957152172923088	0.0185757540166378	-0.0491062290966511
-4.02697610855103	-6.10962247848511	-13.4499130249023	-0.0957010239362717	0.0186459049582481	-0.0490191131830215
-4.03217124938965	-6.10615301132202	-13.4476194381714	-0.0956052914261818	0.0186415985226631	-0.0488387979567051
-4.02394962310791	-6.10800743103027	-13.4415397644043	-0.0956480130553246	0.0185103695839643	-0.0487127229571342
-4.02409744262695	-6.10666847229004	-13.4541053771973	-0.095618411898613	0.0185038018971682	-0.0486283488571644
-4.01948070526123	-6.10876560211182	-13.4465570449829	-0.0955386832356453	0.0183658692985773	-0.0484849512577057
-4.01689958572388	-6.09943151473999	-13.4387578964233	-0.0953621566295624	0.01828932762146	-0.0482854843139648
-4.01791524887085	-6.1055965423584	-13.4351835250854	-0.0954059585928917	0.0182255506515503	-0.0481124520301819
-4.01307725906372	-6.1036901473999	-13.4475765228271	-0.0952534079551697	0.0181481409817934	-0.0480747632682323
-4.0113844871521	-6.1039023399353	-13.4383926391602	-0.095222532749176	0.0180051848292351	-0.0478594377636909
-4.01296424865723	-6.10357141494751	-13.439058303833	-0.0951479077339172	0.0179305151104927	-0.0476572625339031
-4.01086521148682	-6.1033616065979	-13.440616607666	-0.0950722619891167	0.0178228206932545	-0.0474413223564625
-4.00525283813477	-6.10625171661377	-13.444652557373	-0.0949512347579002	0.0176733881235123	-0.0472926199436188
-4.0084228515625	-6.10843515396118	-13.445930480957	-0.0949055850505829	0.0176439769566059	-0.0471484623849392
-4.00674772262573	-6.10444784164429	-13.4441299438477	-0.094806432723999	0.0175818577408791	-0.0469254516065121
-4.00305891036987	-6.10792255401611	-13.4420566558838	-0.0946776792407036	0.0173729695379734	-0.0466968975961208
-4.00267744064331	-6.11459255218506	-13.4489231109619	-0.0946634858846664	0.0173466112464666	-0.0464464239776134
-4.00173330307007	-6.11337995529175	-13.4520606994629	-0.0945145189762115	0.0172053053975105	-0.0462403036653996
-3.99931478500366	-6.11568546295166	-13.4497079849243	-0.0944741815328598	0.0170910134911537	-0.0460318848490715
-4.00236701965332	-6.11415863037109	-13.4547548294067	-0.0944127887487412	0.0169798731803894	-0.0457437224686146
-4.00130796432495	-6.11553430557251	-13.4557666778564	-0.0943636745214462	0.0169140975922346	-0.0454923771321774
-3.99702525138855	-6.11271190643311	-13.4705419540405	-0.0942743569612503	0.0167342200875282	-0.0453289970755577
-3.99461126327515	-6.11636543273926	-13.4726390838623	-0.0942628011107445	0.0166363418102264	-0.0451263561844826
-3.99422669410706	-6.11479473114014	-13.4753103256226	-0.0942480266094208	0.0164845231920481	-0.044809453189373
-3.99209976196289	-6.11478424072266	-13.4751853942871	-0.0941457375884056	0.0163323767483234	-0.0445941872894764
-3.99006938934326	-6.11645555496216	-13.4813642501831	-0.0941883996129036	0.0163611825555563	-0.0444373488426209
-3.98746061325073	-6.1129674911499	-13.4875011444092	-0.0941562056541443	0.0162409488111734	-0.044266015291214
-3.98554563522339	-6.11324644088745	-13.4900522232056	-0.0941140204668045	0.0162051431834698	-0.044029027223587
-3.98422241210938	-6.11314058303833	-13.4924325942993	-0.0942087396979332	0.0160832479596138	-0.043741624802351
-3.98225212097168	-6.11394786834717	-13.4950456619263	-0.0942220762372017	0.0160625260323286	-0.0436035990715027
-3.97762727737427	-6.1113166809082	-13.5016965866089	-0.0943056792020798	0.0160176139324903	-0.0434104166924953
-3.97040748596191	-6.11300277709961	-13.5044498443604	-0.094359278678894	0.0159987006336451	-0.0431949757039547
-3.97068214416504	-6.10913324356079	-13.504322052002	-0.0944674387574196	0.0159954726696014	-0.0429451055824757
-3.96286249160767	-6.10870695114136	-13.5130405426025	-0.0944394022226334	0.0159131120890379	-0.0427792333066463
-3.95702052116394	-6.10756206512451	-13.5089120864868	-0.0946187227964401	0.0160331688821316	-0.042617317289114
-3.95262408256531	-6.1055212020874	-13.5171461105347	-0.0945798680186272	0.015932684764266	-0.0424098335206509
-3.94950366020203	-6.0995717048645	-13.5159349441528	-0.0946517810225487	0.0159861464053392	-0.042237002402544
-3.94259357452393	-6.09737968444824	-13.5242300033569	-0.0948521271348	0.0159953627735376	-0.0420587733387947
-3.936443567276	-6.09709310531616	-13.5198469161987	-0.0948500037193298	0.0160650406032801	-0.0419125184416771
-3.92897534370422	-6.09345674514771	-13.5259790420532	-0.09500552713871	0.0160573162138462	-0.0416560992598534
-3.92071723937988	-6.09077739715576	-13.5183429718018	-0.0951066836714745	0.0160763990134001	-0.0414817929267883
-3.91352820396423	-6.08748197555542	-13.5291242599487	-0.0951698198914528	0.0160720329731703	-0.0412959977984428
-3.90418672561646	-6.08219337463379	-13.5200634002686	-0.0952758193016052	0.0161127578467131	-0.0411366857588291
-3.89852046966553	-6.08294916152954	-13.5274286270142	-0.0954277589917183	0.0161611717194319	-0.0409265123307705
-3.89012837409973	-6.07565021514893	-13.5202932357788	-0.0955037102103233	0.0161970034241676	-0.0407282710075378
-3.88358378410339	-6.07206249237061	-13.5330629348755	-0.095564678311348	0.0161226056516171	-0.040583323687315
-3.87743496894836	-6.06921195983887	-13.5271825790405	-0.0956038236618042	0.0162422303110361	-0.0404368676245213
-3.86891579627991	-6.06491804122925	-13.5298938751221	-0.0956311970949173	0.0161701496690512	-0.0402357876300812
-3.8579216003418	-6.06024312973022	-13.5226049423218	-0.0956680923700333	0.0162171460688114	-0.040068794041872
-3.85454940795898	-6.05357313156128	-13.5362529754639	-0.0957051143050194	0.0162057764828205	-0.0399252623319626
-3.84764099121094	-6.05163145065308	-13.5307807922363	-0.0958010703325272	0.0162612814456224	-0.0397972166538239
-3.840824842453	-6.05017805099487	-13.5386800765991	-0.0958183333277702	0.0162138845771551	-0.0395217388868332
-3.83259344100952	-6.04444932937622	-13.5355243682861	-0.0957924202084541	0.0161428861320019	-0.0393658466637135
-3.82718944549561	-6.04056072235107	-13.5436334609985	-0.0957722067832947	0.0161006785929203	-0.0392139069736004
-3.8219268321991	-6.03798961639404	-13.5457048416138	-0.0957145616412163	0.0162166077643633	-0.0390427857637405
-3.81386685371399	-6.0372109413147	-13.5504837036133	-0.0957176312804222	0.016098091378808	-0.0388142913579941
-3.8126437664032	-6.03765630722046	-13.5528364181519	-0.0956883952021599	0.0160520821809769	-0.0386104248464108
-3.80567240715027	-6.03305387496948	-13.5639657974243	-0.0956065356731415	0.015991659834981	-0.0384053327143192
-3.798184633255	-6.03442239761353	-13.5612134933472	-0.0956067740917206	0.0159678291529417	-0.0381918251514435
-3.79437303543091	-6.02966403961182	-13.5677614212036	-0.0956199616193771	0.0159857291728258	-0.0378563031554222
-3.79013156890869	-6.03183746337891	-13.5637483596802	-0.0955378413200378	0.0159676279872656	-0.0376523062586784
-3.78667616844177	-6.02979421615601	-13.5760669708252	-0.0955481678247452	0.0159284938126802	-0.0375137031078339
-3.78353023529053	-6.03309154510498	-13.572943687439	-0.0955350622534752	0.0158900767564774	-0.037238534539938
-3.77877163887024	-6.02910232543945	-13.5633707046509	-0.0954721122980118	0.0160046964883804	-0.0369767285883427
-3.77589321136475	-6.03277206420898	-13.5625877380371	-0.0955162346363068	0.0159965325146914	-0.0367415770888329
-3.77469086647034	-6.02983617782593	-13.5638656616211	-0.0955272912979126	0.016065139323473	-0.036529965698719
-3.77228593826294	-6.03375148773193	-13.5534420013428	-0.0955330580472946	0.0160743463784456	-0.036270510405302
-3.76879215240479	-6.02739953994751	-13.5506505966187	-0.0956275537610054	0.0161966793239117	-0.0360466837882996
-3.76765370368958	-6.02942276000977	-13.542552947998	-0.0956110879778862	0.0163559578359127	-0.0357583090662956
-3.76537680625916	-6.0286111831665	-13.5315284729004	-0.0956955626606941	0.0164512153714895	-0.0355332158505917
-3.76377296447754	-6.02945947647095	-13.5298376083374	-0.0957212001085281	0.0165676437318325	-0.035237729549408
-3.76343488693237	-6.02777814865112	-13.517951965332	-0.0957820862531662	0.0167117770761251	-0.0350079722702503
-3.75903034210205	-6.02849531173706	-13.504487991333	-0.0958734080195427	0.0169191975146532	-0.0347325466573238
-3.75974583625793	-6.0295205116272	-13.4917163848877	-0.0960209965705872	0.0170415993779898	-0.0344141311943531
-3.75911569595337	-6.03177118301392	-13.4825048446655	-0.0960832685232162	0.01734933629632	-0.0341763161122799
-3.75281953811646	-6.02872943878174	-13.4695138931274	-0.0960975587368011	0.0175619702786207	-0.0339811258018017
-3.75146842002869	-6.03400659561157	-13.4569644927979	-0.0963159948587418	0.0178541988134384	-0.0336093679070473
-3.75164699554443	-6.0318455696106	-13.4346885681152	-0.096476323902607	0.0181966666132212	-0.0333784185349941
-3.74900364875793	-6.03478240966797	-13.4327344894409	-0.0966553390026093	0.0183893982321024	-0.0331786088645458
-3.74746561050415	-6.0398964881897	-13.4147834777832	-0.0968348979949951	0.0187800917774439	-0.0329176969826221
-3.74730277061462	-6.03956413269043	-13.390944480896	-0.097049854695797	0.0190985705703497	-0.0325202308595181
-3.74079275131226	-6.04121112823486	-13.3726692199707	-0.0972606092691422	0.0193716324865818	-0.0322435013949871
-3.74024748802185	-6.0371298789978	-13.3724098205566	-0.0975215286016464	0.0198625791817904	-0.0320529155433178
-3.73561334609985	-6.03812980651855	-13.3478651046753	-0.0977645888924599	0.0201507844030857	-0.0317600928246975
-3.73199129104614	-6.03385639190674	-13.3272800445557	-0.0980315282940865	0.0205650310963392	-0.0315257348120213
-3.72757935523987	-6.0330662727356	-13.3032684326172	-0.0982503145933151	0.0209174957126379	-0.0312866270542145
-3.72289824485779	-6.03055572509766	-13.2942905426025	-0.0984970256686211	0.0213455967605114	-0.031097199767828
-3.71844482421875	-6.02751684188843	-13.2782564163208	-0.098731204867363	0.0217173453420401	-0.0308879390358925
-3.70902872085571	-6.02454566955566	-13.2585878372192	-0.0990167707204819	0.022086514160037	-0.0306611768901348
-3.70215845108032	-6.02105283737183	-13.234188079834	-0.099332220852375	0.022472208365798	-0.0304599590599537
-3.6994321346283	-6.01728248596191	-13.2159614562988	-0.0995313674211502	0.0229128338396549	-0.0302048902958632
-3.69194316864014	-6.01570177078247	-13.199294090271	-0.0997530892491341	0.023241002112627	-0.0299742929637432
-3.68572759628296	-6.01240968704224	-13.1827430725098	-0.100087881088257	0.023697717115283	-0.0297530628740788
-3.6828339099884	-6.01216125488281	-13.1658220291138	-0.100312910974026	0.0241364855319262	-0.0295786038041115
-3.677814245224	-6.00793123245239	-13.1479024887085	-0.100495330989361	0.0245509501546621	-0.0293501503765583
-3.67529106140137	-6.0080246925354	-13.1306858062744	-0.100813627243042	0.024990601465106	-0.0291851609945297
-3.67164254188538	-6.00571203231812	-13.1117563247681	-0.101023145020008	0.0255556665360928	-0.0290856678038836
-3.66579151153564	-6.00405979156494	-13.0970897674561	-0.101316966116428	0.0259306039661169	-0.0288188233971596
-3.66114544868469	-6.00386095046997	-13.0683040618896	-0.101568438112736	0.0263822749257088	-0.0287399180233479
-3.65775918960571	-6.00072574615479	-13.0669937133789	-0.10172675549984	0.0268733818084002	-0.0286457501351833
-3.65068626403809	-5.99572849273682	-13.0413732528687	-0.101903200149536	0.0272022671997547	-0.028538478538394
-3.648353099823	-5.99438428878784	-13.027946472168	-0.102095015347004	0.0276830773800612	-0.0283957999199629
-3.64228320121765	-5.9929838180542	-13.0184116363525	-0.102177686989307	0.0280099399387836	-0.0283164568245411
-3.6347451210022	-5.98658752441406	-13.0114622116089	-0.102259181439877	0.0283862110227346	-0.0283426716923714
-3.62664937973022	-5.98523950576782	-12.9999771118164	-0.10233461111784	0.0286904256790876	-0.028385441750288
-3.61329650878906	-5.97834396362305	-12.9866781234741	-0.102324642241001	0.0289841778576374	-0.0284900087863207
-3.61146998405457	-5.97766399383545	-12.9787435531616	-0.102346666157246	0.0292719006538391	-0.0286723934113979
-3.60674929618835	-5.97553014755249	-12.973201751709	-0.102356642484665	0.0296649672091007	-0.0288415998220444
-3.60460591316223	-5.97701740264893	-12.9619970321655	-0.102421447634697	0.0299723632633686	-0.0290371831506491
-3.6086757183075	-5.9790472984314	-12.9513645172119	-0.10256864875555	0.030358973890543	-0.0291480347514153
-3.60822439193726	-5.98332452774048	-12.9373207092285	-0.102750189602375	0.0306969229131937	-0.0290971174836159
-3.61140179634094	-5.9837760925293	-12.9231357574463	-0.102871745824814	0.0309362597763538	-0.0290342345833778
-3.61640501022339	-5.98865127563477	-12.9091625213623	-0.10310622304678	0.0313259698450565	-0.028982000425458
-3.62119722366333	-5.98699045181274	-12.9010734558105	-0.103179506957531	0.0316181294620037	-0.0289666336029768
-3.6249372959137	-5.98960494995117	-12.8920249938965	-0.103444166481495	0.0319466330111027	-0.0288817193359137
-3.63168406486511	-5.9897894859314	-12.8711423873901	-0.103633366525173	0.0322195179760456	-0.0288545787334442
-3.63383650779724	-5.98978328704834	-12.8579120635986	-0.103838950395584	0.0324463173747063	-0.028908571228385
-3.64296650886536	-5.99101638793945	-12.8457384109497	-0.104054793715477	0.0326769277453423	-0.0290559269487858
-3.64569234848022	-5.99014902114868	-12.8292140960693	-0.104170575737953	0.0329317338764668	-0.0291501805186272
-3.65367031097412	-5.98647594451904	-12.8203811645508	-0.104289837181568	0.0331805422902107	-0.0292548947036266
-3.65531730651855	-5.99312305450439	-12.8105239868164	-0.104382455348969	0.0332893617451191	-0.0294352099299431
-3.66292524337769	-5.99405908584595	-12.797342300415	-0.104565039277077	0.0336543805897236	-0.0296054910868406
-3.66682386398315	-5.99876165390015	-12.7956953048706	-0.104568876326084	0.0338135734200478	-0.0296218432486057
-3.67299485206604	-5.9993953704834	-12.7790927886963	-0.104663111269474	0.0339991711080074	-0.029688311740756
-3.6723358631134	-6.00286483764648	-12.7875080108643	-0.104674905538559	0.0341345742344856	-0.0298145320266485
-3.67230176925659	-6.00486278533936	-12.7737865447998	-0.10477289557457	0.0342460945248604	-0.0299026928842068
-3.68099284172058	-6.00570774078369	-12.7699918746948	-0.10476004332304	0.0344709567725658	-0.0299087278544903
-3.68324255943298	-6.00830364227295	-12.7636528015137	-0.104726329445839	0.0346057116985321	-0.0300304815173149
-3.68137788772583	-6.01178550720215	-12.7679214477539	-0.104813791811466	0.0346132479608059	-0.0301118809729815
-3.69069314002991	-6.01642274856567	-12.7657136917114	-0.104849591851234	0.034806989133358	-0.0302773714065552
-3.69280529022217	-6.01469945907593	-12.7565183639526	-0.104760952293873	0.0348180495202541	-0.0303915776312351
-3.69791746139526	-6.01692390441895	-12.7606039047241	-0.104833103716373	0.034870870411396	-0.0305518489331007
-3.70174813270569	-6.02500629425049	-12.762228012085	-0.104843199253082	0.0349551104009151	-0.0306584853678942
-3.70611786842346	-6.02439785003662	-12.7684669494629	-0.104830376803875	0.0349848531186581	-0.0308913327753544
-3.71120572090149	-6.02945709228516	-12.7671508789063	-0.10487188398838	0.0349967367947102	-0.0310241729021072
-3.71938061714172	-6.03244972229004	-12.7655515670776	-0.104805938899517	0.034948218613863	-0.0311925802379847
-3.72477865219116	-6.03105020523071	-12.7732963562012	-0.104845367372036	0.0349788181483746	-0.0312984772026539
-3.73368430137634	-6.03715848922729	-12.7765531539917	-0.104867227375507	0.0350103192031384	-0.0315401405096054
-3.74211978912354	-6.03931283950806	-12.7776498794556	-0.10487899184227	0.0349953807890415	-0.031691201031208
-3.74449181556702	-6.04010057449341	-12.7808313369751	-0.104812167584896	0.0349024794995785	-0.0318178981542587
-3.75261640548706	-6.04238843917847	-12.7825698852539	-0.104923337697983	0.0349497385323048	-0.0320444032549858
-3.76001572608948	-6.04696893692017	-12.8006906509399	-0.104789413511753	0.0348558388650417	-0.0322026051580906
-3.76291704177856	-6.04656505584717	-12.8026351928711	-0.104848310351372	0.0348350815474987	-0.0324523895978928
-3.77115511894226	-6.05370235443115	-12.8102760314941	-0.104834914207458	0.0347751826047897	-0.0325775854289532
-3.77719211578369	-6.05139875411987	-12.8162612915039	-0.104718327522278	0.0348507165908813	-0.0328794121742249
-3.78291034698486	-6.05611181259155	-12.8349504470825	-0.104744449257851	0.0347299799323082	-0.0330693647265434
-3.78737616539001	-6.05937194824219	-12.835186958313	-0.104760125279427	0.0348496064543724	-0.0333813093602657
-3.79485201835632	-6.05739974975586	-12.849591255188	-0.104636937379837	0.0348240323364735	-0.0335744209587574
-3.79784846305847	-6.06172847747803	-12.8462028503418	-0.104556821286678	0.0347859784960747	-0.033805638551712
-3.80289959907532	-6.06225538253784	-12.8730354309082	-0.104569457471371	0.0349445566534996	-0.0341424606740475
-3.80526542663574	-6.0660982131958	-12.8759813308716	-0.104460038244724	0.0349238030612469	-0.034446507692337
-3.80757641792297	-6.0659646987915	-12.875376701355	-0.104462899267673	0.0349349975585938	-0.0346731878817081
-3.81343555450439	-6.06786632537842	-12.88454246521	-0.104404948651791	0.0349742881953716	-0.0348743870854378
-3.81463956832886	-6.06897211074829	-12.8994836807251	-0.104180708527565	0.0349627956748009	-0.035231739282608
-3.81483602523804	-6.0673713684082	-12.9086885452271	-0.104133918881416	0.0349495559930801	-0.0355220511555672
-3.81921219825745	-6.07047414779663	-12.9134635925293	-0.10404410213232	0.0349938683211803	-0.035784300416708
-3.82547974586487	-6.06904602050781	-12.9225616455078	-0.10393114387989	0.0349989645183086	-0.0360179990530014
-3.82092928886414	-6.07238721847534	-12.9332685470581	-0.103879287838936	0.0348936542868614	-0.0363112539052963
-3.82853770256042	-6.07416963577271	-12.9475545883179	-0.103713639080524	0.0349195040762424	-0.0366139523684978
-3.82954692840576	-6.0737042427063	-12.9554395675659	-0.103540048003197	0.0347996354103088	-0.0367987304925919
-3.82961416244507	-6.07605886459351	-12.9584932327271	-0.103450030088425	0.0347562395036221	-0.0369799248874187
-3.834965467453	-6.08142042160034	-12.9711055755615	-0.103328622877598	0.0347575545310974	-0.0371949821710587
-3.83366918563843	-6.08334112167358	-12.9843683242798	-0.103197358548641	0.0346957966685295	-0.0374482907354832
-3.839430809021	-6.08599472045898	-12.994891166687	-0.103115402162075	0.0346133001148701	-0.0376823469996452
-3.84373593330383	-6.08883953094482	-13.0030698776245	-0.102978117763996	0.0346656888723373	-0.037893284112215
-3.84992051124573	-6.08865261077881	-13.0132484436035	-0.102779485285282	0.0345818474888802	-0.0380782447755337
-3.85335516929626	-6.09470796585083	-13.0223369598389	-0.102656364440918	0.0344804339110851	-0.0383539199829102
-3.85925340652466	-6.09577989578247	-13.0424995422363	-0.102563291788101	0.034508541226387	-0.0385880060493946
-3.86195540428162	-6.09686994552612	-13.0473642349243	-0.102408841252327	0.0342661589384079	-0.0387879014015198
-3.8673152923584	-6.09877777099609	-13.0607757568359	-0.10223176330328	0.0342136509716511	-0.0390323400497437
-3.87354946136475	-6.10152912139893	-13.0777778625488	-0.1020672544837	0.0340851061046124	-0.0392583906650543
-3.87545824050903	-6.10143852233887	-13.0909585952759	-0.101825699210167	0.0339619219303131	-0.0395403727889061
-3.88145589828491	-6.10498952865601	-13.0982341766357	-0.101683333516121	0.0337810330092907	-0.0397026427090168
-3.88457775115967	-6.10433483123779	-13.108738899231	-0.101529508829117	0.0336569473147392	-0.0399640612304211
-3.88861203193665	-6.10862255096436	-13.1306838989258	-0.101388789713383	0.0334136225283146	-0.0402041673660278
-3.89205837249756	-6.11511564254761	-13.1379842758179	-0.101230897009373	0.0333056300878525	-0.0404009893536568
-3.89971423149109	-6.11126089096069	-13.1545457839966	-0.101034812629223	0.033148530870676	-0.0405142940580845
-3.90375781059265	-6.11811637878418	-13.1629285812378	-0.100883893668652	0.0329256877303123	-0.0407211109995842
-3.90795850753784	-6.11898851394653	-13.1822662353516	-0.100807853043079	0.0328262709081173	-0.040950283408165
-3.91429281234741	-6.12505769729614	-13.1928634643555	-0.100553750991821	0.0325757302343845	-0.0411560423672199
-3.91863203048706	-6.12208080291748	-13.1963291168213	-0.100510820746422	0.0324092693626881	-0.0413124561309814
-3.92715740203857	-6.12841558456421	-13.2007274627686	-0.100400574505329	0.0321875736117363	-0.0414830781519413
-3.92973470687866	-6.12913036346436	-13.2177619934082	-0.100204914808273	0.0320645943284035	-0.0416453443467617
-3.93731331825256	-6.13244962692261	-13.224799156189	-0.10009403526783	0.0318637788295746	-0.0418220050632954
-3.94230055809021	-6.1352858543396	-13.2355079650879	-0.100003555417061	0.0317233800888062	-0.0420145727694035
-3.94903182983398	-6.13725757598877	-13.242112159729	-0.0998397469520569	0.031547088176012	-0.0421264171600342
-3.95528769493103	-6.14110231399536	-13.2537956237793	-0.0998124182224274	0.0314486101269722	-0.0423211604356766
-3.95935320854187	-6.14542150497437	-13.2642860412598	-0.0997118204832077	0.0312678441405296	-0.0425076670944691
-3.96622776985168	-6.14665174484253	-13.2719135284424	-0.0996852442622185	0.0311854984611273	-0.0426810905337334
-3.97401356697083	-6.14746809005737	-13.2768812179565	-0.0997041240334511	0.0310476217418909	-0.0428088866174221
-3.97643375396729	-6.14586019515991	-13.2828302383423	-0.0995516404509544	0.03098314255476	-0.0430073216557503
-3.98244905471802	-6.14881992340088	-13.2929821014404	-0.0995964556932449	0.0309492889791727	-0.043217908591032
-3.98733139038086	-6.14888572692871	-13.3019990921021	-0.0994972139596939	0.0308538377285004	-0.0433864742517471
-3.9873263835907	-6.14889335632324	-13.297700881958	-0.0995346754789352	0.0307994838804007	-0.0435595773160458
-3.99286770820618	-6.14779043197632	-13.3042182922363	-0.0995382890105248	0.0307148825377226	-0.0436746366322041
-3.99768161773682	-6.14941024780273	-13.3114233016968	-0.0995247885584831	0.0307339392602444	-0.0438588634133339
-3.99749779701233	-6.1463508605957	-13.3127517700195	-0.0995575860142708	0.0306649580597878	-0.0440328046679497
-4.0013165473938	-6.14997339248657	-13.3170137405396	-0.0995576232671738	0.0306506343185902	-0.0441097132861614
-4.00204944610596	-6.14458179473877	-13.3149385452271	-0.0995356068015099	0.0307285785675049	-0.0442600212991238
-4.00079107284546	-6.14105176925659	-13.3221368789673	-0.0995259582996368	0.0305636338889599	-0.044447623193264
-4.00003910064697	-6.14322519302368	-13.3210573196411	-0.0996364429593086	0.0305743739008904	-0.0445398576557636
-3.99907302856445	-6.14006900787354	-13.3197250366211	-0.0995898470282555	0.0306156519800425	-0.0445906035602093
-3.99656367301941	-6.13654470443726	-13.3127422332764	-0.0996215641498566	0.0305748172104359	-0.0447615683078766
-3.99509286880493	-6.13813972473145	-13.3214359283447	-0.0996409356594086	0.0305945016443729	-0.044891644269228
-3.99321985244751	-6.13446855545044	-13.312647819519	-0.0996137112379074	0.0306495446711779	-0.0449671000242233
-3.99216270446777	-6.12762403488159	-13.3116283416748	-0.0996082052588463	0.0306734088808298	-0.0450681746006012
-3.98579597473145	-6.12885093688965	-13.3099822998047	-0.0996908321976662	0.0305999014526606	-0.0451129265129566
-3.98776698112488	-6.12470865249634	-13.3141212463379	-0.0998221039772034	0.0307936482131481	-0.0452551320195198
-3.98722815513611	-6.12518310546875	-13.3118839263916	-0.0998125448822975	0.0306984893977642	-0.0453272759914398
-3.98539519309998	-6.12252569198608	-13.3095102310181	-0.0998787879943848	0.030787531286478	-0.0453113615512848
-3.98753380775452	-6.12415933609009	-13.3119773864746	-0.0999725535511971	0.030822467058897	-0.0453484058380127
-3.98410105705261	-6.12261915206909	-13.3171253204346	-0.0999519154429436	0.0309170968830585	-0.0454701445996761
-3.98772740364075	-6.12211322784424	-13.3215065002441	-0.100048221647739	0.0309352092444897	-0.0454816557466984
-3.98820185661316	-6.12245845794678	-13.3177318572998	-0.100185059010983	0.0310490261763334	-0.0454926155507565
-3.99307727813721	-6.12257957458496	-13.3268918991089	-0.100135758519173	0.0312045402824879	-0.0455061718821526
-3.98639392852783	-6.119225025177	-13.3347768783569	-0.100243151187897	0.0312201399356127	-0.0456060245633125
-3.99175119400024	-6.12262582778931	-13.3371458053589	-0.100358463823795	0.0313989408314228	-0.0456598401069641
-3.98636412620544	-6.11731958389282	-13.3357219696045	-0.100411772727966	0.0314816161990166	-0.0456332787871361
-3.98701620101929	-6.11608695983887	-13.3363475799561	-0.100411236286163	0.0315483286976814	-0.0456193536520004
-3.98621821403503	-6.11679410934448	-13.338357925415	-0.100533328950405	0.0318006798624992	-0.0456379875540733
-3.98255395889282	-6.11515617370605	-13.3375463485718	-0.100599899888039	0.0318611413240433	-0.04566315934062
-3.97842788696289	-6.10834407806396	-13.3368091583252	-0.100620247423649	0.031971026211977	-0.0456470213830471
-3.97583436965942	-6.11087846755981	-13.3398370742798	-0.100672103464603	0.0320841781795025	-0.0455616414546967
-3.97488689422607	-6.10684585571289	-13.3372430801392	-0.100761465728283	0.0322379656136036	-0.0455565638840199
-3.97263169288635	-6.10446977615356	-13.340350151062	-0.100820071995258	0.0323691815137863	-0.0454762354493141
-3.96846151351929	-6.10380172729492	-13.3317766189575	-0.100938327610493	0.0324642062187195	-0.0455030165612698
-3.96671223640442	-6.10035562515259	-13.3291463851929	-0.100961178541183	0.0326805599033833	-0.0454333387315273
-3.96111869812012	-6.09954881668091	-13.3254070281982	-0.101060122251511	0.032754972577095	-0.0453567765653133
-3.95828819274902	-6.09942960739136	-13.3228492736816	-0.101161912083626	0.0329083800315857	-0.0452530942857265
-3.9560878276825	-6.09570026397705	-13.31982421875	-0.101240560412407	0.0329855903983116	-0.0452182292938232
-3.95134472846985	-6.091872215271	-13.3198146820068	-0.101259164512157	0.0331484042108059	-0.0451407805085182
-3.94741296768188	-6.09089946746826	-13.3126668930054	-0.101389370858669	0.0332402512431145	-0.0449461378157139
-3.94361209869385	-6.08980894088745	-13.3117990493774	-0.10143505781889	0.0333939380943775	-0.0449324399232864
-3.94052529335022	-6.08586549758911	-13.3145198822021	-0.101460590958595	0.0334817916154861	-0.0448257997632027
-3.93183445930481	-6.08701848983765	-13.3071231842041	-0.101491682231426	0.0335202440619469	-0.0446746833622456
-3.93124270439148	-6.07993412017822	-13.3096914291382	-0.101575128734112	0.0336830653250217	-0.044479813426733
-3.92365956306458	-6.08267402648926	-13.3112239837646	-0.10151718556881	0.0337102003395557	-0.0444258600473404
-3.92237758636475	-6.07966470718384	-13.3122224807739	-0.101654395461082	0.0339286252856255	-0.0442685596644878
-3.91705107688904	-6.080641746521	-13.3164005279541	-0.10159407556057	0.0339481234550476	-0.0441041998565197
-3.91198110580444	-6.07843446731567	-13.3082933425903	-0.101690798997879	0.0340303219854832	-0.0439432337880135
-3.90676999092102	-6.0789041519165	-13.3135051727295	-0.101670816540718	0.0341107398271561	-0.0437811687588692
-3.90095639228821	-6.07571792602539	-13.3050727844238	-0.101750992238522	0.0342326164245605	-0.0436742715537548
-3.89968109130859	-6.07381391525269	-13.310375213623	-0.101816579699516	0.0343054980039597	-0.0434807315468788
-3.89359164237976	-6.06982278823853	-13.3078031539917	-0.101757735013962	0.0344023443758488	-0.0433280058205128
-3.88841485977173	-6.06772661209106	-13.3094863891602	-0.10174522548914	0.0344492755830288	-0.0432168543338776
-3.88452792167664	-6.06902885437012	-13.3102903366089	-0.101798832416534	0.0344855785369873	-0.0430226065218449
-3.87951564788818	-6.06417608261108	-13.3068418502808	-0.101704053580761	0.0345849059522152	-0.0428287237882614
-3.87424182891846	-6.06526803970337	-13.3006734848022	-0.10171066224575	0.0345021411776543	-0.0426350496709347
-3.87174820899963	-6.06707906723022	-13.3089284896851	-0.101773701608181	0.0346996784210205	-0.0424635410308838
-3.86715936660767	-6.06332969665527	-13.307671546936	-0.101711928844452	0.0347053855657578	-0.0423415265977383
-3.86520671844482	-6.06122255325317	-13.3032073974609	-0.101715266704559	0.034695889800787	-0.0421429015696049
-3.86307573318481	-6.0623607635498	-13.3017101287842	-0.101728186011314	0.0347804985940456	-0.041985746473074
-3.86028027534485	-6.06171083450317	-13.3027725219727	-0.10172113776207	0.0347525551915169	-0.0417607761919498
-3.85706782341003	-6.06252861022949	-13.3025884628296	-0.101769626140594	0.0348418690264225	-0.0416359454393387
-3.85654044151306	-6.06482696533203	-13.3042316436768	-0.101811908185482	0.0348635576665401	-0.0414697900414467
-3.85546231269836	-6.06141376495361	-13.2992792129517	-0.101710096001625	0.0348140150308609	-0.0413075722754002
-3.85214114189148	-6.06220245361328	-13.298511505127	-0.101711802184582	0.034781489521265	-0.0411777757108212
-3.85248303413391	-6.06425666809082	-13.2969007492065	-0.101774729788303	0.0349285863339901	-0.0410139374434948
-3.8501570224762	-6.06494235992432	-13.3017892837524	-0.101770095527172	0.0349386520683765	-0.0409706309437752
-3.85186958312988	-6.06768560409546	-13.2966966629028	-0.101833984255791	0.0348403751850128	-0.0407502613961697
-3.85329985618591	-6.06316900253296	-13.2945070266724	-0.10177830606699	0.0349501445889473	-0.0406402312219143
-3.8495774269104	-6.0649881362915	-13.2998075485229	-0.101877294480801	0.0349567607045174	-0.0404847487807274
-3.84733176231384	-6.06697225570679	-13.292631149292	-0.10191635787487	0.0349611975252628	-0.0404223836958408
-3.853266954422	-6.06435394287109	-13.2896966934204	-0.101897664368153	0.0349785797297955	-0.0401471816003323
-3.84470152854919	-6.06248426437378	-13.2898616790771	-0.101902298629284	0.0349464192986488	-0.0399868302047253
-3.84668326377869	-6.06200742721558	-13.2975130081177	-0.101968310773373	0.0350127071142197	-0.0398459583520889
-3.84537649154663	-6.06374740600586	-13.2961053848267	-0.101876616477966	0.0349896065890789	-0.0396906211972237
-3.84028887748718	-6.05694675445557	-13.2911834716797	-0.101956859230995	0.0350889898836613	-0.0394363105297089
-3.83985018730164	-6.05725336074829	-13.2907114028931	-0.101951129734516	0.035075955092907	-0.0392251946032047
-3.83294653892517	-6.05791568756104	-13.2951183319092	-0.101963676512241	0.0351432450115681	-0.0391075350344181
-3.83100199699402	-6.05886745452881	-13.2991247177124	-0.10200771689415	0.0351071953773499	-0.0389062948524952
-3.82430982589722	-6.05771827697754	-13.2874460220337	-0.102016136050224	0.0351551994681358	-0.0387298390269279
-3.81960129737854	-6.05523443222046	-13.296854019165	-0.10209209471941	0.0352125279605389	-0.0385271608829498
-3.81683874130249	-6.05480909347534	-13.2940349578857	-0.102103009819984	0.0353570282459259	-0.0383188128471375
-3.81235003471375	-6.0522027015686	-13.2920026779175	-0.102148205041885	0.0353923104703426	-0.038183830678463
-3.80642676353455	-6.05432415008545	-13.2940244674683	-0.102268323302269	0.0354606769979	-0.0379757843911648
-3.80373764038086	-6.05231666564941	-13.2845010757446	-0.102365113794804	0.0356097854673862	-0.0377473011612892
-3.79857349395752	-6.04637336730957	-13.2816457748413	-0.102377437055111	0.0357160605490208	-0.0375718623399735
-3.79753684997559	-6.05101442337036	-13.2843265533447	-0.102536886930466	0.0358642414212227	-0.0373353399336338
-3.79110622406006	-6.04669952392578	-13.275032043457	-0.102574281394482	0.0359894260764122	-0.0371727608144283
-3.78538036346436	-6.04230642318726	-13.2787313461304	-0.102700404822826	0.0360268242657185	-0.0368472039699554
-3.77900457382202	-6.03919172286987	-13.2714796066284	-0.10279306769371	0.0361680127680302	-0.0366650559008121
-3.77377557754517	-6.03449583053589	-13.2847909927368	-0.102808587253094	0.0362841822206974	-0.036435391753912
-3.76609802246094	-6.03435277938843	-13.2780418395996	-0.102923646569252	0.0364194884896278	-0.0361826084554195
-3.75879311561584	-6.02972984313965	-13.2785387039185	-0.102964796125889	0.0364820472896099	-0.035959854722023
-3.74965023994446	-6.02851963043213	-13.2702913284302	-0.103089235723019	0.036548912525177	-0.035672340542078
-3.74478483200073	-6.02840709686279	-13.270318031311	-0.103200033307076	0.0367130562663078	-0.035397756844759
-3.73402643203735	-6.02107954025269	-13.2768869400024	-0.103243440389633	0.0368173383176327	-0.0351684875786304
-3.72828769683838	-6.02266788482666	-13.2733364105225	-0.103326961398125	0.0368949100375175	-0.0349249616265297
-3.72121953964233	-6.01997804641724	-13.2634038925171	-0.103385642170906	0.0371163859963417	-0.0346381813287735
-3.71523547172546	-6.01601886749268	-13.2626581192017	-0.10345333814621	0.0371505469083786	-0.0343137644231319
-3.70842981338501	-6.01787328720093	-13.2657480239868	-0.103624872863293	0.0372791439294815	-0.0341357700526714
-3.70226979255676	-6.01372241973877	-13.2623558044434	-0.103708609938622	0.0375583097338676	-0.0337902866303921
-3.69527864456177	-6.01852464675903	-13.2616338729858	-0.103812351822853	0.0376011244952679	-0.0334533527493477
-3.69393491744995	-6.0158748626709	-13.2582263946533	-0.103951208293438	0.0378449484705925	-0.0332038328051567
-3.68730926513672	-6.01450347900391	-13.2581815719604	-0.104000277817249	0.0378893502056599	-0.0329442247748375
-3.68623542785645	-6.01713466644287	-13.2530174255371	-0.104283265769482	0.0381038524210453	-0.032658938318491
-3.68234086036682	-6.01189613342285	-13.2487106323242	-0.104264751076698	0.0382447205483913	-0.0323574468493462
-3.67857956886292	-6.0150146484375	-13.246654510498	-0.10447134077549	0.0383340828120708	-0.0320693328976631
-3.6760778427124	-6.01575469970703	-13.2419404983521	-0.104583039879799	0.0385234542191029	-0.0318092852830887
-3.67306303977966	-6.01227760314941	-13.2442531585693	-0.10473795235157	0.0386502146720886	-0.0314776822924614
-3.67014408111572	-6.01461219787598	-13.2343788146973	-0.104857757687569	0.0387329049408436	-0.0312049686908722
-3.67043876647949	-6.01488876342773	-13.2380924224854	-0.10504749417305	0.0389081314206123	-0.0309179443866014
-3.66462850570679	-6.01396036148071	-13.23606300354	-0.105158865451813	0.0388543829321861	-0.0306551344692707
-3.66650795936584	-6.01424741744995	-13.2306575775146	-0.105342648923397	0.0390437580645084	-0.0304480828344822
-3.66221189498901	-6.01295280456543	-13.229097366333	-0.105370119214058	0.0391338542103767	-0.0301928427070379
-3.66417932510376	-6.01198291778564	-13.2304573059082	-0.105542451143265	0.0392333455383778	-0.0298827793449163
-3.66308355331421	-6.01193571090698	-13.2170076370239	-0.10568580776453	0.0393609516322613	-0.0296676438301802
-3.66648888587952	-6.01158475875854	-13.233470916748	-0.105823583900928	0.0393346846103668	-0.0294418875128031
-3.66299343109131	-6.0184531211853	-13.2241973876953	-0.105935409665108	0.0394705049693584	-0.0291960556060076
-3.66713261604309	-6.01543045043945	-13.2245664596558	-0.106031119823456	0.03951620683074	-0.0288840029388666
-3.66847443580627	-6.02005100250244	-13.2250881195068	-0.106167688965797	0.039627056568861	-0.0286359488964081
-3.6684935092926	-6.02261590957642	-13.2293310165405	-0.106315180659294	0.0397425666451454	-0.0284199602901936
-3.66847681999207	-6.02384853363037	-13.2332429885864	-0.106347292661667	0.0397077575325966	-0.0281614381819963
-3.66892671585083	-6.02319669723511	-13.2267446517944	-0.106546953320503	0.0398049876093864	-0.027904124930501
-3.66760206222534	-6.02430486679077	-13.2272472381592	-0.106638588011265	0.0399318933486938	-0.0277044828981161
-3.67102980613709	-6.02580213546753	-13.2293357849121	-0.1067233979702	0.0400206483900547	-0.0274525843560696
-3.66931962966919	-6.02560615539551	-13.2257957458496	-0.106866225600243	0.0401374287903309	-0.0272814407944679
-3.66831874847412	-6.02752685546875	-13.2250528335571	-0.107007637619972	0.0401670895516872	-0.0271470136940479
-3.66662359237671	-6.02762889862061	-13.2233743667603	-0.10707201063633	0.0402732342481613	-0.0268749240785837
-3.66224551200867	-6.0260443687439	-13.206690788269	-0.107141360640526	0.0403550900518894	-0.0266964733600616
-3.66090273857117	-6.02776193618774	-13.2217712402344	-0.107288308441639	0.0404740162193775	-0.0265655871480703
-3.66157913208008	-6.02982378005981	-13.2114877700806	-0.107308626174927	0.0405824556946754	-0.0264505576342344
-3.65697264671326	-6.02649402618408	-13.2071523666382	-0.107483856379986	0.0406282991170883	-0.0262632984668016
-3.65498805046082	-6.02564430236816	-13.2089958190918	-0.107510775327682	0.0407128855586052	-0.0261953119188547
-3.65648365020752	-6.02894067764282	-13.2054376602173	-0.107561156153679	0.0407931134104729	-0.0260264538228512
-3.65685200691223	-6.02931022644043	-13.2110147476196	-0.107639908790588	0.0409605130553246	-0.0259548481553793
-3.65673995018005	-6.03063344955444	-13.2043800354004	-0.107714615762234	0.0410673469305038	-0.0258673839271069
-3.65894627571106	-6.03534173965454	-13.2017784118652	-0.107795082032681	0.0412109419703484	-0.0258346516638994
-3.66384124755859	-6.03331184387207	-13.2004814147949	-0.107831209897995	0.0413914285600185	-0.0257309693843126
-3.66536211967468	-6.03977108001709	-13.2034463882446	-0.1078846976161	0.0415165834128857	-0.025697261095047
-3.67041230201721	-6.04340982437134	-13.2047920227051	-0.108096644282341	0.0418239496648312	-0.0257021635770798
-3.6750659942627	-6.04850912094116	-13.2088356018066	-0.107970014214516	0.0419710464775562	-0.0255730506032705
-3.68123245239258	-6.05264520645142	-13.2104711532593	-0.108204931020737	0.0421362183988094	-0.0256529003381729
-3.68455958366394	-6.05599355697632	-13.2226123809814	-0.108265981078148	0.0422910526394844	-0.0257579870522022
-3.68840026855469	-6.05992841720581	-13.2202405929565	-0.108399666845798	0.0424219071865082	-0.0257814154028893
-3.69631671905518	-6.0626654624939	-13.2217540740967	-0.108419016003609	0.0426726527512074	-0.0257984902709723
-3.70059180259705	-6.06186819076538	-13.2377090454102	-0.108502455055714	0.0428506396710873	-0.0258443336933851
-3.70665454864502	-6.06951904296875	-13.236888885498	-0.108600974082947	0.0429636463522911	-0.025962034240365
-3.71000695228577	-6.07049703598022	-13.246527671814	-0.108765318989754	0.0432199724018574	-0.0260010547935963
-3.71239519119263	-6.07177305221558	-13.2433528900146	-0.108842447400093	0.0432489365339279	-0.0261287242174149
-3.71642374992371	-6.07314586639404	-13.2525844573975	-0.108965672552586	0.0434697829186916	-0.026164822280407
-3.71889424324036	-6.07046985626221	-13.2544355392456	-0.108987860381603	0.0435418300330639	-0.0262904595583677
-3.72516059875488	-6.07346057891846	-13.2660350799561	-0.109124384820461	0.0436461940407753	-0.0263774544000626
-3.7237229347229	-6.07434415817261	-13.2617177963257	-0.109169267117977	0.0438339412212372	-0.0265718791633844
-3.7268533706665	-6.07171249389648	-13.2651300430298	-0.109223745763302	0.0438409857451916	-0.0265996716916561
-3.73158407211304	-6.07435464859009	-13.2687330245972	-0.109310895204544	0.0439584404230118	-0.0267387926578522
-3.73043441772461	-6.07218074798584	-13.2791776657104	-0.109383299946785	0.0440299808979034	-0.0268950909376144
-3.73211812973022	-6.07652282714844	-13.2725143432617	-0.109505340456963	0.0440884344279766	-0.0270425546914339
-3.73761129379272	-6.07242584228516	-13.2788953781128	-0.109481997787952	0.0441870614886284	-0.0271839164197445
-3.73575758934021	-6.07626819610596	-13.2777061462402	-0.109446153044701	0.0441477298736572	-0.0272625014185905
-3.74003934860229	-6.07607936859131	-13.287073135376	-0.109547860920429	0.044232964515686	-0.0273522064089775
-3.73964357376099	-6.07692289352417	-13.2948179244995	-0.109501406550407	0.0441763438284397	-0.0275244507938623
-3.74436736106873	-6.07718372344971	-13.2983179092407	-0.109510041773319	0.0441165491938591	-0.0276395063847303
-3.74457788467407	-6.07679891586304	-13.3039474487305	-0.109517700970173	0.0441710911691189	-0.0277016144245863
-3.74872517585754	-6.07581901550293	-13.3096361160278	-0.109500855207443	0.0440381355583668	-0.0278040189296007
-3.74969267845154	-6.08053207397461	-13.321400642395	-0.109422542154789	0.0439239516854286	-0.0279786735773087
-3.75321340560913	-6.07972240447998	-13.3317604064941	-0.109389126300812	0.0438955165445805	-0.028051033616066
-3.75742387771606	-6.0861382484436	-13.3352832794189	-0.109375320374966	0.0437429882586002	-0.0280646793544292
-3.7642810344696	-6.08770751953125	-13.3394155502319	-0.109330080449581	0.0437980741262436	-0.0281941089779139
-3.76919865608215	-6.08714008331299	-13.3568439483643	-0.109224200248718	0.0436763241887093	-0.0283989850431681
-3.77727317810059	-6.09377193450928	-13.3589954376221	-0.109299883246422	0.0436881110072136	-0.0284737609326839
-3.77881503105164	-6.09148597717285	-13.3669757843018	-0.10917442291975	0.0436764881014824	-0.0285915434360504
-3.78666949272156	-6.09776782989502	-13.3754100799561	-0.109164841473103	0.0435722842812538	-0.0286472197622061
-3.79377865791321	-6.10089063644409	-13.3771934509277	-0.109137147665024	0.0435954183340073	-0.0288114175200462
-3.79822278022766	-6.10391044616699	-13.3847370147705	-0.109123431146145	0.043432679027319	-0.0289147906005383
-3.80469489097595	-6.10621070861816	-13.3933324813843	-0.109109953045845	0.0435125194489956	-0.0290494319051504
-3.80779623985291	-6.10728359222412	-13.3917741775513	-0.10901315510273	0.0433574505150318	-0.0291320160031319
-3.81705355644226	-6.11239051818848	-13.3924627304077	-0.109012797474861	0.0433815456926823	-0.0291757136583328
-3.82287073135376	-6.11465549468994	-13.4133710861206	-0.108851328492165	0.0432983115315437	-0.029272960498929
-3.82356476783752	-6.11878156661987	-13.4163246154785	-0.108953259885311	0.0432787239551544	-0.0293726418167353
-3.83074188232422	-6.11707735061646	-13.4186201095581	-0.10877550393343	0.0431824177503586	-0.0294169839471579
-3.83340001106262	-6.12260818481445	-13.42223072052	-0.108807675540447	0.0431252084672451	-0.0295161698013544
-3.83646464347839	-6.12576723098755	-13.4297790527344	-0.108784854412079	0.0431732907891274	-0.029633916914463
-3.84296560287476	-6.12470626831055	-13.4368944168091	-0.108739286661148	0.0431147292256355	-0.0296944044530392
-3.84475612640381	-6.12892866134644	-13.4405794143677	-0.108768232166767	0.0430885069072247	-0.0298281647264957
-3.84581208229065	-6.13018083572388	-13.4433259963989	-0.108695462346077	0.0430177040398121	-0.0299402587115765
-3.85135507583618	-6.13198757171631	-13.4404802322388	-0.108690969645977	0.0430345796048641	-0.0299745686352253
-3.85593700408936	-6.1352162361145	-13.4566717147827	-0.108612388372421	0.0429991669952869	-0.0301273744553328
-3.85763669013977	-6.1344747543335	-13.454083442688	-0.10860213637352	0.0429504066705704	-0.0302747935056686
-3.86165404319763	-6.13753366470337	-13.4494276046753	-0.108619786798954	0.0429374687373638	-0.0302434246987104
-3.86188220977783	-6.13466167449951	-13.4548540115356	-0.108570665121078	0.0428466983139515	-0.0303908232599497
-3.86408662796021	-6.13698577880859	-13.4659566879272	-0.108522199094296	0.0428344793617725	-0.0305650532245636
-3.87163853645325	-6.13663005828857	-13.4724225997925	-0.108489334583282	0.0427765361964703	-0.0306514445692301
-3.87104177474976	-6.13859128952026	-13.4751682281494	-0.108540341258049	0.0426721461117268	-0.0308344084769487
-3.87437677383423	-6.13530111312866	-13.4791679382324	-0.108521550893784	0.042689498513937	-0.0309326592832804
-3.87434339523315	-6.13526964187622	-13.4832420349121	-0.108515106141567	0.0425405986607075	-0.0310832504183054
-3.87855219841003	-6.13499975204468	-13.4848804473877	-0.108558900654316	0.0425714366137981	-0.0312725640833378
-3.87906718254089	-6.13226127624512	-13.4968204498291	-0.108492061495781	0.0424392446875572	-0.0314838662743568
-3.88390350341797	-6.1367359161377	-13.4977474212646	-0.108584262430668	0.0423759110271931	-0.0315400920808315
-3.88235211372375	-6.12924718856812	-13.4928531646729	-0.108508177101612	0.0422962941229343	-0.0317152738571167
-3.88384890556335	-6.12719631195068	-13.5090703964233	-0.108570255339146	0.0422940440475941	-0.0318820513784885
-3.88678288459778	-6.12622833251953	-13.5040512084961	-0.108592107892036	0.0423038937151432	-0.0320102535188198
-3.88847470283508	-6.12469720840454	-13.4978923797607	-0.108593165874481	0.0422527268528938	-0.0322066508233547
-3.88917064666748	-6.12330770492554	-13.4971218109131	-0.108619540929794	0.0422787517309189	-0.0322855114936829
-3.88936448097229	-6.12205076217651	-13.4970541000366	-0.108661584556103	0.04220250248909	-0.0324032567441463
-3.89195561408997	-6.12040996551514	-13.4978618621826	-0.108677349984646	0.0422674044966698	-0.0325624793767929
-3.89025068283081	-6.11799240112305	-13.4972906112671	-0.108684591948986	0.0422827564179897	-0.0327430330216885
-3.89344120025635	-6.12139749526978	-13.4950580596924	-0.108683340251446	0.0422657616436481	-0.0327488407492638
-3.89179515838623	-6.11427164077759	-13.4883108139038	-0.108725361526012	0.0422237552702427	-0.0329025685787201
-3.89234662055969	-6.11312294006348	-13.5047159194946	-0.10877438634634	0.0422300547361374	-0.0330432839691639
-3.89240050315857	-6.11417579650879	-13.4958324432373	-0.108774989843369	0.0422491207718849	-0.0331434272229671
-3.89088106155396	-6.11007785797119	-13.4907512664795	-0.108730189502239	0.0422965325415134	-0.0332584418356419
-3.89342188835144	-6.11069869995117	-13.4943513870239	-0.108846411108971	0.0423769317567348	-0.0333575494587421
-3.89199018478394	-6.11126327514648	-13.4911556243896	-0.108841501176357	0.0422943979501724	-0.0335158631205559
-3.89184856414795	-6.10724878311157	-13.4909152984619	-0.108894869685173	0.0424319691956043	-0.0336630269885063
-3.89243984222412	-6.1050124168396	-13.4825468063354	-0.108953915536404	0.0424460284411907	-0.0338323451578617
-3.89375138282776	-6.10328769683838	-13.4787530899048	-0.108957730233669	0.0425987280905247	-0.0338935106992722
-3.89411616325378	-6.10090827941895	-13.4731521606445	-0.108927167952061	0.0426192954182625	-0.0339855328202248
-3.88992071151733	-6.09919595718384	-13.472128868103	-0.108984746038914	0.04258868470788	-0.0341582298278809
-3.88709187507629	-6.09995889663696	-13.4664030075073	-0.109043605625629	0.0427133627235889	-0.0342354327440262
-3.88918399810791	-6.09140253067017	-13.4663257598877	-0.10902377218008	0.0427584201097488	-0.0342414788901806
-3.88441801071167	-6.09395456314087	-13.4574375152588	-0.109028428792953	0.0427713096141815	-0.0343077592551708
-3.88290810585022	-6.08855485916138	-13.4611349105835	-0.109098993241787	0.0428489036858082	-0.0344932526350021
-3.87845230102539	-6.08683681488037	-13.4542284011841	-0.109070129692554	0.0427855476737022	-0.0345149338245392
-3.87534761428833	-6.08506488800049	-13.4504976272583	-0.109118238091469	0.0428928546607494	-0.0345987975597382
-3.86961483955383	-6.08001136779785	-13.450984954834	-0.109111793339252	0.0428520403802395	-0.0346716642379761
-3.86804533004761	-6.07782125473022	-13.4411878585815	-0.109134793281555	0.0429075732827187	-0.034683994948864
-3.86624598503113	-6.07551097869873	-13.4362411499023	-0.109117574989796	0.0429057776927948	-0.0347690358757973
-3.85818767547607	-6.07128238677979	-13.4346485137939	-0.109108053147793	0.0428942814469337	-0.0348786786198616
-3.85281586647034	-6.06967067718506	-13.4291229248047	-0.109094679355621	0.0428155697882175	-0.0348054692149162
-3.85035562515259	-6.06124877929688	-13.4230556488037	-0.109050177037716	0.0427573136985302	-0.0349010638892651
-3.84728646278381	-6.05964231491089	-13.4277877807617	-0.108945161104202	0.0427050441503525	-0.0349556915462017
-3.84500312805176	-6.05853414535522	-13.4262638092041	-0.108894281089306	0.0426251962780952	-0.0350188314914703
-3.8394660949707	-6.05343294143677	-13.4213399887085	-0.108828783035278	0.0425557568669319	-0.0349974036216736
-3.83949136734009	-6.05240869522095	-13.4199104309082	-0.108825206756592	0.0424007065594196	-0.0350137501955032
-3.83515858650208	-6.04849576950073	-13.4242649078369	-0.10868913680315	0.0422820188105106	-0.03503093495965
-3.83569312095642	-6.04817581176758	-13.4273910522461	-0.108609780669212	0.0421173684298992	-0.035058967769146
-3.83339929580688	-6.04880380630493	-13.430100440979	-0.108473211526871	0.0420278124511242	-0.0350485257804394
-3.83107447624207	-6.05127048492432	-13.4268836975098	-0.108449772000313	0.0418680310249329	-0.0350125879049301
-3.83489084243774	-6.04780006408691	-13.4334173202515	-0.108334057033062	0.0418195426464081	-0.0350114144384861
-3.83437538146973	-6.04977750778198	-13.4393796920776	-0.108151368796825	0.0416080951690674	-0.0350250042974949
-3.83809328079224	-6.05131340026855	-13.4422454833984	-0.10821295529604	0.0416170321404934	-0.0350283496081829
-3.838219165802	-6.05289793014526	-13.4384956359863	-0.108061604201794	0.0414469093084335	-0.0350032597780228
-3.84046196937561	-6.05412244796753	-13.4370975494385	-0.108057416975498	0.0414030589163303	-0.0349457859992981
-3.83807373046875	-6.05083513259888	-13.4461936950684	-0.107884228229523	0.0412715598940849	-0.0349927432835102
-3.84223055839539	-6.05374240875244	-13.4454793930054	-0.107829540967941	0.0410959273576736	-0.0349591337144375
-3.84009981155396	-6.05510807037354	-13.4409484863281	-0.107710473239422	0.041107177734375	-0.0350154414772987
-3.83984208106995	-6.05176067352295	-13.4478359222412	-0.107626937329769	0.0410237312316895	-0.0349295884370804
-3.83963322639465	-6.05570697784424	-13.448844909668	-0.107576906681061	0.0408670119941235	-0.034876387566328
-3.83431768417358	-6.0521035194397	-13.460075378418	-0.107422284781933	0.0408378727734089	-0.0349101722240448
-3.83317995071411	-6.04924392700195	-13.4565229415894	-0.107348032295704	0.0407138280570507	-0.0348560847342014
-3.83131098747253	-6.05151176452637	-13.4556226730347	-0.107228681445122	0.0406200289726257	-0.0347371958196163
-3.8269510269165	-6.05091905593872	-13.4555950164795	-0.107135117053986	0.0404950231313705	-0.0347475633025169
-3.82566714286804	-6.052490234375	-13.4597158432007	-0.107145950198174	0.0404291525483131	-0.0346265509724617
-3.82433462142944	-6.05265474319458	-13.4621801376343	-0.107034258544445	0.0403892137110233	-0.0346200875937939
-3.81949210166931	-6.05382251739502	-13.4676876068115	-0.106952585279942	0.0402906872332096	-0.0344693325459957
-3.81827759742737	-6.05517959594727	-13.4706010818481	-0.106932535767555	0.0402862206101418	-0.034395158290863
-3.81324291229248	-6.05249547958374	-13.4807729721069	-0.10688603669405	0.0402591191232204	-0.0343586392700672
-3.81475615501404	-6.0575966835022	-13.4819936752319	-0.106839448213577	0.0401932261884212	-0.0343553647398949
-3.81187391281128	-6.05128717422485	-13.4863557815552	-0.10679716616869	0.0402627363801003	-0.0342824012041092
-3.81052041053772	-6.05294561386108	-13.4851808547974	-0.106790646910667	0.0402126424014568	-0.0341942496597767
-3.81094408035278	-6.0569486618042	-13.4945459365845	-0.106903873383999	0.0403026305139065	-0.0341363325715065
-3.80656361579895	-6.0570240020752	-13.5018329620361	-0.10689041018486	0.0402765832841396	-0.0340858958661556
-3.80564785003662	-6.05648851394653	-13.5097141265869	-0.106985032558441	0.040225263684988	-0.034097857773304
-3.80701398849487	-6.05638360977173	-13.5100727081299	-0.106973007321358	0.0404279977083206	-0.034077875316143
-3.80304670333862	-6.04912233352661	-13.5178260803223	-0.107059225440025	0.0403623580932617	-0.0340226404368877
-3.80043363571167	-6.05016279220581	-13.5233697891235	-0.107139483094215	0.0403770059347153	-0.0340499728918076
-3.80139112472534	-6.04770088195801	-13.532434463501	-0.10722678899765	0.040520191192627	-0.0339981429278851
-3.7955596446991	-6.0456748008728	-13.5371522903442	-0.107232943177223	0.0405078120529652	-0.0339165255427361
-3.79686665534973	-6.04316663742065	-13.5366296768188	-0.107335709035397	0.0406678318977356	-0.0339141450822353
-3.78992557525635	-6.03994941711426	-13.5478897094727	-0.107308350503445	0.0406217575073242	-0.0338748246431351
-3.78916883468628	-6.0447998046875	-13.5468664169312	-0.107531160116196	0.0407910384237766	-0.0338080078363419
-3.78496623039246	-6.04187488555908	-13.5462684631348	-0.107486993074417	0.0408924035727978	-0.0337401628494263
-3.78313708305359	-6.0406289100647	-13.5595016479492	-0.107690908014774	0.0409363768994808	-0.0336525999009609
-3.78118872642517	-6.04385995864868	-13.5617532730103	-0.107743814587593	0.0410535335540771	-0.0336482189595699
-3.78028178215027	-6.04073619842529	-13.5709028244019	-0.107742734253407	0.0411841832101345	-0.03357258066535
-3.77582311630249	-6.04312086105347	-13.5703401565552	-0.107935383915901	0.0412605814635754	-0.033592451363802
-3.77159357070923	-6.03713607788086	-13.5729484558105	-0.107962690293789	0.0413379557430744	-0.0335238240659237
-3.76731157302856	-6.03697204589844	-13.5780372619629	-0.107985123991966	0.041403990238905	-0.0334635525941849
-3.76531624794006	-6.03828907012939	-13.5845470428467	-0.108033783733845	0.0415809005498886	-0.0334206372499466
-3.76034021377563	-6.03130865097046	-13.5827560424805	-0.10810798406601	0.0415964089334011	-0.0334288813173771
-3.76052284240723	-6.03377246856689	-13.5862550735474	-0.10822407156229	0.0416240803897381	-0.0332671217620373
-3.75443959236145	-6.03045797348022	-13.5790567398071	-0.108225077390671	0.0417689383029938	-0.0332360379397869
-3.75356602668762	-6.02919960021973	-13.5937252044678	-0.108315899968147	0.0417989306151867	-0.0332009233534336
-3.75277853012085	-6.03019618988037	-13.5913867950439	-0.10837733745575	0.0419713295996189	-0.0331139154732227
-3.74895858764648	-6.02999973297119	-13.5847520828247	-0.108347460627556	0.0419981777667999	-0.0330513529479504
-3.74857711791992	-6.02921342849731	-13.5865449905396	-0.108398862183094	0.0421447269618511	-0.0329863764345646
-3.7465193271637	-6.03094720840454	-13.5864763259888	-0.108366243541241	0.0421645008027554	-0.0329138338565826
-3.74217653274536	-6.0322699546814	-13.5879917144775	-0.108530953526497	0.0422198064625263	-0.0328493118286133
-3.74372839927673	-6.03467130661011	-13.5864715576172	-0.108418650925159	0.0422904752194881	-0.032814834266901
-3.74322366714478	-6.03389739990234	-13.5841770172119	-0.108478985726833	0.0423966683447361	-0.0327322036027908
-3.74650764465332	-6.03694772720337	-13.5790328979492	-0.108485117554665	0.0424775220453739	-0.0326482802629471
-3.74469709396362	-6.03947877883911	-13.5829839706421	-0.108490489423275	0.0425292402505875	-0.0325848124921322
-3.74425005912781	-6.04247045516968	-13.5773878097534	-0.108502313494682	0.0426650643348694	-0.0326234847307205
-3.74901390075684	-6.040611743927	-13.5748100280762	-0.108434244990349	0.042718231678009	-0.0324313901364803
-3.749760389328	-6.04895544052124	-13.5685377120972	-0.108473256230354	0.0427516251802444	-0.032364696264267
-3.75023078918457	-6.05112171173096	-13.5731687545776	-0.108498126268387	0.0428939834237099	-0.0323772095143795
-3.75281071662903	-6.05366992950439	-13.5726366043091	-0.108461923897266	0.0429117642343044	-0.0323365069925785
-3.75695729255676	-6.05517959594727	-13.5625505447388	-0.108536250889301	0.0430596843361855	-0.0322809591889381
-3.75838732719421	-6.05770206451416	-13.5672178268433	-0.108513236045837	0.0431227423250675	-0.0322934538125992
-3.76402807235718	-6.06234836578369	-13.5686330795288	-0.108545258641243	0.0432108007371426	-0.0322199016809464
-3.77017664909363	-6.06750774383545	-13.5657329559326	-0.10853223502636	0.0433295145630836	-0.032274030148983
-3.7747802734375	-6.06961727142334	-13.5737552642822	-0.108612366020679	0.0433798097074032	-0.0323311202228069
-3.7783203125	-6.07676124572754	-13.5722875595093	-0.108672045171261	0.0434681363403797	-0.0323771871626377
-3.78383779525757	-6.07465124130249	-13.5673131942749	-0.108671024441719	0.0435657538473606	-0.0323795489966869
-3.78827548027039	-6.08252620697021	-13.5800495147705	-0.108746729791164	0.0436376482248306	-0.0325220078229904
-3.79567384719849	-6.08574199676514	-13.5750150680542	-0.108713679015636	0.0438068546354771	-0.0325586833059788
-3.79784941673279	-6.08737277984619	-13.5744819641113	-0.108798578381538	0.0438817478716373	-0.0325909517705441
-3.80358910560608	-6.09088611602783	-13.5804138183594	-0.108727626502514	0.0439939387142658	-0.0326250270009041
-3.80768322944641	-6.09252595901489	-13.5913515090942	-0.108721375465393	0.0441774427890778	-0.0327381975948811
-3.81080460548401	-6.0990309715271	-13.5920972824097	-0.108698360621929	0.0442650243639946	-0.0327727980911732
-3.81634116172791	-6.10134077072144	-13.59752368927	-0.108694635331631	0.0444652736186981	-0.0327838249504566
-3.8161609172821	-6.11150026321411	-13.6020669937134	-0.108744993805885	0.0445510149002075	-0.0328403525054455
-3.82438826560974	-6.11124420166016	-13.6052265167236	-0.108668856322765	0.0448253490030766	-0.0328762866556644
-3.82500910758972	-6.11762857437134	-13.6196584701538	-0.108625024557114	0.0448497049510479	-0.0330248586833477
-3.83250951766968	-6.12485361099243	-13.6320848464966	-0.108636394143105	0.0451855584979057	-0.0331082455813885
-3.83222436904907	-6.12890100479126	-13.6397838592529	-0.108555346727371	0.0452547818422318	-0.033114243298769
-3.83967328071594	-6.1375470161438	-13.6454200744629	-0.10856169462204	0.045456875115633	-0.0332398824393749
-3.84038519859314	-6.13990688323975	-13.6608438491821	-0.108417704701424	0.0456290319561958	-0.0333925448358059
-3.84068775177002	-6.1478009223938	-13.6688861846924	-0.108430869877338	0.0456889383494854	-0.0334543101489544
-3.84769892692566	-6.14799451828003	-13.6743268966675	-0.108318865299225	0.0459939762949944	-0.0335768274962902
-3.84582757949829	-6.15268802642822	-13.6918840408325	-0.108208991587162	0.0460146591067314	-0.0337303578853607
-3.85276055335999	-6.15394401550293	-13.697732925415	-0.108061753213406	0.0461746826767921	-0.033804252743721
-3.85550045967102	-6.1600604057312	-13.7180013656616	-0.107933141291142	0.0462038218975067	-0.0339617356657982
-3.85995602607727	-6.16400384902954	-13.7287883758545	-0.107884928584099	0.0464045032858849	-0.0341345183551311
-3.86711025238037	-6.17475891113281	-13.7527074813843	-0.107675723731518	0.0464999414980412	-0.0342009142041206
-3.87486910820007	-6.17998743057251	-13.7618188858032	-0.107546754181385	0.0465744435787201	-0.0343824736773968
-3.8838255405426	-6.18762922286987	-13.7858247756958	-0.107436463236809	0.0466810800135136	-0.0345640182495117
-3.88869500160217	-6.19473648071289	-13.7949600219727	-0.107285782694817	0.0467852540314198	-0.0347476564347744
-3.8993980884552	-6.20370531082153	-13.8162889480591	-0.10716612637043	0.0468659065663815	-0.0348698794841766
-3.91015410423279	-6.20950698852539	-13.8293857574463	-0.107008382678032	0.0469819344580173	-0.0350146777927876
-3.91773009300232	-6.21747064590454	-13.8438968658447	-0.10690451413393	0.0471047945320606	-0.0352977812290192
-3.9337010383606	-6.22267770767212	-13.8646821975708	-0.106766320765018	0.0472922660410404	-0.0355047062039375
-3.93846893310547	-6.22671031951904	-13.8764266967773	-0.106631569564342	0.0472976751625538	-0.0356749519705772
-3.95293641090393	-6.23831558227539	-13.8839797973633	-0.106590114533901	0.0474746413528919	-0.0358771048486233
-3.96516180038452	-6.23869228363037	-13.8988227844238	-0.106301262974739	0.0475310236215591	-0.036064088344574
-3.97558450698853	-6.24884080886841	-13.9177379608154	-0.106213808059692	0.0476289466023445	-0.0363440066576004
-3.98444390296936	-6.25470304489136	-13.9303407669067	-0.106076501309872	0.0477639622986317	-0.0366048105061054
-3.99420571327209	-6.26223564147949	-13.9471025466919	-0.105912923812866	0.0478024445474148	-0.0367706380784512
-4.00708961486816	-6.26586484909058	-13.9563312530518	-0.105757802724838	0.0478152893483639	-0.0370536223053932
-4.01614809036255	-6.26963043212891	-13.9833278656006	-0.105593636631966	0.047970574349165	-0.0373176522552967
-4.02430582046509	-6.2807822227478	-13.9899635314941	-0.10552167147398	0.0480720959603786	-0.0375323295593262
-4.03417682647705	-6.28211736679077	-14.002965927124	-0.105276741087437	0.0481770932674408	-0.0378101691603661
-4.04198503494263	-6.28973579406738	-14.0100927352905	-0.105194382369518	0.0482368916273117	-0.038008626550436
-4.0536847114563	-6.29765748977661	-14.0243358612061	-0.105064310133457	0.0484106689691544	-0.0382829271256924
-4.0635781288147	-6.30128145217896	-14.0385332107544	-0.104895763099194	0.0484913885593414	-0.0385716073215008
-4.07780170440674	-6.31141090393066	-14.0551118850708	-0.104848682880402	0.048599548637867	-0.0387674234807491
-4.08564376831055	-6.31735515594482	-14.0674419403076	-0.104717798531055	0.0487055331468582	-0.0389696359634399
-4.09798097610474	-6.32553386688232	-14.0848226547241	-0.104628123342991	0.0488583855330944	-0.0392225757241249
-4.11335563659668	-6.33693742752075	-14.1095867156982	-0.104554809629917	0.049046341329813	-0.0394872426986694
-4.12381172180176	-6.343101978302	-14.1213827133179	-0.104500107467175	0.0491466410458088	-0.0396886244416237
-4.13913822174072	-6.35039663314819	-14.1345176696777	-0.104538887739182	0.0493794828653336	-0.0399173088371754
-4.15275907516479	-6.3585958480835	-14.1569776535034	-0.104402221739292	0.0495032630860806	-0.0401043295860291
-4.16352844238281	-6.36658906936646	-14.178900718689	-0.104548215866089	0.0497974008321762	-0.0403875485062599
-4.1724591255188	-6.37319040298462	-14.1982126235962	-0.104502744972706	0.0499065704643726	-0.0406081601977348
-4.18007135391235	-6.37624406814575	-14.2228145599365	-0.10458205640316	0.0500731132924557	-0.0408115014433861
-4.19008684158325	-6.38639497756958	-14.2433729171753	-0.104681432247162	0.0503263175487518	-0.0410159155726433
-4.19855690002441	-6.39223003387451	-14.2649526596069	-0.104756541550159	0.0503858327865601	-0.0412279702723026
-4.2036395072937	-6.40166521072388	-14.2960681915283	-0.104954622685909	0.0505798980593681	-0.0414854250848293
-4.20754528045654	-6.40533113479614	-14.3225145339966	-0.104987032711506	0.0507042966783047	-0.041722547262907
-4.20675706863403	-6.40771961212158	-14.3481454849243	-0.104976050555706	0.0506422221660614	-0.0418671704828739
-4.21115112304688	-6.40993785858154	-14.3758878707886	-0.105077899992466	0.0508903563022614	-0.042167704552412
-4.21737051010132	-6.41376447677612	-14.4082317352295	-0.1050646007061	0.0509785525500774	-0.0424936898052692
-4.23058223724365	-6.4180736541748	-14.4310712814331	-0.105174176394939	0.051284309476614	-0.0427779369056225
-4.24041366577148	-6.41728401184082	-14.463475227356	-0.105281494557858	0.0515574254095554	-0.0430664010345936
-4.2540340423584	-6.42316484451294	-14.4877939224243	-0.105550795793533	0.0517733059823513	-0.0432874336838722
-4.25933599472046	-6.42557334899902	-14.5164833068848	-0.105657413601875	0.0522173680365086	-0.0435339845716953
-4.26834106445313	-6.42943048477173	-14.5338611602783	-0.10585730522871	0.0524991564452648	-0.0437337197363377
-4.27532958984375	-6.43342208862305	-14.5487241744995	-0.10615798085928	0.0528849735856056	-0.0440379902720451
-4.27806997299194	-6.4383020401001	-14.5588083267212	-0.106392748653889	0.0530611500144005	-0.0441753230988979
-4.28524351119995	-6.44048833847046	-14.5782480239868	-0.106767989695072	0.0534134022891521	-0.0443996004760265
-4.29075908660889	-6.44485235214233	-14.6088466644287	-0.106907412409782	0.0535776540637016	-0.0446439646184444
-4.29311418533325	-6.45031499862671	-14.6228933334351	-0.107249051332474	0.053747646510601	-0.0447775945067406
-4.29724502563477	-6.44515419006348	-14.6453924179077	-0.107337355613708	0.0539132840931416	-0.0450317114591599
-4.30319976806641	-6.44859027862549	-14.6687431335449	-0.107543602585793	0.0540209710597992	-0.0451576225459576
-4.31011247634888	-6.45215797424316	-14.6860723495483	-0.107740603387356	0.054311603307724	-0.0454591251909733
-4.31653451919556	-6.45158910751343	-14.7162637710571	-0.107937335968018	0.0543926768004894	-0.0456901155412197
-4.32493829727173	-6.45069932937622	-14.7305927276611	-0.108182579278946	0.0546970553696156	-0.0459775179624558
-4.3313889503479	-6.45468521118164	-14.7391881942749	-0.108432248234749	0.0548541136085987	-0.0461591444909573
-4.34244585037231	-6.45440769195557	-14.7560615539551	-0.108780026435852	0.0552072711288929	-0.0463725291192532
-4.34892797470093	-6.45690155029297	-14.7755718231201	-0.108982682228088	0.0553843528032303	-0.0466764569282532
-4.35921621322632	-6.46209764480591	-14.7798280715942	-0.109448708593845	0.0556748285889626	-0.046865276992321
-4.36586332321167	-6.46051025390625	-14.7955713272095	-0.109743781387806	0.0557876341044903	-0.0470639988780022
-4.37493133544922	-6.46188974380493	-14.8165168762207	-0.11008121073246	0.0559139810502529	-0.0472451634705067
-4.37901401519775	-6.46542453765869	-14.8291254043579	-0.11040223389864	0.0560426376760006	-0.0473975278437138
-4.38288307189941	-6.46364545822144	-14.849084854126	-0.110648192465305	0.0560577251017094	-0.0476353764533997
-4.3875527381897	-6.46323490142822	-14.8620433807373	-0.110929012298584	0.0561502985656261	-0.0478135831654072
-4.39008569717407	-6.46471977233887	-14.8710155487061	-0.111082434654236	0.0560729093849659	-0.0479443222284317
-4.39827013015747	-6.45836544036865	-14.8885555267334	-0.111283354461193	0.0561897717416286	-0.048098623752594
-4.39469623565674	-6.45445442199707	-14.90660572052	-0.111471742391586	0.0561048164963722	-0.0483540073037148
-4.40477180480957	-6.45501804351807	-14.9111671447754	-0.111760497093201	0.0561713390052319	-0.0483928881585598
-4.40672445297241	-6.446129322052	-14.9197587966919	-0.111891023814678	0.0561849698424339	-0.048408854752779
-4.41277933120728	-6.44809484481812	-14.9312143325806	-0.112124606966972	0.0562085807323456	-0.0484173335134983
-4.41059541702271	-6.44751834869385	-14.9321775436401	-0.1123026907444	0.0562441237270832	-0.0484284535050392
-4.41529035568237	-6.44577550888062	-14.9457378387451	-0.112452045083046	0.0561901107430458	-0.0484444573521614
-4.42118120193481	-6.44656848907471	-14.9522838592529	-0.112700909376144	0.0562321320176125	-0.0484571792185307
-4.41935300827026	-6.45250558853149	-14.9557056427002	-0.112820610404015	0.0560288168489933	-0.0484019219875336
-4.42828178405762	-6.44863128662109	-14.9660415649414	-0.112932719290257	0.0560713037848473	-0.0484113246202469
-4.42921686172485	-6.45135736465454	-14.9891557693481	-0.112921096384525	0.0558888539671898	-0.0484310165047646
-4.43299674987793	-6.45627927780151	-14.9926252365112	-0.113013617694378	0.0556805580854416	-0.0482704155147076
-4.43095874786377	-6.45207548141479	-15.0003461837769	-0.113044656813145	0.0555148981511593	-0.0482023321092129
-4.431884765625	-6.45413684844971	-15.0207033157349	-0.11304897069931	0.055236354470253	-0.0480587035417557
-4.43738842010498	-6.45041465759277	-15.0298643112183	-0.112953782081604	0.0550678819417953	-0.0479460433125496
-4.43498277664185	-6.45592403411865	-15.0377435684204	-0.11294636875391	0.0548383705317974	-0.047928012907505
-4.43466901779175	-6.45357275009155	-15.041374206543	-0.112885110080242	0.0545781068503857	-0.0478070229291916
-4.44214963912964	-6.45769119262695	-15.0434303283691	-0.112847380340099	0.0544620528817177	-0.047667670994997
-4.44304704666138	-6.45966291427612	-15.0492563247681	-0.112785302102566	0.0541787035763264	-0.0476604215800762
-4.44787931442261	-6.46141004562378	-15.0533437728882	-0.11280283331871	0.0540065541863441	-0.0475724525749683
-4.45043802261353	-6.46028470993042	-15.0596313476563	-0.112650401890278	0.0538322702050209	-0.0475207418203354
-4.45261287689209	-6.46517038345337	-15.0553932189941	-0.112643525004387	0.0536226592957973	-0.0474412366747856
-4.45458173751831	-6.4641547203064	-15.0497283935547	-0.112583331763744	0.053476195782423	-0.0473047606647015
-4.45531272888184	-6.46384239196777	-15.0509405136108	-0.112557671964169	0.0532675310969353	-0.0472024828195572
-4.45884084701538	-6.46758651733398	-15.0694465637207	-0.11244560778141	0.0530364848673344	-0.0470990911126137
-4.45982360839844	-6.46895599365234	-15.0599613189697	-0.112355209887028	0.0527474731206894	-0.0469670072197914
-4.46292924880981	-6.46691465377808	-15.0609741210938	-0.112319782376289	0.0526215247809887	-0.0468841157853603
-4.46239614486694	-6.46473026275635	-15.0609159469604	-0.112304352223873	0.052255354821682	-0.0467374958097935
-4.4632306098938	-6.4669337272644	-15.0623483657837	-0.112228542566299	0.0520647168159485	-0.0466463007032871
-4.45848798751831	-6.46079444885254	-15.0617542266846	-0.112106911838055	0.0518493726849556	-0.0466018840670586
-4.46484041213989	-6.46311616897583	-15.0615701675415	-0.112117938697338	0.0516729354858398	-0.0465389490127563
-4.45724821090698	-6.45943593978882	-15.0632219314575	-0.111981943249702	0.0513400211930275	-0.046385083347559
-4.45880603790283	-6.45621204376221	-15.0532760620117	-0.111963912844658	0.0510917864739895	-0.0462254770100117
-4.45753240585327	-6.45410490036011	-15.062837600708	-0.111850693821907	0.0509172528982162	-0.046197522431612
-4.45986557006836	-6.45671415328979	-15.0606384277344	-0.111858144402504	0.0507195889949799	-0.0460171140730381
-4.46047353744507	-6.45177793502808	-15.063756942749	-0.111712694168091	0.050498690456152	-0.0459209121763706
-4.45607089996338	-6.45514965057373	-15.0569047927856	-0.11174588650465	0.0503115952014923	-0.0457397997379303
-4.45664691925049	-6.45283317565918	-15.0605173110962	-0.111657403409481	0.0501237623393536	-0.0456064157187939
-4.46021747589111	-6.45441770553589	-15.0688848495483	-0.111637599766254	0.0499408394098282	-0.045475784689188
-4.45623207092285	-6.45504236221313	-15.0656089782715	-0.111610651016235	0.0498148463666439	-0.0453510545194149
-4.45639610290527	-6.4549560546875	-15.061107635498	-0.111634537577629	0.0495777279138565	-0.0451555140316486
-4.45945453643799	-6.45355415344238	-15.061469078064	-0.11160235106945	0.0494202524423599	-0.0450706072151661
-4.45683526992798	-6.45448446273804	-15.0672855377197	-0.111680090427399	0.0493085123598576	-0.0449537523090839
-4.46177816390991	-6.45343971252441	-15.068320274353	-0.111729227006435	0.0493142493069172	-0.0448306612670422
-4.4585280418396	-6.45092535018921	-15.0580615997314	-0.1116873472929	0.0491032600402832	-0.0447082370519638
-4.46033000946045	-6.45144271850586	-15.0603542327881	-0.111782617866993	0.0490609928965569	-0.0445745699107647
-4.46392488479614	-6.45005321502686	-15.0585136413574	-0.111762881278992	0.0489768199622631	-0.0444660745561123
-4.46750497817993	-6.45185518264771	-15.0633888244629	-0.111846707761288	0.0489853359758854	-0.0443830229341984
-4.46362686157227	-6.44757795333862	-15.060154914856	-0.111875362694263	0.0488669276237488	-0.0442633032798767
-4.46758317947388	-6.45084953308105	-15.0603475570679	-0.111851185560226	0.0488923788070679	-0.0441511087119579
-4.46272134780884	-6.44623184204102	-15.0630912780762	-0.111851140856743	0.0488397851586342	-0.0439951568841934
-4.4666633605957	-6.44636726379395	-15.0590114593506	-0.111965745687485	0.0488556958734989	-0.0439404807984829
-4.46281576156616	-6.44409704208374	-15.0647859573364	-0.111922763288021	0.0487306527793407	-0.0438161678612232
-4.46460723876953	-6.4468731880188	-15.0649328231812	-0.112050391733646	0.0488512292504311	-0.0437549240887165
-4.46027135848999	-6.44464159011841	-15.0645990371704	-0.11198328435421	0.0487834587693214	-0.0435252226889133
-4.46345376968384	-6.44495534896851	-15.0650148391724	-0.111954770982265	0.0487567521631718	-0.0433603227138519
-4.45652341842651	-6.44367980957031	-15.0731945037842	-0.111837789416313	0.0488330870866776	-0.0432361960411072
-4.45468807220459	-6.44730424880981	-15.0659456253052	-0.111799441277981	0.0488078743219376	-0.0430863946676254
-4.45158624649048	-6.44563007354736	-15.0682420730591	-0.111848339438438	0.048711258918047	-0.043003112077713
-4.4517502784729	-6.44825744628906	-15.0677070617676	-0.111787967383862	0.0487425476312637	-0.0427491553127766
-4.44790554046631	-6.44739770889282	-15.060962677002	-0.111688271164894	0.0486293621361256	-0.0425203256309032
-4.44780445098877	-6.44926357269287	-15.0760564804077	-0.111634485423565	0.0487352423369884	-0.0424461029469967
-4.44806385040283	-6.45244789123535	-15.0754451751709	-0.111536934971809	0.0486308522522449	-0.0422654002904892
-4.44744443893433	-6.45120525360107	-15.0701532363892	-0.111587569117546	0.0486148335039616	-0.0421487651765347
-4.44699907302856	-6.45299386978149	-15.0645332336426	-0.11155079305172	0.0486580953001976	-0.0419345013797283
-4.44964599609375	-6.4528341293335	-15.0596055984497	-0.111496232450008	0.0487181581556797	-0.0417561717331409
-4.45210409164429	-6.45533609390259	-15.0616111755371	-0.111489251255989	0.0486216619610786	-0.0416935831308365
-4.45252227783203	-6.45767974853516	-15.060227394104	-0.111527837812901	0.0485950224101543	-0.0415029376745224
-4.45340919494629	-6.45702171325684	-15.0571870803833	-0.11142860352993	0.0485870204865932	-0.0413984805345535
-4.45415353775024	-6.4556303024292	-15.0518388748169	-0.111478000879288	0.0486209914088249	-0.0412558279931545
-4.45372009277344	-6.4534068107605	-15.0435647964478	-0.111467234790325	0.0485044755041599	-0.0410799458622932
-4.45349788665771	-6.45422458648682	-15.0384664535522	-0.111395783722401	0.0485272593796253	-0.0410731248557568
-4.45075035095215	-6.44951581954956	-15.0342035293579	-0.111358150839806	0.0484848618507385	-0.0409563481807709
-4.45153141021729	-6.44879770278931	-15.0228157043457	-0.111342541873455	0.0483794510364532	-0.0407198406755924
-4.44584083557129	-6.44489192962646	-15.0223503112793	-0.111218176782131	0.0481888093054295	-0.0406295731663704
-4.44329738616943	-6.44340229034424	-15.0223798751831	-0.111134797334671	0.0482308566570282	-0.0405539833009243
-4.44033241271973	-6.43863916397095	-15.0155534744263	-0.111089892685413	0.0480724461376667	-0.0404160693287849
-4.43826580047607	-6.43842458724976	-15.0112648010254	-0.111024916172028	0.0480375327169895	-0.0403328388929367
-4.43633937835693	-6.44066381454468	-15.0016450881958	-0.110941104590893	0.0479006730020046	-0.0401007272303104
-4.43490886688232	-6.43798351287842	-14.9973239898682	-0.110822126269341	0.0478644818067551	-0.0399278029799461
-4.43362665176392	-6.44034814834595	-14.9940128326416	-0.110852643847466	0.0478751249611378	-0.0397170037031174
-4.43025493621826	-6.43961620330811	-14.9969263076782	-0.11077506095171	0.0477804206311703	-0.0395383834838867
-4.4339747428894	-6.44205045700073	-14.9918251037598	-0.110775217413902	0.0476925559341908	-0.0392857380211353
-4.43004131317139	-6.4443039894104	-14.9871263504028	-0.110729798674583	0.047656424343586	-0.0390727929770947
-4.43073844909668	-6.44715309143066	-14.9764089584351	-0.11069206148386	0.0476320572197437	-0.0389047004282475
-4.42997360229492	-6.4455714225769	-14.982964515686	-0.110618554055691	0.0476164110004902	-0.0387600399553776
-4.43064117431641	-6.45118808746338	-14.9792261123657	-0.110638335347176	0.04756198823452	-0.0386006347835064
-4.42942476272583	-6.44471263885498	-14.9764738082886	-0.110626995563507	0.0475114956498146	-0.0385047979652882
-4.42727613449097	-6.44417572021484	-14.9726734161377	-0.110648490488529	0.0475056134164333	-0.0383570976555347
-4.42249345779419	-6.44235515594482	-14.9709749221802	-0.110575117170811	0.0474038161337376	-0.038223173469305
-4.42433023452759	-6.44222211837769	-14.9696245193481	-0.110667333006859	0.0474277511239052	-0.0380856245756149
-4.41977643966675	-6.44104099273682	-14.9619703292847	-0.11063526570797	0.047417163848877	-0.038032379001379
-4.41854429244995	-6.44038772583008	-14.9595899581909	-0.110548064112663	0.0472724363207817	-0.0379077307879925
-4.41924095153809	-6.43491792678833	-14.961217880249	-0.110560171306133	0.0473279654979706	-0.0377882458269596
-4.41740322113037	-6.43716812133789	-14.9546699523926	-0.110596418380737	0.0472149774432182	-0.0377046801149845
-4.41397333145142	-6.43297290802002	-14.9515542984009	-0.110528111457825	0.0471168607473373	-0.0376210436224937
-4.41438007354736	-6.43584632873535	-14.9488611221313	-0.110510542988777	0.0472184792160988	-0.0375681295990944
-4.41432762145996	-6.43308591842651	-14.9533710479736	-0.110547885298729	0.0470697171986103	-0.0373754352331162
-4.418532371521	-6.43594551086426	-14.952675819397	-0.110575661063194	0.0470214076340199	-0.0372617729008198
-4.41882133483887	-6.43472003936768	-14.9562397003174	-0.110553607344627	0.0470988303422928	-0.0371851101517677
-4.4226016998291	-6.43714046478271	-14.9587182998657	-0.110542632639408	0.0469795353710651	-0.0371659584343433
-4.42131948471069	-6.44069480895996	-14.9602785110474	-0.110623680055141	0.0470128059387207	-0.0371410958468914
-4.42806339263916	-6.43928670883179	-14.9619827270508	-0.11057236045599	0.0470372252166271	-0.0369876995682716
-4.43095922470093	-6.4435396194458	-14.9626665115356	-0.110618487000465	0.0470375865697861	-0.0369724221527576
-4.43058395385742	-6.44464254379272	-14.9690294265747	-0.110654547810555	0.046984601765871	-0.0369585566222668
-4.43398571014404	-6.44425773620605	-14.9684991836548	-0.11075197160244	0.047025416046381	-0.036981500685215
-4.43775987625122	-6.44200944900513	-14.9712562561035	-0.110695563256741	0.046970821917057	-0.0370960682630539
-4.44144773483276	-6.44392108917236	-14.9664611816406	-0.110814101994038	0.0470378883183002	-0.0370132438838482
-4.43987226486206	-6.44283962249756	-14.9638977050781	-0.110952630639076	0.0470261424779892	-0.0370779782533646
-4.44145488739014	-6.44180870056152	-14.9727029800415	-0.11104729026556	0.047017440199852	-0.0371703617274761
-4.44494819641113	-6.43965816497803	-14.9633169174194	-0.111003898084164	0.047049917280674	-0.0371761322021484
-4.44779300689697	-6.43779945373535	-14.9631652832031	-0.111069932579994	0.0471201427280903	-0.0372863225638866
-4.44436454772949	-6.43907833099365	-14.9553651809692	-0.111157529056072	0.0471030808985233	-0.0372457280755043
-4.44736671447754	-6.43619680404663	-14.9515895843506	-0.11115351319313	0.0471610054373741	-0.0373041667044163
-4.44708299636841	-6.43659210205078	-14.9513273239136	-0.111352071166039	0.0472114384174347	-0.0374116711318493
-4.44503355026245	-6.43607807159424	-14.947865486145	-0.111348159611225	0.0472376048564911	-0.0375228971242905
-4.44732475280762	-6.43289852142334	-14.9402151107788	-0.11141886562109	0.0472460985183716	-0.037594024091959
-4.44553422927856	-6.4334864616394	-14.9302043914795	-0.11141487210989	0.0473373234272003	-0.0376292280852795
-4.44146490097046	-6.4313645362854	-14.9195575714111	-0.111509189009666	0.047329630702734	-0.0376586504280567
-4.44449615478516	-6.42770290374756	-14.9288740158081	-0.111463591456413	0.0473387390375137	-0.0377036035060883
-4.4433798789978	-6.43179178237915	-14.9203233718872	-0.111490324139595	0.0473642125725746	-0.0377761870622635
-4.44098329544067	-6.42780685424805	-14.9151010513306	-0.111512556672096	0.047347117215395	-0.0378082357347012
-4.43844747543335	-6.42494249343872	-14.9046764373779	-0.111615151166916	0.0474245473742485	-0.0378674231469631
-4.43586540222168	-6.42173194885254	-14.8964023590088	-0.111498363316059	0.0473654568195343	-0.0379326492547989
-4.43488788604736	-6.42664432525635	-14.8965158462524	-0.111632943153381	0.047380942851305	-0.0380044840276241
-4.43091773986816	-6.42277431488037	-14.881724357605	-0.111650891602039	0.0473747104406357	-0.0380658991634846
-4.43690299987793	-6.42008543014526	-14.8708343505859	-0.111643932759762	0.0474754981696606	-0.0381210371851921
-4.43629837036133	-6.41662979125977	-14.8587522506714	-0.11166175454855	0.0473881587386131	-0.0381552577018738
-4.43652248382568	-6.41542768478394	-14.8539037704468	-0.111674748361111	0.047496423125267	-0.0382220186293125
-4.43708419799805	-6.41743850708008	-14.8435392379761	-0.111667186021805	0.0473787263035774	-0.0383300855755806
-4.43984127044678	-6.41872501373291	-14.8379774093628	-0.111717693507671	0.0475433096289635	-0.0384384803473949
-4.43549489974976	-6.41407060623169	-14.8250856399536	-0.111751735210419	0.0474265888333321	-0.0384572148323059
-4.43995666503906	-6.41478204727173	-14.8236522674561	-0.111671924591064	0.047461062669754	-0.0385197810828686
-4.43705749511719	-6.41556692123413	-14.8058204650879	-0.111742004752159	0.0474964343011379	-0.0384919904172421
-4.44146394729614	-6.4151463508606	-14.8031768798828	-0.111647255718708	0.0475453399121761	-0.0385872572660446
-4.43948602676392	-6.41758489608765	-14.795262336731	-0.111768931150436	0.0475368015468121	-0.038683220744133
-4.44403028488159	-6.41635942459106	-14.7856712341309	-0.111747913062572	0.0476091355085373	-0.0385711044073105
-4.44420909881592	-6.41815090179443	-14.7788686752319	-0.111752294003963	0.047633059322834	-0.0386391058564186
-4.445960521698	-6.41899967193604	-14.7759389877319	-0.11173553019762	0.0476603098213673	-0.0387156121432781
-4.44897031784058	-6.41930294036865	-14.7707233428955	-0.111822262406349	0.0477519072592258	-0.0387605726718903
-4.44797229766846	-6.41819906234741	-14.7691736221313	-0.111789643764496	0.0477318465709686	-0.0388389676809311
-4.45226764678955	-6.4250373840332	-14.7634973526001	-0.111865058541298	0.0478229708969593	-0.0387850925326347
-4.4530782699585	-6.42122936248779	-14.7553768157959	-0.111854203045368	0.0478407479822636	-0.0389148630201817
-4.45587491989136	-6.42184352874756	-14.7637577056885	-0.111893981695175	0.0479189231991768	-0.0390218012034893
-4.45628070831299	-6.42225933074951	-14.759407043457	-0.111841946840286	0.0479285940527916	-0.0391117744147778
-4.45566129684448	-6.42128753662109	-14.7557649612427	-0.111969836056232	0.0480817258358002	-0.0391965769231319
-4.45469617843628	-6.42034673690796	-14.7443380355835	-0.111900642514229	0.0479745529592037	-0.039211418479681
-4.45778703689575	-6.41647100448608	-14.7389707565308	-0.111946657299995	0.0481463186442852	-0.0392315052449703
-4.45474767684937	-6.41655826568604	-14.7441596984863	-0.111955054104328	0.0481915548443794	-0.0392556227743626
-4.4586615562439	-6.41773796081543	-14.7368011474609	-0.112014643847942	0.0481590069830418	-0.0392829850316048
-4.45547819137573	-6.41533279418945	-14.7375926971436	-0.112003915011883	0.0482337139546871	-0.0393383912742138
-4.45824241638184	-6.41707134246826	-14.7278470993042	-0.112006895244122	0.0483434051275253	-0.03931774944067
-4.45797729492188	-6.41653347015381	-14.7259616851807	-0.111998364329338	0.0483726151287556	-0.0393369942903519
-4.4586820602417	-6.42125463485718	-14.7288599014282	-0.112043395638466	0.0485090091824532	-0.0393846705555916
-4.45893001556396	-6.42365217208862	-14.7204399108887	-0.112053498625755	0.0485260784626007	-0.0393705926835537
-4.46241474151611	-6.42245101928711	-14.7226037979126	-0.112058773636818	0.0486427694559097	-0.0394308157265186
-4.4642972946167	-6.42417907714844	-14.720196723938	-0.112052902579308	0.0487347543239594	-0.039442703127861
-4.46685743331909	-6.42932748794556	-14.7251815795898	-0.112056389451027	0.0488745160400867	-0.0394474044442177
-4.46731567382813	-6.43119049072266	-14.7209062576294	-0.112070024013519	0.048905972391367	-0.0394945181906223
-4.47071886062622	-6.4306173324585	-14.717529296875	-0.11204881966114	0.049066174775362	-0.0395709536969662
-4.47134780883789	-6.42940998077393	-14.7243480682373	-0.112068921327591	0.0490414761006832	-0.0395489893853664
-4.47560691833496	-6.4312539100647	-14.7195634841919	-0.112050369381905	0.0491292476654053	-0.0395596623420715
-4.4703803062439	-6.43224048614502	-14.7234859466553	-0.112085774540901	0.0491257943212986	-0.0395970903337002
-4.47779893875122	-6.42999792098999	-14.7254314422607	-0.11202284693718	0.0492913462221622	-0.0396444946527481
-4.47258138656616	-6.42908334732056	-14.7181482315063	-0.111947350203991	0.0492725223302841	-0.0396825186908245
-4.4726243019104	-6.42880392074585	-14.7096977233887	-0.112016960978508	0.0494051091372967	-0.0396614857017994
-4.47341775894165	-6.42661809921265	-14.7035160064697	-0.111955560743809	0.0493913851678371	-0.0396134816110134
-4.4722113609314	-6.42732954025269	-14.7064933776855	-0.111823670566082	0.0494512021541595	-0.0396839715540409
-4.46986770629883	-6.4270715713501	-14.7079563140869	-0.111820191144943	0.0494891479611397	-0.0396300666034222
-4.46926832199097	-6.42670440673828	-14.6988716125488	-0.111676126718521	0.0495982058346272	-0.0396271161735058
-4.46365213394165	-6.42565250396729	-14.6961145401001	-0.111614271998405	0.0495782755315304	-0.0395248346030712
-4.46277856826782	-6.42762184143066	-14.6954879760742	-0.111510388553143	0.0497064664959908	-0.0395022071897984
-4.45442199707031	-6.43181180953979	-14.6919507980347	-0.111380770802498	0.0496330000460148	-0.0394493266940117
-4.4586877822876	-6.4330415725708	-14.686074256897	-0.11125548183918	0.0498272925615311	-0.0393767021596432
-4.44984149932861	-6.4365382194519	-14.6852054595947	-0.111133813858032	0.0497565977275372	-0.039223026484251
-4.44717216491699	-6.43707704544067	-14.680549621582	-0.110955409705639	0.0498700700700283	-0.0391370877623558
-4.44604253768921	-6.4389853477478	-14.6843366622925	-0.110862925648689	0.0499878749251366	-0.0390534363687038
-4.44703245162964	-6.44247531890869	-14.6817121505737	-0.110692732036114	0.0500945784151554	-0.0389666259288788
-4.43889617919922	-6.44510555267334	-14.6772537231445	-0.110621929168701	0.0500835403800011	-0.0388909801840782
-4.43750381469727	-6.44564771652222	-14.6648817062378	-0.110442332923412	0.0502415560185909	-0.0386428646743298
-4.43538475036621	-6.4503288269043	-14.6577129364014	-0.110312812030315	0.0502641014754772	-0.0385137870907784
-4.43359470367432	-6.45344161987305	-14.6637992858887	-0.110236406326294	0.050411906093359	-0.0384115241467953
-4.43091821670532	-6.4536452293396	-14.6497793197632	-0.110113047063351	0.0504569448530674	-0.0382175296545029
-4.42644071578979	-6.45653009414673	-14.6491575241089	-0.109957464039326	0.0505797229707241	-0.0381351634860039
-4.42621755599976	-6.45939159393311	-14.6362733840942	-0.109826400876045	0.0507071129977703	-0.0378940515220165
-4.42246294021606	-6.45994901657104	-14.6257057189941	-0.109704069793224	0.0509419813752174	-0.0377432145178318
-4.41722774505615	-6.46162462234497	-14.632513999939	-0.109564885497093	0.050923403352499	-0.0375814624130726
-4.41584253311157	-6.4656777381897	-14.618091583252	-0.10941082239151	0.051134429872036	-0.0373064093291759
-4.40937519073486	-6.46783590316772	-14.6075830459595	-0.109239794313908	0.0512741915881634	-0.0371481850743294
-4.40089511871338	-6.47070980072021	-14.598048210144	-0.109072901308537	0.0514005236327648	-0.0369024984538555
-4.3994197845459	-6.47283554077148	-14.5813837051392	-0.109003059566021	0.0516679249703884	-0.0365852937102318
-4.39376354217529	-6.47625970840454	-14.5837287902832	-0.108782701194286	0.0517176315188408	-0.036420289427042
-4.39015054702759	-6.48151779174805	-14.5674638748169	-0.108712591230869	0.0519795976579189	-0.0360997132956982
-4.38422870635986	-6.48033332824707	-14.5604705810547	-0.108540743589401	0.0521633885800838	-0.0358094349503517
-4.37927579879761	-6.4896821975708	-14.5517683029175	-0.108417026698589	0.0523544363677502	-0.0355435758829117
-4.37601280212402	-6.4886531829834	-14.5433950424194	-0.108275547623634	0.0525858104228973	-0.0352349169552326
-4.37169456481934	-6.49557161331177	-14.5338544845581	-0.108178451657295	0.0528350546956062	-0.0349826030433178
-4.36717653274536	-6.50131416320801	-14.520263671875	-0.108028560876846	0.0530216805636883	-0.0346782952547073
-4.36142730712891	-6.49872970581055	-14.5160341262817	-0.107886023819447	0.0532735772430897	-0.03438625857234
-4.35431671142578	-6.50271081924438	-14.4995126724243	-0.10796282440424	0.0535054355859756	-0.0340711362659931
-4.34877634048462	-6.49938297271729	-14.4880628585815	-0.107727684080601	0.053758081048727	-0.0337510779500008
-4.3466854095459	-6.50557088851929	-14.4779682159424	-0.10772617906332	0.0540212094783783	-0.033479243516922
-4.33897113800049	-6.50681257247925	-14.4644813537598	-0.107645280659199	0.0542536564171314	-0.0332137942314148
-4.33185911178589	-6.50875854492188	-14.453311920166	-0.107568018138409	0.054507240653038	-0.0329401418566704
-4.32524728775024	-6.50799417495728	-14.4424848556519	-0.107536166906357	0.0547523610293865	-0.0325952880084515
-4.31790924072266	-6.50773811340332	-14.4328680038452	-0.107450634241104	0.0550757087767124	-0.0323379263281822
-4.30824422836304	-6.50629615783691	-14.4246234893799	-0.107339829206467	0.0552080385386944	-0.0320628248155117
-4.30007362365723	-6.51306819915771	-14.4166164398193	-0.107274428009987	0.0554811917245388	-0.0318199843168259
-4.28947639465332	-6.50747394561768	-14.3997602462769	-0.107291452586651	0.0556865260004997	-0.0315318740904331
-4.27863264083862	-6.50673341751099	-14.3962564468384	-0.107149295508862	0.0559294112026691	-0.0312746800482273
-4.27141427993774	-6.50596857070923	-14.3799114227295	-0.107139445841312	0.0561689287424088	-0.0309748109430075
-4.26155185699463	-6.50418758392334	-14.3725881576538	-0.107073158025742	0.0563087612390518	-0.0307758413255215
-4.25073194503784	-6.50500440597534	-14.3570165634155	-0.107035145163536	0.0566350482404232	-0.030556408688426
-4.24389600753784	-6.49967908859253	-14.3560256958008	-0.106877349317074	0.0568292178213596	-0.0302194021642208
-4.23401880264282	-6.50051832199097	-14.3390502929688	-0.106877319514751	0.0570430941879749	-0.0299237016588449
-4.22364521026611	-6.49847364425659	-14.3314924240112	-0.106763534247875	0.057160671800375	-0.0296628512442112
-4.21513223648071	-6.49599027633667	-14.3265085220337	-0.106760203838348	0.0574476458132267	-0.0293527934700251
-4.20353031158447	-6.49180126190186	-14.318058013916	-0.106589518487453	0.0575124323368073	-0.0291438028216362
-4.19654369354248	-6.4957103729248	-14.3018665313721	-0.106529995799065	0.0576784014701843	-0.0286477226763964
-4.18562602996826	-6.48846578598022	-14.3017053604126	-0.106441758573055	0.0576408430933952	-0.0284026358276606
-4.17861461639404	-6.4878978729248	-14.2930717468262	-0.106316663324833	0.0579112209379673	-0.0280389599502087
-4.16811180114746	-6.48739194869995	-14.2952117919922	-0.106325425207615	0.0578477457165718	-0.0277420300990343
-4.1603102684021	-6.485032081604	-14.2896585464478	-0.10619043558836	0.0580471605062485	-0.0273967832326889
-4.15295791625977	-6.48718643188477	-14.2788028717041	-0.106127619743347	0.0581257939338684	-0.0270170327275991
-4.14657926559448	-6.48747587203979	-14.2785997390747	-0.106004431843758	0.0580549538135529	-0.0266936514526606
-4.14239692687988	-6.48544120788574	-14.2698707580566	-0.106043227016926	0.0582148842513561	-0.0263632219284773
-4.13436317443848	-6.48300457000732	-14.2694482803345	-0.105898194015026	0.0582350082695484	-0.0261461678892374
-4.13016605377197	-6.48395299911499	-14.2638072967529	-0.105882696807384	0.0582896135747433	-0.0258790031075478
-4.12175607681274	-6.48631048202515	-14.2516479492188	-0.105866499245167	0.0582747273147106	-0.0254926439374685
-4.1187105178833	-6.4820032119751	-14.2438564300537	-0.105757959187031	0.0583210252225399	-0.0252599455416203
-4.10811614990234	-6.48318290710449	-14.2463846206665	-0.105810277163982	0.0583323128521442	-0.0249952338635921
-4.10546207427979	-6.47907972335815	-14.2415885925293	-0.105724409222603	0.0584141463041306	-0.0247905142605305
-4.09865093231201	-6.47818183898926	-14.227897644043	-0.105815827846527	0.0583752207458019	-0.0245899371802807
-4.09475088119507	-6.47541284561157	-14.2238616943359	-0.105763703584671	0.0583144538104534	-0.0243160463869572
-4.0902247428894	-6.47693061828613	-14.2161893844604	-0.105723030865192	0.0581898614764214	-0.0240952391177416
-4.07921838760376	-6.46882009506226	-14.2157592773438	-0.105615489184856	0.0581479668617249	-0.0239467807114124
-4.07972097396851	-6.46825838088989	-14.2167272567749	-0.105677209794521	0.0580727867782116	-0.0237260796129704
-4.07556295394897	-6.46410131454468	-14.2111959457397	-0.105673514306545	0.057980976998806	-0.0236306749284267
-4.07170248031616	-6.46128225326538	-14.2052803039551	-0.105658233165741	0.0579307228326797	-0.0234181229025126
-4.0632176399231	-6.46014213562012	-14.1994876861572	-0.105555549263954	0.0577368512749672	-0.0231982860714197
-4.06422853469849	-6.46010589599609	-14.2124614715576	-0.105557404458523	0.0577423088252544	-0.0231495406478643
-4.06166124343872	-6.45959568023682	-14.204852104187	-0.105532594025135	0.0576233863830566	-0.0229828450828791
-4.06045055389404	-6.45788812637329	-14.2090215682983	-0.105459526181221	0.0576027631759644	-0.0229758974164724
-4.06127977371216	-6.46152496337891	-14.2067556381226	-0.105516836047173	0.0575230307877064	-0.022792873904109
-4.05898380279541	-6.46049499511719	-14.2095775604248	-0.105464205145836	0.0572890676558018	-0.0227138809859753
-4.05981349945068	-6.46432304382324	-14.2165451049805	-0.105463325977325	0.0573096089065075	-0.0227049887180328
-4.05823373794556	-6.46153545379639	-14.2180490493774	-0.105471543967724	0.0571491084992886	-0.0226356498897076
-4.06283521652222	-6.46282005310059	-14.2211608886719	-0.105515785515308	0.057108536362648	-0.0226513836532831
-4.05984449386597	-6.46216297149658	-14.2192220687866	-0.105545364320278	0.0569209083914757	-0.0225924719125032
-4.06510877609253	-6.45847845077515	-14.2177534103394	-0.105571821331978	0.0569059699773788	-0.0226381607353687
-4.0633659362793	-6.45789051055908	-14.229154586792	-0.105678014457226	0.0567172206938267	-0.0227039940655231
-4.06444597244263	-6.45465469360352	-14.2286834716797	-0.105655960738659	0.0565497353672981	-0.0227670799940825
-4.0665717124939	-6.45095491409302	-14.2253856658936	-0.105726324021816	0.0564542263746262	-0.02287333086133
-4.06568002700806	-6.44794225692749	-14.2231740951538	-0.105805046856403	0.0563851483166218	-0.0229788199067116
-4.06964349746704	-6.44432401657104	-14.2280054092407	-0.105887018144131	0.0562656074762344	-0.0231088623404503
-4.07173252105713	-6.43986940383911	-14.2346334457397	-0.105923339724541	0.0562348552048206	-0.023257052525878
-4.07007122039795	-6.44077444076538	-14.2326240539551	-0.105974063277245	0.056038573384285	-0.0233617350459099
-4.07244825363159	-6.4335994720459	-14.2323913574219	-0.106068916618824	0.0560353398323059	-0.0235074181109667
-4.0692572593689	-6.43052434921265	-14.2309617996216	-0.106095716357231	0.0558312088251114	-0.0236427541822195
-4.07225704193115	-6.42773962020874	-14.2274580001831	-0.106119185686111	0.055782862007618	-0.0237510949373245
-4.07213592529297	-6.42831373214722	-14.2373218536377	-0.10618369281292	0.0556552074849606	-0.0239714626222849
-4.07332611083984	-6.42646360397339	-14.2375459671021	-0.106192156672478	0.0556177943944931	-0.0241385493427515
-4.07554006576538	-6.42281627655029	-14.242151260376	-0.106185339391232	0.0554475225508213	-0.0241713784635067
-4.07549810409546	-6.41935014724731	-14.2383317947388	-0.106191329658031	0.0553790368139744	-0.0243120882660151
-4.074134349823	-6.41970205307007	-14.2443466186523	-0.106215409934521	0.0552594177424908	-0.0244915131479502
-4.078200340271	-6.41883277893066	-14.2480869293213	-0.106225326657295	0.0553244575858116	-0.0246226489543915
-4.07665920257568	-6.41854763031006	-14.2501993179321	-0.106266237795353	0.0550954975187778	-0.0247455835342407
-4.08071804046631	-6.41974020004272	-14.2465448379517	-0.10624361038208	0.055084340274334	-0.0247758775949478
-4.07947158813477	-6.41524982452393	-14.2459697723389	-0.106191776692867	0.0549406483769417	-0.0248663555830717
-4.07959651947021	-6.41396713256836	-14.2576475143433	-0.106127865612507	0.0549280233681202	-0.0250742230564356
-4.08198928833008	-6.41141605377197	-14.2529954910278	-0.106179490685463	0.0548134334385395	-0.0251277238130569
-4.08193492889404	-6.41235494613647	-14.2539014816284	-0.106017649173737	0.0548121593892574	-0.0252395775169134
-4.07651519775391	-6.40844297409058	-14.2502641677856	-0.106071628630161	0.054687462747097	-0.0253139585256577
-4.08236265182495	-6.40460014343262	-14.2556734085083	-0.106015160679817	0.0546385981142521	-0.025495795533061
-4.07881736755371	-6.40607976913452	-14.2565813064575	-0.105923980474472	0.0545042715966702	-0.0256089549511671
-4.08061265945435	-6.40691709518433	-14.254222869873	-0.10584694892168	0.0545671507716179	-0.0257645789533854
-4.07610416412354	-6.40244722366333	-14.2504978179932	-0.105717428028584	0.0544450171291828	-0.025815861299634
-4.07539987564087	-6.3995041847229	-14.2569246292114	-0.105704829096794	0.0543783754110336	-0.0259252060204744
-4.0778374671936	-6.39847850799561	-14.2585344314575	-0.105676673352718	0.054305262863636	-0.025998143479228
-4.07631778717041	-6.39608335494995	-14.2632026672363	-0.105497322976589	0.0542916618287563	-0.0261328537017107
-4.07394409179688	-6.39767217636108	-14.2550811767578	-0.105479814112186	0.0541651099920273	-0.0262755565345287
-4.07417869567871	-6.39294242858887	-14.2586469650269	-0.10536802560091	0.0541366823017597	-0.0262458845973015
-4.07464361190796	-6.3950629234314	-14.2572746276855	-0.105290308594704	0.0539916604757309	-0.0263060051947832
-4.07452392578125	-6.39254570007324	-14.2605819702148	-0.105210192501545	0.0539518184959888	-0.0264578089118004
-4.07389163970947	-6.39005661010742	-14.2575378417969	-0.105123922228813	0.0539455153048038	-0.0264862887561321
-4.0725245475769	-6.39117860794067	-14.2617387771606	-0.10499645024538	0.0537958145141602	-0.0266568679362535
-4.0752534866333	-6.39585304260254	-14.2600631713867	-0.104928277432919	0.0537552200257778	-0.0265585612505674
-4.07628726959229	-6.38984107971191	-14.2548627853394	-0.104830645024776	0.0535879358649254	-0.0266834031790495
-4.07573699951172	-6.3909912109375	-14.2666063308716	-0.104696117341518	0.0534659363329411	-0.0267353225499392
-4.0795841217041	-6.39209365844727	-14.2636861801147	-0.10456270724535	0.0533883348107338	-0.0267501343041658
-4.0830545425415	-6.39144420623779	-14.2645101547241	-0.104533776640892	0.0533424019813538	-0.026897044852376
-4.07994604110718	-6.39330053329468	-14.2639932632446	-0.104351297020912	0.0531380400061607	-0.02683368884027
-4.08461856842041	-6.39457559585571	-14.2589502334595	-0.104378134012222	0.0532156303524971	-0.0268357880413532
-4.08697652816772	-6.39552974700928	-14.2738313674927	-0.104219704866409	0.0529843792319298	-0.0269989371299744
-4.09142875671387	-6.40047121047974	-14.2670068740845	-0.104231484234333	0.0528815314173698	-0.0269564744085073
-4.08979082107544	-6.39598751068115	-14.267786026001	-0.104006201028824	0.0528103373944759	-0.0269907303154469
-4.0953950881958	-6.39958143234253	-14.2775850296021	-0.103930875658989	0.0527081489562988	-0.0270031504333019
-4.09465360641479	-6.39849996566772	-14.2702121734619	-0.103811666369438	0.0526053532958031	-0.0269748270511627
-4.09928321838379	-6.40258455276489	-14.2769298553467	-0.103740312159061	0.0525166764855385	-0.0270895175635815
-4.09900617599487	-6.40391159057617	-14.2772359848022	-0.103633485734463	0.0523435734212399	-0.0270802304148674
-4.10491180419922	-6.40535593032837	-14.279128074646	-0.103519856929779	0.0523798540234566	-0.0270663667470217
-4.10459041595459	-6.40529918670654	-14.288200378418	-0.103398725390434	0.0521724708378315	-0.0270180366933346
-4.10886001586914	-6.4081711769104	-14.2866277694702	-0.103305503726006	0.0521756820380688	-0.0269819218665361
-4.11013841629028	-6.4102988243103	-14.2937002182007	-0.103223957121372	0.0520664788782597	-0.0269636400043964
-4.11008977890015	-6.41483926773071	-14.288743019104	-0.103154398500919	0.0520831383764744	-0.0269540771842003
-4.11422681808472	-6.4152889251709	-14.2880516052246	-0.103110268712044	0.0519976951181889	-0.0267520807683468
-4.11752796173096	-6.41828155517578	-14.2956352233887	-0.102990217506886	0.0520151630043983	-0.0266561340540648
-4.11599493026733	-6.42559957504272	-14.2945690155029	-0.103073164820671	0.051984116435051	-0.0266262367367744
-4.11922836303711	-6.42706155776978	-14.2956018447876	-0.102905832231045	0.052053440362215	-0.026548832654953
-4.11775016784668	-6.42888832092285	-14.2920980453491	-0.102943740785122	0.0520479306578636	-0.0265193581581116
-4.11920022964478	-6.4324049949646	-14.2920541763306	-0.102797448635101	0.0520845204591751	-0.0264558643102646
-4.12188482284546	-6.43494701385498	-14.2840709686279	-0.102809906005859	0.0521647110581398	-0.0263166148215532
-4.1160192489624	-6.43457221984863	-14.2863988876343	-0.102747239172459	0.0522210262715817	-0.0263616647571325
-4.11880779266357	-6.43966054916382	-14.2876415252686	-0.1027547493577	0.0522211082279682	-0.0262658484280109
-4.11871671676636	-6.43987035751343	-14.2852926254272	-0.102708712220192	0.0524210371077061	-0.0262688100337982
-4.11603164672852	-6.44235754013062	-14.2823333740234	-0.102775275707245	0.0524728745222092	-0.0261859390884638
-4.11734008789063	-6.43785285949707	-14.2732172012329	-0.102662809193134	0.0526363290846348	-0.0261499546468258
-4.11195373535156	-6.44207572937012	-14.275071144104	-0.102725453674793	0.0527113080024719	-0.0261473655700684
-4.11261320114136	-6.44413900375366	-14.2767333984375	-0.102606318891048	0.0529024787247181	-0.0260900370776653
-4.10690927505493	-6.44084548950195	-14.2686586380005	-0.102621912956238	0.0529787391424179	-0.0260467473417521
-4.1021523475647	-6.44192695617676	-14.264796257019	-0.102588228881359	0.0531286299228668	-0.0259988866746426
-4.10187816619873	-6.44375801086426	-14.2672653198242	-0.102510586380959	0.0532986707985401	-0.0259145610034466
-4.09679174423218	-6.44299793243408	-14.2613973617554	-0.10243433713913	0.0535090044140816	-0.0259247571229935
-4.09199953079224	-6.44851684570313	-14.2547101974487	-0.102467887103558	0.0536344684660435	-0.0259473361074924
-4.09410524368286	-6.44459247589111	-14.2554273605347	-0.10239689797163	0.0538078844547272	-0.0257806573063135
-4.08968782424927	-6.44689559936523	-14.2543449401855	-0.102412834763527	0.053974024951458	-0.0257896911352873
-4.08351707458496	-6.44879150390625	-14.2558765411377	-0.10235982388258	0.0541186481714249	-0.0257594417780638
-4.0829701423645	-6.45198154449463	-14.2568368911743	-0.102370075881481	0.0543575398623943	-0.0257523693144321
-4.07969570159912	-6.4522876739502	-14.263575553894	-0.102307572960854	0.0545281879603863	-0.0257869306951761
-4.08265447616577	-6.45694923400879	-14.2561740875244	-0.102326355874538	0.054735105484724	-0.0256565511226654
-4.0754451751709	-6.45432615280151	-14.2545413970947	-0.102321453392506	0.0547712258994579	-0.0256050303578377
-4.07534694671631	-6.45385789871216	-14.2616653442383	-0.102256990969181	0.0550348684191704	-0.0256424453109503
-4.07198572158813	-6.45490312576294	-14.2622442245483	-0.102246508002281	0.0551624670624733	-0.0255805160850286
-4.07085847854614	-6.45362234115601	-14.2627630233765	-0.102211348712444	0.0553597025573254	-0.0256278458982706
-4.06546640396118	-6.45568227767944	-14.2553510665894	-0.102228246629238	0.0554577708244324	-0.0255122501403093
-4.06675004959106	-6.45270872116089	-14.2635774612427	-0.102114848792553	0.0556158944964409	-0.0255077742040157
-4.06060695648193	-6.45538425445557	-14.2595825195313	-0.102239891886711	0.0557565353810787	-0.0254680309444666
-4.05773210525513	-6.45153617858887	-14.2693004608154	-0.102080322802067	0.0557843782007694	-0.025520583614707
-4.05715370178223	-6.45247077941895	-14.2665319442749	-0.102056264877319	0.0559017434716225	-0.0255379974842072
-4.05003309249878	-6.4508056640625	-14.2670154571533	-0.102097198367119	0.0560415349900723	-0.0255290158092976
-4.05058574676514	-6.44999742507935	-14.2606544494629	-0.101971529424191	0.056177344173193	-0.0255024842917919
-4.04805517196655	-6.44990825653076	-14.2732553482056	-0.101887732744217	0.0562572628259659	-0.0255815200507641
-4.0463981628418	-6.45532512664795	-14.2697830200195	-0.101885236799717	0.0563215203583241	-0.0256072748452425
-4.04554033279419	-6.44966268539429	-14.2674436569214	-0.101736485958099	0.0564017258584499	-0.0256094969809055
-4.04206323623657	-6.45501089096069	-14.262318611145	-0.101850919425488	0.0565811768174171	-0.025587847456336
-4.04196739196777	-6.45369815826416	-14.2650966644287	-0.101698257029057	0.0566490069031715	-0.0256410054862499
-4.04265689849854	-6.45710563659668	-14.2626323699951	-0.101750873029232	0.0567354708909988	-0.0256573595106602
-4.04039573669434	-6.45885133743286	-14.2528295516968	-0.101735286414623	0.0568479634821415	-0.0256939139217138
-4.04362916946411	-6.45855760574341	-14.2452487945557	-0.1016626060009	0.0569682121276855	-0.025619350373745
-4.04409456253052	-6.45861434936523	-14.2482576370239	-0.101669229567051	0.0570090003311634	-0.0256454907357693
-4.04735612869263	-6.46370410919189	-14.2384662628174	-0.101700082421303	0.057168260216713	-0.0256685484200716
-4.04645967483521	-6.46365022659302	-14.2348346710205	-0.101624131202698	0.0570914223790169	-0.0257691778242588
-4.04752588272095	-6.46858310699463	-14.2321243286133	-0.101652085781097	0.0572749935090542	-0.0257831066846848
-4.0479907989502	-6.46868324279785	-14.225736618042	-0.101545505225658	0.0572701133787632	-0.0257400423288345
-4.0524320602417	-6.47181701660156	-14.2258386611938	-0.101582460105419	0.0573148429393768	-0.0257757194340229
-4.05252122879028	-6.47096252441406	-14.2246341705322	-0.101505629718304	0.0574383214116097	-0.0257929898798466
-4.05445909500122	-6.47361326217651	-14.2139825820923	-0.101425841450691	0.0575171522796154	-0.0258445255458355
-4.05462312698364	-6.47742795944214	-14.2071676254272	-0.101438134908676	0.057514600455761	-0.0259328316897154
-4.05858039855957	-6.47614526748657	-14.1970386505127	-0.10135680437088	0.0576438792049885	-0.025863790884614
-4.05845165252686	-6.48142576217651	-14.1957960128784	-0.101288229227066	0.0576086714863777	-0.0259173270314932
-4.05833387374878	-6.48452615737915	-14.1904516220093	-0.101242072880268	0.0576911568641663	-0.0259425472468138
-4.0608229637146	-6.48774862289429	-14.1803398132324	-0.101235568523407	0.057822160422802	-0.0259859673678875
-4.06073045730591	-6.48653984069824	-14.1753301620483	-0.101131834089756	0.0578498542308807	-0.026000527665019
-4.06455659866333	-6.49232721328735	-14.171669960022	-0.101045705378056	0.0579300075769424	-0.0258880257606506
-4.06033039093018	-6.49512195587158	-14.1612586975098	-0.100965604186058	0.0579413846135139	-0.025885034352541
-4.06185388565063	-6.49879503250122	-14.1634769439697	-0.100946061313152	0.0580769926309586	-0.0258517935872078
-4.06304264068604	-6.50047016143799	-14.165825843811	-0.100798517465591	0.0580619536340237	-0.0257813651114702
-4.06264686584473	-6.50379133224487	-14.1595296859741	-0.100796863436699	0.0582349523901939	-0.025775957852602
-4.05566835403442	-6.50689792633057	-14.1524906158447	-0.100651040673256	0.0581510663032532	-0.0256459526717663
-4.06314754486084	-6.5096287727356	-14.1454095840454	-0.100559704005718	0.0583423636853695	-0.025545621290803
-4.06134796142578	-6.51240825653076	-14.1545705795288	-0.100536040961742	0.0583824440836906	-0.0255227219313383
-4.06013441085815	-6.5141921043396	-14.145411491394	-0.100457936525345	0.0585061758756638	-0.0253611318767071
-4.05907726287842	-6.51973915100098	-14.1416110992432	-0.100421883165836	0.0585973002016544	-0.0252862386405468
-4.05717992782593	-6.52383852005005	-14.1357583999634	-0.10024981200695	0.0586775578558445	-0.025154173374176
-4.05819702148438	-6.52682876586914	-14.1364231109619	-0.100201927125454	0.0588177815079689	-0.025043273344636
-4.05241727828979	-6.52846002578735	-14.1453800201416	-0.100121945142746	0.058920294046402	-0.0249393209815025
-4.05416822433472	-6.53550291061401	-14.1408338546753	-0.100068554282188	0.059069249778986	-0.0248305089771748
-4.05003023147583	-6.53430271148682	-14.1429204940796	-0.0999021306633949	0.059089083224535	-0.0247855056077242
-4.05017471313477	-6.5370397567749	-14.1455307006836	-0.0998358801007271	0.0593490824103355	-0.0246812533587217
-4.0459189414978	-6.53776264190674	-14.1511602401733	-0.0996950641274452	0.0593816228210926	-0.0246052462607622
-4.04259777069092	-6.54053544998169	-14.1585912704468	-0.0996231138706207	0.0594474412500858	-0.0245230104774237
-4.03836965560913	-6.5449481010437	-14.1642665863037	-0.0995084941387177	0.0595267750322819	-0.0243896301835775
-4.03863525390625	-6.54348945617676	-14.1635990142822	-0.0993418917059898	0.0596515387296677	-0.0242561623454094
-4.0291223526001	-6.54783391952515	-14.1662817001343	-0.0992994233965874	0.0597216337919235	-0.0241146050393581
-4.02710294723511	-6.5452127456665	-14.1672391891479	-0.0991755500435829	0.0598221309483051	-0.0238957162946463
-4.02455472946167	-6.54548501968384	-14.1800546646118	-0.0990503504872322	0.0599735490977764	-0.023790730163455
-4.01999998092651	-6.55498170852661	-14.1852035522461	-0.0989385768771172	0.0599814020097256	-0.0236381348222494
-4.01516103744507	-6.54931163787842	-14.1763477325439	-0.0989613085985184	0.0600599274039268	-0.0234653558582067
-4.01063823699951	-6.54761171340942	-14.1814756393433	-0.098801501095295	0.0602000318467617	-0.0232972856611013
-4.0080394744873	-6.54843711853027	-14.1747875213623	-0.0987635254859924	0.0602715574204922	-0.0230487119406462
-3.99959707260132	-6.54561567306519	-14.1809787750244	-0.0986892953515053	0.0602320544421673	-0.0228485092520714
-3.99512314796448	-6.54648017883301	-14.1778736114502	-0.098618857562542	0.0603786185383797	-0.0225264169275761
-3.98717856407166	-6.54242563247681	-14.1769866943359	-0.0984641090035439	0.0603410564363003	-0.0222446545958519
-3.98298335075378	-6.53818321228027	-14.1845359802246	-0.0984197184443474	0.0603469274938107	-0.0219887103885412
-3.97461628913879	-6.53660583496094	-14.1783351898193	-0.0984156355261803	0.0602742061018944	-0.0216921865940094
-3.96918916702271	-6.5362377166748	-14.1858396530151	-0.0982838571071625	0.0602650344371796	-0.0215484723448753
-3.96428418159485	-6.53720712661743	-14.1832513809204	-0.098257765173912	0.060305118560791	-0.0214792806655169
-3.95929360389709	-6.5334734916687	-14.1846532821655	-0.0981198027729988	0.0602803751826286	-0.0213663876056671
-3.95503520965576	-6.53283786773682	-14.1792402267456	-0.0981305614113808	0.0602167248725891	-0.021429430693388
-3.95611238479614	-6.5296802520752	-14.1786127090454	-0.0979825183749199	0.0602722242474556	-0.0214844178408384
-3.94899368286133	-6.53196382522583	-14.1728372573853	-0.0980693325400352	0.0602216012775898	-0.0216612946242094
-3.94396543502808	-6.52789258956909	-14.1699876785278	-0.0979794561862946	0.0601419247686863	-0.0217628758400679
-3.94495105743408	-6.52404308319092	-14.1643867492676	-0.097980871796608	0.0602344982326031	-0.0218745525926352
-3.93979072570801	-6.52044010162354	-14.1625137329102	-0.0979718863964081	0.0600487887859344	-0.0219476129859686
-3.94059538841248	-6.51969242095947	-14.1611242294312	-0.0979897677898407	0.0600852072238922	-0.0220493841916323
-3.93250775337219	-6.5121693611145	-14.1598138809204	-0.097894974052906	0.0599550008773804	-0.0222604051232338
-3.93536138534546	-6.51013565063477	-14.150728225708	-0.0979418456554413	0.059992752969265	-0.0223918221890926
-3.93040347099304	-6.50598669052124	-14.1489191055298	-0.0979053601622581	0.059786282479763	-0.0224867910146713
-3.92928385734558	-6.50153923034668	-14.1374921798706	-0.0978458821773529	0.0597408525645733	-0.0226352941244841
-3.92568850517273	-6.49711561203003	-14.1365814208984	-0.0978818163275719	0.0596188828349113	-0.0228379983454943
-3.92774271965027	-6.49180603027344	-14.1361522674561	-0.0978507101535797	0.0596273727715015	-0.0231069512665272
-3.92204236984253	-6.48798942565918	-14.1268854141235	-0.0979204922914505	0.0593793243169785	-0.023290665820241
-3.92561721801758	-6.48695659637451	-14.1221942901611	-0.0979416444897652	0.0593114197254181	-0.0235015247017145
-3.92855858802795	-6.47912740707397	-14.1101579666138	-0.0979595258831978	0.0592172294855118	-0.0237208157777786
-3.92964196205139	-6.47901725769043	-14.1147947311401	-0.0979566499590874	0.0591473989188671	-0.0240054279565811
-3.93374013900757	-6.47481298446655	-14.1167449951172	-0.0980087295174599	0.0590666122734547	-0.0242044907063246
-3.93771386146545	-6.46842908859253	-14.1090259552002	-0.0979425087571144	0.0589726269245148	-0.0244286265224218
-3.93833804130554	-6.47315120697021	-14.0978374481201	-0.098029762506485	0.058841485530138	-0.0246626790612936
-3.94303894042969	-6.46648502349854	-14.0975790023804	-0.097930021584034	0.0586650706827641	-0.0248318780213594
-3.94659638404846	-6.46723890304565	-14.1115236282349	-0.0979276150465012	0.0586434341967106	-0.0250784400850534
-3.94665169715881	-6.4670205116272	-14.1090803146362	-0.097822330892086	0.0584362633526325	-0.0252434741705656
-3.95081186294556	-6.46477460861206	-14.1099338531494	-0.0978028103709221	0.0583943761885166	-0.0254071373492479
-3.94932317733765	-6.46473360061646	-14.1099576950073	-0.0977092236280441	0.0582311674952507	-0.0256621316075325
-3.95662832260132	-6.46586227416992	-14.1103210449219	-0.0975750982761383	0.0581718012690544	-0.0257769897580147
-3.95648527145386	-6.46672487258911	-14.1151571273804	-0.0975530818104744	0.0580462068319321	-0.0260286536067724
-3.95590162277222	-6.47268867492676	-14.1161403656006	-0.0975531041622162	0.0579960644245148	-0.026199147105217
-3.96510553359985	-6.46928215026855	-14.1159591674805	-0.0973993390798569	0.0579053051769733	-0.0263314843177795
-3.96890258789063	-6.47454071044922	-14.1214027404785	-0.0973937511444092	0.0578905157744884	-0.026517478749156
-3.96802020072937	-6.47435712814331	-14.1169052124023	-0.0973193496465683	0.0577219389379025	-0.0265966821461916
-3.97476887702942	-6.47280073165894	-14.116512298584	-0.0972325727343559	0.0576978027820587	-0.0267852302640677
-3.97560906410217	-6.47552490234375	-14.1190366744995	-0.0971986502408981	0.0576225519180298	-0.0269332006573677
-3.97983527183533	-6.48023843765259	-14.1172313690186	-0.0971579626202583	0.0575599782168865	-0.0269356444478035
-3.97923946380615	-6.47703886032104	-14.1144876480103	-0.0970882549881935	0.057395227253437	-0.0270126815885305
-3.98212099075317	-6.47893476486206	-14.1210107803345	-0.0970429480075836	0.0573879219591618	-0.0271224547177553
-3.98514246940613	-6.47903680801392	-14.1205368041992	-0.0968859940767288	0.0572698600590229	-0.0271656569093466
-3.98854112625122	-6.47943258285522	-14.1206197738647	-0.0968534648418427	0.0572504810988903	-0.0272505637258291
-3.98260283470154	-6.48269510269165	-14.1208000183105	-0.0967110693454742	0.0570715256035328	-0.0272512417286634
-3.98666906356812	-6.4814920425415	-14.1138935089111	-0.0967429354786873	0.0571353174746037	-0.0272616595029831
-3.98276877403259	-6.48185586929321	-14.1295881271362	-0.0965839773416519	0.0569674372673035	-0.0273225512355566
-3.9863908290863	-6.48340129852295	-14.1308040618896	-0.0965690165758133	0.0569304674863815	-0.0273137837648392
-3.98062920570374	-6.48204040527344	-14.1320915222168	-0.0964812934398651	0.056834127753973	-0.0273305512964725
-3.98165035247803	-6.48066759109497	-14.1244764328003	-0.0964000225067139	0.0567958764731884	-0.0273303966969252
-3.97715353965759	-6.47898530960083	-14.1327333450317	-0.0963585525751114	0.0567192398011684	-0.0273186080157757
-3.97469878196716	-6.47845125198364	-14.1379613876343	-0.0964118838310242	0.0566951483488083	-0.0273908842355013
-3.97156357765198	-6.47954225540161	-14.1327781677246	-0.0963088870048523	0.0565763339400291	-0.0274162292480469
-3.97056794166565	-6.47453880310059	-14.1416568756104	-0.0962879359722137	0.0565779134631157	-0.0274077542126179
-3.9644889831543	-6.47058725357056	-14.1409540176392	-0.0963326096534729	0.0564833842217922	-0.0274224895983934
-3.96139574050903	-6.46663904190063	-14.1453981399536	-0.0963001698255539	0.0564615279436111	-0.0274387076497078
-3.96307182312012	-6.46769857406616	-14.1496238708496	-0.0963938310742378	0.0564536079764366	-0.0274933073669672
-3.9555287361145	-6.46668672561646	-14.1455211639404	-0.0963614508509636	0.0564439259469509	-0.0275117512792349
-3.95942401885986	-6.46166324615479	-14.1409673690796	-0.0963991805911064	0.056457806378603	-0.0274647027254105
-3.95740127563477	-6.45991373062134	-14.1450214385986	-0.0964300557971001	0.0564774684607983	-0.0274315010756254
-3.95357513427734	-6.45730495452881	-14.140661239624	-0.0965733453631401	0.0565312616527081	-0.0273960381746292
-3.95019054412842	-6.45202684402466	-14.1379528045654	-0.0964943692088127	0.0564864985644817	-0.0274523459374905
-3.94808745384216	-6.45313024520874	-14.1405820846558	-0.0965717285871506	0.0565802417695522	-0.0273888241499662
-3.94442677497864	-6.44679403305054	-14.1323490142822	-0.0966054424643517	0.0565189719200134	-0.0273630637675524
-3.93604326248169	-6.44468927383423	-14.1326913833618	-0.0966500490903854	0.0565537810325623	-0.0273787267506123
-3.93543553352356	-6.44348096847534	-14.1275482177734	-0.0965883359313011	0.0565394125878811	-0.0273032337427139
-3.93264937400818	-6.44073390960693	-14.1279783248901	-0.0966913551092148	0.0566374287009239	-0.0273210797458887
-3.92376947402954	-6.44267320632935	-14.1188526153564	-0.0967729911208153	0.0565632358193398	-0.0273548047989607
-3.92526841163635	-6.43324279785156	-14.114444732666	-0.0966929867863655	0.0565875880420208	-0.0272556319832802
-3.92033910751343	-6.43697643280029	-14.1092119216919	-0.0967484712600708	0.0565246567130089	-0.0272036902606487
-3.91897702217102	-6.43261051177979	-14.1100635528564	-0.0967227518558502	0.0565309375524521	-0.0272777285426855
-3.91662192344666	-6.42928743362427	-14.1033401489258	-0.0968242734670639	0.0565335378050804	-0.0272025745362043
-3.9138126373291	-6.42737674713135	-14.1075468063354	-0.096793957054615	0.0565355159342289	-0.0272369142621756
-3.91612005233765	-6.42585897445679	-14.0962266921997	-0.0967737436294556	0.056437823921442	-0.0270577035844326
-3.91158556938171	-6.42398118972778	-14.0935726165771	-0.0967895016074181	0.0563457943499088	-0.027079813182354
-3.90880274772644	-6.42142200469971	-14.0997934341431	-0.0967859923839569	0.0564058125019073	-0.0270326547324657
-3.90897798538208	-6.41736507415771	-14.0940418243408	-0.0967314168810844	0.056229654699564	-0.0269353818148375
-3.90601658821106	-6.41896295547485	-14.1002969741821	-0.096741184592247	0.0561777576804161	-0.0269652586430311
-3.90116333961487	-6.41834306716919	-14.0909299850464	-0.0966068282723427	0.0560006573796272	-0.0268216673284769
-3.90002679824829	-6.41414403915405	-14.0893993377686	-0.096556544303894	0.0560491494834423	-0.0266956258565187
-3.90122032165527	-6.41655254364014	-14.096492767334	-0.0964577943086624	0.0558763667941093	-0.0266760848462582
-3.89878296852112	-6.41619491577148	-14.0949954986572	-0.0963702350854874	0.0557852759957314	-0.0265719536691904
-3.89435577392578	-6.41680765151978	-14.0917663574219	-0.0963621735572815	0.055677343159914	-0.0264933984726667
-3.89340782165527	-6.4182505607605	-14.0928220748901	-0.0962051600217819	0.0556869469583035	-0.0263867937028408
-3.89185333251953	-6.41844892501831	-14.086688041687	-0.0962356105446815	0.0555415786802769	-0.0262571983039379
-3.89310479164124	-6.41970682144165	-14.0851316452026	-0.0960788428783417	0.0554649867117405	-0.0261228214949369
-3.89156746864319	-6.423752784729	-14.0850219726563	-0.096020370721817	0.0552996434271336	-0.0260115079581738
-3.89021515846252	-6.41988325119019	-14.0826587677002	-0.095950074493885	0.0552750490605831	-0.0258816014975309
-3.88881587982178	-6.42273235321045	-14.0758104324341	-0.0959589257836342	0.0552240647375584	-0.0257329288870096
-3.88973808288574	-6.42214918136597	-14.0685691833496	-0.0958019345998764	0.0551603510975838	-0.0256450027227402
-3.88885402679443	-6.42700099945068	-14.0696287155151	-0.0958054512739182	0.0550164729356766	-0.0255067497491837
-3.88738703727722	-6.42785406112671	-14.0573463439941	-0.0957772731781006	0.0550656542181969	-0.0254202298820019
-3.88923692703247	-6.42749166488647	-14.0591049194336	-0.0956842750310898	0.0550092644989491	-0.0252316650003195
-3.88883185386658	-6.42873954772949	-14.0502099990845	-0.0955768972635269	0.0549317635595798	-0.0250604283064604
-3.89067077636719	-6.43316507339478	-14.0436992645264	-0.0956632196903229	0.0548814684152603	-0.0249502547085285
-3.88792181015015	-6.43181848526001	-14.0411100387573	-0.0956193953752518	0.0548141524195671	-0.0248445980250835
-3.88961911201477	-6.43559217453003	-14.0369634628296	-0.0957000106573105	0.054869007319212	-0.0247441828250885
-3.88553810119629	-6.43673086166382	-14.0325002670288	-0.0956874638795853	0.0547267161309719	-0.0245394706726074
-3.89067316055298	-6.43948173522949	-14.0242719650269	-0.095680944621563	0.0547337606549263	-0.0243818648159504
-3.88773036003113	-6.43721914291382	-14.0220565795898	-0.0957273989915848	0.0547423623502254	-0.024290107190609
-3.88928771018982	-6.43558406829834	-14.0195379257202	-0.0957597494125366	0.0547471791505814	-0.0241744145750999
-3.88687634468079	-6.4337682723999	-14.0137128829956	-0.0957132875919342	0.0547028891742229	-0.0240462403744459
-3.88291501998901	-6.43814611434937	-13.997730255127	-0.0958662554621696	0.0547034926712513	-0.0238778907805681
-3.88300466537476	-6.4347620010376	-13.9902744293213	-0.0959046930074692	0.054699070751667	-0.0237129889428616
-3.88303446769714	-6.43525743484497	-13.9939184188843	-0.0960420742630959	0.0548185594379902	-0.0236669629812241
-3.87919902801514	-6.43725109100342	-13.9892492294312	-0.0960650220513344	0.0546951368451118	-0.0235091280192137
-3.87671041488647	-6.43333387374878	-13.9777717590332	-0.0962008386850357	0.0548092052340508	-0.0234268065541983
-3.87387990951538	-6.43333959579468	-13.979775428772	-0.0962748229503632	0.0548208691179752	-0.0233392119407654
-3.87247824668884	-6.43069314956665	-13.9689559936523	-0.0963065773248672	0.0548763424158096	-0.0232195425778627
-3.86962699890137	-6.42928457260132	-13.9664716720581	-0.0964704900979996	0.0548477321863174	-0.0231716521084309
-3.86697006225586	-6.4287052154541	-13.9641141891479	-0.0965753719210625	0.0549643188714981	-0.0230488665401936
-3.86283826828003	-6.42633390426636	-13.9570665359497	-0.0966590717434883	0.0549794211983681	-0.0230397097766399
-3.85913181304932	-6.42246294021606	-13.9519968032837	-0.096767395734787	0.0550398975610733	-0.022908141836524
-3.85408711433411	-6.42015695571899	-13.9362268447876	-0.0969070792198181	0.0551532655954361	-0.0228122677654028
-3.84688591957092	-6.41529417037964	-13.9443521499634	-0.0969165340065956	0.0550484023988247	-0.0228225402534008
-3.84302067756653	-6.41674709320068	-13.9398393630981	-0.0970051363110542	0.0551072172820568	-0.0226829256862402
-3.83646559715271	-6.40641355514526	-13.9354562759399	-0.0971040651202202	0.0551260523498058	-0.0226238332688808
-3.83488750457764	-6.40379190444946	-13.928936958313	-0.097139485180378	0.0552239157259464	-0.0225270967930555
-3.82595920562744	-6.39934968948364	-13.9267616271973	-0.0972157642245293	0.0551843903958797	-0.0223840400576591
-3.82437014579773	-6.39810705184937	-13.9267711639404	-0.0971733704209328	0.055258572101593	-0.0223381072282791
-3.81811690330505	-6.40140008926392	-13.9244546890259	-0.0972481146454811	0.0552228838205338	-0.0222204513847828
-3.81331157684326	-6.39372634887695	-13.9209651947021	-0.0971958786249161	0.0552305281162262	-0.0221425034105778
-3.80764198303223	-6.39564990997314	-13.9230194091797	-0.0972933247685432	0.0552735291421413	-0.0219421107321978
-3.80272626876831	-6.38834857940674	-13.9223642349243	-0.09721839427948	0.0552205368876457	-0.0218850616365671
-3.79829430580139	-6.39194488525391	-13.9246807098389	-0.0973029881715775	0.0552048236131668	-0.0217427760362625
-3.79403352737427	-6.38819932937622	-13.9255409240723	-0.0972865521907806	0.0551700107753277	-0.021630709990859
-3.7937285900116	-6.38859844207764	-13.9224147796631	-0.097291924059391	0.0552410893142223	-0.0215425044298172
-3.78903818130493	-6.38678359985352	-13.9246559143066	-0.0973346009850502	0.0551884882152081	-0.0213957969099283
-3.78894090652466	-6.38325452804565	-13.9196615219116	-0.0973056331276894	0.0552085041999817	-0.0212701223790646
-3.7813925743103	-6.38292360305786	-13.9270048141479	-0.0972511395812035	0.0551272667944431	-0.021187799051404
-3.78086256980896	-6.38725471496582	-13.9203634262085	-0.0972320735454559	0.0551879368722439	-0.0210608523339033
-3.77788901329041	-6.37968063354492	-13.9170522689819	-0.0972882583737373	0.0551550835371017	-0.0208743587136269
-3.77114844322205	-6.37570858001709	-13.9181957244873	-0.0972814708948135	0.0551665984094143	-0.0208006799221039
-3.77335238456726	-6.37677001953125	-13.90744972229	-0.0972581580281258	0.0552142187952995	-0.0206207558512688
-3.77098369598389	-6.37582349777222	-13.9116373062134	-0.0972981378436089	0.0550905838608742	-0.0205186866223812
-3.76872634887695	-6.37732124328613	-13.900803565979	-0.0972798839211464	0.0551603436470032	-0.0204037018120289
-3.76758575439453	-6.3767204284668	-13.8974704742432	-0.0972515642642975	0.0551241040229797	-0.0202594697475433
-3.76476144790649	-6.37338638305664	-13.8873662948608	-0.0972159579396248	0.0551648437976837	-0.0201225113123655
-3.76123952865601	-6.37203454971313	-13.879490852356	-0.0972254946827888	0.0552989207208157	-0.0199538338929415
-3.75504612922668	-6.37016677856445	-13.881796836853	-0.0971065387129784	0.0551190748810768	-0.0198835767805576
-3.75338745117188	-6.373694896698	-13.8684234619141	-0.0971110090613365	0.0552289448678494	-0.0196770709007978
-3.74733185768127	-6.36822748184204	-13.8677024841309	-0.0970553308725357	0.0551441870629787	-0.0195905342698097
-3.7450258731842	-6.37136459350586	-13.8543043136597	-0.096957229077816	0.0551858320832253	-0.0194411352276802
-3.74007534980774	-6.37105941772461	-13.8536176681519	-0.0969355255365372	0.055153600871563	-0.0193273555487394
-3.73426270484924	-6.36890840530396	-13.8500862121582	-0.0968398600816727	0.055060151964426	-0.0192390326410532
-3.73236703872681	-6.37304830551147	-13.8470191955566	-0.0967530161142349	0.055051427334547	-0.0191572885960341
-3.72738790512085	-6.36934757232666	-13.8395118713379	-0.0965570285916328	0.0549568124115467	-0.0190569404512644
-3.72485136985779	-6.36852025985718	-13.8304033279419	-0.0965684503316879	0.0549809411168098	-0.0189307928085327
-3.72091960906982	-6.36724376678467	-13.8279981613159	-0.0964060500264168	0.0548039488494396	-0.0188624672591686
-3.71948862075806	-6.37240505218506	-13.8243818283081	-0.0964654311537743	0.0548463612794876	-0.0188114047050476
-3.71880745887756	-6.37072372436523	-13.8129205703735	-0.0963898524641991	0.0548715479671955	-0.0188053492456675
-3.71703433990479	-6.37401247024536	-13.8009815216064	-0.0964101329445839	0.054739598184824	-0.0186904706060886
-3.7188732624054	-6.37134647369385	-13.7966060638428	-0.0963271409273148	0.0546539127826691	-0.0186979342252016
-3.71997356414795	-6.37591171264648	-13.7922267913818	-0.0963607653975487	0.0546376779675484	-0.0187141820788383
-3.72112274169922	-6.37302684783936	-13.7780447006226	-0.0963075831532478	0.054523479193449	-0.0187558215111494
-3.72304344177246	-6.37249565124512	-13.7720327377319	-0.0964358747005463	0.0545587651431561	-0.0188444014638662
-3.72412133216858	-6.37078380584717	-13.7676219940186	-0.0962843149900436	0.0544159412384033	-0.018774151802063
-3.72718095779419	-6.37397861480713	-13.7573709487915	-0.0963301286101341	0.0542132072150707	-0.0188682600855827
-3.72743725776672	-6.37181997299194	-13.7605180740356	-0.0963061973452568	0.0541782863438129	-0.0189414024353027
-3.73556518554688	-6.37111568450928	-13.7541551589966	-0.0962781235575676	0.0541855953633785	-0.0190471522510052
-3.73484969139099	-6.37290811538696	-13.7549171447754	-0.0963396802544594	0.054018959403038	-0.0191785357892513
-3.74296307563782	-6.37277126312256	-13.7462978363037	-0.0962612554430962	0.0539243370294571	-0.0191501621156931
-3.74792051315308	-6.37681436538696	-13.7526865005493	-0.0963083580136299	0.0538320913910866	-0.0192563310265541
-3.75765633583069	-6.37839317321777	-13.7567853927612	-0.0963221117854118	0.0537690334022045	-0.0194136649370193
-3.76403212547302	-6.38035249710083	-13.7563076019287	-0.0963906347751617	0.0536630265414715	-0.0195027701556683
-3.77071380615234	-6.37976884841919	-13.7607049942017	-0.0964062809944153	0.053606953471899	-0.0196655988693237
-3.78097248077393	-6.38652467727661	-13.7568359375	-0.0964628309011459	0.0535542853176594	-0.0197201762348413
-3.78629803657532	-6.38563585281372	-13.7563390731812	-0.0965207517147064	0.053536020219326	-0.0199183039367199
-3.79467868804932	-6.39186716079712	-13.7608137130737	-0.0965423882007599	0.0534822084009647	-0.0200911741703749
-3.80269122123718	-6.38532304763794	-13.7673892974854	-0.096536785364151	0.0534381046891212	-0.0202024858444929
-3.80972671508789	-6.38996362686157	-13.7609691619873	-0.0966637209057808	0.0533834286034107	-0.0204238165169954
-3.80997562408447	-6.38854360580444	-13.7604446411133	-0.0966984182596207	0.0532904267311096	-0.0205107796937227
-3.81558084487915	-6.3861837387085	-13.7523441314697	-0.0967785120010376	0.0533104315400124	-0.0206211823970079
-3.81837582588196	-6.3866720199585	-13.7582683563232	-0.0968467369675636	0.0531375482678413	-0.0207968521863222
-3.82034921646118	-6.38373994827271	-13.7515344619751	-0.0968945696949959	0.0531257055699825	-0.0208991467952728
-3.82375860214233	-6.37950325012207	-13.7492475509644	-0.0969214290380478	0.0530498176813126	-0.0209371894598007
-3.82435131072998	-6.38191986083984	-13.7391796112061	-0.0969967469573021	0.0531295612454414	-0.021031329408288
-3.82903051376343	-6.38009023666382	-13.7378454208374	-0.0970115140080452	0.0530683510005474	-0.0210178028792143
-3.8293719291687	-6.38133239746094	-13.7295684814453	-0.0970220342278481	0.0530843548476696	-0.0211026947945356
-3.82898473739624	-6.3834080696106	-13.7190284729004	-0.0970920473337173	0.0531054697930813	-0.0211347136646509
-3.82934427261353	-6.37799835205078	-13.7117958068848	-0.0970785319805145	0.0532347969710827	-0.0211052186787128
-3.82469081878662	-6.37783098220825	-13.7054901123047	-0.0970427766442299	0.0531651824712753	-0.0211058799177408
-3.82462573051453	-6.3811092376709	-13.6996459960938	-0.0970377400517464	0.0533310286700726	-0.0211174804717302
-3.82292509078979	-6.3799147605896	-13.6918563842773	-0.0969379767775536	0.0533723048865795	-0.0211205072700977
-3.8218822479248	-6.38271570205688	-13.6785612106323	-0.0969737023115158	0.0535153150558472	-0.0211697537451983
-3.81698966026306	-6.38217401504517	-13.6716861724854	-0.0969448462128639	0.0534967929124832	-0.0210630521178246
-3.81669688224792	-6.38338947296143	-13.6730327606201	-0.0969130471348763	0.0535924695432186	-0.0211187489330769
-3.8114972114563	-6.38418102264404	-13.6738147735596	-0.0968103930354118	0.0536434128880501	-0.0211219172924757
-3.81308388710022	-6.38453197479248	-13.6722993850708	-0.0967579856514931	0.0538146421313286	-0.0211187694221735
-3.80642819404602	-6.38641262054443	-13.6657342910767	-0.0967558622360229	0.0537673681974411	-0.0211171209812164
-3.80557560920715	-6.38885879516602	-13.6566562652588	-0.0967680588364601	0.0539555698633194	-0.0211049634963274
-3.80433487892151	-6.38442850112915	-13.6568794250488	-0.0966595262289047	0.0539871752262115	-0.0211367215961218
-3.80428624153137	-6.38958072662354	-13.6563816070557	-0.0966946855187416	0.0540630891919136	-0.0211884099990129
-3.80203771591187	-6.38982200622559	-13.6491746902466	-0.0966735631227493	0.0541393384337425	-0.0212166011333466
-3.80383086204529	-6.38871479034424	-13.6404552459717	-0.0966157391667366	0.0542188473045826	-0.0212350655347109
-3.80279517173767	-6.38422727584839	-13.6397857666016	-0.096574641764164	0.0543224439024925	-0.0212963335216045
-3.80367541313171	-6.3871374130249	-13.6350736618042	-0.0966066494584084	0.0544117987155914	-0.0213773082941771
-3.80030632019043	-6.38614463806152	-13.6350374221802	-0.0965694487094879	0.0543818548321724	-0.0214383006095886
-3.79973292350769	-6.38799905776978	-13.6307182312012	-0.0965571850538254	0.0544587187469006	-0.02159876935184
-3.79958319664001	-6.38697099685669	-13.6263513565063	-0.096469484269619	0.0544498153030872	-0.0216232500970364
-3.80331707000732	-6.38483572006226	-13.6207103729248	-0.0964479595422745	0.0544739775359631	-0.0217297896742821
-3.80430126190186	-6.38551044464111	-13.6185474395752	-0.0963757336139679	0.054463341832161	-0.0218512378633022
-3.80651164054871	-6.38584613800049	-13.6225690841675	-0.0963015705347061	0.0545295029878616	-0.0219750460237265
-3.80691695213318	-6.38500165939331	-13.6101398468018	-0.0963345840573311	0.0545120090246201	-0.022142831236124
-3.80778026580811	-6.38614845275879	-13.6086654663086	-0.0963042229413986	0.054532952606678	-0.022169329226017
-3.81034564971924	-6.38625621795654	-13.60546875	-0.0961421132087708	0.054459985345602	-0.0222577415406704
-3.81591176986694	-6.38621759414673	-13.6063938140869	-0.0961537659168243	0.0546288713812828	-0.0224069580435753
-3.81747627258301	-6.38779067993164	-13.6032609939575	-0.0960213020443916	0.054471381008625	-0.0225637499243021
-3.8216278553009	-6.39127779006958	-13.5916776657104	-0.0960155725479126	0.054576400667429	-0.0226457808166742
-3.82367944717407	-6.39281368255615	-13.5888643264771	-0.0959226116538048	0.054498266428709	-0.0227613709867001
-3.82794165611267	-6.39527416229248	-13.5820722579956	-0.0957826673984528	0.0545839816331863	-0.0228024013340473
-3.83161592483521	-6.39359045028687	-13.5853509902954	-0.0956719890236855	0.0545595921576023	-0.022965470328927
-3.82969427108765	-6.40227556228638	-13.574764251709	-0.0956692323088646	0.0544800646603107	-0.0231411959975958
-3.83825826644897	-6.39858961105347	-13.569239616394	-0.0955202281475067	0.0545030757784843	-0.0231159850955009
-3.84067749977112	-6.40604257583618	-13.5633592605591	-0.0954291149973869	0.0544190779328346	-0.0232607126235962
-3.84448027610779	-6.40595626831055	-13.5641832351685	-0.0953798741102219	0.0545098669826984	-0.0234264358878136
-3.84961318969727	-6.40667247772217	-13.5569362640381	-0.0951680094003677	0.0544098988175392	-0.0235251542180777
-3.85502076148987	-6.41016530990601	-13.5540609359741	-0.0951187685132027	0.0544188655912876	-0.0236979015171528
-3.8586745262146	-6.41407108306885	-13.5506553649902	-0.095050148665905	0.0543861612677574	-0.0237535610795021
-3.86309266090393	-6.41425132751465	-13.5360822677612	-0.0950018912553787	0.0544066615402699	-0.0239270646125078
-3.86807131767273	-6.41550540924072	-13.5441198348999	-0.0950127467513084	0.054311141371727	-0.0240899752825499
-3.87870240211487	-6.41788721084595	-13.5407447814941	-0.0948878452181816	0.0543631054461002	-0.0242007840424776
-3.88218927383423	-6.41806888580322	-13.5299711227417	-0.0948760658502579	0.0543485842645168	-0.0243428498506546
-3.88935732841492	-6.41734600067139	-13.5289297103882	-0.0948879718780518	0.0543708465993404	-0.0244449451565742
-3.89023280143738	-6.41905879974365	-13.5285949707031	-0.0948699414730072	0.0543510615825653	-0.0245376881211996
-3.89685273170471	-6.42090463638306	-13.5228509902954	-0.0948263704776764	0.0544117949903011	-0.0246420633047819
-3.90020489692688	-6.42000102996826	-13.5241966247559	-0.0948813930153847	0.0543889813125134	-0.0247497223317623
-3.90072917938232	-6.4203667640686	-13.5168704986572	-0.0948862060904503	0.0543939620256424	-0.0247241649776697
-3.90124273300171	-6.42001342773438	-13.5214672088623	-0.0949974730610847	0.0543504618108273	-0.0248768962919712
-3.90463757514954	-6.42028188705444	-13.5260915756226	-0.0949010699987412	0.0544494614005089	-0.0249715857207775
-3.90432524681091	-6.42018890380859	-13.5337409973145	-0.0950320363044739	0.0544558838009834	-0.0250159930437803
-3.90784382820129	-6.41768503189087	-13.534273147583	-0.0951529666781425	0.0545667670667171	-0.0252009332180023
-3.90629148483276	-6.41883993148804	-13.5369758605957	-0.0951988473534584	0.0545058511197567	-0.0251610856503248
-3.90891933441162	-6.41706848144531	-13.5363388061523	-0.0953366681933403	0.0546998716890812	-0.0252912044525146
-3.90623068809509	-6.41416645050049	-13.5436487197876	-0.0953811928629875	0.0547303669154644	-0.0254540611058474
-3.90819025039673	-6.41600942611694	-13.5449743270874	-0.0954885557293892	0.0548209324479103	-0.0254516918212175
-3.90279173851013	-6.40838766098022	-13.5462865829468	-0.0956002026796341	0.0548977330327034	-0.025565879419446
-3.89909315109253	-6.40545225143433	-13.5482425689697	-0.0957304015755653	0.0550203770399094	-0.0256144180893898
-3.89728569984436	-6.4005970954895	-13.5450429916382	-0.095900870859623	0.0550974272191525	-0.0256626904010773
-3.89337086677551	-6.39917135238647	-13.5523529052734	-0.0959938168525696	0.0552474744617939	-0.0257136728614569
-3.88622260093689	-6.39384078979492	-13.546688079834	-0.0960813611745834	0.055297676473856	-0.0257160328328609
-3.88690614700317	-6.39024829864502	-13.5455894470215	-0.0961457118391991	0.0555416420102119	-0.0257293563336134
-3.87854719161987	-6.38943672180176	-13.550555229187	-0.0962122157216072	0.0555656515061855	-0.0257116500288248
-3.87701821327209	-6.38704299926758	-13.5591564178467	-0.0964237749576569	0.0557736940681934	-0.0256995558738709
-3.87191867828369	-6.38453245162964	-13.5624685287476	-0.0964564085006714	0.0559225380420685	-0.0257346201688051
-3.87192749977112	-6.38670015335083	-13.562915802002	-0.0965424105525017	0.0560924410820007	-0.0256925411522388
-3.86501455307007	-6.38376522064209	-13.5640144348145	-0.0966189354658127	0.0562346652150154	-0.0256716720759869
-3.8630838394165	-6.38602113723755	-13.5666036605835	-0.0967887714505196	0.0563933290541172	-0.0256692282855511
-3.86082673072815	-6.38631534576416	-13.5761642456055	-0.0968684405088425	0.0565238296985626	-0.0256668571382761
-3.85725140571594	-6.38810729980469	-13.5742282867432	-0.0970244631171227	0.0567360818386078	-0.0256112590432167
-3.8541042804718	-6.38066959381104	-13.5715503692627	-0.0970749631524086	0.0568885803222656	-0.0256121065467596
-3.84992432594299	-6.38033390045166	-13.5770063400269	-0.0972201749682426	0.0571418479084969	-0.0256119091063738
-3.84502196311951	-6.37598180770874	-13.5783395767212	-0.0972626730799675	0.057173378765583	-0.0255709066987038
-3.83919835090637	-6.37874317169189	-13.5811252593994	-0.0974942445755005	0.0572472959756851	-0.0255474150180817
-3.83101892471313	-6.37516021728516	-13.5709714889526	-0.0975132212042809	0.057394165545702	-0.025532990694046
-3.82723665237427	-6.37006616592407	-13.5800018310547	-0.0976392477750778	0.0574973598122597	-0.0253861248493195
-3.82088208198547	-6.36842584609985	-13.5716190338135	-0.097731351852417	0.0575892329216003	-0.0253385454416275
-3.81027412414551	-6.36417198181152	-13.5774698257446	-0.0978287011384964	0.0576158724725246	-0.0252917483448982
-3.80889630317688	-6.36082553863525	-13.5757780075073	-0.0978368073701859	0.0578000023961067	-0.0252775326371193
-3.80116057395935	-6.35728073120117	-13.5684375762939	-0.0979387238621712	0.0577308982610703	-0.0251497719436884
-3.79341650009155	-6.35546827316284	-13.5608797073364	-0.0980763584375381	0.0578457675874233	-0.025094049051404
-3.78665995597839	-6.3510217666626	-13.5632352828979	-0.0981096923351288	0.0578902177512646	-0.0249869767576456
-3.78744673728943	-6.35261058807373	-13.5618963241577	-0.0982367172837257	0.0579394139349461	-0.0248986948281527
-3.78078961372375	-6.35006666183472	-13.5612707138062	-0.0982622280716896	0.0579660162329674	-0.024823697283864
-3.77959895133972	-6.35000801086426	-13.5631723403931	-0.0983256921172142	0.0580036081373692	-0.0246674120426178
-3.78056907653809	-6.34880828857422	-13.5697870254517	-0.0983611792325974	0.0581243075430393	-0.0245201978832483
-3.77700805664063	-6.35363864898682	-13.575740814209	-0.0984889194369316	0.0580999292433262	-0.0244327746331692
-3.77899551391602	-6.3525276184082	-13.5870265960693	-0.0986129194498062	0.0582056790590286	-0.0243253521621227
-3.77959871292114	-6.35545682907104	-13.5899381637573	-0.0987222567200661	0.0581982284784317	-0.0242088828235865
-3.77957630157471	-6.35813570022583	-13.5960464477539	-0.0987239181995392	0.0582850091159344	-0.0240141041576862
-3.78039312362671	-6.35507774353027	-13.5967664718628	-0.0987518802285194	0.0583014525473118	-0.0238928943872452
-3.77739834785461	-6.35979890823364	-13.6114368438721	-0.098869301378727	0.0582933276891708	-0.0237613543868065
-3.77583789825439	-6.36021184921265	-13.6207447052002	-0.0989440679550171	0.0583215989172459	-0.0235501769930124
-3.77560806274414	-6.35614395141602	-13.6232662200928	-0.0988970324397087	0.0583632849156857	-0.0234287735074759
-3.77231216430664	-6.35852766036987	-13.633412361145	-0.0990136861801147	0.0583544746041298	-0.0232351161539555
-3.77095603942871	-6.35599803924561	-13.6361103057861	-0.0990183278918266	0.0583941973745823	-0.0231273714452982
-3.76473808288574	-6.35680389404297	-13.6399831771851	-0.0990631505846977	0.0582987815141678	-0.0229326132684946
-3.76615953445435	-6.35937786102295	-13.6435928344727	-0.0990758538246155	0.0583302602171898	-0.0228043422102928
-3.7601044178009	-6.35469579696655	-13.6475086212158	-0.0991372242569923	0.0583568587899208	-0.0225989520549774
-3.75652241706848	-6.3567533493042	-13.6568899154663	-0.0991725251078606	0.0582885667681694	-0.0224064029753208
-3.7585608959198	-6.35973167419434	-13.6603736877441	-0.0991472750902176	0.0583817474544048	-0.0221737623214722
-3.75510334968567	-6.36113929748535	-13.6621685028076	-0.0991491973400116	0.0583328083157539	-0.0220462903380394
-3.75073719024658	-6.36677837371826	-13.6700611114502	-0.0992419049143791	0.0582979172468185	-0.0219453815370798
-3.75663256645203	-6.3616738319397	-13.6778583526611	-0.09919074177742	0.0582910403609276	-0.0216379407793283
-3.75337433815002	-6.36968040466309	-13.6916408538818	-0.0992466285824776	0.0582660771906376	-0.0214787665754557
-3.75503206253052	-6.37083530426025	-13.7051181793213	-0.099201500415802	0.0582082457840443	-0.0213023517280817
-3.75691771507263	-6.37376594543457	-13.7147397994995	-0.0993129163980484	0.0582429729402065	-0.0211010575294495
-3.75889468193054	-6.3765025138855	-13.7223024368286	-0.0993599146604538	0.0582090802490711	-0.0210765153169632
-3.76194071769714	-6.38394069671631	-13.7267627716064	-0.0993759483098984	0.0581799224019051	-0.0208531524986029
-3.76100182533264	-6.38278818130493	-13.7409105300903	-0.0994837060570717	0.0580270327627659	-0.0207294765859842
-3.76321387290955	-6.38273191452026	-13.7465286254883	-0.0994855239987373	0.0581301674246788	-0.0206441171467304
-3.76452589035034	-6.38326787948608	-13.7606945037842	-0.0995626747608185	0.0580457970499992	-0.0205709598958492
-3.76698565483093	-6.3798246383667	-13.7629661560059	-0.099692203104496	0.0580548606812954	-0.020575538277626
-3.76547002792358	-6.38240194320679	-13.7590284347534	-0.0997904166579247	0.0579399690032005	-0.0204049702733755
-3.76824975013733	-6.37538385391235	-13.7706336975098	-0.0997776389122009	0.0579206608235836	-0.0203670673072338
-3.7666118144989	-6.37332391738892	-13.7759389877319	-0.0998640954494476	0.0578761287033558	-0.0203379392623901
-3.76175808906555	-6.36746406555176	-13.7794466018677	-0.0998968258500099	0.0577343292534351	-0.0202715955674648
-3.7620997428894	-6.36846590042114	-13.7818202972412	-0.10007518529892	0.0576631091535091	-0.020246647298336
-3.75642919540405	-6.36638927459717	-13.7754974365234	-0.100005358457565	0.0576819218695164	-0.0201856102794409
-3.75717282295227	-6.36291933059692	-13.7780075073242	-0.100100763142109	0.0575644187629223	-0.0201482754200697
-3.75445032119751	-6.36045455932617	-13.7935733795166	-0.100081846117973	0.0574858300387859	-0.0201879646629095
-3.75688290596008	-6.36266851425171	-13.7926254272461	-0.100104935467243	0.0574758350849152	-0.0201867129653692
-3.753422498703	-6.3593373298645	-13.7939748764038	-0.100159890949726	0.057280708104372	-0.0201623067259789
-3.75422883033752	-6.35906839370728	-13.7998867034912	-0.100249715149403	0.0573121383786201	-0.0201718844473362
-3.75316882133484	-6.35493850708008	-13.8011379241943	-0.100212231278419	0.0572542883455753	-0.0202130675315857
-3.75757932662964	-6.35886240005493	-13.8022880554199	-0.100310623645782	0.0571766123175621	-0.020265506580472
-3.75848460197449	-6.35671281814575	-13.8081836700439	-0.100321933627129	0.0570144541561604	-0.0203251503407955
-3.76022505760193	-6.35467433929443	-13.8108367919922	-0.100315786898136	0.0569402649998665	-0.0203693993389606
-3.76242184638977	-6.35509872436523	-13.8160018920898	-0.100350052118301	0.0568224154412746	-0.0204298179596663
-3.77014303207397	-6.35514163970947	-13.8198585510254	-0.100423328578472	0.0567673295736313	-0.0205612126737833
-3.77382850646973	-6.357337474823	-13.8355197906494	-0.100466042757034	0.0565672628581524	-0.0206676628440619
-3.78110694885254	-6.36193037033081	-13.8394727706909	-0.10055235773325	0.0565551966428757	-0.0207808800041676
-3.78720998764038	-6.35814332962036	-13.8486061096191	-0.100589238107204	0.056380782276392	-0.0209120474755764
-3.79443264007568	-6.35915660858154	-13.8636178970337	-0.10060279071331	0.0562159232795238	-0.0210194755345583
-3.80369353294373	-6.35900688171387	-13.8812389373779	-0.100590974092484	0.0560618676245213	-0.0211509075015783
-3.80858659744263	-6.35842227935791	-13.8867969512939	-0.100595034658909	0.0559494644403458	-0.0213492289185524
-3.81325960159302	-6.36312532424927	-13.9010944366455	-0.100675612688065	0.0557660572230816	-0.0214666537940502
-3.82321858406067	-6.360999584198	-13.9164419174194	-0.100648991763592	0.055640559643507	-0.0214650314301252
-3.83109903335571	-6.36189556121826	-13.931547164917	-0.100657105445862	0.0556029975414276	-0.0216672942042351
-3.83187937736511	-6.36422920227051	-13.9372234344482	-0.100612759590149	0.0553199835121632	-0.021728191524744
-3.83954882621765	-6.36455535888672	-13.9557638168335	-0.100580498576164	0.0552218332886696	-0.0218922570347786
-3.8455445766449	-6.37020969390869	-13.9649133682251	-0.10062962025404	0.0550970509648323	-0.022013308480382
-3.84698057174683	-6.36762475967407	-13.9839611053467	-0.100537478923798	0.0549339093267918	-0.0220810379832983
-3.85355806350708	-6.37337875366211	-13.9945964813232	-0.100546754896641	0.0547789521515369	-0.0221700649708509
-3.85876655578613	-6.37315893173218	-14.0081548690796	-0.100463427603245	0.0547123700380325	-0.0222204178571701
-3.86190533638	-6.38253450393677	-14.021032333374	-0.100546561181545	0.0545249134302139	-0.0224488247185946
-3.86278891563416	-6.38061332702637	-14.0335092544556	-0.100412547588348	0.0543272793292999	-0.0225356798619032
-3.87187671661377	-6.38035106658936	-14.0458841323853	-0.100479952991009	0.05424764752388	-0.0226402599364519
-3.87789750099182	-6.38340854644775	-14.0603685379028	-0.100321143865585	0.0539568774402142	-0.0227180980145931
-3.88482642173767	-6.38868761062622	-14.0716161727905	-0.100404918193817	0.0539044626057148	-0.0228449497371912
-3.89120078086853	-6.38423109054565	-14.0871515274048	-0.100316055119038	0.0536927953362465	-0.0230358485132456
-3.89710879325867	-6.39061784744263	-14.0909910202026	-0.100351423025131	0.053594134747982	-0.0231915209442377
-3.89904594421387	-6.38887071609497	-14.1007041931152	-0.100311443209648	0.0533384904265404	-0.0231917202472687
-3.90726017951965	-6.3893723487854	-14.113452911377	-0.100239709019661	0.0531853884458542	-0.0233194231987
-3.91197752952576	-6.39340400695801	-14.1249532699585	-0.100283056497574	0.0530350208282471	-0.02339256554842
-3.9211094379425	-6.39031076431274	-14.1416578292847	-0.10022908449173	0.0529912412166595	-0.0235915780067444
-3.92564725875854	-6.39384126663208	-14.1392459869385	-0.100299969315529	0.0527705103158951	-0.023660309612751
-3.93142127990723	-6.39395761489868	-14.1500768661499	-0.10018427670002	0.0526240617036819	-0.0237312242388725
-3.94054198265076	-6.39638757705688	-14.1548156738281	-0.100244119763374	0.0524915307760239	-0.0237437169998884
-3.94266986846924	-6.39775943756104	-14.1638956069946	-0.100153066217899	0.0524693876504898	-0.0237954687327147
-3.94838619232178	-6.399094581604	-14.1728219985962	-0.100221619009972	0.0524142384529114	-0.0238680895417929
-3.94786548614502	-6.39823055267334	-14.1781101226807	-0.100222766399384	0.0522848330438137	-0.0239541884511709
-3.95435047149658	-6.39931726455688	-14.1814270019531	-0.100191451609135	0.0522259920835495	-0.023927167057991
-3.95643782615662	-6.40152883529663	-14.1858968734741	-0.100199207663536	0.0521697662770748	-0.0239594280719757
-3.95409893989563	-6.4004373550415	-14.1948728561401	-0.100136011838913	0.0520827174186707	-0.0240244958549738
-3.9594292640686	-6.40140104293823	-14.1961259841919	-0.100158020853996	0.0521438978612423	-0.0240976549685001
-3.9559051990509	-6.40111351013184	-14.1952953338623	-0.100155845284462	0.0521194599568844	-0.0242406334728003
-3.95797801017761	-6.40243482589722	-14.2017860412598	-0.100112795829773	0.0521563664078712	-0.0241439882665873
-3.95694875717163	-6.39899015426636	-14.2032384872437	-0.1001096367836	0.0520922280848026	-0.0242072176188231
-3.95837187767029	-6.40143632888794	-14.2082653045654	-0.100199639797211	0.0522116459906101	-0.0242503564804792
-3.96031713485718	-6.40157747268677	-14.2089929580688	-0.100188404321671	0.0522731095552444	-0.0243442431092262
-3.95820951461792	-6.4011058807373	-14.2046918869019	-0.100282296538353	0.0523655079305172	-0.0243734288960695
-3.96138882637024	-6.40035343170166	-14.2005052566528	-0.100344270467758	0.0524342730641365	-0.0243547484278679
-3.95564484596252	-6.4003472328186	-14.2016944885254	-0.100335597991943	0.0525223165750504	-0.0243934467434883
-3.95937395095825	-6.39985990524292	-14.1992139816284	-0.100400261580944	0.0527678094804287	-0.024405749514699
-3.96043539047241	-6.39865446090698	-14.1968278884888	-0.10050730407238	0.0528783313930035	-0.0244650729000568
-3.95693302154541	-6.40152454376221	-14.1944313049316	-0.100630387663841	0.0530825071036816	-0.0245459210127592
-3.96185946464539	-6.40269088745117	-14.191180229187	-0.10076367855072	0.0532430782914162	-0.024527782574296
-3.96329808235168	-6.39766645431519	-14.190954208374	-0.100859858095646	0.0535110421478748	-0.0245675500482321
-3.96717667579651	-6.4026517868042	-14.1933574676514	-0.101016208529472	0.0537854470312595	-0.0246964599937201
-3.96373057365417	-6.40130805969238	-14.188720703125	-0.101158551871777	0.0538996458053589	-0.0248099844902754
-3.97049236297607	-6.40251493453979	-14.1857099533081	-0.1013053804636	0.0542506836354733	-0.0248713865876198
-3.96719217300415	-6.39985704421997	-14.1889133453369	-0.101483322679996	0.0544443614780903	-0.0249425154179335
-3.96796274185181	-6.3934760093689	-14.1896905899048	-0.101585634052753	0.0547626987099648	-0.0250860452651978
-3.96703243255615	-6.39621925354004	-14.1865186691284	-0.10176444798708	0.0549576729536057	-0.0251243934035301
-3.96279978752136	-6.39086246490479	-14.1836347579956	-0.101937912404537	0.0551850721240044	-0.0252424273639917
-3.96221613883972	-6.39224052429199	-14.1780309677124	-0.102076537907124	0.0554371625185013	-0.0253536831587553
-3.95826125144959	-6.38605451583862	-14.1747121810913	-0.102168582379818	0.0556530654430389	-0.025401271879673
-3.95654487609863	-6.38548183441162	-14.1740884780884	-0.102349661290646	0.0559741333127022	-0.0255597718060017
-3.95216917991638	-6.38316965103149	-14.1622800827026	-0.102567441761494	0.0562420226633549	-0.0256340354681015
-3.9516875743866	-6.38200187683105	-14.1688652038574	-0.102560088038445	0.0563886240124702	-0.0257616806775332
-3.94947242736816	-6.38348817825317	-14.1598243713379	-0.102864868938923	0.0567203126847744	-0.0258013494312763
-3.94596171379089	-6.37439346313477	-14.1545600891113	-0.102963156998158	0.0569491386413574	-0.0259731151163578
-3.94892430305481	-6.37560987472534	-14.1449375152588	-0.103188097476959	0.0572710894048214	-0.0260574147105217
-3.94683432579041	-6.37189531326294	-14.1419954299927	-0.103366330265999	0.0574741959571838	-0.0261764526367188
-3.94840168952942	-6.3708701133728	-14.1411981582642	-0.103481933474541	0.0577252767980099	-0.0263424720615149
-3.94698667526245	-6.37399387359619	-14.1336317062378	-0.103615216910839	0.0579881630837917	-0.0264386106282473
-3.94597482681274	-6.3649468421936	-14.128849029541	-0.103745006024837	0.058144923299551	-0.0265209004282951
-3.94575715065002	-6.36721467971802	-14.1241884231567	-0.103961884975433	0.0584710650146008	-0.026613237336278
-3.94376540184021	-6.36195707321167	-14.1225233078003	-0.103917866945267	0.0586449019610882	-0.0267203152179718
-3.94470024108887	-6.36236810684204	-14.1213903427124	-0.104083232581615	0.0588076077401638	-0.0268236231058836
-3.94138813018799	-6.36010074615479	-14.1201992034912	-0.104144185781479	0.0589614324271679	-0.0268927942961454
-3.9468731880188	-6.35984706878662	-14.1190595626831	-0.104193843901157	0.059137511998415	-0.026953836902976
-3.94336724281311	-6.35762310028076	-14.1198406219482	-0.104264177381992	0.0592533946037292	-0.0270590726286173
-3.94595384597778	-6.36012554168701	-14.1170139312744	-0.104290522634983	0.0594100803136826	-0.027128491550684
-3.94178557395935	-6.35890531539917	-14.1221723556519	-0.104253605008125	0.0595001764595509	-0.0272422470152378
-3.94521284103394	-6.36415147781372	-14.1248502731323	-0.104248881340027	0.0596942156553268	-0.027295708656311
-3.94779324531555	-6.36221742630005	-14.1165657043457	-0.104353800415993	0.0598095469176769	-0.027263330295682
-3.94616627693176	-6.36314630508423	-14.1244201660156	-0.104260116815567	0.0599168986082077	-0.0273318737745285
-3.95123410224915	-6.36758470535278	-14.1167573928833	-0.104174137115479	0.0601873099803925	-0.0272907372564077
-3.95123791694641	-6.37208414077759	-14.1199350357056	-0.104159645736217	0.0602435655891895	-0.0273258667439222
-3.95082354545593	-6.3781943321228	-14.1105909347534	-0.104133397340775	0.0604036748409271	-0.0272984225302935
-3.95175290107727	-6.37873935699463	-14.1084508895874	-0.103959321975708	0.0605066977441311	-0.0272116102278233
-3.95672535896301	-6.38350582122803	-14.1069917678833	-0.103951044380665	0.0607066787779331	-0.0272180959582329
-3.95324516296387	-6.38533449172974	-14.1067848205566	-0.103822059929371	0.0607439056038857	-0.0271272137761116
-3.95634484291077	-6.39248466491699	-14.1046943664551	-0.103745296597481	0.0609576813876629	-0.0271094646304846
-3.95617938041687	-6.39265108108521	-14.1114931106567	-0.103591404855251	0.0610236525535584	-0.0271464679390192
-3.95852971076965	-6.39980125427246	-14.1051740646362	-0.103495165705681	0.0611690916121006	-0.0269665755331516
-3.95813298225403	-6.4048867225647	-14.1054010391235	-0.103461936116219	0.0612369701266289	-0.0268601458519697
-3.96081328392029	-6.4103536605835	-14.111517906189	-0.103299684822559	0.0614591464400291	-0.0268179420381784
-3.95896482467651	-6.41498470306396	-14.1173400878906	-0.103202544152737	0.0614416338503361	-0.0266596172004938
-3.96242070198059	-6.42058038711548	-14.1139879226685	-0.103092633187771	0.0616570524871349	-0.0266174580901861
-3.96172738075256	-6.43060636520386	-14.1124277114868	-0.102914668619633	0.0616719871759415	-0.026410972699523
-3.96535348892212	-6.435631275177	-14.1135177612305	-0.102751441299915	0.061805285513401	-0.0262745507061481
-3.96744394302368	-6.44441890716553	-14.121922492981	-0.102752931416035	0.0619669482111931	-0.0261525046080351
-3.96898221969604	-6.44659233093262	-14.1247444152832	-0.102473706007004	0.061978954821825	-0.0260427128523588
-3.97128844261169	-6.45506954193115	-14.1281719207764	-0.102446049451828	0.0621923469007015	-0.0258620046079159
-3.97262501716614	-6.4601149559021	-14.1306266784668	-0.102234475314617	0.0622383654117584	-0.0257195476442575
-3.97452235221863	-6.4701976776123	-14.1294288635254	-0.102175898849964	0.0623656995594502	-0.0255874413996935
-3.97465705871582	-6.47489500045776	-14.1439952850342	-0.102111473679543	0.0623204074800015	-0.0254483092576265
-3.97524523735046	-6.47833204269409	-14.1490850448608	-0.102089762687683	0.0623971335589886	-0.0252930112183094
-3.97195935249329	-6.47936153411865	-14.1509342193604	-0.102112002670765	0.0624373443424702	-0.0252314284443855
-3.97693109512329	-6.48332548141479	-14.1531324386597	-0.101982399821281	0.0625801831483841	-0.0251494981348515
-3.98171043395996	-6.48514747619629	-14.15110206604	-0.102121092379093	0.0626209825277328	-0.0250741932541132
-3.98429155349731	-6.48671436309814	-14.1696090698242	-0.102001965045929	0.0628058761358261	-0.0251559559255838
-3.98727226257324	-6.49203634262085	-14.1696805953979	-0.101970113813877	0.0630026683211327	-0.0251562036573887
-3.98910522460938	-6.49542808532715	-14.174934387207	-0.10203792899847	0.0631426349282265	-0.0252160336822271
-3.99091577529907	-6.49888277053833	-14.1707887649536	-0.102127194404602	0.0633493289351463	-0.0251412130892277
-3.98880791664124	-6.50494527816772	-14.1680278778076	-0.102012500166893	0.0634187608957291	-0.0251505933701992
-3.98825287818909	-6.50804233551025	-14.1784477233887	-0.102012775838375	0.0636173337697983	-0.0251665003597736
-3.98583006858826	-6.50870990753174	-14.1807298660278	-0.102012440562248	0.0637991577386856	-0.025119137018919
-3.98093438148499	-6.50936937332153	-14.1843109130859	-0.101989030838013	0.0638979822397232	-0.0251985602080822
-3.98360705375671	-6.51672983169556	-14.1880235671997	-0.102009743452072	0.0640232861042023	-0.0250822976231575
-3.97913455963135	-6.51640796661377	-14.187087059021	-0.10199923068285	0.0641459375619888	-0.0251453407108784
-3.97900819778442	-6.51890993118286	-14.189923286438	-0.101935274899006	0.0643129721283913	-0.0252036917954683
-3.97850251197815	-6.51858711242676	-14.1962547302246	-0.101973816752434	0.064421609044075	-0.0251663029193878
-3.97782206535339	-6.51804304122925	-14.1988983154297	-0.102025181055069	0.0646209120750427	-0.0252756625413895
-3.97935056686401	-6.52265310287476	-14.1865835189819	-0.101965174078941	0.0647427067160606	-0.0252388790249825
-3.98012948036194	-6.52126407623291	-14.1857204437256	-0.101994849741459	0.0648590177297592	-0.0252593327313662
-3.97801804542542	-6.52825117111206	-14.1981897354126	-0.102133102715015	0.0650337189435959	-0.0253321956843138
-3.97564101219177	-6.52477598190308	-14.202675819397	-0.102169498801231	0.0652400031685829	-0.0254767332226038
-3.98309683799744	-6.5275182723999	-14.1984663009644	-0.102265879511833	0.065472736954689	-0.0255822166800499
-3.98180079460144	-6.52897882461548	-14.1999187469482	-0.102351404726505	0.0655381754040718	-0.0256214085966349
-3.98515653610229	-6.53046035766602	-14.1975049972534	-0.10231426358223	0.0656524673104286	-0.0257928110659122
-3.98411846160889	-6.53179359436035	-14.2087841033936	-0.102482222020626	0.0658131837844849	-0.0258904956281185
-3.99088478088379	-6.5302357673645	-14.2104244232178	-0.102597586810589	0.0659908875823021	-0.0259913671761751
-3.9900758266449	-6.52998065948486	-14.2048931121826	-0.10277833789587	0.0660908967256546	-0.0261416118592024
-3.99440836906433	-6.53259325027466	-14.2039642333984	-0.102822631597519	0.0662267059087753	-0.0262184850871563
-3.99482774734497	-6.53277778625488	-14.1903791427612	-0.102958999574184	0.0663463473320007	-0.0262531191110611
-3.9952220916748	-6.53017950057983	-14.2059621810913	-0.103083983063698	0.0664795711636543	-0.0264672581106424
-4.00112152099609	-6.53037881851196	-14.2056694030762	-0.103178791701794	0.0666516795754433	-0.0265621058642864
-4.0021710395813	-6.5294942855835	-14.2007713317871	-0.103349044919014	0.0667413026094437	-0.0267095658928156
-4.00489330291748	-6.53191041946411	-14.1966218948364	-0.103491015732288	0.0668905526399612	-0.026825126260519
-4.00715684890747	-6.53382062911987	-14.1916694641113	-0.103601902723312	0.0669025480747223	-0.0269298888742924
-4.0098352432251	-6.53296804428101	-14.2086715698242	-0.10375452041626	0.0671361461281776	-0.0271651167422533
-4.0137882232666	-6.53299474716187	-14.1941299438477	-0.103851608932018	0.0671517625451088	-0.0272846482694149
-4.0159125328064	-6.53226184844971	-14.1950464248657	-0.103970557451248	0.0672722905874252	-0.0274451337754726
-4.0207085609436	-6.53522253036499	-14.1904268264771	-0.104083500802517	0.0673739388585091	-0.0275306813418865
-4.02155923843384	-6.53002691268921	-14.1823806762695	-0.104084022343159	0.067433200776577	-0.0277139507234097
-4.02549648284912	-6.53341674804688	-14.1910820007324	-0.10425391793251	0.0674229711294174	-0.027863634750247
-4.03050947189331	-6.53363466262817	-14.1872968673706	-0.104291036725044	0.0675021633505821	-0.0280127227306366
-4.03255701065063	-6.53304719924927	-14.1845951080322	-0.10447121411562	0.0675012394785881	-0.0282127112150192
-4.03251123428345	-6.53286504745483	-14.1841421127319	-0.104529209434986	0.0674732849001884	-0.0283960923552513
-4.0395884513855	-6.53440141677856	-14.1782779693604	-0.104707881808281	0.0676716715097427	-0.0285774655640125
-4.04240703582764	-6.53468704223633	-14.1845979690552	-0.104699395596981	0.0675040930509567	-0.0288448948413134
-4.04701328277588	-6.53527450561523	-14.1728582382202	-0.104869358241558	0.0674598291516304	-0.0290368013083935
-4.05324029922485	-6.53281545639038	-14.179271697998	-0.104872032999992	0.067395307123661	-0.0292294602841139
-4.06082773208618	-6.53260946273804	-14.1755666732788	-0.104945100843906	0.0673685818910599	-0.0294724814593792
-4.06350469589233	-6.53103685379028	-14.1680088043213	-0.105084873735905	0.0672014206647873	-0.0296667218208313
-4.07307767868042	-6.53054237365723	-14.1778335571289	-0.105177000164986	0.0671702548861504	-0.0299813542515039
-4.07821607589722	-6.53435897827148	-14.1738986968994	-0.105189524590969	0.0670047923922539	-0.0301817897707224
-4.08824968338013	-6.52990770339966	-14.1725845336914	-0.105258733034134	0.0668796449899673	-0.0304048620164394
-4.09371280670166	-6.53000688552856	-14.1759567260742	-0.105409771203995	0.0667225196957588	-0.0306766107678413
-4.10174322128296	-6.52862119674683	-14.1769866943359	-0.105386331677437	0.0665807351469994	-0.0308476146310568
-4.11089658737183	-6.53107643127441	-14.1844472885132	-0.105435222387314	0.0663565695285797	-0.0311330985277891
-4.1156268119812	-6.53260326385498	-14.1890630722046	-0.10555187612772	0.066257506608963	-0.031370472162962
-4.12784337997437	-6.53442716598511	-14.1858959197998	-0.105559095740318	0.0660791769623756	-0.031543355435133
-4.13391399383545	-6.53353834152222	-14.1906137466431	-0.105517812073231	0.065916895866394	-0.0317264050245285
-4.14530944824219	-6.53565740585327	-14.1942806243896	-0.105649627745152	0.0657743811607361	-0.0319745168089867
-4.15106010437012	-6.53693675994873	-14.1935262680054	-0.105626806616783	0.0655598789453506	-0.0322611592710018
-4.15923404693604	-6.53759098052979	-14.1975564956665	-0.105670683085918	0.0655199661850929	-0.0325261168181896
-4.16482162475586	-6.53731536865234	-14.2034893035889	-0.105720587074757	0.0652582049369812	-0.0327056236565113
-4.17502450942993	-6.53928375244141	-14.2094678878784	-0.105690099298954	0.065061129629612	-0.0329580418765545
-4.17981433868408	-6.53843355178833	-14.225830078125	-0.105719961225986	0.0648660436272621	-0.0332420505583286
-4.18842124938965	-6.53903675079346	-14.2333364486694	-0.105716668069363	0.0647109672427177	-0.0335060991346836
-4.18974161148071	-6.53925800323486	-14.2423534393311	-0.105698563158512	0.0643927454948425	-0.0338313914835453
-4.19702816009521	-6.53790473937988	-14.248927116394	-0.105708390474319	0.0641662329435349	-0.0339893661439419
-4.20032262802124	-6.53500080108643	-14.2538995742798	-0.105626180768013	0.0638290196657181	-0.0342625565826893
-4.20730495452881	-6.53539323806763	-14.2679738998413	-0.105722986161709	0.0636762827634811	-0.0345235951244831
-4.21287107467651	-6.53270101547241	-14.2727890014648	-0.10570178180933	0.0633754208683968	-0.0347451008856297
-4.21532773971558	-6.53263664245605	-14.2833023071289	-0.105620868504047	0.0631182789802551	-0.035043366253376
-4.22171974182129	-6.53573274612427	-14.2912626266479	-0.105649001896381	0.0628803074359894	-0.0351771116256714
-4.22549962997437	-6.53245258331299	-14.2878789901733	-0.105485677719116	0.062627837061882	-0.0353974886238575
-4.23175096511841	-6.53784704208374	-14.3059825897217	-0.105462096631527	0.0623260848224163	-0.0355874486267567
-4.23838138580322	-6.53654384613037	-14.3158483505249	-0.105374291539192	0.0620414651930332	-0.0357298590242863
-4.24230194091797	-6.53930330276489	-14.3227415084839	-0.105329029262066	0.0617858804762363	-0.0359515398740768
-4.24448204040527	-6.53962993621826	-14.3338251113892	-0.105248637497425	0.0615032278001308	-0.0360201448202133
-4.25081157684326	-6.54060077667236	-14.3382139205933	-0.105253428220749	0.0612988770008087	-0.0361662171781063
-4.25950908660889	-6.54238986968994	-14.359055519104	-0.104964844882488	0.060895249247551	-0.0364419221878052
-4.2634129524231	-6.55294704437256	-14.3610038757324	-0.105096377432346	0.06073934212327	-0.0365483723580837
-4.26440095901489	-6.54655933380127	-14.3674774169922	-0.104950182139874	0.0604606904089451	-0.0367148034274578
-4.27285718917847	-6.54773473739624	-14.3747186660767	-0.104839466512203	0.0602898187935352	-0.0368686728179455
-4.27503776550293	-6.54788827896118	-14.380687713623	-0.104816108942032	0.0599607117474079	-0.0369837693870068
-4.27860164642334	-6.55104112625122	-14.3940677642822	-0.104672349989414	0.0597061477601528	-0.0371942669153214
-4.27851676940918	-6.55375385284424	-14.3951807022095	-0.104624576866627	0.0593501217663288	-0.0373516790568829
-4.28505611419678	-6.55110645294189	-14.4061183929443	-0.104457162320614	0.059227392077446	-0.0374461598694324
-4.27960205078125	-6.54880237579346	-14.4110078811646	-0.104442231357098	0.0588541589677334	-0.0376041010022163
-4.27907228469849	-6.54971933364868	-14.4139499664307	-0.104256734251976	0.058520469814539	-0.0377347618341446
-4.28259420394897	-6.55000066757202	-14.4255285263062	-0.104249313473701	0.0582211129367352	-0.0379189401865005
-4.28004693984985	-6.54931354522705	-14.4298696517944	-0.104120530188084	0.0578813068568707	-0.0381349138915539
-4.28271436691284	-6.55318069458008	-14.4382305145264	-0.10400801897049	0.0576005689799786	-0.0382847413420677
-4.28126430511475	-6.54974794387817	-14.4508838653564	-0.103948466479778	0.0572069957852364	-0.0384879857301712
-4.28586959838867	-6.55188798904419	-14.4539928436279	-0.103850834071636	0.0569431595504284	-0.0387249402701855
-4.28531742095947	-6.55402803421021	-14.4664154052734	-0.10374840348959	0.0565489269793034	-0.0389727391302586
-4.28900146484375	-6.55522918701172	-14.4689950942993	-0.103731617331505	0.0562070235610008	-0.0393205843865871
-4.29220819473267	-6.55536031723022	-14.4726896286011	-0.103637427091599	0.0558379888534546	-0.0394565984606743
-4.29510736465454	-6.55379343032837	-14.4804487228394	-0.103521779179573	0.0553606115281582	-0.039704468101263
-4.30118703842163	-6.55452442169189	-14.485239982605	-0.103451512753963	0.055009052157402	-0.0399201214313507
-4.30485868453979	-6.5519495010376	-14.4931325912476	-0.103437326848507	0.0545995943248272	-0.0401774756610394
-4.31058311462402	-6.55331659317017	-14.4964532852173	-0.103435084223747	0.0542273372411728	-0.0404638722538948
-4.31876087188721	-6.5525107383728	-14.4976110458374	-0.103394076228142	0.05386146530509	-0.0405313037335873
-4.32754611968994	-6.55708837509155	-14.5080184936523	-0.103415742516518	0.0533920302987099	-0.0407478176057339
-4.33335590362549	-6.55883169174194	-14.5151844024658	-0.103332981467247	0.0530452094972134	-0.0409850776195526
-4.34344291687012	-6.55592107772827	-14.5226831436157	-0.103369131684303	0.0527022518217564	-0.0412091314792633
-4.34914112091064	-6.55760478973389	-14.5325479507446	-0.103298515081406	0.0523012541234493	-0.0415498614311218
-4.35667133331299	-6.55484485626221	-14.5335149765015	-0.103324018418789	0.0519868768751621	-0.0416536070406437
-4.36308145523071	-6.55851697921753	-14.5426454544067	-0.103384606540203	0.0515258125960827	-0.0418662764132023
-4.37033653259277	-6.55714130401611	-14.5562524795532	-0.103281535208225	0.0512657426297665	-0.0420914627611637
-4.37302350997925	-6.55838203430176	-14.5631055831909	-0.103361926972866	0.0509020574390888	-0.0423165746033192
-4.37703657150269	-6.5590934753418	-14.5596790313721	-0.10338106751442	0.0505707338452339	-0.0425030663609505
-4.38360023498535	-6.5615234375	-14.5716876983643	-0.103420481085777	0.0503223203122616	-0.0426226146519184
-4.38672351837158	-6.55983018875122	-14.5766658782959	-0.103380143642426	0.0499177798628807	-0.0427635163068771
-4.38919973373413	-6.56551122665405	-14.583459854126	-0.103488944470882	0.0497829988598824	-0.0428842753171921
-4.39246273040771	-6.55920743942261	-14.5886402130127	-0.103378802537918	0.0494758784770966	-0.043088473379612
-4.39753246307373	-6.56414079666138	-14.5972242355347	-0.103454299271107	0.0492309741675854	-0.0432505272328854
-4.3946704864502	-6.56279945373535	-14.5962419509888	-0.103464812040329	0.0489992909133434	-0.0432432182133198
-4.39850759506226	-6.56578159332275	-14.5975551605225	-0.103479459881783	0.0489257201552391	-0.0433504804968834
-4.39843988418579	-6.56608390808105	-14.6078681945801	-0.103491760790348	0.0487274006009102	-0.0433686152100563
-4.40097856521606	-6.5621190071106	-14.60999584198	-0.103490598499775	0.0486619174480438	-0.0434920899569988
-4.39563322067261	-6.56565475463867	-14.6054801940918	-0.103612378239632	0.0485342256724834	-0.0435292422771454
-4.39748287200928	-6.56889200210571	-14.6047096252441	-0.103519394993782	0.0484749563038349	-0.0435906834900379
-4.39606094360352	-6.56926965713501	-14.6038656234741	-0.103621937334538	0.0483242273330688	-0.0436369553208351
-4.39246463775635	-6.56770944595337	-14.6064901351929	-0.103560663759708	0.0482968986034393	-0.0437465831637383
-4.39292097091675	-6.56600189208984	-14.6076507568359	-0.10354795306921	0.048248253762722	-0.043784286826849
-4.39056539535522	-6.56478643417358	-14.6042766571045	-0.103600263595581	0.0482060834765434	-0.0438096970319748
-4.38969469070435	-6.56801509857178	-14.6055421829224	-0.10363033413887	0.0481593422591686	-0.0438449680805206
-4.3891019821167	-6.56534337997437	-14.594482421875	-0.103622123599052	0.0481311492621899	-0.0438435673713684
-4.38926410675049	-6.56745910644531	-14.6090602874756	-0.103680968284607	0.0482799559831619	-0.0439597368240356
-4.38854932785034	-6.56742334365845	-14.6026020050049	-0.103726141154766	0.0481884144246578	-0.0439381524920464
-4.38879251480103	-6.56622743606567	-14.6007127761841	-0.103787526488304	0.0482529513537884	-0.0440045073628426
-4.38956451416016	-6.56713962554932	-14.599196434021	-0.103841096162796	0.0482335761189461	-0.0440458692610264
-4.39007997512817	-6.56571483612061	-14.5910577774048	-0.103943683207035	0.0482728779315948	-0.0441002212464809
-4.38701438903809	-6.56671142578125	-14.6097269058228	-0.104057140648365	0.048220831900835	-0.0441949814558029
-4.39141082763672	-6.56509256362915	-14.6028757095337	-0.104065388441086	0.0482802726328373	-0.0442309007048607
-4.39253091812134	-6.56343984603882	-14.6079540252686	-0.104111887514591	0.0483135208487511	-0.0443818122148514
-4.3888635635376	-6.55962085723877	-14.603569984436	-0.104187279939651	0.0482678301632404	-0.0444208309054375
-4.39036321640015	-6.55773067474365	-14.5922412872314	-0.104309007525444	0.0483698844909668	-0.0445160493254662
-4.3861870765686	-6.55601692199707	-14.6028442382813	-0.104356154799461	0.048308651894331	-0.0445643104612827
-4.38889932632446	-6.55426502227783	-14.5975456237793	-0.104569181799889	0.0484282113611698	-0.0446033142507076
-4.38523006439209	-6.54950904846191	-14.5898160934448	-0.104631155729294	0.0484456829726696	-0.0446889847517014
-4.38461875915527	-6.54692602157593	-14.582145690918	-0.104648880660534	0.048557173460722	-0.0447000116109848
-4.38397169113159	-6.54291296005249	-14.5801582336426	-0.104828201234341	0.048506174236536	-0.0447016879916191
-4.38387775421143	-6.54043006896973	-14.5804386138916	-0.104923389852047	0.0486717857420444	-0.0448098480701447
-4.37943363189697	-6.54032278060913	-14.5684814453125	-0.105010852217674	0.0486928373575211	-0.0448412746191025
-4.38149881362915	-6.5375075340271	-14.5682058334351	-0.105093009769917	0.0488078221678734	-0.0448474809527397
-4.37772274017334	-6.53153371810913	-14.5571117401123	-0.105252183973789	0.0488909296691418	-0.0448684617877007
-4.37704849243164	-6.52860736846924	-14.5524301528931	-0.105209290981293	0.0489511787891388	-0.0448193736374378
-4.37494230270386	-6.52848148345947	-14.5459566116333	-0.105391018092632	0.0490728840231895	-0.044891644269228
-4.37093830108643	-6.52679204940796	-14.539589881897	-0.105439230799675	0.0491343215107918	-0.0449079275131226
-4.37283849716187	-6.52424621582031	-14.5302934646606	-0.10547037422657	0.0491903871297836	-0.0448454134166241
-4.36770439147949	-6.51783323287964	-14.5260858535767	-0.105566419661045	0.0492718890309334	-0.0448328852653503
-4.36791038513184	-6.51932096481323	-14.5161209106445	-0.105648055672646	0.0493131838738918	-0.0448208674788475
-4.36291551589966	-6.51458835601807	-14.5115385055542	-0.10563687980175	0.0493440367281437	-0.0447941720485687
-4.36221218109131	-6.51422595977783	-14.5034685134888	-0.105823129415512	0.0495547205209732	-0.0448171757161617
-4.3592643737793	-6.51101112365723	-14.4967088699341	-0.105775311589241	0.0494366064667702	-0.0447600483894348
-4.36145734786987	-6.51054620742798	-14.4873313903809	-0.105780683457851	0.0494839623570442	-0.0446459278464317
-4.35440635681152	-6.50452327728271	-14.4900426864624	-0.105855025351048	0.0495190173387527	-0.0446539260447025
-4.35358190536499	-6.50381946563721	-14.4861297607422	-0.105845265090466	0.0495464652776718	-0.0445826761424541
-4.34958505630493	-6.50019073486328	-14.4810228347778	-0.105893522500992	0.0494631305336952	-0.0445311181247234
-4.35077381134033	-6.49928665161133	-14.47119140625	-0.105921916663647	0.0495925098657608	-0.044407494366169
-4.34603643417358	-6.49841976165771	-14.4585103988647	-0.105927303433418	0.0495027266442776	-0.0442876704037189
-4.34772396087646	-6.49952459335327	-14.466420173645	-0.106039702892303	0.0496225208044052	-0.0442400053143501
-4.34628200531006	-6.50002431869507	-14.4589433670044	-0.105911143124104	0.0495790876448154	-0.0441456809639931
-4.34624338150024	-6.49898099899292	-14.4534111022949	-0.10604253411293	0.0496059395372868	-0.0440778881311417
-4.34387302398682	-6.49819278717041	-14.4565877914429	-0.106039002537727	0.0496248453855515	-0.0440147817134857
-4.3499550819397	-6.5007700920105	-14.4532432556152	-0.106049343943596	0.0496450401842594	-0.043849803507328
-4.35070991516113	-6.50322818756104	-14.4593868255615	-0.106180690228939	0.0496490970253944	-0.0437649786472321
-4.3524603843689	-6.50725650787354	-14.4548873901367	-0.106214016675949	0.0496955066919327	-0.0436948500573635
-4.35593843460083	-6.50476789474487	-14.4608535766602	-0.106188036501408	0.0496786870062351	-0.0434879288077354
-4.36003017425537	-6.50922727584839	-14.4710426330566	-0.106289528310299	0.0497196950018406	-0.0434353239834309
-4.36132526397705	-6.5110125541687	-14.4730024337769	-0.106244795024395	0.0495910160243511	-0.0432834103703499
-4.36544990539551	-6.51100301742554	-14.4778347015381	-0.106349632143974	0.049708154052496	-0.0431763082742691
-4.36359977722168	-6.5106029510498	-14.4870138168335	-0.106328599154949	0.0496081560850143	-0.0431040041148663
-4.36557626724243	-6.51068353652954	-14.4850082397461	-0.106348387897015	0.0496319085359573	-0.0429101064801216
-4.36491012573242	-6.50994777679443	-14.4917325973511	-0.106415912508965	0.049471702426672	-0.0428180247545242
-4.3630199432373	-6.51330327987671	-14.4951620101929	-0.106383182108402	0.049599789083004	-0.0426741428673267
-4.36188077926636	-6.50884437561035	-14.499361038208	-0.106397345662117	0.0495147593319416	-0.042532991617918
-4.36351156234741	-6.50964641571045	-14.4989967346191	-0.106376729905605	0.0496154949069023	-0.0424436405301094
-4.35824012756348	-6.50955390930176	-14.497109413147	-0.106364220380783	0.0495086573064327	-0.0422195605933666
-4.35781669616699	-6.50715923309326	-14.4971733093262	-0.106386922299862	0.0495025031268597	-0.0420751124620438
-4.35367631912231	-6.50682020187378	-14.5025882720947	-0.106468141078949	0.0494640320539474	-0.0419571399688721
-4.34703826904297	-6.50530099868774	-14.5080213546753	-0.106322385370731	0.0495427809655666	-0.0418415851891041
-4.34949731826782	-6.50811147689819	-14.5083808898926	-0.106368459761143	0.0494506731629372	-0.041700404137373
-4.33908367156982	-6.50677490234375	-14.5065078735352	-0.106406964361668	0.0494308769702911	-0.0414625592529774
-4.33957624435425	-6.50543117523193	-14.5032243728638	-0.106334954500198	0.0494702979922295	-0.0413461998105049
-4.33567142486572	-6.50553560256958	-14.516375541687	-0.106314532458782	0.0494417771697044	-0.041195310652256
-4.33577966690063	-6.50344657897949	-14.5172500610352	-0.106330096721649	0.0495309792459011	-0.0410350598394871
-4.32790279388428	-6.50114822387695	-14.5142526626587	-0.106224350631237	0.0494014732539654	-0.040822945535183
-4.32541084289551	-6.50469875335693	-14.5148687362671	-0.106272004544735	0.049472127109766	-0.0406965538859367
-4.32412719726563	-6.50015258789063	-14.516716003418	-0.106182970106602	0.0495443753898144	-0.04050637409091
-4.32025194168091	-6.50058841705322	-14.5252752304077	-0.106213122606277	0.0495386458933353	-0.0403191298246384
-4.31717586517334	-6.50115203857422	-14.5241632461548	-0.106301762163639	0.0495226755738258	-0.04014802724123
-4.31324434280396	-6.49736547470093	-14.5224418640137	-0.106298446655273	0.049635786563158	-0.0400578118860722
-4.30774736404419	-6.49600696563721	-14.5227174758911	-0.10631350427866	0.0496202819049358	-0.0398631617426872
-4.30403470993042	-6.48946189880371	-14.5156440734863	-0.106288656592369	0.0497314929962158	-0.0397195927798748
-4.29558372497559	-6.4922308921814	-14.5230693817139	-0.106303848326206	0.0497286692261696	-0.0396253801882267
-4.2896409034729	-6.48885011672974	-14.5172510147095	-0.10634571313858	0.0497655048966408	-0.0395123213529587
-4.28266382217407	-6.48211574554443	-14.5118179321289	-0.106412418186665	0.0498576238751411	-0.039332814514637
-4.27148008346558	-6.47434616088867	-14.5107774734497	-0.106338299810886	0.0498875379562378	-0.0392478071153164
-4.26833581924438	-6.47271203994751	-14.5033884048462	-0.106293991208076	0.0499823465943336	-0.0390819497406483
-4.26108837127686	-6.4680552482605	-14.5012798309326	-0.106356382369995	0.0499302633106709	-0.0389966182410717
-4.25242376327515	-6.46936321258545	-14.4945020675659	-0.106328219175339	0.0499827265739441	-0.0389626398682594
-4.24803447723389	-6.459303855896	-14.4903402328491	-0.10621041059494	0.0500084757804871	-0.0387885831296444
-4.24066352844238	-6.45961761474609	-14.4917316436768	-0.106221169233322	0.0500768795609474	-0.0386443398892879
-4.23142528533936	-6.45621252059937	-14.4916915893555	-0.106043472886086	0.0499716065824032	-0.0384956151247025
-4.22775888442993	-6.45398426055908	-14.4890775680542	-0.106044821441174	0.0500046387314796	-0.0383933484554291
-4.22108840942383	-6.45034170150757	-14.4801988601685	-0.105985000729561	0.050007876008749	-0.0383127629756927
-4.21608400344849	-6.44879245758057	-14.4751720428467	-0.105885475873947	0.0499527156352997	-0.0380744896829128
-4.20844173431396	-6.44628095626831	-14.4775438308716	-0.105794467031956	0.0499063059687614	-0.0379006788134575
-4.20701456069946	-6.4475359916687	-14.4753189086914	-0.105703935027122	0.0499463602900505	-0.0377779677510262
-4.19768714904785	-6.4480242729187	-14.4730815887451	-0.105599731206894	0.0498324297368526	-0.0376873835921288
-4.19649887084961	-6.44509696960449	-14.4692602157593	-0.105565294623375	0.0497840866446495	-0.0376251749694347
-4.1996545791626	-6.4461498260498	-14.4710006713867	-0.105394318699837	0.0497856587171555	-0.0374104492366314
-4.19616746902466	-6.44986152648926	-14.4724636077881	-0.10525930672884	0.049709964543581	-0.0372935831546783
-4.19643640518188	-6.45506620407104	-14.4787950515747	-0.1053297072649	0.0497499071061611	-0.0371830239892006
-4.19271373748779	-6.45157527923584	-14.478928565979	-0.105170875787735	0.0496742278337479	-0.0370799116790295
-4.19835090637207	-6.45620679855347	-14.4788522720337	-0.105135090649128	0.0497160367667675	-0.0369567424058914
-4.19737863540649	-6.45746469497681	-14.4760971069336	-0.105062015354633	0.0497324541211128	-0.0367660447955132
-4.19604635238647	-6.45870494842529	-14.4765911102295	-0.105062395334244	0.0497163087129593	-0.0366484448313713
-4.19539785385132	-6.45996856689453	-14.4821634292603	-0.104990378022194	0.0497599504888058	-0.0366251207888126
-4.20397520065308	-6.46289968490601	-14.4849805831909	-0.105026856064796	0.0498957224190235	-0.0364924445748329
-4.19746255874634	-6.46433162689209	-14.4860858917236	-0.10499956458807	0.0497508458793163	-0.0364283509552479
-4.19794178009033	-6.46533966064453	-14.4834575653076	-0.104937970638275	0.0498258881270885	-0.0363682508468628
-4.20077514648438	-6.4683723449707	-14.4809732437134	-0.104889094829559	0.0498606339097023	-0.0363098159432411
-4.19579696655273	-6.46761512756348	-14.4945163726807	-0.104947842657566	0.0498235076665878	-0.036329098045826
-4.19734144210815	-6.46643018722534	-14.4941492080688	-0.104948930442333	0.0498153641819954	-0.0362081713974476
-4.19637250900269	-6.46372747421265	-14.4954051971436	-0.10481595993042	0.0498394519090652	-0.0362197794020176
-4.19146156311035	-6.46351337432861	-14.4979381561279	-0.104859299957752	0.049834381788969	-0.0361645184457302
-4.18901252746582	-6.46136856079102	-14.4933805465698	-0.104875549674034	0.0498276464641094	-0.0360659621655941
-4.18690776824951	-6.46191358566284	-14.5009298324585	-0.10487013310194	0.0497961528599262	-0.0360903367400169
-4.18669509887695	-6.46009731292725	-14.4984302520752	-0.104793176054955	0.0498038120567799	-0.036065798252821
-4.18267107009888	-6.45866727828979	-14.4924087524414	-0.10486376285553	0.0498578548431396	-0.0360321924090385
-4.17864084243774	-6.45539140701294	-14.4952325820923	-0.104837320744991	0.0497715435922146	-0.0359442010521889
-4.18047380447388	-6.45473480224609	-14.4902429580688	-0.104809075593948	0.0498793795704842	-0.035897508263588
-4.17543125152588	-6.45326614379883	-14.4994649887085	-0.104918219149113	0.0497633628547192	-0.0358976274728775
-4.17338800430298	-6.45168495178223	-14.492208480835	-0.104867495596409	0.0497582368552685	-0.0358311682939529
-4.16894865036011	-6.44838190078735	-14.4920282363892	-0.104933977127075	0.0497890338301659	-0.0358129516243935
-4.16746044158936	-6.44621276855469	-14.4929294586182	-0.104894876480103	0.0497577823698521	-0.0357706323266029
-4.16384506225586	-6.44085502624512	-14.4858865737915	-0.104961931705475	0.0497972145676613	-0.0357200354337692
-4.15750026702881	-6.43913888931274	-14.4910373687744	-0.104909278452396	0.0497086681425571	-0.0357610881328583
-4.15915536880493	-6.44356203079224	-14.4795579910278	-0.105125367641449	0.0497985146939754	-0.0357209146022797
-4.14963054656982	-6.43166732788086	-14.4866533279419	-0.104975655674934	0.0497292950749397	-0.0357043854892254
-4.15051603317261	-6.43270254135132	-14.476113319397	-0.104966260492802	0.0497982837259769	-0.0356866084039211
-4.14573240280151	-6.42763423919678	-14.4735565185547	-0.105135306715965	0.049713172018528	-0.0356743596494198
-4.14530611038208	-6.42430019378662	-14.4689512252808	-0.105120904743671	0.0497534722089767	-0.0356995575129986
-4.13689470291138	-6.42700290679932	-14.4621353149414	-0.10512650758028	0.0496569313108921	-0.0356585942208767
-4.13511419296265	-6.41922521591187	-14.4636096954346	-0.105103373527527	0.0496779009699821	-0.0356692001223564
-4.13093376159668	-6.41821908950806	-14.4562740325928	-0.105203688144684	0.0497161075472832	-0.0356345735490322
-4.12846326828003	-6.41303682327271	-14.4487276077271	-0.105180062353611	0.0497481562197208	-0.0356475599110127
-4.12627553939819	-6.41227865219116	-14.4486064910889	-0.105194628238678	0.0496380850672722	-0.0356801971793175
-4.12517929077148	-6.41403913497925	-14.4373331069946	-0.105286113917828	0.0495319403707981	-0.0356221571564674
-4.12428760528564	-6.40758419036865	-14.4326229095459	-0.105264082551003	0.0495499707758427	-0.0356771051883698
-4.12016153335571	-6.40777063369751	-14.4290227890015	-0.105373583734035	0.0494742430746555	-0.0357280224561691
-4.12385320663452	-6.40331268310547	-14.419472694397	-0.10532034188509	0.0494782105088234	-0.0357320196926594
-4.12008571624756	-6.40600919723511	-14.4181299209595	-0.10528190433979	0.0493982881307602	-0.0358139649033546
-4.12162160873413	-6.40536499023438	-14.4156131744385	-0.105288647115231	0.0492084473371506	-0.0358386673033237
-4.11990070343018	-6.40111970901489	-14.4018421173096	-0.105397649109364	0.049124825745821	-0.0359314307570457
-4.11782598495483	-6.39962387084961	-14.3994941711426	-0.105344675481319	0.0490422993898392	-0.0360138267278671
-4.12173509597778	-6.39773988723755	-14.3884449005127	-0.105298593640327	0.0489287115633488	-0.0360434465110302
-4.12267541885376	-6.39752960205078	-14.3894939422607	-0.105330005288124	0.0487218461930752	-0.0361967533826828
-4.12444925308228	-6.39824867248535	-14.3796291351318	-0.105269096791744	0.0485904589295387	-0.0363171920180321
-4.12663412094116	-6.39383459091187	-14.3706884384155	-0.105185106396675	0.0483714751899242	-0.036395862698555
-4.13040447235107	-6.3970832824707	-14.3715648651123	-0.105200797319412	0.0482489764690399	-0.0364923924207687
-4.1318826675415	-6.39700078964233	-14.3602476119995	-0.105183340609074	0.0479460693895817	-0.0366399176418781
-4.13761234283447	-6.39574193954468	-14.3559236526489	-0.105164758861065	0.0478139780461788	-0.0367892496287823
-4.1409764289856	-6.39869737625122	-14.3499031066895	-0.105086870491505	0.0475500784814358	-0.0369235463440418
-4.14175462722778	-6.39469385147095	-14.3401889801025	-0.104999661445618	0.0472873039543629	-0.0370489954948425
-4.14959955215454	-6.39382791519165	-14.3418312072754	-0.104946620762348	0.0469360314309597	-0.0371522419154644
-4.15595436096191	-6.39493703842163	-14.3326511383057	-0.104765564203262	0.0466557294130325	-0.0372579470276833
-4.15884065628052	-6.40058660507202	-14.3334817886353	-0.104745283722878	0.0463442765176296	-0.0374616123735905
-4.16415071487427	-6.3979058265686	-14.332314491272	-0.10457967966795	0.0459579676389694	-0.0375755280256271
-4.17575359344482	-6.39988470077515	-14.3343296051025	-0.104409463703632	0.0456586107611656	-0.0376432351768017
-4.18029594421387	-6.40250730514526	-14.3340358734131	-0.104190818965435	0.0452324226498604	-0.0377957448363304
-4.18762540817261	-6.40779495239258	-14.3372535705566	-0.10411349684	0.0449004918336868	-0.0378571674227715
-4.19267702102661	-6.40789413452148	-14.3454647064209	-0.103835172951221	0.0444596186280251	-0.0380640365183353
-4.20551300048828	-6.41577529907227	-14.3519515991211	-0.103635519742966	0.0441132038831711	-0.0381849072873592
-4.20954751968384	-6.41771697998047	-14.3549489974976	-0.103387460112572	0.0436269231140614	-0.03818728774786
-4.22429513931274	-6.42202758789063	-14.3606014251709	-0.103216446936131	0.0432992093265057	-0.0383179858326912
-4.23221063613892	-6.42922306060791	-14.3786945343018	-0.102919511497021	0.042898140847683	-0.0383411459624767
-4.24471855163574	-6.43483066558838	-14.3941106796265	-0.102807626128197	0.0425165854394436	-0.0384355895221233
-4.24886226654053	-6.44154357910156	-14.4019050598145	-0.102490998804569	0.0419631525874138	-0.0385224632918835
-4.26303482055664	-6.44781017303467	-14.4143629074097	-0.102327384054661	0.0417344607412815	-0.0384887345135212
-4.27168226242065	-6.45325422286987	-14.4227228164673	-0.102169618010521	0.0412733107805252	-0.0384996272623539
-4.27874135971069	-6.46119976043701	-14.4383020401001	-0.101942680776119	0.0409664027392864	-0.0386269055306911
-4.28838348388672	-6.46632671356201	-14.4545679092407	-0.101751983165741	0.0405143350362778	-0.0386132039129734
-4.29539918899536	-6.47224283218384	-14.4554824829102	-0.10157223045826	0.0402806103229523	-0.0386638827621937
-4.30105352401733	-6.48009920120239	-14.465723991394	-0.101488798856735	0.0400278270244598	-0.0387201197445393
-4.30975484848022	-6.47987937927246	-14.472900390625	-0.101291976869106	0.0397073812782764	-0.0387241989374161
-4.31536102294922	-6.48827362060547	-14.4847621917725	-0.101279214024544	0.0395467318594456	-0.038777582347393
-4.32445478439331	-6.49506521224976	-14.4972906112671	-0.101117379963398	0.0392628237605095	-0.038746066391468
-4.33016157150269	-6.49577617645264	-14.5012559890747	-0.101168438792229	0.0390135161578655	-0.0387369990348816
-4.3307843208313	-6.4951114654541	-14.5117607116699	-0.101014234125614	0.0388715788722038	-0.0387962348759174
-4.33800888061523	-6.49999237060547	-14.5129070281982	-0.100923128426075	0.0387075170874596	-0.0387479104101658
-4.33915376663208	-6.49839401245117	-14.5291061401367	-0.100918494164944	0.038483764976263	-0.0388246215879917
-4.34454584121704	-6.50045871734619	-14.5270891189575	-0.100930191576481	0.0384465530514717	-0.0388439185917377
-4.34336566925049	-6.49820470809937	-14.5280990600586	-0.100908644497395	0.038322102278471	-0.0388893075287342
-4.34274005889893	-6.49766540527344	-14.5375032424927	-0.100950784981251	0.0382279641926289	-0.0388816073536873
-4.34020662307739	-6.49251079559326	-14.5361042022705	-0.100931510329247	0.0380802825093269	-0.0388243459165096
-4.3377833366394	-6.49158191680908	-14.5425586700439	-0.100818030536175	0.0380589030683041	-0.0389043316245079
-4.33827686309814	-6.49480009078979	-14.5403995513916	-0.100899271667004	0.0381013415753841	-0.0388295277953148
-4.33039045333862	-6.48394632339478	-14.5418348312378	-0.100732520222664	0.0379878655076027	-0.0387510694563389
-4.32934904098511	-6.48539686203003	-14.5536804199219	-0.100767955183983	0.03802789747715	-0.0386810228228569
-4.32642793655396	-6.48184776306152	-14.5500755310059	-0.100703984498978	0.0380720905959606	-0.0385872274637222
-4.32154083251953	-6.48494243621826	-14.5551099777222	-0.100751087069511	0.0381869338452816	-0.0385460294783115
-4.31635093688965	-6.48668670654297	-14.5589170455933	-0.100707478821278	0.0381994508206844	-0.0384500399231911
-4.31351184844971	-6.48360013961792	-14.5622844696045	-0.100677154958248	0.0383708924055099	-0.0383343622088432
-4.30723905563354	-6.48438692092896	-14.5650978088379	-0.10060466080904	0.0383901111781597	-0.038255799561739
-4.30280733108521	-6.4853949546814	-14.5709791183472	-0.100582651793957	0.0386200733482838	-0.0381531044840813
-4.29546356201172	-6.48643684387207	-14.5778961181641	-0.100583128631115	0.0387051701545715	-0.0381556414067745
-4.28689861297607	-6.48632049560547	-14.5774965286255	-0.100556924939156	0.038889653980732	-0.0380899049341679
-4.27780485153198	-6.48748588562012	-14.5785846710205	-0.100643306970596	0.0389835350215435	-0.0379237867891788
-4.27519178390503	-6.48464965820313	-14.581449508667	-0.100594080984592	0.0392112284898758	-0.0379206128418446
-4.26417589187622	-6.48405361175537	-14.5855741500854	-0.100563302636147	0.0394080430269241	-0.0378451086580753
-4.25978088378906	-6.47713470458984	-14.5834007263184	-0.100543774664402	0.0395271554589272	-0.0378469750285149
-4.25377607345581	-6.47642469406128	-14.5807847976685	-0.100669741630554	0.0397829376161098	-0.0378555618226528
-4.24479341506958	-6.47344017028809	-14.5769662857056	-0.100626781582832	0.0398475304245949	-0.0377205982804298
-4.23909330368042	-6.47112560272217	-14.5758247375488	-0.100663281977177	0.0400351658463478	-0.0376195274293423
-4.23261547088623	-6.46896696090698	-14.5796585083008	-0.10075943171978	0.0402309149503708	-0.0375975556671619
-4.22857046127319	-6.46595287322998	-14.5781593322754	-0.100771009922028	0.0404977202415466	-0.0375564023852348
-4.22397613525391	-6.46650552749634	-14.5726642608643	-0.10094790905714	0.0406291857361794	-0.0375386252999306
-4.22169065475464	-6.46330690383911	-14.5699310302734	-0.100946895778179	0.0408019050955772	-0.0373607762157917
-4.22283887863159	-6.46321439743042	-14.5681066513062	-0.101042360067368	0.0410384833812714	-0.0373817943036556
-4.21487617492676	-6.4623908996582	-14.5645017623901	-0.101094752550125	0.0412222854793072	-0.0373698249459267
-4.21746778488159	-6.4633936882019	-14.5611238479614	-0.101207688450813	0.0414535515010357	-0.0373895429074764
-4.21146774291992	-6.4600682258606	-14.5552034378052	-0.101300895214081	0.0416524186730385	-0.037425946444273
-4.2096471786499	-6.46016216278076	-14.5460271835327	-0.101333275437355	0.0418116264045238	-0.0372993908822536
-4.20702791213989	-6.45838069915771	-14.5451049804688	-0.10143569111824	0.0419735945761204	-0.037286963313818
-4.2077317237854	-6.45463752746582	-14.5389089584351	-0.101440526545048	0.0421276167035103	-0.0372749716043472
-4.20362949371338	-6.45415353775024	-14.5369386672974	-0.10151382535696	0.0422524847090244	-0.0372550264000893
-4.19933462142944	-6.45368146896362	-14.5317440032959	-0.101569548249245	0.0424593724310398	-0.0372222140431404
-4.2032904624939	-6.45294952392578	-14.5259504318237	-0.101607084274292	0.0426237545907497	-0.0371210873126984
-4.20022249221802	-6.45231103897095	-14.530650138855	-0.101644545793533	0.0426373332738876	-0.0371000878512859
-4.20075845718384	-6.45135831832886	-14.5249624252319	-0.101686388254166	0.0428700223565102	-0.0370556972920895
-4.1977710723877	-6.45208215713501	-14.5251865386963	-0.101737976074219	0.0429146438837051	-0.0370829403400421
-4.19548845291138	-6.45340251922607	-14.5209789276123	-0.101850643754005	0.0430265255272388	-0.0370545648038387
-4.19818687438965	-6.45322036743164	-14.5184211730957	-0.101909339427948	0.0430901348590851	-0.0369685776531696
-4.19648599624634	-6.45095872879028	-14.523756980896	-0.101940855383873	0.0431794710457325	-0.0369432829320431
-4.19802713394165	-6.45253372192383	-14.5191583633423	-0.102004326879978	0.0432521551847458	-0.0369514673948288
-4.19625663757324	-6.45015811920166	-14.5185279846191	-0.102056235074997	0.0432593002915382	-0.0369451232254505
-4.19934606552124	-6.45157480239868	-14.5228214263916	-0.102204464375973	0.0434684306383133	-0.0369706712663174
-4.1995677947998	-6.45044851303101	-14.5203657150269	-0.102228812873363	0.0435375906527042	-0.0369032956659794
-4.20369434356689	-6.45383787155151	-14.5219984054565	-0.102416485548019	0.0435869246721268	-0.0368990674614906
-4.20108413696289	-6.45060539245605	-14.5225162506104	-0.102448984980583	0.0435901321470737	-0.0369196236133575
-4.20514822006226	-6.44829511642456	-14.5207214355469	-0.102560333907604	0.0436663366854191	-0.0369524471461773
-4.20640325546265	-6.4499249458313	-14.5221481323242	-0.102660700678825	0.0436995625495911	-0.0370056293904781
-4.20925903320313	-6.44450998306274	-14.5170488357544	-0.102733343839645	0.0437758229672909	-0.0368808731436729
-4.21154499053955	-6.44575262069702	-14.5213479995728	-0.102867037057877	0.0437928214669228	-0.0368623845279217
-4.20887279510498	-6.44318675994873	-14.5265092849731	-0.102976426482201	0.0438011363148689	-0.0368943996727467
-4.21367025375366	-6.43954753875732	-14.5261516571045	-0.103092052042484	0.0438862070441246	-0.0368733033537865
-4.21375226974487	-6.43422412872314	-14.5235204696655	-0.103118576109409	0.043914332985878	-0.0369421392679214
-4.21435165405273	-6.43968343734741	-14.5224828720093	-0.103253744542599	0.0438971780240536	-0.0367993526160717
-4.21242952346802	-6.43317604064941	-14.5287752151489	-0.10330456495285	0.0439265854656696	-0.0367963239550591
-4.21143960952759	-6.43387079238892	-14.5361804962158	-0.103346101939678	0.0440548397600651	-0.0367754623293877
-4.20946455001831	-6.43206834793091	-14.5449333190918	-0.1033820733428	0.0440056957304478	-0.0367309078574181
-4.20936870574951	-6.42552089691162	-14.5428800582886	-0.103407979011536	0.0440757647156715	-0.0367347411811352
-4.20121908187866	-6.42875623703003	-14.5419368743896	-0.103403501212597	0.0439856611192226	-0.0366038642823696
-4.20154809951782	-6.42723512649536	-14.5433874130249	-0.103419162333012	0.0439923480153084	-0.0365603268146515
-4.19726848602295	-6.42551183700562	-14.5466651916504	-0.103505417704582	0.0440020747482777	-0.0364343002438545
-4.19297027587891	-6.42149114608765	-14.5601358413696	-0.103424370288849	0.0440143533051014	-0.0364403612911701
-4.19247770309448	-6.42269802093506	-14.5600347518921	-0.103431090712547	0.0440543554723263	-0.0363819785416126
-4.18999195098877	-6.42154169082642	-14.563099861145	-0.103433728218079	0.0440274924039841	-0.0362201780080795
-4.18690872192383	-6.41846895217896	-14.568263053894	-0.103384427726269	0.0440573431551456	-0.036137692630291
-4.18444395065308	-6.41772413253784	-14.5770311355591	-0.103408977389336	0.0440985411405563	-0.0361187905073166
-4.17868280410767	-6.41530704498291	-14.5813188552856	-0.10343125462532	0.0440799668431282	-0.0360405221581459
-4.179039478302	-6.4127254486084	-14.5857830047607	-0.103530511260033	0.0441628769040108	-0.0360655337572098
-4.17641353607178	-6.40950965881348	-14.5831851959229	-0.103418365120888	0.044142834842205	-0.0358871743083
-4.17374467849731	-6.40815734863281	-14.588267326355	-0.103420071303844	0.0440721586346626	-0.0357884652912617
-4.17047119140625	-6.40628290176392	-14.5989265441895	-0.103343613445759	0.0441343411803246	-0.0356509760022163
-4.16806316375732	-6.40315008163452	-14.5949983596802	-0.103443436324596	0.04416598752141	-0.0355923175811768
-4.16472578048706	-6.40519046783447	-14.5980453491211	-0.103520028293133	0.0442284569144249	-0.035515621304512
-4.16290950775146	-6.3987021446228	-14.6022691726685	-0.103447154164314	0.0441959910094738	-0.035306166857481
-4.15962028503418	-6.39852237701416	-14.6128768920898	-0.10346282273531	0.044285599142313	-0.0352191925048828
-4.1540002822876	-6.39666080474854	-14.6074838638306	-0.103415593504906	0.0443919152021408	-0.0350791402161121
-4.15097665786743	-6.39538955688477	-14.6119871139526	-0.103342577815056	0.044426653534174	-0.0349908620119095
-4.144211769104	-6.39647340774536	-14.6095094680786	-0.103391565382481	0.0445560850203037	-0.0348848924040794
-4.13727188110352	-6.39280080795288	-14.6095161437988	-0.103291474282742	0.0445954091846943	-0.0346997976303101
-4.13345956802368	-6.39353895187378	-14.6177339553833	-0.103315182030201	0.0446598008275032	-0.0345925651490688
-4.12700939178467	-6.3906717300415	-14.6162128448486	-0.103244550526142	0.0447926186025143	-0.0344329141080379
-4.11970376968384	-6.3933539390564	-14.6180858612061	-0.103191815316677	0.0448191240429878	-0.0343148596584797
-4.1116509437561	-6.38908100128174	-14.6126174926758	-0.103147700428963	0.0448709726333618	-0.0342190153896809
-4.11098003387451	-6.39117193222046	-14.6127042770386	-0.103171333670616	0.0450243130326271	-0.0340068116784096
-4.10018253326416	-6.38929510116577	-14.6099462509155	-0.103101424872875	0.0450800433754921	-0.0338403396308422
-4.09455823898315	-6.38782501220703	-14.6107521057129	-0.103081241250038	0.0452459305524826	-0.0337286107242107
-4.08814811706543	-6.38910150527954	-14.6072769165039	-0.103078544139862	0.0452592074871063	-0.0336339510977268
-4.07936525344849	-6.38985013961792	-14.6021318435669	-0.103084191679955	0.0453822538256645	-0.0335610546171665
-4.0760555267334	-6.380446434021	-14.5989427566528	-0.103046029806137	0.0454492457211018	-0.0333925671875477
-4.06930828094482	-6.38098955154419	-14.5995016098022	-0.10310386121273	0.0455126948654652	-0.0333078429102898
-4.06496620178223	-6.37818670272827	-14.5860242843628	-0.103097982704639	0.0457075908780098	-0.0332458093762398
-4.05640411376953	-6.37419033050537	-14.5868110656738	-0.10308276116848	0.0456958189606667	-0.0331987477838993
-4.05287647247314	-6.37307596206665	-14.5823078155518	-0.103041835129261	0.0457697249948978	-0.0331197790801525
-4.04563188552856	-6.37004423141479	-14.5686883926392	-0.103147722780704	0.0458845309913158	-0.0329727753996849
-4.03883171081543	-6.36256456375122	-14.5716962814331	-0.103073127567768	0.0458903685212135	-0.0329234078526497
-4.03607130050659	-6.36378002166748	-14.5595560073853	-0.103084437549114	0.046010185033083	-0.0328080765902996
-4.02754831314087	-6.35640287399292	-14.5642185211182	-0.103083819150925	0.0459632501006126	-0.0327392220497131
-4.02095746994019	-6.35867309570313	-14.5504789352417	-0.10309074819088	0.0460633970797062	-0.0326796807348728
-4.0164270401001	-6.3512077331543	-14.545129776001	-0.10305643081665	0.0459844395518303	-0.032489862293005
-4.01048040390015	-6.35091829299927	-14.5464534759521	-0.1030398234725	0.0460863225162029	-0.0324545353651047
-4.00688648223877	-6.34905195236206	-14.5337543487549	-0.103045359253883	0.0460138134658337	-0.032321285456419
-4.00430107116699	-6.34838199615479	-14.5475463867188	-0.103015556931496	0.0460384264588356	-0.0323461852967739
-4.00019645690918	-6.35160446166992	-14.5426597595215	-0.103076666593552	0.0459831580519676	-0.0322360098361969
-3.99538612365723	-6.34624099731445	-14.5468730926514	-0.103006526827812	0.0459900759160519	-0.0321794115006924
-3.99718403816223	-6.34695196151733	-14.5517024993896	-0.102963626384735	0.0460335724055767	-0.0321132317185402
-3.99352836608887	-6.34621906280518	-14.5524940490723	-0.103005401790142	0.0458988398313522	-0.0320195108652115
-3.99380230903625	-6.34773206710815	-14.5599660873413	-0.103013589978218	0.0459074378013611	-0.0320390462875366
-3.99627470970154	-6.3498911857605	-14.5645036697388	-0.103041939437389	0.0458955802023411	-0.0319779179990292
-3.99252986907959	-6.34645223617554	-14.5669527053833	-0.103005394339561	0.0457874312996864	-0.0319242365658283
-3.98936033248901	-6.346519947052	-14.5670385360718	-0.103074066340923	0.0458281598985195	-0.0318414941430092
-3.98800873756409	-6.34185171127319	-14.5733413696289	-0.103005707263947	0.045785378664732	-0.031785748898983
-3.98769855499268	-6.34410429000854	-14.5819416046143	-0.103008337318897	0.0456769093871117	-0.0318338237702847
-3.98604583740234	-6.3428053855896	-14.5906057357788	-0.10303420573473	0.0456200204789639	-0.031721331179142
-3.98759841918945	-6.33822727203369	-14.5844354629517	-0.10300899296999	0.0456949174404144	-0.0316946990787983
-3.98027682304382	-6.3430061340332	-14.5876836776733	-0.10300749540329	0.0456316992640495	-0.0317013971507549
-3.97943639755249	-6.33577489852905	-14.5852832794189	-0.103031404316425	0.0456076487898827	-0.0315664857625961
-3.9768123626709	-6.34046602249146	-14.6045217514038	-0.103070713579655	0.0456453189253807	-0.0316220410168171
-3.97378706932068	-6.33947420120239	-14.6020154953003	-0.102961987257004	0.0455743223428726	-0.0315394103527069
-3.97115039825439	-6.33676815032959	-14.6016960144043	-0.102976128458977	0.0455784052610397	-0.0315682142972946
-3.96900868415833	-6.33766603469849	-14.6053085327148	-0.102917775511742	0.0456197187304497	-0.0315037742257118
-3.96783494949341	-6.3371901512146	-14.6017017364502	-0.102894842624664	0.0456732325255871	-0.0315004624426365
-3.96418380737305	-6.34002590179443	-14.621524810791	-0.102974362671375	0.0455249771475792	-0.0314725935459137
-3.96352219581604	-6.33834743499756	-14.6222190856934	-0.10283362865448	0.0455035008490086	-0.0313839241862297
-3.9651153087616	-6.33997201919556	-14.6386594772339	-0.102857425808907	0.0455670654773712	-0.031423058360815
-3.96020078659058	-6.34296369552612	-14.6366386413574	-0.102834932506084	0.0454721450805664	-0.0313055925071239
-3.96630501747131	-6.34131765365601	-14.6444368362427	-0.102844417095184	0.0455171205103397	-0.0312700234353542
-3.96533608436584	-6.34516763687134	-14.6582508087158	-0.10292387008667	0.045536108314991	-0.0312959216535091
-3.9664843082428	-6.3425121307373	-14.6600885391235	-0.102777391672134	0.0455204397439957	-0.0312693975865841
-3.96823930740356	-6.34653902053833	-14.6669464111328	-0.102893307805061	0.0455700308084488	-0.0312705226242542
-3.96830272674561	-6.34177207946777	-14.6670875549316	-0.102806277573109	0.0455791018903255	-0.0312589555978775
-3.96925592422485	-6.34694671630859	-14.6679773330688	-0.102882809937	0.0455828830599785	-0.0312508754432201
-3.97072958946228	-6.34407043457031	-14.678505897522	-0.102893508970737	0.0455485135316849	-0.0312652885913849
-3.9731502532959	-6.34292554855347	-14.6840562820435	-0.102935291826725	0.0455806031823158	-0.0312994569540024
-3.97409987449646	-6.34208106994629	-14.6796255111694	-0.102973118424416	0.045533575117588	-0.0313672460615635
-3.9740834236145	-6.34088611602783	-14.6860847473145	-0.102954223752022	0.0455228947103024	-0.0313673540949821
-3.97738552093506	-6.3416633605957	-14.6772499084473	-0.10297254472971	0.0455399416387081	-0.0313795059919357
-3.97519159317017	-6.34064817428589	-14.6874265670776	-0.102940276265144	0.0454969182610512	-0.0314094945788383
-3.97830748558044	-6.34192895889282	-14.6941843032837	-0.102908931672573	0.0455112867057323	-0.0313720442354679
-3.98204278945923	-6.34160757064819	-14.6918306350708	-0.102918103337288	0.0455251634120941	-0.0314153581857681
-3.9812970161438	-6.34513473510742	-14.6849346160889	-0.102882869541645	0.0455336719751358	-0.0313961952924728
-3.98479294776917	-6.34207582473755	-14.6829595565796	-0.10281465947628	0.0454702377319336	-0.0312958918511868
-3.99009656906128	-6.34815359115601	-14.6990747451782	-0.102797105908394	0.045555554330349	-0.0313247330486774
-3.9923460483551	-6.34900379180908	-14.697265625	-0.10280941426754	0.0455257557332516	-0.0312883481383324
-3.99694132804871	-6.35198736190796	-14.7016124725342	-0.102754205465317	0.045540027320385	-0.0313980281352997
-4.00345325469971	-6.35790967941284	-14.6993141174316	-0.102767519652843	0.0455532744526863	-0.0312673039734364
-4.00553894042969	-6.35697841644287	-14.7084493637085	-0.102706268429756	0.0454688183963299	-0.0313428454101086
-4.0099778175354	-6.35816812515259	-14.7130832672119	-0.102677889168262	0.0455753318965435	-0.0313454531133175
-4.00931930541992	-6.3613076210022	-14.7168350219727	-0.102698437869549	0.0454776287078857	-0.0314734876155853
-4.01165914535522	-6.36272811889648	-14.7163677215576	-0.102653257548809	0.0454882271587849	-0.0314594432711601
-4.01752281188965	-6.36380767822266	-14.7166557312012	-0.102683573961258	0.0454618968069553	-0.0314451456069946
-4.01682186126709	-6.36358213424683	-14.7215147018433	-0.102615177631378	0.0453753955662251	-0.0314959585666656
-4.01807308197021	-6.36259317398071	-14.7268857955933	-0.102563373744488	0.0453904867172241	-0.0314800255000591
-4.02039861679077	-6.36362981796265	-14.7310304641724	-0.102589853107929	0.0453695245087147	-0.031598124653101
-4.01567363739014	-6.36329412460327	-14.7259559631348	-0.102641880512238	0.0453171916306019	-0.0316178426146507
-4.02069473266602	-6.36142301559448	-14.7235460281372	-0.102489233016968	0.0452890209853649	-0.0316640511155128
-4.01926374435425	-6.36292695999146	-14.7258625030518	-0.102524742484093	0.0452001802623272	-0.0316512659192085
-4.02235221862793	-6.36107015609741	-14.7207670211792	-0.102517172694206	0.045274268835783	-0.0316960215568542
-4.02293539047241	-6.36391353607178	-14.7266092300415	-0.102519929409027	0.045171856880188	-0.031782254576683
-4.0263786315918	-6.3671875	-14.7257270812988	-0.102435514330864	0.0451594404876232	-0.0317856222391129
-4.02546644210815	-6.36353397369385	-14.7172021865845	-0.102464869618416	0.0451621487736702	-0.0317695699632168
-4.02336692810059	-6.36386156082153	-14.721001625061	-0.102433793246746	0.0450663715600967	-0.031845148652792
-4.03014612197876	-6.36638355255127	-14.7197847366333	-0.102416388690472	0.0450092814862728	-0.0318183153867722
-4.03011226654053	-6.366774559021	-14.7247943878174	-0.102494485676289	0.0448858849704266	-0.0319302305579185
-4.03284025192261	-6.36689472198486	-14.7189912796021	-0.102448202669621	0.0448951758444309	-0.0319100096821785
-4.03286600112915	-6.36605644226074	-14.7214374542236	-0.102476336061954	0.0447403714060783	-0.0319694131612778
-4.03688192367554	-6.36398887634277	-14.7239093780518	-0.102438300848007	0.0446223132312298	-0.0320361517369747
-4.0368766784668	-6.36306476593018	-14.7156581878662	-0.102573804557323	0.0446501448750496	-0.0320235751569271
-4.03774213790894	-6.36443281173706	-14.7300844192505	-0.10250698029995	0.0444208793342113	-0.0322173424065113
-4.0422101020813	-6.36634016036987	-14.725172996521	-0.102639824151993	0.04434709623456	-0.0322104282677174
-4.04435777664185	-6.35965204238892	-14.730110168457	-0.102651707828045	0.0443305410444736	-0.0323297306895256
-4.04573726654053	-6.36123943328857	-14.7262516021729	-0.102677866816521	0.0442651137709618	-0.0323701873421669
-4.0484790802002	-6.36053228378296	-14.7230176925659	-0.102803707122803	0.0441731810569763	-0.0324435457587242
-4.04989528656006	-6.35653972625732	-14.7328271865845	-0.102838926017284	0.0440609753131866	-0.0325550474226475
-4.05477237701416	-6.35866403579712	-14.7274370193481	-0.102848581969738	0.0440426245331764	-0.0326102189719677
-4.05535984039307	-6.35304355621338	-14.7351236343384	-0.102887347340584	0.0439226031303406	-0.0327044427394867
-4.05814409255981	-6.3557186126709	-14.7348003387451	-0.103016592562199	0.0438745431602001	-0.0327678062021732
-4.06379890441895	-6.35193681716919	-14.7276639938354	-0.102978222072124	0.043801911175251	-0.0328488983213902
-4.06355905532837	-6.35539436340332	-14.7381925582886	-0.103000424802303	0.0437666513025761	-0.0329413861036301
-4.06935930252075	-6.35586071014404	-14.7339897155762	-0.103088334202766	0.043699137866497	-0.0329523719847202
-4.07229900360107	-6.3533992767334	-14.7401504516602	-0.103070579469204	0.0436288230121136	-0.033063817769289
-4.07391548156738	-6.35645818710327	-14.7414779663086	-0.103077426552773	0.0435582511126995	-0.03315419703722
-4.07631587982178	-6.35495328903198	-14.7404527664185	-0.103040345013142	0.043506596237421	-0.0331615693867207
-4.08008575439453	-6.35772895812988	-14.7552032470703	-0.103099375963211	0.0434396676719189	-0.0332643315196037
-4.08308124542236	-6.35896635055542	-14.7550172805786	-0.10309212654829	0.0433373264968395	-0.0333172008395195
-4.08660411834717	-6.35813570022583	-14.752405166626	-0.103038012981415	0.0433295965194702	-0.0334409177303314
-4.09179019927979	-6.36159229278564	-14.753475189209	-0.103124238550663	0.0432936772704124	-0.0334307067096233
-4.09195852279663	-6.36095666885376	-14.7564268112183	-0.103124335408211	0.0432700738310814	-0.0335558913648129
-4.0930609703064	-6.36017084121704	-14.7677488327026	-0.103027813136578	0.0431929714977741	-0.0336356684565544
-4.09900379180908	-6.35942029953003	-14.773289680481	-0.103085167706013	0.0431666746735573	-0.0337085872888565
-4.0972466468811	-6.35754537582397	-14.7718391418457	-0.103089101612568	0.0431679002940655	-0.0338741391897202
-4.09737157821655	-6.36151504516602	-14.7656145095825	-0.103042148053646	0.0429722964763641	-0.0338549576699734
-4.10121726989746	-6.35825967788696	-14.7655382156372	-0.103026568889618	0.0430046282708645	-0.0339554846286774
-4.10005807876587	-6.35780239105225	-14.7771596908569	-0.103137865662575	0.0429943241178989	-0.0340653993189335
-4.09914302825928	-6.35504341125488	-14.7737674713135	-0.103007130324841	0.0429153703153133	-0.0341099761426449
-4.10295915603638	-6.35785245895386	-14.7727012634277	-0.103040024638176	0.0429498292505741	-0.0342231094837189
-4.09710359573364	-6.3536696434021	-14.7691850662231	-0.102958381175995	0.0428087934851646	-0.0342896319925785
-4.10139608383179	-6.35274410247803	-14.7617282867432	-0.102943018078804	0.0428509525954723	-0.0343448705971241
-4.09859037399292	-6.35379838943481	-14.7713928222656	-0.102970831096172	0.0427781194448471	-0.0343672856688499
-4.10249948501587	-6.3481912612915	-14.7733469009399	-0.102902688086033	0.0427938364446163	-0.0344801358878613
-4.0981616973877	-6.35029888153076	-14.763765335083	-0.102938018739223	0.0427947230637074	-0.0345230586826801
-4.09679937362671	-6.35181188583374	-14.7643070220947	-0.102751299738884	0.0427686050534248	-0.0344877354800701
-4.09807682037354	-6.35419416427612	-14.7580242156982	-0.102812469005585	0.0427280068397522	-0.0345097556710243
-4.09359312057495	-6.35075378417969	-14.7636594772339	-0.102735243737698	0.0427342429757118	-0.0345880351960659
-4.09647369384766	-6.35256338119507	-14.7623310089111	-0.102682769298553	0.0427389815449715	-0.0345739386975765
-4.09285259246826	-6.35238361358643	-14.7536678314209	-0.10264940559864	0.0426420830190182	-0.0345811545848846
-4.09457540512085	-6.35216569900513	-14.7535743713379	-0.102616667747498	0.0426732748746872	-0.0345052480697632
-4.09608173370361	-6.35427141189575	-14.7505617141724	-0.10249599814415	0.0426671542227268	-0.0344539172947407
-4.09264469146729	-6.35323858261108	-14.7444257736206	-0.102481715381145	0.0425308160483837	-0.0344261191785336
-4.09345579147339	-6.35397815704346	-14.747875213623	-0.102446593344212	0.0426263250410557	-0.0344560481607914
-4.0902738571167	-6.35687732696533	-14.7426700592041	-0.102417312562466	0.0425716675817966	-0.0343786738812923
-4.08855867385864	-6.34938955307007	-14.738317489624	-0.102358780801296	0.0425824522972107	-0.034326758235693
-4.0876088142395	-6.35357809066772	-14.7442417144775	-0.102304592728615	0.0424807630479336	-0.0342711135745049
-4.08732223510742	-6.3492751121521	-14.7337675094604	-0.102298945188522	0.0424347743391991	-0.0342039912939072
-4.08475685119629	-6.35173416137695	-14.7353353500366	-0.102182023227215	0.0424050875008106	-0.0341811813414097
-4.08242225646973	-6.35343360900879	-14.7315988540649	-0.102158151566982	0.0423907563090324	-0.0340821146965027
-4.07954025268555	-6.34773015975952	-14.7263021469116	-0.10201421380043	0.0422231890261173	-0.0340585634112358
-4.07458972930908	-6.34725856781006	-14.725772857666	-0.1020622625947	0.0422535240650177	-0.0339552909135818
-4.07524442672729	-6.3463773727417	-14.7139310836792	-0.102018922567368	0.0421080701053143	-0.0338389910757542
-4.06992864608765	-6.34515047073364	-14.7181615829468	-0.101916246116161	0.0420269258320332	-0.0338119193911552
-4.06861257553101	-6.34451389312744	-14.7187271118164	-0.101811781525612	0.0420349948108196	-0.0336576290428638
-4.06396198272705	-6.34130954742432	-14.7059688568115	-0.101801857352257	0.0419564880430698	-0.0336056910455227
-4.06142568588257	-6.3432936668396	-14.7049674987793	-0.101751655340195	0.0419291518628597	-0.0334513299167156
-4.06047916412354	-6.34284067153931	-14.7055521011353	-0.101650476455688	0.0418505109846592	-0.0333073437213898
-4.06177568435669	-6.34400463104248	-14.7039699554443	-0.101656325161457	0.041886243969202	-0.0332802534103394
-4.06006479263306	-6.34436511993408	-14.7009525299072	-0.101725652813911	0.0419397503137589	-0.0331334173679352
-4.06092262268066	-6.34393739700317	-14.7008819580078	-0.101637817919254	0.0419275276362896	-0.0331898480653763
-4.06244707107544	-6.34812545776367	-14.6976890563965	-0.101682677865028	0.0418956018984318	-0.0329632014036179
-4.05888938903809	-6.34691095352173	-14.6916694641113	-0.101652659475803	0.0418829657137394	-0.0328621678054333
-4.06048011779785	-6.34451866149902	-14.6920671463013	-0.101596921682358	0.0420344471931458	-0.0328047834336758
-4.05738115310669	-6.34638023376465	-14.6884393692017	-0.101608067750931	0.0419680140912533	-0.0328026860952377
-4.054283618927	-6.34405612945557	-14.6888055801392	-0.101648673415184	0.0420380830764771	-0.0327249765396118
-4.05379486083984	-6.34716272354126	-14.6851778030396	-0.101604111492634	0.0420641712844372	-0.0325720384716988
-4.05118656158447	-6.34377479553223	-14.6854276657104	-0.101594932377338	0.0419859923422337	-0.0325067192316055
-4.04910135269165	-6.34615564346313	-14.6868238449097	-0.101594373583794	0.0421295836567879	-0.0324577614665031
-4.04406070709229	-6.34378528594971	-14.6881618499756	-0.101586177945137	0.0420964658260345	-0.0324011705815792
-4.04152774810791	-6.3434944152832	-14.6829357147217	-0.101629197597504	0.0422299727797508	-0.0323458164930344
-4.04355764389038	-6.34210777282715	-14.6877737045288	-0.101546123623848	0.0421758070588112	-0.0322175435721874
-4.04030895233154	-6.34195470809937	-14.6904754638672	-0.101611211895943	0.0422728285193443	-0.0321741513907909
-4.04161405563354	-6.34288263320923	-14.6861906051636	-0.101707726716995	0.042395044118166	-0.0321099534630775
-4.03805065155029	-6.34463834762573	-14.6959609985352	-0.101791828870773	0.0423912778496742	-0.0320952497422695
-4.03845739364624	-6.34987688064575	-14.6971616744995	-0.101857423782349	0.0425565615296364	-0.032006099820137
-4.04061841964722	-6.34508752822876	-14.6938123703003	-0.101971581578255	0.0427296571433544	-0.0319532677531242
-4.04063129425049	-6.34525632858276	-14.7005805969238	-0.1020278185606	0.0428116358816624	-0.031945988535881
-4.0439190864563	-6.34666299819946	-14.6951627731323	-0.102141566574574	0.0429752245545387	-0.0318773202598095
-4.03914546966553	-6.34312295913696	-14.7048120498657	-0.102316468954086	0.0429577976465225	-0.0319094285368919
-4.04433059692383	-6.34157133102417	-14.7024526596069	-0.102386489510536	0.0432164818048477	-0.0318548791110516
-4.04016590118408	-6.34421539306641	-14.703408241272	-0.102580167353153	0.0432456061244011	-0.0318930819630623
-4.03546905517578	-6.33942174911499	-14.6940660476685	-0.102568775415421	0.0433272458612919	-0.0318350940942764
-4.0383129119873	-6.33713483810425	-14.6926250457764	-0.102767363190651	0.0435517281293869	-0.0318764671683311
-4.03390836715698	-6.33461427688599	-14.6983432769775	-0.102960363030434	0.0436100848019123	-0.0318870209157467
-4.03352880477905	-6.33029460906982	-14.6930847167969	-0.102996431291103	0.0437559634447098	-0.0319394655525684
-4.034996509552	-6.32958126068115	-14.6901884078979	-0.103111438453197	0.04383160546422	-0.0319452844560146
-4.02998113632202	-6.32672262191772	-14.6862745285034	-0.103250622749329	0.0438595674932003	-0.0318983010947704
-4.02873086929321	-6.3256950378418	-14.6808519363403	-0.103289484977722	0.0440383069217205	-0.031863447278738
-4.02902793884277	-6.32024097442627	-14.6858472824097	-0.103382416069508	0.0441116131842136	-0.0319245271384716
-4.02619171142578	-6.31843614578247	-14.6819868087769	-0.103487364947796	0.0441761165857315	-0.0319408252835274
-4.02698040008545	-6.3214259147644	-14.6801137924194	-0.103580959141254	0.0443478673696518	-0.0319534428417683
-4.02169466018677	-6.3179759979248	-14.6737031936646	-0.103609785437584	0.0443354062736034	-0.0318698026239872
-4.01963806152344	-6.31567049026489	-14.6801404953003	-0.103669203817844	0.0444558039307594	-0.0318880081176758
-4.0198769569397	-6.316086769104	-14.6773996353149	-0.103751137852669	0.0445645377039909	-0.0318311788141727
-4.01997566223145	-6.31486749649048	-14.6738653182983	-0.103757187724113	0.0445674881339073	-0.031901765614748
-4.0200366973877	-6.31830787658691	-14.6712627410889	-0.103874303400517	0.0447105802595615	-0.0318522155284882
-4.01809644699097	-6.31038045883179	-14.6655263900757	-0.10388296097517	0.0446756444871426	-0.0317526943981647
-4.02188205718994	-6.31212425231934	-14.6603965759277	-0.103937558829784	0.0448435097932816	-0.0317134261131287
-4.01936817169189	-6.30936145782471	-14.6583967208862	-0.104050815105438	0.0447705462574959	-0.0316556468605995
-4.02067232131958	-6.31177949905396	-14.6607627868652	-0.104027599096298	0.0448356084525585	-0.0317073054611683
-4.02449703216553	-6.31290769577026	-14.6472291946411	-0.104169636964798	0.0449014604091644	-0.0316583588719368
-4.01837968826294	-6.30751085281372	-14.6446151733398	-0.104145742952824	0.0448787584900856	-0.0316289290785789
-4.02193212509155	-6.30428838729858	-14.6409006118774	-0.104166112840176	0.0449093021452427	-0.0315786451101303
-4.02039003372192	-6.30158805847168	-14.6338348388672	-0.104178786277771	0.0448443070054054	-0.0315189510583878
-4.02119970321655	-6.30475187301636	-14.638201713562	-0.104208096861839	0.0449021682143211	-0.0315002202987671
-4.02592134475708	-6.30389070510864	-14.6365814208984	-0.10419425368309	0.0448535867035389	-0.0314252749085426
-4.02390575408936	-6.30065488815308	-14.636438369751	-0.104191735386848	0.0447400435805321	-0.0313966274261475
-4.02388000488281	-6.3021445274353	-14.6336784362793	-0.104264363646507	0.0448523089289665	-0.0313305780291557
-4.02486038208008	-6.2988395690918	-14.6316900253296	-0.104220263659954	0.0447964109480381	-0.0312058590352535
-4.0261664390564	-6.30104303359985	-14.6467523574829	-0.104202777147293	0.0447130724787712	-0.0311244018375874
-4.02664375305176	-6.30324029922485	-14.6478042602539	-0.104188591241837	0.0446555130183697	-0.0309576373547316
-4.02517414093018	-6.30079698562622	-14.6468133926392	-0.104089252650738	0.0445449315011501	-0.0308854840695858
-4.02671146392822	-6.30143022537231	-14.6514282226563	-0.104063637554646	0.0445004850625992	-0.0308143440634012
-4.02314424514771	-6.29978466033936	-14.6469202041626	-0.103922516107559	0.0443074181675911	-0.0306152999401093
-4.02664518356323	-6.30430459976196	-14.6666040420532	-0.103920601308346	0.0443394258618355	-0.0305503234267235
-4.02700328826904	-6.30282068252563	-14.6623182296753	-0.103852771222591	0.0441932864487171	-0.0304599199444056
-4.02352094650269	-6.30228662490845	-14.6762838363647	-0.103725083172321	0.0441322065889835	-0.0303640626370907
-4.02885389328003	-6.31007957458496	-14.6758470535278	-0.103634662926197	0.0440388545393944	-0.0301087684929371
-4.02426624298096	-6.30542373657227	-14.6799993515015	-0.103569760918617	0.0438863188028336	-0.0299946870654821
-4.02431869506836	-6.3080267906189	-14.6852579116821	-0.103381782770157	0.0439191833138466	-0.0298369526863098
-4.02252340316772	-6.31202459335327	-14.6870937347412	-0.10331778973341	0.0438354536890984	-0.0297459959983826
-4.02217054367065	-6.31293201446533	-14.6923112869263	-0.1032450273633	0.0437699407339096	-0.0295906681567431
-4.02261924743652	-6.31784057617188	-14.6903228759766	-0.103153541684151	0.0436725318431854	-0.0293677970767021
-4.02046966552734	-6.31682682037354	-14.6948471069336	-0.103067986667156	0.0435345321893692	-0.0292750094085932
-4.02273845672607	-6.31986999511719	-14.7008209228516	-0.103034071624279	0.043576754629612	-0.0291423760354519
-4.02131700515747	-6.32260847091675	-14.707802772522	-0.102929227054119	0.043500155210495	-0.0290200114250183
-4.02114772796631	-6.32296800613403	-14.7103614807129	-0.102891564369202	0.0435248352587223	-0.0289929658174515
-4.02248382568359	-6.32672691345215	-14.714075088501	-0.102897137403488	0.0434457883238792	-0.0287724304944277
-4.02658843994141	-6.32636737823486	-14.7221117019653	-0.102825738489628	0.0434760861098766	-0.0286935400217772
-4.02745342254639	-6.32987308502197	-14.7212772369385	-0.102859534323215	0.0435088463127613	-0.02862748503685
-4.02577686309814	-6.33202028274536	-14.7261648178101	-0.10288430005312	0.0435276888310909	-0.0286318473517895
-4.02767848968506	-6.33542633056641	-14.7313661575317	-0.102819189429283	0.043557483702898	-0.0285431575030088
[truncated: 13,749 more rows]
