# Supplementary material for: Identification of Haptic Based Guiding Using Hard Reins
Source: PLoS One. 2015 Jul 22;10(7):e0132020. doi: 10.1371/journal.pone.0132020 (PMC4511788; doi:10.1371/journal.pone.0132020)
Supplement: S5 File — (ZIP) [file pone.0132020.s005.zip › Exp2_ForceData1/Subject1/path1/T3.csv]

Force X (N)	Force Y (N)	Force Z (N)	Torque X (N-m)	Torque Y (N-m)	Torque Z (N-m)	Frequency = 10000	Averaging Level = 16	F/T Serial Number = FT11772	Time Started = 19/02/2013 12:29:42
-6.150710105896	-7.07372903823853	-11.9181184768677	-0.0846568495035172	-0.0109701529145241	-0.0876928046345711
-6.12990093231201	-7.06281042098999	-11.9373693466187	-0.0843777507543564	-0.0109322601929307	-0.0876316130161285
-6.11636447906494	-7.05464315414429	-11.9305639266968	-0.0844069421291351	-0.0110899908468127	-0.0873972102999687
-6.11564016342163	-7.04843950271606	-11.9200973510742	-0.0846437588334084	-0.0111644575372338	-0.0872962400317192
-6.12533664703369	-7.05663108825684	-11.898964881897	-0.085001066327095	-0.0110738687217236	-0.087133452296257
-6.13848781585693	-7.06282520294189	-11.8887538909912	-0.0850039198994637	-0.0107468217611313	-0.0871206223964691
-6.12355041503906	-7.06044912338257	-11.9012603759766	-0.0847608223557472	-0.0105339111760259	-0.0870344191789627
-6.10704612731934	-7.04989814758301	-11.912971496582	-0.084401898086071	-0.0105425249785185	-0.0869231671094894
-6.09370756149292	-7.04368305206299	-11.917537689209	-0.0844612047076225	-0.0105882221832871	-0.0867808610200882
-6.08736419677734	-7.04143476486206	-11.9055948257446	-0.084681436419487	-0.0106666814535856	-0.0865092277526855
-6.0945611000061	-7.04612588882446	-11.8856163024902	-0.0849963650107384	-0.0106836641207337	-0.0864620059728622
-6.10354137420654	-7.05454111099243	-11.8701009750366	-0.0851768553256989	-0.0104694114997983	-0.0864040851593018
-6.10490274429321	-7.05453872680664	-11.8839101791382	-0.0849706456065178	-0.0102021135389805	-0.086410790681839
-6.08837890625	-7.04748868942261	-11.9029598236084	-0.0845431312918663	-0.0101527636870742	-0.0863613188266754
-6.06993532180786	-7.03513765335083	-11.9083404541016	-0.0843910723924637	-0.010252115316689	-0.0862310901284218
-6.07058191299438	-7.03440523147583	-11.8905782699585	-0.084622822701931	-0.0103543642908335	-0.0860273540019989
-6.08715772628784	-7.03831768035889	-11.8729877471924	-0.0849876180291176	-0.0102899605408311	-0.0859757363796234
-6.09560441970825	-7.05131530761719	-11.8687772750854	-0.0848740488290787	-0.00995273049920797	-0.0859363526105881
-6.08257627487183	-7.04450988769531	-11.8949508666992	-0.0843133926391602	-0.00973042380064726	-0.085912898182869
-6.06189632415771	-7.03600931167603	-11.9033489227295	-0.0843019634485245	-0.00984381139278412	-0.0857551172375679
-6.0609335899353	-7.03541660308838	-11.8898115158081	-0.0844991654157639	-0.00994360074400902	-0.0856394618749619
-6.0805516242981	-7.0462498664856	-11.8734312057495	-0.0847815722227097	-0.00986992754042149	-0.0856054425239563
-6.08601665496826	-7.05837154388428	-11.8736505508423	-0.0847956091165543	-0.009661715477705	-0.0857101827859879
-6.08052921295166	-7.05498743057251	-11.8927621841431	-0.0843605026602745	-0.00942210853099823	-0.0857345834374428
-6.06828022003174	-7.0449481010437	-11.9060134887695	-0.0840450972318649	-0.00951833091676235	-0.0857293680310249
-6.06250238418579	-7.04247951507568	-11.9035034179688	-0.0842027142643929	-0.00970832910388708	-0.0855861157178879
-6.08299779891968	-7.05342817306519	-11.8782892227173	-0.0845370963215828	-0.00966156646609306	-0.0855458080768585
-6.09534883499146	-7.06246900558472	-11.8776245117188	-0.0845013335347176	-0.00935567822307348	-0.0856397524476051
-6.0916314125061	-7.06552886962891	-11.8912658691406	-0.084137037396431	-0.00919267255812883	-0.0857171043753624
-6.07936811447144	-7.05849456787109	-11.9181957244873	-0.0838389024138451	-0.0091917160898447	-0.0857682377099991
-6.07108163833618	-7.05641508102417	-11.9110994338989	-0.0839401111006737	-0.00926642585545778	-0.0856762751936913
-6.08583974838257	-7.06512069702148	-11.897819519043	-0.0843157097697258	-0.00936814025044441	-0.0856808349490166
-6.10487031936646	-7.07865953445435	-11.8912887573242	-0.0844529420137405	-0.00919392239302397	-0.0857705250382423
-6.10134744644165	-7.07944488525391	-11.910231590271	-0.0840281769633293	-0.00896953046321869	-0.0859163701534271
-6.08553218841553	-7.06771659851074	-11.9315128326416	-0.0836441591382027	-0.00904203299432993	-0.0858955234289169
-6.08251285552979	-7.06500101089478	-11.9225416183472	-0.0837171450257301	-0.00929167028516531	-0.0858489125967026
-6.10059499740601	-7.07081270217896	-11.9029703140259	-0.0841343849897385	-0.00924935471266508	-0.0858302339911461
-6.11394500732422	-7.08239269256592	-11.8992118835449	-0.08413465321064	-0.00915222987532616	-0.0858873352408409
-6.11549377441406	-7.08665466308594	-11.9107189178467	-0.0838294997811317	-0.00893603079020977	-0.0859199538826942
-6.104407787323	-7.08181810379028	-11.9285144805908	-0.0834762826561928	-0.00893478468060493	-0.0860292762517929
-6.09274435043335	-7.07305669784546	-11.9416389465332	-0.0833585485816002	-0.00907447747886181	-0.0859053283929825
-6.09712314605713	-7.07725763320923	-11.924976348877	-0.0836802944540977	-0.00923827197402716	-0.0858898386359215
-6.11627006530762	-7.09192276000977	-11.9096412658691	-0.0839565992355347	-0.00915592629462481	-0.08587995916605
-6.12119770050049	-7.09503173828125	-11.9223785400391	-0.0836412832140923	-0.00896289106458426	-0.0860523283481598
-6.11051082611084	-7.08958005905151	-11.9393968582153	-0.0833274200558662	-0.00887358654290438	-0.0860904604196548
-6.09799146652222	-7.08309316635132	-11.9534568786621	-0.0831112638115883	-0.00897721666842699	-0.0861602053046227
-6.08797311782837	-7.07748126983643	-11.9602556228638	-0.0831143781542778	-0.00908137019723654	-0.0860905423760414
-6.09165382385254	-7.07438898086548	-11.9439611434937	-0.0833440572023392	-0.00929352547973394	-0.0860162973403931
-6.11029243469238	-7.08579063415527	-11.9292573928833	-0.0837229415774345	-0.00907074566930532	-0.0860390886664391
-6.11320066452026	-7.09058380126953	-11.9355449676514	-0.0835029780864716	-0.00880858302116394	-0.0860919281840324
-6.09992027282715	-7.08313274383545	-11.9541807174683	-0.0831758379936218	-0.00879893265664577	-0.0861470475792885
-6.08414840698242	-7.07074165344238	-11.958062171936	-0.0830537304282188	-0.00883452501147985	-0.0860754922032356
-6.07843255996704	-7.06939744949341	-11.9553709030151	-0.083269327878952	-0.00908486824482679	-0.0860050022602081
-6.09285831451416	-7.07916975021362	-11.9248104095459	-0.0837287083268166	-0.0089899031445384	-0.0859763920307159
-6.09861135482788	-7.08350944519043	-11.9330911636353	-0.0836354494094849	-0.00879301223903894	-0.0860153362154961
-6.08422803878784	-7.07251834869385	-11.9492311477661	-0.0832904353737831	-0.00866471882909536	-0.0860707685351372
-6.06905841827393	-7.06208276748657	-11.9606447219849	-0.0831606015563011	-0.00871186889708042	-0.0860607251524925
-6.06223106384277	-7.05565643310547	-11.949481010437	-0.0833823904395103	-0.00885596591979265	-0.0858253017067909
-6.07610130310059	-7.05700349807739	-11.9346590042114	-0.0836974307894707	-0.00888193491846323	-0.085820235311985
-6.08857727050781	-7.06550216674805	-11.9175930023193	-0.0839112922549248	-0.00857265386730433	-0.0857981890439987
-6.08677864074707	-7.06676626205444	-11.9303092956543	-0.0835953503847122	-0.0082597341388464	-0.0858699306845665
-6.06525850296021	-7.05754566192627	-11.9485502243042	-0.0833141505718231	-0.00821329560130835	-0.0858719199895859
-6.05240678787231	-7.04798746109009	-11.9494371414185	-0.0833976045250893	-0.0083615118637681	-0.0858264788985252
-6.05818748474121	-7.05190086364746	-11.9301204681396	-0.0838424861431122	-0.008378054946661	-0.0856868550181389
-6.06778764724731	-7.05955743789673	-11.9173154830933	-0.0840645283460617	-0.00823949184268713	-0.0857586339116097
-6.07293748855591	-7.06536960601807	-11.9208898544312	-0.0839408412575722	-0.00794115010648966	-0.0858044847846031
-6.05651426315308	-7.05851030349731	-11.9427881240845	-0.0835669711232185	-0.00786182936280966	-0.085854597389698
-6.04339170455933	-7.04775238037109	-11.9496164321899	-0.0834137350320816	-0.00778751308098435	-0.0857911929488182
-6.03939771652222	-7.0405650138855	-11.9383363723755	-0.0836277529597282	-0.00791538693010807	-0.0856502279639244
-6.04570341110229	-7.0442361831665	-11.9162425994873	-0.0839281156659126	-0.00795670412480831	-0.0855858623981476
-6.06126022338867	-7.05058908462524	-11.8977432250977	-0.0841478407382965	-0.00761318206787109	-0.0856265500187874
-6.06153583526611	-7.05488157272339	-11.9114789962769	-0.0839448943734169	-0.00726365391165018	-0.0856353268027306
-6.04461479187012	-7.04559850692749	-11.927188873291	-0.08353640884161	-0.00718903122469783	-0.0856341645121574
-6.02457666397095	-7.03676986694336	-11.9384174346924	-0.0835178419947624	-0.00720221642404795	-0.0855270624160767
-6.02222871780396	-7.0300464630127	-11.9272613525391	-0.083804115653038	-0.00728937331587076	-0.0853951126337051
-6.03007364273071	-7.03798866271973	-11.9043979644775	-0.0841465517878532	-0.00719622243195772	-0.0853527262806892
-6.0405011177063	-7.04805850982666	-11.8970460891724	-0.0843116119503975	-0.00693666795268655	-0.0853571891784668
-6.03243017196655	-7.04630661010742	-11.9148731231689	-0.0839963629841805	-0.00676223030313849	-0.0854489356279373
-6.01184558868408	-7.03268527984619	-11.9339666366577	-0.0837616920471191	-0.00659569352865219	-0.0854475200176239
-6.00122499465942	-7.0227255821228	-11.9371757507324	-0.0838014632463455	-0.00681315269321203	-0.0853567346930504
-6.00660228729248	-7.02345991134644	-11.9065933227539	-0.0841774046421051	-0.00681428425014019	-0.085180900990963
-6.02386093139648	-7.03212118148804	-11.8990879058838	-0.0843838900327683	-0.00660872645676136	-0.0853101909160614
-6.02254676818848	-7.0350980758667	-11.9009780883789	-0.0843112990260124	-0.00632585491985083	-0.0853005796670914
-6.00948095321655	-7.02896881103516	-11.9298286437988	-0.0839677006006241	-0.00616873521357775	-0.0853437334299088
-5.99171018600464	-7.01886892318726	-11.9377555847168	-0.0838010013103485	-0.00617638835683465	-0.0852391943335533
-5.98966312408447	-7.01229429244995	-11.9251823425293	-0.0840879082679749	-0.00632902188226581	-0.085168145596981
-5.9978289604187	-7.02349853515625	-11.9108982086182	-0.0845478251576424	-0.00629122229292989	-0.0850953683257103
-6.01116466522217	-7.03343772888184	-11.9076080322266	-0.0845438912510872	-0.005994638428092	-0.085186630487442
-5.99625968933105	-7.02514839172363	-11.9308481216431	-0.0841495767235756	-0.00590749504044652	-0.0852662548422813
-5.97468900680542	-7.00775575637817	-11.948974609375	-0.0838829874992371	-0.00605083396658301	-0.0852150022983551
-5.97888088226318	-7.00684261322021	-11.9367170333862	-0.0842465907335281	-0.00616520503535867	-0.0850906372070313
-5.99432516098022	-7.01292037963867	-11.9137153625488	-0.0845574736595154	-0.00609690835699439	-0.0851410031318665
-5.99946165084839	-7.01774501800537	-11.9228487014771	-0.0844645276665688	-0.00584272854030132	-0.0851849019527435
-5.98421764373779	-7.01015281677246	-11.9510622024536	-0.0839393809437752	-0.00578440679237247	-0.0852199122309685
-5.96657085418701	-7.00299263000488	-11.9670467376709	-0.0839067548513412	-0.00593311246484518	-0.0851732566952705
-5.9686713218689	-6.99949598312378	-11.9483222961426	-0.084220789372921	-0.00607532821595669	-0.0850820615887642
-5.98253583908081	-7.01280498504639	-11.9351749420166	-0.0846238136291504	-0.00595974689349532	-0.085125632584095
-5.98691034317017	-7.01597213745117	-11.9442253112793	-0.0844114944338799	-0.00594131508842111	-0.0852980092167854
-5.96932744979858	-7.0050311088562	-11.981858253479	-0.0839421898126602	-0.00585555611178279	-0.0853057205677032
-5.95291996002197	-6.99573230743408	-11.9846258163452	-0.0838815569877625	-0.00609377026557922	-0.0852476507425308
-5.95697641372681	-6.99361133575439	-11.9736490249634	-0.0841071307659149	-0.00629490055143833	-0.085165873169899
-5.97299003601074	-7.00066328048706	-11.9596004486084	-0.0843153819441795	-0.00626089377328753	-0.0851349458098412
-5.98088550567627	-7.00720310211182	-11.9681301116943	-0.0840745121240616	-0.00605197483673692	-0.0851564183831215
-5.96499300003052	-7.00341749191284	-11.9975633621216	-0.0836130827665329	-0.00602782797068357	-0.0852251574397087
-5.94856071472168	-6.99151420593262	-12.0162172317505	-0.0835503339767456	-0.00624810345470905	-0.0851731896400452
-5.95424604415894	-6.99575471878052	-11.9937086105347	-0.0838655307888985	-0.00639365054666996	-0.0851143077015877
-5.97356939315796	-7.00838279724121	-11.9899034500122	-0.0840610340237617	-0.00628002872690558	-0.0851803869009018
-5.96563291549683	-7.01041889190674	-12.0132274627686	-0.0836076512932777	-0.00617926195263863	-0.085340790450573
-5.948814868927	-6.99564933776855	-12.0333204269409	-0.0832345113158226	-0.00632520858198404	-0.0853379443287849
-5.94656229019165	-6.99074506759644	-12.0211515426636	-0.0835084468126297	-0.00657133851200342	-0.0852465331554413
-5.96984004974365	-7.00317096710205	-11.999306678772	-0.0837281569838524	-0.00653419410809875	-0.0853056907653809
-5.97478675842285	-7.01085376739502	-12.0008449554443	-0.0835656076669693	-0.00634720595553517	-0.0854155048727989
-5.96236896514893	-7.00892686843872	-12.0237331390381	-0.0831681042909622	-0.00628121197223663	-0.0854968205094337
-5.94723224639893	-6.99616146087646	-12.0393371582031	-0.0830119401216507	-0.00652375444769859	-0.0855081751942635
-5.95081663131714	-6.99865865707397	-12.0255422592163	-0.0834057554602623	-0.00677006505429745	-0.0853944197297096
-5.96446561813354	-7.0103611946106	-12.009635925293	-0.0836404860019684	-0.00682410784065723	-0.0854632630944252
-5.97754669189453	-7.01821660995483	-12.0134315490723	-0.0835846588015556	-0.00672809919342399	-0.0856482684612274
-5.97188758850098	-7.01571035385132	-12.0343637466431	-0.0831479132175446	-0.00660917768254876	-0.0857526734471321
-5.9577808380127	-7.00477600097656	-12.0505113601685	-0.0828368365764618	-0.00684346305206418	-0.08578871935606
-5.95359325408936	-6.99799299240112	-12.0452795028687	-0.0829427614808083	-0.00714416382834315	-0.0857693031430244
-5.97030162811279	-7.00372076034546	-12.0264024734497	-0.0832472667098045	-0.00720660015940666	-0.0858528614044189
-5.9891152381897	-7.01896333694458	-12.010913848877	-0.0834992080926895	-0.00717782415449619	-0.085873581469059
-5.99295902252197	-7.0215482711792	-12.0293188095093	-0.0831327438354492	-0.00699600856751204	-0.0860729366540909
-5.97916412353516	-7.01372623443604	-12.0484237670898	-0.0827843621373177	-0.00712878257036209	-0.0861147940158844
-5.9698224067688	-7.00834131240845	-12.0568828582764	-0.0827875882387161	-0.00743619445711374	-0.0861554518342018
-5.98310708999634	-7.01480197906494	-12.0319910049438	-0.0833004489541054	-0.00763153564184904	-0.0861456841230392
-6.00523900985718	-7.03060626983643	-12.0239086151123	-0.0834474563598633	-0.0076205744408071	-0.086241215467453
-6.00943374633789	-7.03383684158325	-12.0306005477905	-0.0832854211330414	-0.00750526273623109	-0.0864572823047638
-5.99659490585327	-7.02397537231445	-12.0644960403442	-0.0828069299459457	-0.00762451766058803	-0.086586020886898
-5.98906898498535	-7.01798248291016	-12.064507484436	-0.0828574448823929	-0.00796679127961397	-0.0865821838378906
-6.00923442840576	-7.02487421035767	-12.0469446182251	-0.0832421854138374	-0.00808143801987171	-0.0866231024265289
-6.02904224395752	-7.03899812698364	-12.0295972824097	-0.0835163667798042	-0.00794852152466774	-0.0867213234305382
-6.03398513793945	-7.04651308059692	-12.0349788665771	-0.08333470672369	-0.00786162819713354	-0.0869666263461113
-6.02184724807739	-7.03989744186401	-12.0603151321411	-0.0829204395413399	-0.00781313329935074	-0.0870463028550148
-6.0168890953064	-7.03810739517212	-12.0660381317139	-0.0829876512289047	-0.00805789418518543	-0.0871056765317917
-6.0363826751709	-7.04923057556152	-12.0306825637817	-0.0835886225104332	-0.00812836363911629	-0.0871527045965195
-6.05318450927734	-7.06315994262695	-12.032506942749	-0.0836837887763977	-0.00797857902944088	-0.0873696282505989
-6.04105615615845	-7.05504322052002	-12.0522222518921	-0.0832590758800507	-0.00792684871703386	-0.0875466391444206
-6.03106832504272	-7.04686117172241	-12.0668830871582	-0.0832299813628197	-0.00805316399782896	-0.0875429809093475
-6.03339624404907	-7.04322671890259	-12.0456371307373	-0.0836095362901688	-0.0083500724285841	-0.087512694299221
-6.05245780944824	-7.05480432510376	-12.0259122848511	-0.0839490294456482	-0.008257488720119	-0.0875866860151291
-6.06709575653076	-7.06463479995728	-12.0177192687988	-0.0841475948691368	-0.00804026518017054	-0.0876621305942535
-6.06493473052979	-7.06306171417236	-12.0279245376587	-0.0838946253061295	-0.0078846225515008	-0.0877560079097748
-6.0533299446106	-7.05608892440796	-12.0408391952515	-0.0836298242211342	-0.00790123175829649	-0.0877491980791092
-6.03945446014404	-7.04391145706177	-12.0465126037598	-0.0836806520819664	-0.00809382554143667	-0.087690606713295
-6.03936004638672	-7.04359436035156	-12.0330505371094	-0.0839795246720314	-0.00817685481160879	-0.087549202144146
-6.04640674591064	-7.04689979553223	-12.0174646377563	-0.0842774957418442	-0.00826698914170265	-0.0875492841005325
-6.05904483795166	-7.05627202987671	-12.0073137283325	-0.0846468359231949	-0.00814000982791185	-0.0875052586197853
-6.06489038467407	-7.05774831771851	-12.0114345550537	-0.0844589173793793	-0.00791015569120646	-0.0875397026538849
-6.04947280883789	-7.05031442642212	-12.0299100875854	-0.0840841382741928	-0.00788600463420153	-0.0875848233699799
-6.03067350387573	-7.03509187698364	-12.0377683639526	-0.083985909819603	-0.00801034830510616	-0.0873718932271004
-6.0307765007019	-7.03453588485718	-12.0211620330811	-0.0842244699597359	-0.00822427961975336	-0.0872218459844589
-6.04495811462402	-7.04031610488892	-11.9984064102173	-0.0845700576901436	-0.00814252160489559	-0.0871343091130257
-6.0545973777771	-7.04851770401001	-11.996732711792	-0.0846609026193619	-0.00791867822408676	-0.0871409326791763
-6.04957485198975	-7.05198001861572	-12.0127992630005	-0.0842593386769295	-0.0076834037899971	-0.0870797261595726
-6.02920818328857	-7.04042720794678	-12.0299119949341	-0.083936333656311	-0.00769393937662244	-0.0869778618216515
-6.02276515960693	-7.03635025024414	-12.0261125564575	-0.0840888470411301	-0.00781947653740644	-0.0868067294359207
-6.03000259399414	-7.04198503494263	-12.0086612701416	-0.0844387710094452	-0.00790827348828316	-0.0867554992437363
-6.04349613189697	-7.0543999671936	-11.991828918457	-0.0847883820533752	-0.00771838566288352	-0.0867189168930054
-6.04447937011719	-7.05686664581299	-12.0030012130737	-0.0845103859901428	-0.00754383532330394	-0.0868084207177162
-6.02822923660278	-7.04834079742432	-12.0223817825317	-0.0842302590608597	-0.00748728634789586	-0.0867651402950287
-6.01663064956665	-7.03920078277588	-12.0330657958984	-0.084028996527195	-0.00756186153739691	-0.086690329015255
-6.0121545791626	-7.0338134765625	-12.0213327407837	-0.0841850936412811	-0.0077629080042243	-0.0864988565444946
-6.02441072463989	-7.03680372238159	-11.9994850158691	-0.0845524072647095	-0.00773987639695406	-0.0863994657993317
-6.04193544387817	-7.05122804641724	-11.9904184341431	-0.0847499817609787	-0.00749466475099325	-0.086391381919384
-6.03770971298218	-7.04919147491455	-12.0036516189575	-0.0843788832426071	-0.00734536862000823	-0.0863989293575287
-6.02335929870605	-7.04037284851074	-12.013934135437	-0.0841849744319916	-0.00727064628154039	-0.0863462835550308
-6.01200294494629	-7.03112363815308	-12.0151147842407	-0.0842780694365501	-0.00741740921512246	-0.086221918463707
-6.01706600189209	-7.03621673583984	-11.9968118667603	-0.0846713855862617	-0.00755742331966758	-0.0861644968390465
-6.03425407409668	-7.04747295379639	-11.9756851196289	-0.0850431323051453	-0.00743663962930441	-0.0861450582742691
-6.04122924804688	-7.04934358596802	-11.9828186035156	-0.0848475322127342	-0.00724081881344318	-0.0862017273902893
-6.0257306098938	-7.04208517074585	-11.9981346130371	-0.0843944028019905	-0.00721908826380968	-0.086233027279377
-6.00923585891724	-7.03092765808105	-12.0118827819824	-0.0842291116714478	-0.00740192411467433	-0.0861383751034737
-6.01374197006226	-7.02530860900879	-11.9910955429077	-0.0845597386360168	-0.00761148938909173	-0.0859370231628418
-6.03285312652588	-7.04022884368896	-11.9710063934326	-0.0848587900400162	-0.00752696767449379	-0.0859122574329376
-6.04157400131226	-7.04199504852295	-11.9759721755981	-0.084549255669117	-0.00723774824291468	-0.0858975723385811
-6.02447509765625	-7.03866767883301	-12.0050792694092	-0.0841081812977791	-0.00726371770724654	-0.085875391960144
-6.01151514053345	-7.02971076965332	-11.999192237854	-0.0841933339834213	-0.00753948371857405	-0.0857066065073013
-6.02549743652344	-7.03815698623657	-11.9835319519043	-0.0845831409096718	-0.00762584386393428	-0.085690088570118
-6.04184007644653	-7.05134105682373	-11.9721584320068	-0.084612213075161	-0.00751259503886104	-0.0857242494821548
-6.03628587722778	-7.05218029022217	-11.9897603988647	-0.0841664150357246	-0.00733550218865275	-0.0857825502753258
-6.02184724807739	-7.04274702072144	-12.0101718902588	-0.0837936550378799	-0.00751880276948214	-0.0857890769839287
-6.01745700836182	-7.03777170181274	-12.0035495758057	-0.0838847830891609	-0.0078095979988575	-0.085698202252388
-6.03775310516357	-7.04458808898926	-11.9774837493896	-0.0842168927192688	-0.00785474758595228	-0.0855853706598282
-6.05150699615479	-7.05711603164673	-11.9748458862305	-0.0841339752078056	-0.00772456591948867	-0.0856488198041916
-6.05280447006226	-7.06017875671387	-11.9863681793213	-0.0838554427027702	-0.00757690938189626	-0.0856835767626762
-6.03931951522827	-7.05090856552124	-12.0041151046753	-0.0835330486297607	-0.00760723231360316	-0.0856803357601166
-6.02913331985474	-7.04393291473389	-12.0082168579102	-0.0833658799529076	-0.00781803391873837	-0.0855257883667946
-6.03787899017334	-7.05103588104248	-11.9807777404785	-0.0838382914662361	-0.0080135865136981	-0.0854619592428207
-6.05466938018799	-7.06461572647095	-11.9680585861206	-0.0840853229165077	-0.00791368819773197	-0.085433341562748
-6.0579776763916	-7.06410503387451	-11.9819936752319	-0.0836800560355186	-0.00779220974072814	-0.0855671539902687
-6.0390453338623	-7.05176830291748	-11.9989290237427	-0.0833604261279106	-0.00792867597192526	-0.0854840651154518
-6.03289842605591	-7.04597949981689	-11.9954519271851	-0.0835485532879829	-0.00820049457252026	-0.085381381213665
-6.05405807495117	-7.05510663986206	-11.9614295959473	-0.0839464366436005	-0.00810330547392368	-0.0853443890810013
-6.06340599060059	-7.06368255615234	-11.9649438858032	-0.0837498232722282	-0.0078766131773591	-0.0853687301278114
-6.046067237854	-7.05550241470337	-11.9835748672485	-0.0831941142678261	-0.0079300282523036	-0.085368812084198
-6.03332710266113	-7.04840517044067	-11.9858493804932	-0.0833780243992805	-0.00811242777854204	-0.0851656496524811
-6.04645919799805	-7.05772733688354	-11.9588642120361	-0.0838490650057793	-0.00816735718399286	-0.0850520581007004
-6.05724716186523	-7.06176662445068	-11.9654455184937	-0.0836911574006081	-0.00795065425336361	-0.0851108878850937
-6.03404808044434	-7.05170297622681	-11.9870872497559	-0.0831984356045723	-0.00791877321898937	-0.0850881934165955
-6.02598667144775	-7.0424747467041	-11.9821224212646	-0.0833463221788406	-0.00824078824371099	-0.0848885029554367
-6.03576850891113	-7.04501056671143	-11.9667491912842	-0.0837334543466568	-0.0082471314817667	-0.0848102644085884
-6.05050039291382	-7.06029176712036	-11.9517421722412	-0.0838729813694954	-0.00799681153148413	-0.0847829878330231
-6.04220199584961	-7.05434656143188	-11.9699220657349	-0.0833917111158371	-0.00776586728170514	-0.0848192274570465
-6.02397918701172	-7.04178953170776	-11.984055519104	-0.0831954926252365	-0.00783620215952396	-0.0846478939056396
-6.02349853515625	-7.04340362548828	-11.9651260375977	-0.0836486592888832	-0.00792701914906502	-0.0845398455858231
-6.03911638259888	-7.05535888671875	-11.9389867782593	-0.0840184763073921	-0.00780026894062757	-0.0844405964016914
-6.04184770584106	-7.05894422531128	-11.9468088150024	-0.0838315561413765	-0.00757163809612393	-0.0845218226313591
-6.02478742599487	-7.04859828948975	-11.9667711257935	-0.0834666043519974	-0.00742686912417412	-0.084523543715477
-6.00779676437378	-7.03270959854126	-11.9789733886719	-0.0834038928151131	-0.00757068814709783	-0.0843939334154129
-6.00674390792847	-7.03114700317383	-11.9519538879395	-0.0837352275848389	-0.0077253277413547	-0.0841737538576126
-6.02572727203369	-7.03982257843018	-11.9289379119873	-0.084025613963604	-0.0075018759816885	-0.0841279104351997
-6.02354192733765	-7.03912448883057	-11.9432106018066	-0.0837776660919189	-0.00719081144779921	-0.0840908661484718
-6.00089311599731	-7.02541255950928	-11.9620456695557	-0.0833308324217796	-0.00726146018132567	-0.0840202569961548
-5.9877610206604	-7.01439905166626	-11.9589414596558	-0.0835641771554947	-0.00735882483422756	-0.0837784111499786
-5.99325847625732	-7.01654767990112	-11.9417448043823	-0.0838951617479324	-0.00749514065682888	-0.0836714878678322
-6.006667137146	-7.02452564239502	-11.9254817962646	-0.0841168910264969	-0.00728031061589718	-0.0835999324917793
-5.99983072280884	-7.02485084533691	-11.9388256072998	-0.0838338434696198	-0.00702550169080496	-0.0836060121655464
-5.97908401489258	-7.01018619537354	-11.9541187286377	-0.0834414586424828	-0.00711779156699777	-0.0834825560450554
-5.96802711486816	-6.99819040298462	-11.9504680633545	-0.0834185853600502	-0.00726686650887132	-0.083314061164856
-5.97300100326538	-6.99700546264648	-11.9307355880737	-0.0836430117487907	-0.00734983291476965	-0.0831131562590599
-5.98481941223145	-7.0033974647522	-11.9169473648071	-0.0840059816837311	-0.00714510073885322	-0.0830243304371834
-5.99040031433105	-7.01306390762329	-11.9169759750366	-0.0838357210159302	-0.00683780992403626	-0.0830013155937195
-5.97614574432373	-7.00509405136108	-11.9353971481323	-0.0833636522293091	-0.00664634350687265	-0.082966573536396
-5.9550518989563	-6.99649572372437	-11.9404029846191	-0.0832629576325417	-0.00679332995787263	-0.0827604606747627
-5.96213817596436	-6.999351978302	-11.9138345718384	-0.0836771801114082	-0.00680683786049485	-0.0826175063848495
-5.97752285003662	-7.01326942443848	-11.905704498291	-0.083930179476738	-0.00656891101971269	-0.0825091302394867
-5.97005462646484	-7.01428842544556	-11.9127597808838	-0.0834016501903534	-0.00636099884286523	-0.0826167091727257
-5.95217990875244	-6.99991321563721	-11.9285449981689	-0.0830501988530159	-0.00628385320305824	-0.0824612230062485
-5.94553995132446	-6.98850059509277	-11.9134016036987	-0.08307084441185	-0.00646548252552748	-0.0822539925575256
-5.95751810073853	-7.000084400177	-11.8891935348511	-0.0834980830550194	-0.00635268352925777	-0.0821508392691612
-5.96682024002075	-7.00927019119263	-11.8884115219116	-0.0834051221609116	-0.00608897395431995	-0.082074336707592
-5.95634269714355	-7.00351285934448	-11.8988199234009	-0.0829227566719055	-0.00582267250865698	-0.082038126885891
-5.9382176399231	-6.99184131622314	-11.9144973754883	-0.082688644528389	-0.00591120915487409	-0.0818881914019585
-5.93198823928833	-6.99036598205566	-11.903847694397	-0.0829739943146706	-0.00604045949876308	-0.0816725417971611
-5.94742488861084	-6.99869394302368	-11.8725633621216	-0.083296611905098	-0.00598836177960038	-0.081638865172863
-5.95325422286987	-7.00616884231567	-11.8791942596436	-0.0831352770328522	-0.00566952349618077	-0.0815711617469788
-5.93211889266968	-6.99603605270386	-11.8968076705933	-0.0826016664505005	-0.00565699953585863	-0.0815706849098206
-5.91863393783569	-6.98443794250488	-11.8975915908813	-0.0825691074132919	-0.00582920527085662	-0.0813244879245758
-5.9243106842041	-6.98287725448608	-11.8781929016113	-0.0829343497753143	-0.00594475446268916	-0.0811433419585228
-5.94077968597412	-6.99258899688721	-11.8584718704224	-0.0831271559000015	-0.00579001056030393	-0.0810747072100639
-5.94592714309692	-6.99729919433594	-11.8663854598999	-0.0828933566808701	-0.00549705047160387	-0.0810771659016609
-5.92693853378296	-6.98763847351074	-11.8833351135254	-0.0824433639645576	-0.00543890101835132	-0.0809812843799591
-5.91307401657104	-6.97981023788452	-11.8867959976196	-0.0823290422558784	-0.00553364306688309	-0.0808263570070267
-5.91848182678223	-6.98164796829224	-11.8683385848999	-0.0827253833413124	-0.00559051614254713	-0.0806187316775322
-5.92819929122925	-6.99208354949951	-11.8482856750488	-0.0830196440219879	-0.00551653932780027	-0.0806189998984337
-5.93710136413574	-7.00016975402832	-11.8495416641235	-0.0828721523284912	-0.0052673788741231	-0.0805742293596268
-5.92927742004395	-6.99345827102661	-11.8666887283325	-0.0825449749827385	-0.00501160509884357	-0.0805724784731865
-5.90973854064941	-6.98410224914551	-11.8802909851074	-0.0821904987096787	-0.00503156194463372	-0.0804184228181839
-5.90287065505981	-6.97521591186523	-11.8664989471436	-0.0823316425085068	-0.00522358203306794	-0.0802075192332268
-5.91549825668335	-6.98143243789673	-11.8508882522583	-0.082728274166584	-0.00516513967886567	-0.0800386071205139
-5.92478370666504	-6.99019861221313	-11.8372373580933	-0.082712896168232	-0.00487953657284379	-0.0799867957830429
-5.9173321723938	-6.98750019073486	-11.8575286865234	-0.0822522342205048	-0.00451457500457764	-0.0799189135432243
-5.89592123031616	-6.97704410552979	-11.879566192627	-0.0818648338317871	-0.0045719463378191	-0.0797738432884216
-5.88531494140625	-6.97422170639038	-11.8785991668701	-0.0819532945752144	-0.00462521752342582	-0.0795818045735359
-5.89996767044067	-6.9801459312439	-11.8564071655273	-0.0822803676128387	-0.00458176014944911	-0.0794219076633453
-5.90569400787354	-6.99078989028931	-11.8598594665527	-0.0821341425180435	-0.004238769877702	-0.0794360488653183
-5.8865327835083	-6.98017740249634	-11.8771591186523	-0.0815518572926521	-0.0040774317458272	-0.0793585181236267
-5.86864709854126	-6.96963787078857	-11.8791446685791	-0.0814147591590881	-0.004192512948066	-0.0791203007102013
-5.88138103485107	-6.97397136688232	-11.8567323684692	-0.0817400366067886	-0.00412092683836818	-0.0789144262671471
-5.8942403793335	-6.98762893676758	-11.8512725830078	-0.0817163661122322	-0.00377838616259396	-0.0788522139191628
-5.88796186447144	-6.98673963546753	-11.870532989502	-0.081185020506382	-0.00352016789838672	-0.0787893980741501
-5.86359310150146	-6.97686338424683	-11.8858575820923	-0.0808545351028442	-0.00348655227571726	-0.0786075741052628
-5.86035871505737	-6.97243452072144	-11.8773174285889	-0.0809682533144951	-0.0034626352135092	-0.0784342363476753
-5.87087965011597	-6.98266172409058	-11.859694480896	-0.0812568739056587	-0.00342915602959692	-0.0783228054642677
-5.88213729858398	-6.99648809432983	-11.8462934494019	-0.0813634246587753	-0.00308665190823376	-0.0783134251832962
-5.88272857666016	-6.99809980392456	-11.8613185882568	-0.0810539796948433	-0.00281537603586912	-0.0783795118331909
-5.86282825469971	-6.98658084869385	-11.8757524490356	-0.0804301053285599	-0.00275054899975657	-0.0783407166600227
-5.851243019104	-6.97951173782349	-11.8848495483398	-0.0803710371255875	-0.00276234652847052	-0.0781621411442757
-5.85177087783813	-6.97854232788086	-11.8658542633057	-0.080611377954483	-0.00281890295445919	-0.0780052989721298
-5.86480283737183	-6.99091291427612	-11.8472118377686	-0.0807507336139679	-0.00256857182830572	-0.0779204294085503
-5.87623882293701	-6.99511289596558	-11.8463439941406	-0.0806766152381897	-0.00220794486813247	-0.0779273957014084
-5.86435413360596	-6.99718809127808	-11.8593101501465	-0.0802436769008636	-0.00190288014709949	-0.077845886349678
-5.8437123298645	-6.98629188537598	-11.8696594238281	-0.0799703598022461	-0.00184872141107917	-0.0776906833052635
-5.83339738845825	-6.9805474281311	-11.858081817627	-0.0800792574882507	-0.00197018845938146	-0.0775332301855087
-5.83770036697388	-6.98608589172363	-11.839674949646	-0.0803601294755936	-0.00190651416778564	-0.0773431286215782
-5.84952402114868	-6.99683809280396	-11.8241891860962	-0.0804915800690651	-0.00167841895017773	-0.0773423686623573
-5.84831571578979	-6.99940204620361	-11.8255987167358	-0.0801788866519928	-0.00135886284988374	-0.0772971138358116
-5.82900953292847	-6.98889923095703	-11.8405494689941	-0.079895980656147	-0.00124678027350456	-0.0772493630647659
-5.81563234329224	-6.98208522796631	-11.8455648422241	-0.0796079635620117	-0.00118793605361134	-0.0770638659596443
-5.80425453186035	-6.97352313995361	-11.8369731903076	-0.0797291770577431	-0.00129140447825193	-0.0768587812781334
-5.80844306945801	-6.97626686096191	-11.8158521652222	-0.0800821632146835	-0.00141314975917339	-0.0767038315534592
-5.82240629196167	-6.9812970161438	-11.7943592071533	-0.0801872462034225	-0.00115445989649743	-0.0766181722283363
-5.81908416748047	-6.98165893554688	-11.8042478561401	-0.0800185948610306	-0.000854569487273693	-0.076553151011467
-5.79857969284058	-6.96992588043213	-11.8228759765625	-0.0796008631587029	-0.000733744702301919	-0.0764166936278343
-5.77871561050415	-6.96080493927002	-11.8297481536865	-0.0795645639300346	-0.000788647623267025	-0.076227180659771
-5.77486658096313	-6.95576143264771	-11.8217344284058	-0.079857237637043	-0.000888718292117119	-0.0760517194867134
-5.78024864196777	-6.9633150100708	-11.7989377975464	-0.0801835879683495	-0.000784166215453297	-0.0760208070278168
-5.79002237319946	-6.97319936752319	-11.7928810119629	-0.0802501067519188	-0.000498459558002651	-0.0759603828191757
-5.77804231643677	-6.97084999084473	-11.8121929168701	-0.0799207612872124	-0.000321139756124467	-0.0759823843836784
-5.75159549713135	-6.955650806427	-11.8276014328003	-0.0796871483325958	-0.000323093147017062	-0.0758306309580803
-5.74490880966187	-6.94882154464722	-11.8142166137695	-0.0798452123999596	-0.000569743919186294	-0.0756373256444931
-5.75592660903931	-6.95562887191772	-11.7896690368652	-0.0801911503076553	-0.000501317845191807	-0.075464054942131
-5.76183652877808	-6.96291351318359	-11.7917757034302	-0.0801329985260963	-0.000159420058480464	-0.0754447132349014
-5.74493217468262	-6.95879888534546	-11.8109722137451	-0.0796886011958122	-3.08716989820823E-05	-0.0753801167011261
-5.72123193740845	-6.94835233688354	-11.8329248428345	-0.0794573575258255	-0.000154750232468359	-0.0752389505505562
-5.70774412155151	-6.9420862197876	-11.8251428604126	-0.0795812085270882	-0.000438263843534514	-0.0749821439385414
-5.71415948867798	-6.95030927658081	-11.8169679641724	-0.0798745974898338	-0.000518842949531972	-0.0748105198144913
-5.72160959243774	-6.96238040924072	-11.8052797317505	-0.0799807831645012	-0.000320023333188146	-0.0747150704264641
-5.71780872344971	-6.9591760635376	-11.8199262619019	-0.0796589851379395	-1.68332480825484E-05	-0.0746994540095329
-5.69045639038086	-6.94540357589722	-11.8384828567505	-0.0793033614754677	5.70723859709688E-05	-0.0746078342199326
-5.67089509963989	-6.93151807785034	-11.8389196395874	-0.0793196633458138	-4.60255396319553E-05	-0.0743717104196548
-5.68039703369141	-6.93361902236938	-11.8157558441162	-0.0796802565455437	1.96281016542343E-05	-0.0742046013474464
-5.69865751266479	-6.94397592544556	-11.8010492324829	-0.0798654034733772	0.000325209344737232	-0.074255995452404
-5.6982569694519	-6.94886684417725	-11.8058023452759	-0.079654835164547	0.000774408516008407	-0.0742786452174187
-5.68050861358643	-6.93870782852173	-11.8228597640991	-0.0793920382857323	0.000961765297688544	-0.0742517933249474
-5.6628623008728	-6.9295711517334	-11.8221225738525	-0.0794439688324928	0.001003302866593	-0.0740646347403526
-5.66459178924561	-6.92622137069702	-11.7954883575439	-0.0798389092087746	0.00100842129904777	-0.073884055018425
-5.67904424667358	-6.93753480911255	-11.7780084609985	-0.0802864655852318	0.00123667565640062	-0.073910690844059
-5.6798939704895	-6.94071865081787	-11.7812089920044	-0.0800990015268326	0.00151268346235156	-0.0740410089492798
-5.66017770767212	-6.92746829986572	-11.8011884689331	-0.0797431841492653	0.00162277102936059	-0.0739858150482178
-5.64702463150024	-6.91250562667847	-11.7994518280029	-0.079720750451088	0.0014517018571496	-0.0739117786288261
-5.65733432769775	-6.91487693786621	-11.7775774002075	-0.0802257284522057	0.0014248687075451	-0.0738487839698792
-5.67518663406372	-6.92096042633057	-11.7581768035889	-0.0804904848337173	0.00161232391837984	-0.0738820880651474
-5.6766529083252	-6.9240288734436	-11.7601871490479	-0.0803141891956329	0.00193864817265421	-0.0739360675215721
-5.66130542755127	-6.91641473770142	-11.7760190963745	-0.079957015812397	0.00203733635134995	-0.0739405006170273
-5.65087223052979	-6.9053840637207	-11.788293838501	-0.079897366464138	0.00198049377650023	-0.0738558098673821
-5.64348173141479	-6.90077066421509	-11.7654371261597	-0.0801522359251976	0.00191677082329988	-0.0737331658601761
-5.65980005264282	-6.90982055664063	-11.7459487915039	-0.0806823968887329	0.00195003219414502	-0.0737098604440689
-5.66849708557129	-6.91506910324097	-11.7426233291626	-0.0806180015206337	0.00220521842129529	-0.0737811550498009
-5.65511608123779	-6.90729522705078	-11.7653799057007	-0.0802073702216148	0.00230459054000676	-0.0738313868641853
-5.63952398300171	-6.89545917510986	-11.7666549682617	-0.0800963863730431	0.00216106604784727	-0.0737301558256149
-5.63997507095337	-6.89723777770996	-11.7547845840454	-0.0803850367665291	0.00199399795383215	-0.0736799091100693
-5.66408014297485	-6.90771198272705	-11.7278251647949	-0.0807836204767227	0.00215936196036637	-0.073707602918148
-5.66939449310303	-6.91423463821411	-11.7483758926392	-0.0804019197821617	0.00249306159093976	-0.0738249346613884
-5.65043878555298	-6.90597581863403	-11.7654294967651	-0.0799526423215866	0.00237253052182496	-0.0738066285848618
-5.64509010314941	-6.90353679656982	-11.7617473602295	-0.0801809206604958	0.00226884335279465	-0.0736478269100189
-5.66284704208374	-6.91708946228027	-11.7375059127808	-0.0805250853300095	0.00228089303709567	-0.0737085044384003
-5.67201852798462	-6.92677545547485	-11.7432804107666	-0.0803322270512581	0.00250303954817355	-0.0738444998860359
-5.66128778457642	-6.92180585861206	-11.7689390182495	-0.0798840001225472	0.00265000038780272	-0.0738694369792938
-5.64260768890381	-6.9128041267395	-11.7769784927368	-0.0795968845486641	0.00242021749727428	-0.0737461596727371
-5.65154933929443	-6.91216087341309	-11.7550497055054	-0.079853966832161	0.00229827221482992	-0.0737389102578163
-5.66426801681519	-6.92323875427246	-11.7409133911133	-0.0801196694374084	0.00239293090999126	-0.0737061202526093
-5.67920970916748	-6.93458700180054	-11.7419338226318	-0.0799420550465584	0.00265521486289799	-0.073738195002079
-5.67356729507446	-6.93909883499146	-11.7526617050171	-0.0795994699001312	0.00283053168095648	-0.0738954991102219
-5.6649489402771	-6.93251895904541	-11.7621202468872	-0.0793322771787643	0.00279069133102894	-0.0738946571946144
-5.6532883644104	-6.92709302902222	-11.7718181610107	-0.0792328342795372	0.00260501634329557	-0.0738208144903183
-5.66051340103149	-6.93201017379761	-11.7468128204346	-0.0796248465776443	0.00255749910138547	-0.073741041123867
-5.68088674545288	-6.94829559326172	-11.7363691329956	-0.0798429176211357	0.00260474835522473	-0.0738720297813416
-5.68387746810913	-6.95258474349976	-11.7434587478638	-0.0795286819338799	0.00282235932536423	-0.0739760920405388
-5.66849660873413	-6.94414949417114	-11.7686548233032	-0.0791543126106262	0.00279755447991192	-0.0740688219666481
-5.65946578979492	-6.93828725814819	-11.7707271575928	-0.0790332406759262	0.00257280934602022	-0.0740598440170288
-5.66872549057007	-6.93768501281738	-11.754584312439	-0.0793361961841583	0.0024377501104027	-0.0740942284464836
-5.6921067237854	-6.95232009887695	-11.7345657348633	-0.0796641632914543	0.00266003306023777	-0.0742060318589211
-5.70101642608643	-6.95898914337158	-11.7447338104248	-0.0794820711016655	0.00280929449945688	-0.0743854865431786
-5.69556617736816	-6.95614957809448	-11.7609186172485	-0.0791165754199028	0.00290660373866558	-0.0744989737868309
-5.67873764038086	-6.94965171813965	-11.7777376174927	-0.0789749622344971	0.0027528430800885	-0.0745490565896034
-5.67668962478638	-6.94568634033203	-11.7759647369385	-0.0791482254862785	0.00261413003318012	-0.0745214372873306
-5.69048166275024	-6.95114088058472	-11.7493362426758	-0.0795805752277374	0.0025170436128974	-0.0746118649840355
-5.70817422866821	-6.96402740478516	-11.7507781982422	-0.0797147080302238	0.00267664575949311	-0.0747178569436073
-5.70346021652222	-6.96324348449707	-11.7637720108032	-0.0794154703617096	0.00274671381339431	-0.0749254003167152
-5.69102478027344	-6.95702457427979	-11.7878170013428	-0.0791919156908989	0.00275054969824851	-0.0749561488628387
-5.67825698852539	-6.94372129440308	-11.7842454910278	-0.07909245043993	0.00247455225326121	-0.0749125257134438
-5.68309116363525	-6.94648551940918	-11.7761917114258	-0.0794824361801147	0.00228140433318913	-0.0749646797776222
-5.70321702957153	-6.95372200012207	-11.7505006790161	-0.0798069909214973	0.00240300199948251	-0.0750032067298889
-5.71313428878784	-6.95976448059082	-11.7522954940796	-0.0796370282769203	0.0026363842189312	-0.0751809999346733
-5.7039909362793	-6.95752429962158	-11.769419670105	-0.0794191956520081	0.00268750358372927	-0.0752544105052948
-5.68747568130493	-6.94713544845581	-11.7918748855591	-0.0791981220245361	0.00256776507012546	-0.0752619281411171
-5.68367576599121	-6.94385242462158	-11.7735824584961	-0.0795131698250771	0.00235696393065155	-0.0752731189131737
-5.69653987884521	-6.95102691650391	-11.7552261352539	-0.0798857435584068	0.00240561994723976	-0.075301818549633
-5.70954847335815	-6.95892286300659	-11.7495803833008	-0.0801040530204773	0.00242129736579955	-0.0754711553454399
-5.70072555541992	-6.95734167098999	-11.7721471786499	-0.0796293318271637	0.00264333025552332	-0.0756515637040138
-5.68312978744507	-6.94160223007202	-11.7797908782959	-0.0794626027345657	0.00250857346691191	-0.0757380872964859
-5.68362665176392	-6.93823194503784	-11.7641096115112	-0.0797737911343575	0.00221281871199608	-0.0756456777453423
-5.70348834991455	-6.94721364974976	-11.7422561645508	-0.0801694542169571	0.00235460954718292	-0.0757468417286873
-5.71027183532715	-6.95077323913574	-11.7496929168701	-0.0799813345074654	0.00261892261914909	-0.0759110003709793
-5.69738292694092	-6.94179248809814	-11.7671899795532	-0.0795913636684418	0.00264912727288902	-0.0760243088006973
-5.68141508102417	-6.93359088897705	-11.7721481323242	-0.0797568038105965	0.00246715778484941	-0.0760210603475571
-5.68859529495239	-6.93397235870361	-11.747522354126	-0.0801938027143478	0.00229258532635868	-0.0760196819901466
-5.70298004150391	-6.94391775131226	-11.735053062439	-0.0804440155625343	0.00236137118190527	-0.0761107355356216
-5.71578025817871	-6.94759702682495	-11.7261075973511	-0.0805093124508858	0.0025415220297873	-0.0762365683913231
-5.70630407333374	-6.94523239135742	-11.7493953704834	-0.0802189111709595	0.00267445622012019	-0.0764056295156479
-5.68332242965698	-6.92884349822998	-11.7584161758423	-0.0799773558974266	0.00250783027149737	-0.0764423981308937
-5.68789482116699	-6.92559003829956	-11.7447261810303	-0.0802433416247368	0.00237369374372065	-0.0764408633112907
-5.70701932907104	-6.93181753158569	-11.7157802581787	-0.0807418078184128	0.00233168038539588	-0.076513409614563
-5.72166156768799	-6.9386510848999	-11.7053356170654	-0.0808338224887848	0.00258559198118746	-0.076731450855732
-5.72274160385132	-6.94445085525513	-11.7098455429077	-0.0805931091308594	0.00280892220325768	-0.0768764540553093
-5.71295547485352	-6.93809938430786	-11.7345018386841	-0.0803686380386353	0.00280068558640778	-0.0770780071616173
-5.70457887649536	-6.92613363265991	-11.732460975647	-0.0803649798035622	0.0027832651976496	-0.0770618990063667
-5.70360136032104	-6.92253923416138	-11.716552734375	-0.0806445404887199	0.00268278107978404	-0.0771166458725929
-5.71291828155518	-6.93259286880493	-11.6997699737549	-0.0812011435627937	0.00260274717584252	-0.0771431624889374
-5.72970485687256	-6.93768453598022	-11.6809701919556	-0.0813540816307068	0.00274073332548141	-0.0772063881158829
-5.73233127593994	-6.93717479705811	-11.6974039077759	-0.0811301618814468	0.00295066391117871	-0.0774132087826729
-5.71433401107788	-6.92470073699951	-11.7132511138916	-0.0807314515113831	0.0028884585481137	-0.0774514898657799
-5.70457553863525	-6.91306352615356	-11.7121114730835	-0.0806736722588539	0.00268837600015104	-0.0773967504501343
-5.7099461555481	-6.90903425216675	-11.6913566589355	-0.0809885933995247	0.0024928345810622	-0.0772449672222137
-5.72270917892456	-6.91693878173828	-11.6762590408325	-0.0813261270523071	0.00259693549014628	-0.0773063972592354
-5.73523330688477	-6.92521667480469	-11.6680698394775	-0.0813495069742203	0.00280960113741457	-0.0773895755410194
-5.72956848144531	-6.92156505584717	-11.6850843429565	-0.080924317240715	0.00290894252248108	-0.077429510653019
-5.71012210845947	-6.91065263748169	-11.6990423202515	-0.0806438624858856	0.00280411541461945	-0.07740618288517
-5.71016407012939	-6.90978956222534	-11.6839714050293	-0.0809545442461967	0.00260442006401718	-0.0773329585790634
-5.72606897354126	-6.92278099060059	-11.6595306396484	-0.081302672624588	0.00263403472490609	-0.0773821920156479
-5.73828268051147	-6.93385934829712	-11.6689233779907	-0.0811410248279572	0.00289078475907445	-0.0775822028517723
-5.72388744354248	-6.92437648773193	-11.677562713623	-0.0807450413703918	0.00287012499757111	-0.0775930434465408
-5.71186685562134	-6.91523694992065	-11.6901540756226	-0.0806405618786812	0.00264919083565474	-0.0775427371263504
-5.72463464736938	-6.91970205307007	-11.6632976531982	-0.081002913415432	0.00249555916525424	-0.0775421485304832
-5.74123334884644	-6.92897844314575	-11.653697013855	-0.0811020135879517	0.00257700844667852	-0.0776159018278122
-5.74852895736694	-6.93545770645142	-11.6594171524048	-0.0808586403727531	0.00273656635545194	-0.0777695849537849
-5.73156499862671	-6.92548370361328	-11.6815404891968	-0.0804666355252266	0.00269198091700673	-0.0777481347322464
-5.72494459152222	-6.91773748397827	-11.6749811172485	-0.0806167423725128	0.00236890581436455	-0.0776801332831383
-5.74144220352173	-6.92895269393921	-11.6469659805298	-0.0810815170407295	0.00226710806600749	-0.0776510015130043
-5.75718212127686	-6.93923234939575	-11.6463117599487	-0.0810373201966286	0.00236196350306273	-0.0777725279331207
-5.74571895599365	-6.93104982376099	-11.6779937744141	-0.0805410817265511	0.00239795329980552	-0.0778923183679581
-5.72883749008179	-6.91681337356567	-11.6813058853149	-0.080391950905323	0.00210028002038598	-0.0777835249900818
-5.7360897064209	-6.9188289642334	-11.6650590896606	-0.0806344300508499	0.00175598030909896	-0.0776775404810905
-5.75752973556519	-6.92864847183228	-11.6407566070557	-0.0810175761580467	0.00180136319249868	-0.0777092054486275
-5.76630878448486	-6.93334865570068	-11.6494102478027	-0.0807564109563828	0.0018731999443844	-0.077779583632946
-5.75701570510864	-6.92946100234985	-11.6696729660034	-0.0803210660815239	0.00183224957436323	-0.0777800604701042
-5.73677682876587	-6.91692161560059	-11.6789751052856	-0.0802687779068947	0.00158310099504888	-0.0777303203940392
-5.74821090698242	-6.9189920425415	-11.6587238311768	-0.0805740505456924	0.00130116916261613	-0.0776017233729362
-5.76501655578613	-6.93635368347168	-11.6522302627563	-0.0808441638946533	0.00127704150509089	-0.0776414647698402
-5.76288843154907	-6.93428564071655	-11.6661586761475	-0.0804416388273239	0.00141596037428826	-0.0776915326714516
-5.74149656295776	-6.92197370529175	-11.690052986145	-0.0800882428884506	0.00108886836096644	-0.0776207372546196
-5.74667072296143	-6.91651964187622	-11.6733808517456	-0.0802579075098038	0.000809505290817469	-0.0775192379951477
-5.76464319229126	-6.92716217041016	-11.6525115966797	-0.0807126089930534	0.000783869822043926	-0.0774000212550163
-5.77465486526489	-6.93634986877441	-11.6584024429321	-0.0805641487240791	0.000891316623892635	-0.0774735286831856
-5.7681303024292	-6.93109369277954	-11.6821842193604	-0.0801540613174438	0.000963661586865783	-0.0774250105023384
-5.75015354156494	-6.92398738861084	-11.6919956207275	-0.0800450667738914	0.000757542788051069	-0.0773387849330902
-5.7518048286438	-6.92511701583862	-11.6802911758423	-0.0804708898067474	0.000437962036812678	-0.0771570131182671
-5.76828670501709	-6.93650054931641	-11.6542997360229	-0.0808122456073761	0.000421497534262016	-0.0771356225013733
-5.77398729324341	-6.94454002380371	-11.6717185974121	-0.0806467980146408	0.00056849920656532	-0.0771202892065048
-5.75545644760132	-6.93172168731689	-11.6982717514038	-0.0802240446209908	0.00042186607606709	-0.0771248638629913
-5.74989461898804	-6.92382860183716	-11.6850385665894	-0.0804271101951599	0.000129449181258678	-0.0769046321511269
-5.76654720306396	-6.9347186088562	-11.6563997268677	-0.0809024572372437	3.89220840588678E-05	-0.0768947750329971
-5.77720308303833	-6.94365167617798	-11.656346321106	-0.0808021128177643	0.000329771311953664	-0.0768974125385284
-5.76415920257568	-6.93638896942139	-11.6791839599609	-0.0804206430912018	0.000379250384867191	-0.0768660232424736
-5.74882793426514	-6.9277172088623	-11.682168006897	-0.0803779885172844	0.000224550894927233	-0.0766845941543579
-5.7470645904541	-6.92357110977173	-11.666163444519	-0.0808136090636253	-9.40742756938562E-05	-0.0765521302819252
-5.76546192169189	-6.93705892562866	-11.6401853561401	-0.0812483206391335	-2.53852686000755E-05	-0.0764984488487244
-5.7697868347168	-6.94250917434692	-11.6506862640381	-0.0810608044266701	0.000138351460918784	-0.0765307247638702
-5.7512035369873	-6.92906618118286	-11.6736783981323	-0.0806803479790688	4.775221896125E-05	-0.07645433396101
-5.74256181716919	-6.91988468170166	-11.6672811508179	-0.0807806774973869	-0.000209724355954677	-0.0762789472937584
-5.76269721984863	-6.92726373672485	-11.6354036331177	-0.0813226699829102	-0.000298323517199606	-0.0761098638176918
-5.77119588851929	-6.9356894493103	-11.6376647949219	-0.0813112705945969	-9.37230724957772E-05	-0.0761005729436874
-5.76011896133423	-6.92684841156006	-11.6567115783691	-0.0808412209153175	-1.42964781844057E-05	-0.0760601162910461
-5.74604988098145	-6.92142295837402	-11.6665859222412	-0.0807724520564079	-0.000281733518932015	-0.075937882065773
-5.75544357299805	-6.92707777023315	-11.6407852172852	-0.0814139768481255	-0.000321079918649048	-0.0757725164294243
-5.77389001846313	-6.94087553024292	-11.6364297866821	-0.0815133973956108	-0.000121608049084898	-0.0758649334311485
-5.76260137557983	-6.93656253814697	-11.6547880172729	-0.0811515673995018	4.28608518632245E-06	-0.0759283751249313
-5.74504709243774	-6.92617654800415	-11.665153503418	-0.0809364169836044	-0.000147895101690665	-0.0758364349603653
-5.74992942810059	-6.9263482093811	-11.642523765564	-0.0813689976930618	-0.000355759839294478	-0.0756870880723
-5.77055644989014	-6.93780183792114	-11.6237497329712	-0.0816715881228447	-4.85804666823242E-05	-0.0756877064704895
-5.77720022201538	-6.9429087638855	-11.6269035339355	-0.0815797746181488	0.000199559493921697	-0.0757623389363289
-5.76134347915649	-6.93828916549683	-11.6482772827148	-0.0812238529324532	0.000286342517938465	-0.0757859200239182
-5.74763154983521	-6.92448425292969	-11.6454648971558	-0.0813081339001656	0.000128463536384515	-0.0756207779049873
-5.75852203369141	-6.93082714080811	-11.6228494644165	-0.0818926095962524	9.04546759556979E-05	-0.0755928084254265
-5.77134609222412	-6.94342231750488	-11.6109952926636	-0.0820943117141724	0.000227579002967104	-0.0756587982177734
-5.76959991455078	-6.94108772277832	-11.6232967376709	-0.0818223506212235	0.000498954323120415	-0.0757159143686295
-5.75331687927246	-6.92833471298218	-11.6375961303711	-0.0815888643264771	0.000478276080684736	-0.0756775066256523
-5.73873901367188	-6.91688871383667	-11.631217956543	-0.0816805958747864	0.000275678612524644	-0.0755917578935623
-5.75524854660034	-6.91780233383179	-11.6096038818359	-0.0821957066655159	0.000266904942691326	-0.0754528492689133
-5.77015018463135	-6.9289083480835	-11.5987863540649	-0.0821999460458755	0.000476644549053162	-0.0755403414368629
-5.7623405456543	-6.92605352401733	-11.6158714294434	-0.0818417891860008	0.000726471771486104	-0.0755210220813751
-5.74463891983032	-6.91426372528076	-11.6431264877319	-0.0816894546151161	0.000636420969385654	-0.0754502266645432
-5.73868274688721	-6.91241598129272	-11.6201133728027	-0.0820304453372955	0.000406096194637939	-0.0752917528152466
-5.7497181892395	-6.91908168792725	-11.5993280410767	-0.082427553832531	0.000392303481930867	-0.0752395987510681
-5.75998830795288	-6.92790937423706	-11.5979642868042	-0.082375131547451	0.000619556463789195	-0.0752396062016487
-5.75320863723755	-6.92371606826782	-11.6230792999268	-0.0820639058947563	0.000774290121626109	-0.0753228515386581
-5.73556184768677	-6.9127082824707	-11.6386117935181	-0.0816909000277519	0.000691002642270178	-0.0753185823559761
-5.72383213043213	-6.90591764450073	-11.6358346939087	-0.0816847532987595	0.000498434761539102	-0.0752357542514801
-5.73039245605469	-6.90946817398071	-11.6158504486084	-0.0819347351789474	0.000409753294661641	-0.0751054733991623
-5.74519300460815	-6.91844177246094	-11.6067409515381	-0.0822127610445023	0.000491210666950792	-0.0751583948731422
-5.7568531036377	-6.92864608764648	-11.6016225814819	-0.0820893570780754	0.000827343901619315	-0.0752382799983025
-5.74983406066895	-6.93014526367188	-11.617730140686	-0.0817518308758736	0.000983745325356722	-0.0753626003861427
-5.73133325576782	-6.9191255569458	-11.6312847137451	-0.0814524590969086	0.000907837646082044	-0.0753593966364861
-5.73195886611938	-6.91979217529297	-11.6169996261597	-0.08179871737957	0.000721086049452424	-0.0752840861678123
-5.75096082687378	-6.93425989151001	-11.59352684021	-0.082239642739296	0.000818717933725566	-0.0753805711865425
-5.75798511505127	-6.94415760040283	-11.5971450805664	-0.0821249857544899	0.00100069295149297	-0.0755309462547302
-5.74578762054443	-6.93839740753174	-11.6124534606934	-0.0816983208060265	0.00114482245407999	-0.0756494924426079
-5.73061561584473	-6.924147605896	-11.6259613037109	-0.0814947932958603	0.000954996328800917	-0.0756491497159004
-5.73441219329834	-6.92527103424072	-11.6087760925293	-0.0816926658153534	0.000749072525650263	-0.0755872279405594
-5.75444602966309	-6.93351745605469	-11.5871486663818	-0.0820467993617058	0.000811446399893612	-0.0756497755646706
-5.76322460174561	-6.9450740814209	-11.5842189788818	-0.0821043998003006	0.000992145389318466	-0.0756856724619865
-5.76163864135742	-6.94605779647827	-11.5967044830322	-0.0816945806145668	0.00113912869710475	-0.0758252814412117
-5.74418210983276	-6.93583154678345	-11.6188440322876	-0.0813566222786903	0.00110290560405701	-0.0758446976542473
-5.7375750541687	-6.92759132385254	-11.62610912323	-0.0813864469528198	0.000952383270487189	-0.0758171901106834
-5.74441385269165	-6.93232202529907	-11.6080884933472	-0.0817032605409622	0.000740430201403797	-0.0757660269737244
-5.75967788696289	-6.94587421417236	-11.5895557403564	-0.0819487497210503	0.000841402565129101	-0.0758600905537605
-5.76575708389282	-6.95385885238647	-11.6083736419678	-0.0816505402326584	0.00107442797161639	-0.0760321393609047
-5.74961233139038	-6.94400262832642	-11.6268920898438	-0.0811832621693611	0.000982924364507198	-0.0761579424142838
-5.73945713043213	-6.93776559829712	-11.6352043151855	-0.0811011865735054	0.000847877061460167	-0.0761990919709206
-5.75173234939575	-6.94098854064941	-11.6199779510498	-0.0814235955476761	0.000727236561942846	-0.0762128680944443
-5.77286386489868	-6.95531558990479	-11.6093788146973	-0.0816109552979469	0.000967233208939433	-0.0763782858848572
-5.77933406829834	-6.96036052703857	-11.6148891448975	-0.0813893228769302	0.00134334340691566	-0.0765519961714745
-5.77184534072876	-6.96057176589966	-11.6426963806152	-0.0809739604592323	0.00138554617296904	-0.0767010897397995
-5.75547122955322	-6.95239162445068	-11.6479806900024	-0.0808235704898834	0.00128606962971389	-0.0767480432987213
-5.76043796539307	-6.95446634292603	-11.6409797668457	-0.0812163576483727	0.00117403990589082	-0.0767913907766342
-5.77932834625244	-6.97008466720581	-11.6240997314453	-0.081509031355381	0.00135496363509446	-0.0769516974687576
-5.78849935531616	-6.9768214225769	-11.6372156143188	-0.0813768804073334	0.00161822757218033	-0.0771474465727806
-5.77993869781494	-6.96883153915405	-11.657301902771	-0.0809708312153816	0.00182262028101832	-0.0773543044924736
-5.76366806030273	-6.96138525009155	-11.6738891601563	-0.0807479843497276	0.00164583744481206	-0.0774945616722107
-5.7717809677124	-6.95752143859863	-11.6645746231079	-0.0810520946979523	0.00159627909306437	-0.0774676278233528
-5.78990650177002	-6.97019052505493	-11.6516122817993	-0.0813386291265488	0.00184075266588479	-0.0776366665959358
-5.79822444915771	-6.97826957702637	-11.6620683670044	-0.0810778141021729	0.00218028505332768	-0.077862337231636
-5.7797703742981	-6.96929168701172	-11.6924991607666	-0.0807003229856491	0.0023092906922102	-0.0780139490962029
-5.76794004440308	-6.961669921875	-11.7016906738281	-0.0806210115551949	0.00223635137081146	-0.0780460238456726
-5.77309560775757	-6.96196317672729	-11.6909370422363	-0.0809926837682724	0.00218660966493189	-0.0781393498182297
-5.78976774215698	-6.97444152832031	-11.680850982666	-0.0812901258468628	0.00241110054776073	-0.0781998038291931
-5.79090213775635	-6.98213243484497	-11.6883916854858	-0.0811676681041718	0.00267889886163175	-0.0784879252314568
-5.7789249420166	-6.97412919998169	-11.7155904769897	-0.0807103663682938	0.00281639560125768	-0.0786527320742607
-5.75964307785034	-6.96008205413818	-11.7358779907227	-0.080453597009182	0.002807806013152	-0.0787183344364166
-5.75843334197998	-6.95860433578491	-11.7237043380737	-0.0807310491800308	0.00258211651816964	-0.0786876678466797
-5.77683067321777	-6.96839904785156	-11.7172651290894	-0.0809676200151443	0.00275942124426365	-0.0788592323660851
-5.77949237823486	-6.97690916061401	-11.7222089767456	-0.0808119401335716	0.00312488246709108	-0.0789732187986374
-5.7630352973938	-6.96922397613525	-11.7617607116699	-0.0802820548415184	0.00324000604450703	-0.0791672095656395
-5.7460560798645	-6.95864915847778	-11.7766857147217	-0.0800626203417778	0.00306426244787872	-0.0791250243782997
-5.7435188293457	-6.9594087600708	-11.7654705047607	-0.0802930891513824	0.00292568048462272	-0.0791739150881767
-5.75520849227905	-6.97212219238281	-11.7562837600708	-0.0806572809815407	0.00302751152776182	-0.0792454332113266
-5.75874662399292	-6.98022365570068	-11.7664604187012	-0.0805413499474525	0.00328287109732628	-0.0794524177908897
-5.74491930007935	-6.97157335281372	-11.7866907119751	-0.0801369324326515	0.00355130410753191	-0.0795467421412468
-5.72357416152954	-6.95689153671265	-11.8064861297607	-0.0797707512974739	0.00351229379884899	-0.0796184837818146
-5.71536684036255	-6.94923305511475	-11.8097343444824	-0.0799965262413025	0.00335245532914996	-0.0795828700065613
-5.73357582092285	-6.95446825027466	-11.7816305160522	-0.0802906528115273	0.00353953707963228	-0.0796844884753227
-5.74310874938965	-6.9665789604187	-11.7864866256714	-0.0803491026163101	0.00381192960776389	-0.0798188745975494
-5.73387956619263	-6.96200227737427	-11.8118228912354	-0.0798647478222847	0.0041404003277421	-0.0799512416124344
-5.71507740020752	-6.95264387130737	-11.8267192840576	-0.079564169049263	0.00422818586230278	-0.080037385225296
-5.70118427276611	-6.94239711761475	-11.8273324966431	-0.0796684175729752	0.00408246135339141	-0.0799383446574211
-5.70995807647705	-6.95195341110229	-11.8111524581909	-0.0801011398434639	0.00403360929340124	-0.080010786652565
-5.71880960464478	-6.963791847229	-11.8095254898071	-0.0801667496562004	0.00424578785896301	-0.0800764113664627
-5.71062660217285	-6.96267318725586	-11.8332376480103	-0.0797449797391891	0.00438536517322063	-0.0801858454942703
-5.68897914886475	-6.94822549819946	-11.8636789321899	-0.0792853534221649	0.00427724840119481	-0.0803136974573135
-5.68015575408936	-6.9421854019165	-11.8770008087158	-0.0792023688554764	0.00405767420306802	-0.0802590623497963
-5.68784666061401	-6.94503927230835	-11.856240272522	-0.0795459672808647	0.00390976062044501	-0.0802506133913994
-5.70297384262085	-6.95637798309326	-11.8533687591553	-0.0796002075076103	0.00409356411546469	-0.0803978517651558
-5.70314645767212	-6.96159410476685	-11.8653020858765	-0.0791952610015869	0.00435829069465399	-0.0805365368723869
-5.68401908874512	-6.9532413482666	-11.9002170562744	-0.0787005051970482	0.00432054186239839	-0.0805794075131416
-5.6685996055603	-6.94655179977417	-11.9070348739624	-0.0785816013813019	0.00422534393146634	-0.0805372968316078
-5.67249441146851	-6.95348596572876	-11.8902816772461	-0.079009622335434	0.00399830983951688	-0.0805458649992943
-5.68635320663452	-6.96468353271484	-11.8850002288818	-0.0790868401527405	0.00406505586579442	-0.0806314498186111
-5.68959426879883	-6.96950721740723	-11.9082641601563	-0.0787332281470299	0.00431347917765379	-0.0808250531554222
-5.67051839828491	-6.96159410476685	-11.932728767395	-0.0781890228390694	0.00425521889701486	-0.0808625593781471
-5.65668296813965	-6.95520257949829	-11.9487409591675	-0.0779973044991493	0.00400895206257701	-0.0809376239776611
-5.67065095901489	-6.95666360855103	-11.9336090087891	-0.0783389806747437	0.00386192603036761	-0.0808599665760994
-5.68886566162109	-6.96907758712769	-11.9223318099976	-0.0783823505043983	0.00402632914483547	-0.0809982195496559
-5.69032621383667	-6.9751935005188	-11.9385280609131	-0.0780052170157433	0.00417026411741972	-0.0811524391174316
-5.67660045623779	-6.9683051109314	-11.9695892333984	-0.0775385871529579	0.00419865921139717	-0.0813018679618835
-5.66544580459595	-6.96641206741333	-11.9740352630615	-0.0777284055948257	0.00387562299147248	-0.0811979249119759
-5.67970132827759	-6.97472810745239	-11.9576501846313	-0.0780728533864021	0.00387341715395451	-0.0812664106488228
-5.69766616821289	-6.98852300643921	-11.9582376480103	-0.0780595988035202	0.00399095611646771	-0.0814529582858086
-5.68683481216431	-6.98459529876709	-11.9903869628906	-0.0775354504585266	0.00408198125660419	-0.081660084426403
-5.67009496688843	-6.97021055221558	-12.0056715011597	-0.0774166509509087	0.00388685893267393	-0.0815789252519608
-5.68104314804077	-6.97790479660034	-11.9834585189819	-0.0777112990617752	0.00370487757027149	-0.081501729786396
-5.70157146453857	-6.99038362503052	-11.9785213470459	-0.0777971148490906	0.00394646869972348	-0.0816438719630241
-5.69024610519409	-6.98872089385986	-12.0134630203247	-0.0773068070411682	0.00412244023755193	-0.0817517638206482
-5.67271089553833	-6.9726095199585	-12.0249109268188	-0.0770630538463593	0.00386286899447441	-0.0817239359021187
-5.67875671386719	-6.98264503479004	-12.0129919052124	-0.0775067955255508	0.00374495331197977	-0.0815874561667442
-5.69532155990601	-6.99609231948853	-12.0080261230469	-0.0776752457022667	0.0038982501719147	-0.0817192122340202
-5.69549608230591	-6.99478006362915	-12.0296010971069	-0.0773308426141739	0.00405158801004291	-0.0818020030856133
-5.67682886123657	-6.98657369613647	-12.060320854187	-0.0769070610404015	0.00407275650650263	-0.0818054154515266
-5.66594266891479	-6.97769832611084	-12.0592765808105	-0.0768515840172768	0.00379779352806509	-0.0816732868552208
-5.67757654190063	-6.97976446151733	-12.0482683181763	-0.0771712362766266	0.00377036537975073	-0.0816278234124184
-5.69085693359375	-6.99594831466675	-12.0415830612183	-0.0771913826465607	0.00398929603397846	-0.0816637724637985
-5.68044519424438	-6.99391269683838	-12.0814399719238	-0.0767234712839127	0.00421965215355158	-0.0817944407463074
-5.66293144226074	-6.98469305038452	-12.0938901901245	-0.0765336081385612	0.00415529729798436	-0.0817055180668831
-5.66207313537598	-6.98511743545532	-12.0845613479614	-0.0768794566392899	0.00399830238893628	-0.0816433504223824
-5.68135738372803	-6.999192237854	-12.0657663345337	-0.0772353857755661	0.00412645749747753	-0.0816608890891075
-5.68790578842163	-7.00615882873535	-12.0821714401245	-0.0770411193370819	0.00433685351163149	-0.0818443521857262
-5.66717481613159	-6.99223136901855	-12.1111946105957	-0.0765458270907402	0.00450042961165309	-0.0818973556160927
-5.65305614471436	-6.98177289962769	-12.1235284805298	-0.0764840245246887	0.0043285028077662	-0.0818080082535744
-5.6591968536377	-6.98342561721802	-12.1055202484131	-0.0767821371555328	0.00425381073728204	-0.0817219167947769
-5.67666053771973	-6.98861598968506	-12.0908832550049	-0.0770722925662994	0.0043697590008378	-0.081791952252388
-5.68143701553345	-6.99788665771484	-12.0982275009155	-0.0770344138145447	0.00460494495928288	-0.0818689912557602
-5.66916227340698	-6.99010705947876	-12.1265687942505	-0.076599195599556	0.00474820379167795	-0.0819374024868011
-5.65483903884888	-6.98253154754639	-12.1414699554443	-0.0765153989195824	0.00477708457037807	-0.0819005444645882
-5.64702844619751	-6.97463417053223	-12.1305103302002	-0.0767882689833641	0.00458956928923726	-0.0818246081471443
-5.66218757629395	-6.98668050765991	-12.1129760742188	-0.0773204788565636	0.00463080126792192	-0.0818577632308006
-5.6741738319397	-6.99160814285278	-12.1129283905029	-0.0772295668721199	0.0049759978428483	-0.0820100978016853
-5.65351390838623	-6.9834771156311	-12.1402950286865	-0.0768228247761726	0.00500787468627095	-0.0820604562759399
-5.63819932937622	-6.96718454360962	-12.1407651901245	-0.0768896117806435	0.0048969266936183	-0.0820663571357727
-5.65013790130615	-6.97298860549927	-12.1241302490234	-0.077357105910778	0.00485138315707445	-0.0819545164704323
-5.66742658615112	-6.97944498062134	-12.1069650650024	-0.077606774866581	0.00510013476014137	-0.0820622593164444
-5.66331195831299	-6.98207426071167	-12.1139116287231	-0.0773146003484726	0.00538421887904406	-0.0821449011564255
-5.64278841018677	-6.96838760375977	-12.1408166885376	-0.0770237520337105	0.00542417820543051	-0.0821729898452759
-5.63355112075806	-6.96422052383423	-12.1304416656494	-0.0772845819592476	0.00530632212758064	-0.0820903405547142
-5.64743947982788	-6.96771144866943	-12.1126375198364	-0.0777333527803421	0.00531208235770464	-0.0820525139570236
-5.65964031219482	-6.97943258285522	-12.113302230835	-0.0778155848383904	0.00559255946427584	-0.0821268260478973
-5.65061283111572	-6.97710371017456	-12.1268739700317	-0.077537827193737	0.00580186769366264	-0.0822494626045227
-5.63078927993774	-6.96381807327271	-12.1473655700684	-0.0772335976362228	0.00581901706755161	-0.0822819694876671
-5.62020587921143	-6.95443153381348	-12.1450967788696	-0.077330969274044	0.00559006491675973	-0.0821346715092659
-5.6363730430603	-6.96416807174683	-12.1158571243286	-0.0777585580945015	0.00563129130750895	-0.0821239724755287
-5.64620590209961	-6.97269916534424	-12.1197366714478	-0.0777452364563942	0.00589200295507908	-0.0822321102023125
-5.63561534881592	-6.9720311164856	-12.1311979293823	-0.0772546455264091	0.00618400378152728	-0.0822510123252869
-5.61789083480835	-6.96165752410889	-12.1456642150879	-0.077154316008091	0.00617628311738372	-0.0822854563593864
-5.61889886856079	-6.96200323104858	-12.1386079788208	-0.077499195933342	0.00610023876652122	-0.0821887776255608
-5.63085603713989	-6.97212791442871	-12.1145792007446	-0.0779591202735901	0.00621663872152567	-0.0822312831878662
-5.63659954071045	-6.98150730133057	-12.1191511154175	-0.0777925550937653	0.00663786567747593	-0.0824360102415085
-5.61042499542236	-6.96544933319092	-12.13694190979	-0.077366828918457	0.00667044147849083	-0.0825139582157135
-5.61184310913086	-6.95904445648193	-12.1207141876221	-0.0776108726859093	0.00657108519226313	-0.0824483260512352
-5.63204002380371	-6.97187852859497	-12.0988893508911	-0.0780486240983009	0.00674615008756518	-0.0824926570057869
-5.63704967498779	-6.97781467437744	-12.1043491363525	-0.07784803211689	0.00717216264456511	-0.0826446115970612
-5.61944770812988	-6.96792125701904	-12.1303834915161	-0.0775007978081703	0.00723859248682857	-0.0827112197875977
-5.60811948776245	-6.96068096160889	-12.1231651306152	-0.0776934698224068	0.0070567661896348	-0.082634411752224
-5.62331533432007	-6.97065114974976	-12.0966739654541	-0.0781843960285187	0.00717038940638304	-0.0826443135738373
-5.63953447341919	-6.98136186599731	-12.0940608978271	-0.0781438201665878	0.00744521711021662	-0.0827791392803192
-5.62484693527222	-6.97395610809326	-12.1192350387573	-0.0777704119682312	0.00762209109961987	-0.0829067304730415
-5.60585880279541	-6.96111440658569	-12.1290216445923	-0.0776988938450813	0.00748998858034611	-0.0829168930649757
-5.60902309417725	-6.95954942703247	-12.1053104400635	-0.0779886394739151	0.00726833427324891	-0.0827839449048042
-5.63050889968872	-6.97115087509155	-12.0780897140503	-0.078298881649971	0.00760621996596456	-0.0828965678811073
-5.63344812393188	-6.97562456130981	-12.0972290039063	-0.0780560895800591	0.00793633982539177	-0.0829508751630783
-5.61312341690063	-6.96266317367554	-12.1124629974365	-0.0776559934020042	0.00790265295654535	-0.0829820856451988
-5.60319519042969	-6.95605039596558	-12.1111364364624	-0.0778513625264168	0.0077646910212934	-0.0828594863414764
-5.62143850326538	-6.96888399124146	-12.0803270339966	-0.0784322917461395	0.00786932650953531	-0.0828014314174652
-5.63192129135132	-6.97607612609863	-12.0786066055298	-0.0782681033015251	0.00810318905860186	-0.0829320102930069
-5.60994529724121	-6.96503210067749	-12.0986490249634	-0.0779252722859383	0.00814734492450953	-0.08293467015028
-5.59852647781372	-6.95319700241089	-12.0987529754639	-0.0778423845767975	0.00795921124517918	-0.0828106179833412
-5.60799980163574	-6.95480060577393	-12.0719766616821	-0.078330509364605	0.00783704966306686	-0.0827162265777588
-5.62725067138672	-6.96820974349976	-12.0607471466064	-0.0785191357135773	0.00814603734761477	-0.0826966091990471
-5.62126636505127	-6.9655966758728	-12.0713367462158	-0.0781527608633041	0.00833246484398842	-0.0827965587377548
-5.60339498519897	-6.95672082901001	-12.0885391235352	-0.0779498592019081	0.00827409792691469	-0.0827365070581436
-5.59959506988525	-6.95215034484863	-12.0787754058838	-0.0781624242663383	0.00806121900677681	-0.0826360061764717
-5.61705875396729	-6.96376323699951	-12.0539064407349	-0.0786541551351547	0.00808054022490978	-0.0826096385717392
-5.6275839805603	-6.97364234924316	-12.0581045150757	-0.0786233022809029	0.00824232306331396	-0.0828026235103607
-5.60983753204346	-6.96329736709595	-12.0810174942017	-0.0781660154461861	0.0082062566652894	-0.0828399956226349
-5.59930181503296	-6.95315265655518	-12.0898609161377	-0.078161247074604	0.00789074320346117	-0.0827604234218597
-5.61566734313965	-6.96009111404419	-12.0591049194336	-0.0785896703600883	0.00772240338847041	-0.0826675966382027
-5.63373613357544	-6.96799278259277	-12.0554361343384	-0.0785751864314079	0.00793907139450312	-0.0828038603067398
-5.62272787094116	-6.96340084075928	-12.0830173492432	-0.0781559273600578	0.00799639243632555	-0.0828365758061409
-5.60766744613647	-6.95306444168091	-12.0993785858154	-0.0779579803347588	0.00779939442873001	-0.0827819034457207
-5.6092209815979	-6.95201349258423	-12.0805768966675	-0.0783427059650421	0.0075461189262569	-0.0826898515224457
-5.63216161727905	-6.96711874008179	-12.0688962936401	-0.0786308869719505	0.00746886245906353	-0.0827286094427109
-5.63508367538452	-6.97132062911987	-12.0707893371582	-0.0784259736537933	0.00765709625557065	-0.0828520581126213
-5.6196084022522	-6.95882177352905	-12.1012859344482	-0.0779406279325485	0.00759293511509895	-0.0829380378127098
-5.61181163787842	-6.94882154464722	-12.0991449356079	-0.077968567609787	0.00721544353291392	-0.0828454717993736
-5.6352391242981	-6.95941686630249	-12.0719566345215	-0.0784303545951843	0.00715079950168729	-0.0828638821840286
-5.64574003219604	-6.96942281723022	-12.0830078125	-0.0782167240977287	0.0073585263453424	-0.0829449519515038
-5.63032197952271	-6.9631609916687	-12.1008720397949	-0.0777530819177628	0.0073128966614604	-0.0829595401883125
-5.61869144439697	-6.95326328277588	-12.1021394729614	-0.0778816342353821	0.00701317423954606	-0.082894004881382
-5.63415098190308	-6.96266412734985	-12.0833368301392	-0.0781958475708961	0.00679719727486372	-0.0828883573412895
-5.65018606185913	-6.97585773468018	-12.0715427398682	-0.0783298537135124	0.00697611784562469	-0.0830059796571732
-5.64307355880737	-6.97355890274048	-12.0950880050659	-0.0778670758008957	0.0070495898835361	-0.0831096470355988
-5.62413597106934	-6.96178960800171	-12.1073913574219	-0.0775960683822632	0.00679963734000921	-0.0831101536750793
-5.6373028755188	-6.96614217758179	-12.0854978561401	-0.077962264418602	0.00658835284411907	-0.0829692631959915
-5.65663290023804	-6.9788179397583	-12.0639772415161	-0.0781765431165695	0.00665237288922071	-0.083076186478138
-5.65390729904175	-6.98303890228271	-12.082106590271	-0.0778123214840889	0.00684159202501178	-0.0831800252199173
-5.64002180099487	-6.97382068634033	-12.1037845611572	-0.077499233186245	0.00673013646155596	-0.0832327455282211
-5.6391019821167	-6.97477531433105	-12.0841884613037	-0.0778176188468933	0.00657179020345211	-0.0831597521901131
-5.66151905059814	-6.98767137527466	-12.0675392150879	-0.0781980603933334	0.0065392404794693	-0.0831931605935097
-5.66819190979004	-6.99747514724731	-12.0695362091064	-0.0779884532094002	0.00670449854806066	-0.0833415761590004
-5.6541314125061	-6.98923444747925	-12.0963497161865	-0.077557347714901	0.00671404134482145	-0.0835140123963356
-5.6425256729126	-6.9804859161377	-12.0944194793701	-0.0774779990315437	0.00641077477484941	-0.0833319947123528
-5.66332674026489	-6.98679494857788	-12.0674962997437	-0.0779722481966019	0.00633620424196124	-0.0833239927887917
-5.67636346817017	-6.99830389022827	-12.0668897628784	-0.077861413359642	0.00663801468908787	-0.0834548324346542
-5.65696001052856	-6.99147748947144	-12.0915250778198	-0.0773235410451889	0.00662340177223086	-0.0834810733795166
-5.64494514465332	-6.98178339004517	-12.0896844863892	-0.0774691104888916	0.00643595494329929	-0.0833520367741585
-5.66363573074341	-6.99265480041504	-12.0661201477051	-0.0779986530542374	0.00638973200693727	-0.0833611935377121
-5.67208385467529	-7.00218296051025	-12.0589208602905	-0.0779664888978004	0.00654392410069704	-0.0834772363305092
-5.65622615814209	-6.99410676956177	-12.0902757644653	-0.0774759203195572	0.00668387627229095	-0.0834793746471405
-5.63851261138916	-6.97803258895874	-12.0919733047485	-0.0773757472634315	0.00640059495344758	-0.0834489315748215
-5.64363527297974	-6.98198223114014	-12.0707378387451	-0.0777866616845131	0.00629121856763959	-0.0832717567682266
-5.66391849517822	-6.98982238769531	-12.0528326034546	-0.0780349671840668	0.00639074388891459	-0.0833316817879677
-5.65871429443359	-6.99229001998901	-12.0607271194458	-0.0776469334959984	0.00657078716903925	-0.0833930671215057
-5.63899564743042	-6.97982788085938	-12.0799179077148	-0.0773315578699112	0.00655182311311364	-0.0834123939275742
-5.63431358337402	-6.97396039962769	-12.0757856369019	-0.0776617154479027	0.00631235493347049	-0.0832443460822105
-5.6485743522644	-6.98587226867676	-12.0497770309448	-0.0781292170286179	0.00628549605607986	-0.0832785740494728
-5.65590620040894	-6.99274682998657	-12.0503931045532	-0.0780005902051926	0.00645774696022272	-0.0833723843097687
-5.63448619842529	-6.97802591323853	-12.0797424316406	-0.0774906277656555	0.00639561424031854	-0.0834539532661438
-5.62891960144043	-6.9703426361084	-12.0722923278809	-0.07759740203619	0.00604344066232443	-0.083336167037487
-5.65111923217773	-6.97567415237427	-12.0508604049683	-0.0779767110943794	0.00604989426210523	-0.0833763778209686
-5.66628456115723	-6.98553562164307	-12.0475950241089	-0.0780081897974014	0.00630470598116517	-0.0835259482264519
-5.65802192687988	-6.98314952850342	-12.0680675506592	-0.0776773393154144	0.00644585490226746	-0.0836541429162025
-5.64387607574463	-6.9750714302063	-12.0885715484619	-0.077419102191925	0.00632781581953168	-0.0836735516786575
-5.63894128799438	-6.96899938583374	-12.0809497833252	-0.0776189416646957	0.00613734824582934	-0.083706259727478
-5.6569709777832	-6.9749321937561	-12.05406665802	-0.0780974999070168	0.00611449498683214	-0.0836909860372543
-5.66803741455078	-6.98702096939087	-12.0543069839478	-0.0781665593385696	0.00621362309902906	-0.0838949233293533
-5.66338491439819	-6.97933387756348	-12.0673313140869	-0.0777716115117073	0.00638330169022083	-0.0839799270033836
-5.64407444000244	-6.96900224685669	-12.0859880447388	-0.077601358294487	0.00626878906041384	-0.0840350687503815
-5.64126968383789	-6.9627628326416	-12.0678577423096	-0.0778314098715782	0.00600487366318703	-0.0839089527726173
-5.66404485702515	-6.97262716293335	-12.0473823547363	-0.0782665237784386	0.00609531113877892	-0.0839793384075165
-5.66709661483765	-6.97930574417114	-12.048713684082	-0.0780845656991005	0.00636716512963176	-0.0840606540441513
-5.6485652923584	-6.96920490264893	-12.0705261230469	-0.0777087435126305	0.00636295787990093	-0.0841285139322281
-5.63703155517578	-6.95755624771118	-12.0712842941284	-0.0777758732438087	0.00616690795868635	-0.0839479342103004
-5.64096117019653	-6.96259784698486	-12.0515918731689	-0.0781703963875771	0.00607813149690628	-0.0839720442891121
-5.66151332855225	-6.97592687606812	-12.0322284698486	-0.0784369632601738	0.00628413539379835	-0.0840001553297043
-5.65539789199829	-6.9744930267334	-12.0522584915161	-0.0780918747186661	0.00639865780249238	-0.0841396972537041
-5.63574457168579	-6.95692777633667	-12.0645160675049	-0.0777182802557945	0.00638922862708569	-0.0841503217816353
-5.63126993179321	-6.95342206954956	-12.0540370941162	-0.0779483765363693	0.00611100345849991	-0.0840025320649147
-5.64540576934814	-6.95994567871094	-12.0259971618652	-0.078294537961483	0.0060783801600337	-0.0839601084589958
-5.65550565719604	-6.96873474121094	-12.0318746566772	-0.0782408267259598	0.00643270136788487	-0.084119625389576
-5.6439003944397	-6.96307277679443	-12.0437660217285	-0.0778587460517883	0.00650527607649565	-0.0841018632054329
-5.6281156539917	-6.95388078689575	-12.0608291625977	-0.0776648819446564	0.00632922071963549	-0.0841098725795746
-5.62723350524902	-6.95082759857178	-12.03830909729	-0.0781159698963165	0.00611535599455237	-0.0839485079050064
-5.64798927307129	-6.96642589569092	-12.0245571136475	-0.0784210711717606	0.00611536018550396	-0.0840471163392067
-5.65012311935425	-6.96753549575806	-12.0294790267944	-0.0782573595643044	0.00628137262538075	-0.0841704607009888
-5.63284063339233	-6.95517206192017	-12.0551948547363	-0.0778409764170647	0.00626801047474146	-0.0842337906360626
-5.61942625045776	-6.94470643997192	-12.0442800521851	-0.0778786689043045	0.00598265044391155	-0.0840904340147972
-5.6368203163147	-6.95358991622925	-12.0194149017334	-0.0783849954605103	0.00589846726506948	-0.0840233340859413
-5.65104055404663	-6.95836353302002	-12.0167875289917	-0.0782608985900879	0.00615151086822152	-0.084151528775692
-5.63605260848999	-6.95249891281128	-12.0360450744629	-0.0778461098670959	0.00627521798014641	-0.0841501653194427
-5.62203121185303	-6.94347667694092	-12.0407295227051	-0.077938050031662	0.00603805109858513	-0.0840501561760902
-5.63643884658813	-6.95288228988647	-12.0103425979614	-0.0783967971801758	0.00596525985747576	-0.0839567631483078
-5.64920616149902	-6.96245813369751	-12.000412940979	-0.0784700438380241	0.00617294711992145	-0.0840732306241989
-5.62970542907715	-6.95232391357422	-12.0287437438965	-0.0778926461935043	0.00616975966840982	-0.0840731561183929
-5.61725330352783	-6.93875932693481	-12.0228252410889	-0.0779160335659981	0.00588097097352147	-0.0839473903179169
-5.63190412521362	-6.94665002822876	-11.9997243881226	-0.0783419534564018	0.00584437604993582	-0.0838275849819183
-5.64627742767334	-6.95169734954834	-11.9945821762085	-0.0783612728118896	0.00595481693744659	-0.0839106813073158
-5.6366138458252	-6.95063495635986	-12.0059585571289	-0.0779192969202995	0.00619666744023561	-0.0838915780186653
-5.61860275268555	-6.94219779968262	-12.0263814926147	-0.0777453258633614	0.00600762059912086	-0.083846390247345
-5.61761474609375	-6.93915176391602	-12.0119371414185	-0.0780722573399544	0.00587106449529529	-0.083739347755909
-5.63452625274658	-6.94972229003906	-11.993670463562	-0.0783691108226776	0.00586180994287133	-0.0836996957659721
-5.64477777481079	-6.95757532119751	-11.9951639175415	-0.0783120691776276	0.00614382047206163	-0.0837518498301506
-5.62603187561035	-6.94966316223145	-12.0244951248169	-0.0778688415884972	0.00613316940143704	-0.0838261619210243
-5.61589241027832	-6.93978309631348	-12.0191774368286	-0.0778227597475052	0.00583996763452888	-0.083696611225605
-5.62881946563721	-6.94375276565552	-12.0005807876587	-0.0782097578048706	0.00574649171903729	-0.0836488753557205
-5.64793825149536	-6.95128345489502	-11.9838237762451	-0.0783698260784149	0.00601612124592066	-0.0837191119790077
-5.64590692520142	-6.95570850372314	-12.0008115768433	-0.0780576765537262	0.00614660792052746	-0.0838019177317619
-5.6246280670166	-6.9447340965271	-12.0141754150391	-0.0776994749903679	0.00618606759235263	-0.0837635844945908
-5.61562299728394	-6.93633890151978	-12.0162315368652	-0.0780056267976761	0.00591375259682536	-0.0836499854922295
-5.63349390029907	-6.9480938911438	-11.9899368286133	-0.0783606767654419	0.00594441266730428	-0.083595335483551
-5.63808393478394	-6.95039749145508	-11.9996728897095	-0.0782637298107147	0.0061644334346056	-0.0837308466434479
-5.62050914764404	-6.93890953063965	-12.0177087783813	-0.0779093950986862	0.00611937278881669	-0.0836888924241066
-5.60148763656616	-6.9271411895752	-12.0174446105957	-0.0779188349843025	0.005908805411309	-0.0835889279842377
-5.61026906967163	-6.92513656616211	-11.9940214157104	-0.0782529041171074	0.00576948234811425	-0.0834437757730484
-5.62348365783691	-6.92902135848999	-11.982647895813	-0.0785463601350784	0.00582534028217196	-0.0834853947162628
-5.62826442718506	-6.93607711791992	-11.9883756637573	-0.0783774927258492	0.00609791791066527	-0.0835222080349922
-5.60544490814209	-6.92194795608521	-12.0078105926514	-0.0780078992247581	0.00603858940303326	-0.0834645852446556
-5.59479570388794	-6.91430568695068	-12.0032844543457	-0.078136071562767	0.00583325698971748	-0.0832703933119774
-5.603111743927	-6.91571426391602	-11.9862537384033	-0.0785812586545944	0.00572375673800707	-0.0832278802990913
-5.61671829223633	-6.92574739456177	-11.9700288772583	-0.0787762179970741	0.00575067801401019	-0.0831729918718338
-5.61366510391235	-6.92668962478638	-11.9825229644775	-0.0785978138446808	0.00582628790289164	-0.0832800045609474
-5.5966010093689	-6.91238451004028	-12.0014142990112	-0.0782434269785881	0.00584571994841099	-0.0832132026553154
-5.58203744888306	-6.90175771713257	-12.0034894943237	-0.0782344564795494	0.00546332215890288	-0.0831310078501701
-5.59333229064941	-6.90298318862915	-11.9805459976196	-0.0786280557513237	0.00538161583244801	-0.0829783231019974
-5.60915470123291	-6.91409111022949	-11.968409538269	-0.0788655057549477	0.00547645706683397	-0.0830207765102386
-5.60984230041504	-6.91699123382568	-11.9743232727051	-0.0785836800932884	0.00569231528788805	-0.0830168947577477
-5.58843326568604	-6.90486288070679	-12.0052900314331	-0.0782269090414047	0.00557341193780303	-0.0829861611127853
-5.57803535461426	-6.89886426925659	-12.0059823989868	-0.078236535191536	0.0054496075026691	-0.0828156322240829
-5.58135652542114	-6.90308332443237	-11.9827365875244	-0.0786346420645714	0.00528825307264924	-0.0827089250087738
-5.60207462310791	-6.91335916519165	-11.9682712554932	-0.0789014771580696	0.00539943529292941	-0.0826647132635117
-5.59243869781494	-6.91294479370117	-11.9994459152222	-0.0784802585840225	0.00547070102766156	-0.082736648619175
-5.5725212097168	-6.89898157119751	-12.0094356536865	-0.0780857875943184	0.0053888401016593	-0.08266881108284
-5.56993198394775	-6.89348030090332	-12.0080327987671	-0.0783830359578133	0.00513858813792467	-0.0824641734361649
-5.58188724517822	-6.90168523788452	-11.9801988601685	-0.0786131247878075	0.00502758286893368	-0.0823248326778412
-5.5939769744873	-6.91013622283936	-11.9805288314819	-0.0786096751689911	0.00523654464632273	-0.0823556035757065
-5.58026933670044	-6.90828418731689	-12.0085897445679	-0.0781913697719574	0.00538965128362179	-0.0822826623916626
-5.56357431411743	-6.89760828018188	-12.0245313644409	-0.0779492780566216	0.00518641946837306	-0.0821807309985161
-5.5587100982666	-6.8962550163269	-12.005051612854	-0.0782257616519928	0.00509447883814573	-0.0819351524114609
-5.57295513153076	-6.90698623657227	-11.9944219589233	-0.0786178782582283	0.00495324190706015	-0.0818630307912827
-5.58304929733276	-6.91629934310913	-11.9909954071045	-0.0784679278731346	0.00522022927179933	-0.0818676203489304
-5.56635856628418	-6.9081711769104	-12.0144309997559	-0.0779981538653374	0.0052636256441474	-0.0818575471639633
-5.5487003326416	-6.89778137207031	-12.0213747024536	-0.0779675394296646	0.00496530393138528	-0.0816997662186623
-5.55146169662476	-6.89564943313599	-12.0071897506714	-0.0781202167272568	0.00477663846686482	-0.0815558657050133
-5.57104253768921	-6.90159606933594	-11.9845056533813	-0.0784388557076454	0.00479946844279766	-0.081390418112278
-5.57645750045776	-6.9111442565918	-11.9854173660278	-0.0782338827848434	0.00504078855738044	-0.0813541412353516
-5.56288433074951	-6.90433931350708	-12.0099401473999	-0.0778670012950897	0.00506359105929732	-0.081306017935276
-5.54935932159424	-6.89448261260986	-12.0271320343018	-0.0777365937829018	0.00479240529239178	-0.0811199322342873
-5.55317163467407	-6.89821767807007	-12.0035886764526	-0.0780486017465591	0.00462510157376528	-0.0808855816721916
-5.57172679901123	-6.91032314300537	-11.9854230880737	-0.0783375054597855	0.00462411530315876	-0.0807921960949898
-5.5730562210083	-6.91122770309448	-12.00022315979	-0.0779890492558479	0.00477602705359459	-0.0808041393756866
-5.55671882629395	-6.90443468093872	-12.0252132415771	-0.0776199176907539	0.00473263720050454	-0.0807467922568321
-5.54566335678101	-6.8938045501709	-12.0215539932251	-0.0776660218834877	0.00437717186287045	-0.0804368704557419
-5.55894804000854	-6.90067481994629	-12.0048313140869	-0.0779495015740395	0.00431004678830504	-0.0803262367844582
-5.57549858093262	-6.90996646881104	-11.9879856109619	-0.0780785903334618	0.00440427148714662	-0.0802749320864677
-5.57100677490234	-6.91197061538696	-12.0083875656128	-0.0775435343384743	0.0045316549949348	-0.0803066566586494
-5.54598903656006	-6.8999457359314	-12.0253305435181	-0.0773371681571007	0.00439018849283457	-0.080073393881321
-5.55481195449829	-6.90224027633667	-12.0060901641846	-0.0777036249637604	0.00423260219395161	-0.0799309760332108
-5.57033586502075	-6.91797924041748	-11.9867353439331	-0.0779656916856766	0.00425364449620247	-0.0799160599708557
-5.57259654998779	-6.91946172714233	-12.0006256103516	-0.0776104256510735	0.00438162125647068	-0.0798943638801575
-5.55411386489868	-6.90488195419312	-12.0088710784912	-0.0772204995155334	0.00424412405118346	-0.0798019096255302
-5.54999780654907	-6.90208387374878	-12.0034294128418	-0.0774720087647438	0.00394867779687047	-0.0796016976237297
-5.57431316375732	-6.91327381134033	-11.970365524292	-0.0778363421559334	0.00400820188224316	-0.0795102566480637
-5.57882499694824	-6.91668653488159	-11.9811706542969	-0.0775128901004791	0.00424153637140989	-0.079507477581501
-5.56072998046875	-6.91018867492676	-11.9995050430298	-0.0771766975522041	0.00419579865410924	-0.0794389471411705
-5.55404853820801	-6.90150690078735	-11.9964723587036	-0.0772845596075058	0.0039118817076087	-0.0792456567287445
-5.56966352462769	-6.9122953414917	-11.9657926559448	-0.0777712911367416	0.00380686693824828	-0.0791377350687981
-5.58129405975342	-6.92292213439941	-11.9611434936523	-0.0778219476342201	0.00391330989077687	-0.0791705176234245
-5.57238292694092	-6.9168553352356	-11.9821071624756	-0.0773600861430168	0.00396250700578094	-0.0791869610548019
-5.55603218078613	-6.90574932098389	-11.9992771148682	-0.0771492719650269	0.00380942411720753	-0.0790680572390556
-5.55236339569092	-6.90111446380615	-11.9896936416626	-0.0773025751113892	0.00354308891110122	-0.0788926780223846
-5.57723140716553	-6.9116039276123	-11.9634141921997	-0.0776226669549942	0.00348714389838278	-0.0788734033703804
-5.58648204803467	-6.91945219039917	-11.9644403457642	-0.0774316117167473	0.00370725197717547	-0.0789512023329735
-5.56749963760376	-6.91399431228638	-11.989574432373	-0.0770462527871132	0.0036842308472842	-0.0788208395242691
-5.55703926086426	-6.90495920181274	-11.9900074005127	-0.0770692899823189	0.0034166423138231	-0.0787283778190613
-5.56945848464966	-6.91241073608398	-11.964150428772	-0.0774780735373497	0.00332718319259584	-0.078580729663372
-5.58177185058594	-6.92505168914795	-11.9563121795654	-0.0777734145522118	0.0032953042536974	-0.0786426141858101
-5.58052825927734	-6.92445135116577	-11.9641723632813	-0.077419213950634	0.00354601047001779	-0.0787109881639481
-5.56482172012329	-6.91556930541992	-11.9788551330566	-0.0771088004112244	0.0035233604721725	-0.0786432698369026
-5.55907106399536	-6.90764617919922	-11.9732723236084	-0.0772024020552635	0.00325418403372169	-0.0784792676568031
-5.57205533981323	-6.91293907165527	-11.9451475143433	-0.0776273608207703	0.0032074716873467	-0.0783907547593117
-5.58504104614258	-6.9255542755127	-11.9372959136963	-0.0776670351624489	0.00342569011263549	-0.0783098861575127
-5.57424736022949	-6.91777849197388	-11.9611673355103	-0.0771394595503807	0.00355445174500346	-0.0783489421010017
-5.55707597732544	-6.9074444770813	-11.9680461883545	-0.0770847722887993	0.00333222001791	-0.0781404972076416
-5.56082439422607	-6.90815925598145	-11.9548444747925	-0.0775240138173103	0.00315119512379169	-0.0780051201581955
-5.57733058929443	-6.92098712921143	-11.9399175643921	-0.0777546018362045	0.00327811017632484	-0.0779019519686699
-5.57829141616821	-6.92524719238281	-11.9506645202637	-0.0774340629577637	0.00339749944396317	-0.0779809132218361
-5.56077003479004	-6.91553735733032	-11.9788084030151	-0.0771054103970528	0.00339567731134593	-0.0780286267399788
-5.54862022399902	-6.90320873260498	-11.9872303009033	-0.0770198255777359	0.00321469688788056	-0.0778695195913315
-5.55945634841919	-6.90893697738647	-11.9572114944458	-0.0774831101298332	0.00307906186208129	-0.0776323676109314
-5.57695960998535	-6.91755819320679	-11.9470310211182	-0.0774971544742584	0.00331460498273373	-0.0777209550142288
-5.56874561309814	-6.91532564163208	-11.9684438705444	-0.0770906582474709	0.00355212087742984	-0.0777104049921036
-5.54958248138428	-6.90813970565796	-11.9869756698608	-0.0768273770809174	0.00348985963501036	-0.0776537507772446
-5.54406547546387	-6.90495157241821	-11.9808750152588	-0.0771178901195526	0.00329689797945321	-0.0774612575769424
-5.55712938308716	-6.91319513320923	-11.9587020874023	-0.077506847679615	0.00324818608351052	-0.0773603320121765
-5.56552124023438	-6.92041969299316	-11.960524559021	-0.0774224549531937	0.00344875687733293	-0.0774437040090561
-5.55217695236206	-6.91577577590942	-11.9811897277832	-0.0770319774746895	0.00360709079541266	-0.0774273127317429
-5.53187990188599	-6.89820003509521	-11.9886722564697	-0.0768295153975487	0.0033346766140312	-0.0772851407527924
-5.53943204879761	-6.90154933929443	-11.9710340499878	-0.0772940143942833	0.00322129484266043	-0.0771301090717316
-5.55718994140625	-6.9082498550415	-11.9569272994995	-0.0774644836783409	0.00348396692425013	-0.0770752727985382
-5.55204010009766	-6.90916872024536	-11.9799757003784	-0.0770675465464592	0.00369355268776417	-0.0770846754312515
-5.53043603897095	-6.89555215835571	-11.9922094345093	-0.0767766833305359	0.00367997167631984	-0.0769968256354332
-5.5264744758606	-6.89421367645264	-11.9847230911255	-0.0771621540188789	0.00348732830025256	-0.0768305510282516
-5.54264497756958	-6.90416812896729	-11.9601898193359	-0.0775419548153877	0.00354189379140735	-0.0767913535237312
-5.54920053482056	-6.91098070144653	-11.9683103561401	-0.0774537548422813	0.00379560119472444	-0.0769279226660728
-5.53030729293823	-6.90016222000122	-11.9864654541016	-0.0770105421543121	0.00389114255085588	-0.0769351720809937
-5.51963472366333	-6.88688182830811	-12.0007371902466	-0.0769469290971756	0.00371299055404961	-0.0768528431653976
-5.52784872055054	-6.8896222114563	-11.9723520278931	-0.0774755477905273	0.00364975491538644	-0.0767085924744606
-5.54711103439331	-6.90014410018921	-11.9600687026978	-0.0776677802205086	0.00396703463047743	-0.0768350586295128
-5.54392766952515	-6.89812040328979	-11.9717721939087	-0.0773249194025993	0.00424955505877733	-0.0768681988120079
-5.51960039138794	-6.88616371154785	-11.9873933792114	-0.0771597400307655	0.00414304155856371	-0.0768159180879593
-5.5207347869873	-6.88336133956909	-11.971489906311	-0.0776032656431198	0.00407422799617052	-0.076686330139637
-5.54195404052734	-6.89560985565186	-11.9511947631836	-0.0779666975140572	0.00421027699485421	-0.0767026394605637
-5.53769969940186	-6.89681005477905	-11.9661026000977	-0.077770784497261	0.00448820134624839	-0.0768659487366676
-5.5177173614502	-6.88084554672241	-11.9858016967773	-0.0775207802653313	0.00444041611626744	-0.0767667815089226
-5.5111255645752	-6.87137174606323	-11.9723243713379	-0.0776986107230186	0.00421633664518595	-0.0766503140330315
-5.5302562713623	-6.87957143783569	-11.9462766647339	-0.0783243104815483	0.00435691559687257	-0.0766181573271751
-5.53752279281616	-6.88494825363159	-11.9453544616699	-0.0782161056995392	0.00468800636008382	-0.0766944885253906
-5.51841163635254	-6.87497997283936	-11.9700136184692	-0.0778475254774094	0.00480426615104079	-0.0766623616218567
-5.50548124313354	-6.86315727233887	-11.9654006958008	-0.0780954658985138	0.00466748466715217	-0.0765779688954353
-5.5182671546936	-6.86752986907959	-11.9477224349976	-0.0785829424858093	0.00468772230669856	-0.0764995589852333
-5.52670240402222	-6.87758779525757	-11.9372472763062	-0.0788192823529243	0.00489955069497228	-0.0765932723879814
-5.5204553604126	-6.87362289428711	-11.9522914886475	-0.0784545913338661	0.0051117199473083	-0.0766442492604256
-5.50019311904907	-6.85782051086426	-11.9719247817993	-0.0781999453902245	0.00502556934952736	-0.0766529887914658
-5.49703931808472	-6.8537335395813	-11.9582118988037	-0.0786009058356285	0.00489404611289501	-0.0764597207307816
-5.51974248886108	-6.86162662506104	-11.9320068359375	-0.078936867415905	0.00501884846016765	-0.0764755755662918
-5.51820611953735	-6.8627495765686	-11.9421758651733	-0.0787875726819038	0.00533647974953055	-0.0765080600976944
-5.49792242050171	-6.85184049606323	-11.969425201416	-0.0784222409129143	0.00530577311292291	-0.0764512494206429
-5.4900541305542	-6.84434413909912	-11.9543504714966	-0.0786760225892067	0.00515102501958609	-0.0763317719101906
-5.50707340240479	-6.85815715789795	-11.9354791641235	-0.0791284665465355	0.0052171372808516	-0.076315239071846
-5.51185131072998	-6.86337661743164	-11.9448843002319	-0.0790557488799095	0.00537845864892006	-0.0764085352420807
-5.49849987030029	-6.85300636291504	-11.961519241333	-0.078637383878231	0.00548079423606396	-0.0764836445450783
-5.48167371749878	-6.84032249450684	-11.9647903442383	-0.0786771550774574	0.00529154855757952	-0.0763386264443398
-5.49500942230225	-6.84517097473145	-11.9380559921265	-0.0790805220603943	0.0051098233088851	-0.0762996599078178
-5.51435327529907	-6.85468006134033	-11.926100730896	-0.0792818814516068	0.00543107278645039	-0.0763418525457382
-5.50979709625244	-6.85661268234253	-11.9458818435669	-0.0788694769144058	0.00560124916955829	-0.0764789953827858
-5.48981618881226	-6.84203195571899	-11.965838432312	-0.0785959884524345	0.00546188000589609	-0.076404444873333
-5.49370956420898	-6.84642362594604	-11.9448747634888	-0.0791073516011238	0.00525600928813219	-0.0763209536671638
-5.50840902328491	-6.85872411727905	-11.9259176254272	-0.0794041976332664	0.00534276245161891	-0.0764285400509834
-5.51227855682373	-6.86066341400146	-11.944149017334	-0.0791007056832314	0.00553860003128648	-0.0765252411365509
-5.49608039855957	-6.84992790222168	-11.9646492004395	-0.0786920711398125	0.005458805244416	-0.0765555799007416
-5.48875188827515	-6.84095001220703	-11.9594011306763	-0.0787559598684311	0.00512021500617266	-0.0764229297637939
-5.50695085525513	-6.84843254089355	-11.9353036880493	-0.0791847854852676	0.00508500123396516	-0.0763978585600853
-5.51592540740967	-6.85927867889404	-11.9461631774902	-0.078940287232399	0.00535267731174827	-0.0764800831675529
-5.49683809280396	-6.84843015670776	-11.9755859375	-0.0784167572855949	0.00531261274591088	-0.0765231996774673
-5.49288606643677	-6.84604454040527	-11.9605293273926	-0.0787290036678314	0.00502347853034735	-0.0763833001255989
-5.51229619979858	-6.86221075057983	-11.9480781555176	-0.0790322944521904	0.00508854212239385	-0.0764971524477005
-5.50939273834229	-6.86377954483032	-11.9622402191162	-0.0786020383238792	0.00529774371534586	-0.076596587896347
-5.48974895477295	-6.85231065750122	-11.9886884689331	-0.0782414525747299	0.00510518439114094	-0.0765610933303833
-5.48937463760376	-6.84832525253296	-11.9695320129395	-0.0784042924642563	0.00490792561322451	-0.0764919593930244
-5.51386451721191	-6.86432456970215	-11.9456930160522	-0.0788173004984856	0.00502838706597686	-0.0765329897403717
-5.5164270401001	-6.86619997024536	-11.9545059204102	-0.0784595534205437	0.0052922461181879	-0.0765850320458412
-5.49788665771484	-6.86120080947876	-11.9724731445313	-0.0781024768948555	0.0053500602953136	-0.0765813216567039
-5.4882960319519	-6.85490703582764	-11.9682712554932	-0.0782407224178314	0.00506377778947353	-0.0765010640025139
-5.50485563278198	-6.86806297302246	-11.9431734085083	-0.078667938709259	0.00509422831237316	-0.0764320269227028
-5.513108253479	-6.87649345397949	-11.9474229812622	-0.0785659328103065	0.00526820542290807	-0.0765734612941742
-5.49419975280762	-6.86557769775391	-11.9729814529419	-0.0779939219355583	0.00534301716834307	-0.0765905454754829
-5.48102188110352	-6.85404491424561	-11.9796237945557	-0.0780464857816696	0.00502705806866288	-0.0764521658420563
-5.50035524368286	-6.8644118309021	-11.9468717575073	-0.0783899277448654	0.00504030473530293	-0.076352134346962
-5.50834608078003	-6.87148857116699	-11.9547386169434	-0.0781476199626923	0.00532674789428711	-0.0765468627214432
-5.48780822753906	-6.86505365371704	-11.981315612793	-0.0776847079396248	0.00530265877023339	-0.0764570236206055
-5.47780132293701	-6.85984420776367	-11.9822330474854	-0.0778509005904198	0.00507181929424405	-0.0764038264751434
-5.49568367004395	-6.87153434753418	-11.9638872146606	-0.0782329589128494	0.00508028641343117	-0.0763887837529182
-5.50123023986816	-6.88389205932617	-11.9736061096191	-0.0779588297009468	0.00530010089278221	-0.0765404850244522
-5.48104429244995	-6.86982917785645	-12.0004997253418	-0.0775194689631462	0.00530243711546063	-0.076620951294899
-5.46872520446777	-6.86030626296997	-11.9979009628296	-0.0775923728942871	0.00502406386658549	-0.076505996286869
-5.48530769348145	-6.86518478393555	-11.9744911193848	-0.0778526216745377	0.00500775361433625	-0.0765218436717987
-5.50249528884888	-6.87827587127686	-11.9718837738037	-0.0779311880469322	0.00530042219907045	-0.0766186937689781
-5.49278879165649	-6.87736034393311	-11.9878301620483	-0.0775473862886429	0.00540139619261026	-0.0766824260354042
-5.47240543365479	-6.86564826965332	-12.0068998336792	-0.0772633105516434	0.00537539459764957	-0.076629251241684
-5.47069120407104	-6.85914945602417	-12.0009517669678	-0.0775923803448677	0.00512490747496486	-0.0765708386898041
-5.48444366455078	-6.87467622756958	-11.974928855896	-0.0779825523495674	0.0051452605985105	-0.0765916481614113
-5.48751974105835	-6.87911176681519	-11.9810943603516	-0.0777552276849747	0.00544527266174555	-0.0767160654067993
-5.46602201461792	-6.86518526077271	-12.0096740722656	-0.0772728472948074	0.00530128134414554	-0.0767115578055382
-5.45862913131714	-6.85256767272949	-11.9987049102783	-0.0773824900388718	0.00511412555351853	-0.0766259655356407
-5.47509098052979	-6.86074829101563	-11.9796962738037	-0.077821671962738	0.00508048618212342	-0.0765621587634087
-5.47991800308228	-6.86830282211304	-11.9845838546753	-0.077704481780529	0.00532937701791525	-0.0766508728265762
-5.46296262741089	-6.85820341110229	-12.0049142837524	-0.0771789252758026	0.00542686320841312	-0.0766620114445686
-5.44860696792603	-6.85239267349243	-12.0145502090454	-0.0771792456507683	0.00525472778826952	-0.076574444770813
-5.4560489654541	-6.85624599456787	-11.9880695343018	-0.0775739029049873	0.00512683484703302	-0.0764907076954842
-5.47073173522949	-6.86762714385986	-11.9803447723389	-0.077777273952961	0.00523055205121636	-0.0766074955463409
-5.4646782875061	-6.86615657806396	-12.0021066665649	-0.0773531571030617	0.00543431797996163	-0.0767223089933395
-5.44376564025879	-6.85502958297729	-12.0182437896729	-0.0770569741725922	0.00532944919541478	-0.0767009556293488
-5.44642734527588	-6.85092401504517	-12.0044269561768	-0.0773665234446526	0.00510403327643871	-0.0765830352902412
-5.46629905700684	-6.86421203613281	-11.9911813735962	-0.0776546150445938	0.00525131728500128	-0.0767116546630859
-5.46927356719971	-6.86841201782227	-11.9986543655396	-0.0773770064115524	0.00553944241255522	-0.0768136531114578
-5.45051765441895	-6.8582592010498	-12.0324554443359	-0.0770402699708939	0.0054950313642621	-0.076906606554985
-5.44906425476074	-6.85487699508667	-12.0170068740845	-0.0773805975914001	0.0052910870872438	-0.0768401920795441
-5.46927213668823	-6.87113952636719	-12.0011529922485	-0.0778340920805931	0.00545372767373919	-0.0769263058900833
-5.46433639526367	-6.87185192108154	-12.0193872451782	-0.0774126648902893	0.00559716485440731	-0.0771660357713699
-5.44448614120483	-6.85842990875244	-12.0355806350708	-0.0770672708749771	0.00554948300123215	-0.0771431177854538
-5.44226455688477	-6.85048389434814	-12.0332117080688	-0.0772146433591843	0.00530070904642344	-0.0770595371723175
-5.4638786315918	-6.86060857772827	-12.0085496902466	-0.0776935666799545	0.00534162344411016	-0.0770465061068535
-5.46832609176636	-6.86600065231323	-12.0230188369751	-0.0774027928709984	0.00558640947565436	-0.0771154314279556
-5.44994878768921	-6.85821628570557	-12.0441455841064	-0.0769998133182526	0.00558770587667823	-0.0771650522947311
-5.4350118637085	-6.84869146347046	-12.0503845214844	-0.0770740211009979	0.00532211735844612	-0.0770763382315636
-5.44749021530151	-6.85809230804443	-12.028130531311	-0.0775765776634216	0.00528818182647228	-0.0770002156496048
-5.45798826217651	-6.86571073532104	-12.0356693267822	-0.0773625299334526	0.00548785645514727	-0.0771463140845299
-5.44072008132935	-6.85499906539917	-12.0560493469238	-0.0769250392913818	0.00549069000408053	-0.0772319734096527
-5.42600011825562	-6.84664964675903	-12.0632877349854	-0.076871782541275	0.00523606641218066	-0.0771907791495323
-5.43583917617798	-6.85073947906494	-12.0399322509766	-0.0772606506943703	0.00516418879851699	-0.0770741328597069
-5.45253753662109	-6.86011695861816	-12.0308675765991	-0.0773846805095673	0.00530005246400833	-0.0770904868841171
-5.44998550415039	-6.86634349822998	-12.0474948883057	-0.0769465640187263	0.00557877821847796	-0.077183373272419
-5.43243646621704	-6.85145139694214	-12.074444770813	-0.0765702351927757	0.00547232339158654	-0.0771816745400429
-5.42628574371338	-6.8497519493103	-12.0592432022095	-0.0768119320273399	0.00529554160311818	-0.0770505592226982
-5.44540357589722	-6.86415147781372	-12.0456848144531	-0.0772573351860046	0.00536149134859443	-0.0770338624715805
-5.44919443130493	-6.87094926834106	-12.050931930542	-0.0770718082785606	0.00549606280401349	-0.0771531239151955
-5.43383932113647	-6.86201620101929	-12.0787839889526	-0.0765521302819252	0.00558808399364352	-0.0772285535931587
-5.42295694351196	-6.85310792922974	-12.0799446105957	-0.076631024479866	0.00538663472980261	-0.077080063521862
-5.43776082992554	-6.86213064193726	-12.0492210388184	-0.0769684314727783	0.00530095538124442	-0.0769757255911827
-5.45468997955322	-6.87137985229492	-12.0446300506592	-0.0770019888877869	0.00558709679171443	-0.0771077573299408
-5.444007396698	-6.87318515777588	-12.0611753463745	-0.0766037777066231	0.0057967659085989	-0.0771701633930206
-5.42479848861694	-6.86141109466553	-12.0808219909668	-0.0763913244009018	0.00568552501499653	-0.0771126598119736
-5.42993211746216	-6.86430263519287	-12.0573310852051	-0.0768272057175636	0.00553729292005301	-0.0770111605525017
-5.4459753036499	-6.87729787826538	-12.0389795303345	-0.0770967081189156	0.00564180267974734	-0.0770972296595573
-5.4461555480957	-6.88005781173706	-12.0495195388794	-0.0768060758709908	0.00590002536773682	-0.0771916508674622
-5.42668676376343	-6.86691999435425	-12.0776128768921	-0.0763773322105408	0.00590735906735063	-0.0772345140576363
-5.41580390930176	-6.85855531692505	-12.0701999664307	-0.0764347165822983	0.00569140305742621	-0.0770643129944801
-5.4248423576355	-6.86037063598633	-12.0547256469727	-0.0768177509307861	0.00557198375463486	-0.0770383030176163
-5.44445943832397	-6.87592029571533	-12.0429573059082	-0.0770003646612167	0.00588082987815142	-0.0771303549408913
-5.43687343597412	-6.87430238723755	-12.0628252029419	-0.0765085741877556	0.00605384493246675	-0.0772005319595337
-5.41844701766968	-6.8628454208374	-12.0772733688354	-0.0763620361685753	0.00598488841205835	-0.0771571695804596
-5.42760753631592	-6.86838102340698	-12.0594549179077	-0.0768620297312737	0.00578256929293275	-0.0770895555615425
-5.44825506210327	-6.88412475585938	-12.041784286499	-0.0769999846816063	0.00609669787809253	-0.0772367939352989
-5.4426908493042	-6.88427543640137	-12.0716819763184	-0.076611764729023	0.00625308603048325	-0.07740318775177
-5.42064619064331	-6.87034749984741	-12.0825052261353	-0.0763750076293945	0.00624370528385043	-0.0774107798933983
-5.42663669586182	-6.8694281578064	-12.0681390762329	-0.0767377838492393	0.00609363662078977	-0.0773246958851814
-5.44732427597046	-6.88105773925781	-12.0447587966919	-0.0770223811268806	0.00626043882220984	-0.0773766487836838
-5.4532618522644	-6.88903999328613	-12.0604696273804	-0.0767741724848747	0.0066648768261075	-0.0775173231959343
-5.43895578384399	-6.88132190704346	-12.0847158432007	-0.0763726457953453	0.00668481271713972	-0.0775452703237534
-5.42324161529541	-6.87810039520264	-12.0803174972534	-0.0766084492206573	0.00655404198914766	-0.0775452926754951
-5.43593978881836	-6.88228416442871	-12.0580635070801	-0.0770039036870003	0.00658792722970247	-0.0775055140256882
-5.45266485214233	-6.89814949035645	-12.0534543991089	-0.0771983489394188	0.00682253716513515	-0.07764632999897
-5.44037818908691	-6.89208841323853	-12.0696983337402	-0.0767099112272263	0.00705107534304261	-0.0777951031923294
-5.42013740539551	-6.87885189056396	-12.0850744247437	-0.0765391737222672	0.00698003824800253	-0.0777466595172882
-5.42714262008667	-6.87922239303589	-12.0608606338501	-0.0769691914319992	0.00684914365410805	-0.0775634050369263
-5.4416561126709	-6.88724040985107	-12.0432767868042	-0.077268123626709	0.00704965414479375	-0.0776972770690918
-5.44441699981689	-6.89145755767822	-12.0519275665283	-0.0770083889365196	0.00732792820781469	-0.077722892165184
-5.4279990196228	-6.88374423980713	-12.0752573013306	-0.0766331478953362	0.00749005097895861	-0.0777193903923035
-5.41029024124146	-6.87036228179932	-12.0694608688354	-0.0768349021673203	0.00734089082106948	-0.0776068642735481
-5.41552734375	-6.87765836715698	-12.0534658432007	-0.0772225335240364	0.00729202991351485	-0.0775546208024025
-5.42976951599121	-6.8862886428833	-12.0392255783081	-0.0775239244103432	0.00742267537862062	-0.0776217505335808
-5.4306755065918	-6.89037466049194	-12.0527324676514	-0.077268086373806	0.00771846063435078	-0.0777500569820404
-5.40620756149292	-6.87156391143799	-12.0747566223145	-0.0768435075879097	0.0076441285200417	-0.0777569562196732
-5.40572357177734	-6.86484527587891	-12.0665721893311	-0.0771562159061432	0.00752817885950208	-0.0776408240199089
-5.42404937744141	-6.87385559082031	-12.0390644073486	-0.0775798484683037	0.00767155177891254	-0.0776724889874458
-5.42769241333008	-6.87886810302734	-12.0472812652588	-0.0772729218006134	0.0080458140000701	-0.0776959359645844
-5.40584421157837	-6.86837387084961	-12.0626049041748	-0.0769540518522263	0.00803010165691376	-0.0777043327689171
-5.39397764205933	-6.86040449142456	-12.0576887130737	-0.0771584138274193	0.0079107042402029	-0.077586904168129
-5.41209936141968	-6.87196969985962	-12.0336694717407	-0.0776558741927147	0.00794776435941458	-0.0775690376758575
-5.41683197021484	-6.87944555282593	-12.0371141433716	-0.077502503991127	0.00827466323971748	-0.0776860862970352
-5.39634132385254	-6.86521863937378	-12.0648593902588	-0.0770683810114861	0.00826859567314386	-0.0777598395943642
-5.38608694076538	-6.85281324386597	-12.0538082122803	-0.0771647691726685	0.00810291990637779	-0.0775736793875694
-5.39987993240356	-6.86094522476196	-12.0271854400635	-0.0775996148586273	0.00811546202749014	-0.0775537118315697
-5.41458034515381	-6.87009000778198	-12.019362449646	-0.077584445476532	0.00840959418565035	-0.0776100680232048
-5.40051937103271	-6.86501789093018	-12.0516691207886	-0.077036440372467	0.00849742535501719	-0.0777038782835007
-5.38534593582153	-6.85290384292603	-12.0454025268555	-0.0769697651267052	0.00837644003331661	-0.0775946080684662
-5.39517116546631	-6.85938739776611	-12.0292711257935	-0.0775001049041748	0.00828944984823465	-0.0775642544031143
-5.4123158454895	-6.87340354919434	-12.0190334320068	-0.0776196345686913	0.00840387493371964	-0.0777337178587914
-5.39925765991211	-6.86593580245972	-12.0483646392822	-0.0770397409796715	0.00850062351673841	-0.077800378203392
-5.3853440284729	-6.84946441650391	-12.0510234832764	-0.076969176530838	0.0082421712577343	-0.0777424201369286
-5.40357828140259	-6.85956859588623	-12.0228338241577	-0.0774056613445282	0.0081198588013649	-0.0777258276939392
-5.4190502166748	-6.86921882629395	-12.0212287902832	-0.0774234235286713	0.00839434936642647	-0.0778283923864365
-5.40970182418823	-6.86995887756348	-12.0411796569824	-0.0768937915563583	0.0085604302585125	-0.0779508799314499
-5.40114068984985	-6.85879850387573	-12.0514421463013	-0.0768482089042664	0.00844121817499399	-0.0779876336455345
-5.40173244476318	-6.85817384719849	-12.0310134887695	-0.0771541818976402	0.00827211141586304	-0.0779172629117966
-5.42209243774414	-6.87135362625122	-12.007022857666	-0.0775137916207314	0.00828105956315994	-0.0780404210090637
-5.43572807312012	-6.88190269470215	-12.007529258728	-0.0773827582597733	0.0086394427344203	-0.0781937539577484
-5.41788005828857	-6.87216091156006	-12.031777381897	-0.0769530087709427	0.0085294796153903	-0.0782888010144234
-5.41249513626099	-6.86362791061401	-12.0280675888062	-0.0769624561071396	0.00840672198683023	-0.0782113671302795
-5.42010402679443	-6.86573934555054	-12.0092439651489	-0.0772834792733192	0.0082477917894721	-0.0781828686594963
-5.43996524810791	-6.87738609313965	-11.9829483032227	-0.0775097608566284	0.00829166732728481	-0.0782324001193047
-5.44890975952148	-6.88316011428833	-11.981595993042	-0.0774575546383858	0.00854248739778996	-0.0783579871058464
-5.44201612472534	-6.88489484786987	-12.0002374649048	-0.0771267637610435	0.00864807702600956	-0.078458234667778
-5.4264760017395	-6.87215900421143	-12.0139789581299	-0.0768369138240814	0.00845249369740486	-0.0784306973218918
-5.42362308502197	-6.87343072891235	-12.0015554428101	-0.0770119428634644	0.008373755030334	-0.0783444419503212
-5.43689346313477	-6.88045167922974	-11.9836988449097	-0.0773363262414932	0.00823736190795898	-0.0783720836043358
-5.45525217056274	-6.89338874816895	-11.9765424728394	-0.0774577409029007	0.0083451047539711	-0.0784376338124275
-5.45425224304199	-6.89788866043091	-11.9880599975586	-0.0771941989660263	0.00849032960832119	-0.0784718841314316
-5.4363751411438	-6.88861846923828	-12.0099182128906	-0.076717421412468	0.00832074228674173	-0.0785041823983192
-5.43464136123657	-6.88008737564087	-12.0001964569092	-0.0767519623041153	0.00807454250752926	-0.0784484446048737
-5.45256233215332	-6.89374876022339	-11.9830627441406	-0.0771596282720566	0.00804755371063948	-0.0784171968698502
-5.47445297241211	-6.9089035987854	-11.9729700088501	-0.0771612375974655	0.00822180323302746	-0.0785265564918518
-5.47435426712036	-6.91343688964844	-11.9928665161133	-0.0767827183008194	0.00841587409377098	-0.0786995440721512
-5.46009826660156	-6.90507507324219	-12.0183658599854	-0.07644072920084	0.00831784959882498	-0.0787190943956375
-5.45737171173096	-6.90515899658203	-12.0100526809692	-0.0767516270279884	0.00805256981402636	-0.0787177756428719
-5.47621250152588	-6.91564083099365	-11.991623878479	-0.0770872607827187	0.00803473684936762	-0.0787666216492653
-5.48766756057739	-6.92999076843262	-12.0015258789063	-0.0770044103264809	0.00825799442827702	-0.0789474546909332
-5.47552013397217	-6.91734409332275	-12.0281391143799	-0.0765205323696136	0.00826985575258732	-0.0790545642375946
-5.4643759727478	-6.90783977508545	-12.0244770050049	-0.0765863806009293	0.00791790243238211	-0.0789424926042557
-5.48351573944092	-6.91667366027832	-12.0114240646362	-0.0770428255200386	0.00784602202475071	-0.0788963586091995
-5.4948558807373	-6.9255313873291	-12.0189733505249	-0.0769355371594429	0.00806294195353985	-0.0789825916290283
-5.47586297988892	-6.9133472442627	-12.0506687164307	-0.0764566585421562	0.00808987766504288	-0.0789839401841164
-5.46361207962036	-6.90486145019531	-12.0473785400391	-0.0765229985117912	0.00783290155231953	-0.0788449868559837
-5.47650909423828	-6.91198492050171	-12.0286436080933	-0.0770455896854401	0.00765362242236733	-0.0788095518946648
-5.4884181022644	-6.91828918457031	-12.0327339172363	-0.0769510418176651	0.00784552004188299	-0.0788430199027061
-5.46879148483276	-6.90692806243896	-12.0613260269165	-0.0764651671051979	0.00784621015191078	-0.0789240151643753
-5.45776653289795	-6.89475059509277	-12.0620632171631	-0.0765738412737846	0.00751342298462987	-0.0787345916032791
-5.47319984436035	-6.90257549285889	-12.0359153747559	-0.077082060277462	0.00753326015546918	-0.0786468535661697
-5.48410224914551	-6.91203546524048	-12.0332527160645	-0.0770202651619911	0.00772219430655241	-0.078637883067131
-5.46687936782837	-6.9048113822937	-12.0613489151001	-0.0766259953379631	0.00778338871896267	-0.0786512345075607
-5.445725440979	-6.88791179656982	-12.0689144134521	-0.0765500143170357	0.00757557852193713	-0.07850082218647
-5.45206546783447	-6.89117527008057	-12.0470695495605	-0.0770632401108742	0.00737524684518576	-0.0784100964665413
-5.46888256072998	-6.90142011642456	-12.0303478240967	-0.0773226097226143	0.00746161444112659	-0.0783921554684639
-5.46666526794434	-6.90248584747314	-12.0503368377686	-0.0770166963338852	0.00764084327965975	-0.0784423127770424
-5.44088840484619	-6.88556003570557	-12.0695037841797	-0.0766511410474777	0.00749450828880072	-0.0784302204847336
-5.43743658065796	-6.87752246856689	-12.068341255188	-0.0768349543213844	0.00726140337064862	-0.0782977119088173
-5.45012092590332	-6.88201904296875	-12.0428123474121	-0.0772183686494827	0.00714989239349961	-0.0781809687614441
-5.4633321762085	-6.89190101623535	-12.0393142700195	-0.0771746635437012	0.00747808115556836	-0.0782534927129745
-5.44929504394531	-6.88255500793457	-12.0714483261108	-0.0767946392297745	0.00753573607653379	-0.0782593265175819
-5.43084478378296	-6.87341213226318	-12.070930480957	-0.0767784118652344	0.0073189465329051	-0.0781546980142593
-5.43982362747192	-6.87669610977173	-12.046314239502	-0.0772632211446762	0.00711345532909036	-0.0780806541442871
-5.45580005645752	-6.8882622718811	-12.0403547286987	-0.0774973779916763	0.00727900536730886	-0.0781172215938568
-5.45036840438843	-6.88289737701416	-12.0598659515381	-0.0771214738488197	0.00738078728318214	-0.0782835558056831
-5.42841339111328	-6.86915874481201	-12.0768241882324	-0.0768538936972618	0.00728578167036176	-0.0782074853777885
-5.42467546463013	-6.86177539825439	-12.0636596679688	-0.077182337641716	0.00703544728457928	-0.0781601741909981
-5.45004177093506	-6.87350988388062	-12.0385990142822	-0.077601358294487	0.00705714197829366	-0.0781907737255096
-5.44822692871094	-6.87740135192871	-12.0550737380981	-0.07719536870718	0.00723790191113949	-0.0783156603574753
-5.42424535751343	-6.86218452453613	-12.0735626220703	-0.0769905745983124	0.00709972018375993	-0.0782588720321655
-5.43798446655273	-6.86871814727783	-12.0512638092041	-0.0776037275791168	0.00690923351794481	-0.0781748369336128
-5.45278978347778	-6.87962198257446	-12.0482568740845	-0.0776247978210449	0.00701345736160874	-0.0783419907093048
-5.43810510635376	-6.87066268920898	-12.076150894165	-0.0770831853151321	0.0070718820206821	-0.0784364491701126
-5.42413759231567	-6.8582067489624	-12.0788450241089	-0.077082596719265	0.00675628194585443	-0.0783330127596855
-5.44089317321777	-6.86380910873413	-12.060791015625	-0.0775434523820877	0.00659218709915876	-0.0783109292387962
-5.45852518081665	-6.87760734558105	-12.0528936386108	-0.0775887072086334	0.00679883174598217	-0.0784332677721977
-5.44796657562256	-6.87300252914429	-12.0779113769531	-0.0770756155252457	0.00687677413225174	-0.0785842314362526
-5.43176221847534	-6.86607885360718	-12.0880661010742	-0.0769369229674339	0.00666088284924626	-0.0786009952425957
-5.44508266448975	-6.87147617340088	-12.0717811584473	-0.0774223804473877	0.00645320769399405	-0.0785950720310211
-5.4642596244812	-6.88736629486084	-12.062255859375	-0.0776701644062996	0.00655954610556364	-0.078786127269268
-5.46244192123413	-6.88852548599243	-12.0815200805664	-0.077343724668026	0.00671976245939732	-0.0789297223091125
-5.44411468505859	-6.87482404708862	-12.0981044769287	-0.0769923254847527	0.00646811071783304	-0.0790276601910591
-5.45125770568848	-6.87551927566528	-12.0805492401123	-0.0774113833904266	0.00614730408415198	-0.0790068581700325
-5.47601366043091	-6.88712310791016	-12.0651388168335	-0.0776631683111191	0.00624548736959696	-0.0791122168302536
-5.47384309768677	-6.89032649993896	-12.0882778167725	-0.0772657096385956	0.00641752453520894	-0.0792533457279205
-5.45903968811035	-6.87917757034302	-12.1043472290039	-0.0770390406250954	0.0061817392706871	-0.0792744234204292
-5.46687889099121	-6.88373279571533	-12.0836925506592	-0.0775319188833237	0.00597874354571104	-0.0792998000979424
-5.48980522155762	-6.89804410934448	-12.0693874359131	-0.077793724834919	0.00609340285882354	-0.0794636458158493
-5.4871621131897	-6.89655923843384	-12.0902805328369	-0.0774923861026764	0.00614270986989141	-0.0796643048524857
-5.46917676925659	-6.88519763946533	-12.1168670654297	-0.0771173685789108	0.00597282545641065	-0.0797527953982353
-5.47415351867676	-6.88292455673218	-12.0954704284668	-0.0775210112333298	0.00567169953137636	-0.0796662792563438
-5.49921751022339	-6.89635276794434	-12.0786542892456	-0.0777459591627121	0.00569293927401304	-0.0798453763127327
-5.49997711181641	-6.89995670318604	-12.1012830734253	-0.077468067407608	0.00579883763566613	-0.0800317451357841
-5.48390913009644	-6.8904972076416	-12.1296977996826	-0.0770485326647758	0.00578551180660725	-0.0800811797380447
-5.48151683807373	-6.88695812225342	-12.1239957809448	-0.0771839320659637	0.00548775959759951	-0.0801141858100891
-5.50267124176025	-6.90353155136108	-12.1099843978882	-0.0777343288064003	0.00541862659156322	-0.0801821947097778
-5.51377153396606	-6.91164016723633	-12.1147975921631	-0.0776356384158134	0.00551990373060107	-0.0804502367973328
-5.5005087852478	-6.90220928192139	-12.1510524749756	-0.0771210417151451	0.00553476018831134	-0.0805809944868088
-5.49262475967407	-6.89554834365845	-12.1483488082886	-0.0772849470376968	0.00520867807790637	-0.0806985571980476
-5.52054834365845	-6.90582418441772	-12.1254739761353	-0.0776890590786934	0.00524768978357315	-0.0807658508419991
-5.52800941467285	-6.91493844985962	-12.1401176452637	-0.0775494948029518	0.00550900166854262	-0.0809936821460724
-5.51102924346924	-6.90911245346069	-12.1640777587891	-0.0771114081144333	0.00553536880761385	-0.0811083689332008
-5.50695323944092	-6.90444612503052	-12.1595106124878	-0.0774679630994797	0.00534848961979151	-0.0811561122536659
-5.52292156219482	-6.916419506073	-12.148307800293	-0.0779139623045921	0.00535677978768945	-0.0812353044748306
-5.53478002548218	-6.92398643493652	-12.1510066986084	-0.0779314562678337	0.00557593489065766	-0.0814493224024773
-5.5211181640625	-6.91453552246094	-12.1773700714111	-0.0774859338998795	0.00579466437920928	-0.0816123709082603
-5.50191974639893	-6.90202140808105	-12.1854305267334	-0.0774553567171097	0.00557697797194123	-0.0816289931535721
-5.51868009567261	-6.90529203414917	-12.1644067764282	-0.0780052915215492	0.00550644379109144	-0.0816698968410492
-5.5302677154541	-6.91435670852661	-12.1595640182495	-0.0780949369072914	0.00580260436981916	-0.0817508548498154
-5.51262474060059	-6.90589332580566	-12.1882057189941	-0.0776827707886696	0.00591903831809759	-0.0818317607045174
-5.49824523925781	-6.89374494552612	-12.1926593780518	-0.0778107270598412	0.00583957601338625	-0.0817167311906815
-5.50977945327759	-6.90158462524414	-12.1713590621948	-0.0784221291542053	0.00583590939640999	-0.0817660838365555
-5.51554203033447	-6.90374517440796	-12.1749973297119	-0.0783090963959694	0.00616930657997727	-0.0818316638469696
-5.49503898620605	-6.8910493850708	-12.2002983093262	-0.0779076442122459	0.00616775313392282	-0.0818783640861511
-5.48683977127075	-6.87727642059326	-12.1842765808105	-0.0782278403639793	0.00595859717577696	-0.0818025693297386
-5.50584650039673	-6.88676500320435	-12.1590127944946	-0.078672356903553	0.00618729507550597	-0.081787683069706
-5.49979400634766	-6.88724040985107	-12.1780633926392	-0.0783633440732956	0.00648771319538355	-0.0819069892168045
-5.47578191757202	-6.87105941772461	-12.1908779144287	-0.0782820135354996	0.00642908085137606	-0.0818446800112724
-5.48316049575806	-6.87540245056152	-12.1670007705688	-0.0789053663611412	0.00633085053414106	-0.0817851796746254
-5.4950098991394	-6.88328504562378	-12.1604948043823	-0.0789192020893097	0.00675021344795823	-0.0818579867482185
-5.47815942764282	-6.87730693817139	-12.1849822998047	-0.0786328837275505	0.00679155299440026	-0.0819861516356468
-5.45928812026978	-6.85542678833008	-12.1911993026733	-0.07853914052248	0.00669106561690569	-0.0819126665592194
-5.4712438583374	-6.85971975326538	-12.1644592285156	-0.0791139677166939	0.00657849805429578	-0.0818036198616028
-5.48374557495117	-6.86902666091919	-12.1495170593262	-0.0792719498276711	0.00687387259677053	-0.0819093957543373
-5.46571350097656	-6.85743713378906	-12.1793603897095	-0.0787607952952385	0.00702933734282851	-0.081986241042614
-5.44912195205688	-6.84582996368408	-12.1806077957153	-0.0789014101028442	0.0068906145170331	-0.0818576440215111
-5.46101713180542	-6.8527889251709	-12.1465911865234	-0.0795135945081711	0.00688302842900157	-0.0818243250250816
-5.47124671936035	-6.86037874221802	-12.1477136611938	-0.0794945061206818	0.00707974005490541	-0.0819309949874878
-5.45385694503784	-6.84957838058472	-12.1682376861572	-0.079121395945549	0.0071862256154418	-0.0820176228880882
-5.43818283081055	-6.83257865905762	-12.1688861846924	-0.0790647864341736	0.00708087626844645	-0.0818968787789345
-5.4389386177063	-6.83393526077271	-12.1473045349121	-0.0793809294700623	0.00686467299237847	-0.0817904770374298
-5.45210742950439	-6.84121131896973	-12.1298055648804	-0.0797241255640984	0.00701176561415195	-0.0818192288279533
-5.4589376449585	-6.84740447998047	-12.127082824707	-0.0796289891004562	0.00729813566431403	-0.0818329378962517
-5.44012975692749	-6.8371319770813	-12.153431892395	-0.0790820345282555	0.00742489192634821	-0.0818342939019203
-5.42916631698608	-6.8311562538147	-12.1345567703247	-0.0792196840047836	0.00720316683873534	-0.0816528275609016
-5.44334125518799	-6.84219026565552	-12.1187448501587	-0.0797035172581673	0.00721418811008334	-0.0816324725747108
-5.44968223571777	-6.848557472229	-12.1101303100586	-0.0796312838792801	0.00745661230757833	-0.0817327350378037
-5.42947626113892	-6.83569431304932	-12.1333541870117	-0.0791314169764519	0.00749259395524859	-0.0817664787173271
-5.42050647735596	-6.83083248138428	-12.1230278015137	-0.0792126134037972	0.00722217606380582	-0.0815699547529221
-5.43984127044678	-6.84062385559082	-12.0922012329102	-0.0796393007040024	0.00732019497081637	-0.0815320760011673
-5.45019912719727	-6.85132837295532	-12.0902862548828	-0.0794976130127907	0.00765413651242852	-0.0815863758325577
-5.43876361846924	-6.85205078125	-12.1023063659668	-0.0791571512818336	0.00777254765853286	-0.0816269442439079
-5.42180490493774	-6.83870601654053	-12.1070928573608	-0.0789744481444359	0.00763895595446229	-0.0815105587244034
-5.4267258644104	-6.84472417831421	-12.0842809677124	-0.0794001370668411	0.00745149562135339	-0.0814677178859711
-5.4454460144043	-6.85866069793701	-12.0694370269775	-0.079661101102829	0.00758965034037828	-0.0814912691712379
-5.44063758850098	-6.85847091674805	-12.0816869735718	-0.0792423114180565	0.00767943356186152	-0.0815465375781059
-5.41977500915527	-6.84496784210205	-12.0936508178711	-0.0789817497134209	0.00748423300683498	-0.0815888419747353
-5.42923593521118	-6.84829616546631	-12.0690155029297	-0.0793042033910751	0.00728447502478957	-0.0813960805535316
-5.45118808746338	-6.85895919799805	-12.0473928451538	-0.0795274823904037	0.00739119155332446	-0.0814332738518715
-5.44736814498901	-6.85929393768311	-12.0671014785767	-0.0791182368993759	0.00761901959776878	-0.0815092846751213
-5.43036413192749	-6.85010147094727	-12.0841808319092	-0.0787891075015068	0.00731947319582105	-0.0814070776104927
-5.42818164825439	-6.85042810440063	-12.0653858184814	-0.0792098492383957	0.00697784870862961	-0.0813102424144745
-5.44926452636719	-6.86427116394043	-12.0458202362061	-0.0794379189610481	0.00702100619673729	-0.0813115537166595
-5.45475625991821	-6.86794376373291	-12.0523042678833	-0.0792547091841698	0.0070677655749023	-0.0813569352030754
-5.43583917617798	-6.85651397705078	-12.07763671875	-0.0787671059370041	0.00696876831352711	-0.0813901051878929
-5.4349308013916	-6.8476619720459	-12.0623464584351	-0.0789497122168541	0.00649955635890365	-0.0812341496348381
-5.45453882217407	-6.8608775138855	-12.0448236465454	-0.079314760863781	0.00648956187069416	-0.0812184736132622
-5.46749210357666	-6.87160587310791	-12.0379981994629	-0.079207606613636	0.00664361845701933	-0.0813074260950089
-5.45750141143799	-6.86775588989258	-12.0736417770386	-0.0786471888422966	0.00652387598529458	-0.081355094909668
-5.44636201858521	-6.85984230041504	-12.0710668563843	-0.0786073058843613	0.0063745160587132	-0.0812364742159843
-5.45675468444824	-6.86424827575684	-12.0612764358521	-0.0789987370371819	0.00603948906064034	-0.0811618641018867
-5.47797536849976	-6.88098335266113	-12.0426893234253	-0.0791634544730186	0.00603135442361236	-0.0812529772520065
-5.47615242004395	-6.8817138671875	-12.0715055465698	-0.0786968097090721	0.00612739939242601	-0.0813960433006287
-5.46109914779663	-6.87166595458984	-12.0883512496948	-0.0784110203385353	0.00582595728337765	-0.0813138261437416
-5.47226238250732	-6.87461233139038	-12.0757188796997	-0.0786874890327454	0.00546921789646149	-0.081267848610878
-5.4991626739502	-6.89024257659912	-12.0606298446655	-0.07889024913311	0.00561167811974883	-0.081343449652195
-5.50118064880371	-6.89122915267944	-12.0811996459961	-0.0784356221556664	0.00574418110772967	-0.081452764570713
-5.48926401138306	-6.88369131088257	-12.1078758239746	-0.0781636908650398	0.00559886125847697	-0.0814659520983696
-5.49200201034546	-6.88653945922852	-12.1044769287109	-0.0784092545509338	0.00524539826437831	-0.0813303887844086
-5.51318693161011	-6.89819860458374	-12.0912046432495	-0.078707680106163	0.00522912619635463	-0.0814133286476135
-5.52611112594604	-6.9124002456665	-12.1031064987183	-0.0784889534115791	0.00544723216444254	-0.0815737843513489
-5.50551271438599	-6.89989852905273	-12.1396350860596	-0.0780263468623161	0.00529054785147309	-0.0816387236118317
-5.51136016845703	-6.89491176605225	-12.1301670074463	-0.0782345905900002	0.00500963116064668	-0.0815210565924644
-5.53633689880371	-6.91183567047119	-12.1147203445435	-0.0785209760069847	0.00513553526252508	-0.0815336629748344
-5.54235076904297	-6.91868162155151	-12.1248931884766	-0.0782312974333763	0.00535044632852077	-0.0816208347678185
-5.52485942840576	-6.91029596328735	-12.1566677093506	-0.0777872502803802	0.00533300219103694	-0.0816034004092216
-5.51825714111328	-6.90539598464966	-12.1615161895752	-0.077965572476387	0.00513693178072572	-0.0814978256821632
-5.53361129760742	-6.91388654708862	-12.1410207748413	-0.0783951282501221	0.00514531601220369	-0.0814346671104431
-5.54254055023193	-6.92714357376099	-12.1472501754761	-0.0782551988959312	0.00539434049278498	-0.081510029733181
-5.52492904663086	-6.91659879684448	-12.1761159896851	-0.0777485370635986	0.00548755237832665	-0.0815009400248528
-5.5103874206543	-6.90629243850708	-12.1828765869141	-0.0777599737048149	0.00529281515628099	-0.0812772810459137
-5.52536010742188	-6.91179847717285	-12.1554946899414	-0.0781691372394562	0.00521494587883353	-0.0811092033982277
-5.54077863693237	-6.92258787155151	-12.1475963592529	-0.078177697956562	0.00549826165661216	-0.0811522975564003
-5.52526664733887	-6.92086219787598	-12.1731290817261	-0.077694445848465	0.00574392639100552	-0.0810596644878387
-5.50396633148193	-6.9068865776062	-12.190523147583	-0.0775458812713623	0.00555301876738667	-0.0808906704187393
-5.50796318054199	-6.91162300109863	-12.1666240692139	-0.0779981389641762	0.0054701897315681	-0.0806685462594032
-5.51975345611572	-6.92531156539917	-12.1530790328979	-0.0781116411089897	0.00561871333047748	-0.0806957110762596
-5.5027232170105	-6.91177892684937	-12.1864423751831	-0.077598087489605	0.00581499934196472	-0.0806663930416107
-5.48894357681274	-6.89967823028564	-12.1807441711426	-0.0776261985301971	0.00555428862571716	-0.0803882405161858
-5.50639390945435	-6.90943813323975	-12.1528053283691	-0.0781176164746284	0.00570864975452423	-0.0802946835756302
-5.51068305969238	-6.91747283935547	-12.1633348464966	-0.0779751315712929	0.00598212750628591	-0.0802633985877037
-5.48751354217529	-6.90492630004883	-12.18821144104	-0.0774529054760933	0.00596742564812303	-0.0802004560828209
-5.47895574569702	-6.899742603302	-12.1676950454712	-0.0778379440307617	0.00582959782332182	-0.0799537375569344
-5.49869155883789	-6.91396713256836	-12.1503028869629	-0.0782795697450638	0.00593504542484879	-0.0799573361873627
-5.49917888641357	-6.91484260559082	-12.1617813110352	-0.0780330151319504	0.00622577266767621	-0.0799589902162552
-5.47435808181763	-6.8990912437439	-12.1766510009766	-0.0776897817850113	0.00617674319073558	-0.0799884274601936
-5.46875286102295	-6.88969326019287	-12.1559419631958	-0.0779124945402145	0.00591388111934066	-0.079773798584938
-5.48854875564575	-6.9014744758606	-12.1316795349121	-0.0783740803599358	0.00600859988480806	-0.0797371491789818
-5.49280166625977	-6.90684843063354	-12.1366186141968	-0.0781724825501442	0.00634677009657025	-0.0797860994935036
-5.47159719467163	-6.89220762252808	-12.156436920166	-0.0778398737311363	0.00639315601438284	-0.0797440186142921
-5.46954488754272	-6.89016056060791	-12.1303367614746	-0.0782817155122757	0.00613846210762858	-0.0796182900667191
-5.48786926269531	-6.90023708343506	-12.1101474761963	-0.0786529928445816	0.00625787628814578	-0.079660139977932
-5.48860931396484	-6.90173387527466	-12.1167793273926	-0.0784375816583633	0.00651606963947415	-0.0797500461339951
-5.46217155456543	-6.88729238510132	-12.1360969543457	-0.0780702829360962	0.00634358357638121	-0.0797091498970985
-5.46799850463867	-6.88064622879028	-12.1061677932739	-0.0784576013684273	0.00627322355285287	-0.0796132534742355
-5.49161911010742	-6.89317321777344	-12.0811214447021	-0.0788399800658226	0.00641965726390481	-0.0796406790614128
-5.49227571487427	-6.89660167694092	-12.0920877456665	-0.0785867050290108	0.00669304048642516	-0.0797756016254425
-5.47431182861328	-6.88535070419312	-12.1062126159668	-0.0783380344510078	0.00667918752878904	-0.079762227833271
-5.47330284118652	-6.88157033920288	-12.0907592773438	-0.0787128433585167	0.00648878701031208	-0.0797178000211716
-5.49411344528198	-6.89546632766724	-12.0537958145142	-0.0792251527309418	0.00654635298997164	-0.0796881914138794
-5.49997138977051	-6.90178155899048	-12.0617094039917	-0.0790163353085518	0.0068210968747735	-0.0799076706171036
-5.48200702667236	-6.88512802124023	-12.0774269104004	-0.0786750316619873	0.00682951137423515	-0.0800041481852531
-5.4779167175293	-6.87805795669556	-12.0684480667114	-0.0788891315460205	0.00653581600636244	-0.0799692049622536
-5.49497604370117	-6.88678359985352	-12.0301990509033	-0.0793381631374359	0.0065565281547606	-0.0799463987350464
-5.5173921585083	-6.89529132843018	-12.0181045532227	-0.0794084221124649	0.00684589240700006	-0.0801426991820335
-5.50443983078003	-6.89340019226074	-12.0294389724731	-0.0790430456399918	0.00701304664835334	-0.0802556201815605
-5.49090719223022	-6.88030624389648	-12.0378427505493	-0.0790346935391426	0.00686133233830333	-0.0802835822105408
-5.50434398651123	-6.88650846481323	-11.9973096847534	-0.0795284286141396	0.00673572719097137	-0.0802505910396576
-5.52649354934692	-6.90482568740845	-11.9886302947998	-0.0797459781169891	0.00688179628923535	-0.0804832726716995
-5.5182728767395	-6.89749336242676	-12.0096216201782	-0.0794099867343903	0.00708764884620905	-0.0806214585900307
-5.50164079666138	-6.88419771194458	-12.0186433792114	-0.0792893916368485	0.00693723279982805	-0.0806875005364418
-5.51726722717285	-6.88849830627441	-11.9817914962769	-0.0797538012266159	0.00685123400762677	-0.080672025680542
-5.53950881958008	-6.90138387680054	-11.9642505645752	-0.0799817815423012	0.00714454101398587	-0.0807888805866241
-5.5378885269165	-6.90151214599609	-11.9841260910034	-0.0795255899429321	0.00738686742261052	-0.0809894278645515
-5.52373313903809	-6.89407396316528	-11.993857383728	-0.0793390721082687	0.00737782008945942	-0.0810220465064049
-5.51976203918457	-6.88940382003784	-11.98118019104	-0.0795548632740974	0.00718192011117935	-0.080988772213459
-5.53520631790161	-6.90018367767334	-11.9625263214111	-0.0799672901630402	0.00720551004633307	-0.0810532793402672
-5.55597639083862	-6.91596221923828	-11.9473428726196	-0.0800291523337364	0.00747754657641053	-0.0812515467405319
-5.54271507263184	-6.90884351730347	-11.9765434265137	-0.0794983878731728	0.00765770114958286	-0.0814323201775551
-5.53103637695313	-6.89918661117554	-11.9760141372681	-0.0794072151184082	0.00743476860225201	-0.0815040096640587
-5.54142141342163	-6.8997163772583	-11.9573163986206	-0.0797124579548836	0.00735858594998717	-0.0814147219061852
-5.55986309051514	-6.91042613983154	-11.9333190917969	-0.0799903124570847	0.00743874115869403	-0.0816028118133545
-5.56985521316528	-6.92223262786865	-11.9388914108276	-0.0797734186053276	0.00779613805934787	-0.0817905589938164
-5.5579948425293	-6.91491079330444	-11.9601545333862	-0.0793681889772415	0.00793674681335688	-0.0818750113248825
-5.54497480392456	-6.90880107879639	-11.957070350647	-0.0793855488300323	0.00775978993624449	-0.0819037705659866
-5.5591516494751	-6.91489028930664	-11.9403715133667	-0.0798696056008339	0.00768485479056835	-0.0819457769393921
-5.57892656326294	-6.93088436126709	-11.9261407852173	-0.0800758376717567	0.00789431761950254	-0.0821322575211525
-5.5754861831665	-6.92981672286987	-11.9452695846558	-0.0795959606766701	0.00814245920628309	-0.0823675990104675
-5.55743646621704	-6.91693544387817	-11.9612760543823	-0.0793504193425179	0.00801885593682528	-0.0824519395828247
-5.55998659133911	-6.91296672821045	-11.943528175354	-0.0796307921409607	0.00777651462703943	-0.0824186578392982
-5.58331203460693	-6.92558765411377	-11.914400100708	-0.0799075737595558	0.00790478754788637	-0.082524761557579
-5.5897159576416	-6.93035459518433	-11.9331789016724	-0.0797133818268776	0.00811142195016146	-0.0826919004321098
-5.57637310028076	-6.92101287841797	-11.9449281692505	-0.0792606174945831	0.00814809836447239	-0.0827760174870491
-5.56248235702515	-6.91553926467896	-11.9529733657837	-0.0793008431792259	0.00806408654898405	-0.0828343257308006
-5.5682578086853	-6.9157075881958	-11.9328804016113	-0.0797036737203598	0.00789654441177845	-0.0828261449933052
-5.58583307266235	-6.92720890045166	-11.924464225769	-0.0799702480435371	0.00795008428394794	-0.0829732269048691
-5.58879375457764	-6.93152570724487	-11.926778793335	-0.0797996371984482	0.00814083777368069	-0.0831169486045837
-5.57295799255371	-6.91855812072754	-11.9524612426758	-0.079328365623951	0.00814454164355993	-0.0832983329892159
-5.56348323822021	-6.91215944290161	-11.9475259780884	-0.0793900638818741	0.00785787869244814	-0.0832622796297073
-5.57596826553345	-6.9135479927063	-11.9281806945801	-0.0798152312636375	0.00773234572261572	-0.0832800194621086
-5.59500360488892	-6.92461347579956	-11.9094114303589	-0.0798909291625023	0.00792102236300707	-0.083430327475071
-5.59148454666138	-6.9248104095459	-11.935643196106	-0.0794812440872192	0.0081494003534317	-0.0835914313793182
-5.57668209075928	-6.91696357727051	-11.950777053833	-0.0791908577084541	0.00802898779511452	-0.0835676342248917
-5.57316732406616	-6.91159534454346	-11.9368352890015	-0.0794723182916641	0.00773755041882396	-0.0835761651396751
-5.59547090530396	-6.92655801773071	-11.9079866409302	-0.0798709318041801	0.00773479463532567	-0.0836509838700294
-5.59494495391846	-6.93087577819824	-11.9231643676758	-0.0795956179499626	0.00793500896543264	-0.0838771387934685
-5.57782173156738	-6.91734743118286	-11.9423685073853	-0.0792754292488098	0.00780030619353056	-0.0839003622531891
-5.57605028152466	-6.91077756881714	-11.9352579116821	-0.0794538930058479	0.00745711475610733	-0.0838215351104736
-5.59765338897705	-6.92146968841553	-11.9027509689331	-0.079802393913269	0.00744314724579453	-0.0839457139372826
-5.60696315765381	-6.92939043045044	-11.914361000061	-0.0795779153704643	0.00760832522064447	-0.0840746015310287
-5.59300231933594	-6.9224648475647	-11.9316940307617	-0.0791070163249969	0.00750165525823832	-0.0841699689626694
-5.58216714859009	-6.9165735244751	-11.9347791671753	-0.0791449993848801	0.00722497422248125	-0.0841950103640556
-5.59498977661133	-6.92423629760742	-11.9144811630249	-0.0795884504914284	0.00700885709375143	-0.084228441119194
-5.61503171920776	-6.93983316421509	-11.9160099029541	-0.0797063410282135	0.00713755795732141	-0.0844510123133659
-5.60893630981445	-6.93439960479736	-11.9355068206787	-0.0791377127170563	0.00715900724753737	-0.0846257731318474
-5.59271478652954	-6.9233775138855	-11.9461688995361	-0.0790094956755638	0.00685142446309328	-0.0846415683627129
-5.60925436019897	-6.92998123168945	-11.9189481735229	-0.079469658434391	0.00661902548745275	-0.0846480056643486
-5.62834119796753	-6.94289636611938	-11.9069213867188	-0.0795521065592766	0.00683174747973681	-0.0847503319382668
-5.62329483032227	-6.94371223449707	-11.9293508529663	-0.079102411866188	0.00688345916569233	-0.084890142083168
-5.60692691802979	-6.93465137481689	-11.9464960098267	-0.0787997171282768	0.00671188905835152	-0.0848828330636024
-5.60772323608398	-6.93327045440674	-11.9297885894775	-0.0791253671050072	0.00643583480268717	-0.0848690941929817
-5.62959241867065	-6.94818449020386	-11.904577255249	-0.07948087900877	0.00642673391848803	-0.0849087536334991
-5.633864402771	-6.95507192611694	-11.9261865615845	-0.0792586356401443	0.00650367280468345	-0.0850828513503075
-5.61525630950928	-6.94420528411865	-11.9479074478149	-0.0787958651781082	0.00642518885433674	-0.0851671025156975
-5.60930919647217	-6.93678283691406	-11.9507274627686	-0.0788069143891335	0.00604263041168451	-0.0851513594388962
-5.62810087203979	-6.94260883331299	-11.9217872619629	-0.0791184902191162	0.00588155956938863	-0.0850730687379837
-5.64520978927612	-6.95581579208374	-11.926965713501	-0.0790421217679977	0.00607579061761498	-0.0852885991334915
-5.63134479522705	-6.94858884811401	-11.9532384872437	-0.0785636007785797	0.00604351563379169	-0.0853496938943863
-5.61999273300171	-6.94268083572388	-11.9665956497192	-0.0785275995731354	0.00572163099423051	-0.0853132233023643
-5.63949251174927	-6.95431089401245	-11.9392166137695	-0.0790177434682846	0.00559513503685594	-0.0853315144777298
-5.65316534042358	-6.96862077713013	-11.9486284255981	-0.078931950032711	0.00563705060631037	-0.0854586288332939
-5.63981962203979	-6.96034336090088	-11.9743814468384	-0.0784298181533813	0.00562678603455424	-0.0855949521064758
-5.62729644775391	-6.95041227340698	-11.9786567687988	-0.0783813521265984	0.00524719571694732	-0.0855672359466553
-5.6478271484375	-6.95473289489746	-11.9499521255493	-0.0787762403488159	0.0051318472251296	-0.0855679959058762
-5.66088247299194	-6.97327184677124	-11.9555807113647	-0.0787272229790688	0.00534147396683693	-0.0856811478734016
-5.64773511886597	-6.96317577362061	-11.9899616241455	-0.0781652182340622	0.00523076020181179	-0.0857934132218361
-5.63648653030396	-6.95613813400269	-11.9814777374268	-0.0782823339104652	0.00502186408266425	-0.085679680109024
-5.65193462371826	-6.96498680114746	-11.9656629562378	-0.0786799117922783	0.00489766430109739	-0.0857316553592682
-5.66563701629639	-6.97615480422974	-11.9639892578125	-0.0788124352693558	0.00502392603084445	-0.0858377665281296
-5.65850448608398	-6.97414350509644	-11.9876260757446	-0.078406810760498	0.00508639309555292	-0.0860550850629807
-5.64306545257568	-6.96439504623413	-12.0013580322266	-0.0781154111027718	0.00492177251726389	-0.086067296564579
-5.6408166885376	-6.95889902114868	-11.9960126876831	-0.0783068165183067	0.00462374370545149	-0.0860557332634926
-5.6618447303772	-6.97060060501099	-11.9677505493164	-0.0787601992487907	0.00453322427347302	-0.0860511213541031
-5.67021560668945	-6.97530460357666	-11.9669065475464	-0.0786891132593155	0.00463059032335877	-0.086185023188591
-5.65907001495361	-6.96989011764526	-11.9964332580566	-0.0782787799835205	0.00482274824753404	-0.0862448364496231
-5.64043474197388	-6.95900726318359	-12.0011425018311	-0.0783164352178574	0.00446465611457825	-0.0862034261226654
-5.65323209762573	-6.96376514434814	-11.9773836135864	-0.0787167102098465	0.0043341307900846	-0.0861461609601974
-5.67042303085327	-6.97671318054199	-11.971342086792	-0.0788267850875854	0.00446243723854423	-0.0862309262156487
-5.65608644485474	-6.9719409942627	-11.990704536438	-0.0784540995955467	0.00446363771334291	-0.0863469392061234
-5.64069080352783	-6.95921277999878	-12.0091333389282	-0.0781802460551262	0.00437194388359785	-0.0863316729664803
-5.64366960525513	-6.95516347885132	-11.9823637008667	-0.0785714909434319	0.00405156332999468	-0.08616803586483
-5.66501998901367	-6.96979665756226	-11.9733333587646	-0.0787860527634621	0.00415102345868945	-0.0862232819199562
-5.6566014289856	-6.96829700469971	-11.9828491210938	-0.0783653035759926	0.00430551869794726	-0.0862659588456154
-5.63742923736572	-6.95610904693604	-12.009183883667	-0.078128881752491	0.00415038596838713	-0.0862254127860069
-5.63520288467407	-6.95629167556763	-11.9895782470703	-0.0784792602062225	0.00388151779770851	-0.0861250683665276
-5.65249252319336	-6.96557855606079	-11.9745492935181	-0.0788181722164154	0.0039063529111445	-0.0861278399825096
-5.66020393371582	-6.97631883621216	-11.9690351486206	-0.078819639980793	0.00396499549970031	-0.0862421244382858
-5.65542840957642	-6.97370052337646	-11.9868545532227	-0.0784428119659424	0.00410505989566445	-0.0863052085042
-5.63474464416504	-6.9583477973938	-12.0016031265259	-0.0780953839421272	0.00392934773117304	-0.0862685143947601
-5.62915325164795	-6.9579029083252	-11.9847249984741	-0.0783306434750557	0.00361228897236288	-0.0861650407314301
-5.65098714828491	-6.96687602996826	-11.9633531570435	-0.0787327140569687	0.00362668023444712	-0.0861460268497467
-5.6552209854126	-6.97465848922729	-11.9720821380615	-0.078418605029583	0.00383723923005164	-0.0862534269690514
-5.64099311828613	-6.96504306793213	-11.9875459671021	-0.0780887678265572	0.0037947865203023	-0.0862887650728226
-5.63000631332397	-6.95895481109619	-11.9847898483276	-0.078164704144001	0.00358214322477579	-0.0861228257417679
-5.64713764190674	-6.97066879272461	-11.9555435180664	-0.0786443203687668	0.00345192314125597	-0.0861548483371735
-5.65907335281372	-6.97710132598877	-11.9516458511353	-0.0786933600902557	0.00354425446130335	-0.08621696382761
-5.64798355102539	-6.9676399230957	-11.9713735580444	-0.0782428309321404	0.00364326150156558	-0.0863854438066483
-5.63245916366577	-6.95567464828491	-11.9770545959473	-0.078010618686676	0.0033111460506916	-0.0862734094262123
-5.64120721817017	-6.95781946182251	-11.9623470306396	-0.0784767270088196	0.0030657893512398	-0.086215116083622
-5.6627082824707	-6.96922159194946	-11.9392681121826	-0.0787135735154152	0.00315024657174945	-0.0862976461648941
-5.66491079330444	-6.9740195274353	-11.9456262588501	-0.0783361345529556	0.00340928952209651	-0.0864625871181488
-5.64784955978394	-6.9664192199707	-11.9637250900269	-0.0780995041131973	0.00324813765473664	-0.0864232704043388
-5.64582920074463	-6.9622631072998	-11.9521532058716	-0.0783077552914619	0.00298074376769364	-0.0864316374063492
-5.66975450515747	-6.97777271270752	-11.9231634140015	-0.0787598863244057	0.00295301503501832	-0.086452879011631
-5.67824220657349	-6.98681116104126	-11.9331617355347	-0.0785671696066856	0.00313664600253105	-0.0866927951574326
-5.67070055007935	-6.97972249984741	-11.9490270614624	-0.0781727880239487	0.00317318295128644	-0.0867838263511658
-5.66043472290039	-6.9709620475769	-11.9491405487061	-0.078191764652729	0.00290849152952433	-0.0867829993367195
-5.67490673065186	-6.97587537765503	-11.9224824905396	-0.0785163640975952	0.00279334397055209	-0.0867732465267181
-5.69712162017822	-6.9899640083313	-11.9058637619019	-0.0787222981452942	0.00290618045255542	-0.0869179144501686
-5.70185375213623	-6.99350070953369	-11.912073135376	-0.0784952118992805	0.00315257417969406	-0.0870751887559891
-5.69080638885498	-6.98972797393799	-11.934326171875	-0.0781662166118622	0.00317553128115833	-0.08719202876091
-5.68012380599976	-6.98365068435669	-11.9424858093262	-0.0780835226178169	0.00293547241017222	-0.0870896652340889
-5.68370771408081	-6.98444557189941	-11.9254989624023	-0.0784239768981934	0.00278109731152654	-0.0871138796210289
-5.70385408401489	-6.99430656433105	-11.8978729248047	-0.0787807032465935	0.00280879158526659	-0.0871898606419563
-5.70964765548706	-7.00007247924805	-11.9166603088379	-0.078479215502739	0.00303609576076269	-0.0873001888394356
-5.6855902671814	-6.98580074310303	-11.9356451034546	-0.0780519247055054	0.00295090000145137	-0.0873361527919769
-5.68259000778198	-6.97793483734131	-11.9311542510986	-0.0782394558191299	0.00263729761354625	-0.0872775837779045
-5.70336961746216	-6.98792791366577	-11.9025058746338	-0.0785853266716003	0.00251603778451681	-0.0872002020478249
-5.70813941955566	-6.99211597442627	-11.9035243988037	-0.0783527940511703	0.00279934075661004	-0.0873239189386368
-5.69367027282715	-6.98466157913208	-11.9286432266235	-0.0779283121228218	0.00281081441789865	-0.0873506963253021
-5.67886352539063	-6.97719144821167	-11.9376335144043	-0.0779714733362198	0.0026217324193567	-0.0872585475444794
-5.68714237213135	-6.98155736923218	-11.9098606109619	-0.0784354731440544	0.00242648436687887	-0.0872222930192947
-5.70471239089966	-6.99581480026245	-11.9045372009277	-0.0784335657954216	0.00254866201430559	-0.0873115882277489
-5.6936821937561	-6.98979663848877	-11.9240846633911	-0.0779865235090256	0.0027170954272151	-0.087397038936615
-5.67683887481689	-6.9800968170166	-11.9380025863647	-0.0777166411280632	0.00248117814771831	-0.0873762667179108
-5.68432188034058	-6.97914695739746	-11.9204559326172	-0.0780118703842163	0.00237952615134418	-0.0872901678085327
-5.70126390457153	-6.9884991645813	-11.9115390777588	-0.0783246755599976	0.0024509618524462	-0.0873764604330063
-5.71184587478638	-6.99958515167236	-11.9016218185425	-0.0781940817832947	0.00266783917322755	-0.0875313505530357
-5.70449829101563	-6.99923324584961	-11.9278593063354	-0.0778041630983353	0.00288065266795456	-0.0876577720046043
-5.68876886367798	-6.98981237411499	-11.9413290023804	-0.0775893703103065	0.00287921167910099	-0.0877094641327858
-5.68667793273926	-6.98805236816406	-11.9376430511475	-0.0777627751231194	0.00273936172015965	-0.0877199769020081
-5.7005033493042	-6.99740362167358	-11.9084615707397	-0.0782231539487839	0.00278305681422353	-0.0877480953931808
-5.71346473693848	-7.01068115234375	-11.9141597747803	-0.0782624408602715	0.00308787985704839	-0.0879155844449997
-5.70396327972412	-7.00185441970825	-11.9258995056152	-0.0778763443231583	0.00324566173367202	-0.0881055444478989
-5.68742656707764	-6.98750400543213	-11.9413900375366	-0.0777196064591408	0.00312640750780702	-0.0881767570972443
-5.68157243728638	-6.98083829879761	-11.9196071624756	-0.0779732018709183	0.00289130257442594	-0.0880186259746552
-5.70028591156006	-6.98874568939209	-11.9008951187134	-0.0784699842333794	0.00301395799033344	-0.0881054177880287
-5.71102142333984	-6.99487781524658	-11.8922176361084	-0.0786048099398613	0.00328577519394457	-0.0881766825914383
-5.70601940155029	-6.99209547042847	-11.9051446914673	-0.078274130821228	0.00351669848896563	-0.088302806019783
-5.6895580291748	-6.98337173461914	-11.918776512146	-0.0780451819300652	0.00355666689574718	-0.0883084982633591
-5.67429256439209	-6.97312498092651	-11.9189653396606	-0.0780255869030952	0.00341419386677444	-0.0882844775915146
-5.67916917800903	-6.97213697433472	-11.8987045288086	-0.0784778147935867	0.00339084467850626	-0.0881694480776787
-5.69167709350586	-6.98169469833374	-11.8839120864868	-0.078732430934906	0.00340033695101738	-0.0882533267140388
-5.69645261764526	-6.98488092422485	-11.8998651504517	-0.0785030499100685	0.00369390309788287	-0.0883323177695274
-5.67180728912354	-6.97036409378052	-11.9136571884155	-0.0780022293329239	0.00362989585846663	-0.0884363576769829
-5.66632795333862	-6.96410274505615	-11.9058284759521	-0.0781453177332878	0.00348008843138814	-0.0882626920938492
-5.67562484741211	-6.96725273132324	-11.8918743133545	-0.0784966498613358	0.00344254332594574	-0.0882663428783417
-5.69225645065308	-6.97780084609985	-11.8798580169678	-0.0785667151212692	0.00363169447518885	-0.0883046835660934
-5.69667768478394	-6.98310661315918	-11.8899765014648	-0.0782856270670891	0.00389002566225827	-0.0884937345981598
-5.67523336410522	-6.97444152832031	-11.9145250320435	-0.0779737830162048	0.00388477742671967	-0.0885593295097351
-5.67202234268188	-6.96976184844971	-11.9088315963745	-0.0780773982405663	0.00379576347768307	-0.0885819420218468
-5.68923711776733	-6.98152685165405	-11.8855085372925	-0.0785974115133286	0.00375969358719885	-0.0886040329933167
-5.70352363586426	-6.99221897125244	-11.8828258514404	-0.0786067098379135	0.00396708585321903	-0.0888561382889748
-5.69868898391724	-6.98695659637451	-11.9019470214844	-0.0782321020960808	0.00415839534252882	-0.0890758782625198
-5.6834602355957	-6.97513008117676	-11.9188146591187	-0.0780880972743034	0.00401967531070113	-0.0891071483492851
-5.68806314468384	-6.97314071655273	-11.900691986084	-0.0783939138054848	0.00386521662585437	-0.0890267640352249
-5.70743989944458	-6.98141479492188	-11.8812208175659	-0.0788095891475677	0.00390736758708954	-0.0891340002417564
-5.71767902374268	-6.98867511749268	-11.8742008209229	-0.0788475796580315	0.00417605089023709	-0.0892761647701263
-5.70972633361816	-6.98328685760498	-11.8994789123535	-0.0784853994846344	0.00436859903857112	-0.0894294753670692
-5.69580602645874	-6.97225046157837	-11.9085006713867	-0.0783818364143372	0.00428074738010764	-0.0894065573811531
-5.69661808013916	-6.96937131881714	-11.8944511413574	-0.0788522809743881	0.00408548442646861	-0.0893856137990952
-5.71708536148071	-6.98076438903809	-11.868577003479	-0.0793545916676521	0.00414503365755081	-0.0894530266523361
-5.72094583511353	-6.98458528518677	-11.8791313171387	-0.0791016519069672	0.004335124976933	-0.0896298065781593
-5.70111989974976	-6.96948862075806	-11.9010076522827	-0.0787942185997963	0.00438270345330238	-0.0897204950451851
-5.69715976715088	-6.96357154846191	-11.8914518356323	-0.0790326148271561	0.00412642955780029	-0.0896059572696686
-5.71668338775635	-6.97160720825195	-11.8604907989502	-0.0794705376029015	0.00413314905017614	-0.0896030366420746
-5.72933864593506	-6.97719144821167	-11.8635730743408	-0.0795140936970711	0.00445896806195378	-0.0897972881793976
-5.71983623504639	-6.97450637817383	-11.8768129348755	-0.0790534466505051	0.00456632813438773	-0.0898457616567612
-5.70133447647095	-6.96514892578125	-11.8881044387817	-0.0790826007723808	0.0044210609048605	-0.0898119211196899
-5.71473932266235	-6.9686222076416	-11.867696762085	-0.079615481197834	0.00423833495005965	-0.0897697955369949
-5.7332706451416	-6.98468589782715	-11.8608274459839	-0.0796887129545212	0.0045144441537559	-0.0899314805865288
-5.72376155853271	-6.9777889251709	-11.8797340393066	-0.0792510658502579	0.00463438453152776	-0.0900220572948456
-5.70728874206543	-6.96555662155151	-11.8931713104248	-0.0791385173797607	0.00443902006372809	-0.0900405794382095
-5.71473073959351	-6.96395015716553	-11.8731164932251	-0.0794362649321556	0.00429483642801642	-0.089986763894558
-5.73160219192505	-6.9732232093811	-11.8602094650269	-0.0798273608088493	0.00433750916272402	-0.0900106802582741
-5.74323892593384	-6.97839212417603	-11.8544721603394	-0.0798339247703552	0.00451005343347788	-0.0901021435856819
-5.73539161682129	-6.97741603851318	-11.881814956665	-0.0793852359056473	0.00466343760490417	-0.0901951342821121
-5.71732759475708	-6.96225357055664	-11.8932113647461	-0.0793728530406952	0.00447353674098849	-0.0901326611638069
-5.71809434890747	-6.96306657791138	-11.8837423324585	-0.0796680152416229	0.00425250921398401	-0.0901086628437042
-5.73836469650269	-6.97271776199341	-11.8599910736084	-0.0801700577139854	0.00435175281018019	-0.0901411324739456
-5.74606800079346	-6.98169088363647	-11.8656339645386	-0.0801684111356735	0.00448725977912545	-0.0902641341090202
-5.72558212280273	-6.9643874168396	-11.890851020813	-0.0797169506549835	0.00442921835929155	-0.0903069823980331
-5.7140097618103	-6.95402669906616	-11.8990278244019	-0.0797248855233192	0.00427517294883728	-0.0902240946888924
-5.72846698760986	-6.9528603553772	-11.8679227828979	-0.0802166610956192	0.00412816368043423	-0.0901062041521072
-5.73925256729126	-6.95985507965088	-11.8643016815186	-0.0803969129920006	0.00419364916160703	-0.0901284739375114
-5.74266719818115	-6.96319675445557	-11.8588876724243	-0.0803117379546165	0.00441569881513715	-0.0901345312595367
-5.73155069351196	-6.95599126815796	-11.8791704177856	-0.0799695178866386	0.0044396910816431	-0.0901573896408081
-5.71154117584229	-6.94349002838135	-11.8877601623535	-0.0798934027552605	0.00429651699960232	-0.090054027736187
-5.70781135559082	-6.93854236602783	-11.8865451812744	-0.0800794214010239	0.00411893939599395	-0.0899282172322273
-5.71582841873169	-6.94246339797974	-11.8627490997314	-0.0804896280169487	0.00406701304018497	-0.0897964239120483
-5.73138189315796	-6.95131778717041	-11.8526191711426	-0.0806969851255417	0.00420127063989639	-0.089853934943676
-5.73001289367676	-6.95225524902344	-11.8620481491089	-0.0806303471326828	0.00434535183012486	-0.0898393541574478
-5.71161079406738	-6.94000577926636	-11.8780632019043	-0.0801839083433151	0.00429468508809805	-0.0898069739341736
-5.70316314697266	-6.93127727508545	-11.8845224380493	-0.0802023559808731	0.00422462774440646	-0.0896284058690071
-5.70248126983643	-6.92598438262939	-11.8656358718872	-0.0805258825421333	0.00405313028022647	-0.0895250588655472
-5.71781253814697	-6.93276309967041	-11.8392362594604	-0.0808635652065277	0.0040400899015367	-0.0894402489066124
-5.73104238510132	-6.93993711471558	-11.8314228057861	-0.0810505226254463	0.00424216222018003	-0.0894153416156769
-5.73380327224731	-6.94161558151245	-11.8341464996338	-0.0808855295181274	0.00444108573719859	-0.0893394351005554
-5.71720361709595	-6.93358135223389	-11.8571634292603	-0.0804282277822495	0.00444684782996774	-0.0893402993679047
-5.70537137985229	-6.92459964752197	-11.8630104064941	-0.0805166661739349	0.00431190896779299	-0.0891816169023514
-5.70927953720093	-6.92371082305908	-11.8356447219849	-0.080886110663414	0.00418333522975445	-0.0889504328370094
-5.71852874755859	-6.93158006668091	-11.8249912261963	-0.0811898335814476	0.00417986512184143	-0.0888941064476967
-5.73018980026245	-6.94326686859131	-11.8158693313599	-0.0812863558530808	0.00441247224807739	-0.0888375341892242
-5.72245025634766	-6.93651056289673	-11.835636138916	-0.0809240415692329	0.0045061931014061	-0.0888306498527527
-5.70207500457764	-6.92395401000977	-11.8438711166382	-0.0806587338447571	0.00442321551963687	-0.08865886926651
-5.70189428329468	-6.91723346710205	-11.8371553421021	-0.0808625742793083	0.00414987886324525	-0.0884250998497009
-5.71707344055176	-6.92136240005493	-11.8074073791504	-0.0812495201826096	0.00417572306469083	-0.0882305502891541
-5.7307391166687	-6.93256378173828	-11.8069019317627	-0.0812364295125008	0.00451993243768811	-0.088176853954792
-5.71953010559082	-6.93067789077759	-11.8207368850708	-0.0808134078979492	0.00465118559077382	-0.0880405306816101
-5.70038843154907	-6.91714477539063	-11.8414735794067	-0.0806291475892067	0.00445541832596064	-0.0878121331334114
-5.70510244369507	-6.91797399520874	-11.8141574859619	-0.0810372531414032	0.0042849569581449	-0.0875035300850868
-5.72469091415405	-6.93350648880005	-11.7963628768921	-0.0812786892056465	0.00446225889027119	-0.0874173641204834
-5.72651529312134	-6.93663501739502	-11.8037643432617	-0.0810973793268204	0.00465939193964005	-0.0873158723115921
-5.71019792556763	-6.92949867248535	-11.831470489502	-0.0806651338934898	0.00467180507257581	-0.0871684402227402
-5.69293689727783	-6.92137336730957	-11.8369855880737	-0.080536887049675	0.00447959499433637	-0.0868793651461601
-5.69763803482056	-6.92146921157837	-11.8255195617676	-0.0806681141257286	0.00440398510545492	-0.0867409110069275
-5.71738958358765	-6.92947006225586	-11.8038034439087	-0.0810102447867393	0.00447747949510813	-0.0865475684404373
-5.72743797302246	-6.94259357452393	-11.8001174926758	-0.0809534713625908	0.00471661984920502	-0.0864594355225563
-5.72495746612549	-6.94288349151611	-11.8212108612061	-0.0806120857596397	0.00493823317810893	-0.086335226893425
-5.70635986328125	-6.93396043777466	-11.8450012207031	-0.0802283808588982	0.00491402298212051	-0.0861119776964188
-5.69671964645386	-6.93071269989014	-11.8340682983398	-0.0803892984986305	0.00475575681775808	-0.0858596041798592
-5.71051263809204	-6.93773794174194	-11.822283744812	-0.0807804241776466	0.00479475688189268	-0.0856884270906448
-5.72527503967285	-6.95310688018799	-11.8120412826538	-0.0809249952435493	0.00497123831883073	-0.0855312123894691
-5.72399806976318	-6.95534563064575	-11.8180809020996	-0.080719105899334	0.00515098543837667	-0.0854718238115311
-5.71221446990967	-6.95110845565796	-11.8425989151001	-0.0803808867931366	0.00527819478884339	-0.0853423848748207
-5.69300270080566	-6.93544340133667	-11.8468208312988	-0.080200269818306	0.00509132212027907	-0.0850542113184929
-5.69478130340576	-6.93674421310425	-11.8283786773682	-0.0805115550756454	0.00493501918390393	-0.0847370997071266
-5.7124080657959	-6.94494771957397	-11.8135509490967	-0.0808134526014328	0.00507566099986434	-0.0845394507050514
-5.71813201904297	-6.95040893554688	-11.8219184875488	-0.0806045979261398	0.00543174939230084	-0.0844364166259766
-5.69372415542603	-6.94255447387695	-11.847767829895	-0.080178901553154	0.00554455444216728	-0.0842629075050354
-5.68518495559692	-6.93491458892822	-11.8372058868408	-0.0803145244717598	0.00538029382005334	-0.0838964059948921
-5.69596290588379	-6.94415092468262	-11.8197240829468	-0.0808195844292641	0.00541387731209397	-0.0836924016475677
-5.70694065093994	-6.95432615280151	-11.8161430358887	-0.0808312892913818	0.00566501589491963	-0.0835349932312965
-5.69207096099854	-6.94573307037354	-11.8386888504028	-0.0803221166133881	0.00580873433500528	-0.0834980383515358
-5.67372131347656	-6.93181991577148	-11.8459501266479	-0.0802578926086426	0.00570830469951034	-0.0832006111741066
-5.68368148803711	-6.93420505523682	-11.8225545883179	-0.0806995928287506	0.00556720281019807	-0.0828851088881493
-5.69895267486572	-6.94697523117065	-11.8084001541138	-0.0807733684778214	0.00588114326819777	-0.0827914774417877
-5.67708301544189	-6.93851566314697	-11.8396015167236	-0.0803587064146996	0.00601722206920385	-0.0826485678553581
-5.66495990753174	-6.92669439315796	-11.8344593048096	-0.0803948193788528	0.00592305092141032	-0.0823549926280975
-5.67128944396973	-6.93440914154053	-11.8106575012207	-0.0808751806616783	0.00593056296929717	-0.08213871717453
-5.68417024612427	-6.94455575942993	-11.8132333755493	-0.0809289291501045	0.00610062759369612	-0.0821497216820717
-5.66010093688965	-6.93104314804077	-11.8429546356201	-0.0804606303572655	0.00623078132048249	-0.0820616483688354
-5.6516432762146	-6.91878747940063	-11.8271608352661	-0.0806499347090721	0.00595980603247881	-0.0817452222108841
-5.66721248626709	-6.92923259735107	-11.7977466583252	-0.0811090990900993	0.00608884077519178	-0.0816323459148407
-5.67747783660889	-6.93457317352295	-11.8004837036133	-0.0810694321990013	0.00648710643872619	-0.0816464200615883
-5.65884828567505	-6.92909097671509	-11.8215179443359	-0.0806948691606522	0.00669735390692949	-0.0815322026610374
-5.64249467849731	-6.9151554107666	-11.8202819824219	-0.0807400494813919	0.00654243072494864	-0.0813724994659424
-5.6572642326355	-6.92458295822144	-11.7913999557495	-0.0813797861337662	0.00663503352552652	-0.0812689736485481
-5.6693286895752	-6.93684196472168	-11.7776794433594	-0.0814922228455544	0.00686482060700655	-0.0813204720616341
-5.65885496139526	-6.93115091323853	-11.8015184402466	-0.0811354592442513	0.00714977737516165	-0.0813357457518578
-5.63967084884644	-6.91738891601563	-11.8105897903442	-0.0809892192482948	0.00715733971446753	-0.0812408477067947
-5.63878679275513	-6.91218566894531	-11.7932558059692	-0.0811943486332893	0.00701178424060345	-0.0811038762331009
-5.6554479598999	-6.92273902893066	-11.7696285247803	-0.0817085281014442	0.00711649609729648	-0.0810462087392807
-5.66678333282471	-6.93117380142212	-11.7558460235596	-0.0817041546106339	0.00751321902498603	-0.0811033546924591
-5.65550565719604	-6.9276762008667	-11.7756519317627	-0.0813747495412827	0.00771128013730049	-0.0811711698770523
-5.64089822769165	-6.91574382781982	-11.7826614379883	-0.0813378766179085	0.00778338452801108	-0.0811280682682991
-5.64500331878662	-6.91644954681396	-11.7665195465088	-0.0817559957504272	0.00762223731726408	-0.0810298174619675
-5.66339540481567	-6.93059539794922	-11.7378358840942	-0.0822027549147606	0.00790494680404663	-0.0810850784182549
-5.65796899795532	-6.93041372299194	-11.7574300765991	-0.0818708091974258	0.00805788859724998	-0.0812571793794632
-5.63931035995483	-6.91124248504639	-11.7634859085083	-0.0816647559404373	0.00807684380561113	-0.081207811832428
-5.65103149414063	-6.91464805603027	-11.7402896881104	-0.0822257101535797	0.00791819300502539	-0.0811630040407181
-5.67113018035889	-6.92472410202026	-11.7139682769775	-0.0824542865157127	0.00820897705852985	-0.081210158765316
-5.66968870162964	-6.92612028121948	-11.7299852371216	-0.0821277499198914	0.00859546754509211	-0.0813635364174843
-5.6511378288269	-6.9157600402832	-11.7459440231323	-0.0819995179772377	0.00850826967507601	-0.0813541039824486
-5.64621877670288	-6.91167259216309	-11.7248258590698	-0.082204133272171	0.00841710716485977	-0.0812484845519066
-5.65790796279907	-6.92089891433716	-11.7024393081665	-0.0827715694904327	0.00847416091710329	-0.0812839269638062
-5.67249584197998	-6.93362140655518	-11.6888084411621	-0.0827724561095238	0.00866801850497723	-0.0813617706298828
-5.65943670272827	-6.92321825027466	-11.7103071212769	-0.082418255507946	0.00883810967206955	-0.0814481601119041
-5.64194440841675	-6.91086912155151	-11.7168197631836	-0.082299031317234	0.00864127557724714	-0.0813875645399094
-5.65685319900513	-6.91614389419556	-11.6848564147949	-0.0828148201107979	0.00855414103716612	-0.0813866406679153
-5.67195558547974	-6.92698574066162	-11.6728296279907	-0.0829369053244591	0.00883975718170404	-0.0814548805356026
-5.66276359558105	-6.92363023757935	-11.6989431381226	-0.0824666917324066	0.00900098122656345	-0.0815286785364151
-5.64789199829102	-6.91478872299194	-11.7031583786011	-0.0823843851685524	0.00889996439218521	-0.0814596340060234
-5.65430164337158	-6.91455125808716	-11.679178237915	-0.0827872157096863	0.00867912359535694	-0.0814150720834732
-5.6697154045105	-6.93223714828491	-11.658842086792	-0.0829894691705704	0.00897108670324087	-0.0814936831593513
-5.66366863250732	-6.92827081680298	-11.6875772476196	-0.0825327560305595	0.00907655619084835	-0.0816385075449944
-5.64531469345093	-6.91434621810913	-11.6878824234009	-0.0824132561683655	0.0087485546246171	-0.0815240815281868
-5.66443872451782	-6.92069292068481	-11.665825843811	-0.0829450860619545	0.00871478673070669	-0.0814857855439186
-5.67889595031738	-6.93170595169067	-11.6647796630859	-0.0828087776899338	0.00893933046609163	-0.0815878883004189
-5.66558408737183	-6.92840480804443	-11.6866607666016	-0.0823827162384987	0.00898736994713545	-0.0816672444343567
-5.65293502807617	-6.91769456863403	-11.7007694244385	-0.0822918489575386	0.00883458741009235	-0.0816239193081856
-5.65485811233521	-6.92083835601807	-11.6967544555664	-0.082607589662075	0.00856045167893171	-0.0815655067563057
-5.67765331268311	-6.92915296554565	-11.6799945831299	-0.0829538330435753	0.00854167528450489	-0.0816001817584038
-5.68249845504761	-6.93685913085938	-11.6891870498657	-0.0827004089951515	0.0087421927601099	-0.0817808657884598
-5.66886234283447	-6.92746639251709	-11.7132215499878	-0.0822975859045982	0.00865344423800707	-0.0817796513438225
-5.65453720092773	-6.91523885726929	-11.7255039215088	-0.0821283310651779	0.00842163525521755	-0.0817098468542099
-5.67020988464355	-6.91955709457397	-11.7031908035278	-0.0826123729348183	0.00815118383616209	-0.081674799323082
-5.68516540527344	-6.93204975128174	-11.7045650482178	-0.0825628787279129	0.0083709629252553	-0.0817441120743752
-5.68119239807129	-6.93068075180054	-11.7241058349609	-0.0821370333433151	0.00844832882285118	-0.0817994326353073
-5.66119527816772	-6.92006969451904	-11.7498321533203	-0.0818579196929932	0.0083026671782136	-0.0817700028419495
-5.65763235092163	-6.91776466369629	-11.7417669296265	-0.0822159945964813	0.008022740483284	-0.0816133096814156
-5.67992067337036	-6.93388223648071	-11.7258386611938	-0.0824901685118675	0.00809521693736315	-0.0816965997219086
-5.68626976013184	-6.94199228286743	-11.7342977523804	-0.0822855234146118	0.00812879856675863	-0.0818370059132576
-5.67426443099976	-6.93232154846191	-11.7611103057861	-0.0818788781762123	0.00821415334939957	-0.0818688422441483
-5.65547800064087	-6.91893100738525	-11.7664422988892	-0.0816552042961121	0.00782010145485401	-0.081760510802269
-5.66914701461792	-6.92346048355103	-11.7497301101685	-0.0820626616477966	0.00766900926828384	-0.0817015469074249
-5.68686532974243	-6.93268585205078	-11.7435445785522	-0.0820970013737679	0.00779587496072054	-0.0817429348826408
-5.67757272720337	-6.93205404281616	-11.7735109329224	-0.0815408676862717	0.00795979239046574	-0.0817966535687447
-5.6602988243103	-6.92094945907593	-11.7908744812012	-0.0813786089420319	0.0077227596193552	-0.0816724747419357
-5.66356897354126	-6.92223501205444	-11.774733543396	-0.0817354321479797	0.0074986545369029	-0.0815216675400734
-5.67938899993896	-6.93475151062012	-11.7673692703247	-0.0819645971059799	0.00746554508805275	-0.0816110372543335
-5.68301820755005	-6.93995904922485	-11.7798986434937	-0.0816815420985222	0.00762800546362996	-0.0816493853926659
-5.6611795425415	-6.92530870437622	-11.8112382888794	-0.0811010450124741	0.00745235709473491	-0.0817151516675949
-5.6589789390564	-6.91715955734253	-11.8051691055298	-0.08121008425951	0.00718655157834291	-0.0815492644906044
-5.67822694778442	-6.92690563201904	-11.7868309020996	-0.0815955623984337	0.00712503120303154	-0.0815200209617615
-5.68909883499146	-6.93313121795654	-11.7890605926514	-0.0813034027814865	0.0073166387155652	-0.0816274136304855
-5.6685938835144	-6.92629480361938	-11.8273477554321	-0.0808512642979622	0.00731218978762627	-0.0816680714488029
-5.66215181350708	-6.9220724105835	-11.830117225647	-0.0809595882892609	0.00704891001805663	-0.0815649926662445
-5.68153524398804	-6.9363842010498	-11.8127851486206	-0.081401064991951	0.00702660344541073	-0.0815946906805038
-5.68629932403564	-6.93964290618896	-11.8209447860718	-0.0811471194028854	0.00716847507283092	-0.0817348212003708
-5.66541862487793	-6.9293384552002	-11.8409051895142	-0.0806694403290749	0.00704984785988927	-0.0817470923066139
-5.67052841186523	-6.9260368347168	-11.8234663009644	-0.0809793397784233	0.00679400516673923	-0.0816740840673447
-5.69449138641357	-6.94043207168579	-11.8082065582275	-0.0811978131532669	0.00691158417612314	-0.0817410126328468
-5.69550895690918	-6.94252729415894	-11.8258285522461	-0.0808151289820671	0.00713046081364155	-0.0819558426737785
-5.67829608917236	-6.93440103530884	-11.8411979675293	-0.0804843753576279	0.00700462330132723	-0.081889882683754
-5.67366027832031	-6.93244123458862	-11.8375082015991	-0.0807117000222206	0.00673702824860811	-0.0818863809108734
-5.69796943664551	-6.94760656356812	-11.814245223999	-0.0811831578612328	0.00674916990101337	-0.0818856805562973
-5.70162105560303	-6.95360851287842	-11.8217182159424	-0.0808762237429619	0.00698683271184564	-0.0821634754538536
-5.68438577651978	-6.93939352035522	-11.8454437255859	-0.0804823115468025	0.00690774014219642	-0.0821554958820343
-5.68358755111694	-6.93503427505493	-11.83118724823	-0.0806909501552582	0.00658094882965088	-0.0820735320448875
-5.70452690124512	-6.94758415222168	-11.8050861358643	-0.0811419934034348	0.0067272069863975	-0.0821296349167824
-5.7109432220459	-6.95640087127686	-11.8115291595459	-0.0809487476944923	0.00697051407769322	-0.0822466388344765
-5.69439649581909	-6.9442982673645	-11.8295831680298	-0.0804389044642448	0.00695370836183429	-0.0822895243763924
-5.68683910369873	-6.9393048286438	-11.821382522583	-0.0807213485240936	0.00673945574089885	-0.0822421163320541
-5.70451354980469	-6.95284223556519	-11.7948484420776	-0.0812119841575623	0.00678293686360121	-0.0822846591472626
-5.70693349838257	-6.95609617233276	-11.8076181411743	-0.0808744505047798	0.00701338006183505	-0.0824466571211815
-5.68548107147217	-6.94320297241211	-11.8233585357666	-0.0806058198213577	0.00694074342027307	-0.0824436694383621
-5.6888165473938	-6.94158124923706	-11.801420211792	-0.0809173956513405	0.00677341548725963	-0.0823839083313942
-5.70852470397949	-6.95219278335571	-11.7803792953491	-0.0812850520014763	0.00689670443534851	-0.0824499502778053
-5.71368598937988	-6.95796728134155	-11.7751989364624	-0.0811517611145973	0.00714056426659226	-0.0824958756566048
-5.69816827774048	-6.95058393478394	-11.8016757965088	-0.080778144299984	0.00722931837663054	-0.0826173648238182
-5.68724298477173	-6.94244384765625	-11.7975130081177	-0.0808898881077766	0.00711233308538795	-0.0825354680418968
-5.69960689544678	-6.95266008377075	-11.7710876464844	-0.0814100578427315	0.00709002325311303	-0.0825688987970352
-5.71663331985474	-6.96258544921875	-11.7605752944946	-0.0815627574920654	0.00733827333897352	-0.0826733186841011
-5.70368051528931	-6.95462799072266	-11.783055305481	-0.0810792520642281	0.00755499023944139	-0.0828122943639755
-5.6846489906311	-6.94129276275635	-11.7909984588623	-0.0809378623962402	0.00739976298063993	-0.0828297436237335
-5.69381761550903	-6.94132471084595	-11.773775100708	-0.0813596099615097	0.00726527813822031	-0.0827736184000969
-5.71321678161621	-6.94887018203735	-11.7466278076172	-0.0816071331501007	0.00742960721254349	-0.0827950611710548
-5.71448564529419	-6.95053958892822	-11.7548809051514	-0.0815726891160011	0.00768591649830341	-0.0829451084136963
-5.70247554779053	-6.94479417800903	-11.7723188400269	-0.0811999142169952	0.0078315157443285	-0.0829238221049309
-5.68577432632446	-6.93589925765991	-11.7847681045532	-0.0811186730861664	0.00775753520429134	-0.0829207897186279
-5.68253803253174	-6.92916536331177	-11.7687864303589	-0.081513524055481	0.00749834347516298	-0.0827353149652481
-5.69913339614868	-6.94413185119629	-11.7485847473145	-0.0818209424614906	0.00763715198263526	-0.0827754735946655
-5.69624900817871	-6.94033002853394	-11.7592601776123	-0.0815354660153389	0.0078943595290184	-0.0828549936413765
-5.67413568496704	-6.92424011230469	-11.7789726257324	-0.0811790227890015	0.00777987763285637	-0.0828293040394783
-5.6699914932251	-6.91865634918213	-11.7648963928223	-0.0813738405704498	0.00757930707186461	-0.0826740115880966
-5.68582057952881	-6.92906808853149	-11.7366590499878	-0.0817996636033058	0.00772003782913089	-0.0826287493109703
-5.68884229660034	-6.93336915969849	-11.7422409057617	-0.0816225931048393	0.00798964872956276	-0.0826559215784073
-5.67231845855713	-6.92614078521729	-11.7696685791016	-0.0811580270528793	0.00812169257551432	-0.0826182067394257
-5.65637063980103	-6.91569662094116	-11.7609825134277	-0.0813010558485985	0.00792631134390831	-0.0824320465326309
-5.67371702194214	-6.93063735961914	-11.7407846450806	-0.0817408189177513	0.00796295143663883	-0.0823899433016777
-5.67894601821899	-6.9351692199707	-11.7536468505859	-0.0816194266080856	0.00825960841029882	-0.0824905931949615
-5.6655387878418	-6.92709064483643	-11.7675943374634	-0.0812004506587982	0.00829995144158602	-0.0824922770261765
-5.64802646636963	-6.91629695892334	-11.7699823379517	-0.0811352878808975	0.00806402321904898	-0.0824378058314323
-5.65971279144287	-6.91828870773315	-11.746922492981	-0.0814480781555176	0.00801991578191519	-0.082328088581562
-5.67471790313721	-6.92912292480469	-11.7412052154541	-0.081672802567482	0.00821454450488091	-0.0823633894324303
-5.67996168136597	-6.93406820297241	-11.7535676956177	-0.0813735798001289	0.00849099177867174	-0.0824597254395485
-5.66172504425049	-6.92359828948975	-11.7781200408936	-0.0809276923537254	0.00846038479357958	-0.0824421867728233
-5.64904260635376	-6.9183201789856	-11.7835559844971	-0.0810640230774879	0.00823502149432898	-0.0823574289679527
-5.66546058654785	-6.92558336257935	-11.7605714797974	-0.081508032977581	0.00822268985211849	-0.0823581144213676
-5.67498779296875	-6.93504810333252	-11.7659511566162	-0.0814110562205315	0.00846804957836866	-0.0824204906821251
-5.65625476837158	-6.92039728164673	-11.7970905303955	-0.080787867307663	0.00845109019428492	-0.0825238078832626
-5.64998960494995	-6.91470384597778	-11.7846126556396	-0.0810950919985771	0.00819173362106085	-0.0823217034339905
-5.67487096786499	-6.92528915405273	-11.7663049697876	-0.0814657807350159	0.008243752643466	-0.0823983997106552
-5.67890548706055	-6.92921352386475	-11.7806634902954	-0.0810554176568985	0.00863109994679689	-0.0824629962444305
-5.65768432617188	-6.91591882705688	-11.8058786392212	-0.080711230635643	0.00857569742947817	-0.08245550096035
-5.65388965606689	-6.91612195968628	-11.7890901565552	-0.0810318663716316	0.0083112483844161	-0.0823467448353767
-5.67562627792358	-6.92810106277466	-11.7728538513184	-0.0814911499619484	0.0084032891318202	-0.0824200063943863
-5.67830371856689	-6.93435859680176	-11.7816429138184	-0.0812031254172325	0.00861048884689808	-0.0825544074177742
-5.66376066207886	-6.92495155334473	-11.8086814880371	-0.0808363705873489	0.00876894127577543	-0.082610011100769
-5.64978837966919	-6.91193008422852	-11.8075923919678	-0.0808120146393776	0.00849894247949123	-0.0825422331690788
-5.66418409347534	-6.91995286941528	-11.7866182327271	-0.0811782479286194	0.0084261167794466	-0.082537479698658
-5.68297004699707	-6.93014097213745	-11.7761278152466	-0.0814096853137016	0.00859753135591745	-0.0825532078742981
-5.6805853843689	-6.93239545822144	-11.7826986312866	-0.0810690373182297	0.00887770019471645	-0.0826588645577431
-5.66504907608032	-6.92259550094604	-11.8032665252686	-0.0807696208357811	0.00890204589813948	-0.082682229578495
-5.65614223480225	-6.91528558731079	-11.8083047866821	-0.0808534696698189	0.00867443345487118	-0.0825991183519363
-5.66791200637817	-6.92306470870972	-11.7809953689575	-0.081390805542469	0.00865714065730572	-0.0825822725892067
-5.68416452407837	-6.93455839157104	-11.7767238616943	-0.0815059393644333	0.00881826784461737	-0.0826904103159904
-5.67422389984131	-6.93116807937622	-11.7916927337646	-0.0811542496085167	0.00884325709193945	-0.0828020945191383
-5.65563583374023	-6.91861438751221	-11.8122730255127	-0.0808951258659363	0.00877911411225796	-0.0827777534723282
-5.65578651428223	-6.91186237335205	-11.8045825958252	-0.0811975225806236	0.00854243617504835	-0.0826962739229202
-5.67593383789063	-6.9223461151123	-11.7726593017578	-0.0814842358231544	0.00857244245707989	-0.0827198177576065
-5.68729257583618	-6.92815780639648	-11.7701368331909	-0.0814952924847603	0.00884749926626682	-0.0828398391604424
-5.67271041870117	-6.92398452758789	-11.7993431091309	-0.0809824019670486	0.0089062349870801	-0.0828751176595688
-5.65939426422119	-6.91356706619263	-11.8030729293823	-0.0810544490814209	0.0086437463760376	-0.0828380212187767
-5.67065954208374	-6.91949081420898	-11.7797498703003	-0.0814465507864952	0.00851633306592703	-0.0827813148498535
-5.68730545043945	-6.93199014663696	-11.772364616394	-0.0816915705800056	0.00860805902630091	-0.0828919932246208
-5.68514251708984	-6.92936420440674	-11.7860860824585	-0.0814239680767059	0.00876094494014978	-0.0830355361104012
-5.66413116455078	-6.91588020324707	-11.8104982376099	-0.0810657665133476	0.00859820563346148	-0.0830447375774384
-5.66528749465942	-6.91315412521362	-11.7918787002563	-0.0814441666007042	0.00834186933934689	-0.0828946679830551
-5.68198299407959	-6.91903781890869	-11.7740182876587	-0.0817742422223091	0.00833944417536259	-0.082964226603508
-5.69077205657959	-6.93047714233398	-11.7740306854248	-0.0816757380962372	0.00851419102400541	-0.0830184519290924
-5.68230772018433	-6.92543315887451	-11.7942724227905	-0.0813791006803513	0.00866270437836647	-0.0831189304590225
-5.66428375244141	-6.91861152648926	-11.8068838119507	-0.0812056139111519	0.00860441662371159	-0.0830280929803848
-5.66555595397949	-6.91371583938599	-11.7948017120361	-0.0816520676016808	0.00834902841597795	-0.0829916447401047
-5.68237590789795	-6.92746114730835	-11.7707891464233	-0.0821902975440025	0.0084464130923152	-0.083031490445137
-5.69317245483398	-6.93526029586792	-11.7693014144897	-0.0820812955498695	0.00864940136671066	-0.0832225233316422
-5.67990112304688	-6.92849397659302	-11.7862415313721	-0.0817952379584312	0.00870431587100029	-0.0833352655172348
-5.66585874557495	-6.91750955581665	-11.8004331588745	-0.0817100405693054	0.00856371689587832	-0.0833442732691765
-5.66964054107666	-6.9143238067627	-11.7775707244873	-0.0820248052477837	0.00841761566698551	-0.0832190662622452
-5.6885929107666	-6.92426586151123	-11.7518272399902	-0.0824998989701271	0.00859724450856447	-0.083353579044342
-5.6967248916626	-6.93383979797363	-11.7541627883911	-0.0824586376547813	0.00879805721342564	-0.0833925753831863
-5.68226861953735	-6.92468547821045	-11.7772312164307	-0.0820934399962425	0.0089103551581502	-0.0835226327180862
-5.66904640197754	-6.91483306884766	-11.7739677429199	-0.0822365581989288	0.00878980476409197	-0.0834460705518723
-5.67437553405762	-6.91918230056763	-11.7497320175171	-0.0828239023685455	0.00864057056605816	-0.0833879560232162
-5.69225311279297	-6.93249559402466	-11.7377557754517	-0.0831291079521179	0.00889706891030073	-0.0835108533501625
-5.68612289428711	-6.92519426345825	-11.7589673995972	-0.0828230604529381	0.00909748580306768	-0.0836966559290886
-5.66285562515259	-6.91086006164551	-11.7621784210205	-0.0826529860496521	0.00891543552279472	-0.0836082249879837
-5.66842746734619	-6.90674877166748	-11.7468729019165	-0.0832213461399078	0.00876986794173718	-0.083547979593277
-5.68983793258667	-6.9171257019043	-11.7212781906128	-0.0835598856210709	0.00897054653614759	-0.0835715085268021
-5.68666458129883	-6.91690921783447	-11.7342720031738	-0.0832975134253502	0.00924850068986416	-0.0836890116333961
-5.66386461257935	-6.90020895004272	-11.7518424987793	-0.0831422209739685	0.00915178842842579	-0.0836161077022552
-5.66220617294312	-6.9032187461853	-11.7339601516724	-0.083684928715229	0.00891161989420652	-0.0835365504026413
-5.6836404800415	-6.91114521026611	-11.7193841934204	-0.084043525159359	0.00907603558152914	-0.0836201533675194
-5.68032789230347	-6.91557645797729	-11.7380561828613	-0.0838056355714798	0.00924951583147049	-0.0837261825799942
-5.65851020812988	-6.89853668212891	-11.7586889266968	-0.0835180282592773	0.00918227899819613	-0.0837947502732277
-5.6533088684082	-6.89390659332275	-11.7553987503052	-0.0836524963378906	0.00910581927746534	-0.0836895480751991
-5.66223049163818	-6.89530467987061	-11.73366355896	-0.0841156840324402	0.00897541921585798	-0.083663634955883
-5.68361186981201	-6.90976428985596	-11.7272882461548	-0.0842431113123894	0.00933828018605709	-0.0837669149041176
-5.67430019378662	-6.90672874450684	-11.7466888427734	-0.0839520841836929	0.0094987116754055	-0.0839018523693085
-5.65414524078369	-6.89772939682007	-11.7759284973145	-0.0838104709982872	0.00941448286175728	-0.0838987156748772
-5.65040922164917	-6.89293241500854	-11.758321762085	-0.0841871351003647	0.00926848128437996	-0.083805650472641
-5.67119693756104	-6.90836191177368	-11.7446775436401	-0.0845683887600899	0.00939450971782207	-0.0838871672749519
-5.6688928604126	-6.90990304946899	-11.7589435577393	-0.084324061870575	0.00960946828126907	-0.0840346291661263
-5.65585803985596	-6.89780378341675	-11.7730684280396	-0.0840634480118752	0.00969586614519358	-0.0840687528252602
-5.64116287231445	-6.88678503036499	-11.7803716659546	-0.0840290114283562	0.00940514821559191	-0.0840510800480843
-5.65247058868408	-6.89113712310791	-11.7586183547974	-0.0845712199807167	0.00932081323117018	-0.0839686542749405
-5.66573905944824	-6.90165519714355	-11.754093170166	-0.0847774371504784	0.00955265294760466	-0.0840709134936333
-5.65884733200073	-6.89975214004517	-11.7713775634766	-0.0842687860131264	0.00976590905338526	-0.0841265395283699
-5.64054107666016	-6.88711023330688	-11.7842884063721	-0.0842712074518204	0.00965029746294022	-0.0841312929987907
-5.64570474624634	-6.88898897171021	-11.7704439163208	-0.0847437977790833	0.00945116952061653	-0.0840477123856544
-5.66293525695801	-6.90299129486084	-11.7596254348755	-0.0849893689155579	0.00972442701458931	-0.08420480042696
-5.65049839019775	-6.89575672149658	-11.7775411605835	-0.0845365896821022	0.00989809911698103	-0.0843193903565407
-5.63481473922729	-6.88280868530273	-11.7921409606934	-0.0844860002398491	0.00964741501957178	-0.0842757225036621
-5.65346574783325	-6.88984251022339	-11.7594022750854	-0.0850129798054695	0.00961878802627325	-0.0842510014772415
-5.66685152053833	-6.89990377426147	-11.7649126052856	-0.084982343018055	0.00993772782385349	-0.0843532979488373
-5.65247821807861	-6.89533424377441	-11.7855358123779	-0.0845476016402245	0.0100891143083572	-0.0844327583909035
-5.63359069824219	-6.88570880889893	-11.8026447296143	-0.084462471306324	0.00997624732553959	-0.0843507051467896
-5.64682626724243	-6.89206409454346	-11.7808380126953	-0.0848991125822067	0.00984269939363003	-0.084366112947464
-5.66137075424194	-6.90167474746704	-11.7821788787842	-0.0849607065320015	0.0102454014122486	-0.0844672620296478
-5.63684368133545	-6.89233207702637	-11.8153820037842	-0.0844331681728363	0.0102163394913077	-0.084585003554821
-5.63174295425415	-6.88459444046021	-11.8007183074951	-0.0846624225378037	0.00999527331441641	-0.0844533368945122
-5.6505012512207	-6.89689207077026	-11.7813558578491	-0.084966205060482	0.010129714384675	-0.0844639614224434
-5.65089750289917	-6.90072059631348	-11.7947607040405	-0.0846514627337456	0.0104117197915912	-0.0846292749047279
-5.62579488754272	-6.88800811767578	-11.8231115341187	-0.0843611285090446	0.0104198958724737	-0.084574855864048
-5.62550926208496	-6.88662910461426	-11.8058347702026	-0.0846688002347946	0.0102262645959854	-0.0844362825155258
-5.64490127563477	-6.90112066268921	-11.7891702651978	-0.0850186869502068	0.0104678301140666	-0.0844655185937881
-5.6310772895813	-6.89563655853271	-11.8120946884155	-0.0845209807157516	0.010586547665298	-0.0846195220947266
-5.61452341079712	-6.88029384613037	-11.8254842758179	-0.0843479931354523	0.0103914579376578	-0.0845150575041771
-5.62712240219116	-6.8847131729126	-11.7986488342285	-0.0847890004515648	0.010264964774251	-0.0844153687357903
-5.64122343063354	-6.89273405075073	-11.7843017578125	-0.0848650261759758	0.0105169834569097	-0.0844209715723991
-5.63518810272217	-6.89274883270264	-11.7992992401123	-0.0845710262656212	0.0107099004089832	-0.0845395922660828
-5.6133131980896	-6.88396835327148	-11.8209247589111	-0.0841600447893143	0.0107095995917916	-0.0844184085726738
-5.60850381851196	-6.87753820419312	-11.8084335327148	-0.0843813568353653	0.0104979695752263	-0.0843285545706749
-5.62616205215454	-6.89058971405029	-11.7816953659058	-0.0847349688410759	0.0105879548937082	-0.0842854753136635
-5.63189506530762	-6.8988356590271	-11.7946681976318	-0.0844899341464043	0.0107944300398231	-0.0844345167279243
-5.61983585357666	-6.88948345184326	-11.8095226287842	-0.0840793997049332	0.0108924182131886	-0.0844881311058998
-5.60504293441772	-6.88021039962769	-11.8138427734375	-0.0839425772428513	0.0107220644131303	-0.084450289607048
-5.61823320388794	-6.88281440734863	-11.7885456085205	-0.0843004733324051	0.0106636686250567	-0.0843172892928123
-5.63591861724854	-6.89573287963867	-11.7715578079224	-0.0844534784555435	0.0108370473608375	-0.0844143182039261
-5.63237476348877	-6.89892625808716	-11.7878532409668	-0.083950586616993	0.0111437011510134	-0.08448875695467
-5.61275863647461	-6.88397455215454	-11.8045349121094	-0.0837944224476814	0.01104536652565	-0.0844476297497749
-5.62096261978149	-6.8885612487793	-11.7804079055786	-0.0841747298836708	0.0109491171315312	-0.0843773111701012
-5.63966703414917	-6.90254545211792	-11.7704877853394	-0.0842958316206932	0.011054614558816	-0.0844751670956612
-5.63614511489868	-6.90126705169678	-11.7844820022583	-0.083906352519989	0.0113827306777239	-0.0846101120114326
-5.61653089523315	-6.88987970352173	-11.7959899902344	-0.083698458969593	0.011163117364049	-0.0845336019992828
-5.62711763381958	-6.889976978302	-11.7729415893555	-0.0841287299990654	0.0109901204705238	-0.0844564139842987
-5.64672183990479	-6.9036545753479	-11.7530632019043	-0.0842332690954208	0.0112387230619788	-0.0844767764210701
-5.64337825775146	-6.90197563171387	-11.7739324569702	-0.0838285982608795	0.0114912558346987	-0.0846095532178879
-5.62407779693604	-6.88991594314575	-11.7931900024414	-0.0835290476679802	0.0113812498748302	-0.0845189392566681
-5.62465524673462	-6.88749361038208	-11.7836246490479	-0.083736851811409	0.0112111261114478	-0.0844880566000938
-5.64267301559448	-6.8998236656189	-11.7576217651367	-0.0842200443148613	0.0112583115696907	-0.0844233557581902
-5.65317440032959	-6.90966033935547	-11.7587966918945	-0.0840760171413422	0.0114793172106147	-0.0845246464014053
-5.63969850540161	-6.9006404876709	-11.7838172912598	-0.0836526602506638	0.0115385744720697	-0.0846416726708412
-5.62251138687134	-6.89059162139893	-11.7993040084839	-0.0835003405809402	0.0113896382972598	-0.0845907628536224
-5.62739419937134	-6.88901901245117	-11.7820472717285	-0.0836709886789322	0.0112848505377769	-0.0844422653317451
-5.64877796173096	-6.90102815628052	-11.7579727172852	-0.0840758457779884	0.0113588953390718	-0.0845334678888321
-5.65149688720703	-6.91107320785522	-11.7665987014771	-0.08382398635149	0.0116355586796999	-0.0846263468265533
-5.6388955116272	-6.9023060798645	-11.7900133132935	-0.0833976790308952	0.0116506181657314	-0.0846606940031052
-5.62745714187622	-6.89327239990234	-11.7841472625732	-0.0835206210613251	0.0116022452712059	-0.0845831781625748
-5.63645839691162	-6.8994665145874	-11.7690553665161	-0.0839216858148575	0.0114786643534899	-0.0845940932631493
-5.6522045135498	-6.91173267364502	-11.7533206939697	-0.0841427519917488	0.0117314802482724	-0.0846947878599167
-5.6513466835022	-6.91106081008911	-11.7727165222168	-0.0838179066777229	0.0119334170594811	-0.0847652181982994
-5.63287591934204	-6.89777326583862	-11.7898321151733	-0.0835217162966728	0.0118445828557014	-0.0848405063152313
-5.63067293167114	-6.89217138290405	-11.7839860916138	-0.083680048584938	0.0117330318316817	-0.0847744792699814
-5.64974594116211	-6.90114307403564	-11.7494764328003	-0.0842394828796387	0.0117784840986133	-0.084768071770668
-5.65588235855103	-6.90759325027466	-11.7603435516357	-0.083988331258297	0.0120721431449056	-0.0849326029419899
-5.63518953323364	-6.89463090896606	-11.7794589996338	-0.0837288722395897	0.0121174789965153	-0.0849214866757393
-5.63112640380859	-6.89319276809692	-11.7716846466064	-0.0840805694460869	0.0118889370933175	-0.0848360061645508
-5.64849948883057	-6.90445232391357	-11.7489643096924	-0.08449986577034	0.0121225835755467	-0.0849618688225746
-5.65280246734619	-6.90780210494995	-11.7569942474365	-0.0843658670783043	0.0123226512223482	-0.0850849896669388
-5.63071727752686	-6.89417552947998	-11.7797203063965	-0.0840363055467606	0.0123084783554077	-0.0851422920823097
-5.62360382080078	-6.88593339920044	-11.7717952728271	-0.0842005014419556	0.012187129817903	-0.0850363820791245
-5.64150238037109	-6.89099168777466	-11.7437915802002	-0.0847688764333725	0.0121536422520876	-0.0850256457924843
-5.65398502349854	-6.89987134933472	-11.7495679855347	-0.0846932530403137	0.0125690177083015	-0.0851259455084801
-5.63913583755493	-6.89131259918213	-11.767822265625	-0.0843977928161621	0.0126048661768436	-0.0852110460400581
-5.62038612365723	-6.87959003448486	-11.775089263916	-0.0845484435558319	0.0125358207151294	-0.0850972160696983
-5.62846422195435	-6.88301467895508	-11.7510776519775	-0.0850686877965927	0.0124252745881677	-0.0850236862897873
-5.64204549789429	-6.89758110046387	-11.7437582015991	-0.085187204182148	0.0126737095415592	-0.0851185470819473
-5.6264214515686	-6.88361501693726	-11.7665739059448	-0.0847136899828911	0.0127649577334523	-0.0852301418781281
-5.60661649703979	-6.86823558807373	-11.769814491272	-0.0848307088017464	0.0124991349875927	-0.0850320607423782
-5.62710189819336	-6.87358617782593	-11.7432479858398	-0.0853084027767181	0.0125765828415751	-0.0849612206220627
-5.63162899017334	-6.88066816329956	-11.7469997406006	-0.0852280631661415	0.0128131909295917	-0.0850110352039337
-5.61082410812378	-6.86936664581299	-11.7748136520386	-0.0847454443573952	0.0128248063847423	-0.0849766731262207
-5.6000394821167	-6.85984992980957	-11.7713899612427	-0.0848878547549248	0.0126156425103545	-0.0847903192043304
-5.61201286315918	-6.86582183837891	-11.752142906189	-0.0854114890098572	0.0126028340309858	-0.0846868976950645
-5.62480068206787	-6.87703657150269	-11.7421379089355	-0.0854897350072861	0.0127331241965294	-0.0847575590014458
-5.61620092391968	-6.87048673629761	-11.7691135406494	-0.0850718915462494	0.0128871938213706	-0.0848325863480568
-5.59536504745483	-6.85243320465088	-11.781270980835	-0.0848004966974258	0.0126190846785903	-0.0847762748599052
-5.6016206741333	-6.85671854019165	-11.7634935379028	-0.0851698890328407	0.012487162835896	-0.0846125036478043
-5.62294483184814	-6.8683032989502	-11.7477865219116	-0.0854352414608002	0.0126475188881159	-0.0846322998404503
-5.62366724014282	-6.87201166152954	-11.7563457489014	-0.0851494893431664	0.0129091488197446	-0.0847077369689941
-5.60632991790771	-6.86398792266846	-11.776123046875	-0.0847747102379799	0.0128654502332211	-0.0847254693508148
-5.60106897354126	-6.85774421691895	-11.7775354385376	-0.0848923176527023	0.0125947734341025	-0.0845540314912796
-5.6159029006958	-6.86937284469604	-11.7478609085083	-0.0853578969836235	0.012564467266202	-0.0845641046762466
-5.62962532043457	-6.88133573532104	-11.7473382949829	-0.0853159204125404	0.012855333276093	-0.0846512168645859
-5.60897731781006	-6.86958980560303	-11.7721719741821	-0.08481265604496	0.0127499075606465	-0.0847629085183144
-5.60151052474976	-6.85962104797363	-11.7691287994385	-0.0847588926553726	0.0125107280910015	-0.0846017971634865
-5.61289167404175	-6.86143922805786	-11.7546253204346	-0.0851585790514946	0.0123607581481338	-0.0845292583107948
-5.6343846321106	-6.87663602828979	-11.7310466766357	-0.0853121802210808	0.0124576119706035	-0.0845521166920662
-5.63227987289429	-6.87562656402588	-11.7519216537476	-0.0849640071392059	0.0126197393983603	-0.0845687761902809
-5.61148262023926	-6.86677980422974	-11.7622060775757	-0.0846603810787201	0.0123488679528236	-0.0844904184341431
-5.61700439453125	-6.86361122131348	-11.745662689209	-0.0850921869277954	0.0120647056028247	-0.0843653902411461
-5.63999652862549	-6.8805980682373	-11.7261829376221	-0.0853244289755821	0.0121435420587659	-0.0843366160988808
-5.63550043106079	-6.88119173049927	-11.7458410263062	-0.0847975313663483	0.0122820399701595	-0.0844465345144272
-5.61859512329102	-6.86814165115356	-11.7604885101318	-0.0845722779631615	0.0120058339089155	-0.0843023434281349
-5.63419532775879	-6.87513971328735	-11.7296104431152	-0.0849365592002869	0.0117286732420325	-0.0842148512601852
-5.65561628341675	-6.88841342926025	-11.7159814834595	-0.0850107818841934	0.0119883865118027	-0.084265798330307
-5.6435227394104	-6.8847804069519	-11.7421951293945	-0.0844471827149391	0.0119643351063132	-0.0842929929494858
-5.63187742233276	-6.88176679611206	-11.7415628433228	-0.0845485627651215	0.011631484143436	-0.0841495990753174
-5.65026617050171	-6.89416980743408	-11.7190589904785	-0.0849272608757019	0.0115671921521425	-0.0840639621019363
-5.66444206237793	-6.90799951553345	-11.7109889984131	-0.0848244801163673	0.0116744730621576	-0.084236778318882
-5.65918445587158	-6.90498542785645	-11.7303352355957	-0.0844142213463783	0.0117105068638921	-0.0842745453119278
-5.64382648468018	-6.89738941192627	-11.741548538208	-0.0842000693082809	0.0113961920142174	-0.084216520190239
-5.65320682525635	-6.89847803115845	-11.7271728515625	-0.0844550654292107	0.0111065926030278	-0.0840941295027733
-5.68006563186646	-6.91445779800415	-11.7094926834106	-0.084658645093441	0.0111239803954959	-0.0841381475329399
-5.67984247207642	-6.92335796356201	-11.7240962982178	-0.084251657128334	0.0113123301416636	-0.0842224061489105
-5.66295433044434	-6.91462802886963	-11.7449712753296	-0.0838869959115982	0.0111270556226373	-0.084246538579464
-5.66873359680176	-6.9151668548584	-11.7310161590576	-0.0842229276895523	0.0108311856165528	-0.0841243416070938
-5.68936538696289	-6.93497037887573	-11.714527130127	-0.0845601856708527	0.0108682885766029	-0.0841721519827843
-5.69263887405396	-6.93771934509277	-11.7280673980713	-0.0842762067914009	0.0109788691624999	-0.0842884853482246
-5.67570972442627	-6.92496156692505	-11.7489929199219	-0.0838344842195511	0.010824067518115	-0.0842468291521072
-5.67162799835205	-6.91829633712769	-11.7416124343872	-0.0840493962168694	0.0104347243905067	-0.084113597869873
-5.69227504730225	-6.92922067642212	-11.7226276397705	-0.0843705162405968	0.0103848688304424	-0.0840708017349243
-5.69744920730591	-6.936119556427	-11.7276010513306	-0.0840844959020615	0.0106218438595533	-0.0841055661439896
-5.68056488037109	-6.92578315734863	-11.7558088302612	-0.0837530121207237	0.0104677844792604	-0.084008015692234
-5.67686033248901	-6.92222690582275	-11.7453985214233	-0.0841686874628067	0.0101967426016927	-0.0838814079761505
-5.69925975799561	-6.93628311157227	-11.724627494812	-0.0844431817531586	0.0102999107912183	-0.0838323831558228
-5.69844579696655	-6.93821477890015	-11.7410326004028	-0.084107793867588	0.010431544855237	-0.0839246213436127
-5.67501878738403	-6.92150640487671	-11.7563610076904	-0.0838481709361076	0.0102171869948506	-0.0838444903492928
-5.67446756362915	-6.91707706451416	-11.7510213851929	-0.0841813385486603	0.0100210309028625	-0.0836420133709908
-5.69836568832397	-6.92997646331787	-11.7242403030396	-0.0845192894339561	0.0101250959560275	-0.0836217999458313
-5.69261503219604	-6.93019437789917	-11.7474040985107	-0.0840657129883766	0.0105166295543313	-0.0836951211094856
-5.67386484146118	-6.91679382324219	-11.7565221786499	-0.0840227082371712	0.0103046288713813	-0.0835151672363281
-5.68607044219971	-6.92789793014526	-11.7240877151489	-0.084574356675148	0.0102897118777037	-0.0833976864814758
-5.69381427764893	-6.93226480484009	-11.733811378479	-0.0845445692539215	0.0104976054280996	-0.0834599658846855
-5.67270469665527	-6.92025661468506	-11.7573738098145	-0.0840775370597839	0.0106046414002776	-0.083458349108696
-5.66382598876953	-6.91067695617676	-11.7552108764648	-0.0842670947313309	0.0103237722069025	-0.0832958295941353
-5.68310880661011	-6.92165803909302	-11.7220573425293	-0.0846905782818794	0.0104565313085914	-0.0831262171268463
-5.68310260772705	-6.92421388626099	-11.7275772094727	-0.084457628428936	0.010828553698957	-0.0831935107707977
-5.66100263595581	-6.91023111343384	-11.7545862197876	-0.0840732380747795	0.0108634978532791	-0.0830470472574234
-5.65105581283569	-6.90433216094971	-11.7452821731567	-0.0844279378652573	0.0107777956873178	-0.0828312337398529
-5.66469144821167	-6.915846824646	-11.7221698760986	-0.0848840400576591	0.0107922935858369	-0.0827714875340462
-5.66375064849854	-6.91892099380493	-11.7310047149658	-0.0846414640545845	0.011163935996592	-0.0827417969703674
-5.64225673675537	-6.90179777145386	-11.7537269592285	-0.0842494666576386	0.0111740985885262	-0.082714356482029
-5.6287055015564	-6.89361238479614	-11.7392416000366	-0.084501251578331	0.0110096819698811	-0.0824775770306587
-5.64895486831665	-6.90175151824951	-11.7102603912354	-0.0849093496799469	0.0111818537116051	-0.0823604166507721
-5.64980125427246	-6.90712404251099	-11.7180109024048	-0.0846541523933411	0.0115348696708679	-0.0823591724038124
-5.62461471557617	-6.8938102722168	-11.7422246932983	-0.0844453498721123	0.0114683723077178	-0.0822839736938477
-5.62909746170044	-6.89196062088013	-11.7119827270508	-0.0849351212382317	0.0114312255755067	-0.0820664465427399
-5.6466269493103	-6.905930519104	-11.7007780075073	-0.0851541608572006	0.0116108870133758	-0.0820571631193161
-5.63783359527588	-6.90339231491089	-11.7108812332153	-0.0848351642489433	0.0118231512606144	-0.0821157097816467
-5.61555194854736	-6.88874197006226	-11.7295360565186	-0.0846032276749611	0.0118332877755165	-0.0820504873991013
-5.61573934555054	-6.88341617584229	-11.7097101211548	-0.084907241165638	0.0116431210190058	-0.0818736925721169
-5.63925647735596	-6.89508104324341	-11.6845808029175	-0.0853095501661301	0.0118635511025786	-0.0818462148308754
-5.64222145080566	-6.89636850357056	-11.6938304901123	-0.0851525291800499	0.0121303666383028	-0.0818672254681587
-5.61978054046631	-6.88575267791748	-11.7097454071045	-0.0847723484039307	0.0121945161372423	-0.0817971900105476
-5.61359310150146	-6.87680435180664	-11.6949892044067	-0.0851663872599602	0.0119818784296513	-0.0816770792007446
-5.63454151153564	-6.89247179031372	-11.6658220291138	-0.0856002494692802	0.012063579633832	-0.0816991254687309
-5.63776016235352	-6.89517450332642	-11.681435585022	-0.0853481814265251	0.0123974811285734	-0.0818151086568832
-5.61207008361816	-6.88060426712036	-11.6946802139282	-0.0850225314497948	0.0122375758364797	-0.081746369600296
-5.615966796875	-6.87559223175049	-11.6791210174561	-0.0853814631700516	0.012002982199192	-0.0816374197602272
-5.63961458206177	-6.88344144821167	-11.6505146026611	-0.0857166647911072	0.0121370423585176	-0.0816251710057259
-5.64448642730713	-6.89329481124878	-11.653205871582	-0.0856548994779587	0.0123834563419223	-0.0817394927144051
-5.63022613525391	-6.88702821731567	-11.6651830673218	-0.0852497592568398	0.0124869244173169	-0.0817399695515633
-5.61592102050781	-6.87736368179321	-11.6734066009521	-0.0852373614907265	0.0122124832123518	-0.0816427022218704
-5.63246011734009	-6.88517045974731	-11.6398086547852	-0.0857447683811188	0.012157772667706	-0.0815864056348801
-5.64673519134521	-6.89795541763306	-11.6367206573486	-0.0857485458254814	0.0122645273804665	-0.0816973298788071
-5.6352162361145	-6.88876485824585	-11.6590433120728	-0.0852280110120773	0.0122088147327304	-0.0818149968981743
-5.61869859695435	-6.88185501098633	-11.6710844039917	-0.0852013006806374	0.0119737228378654	-0.0817023366689682
-5.63526678085327	-6.88248348236084	-11.6368989944458	-0.0856070145964623	0.0117045687511563	-0.081657201051712
-5.65173101425171	-6.89645957946777	-11.6307983398438	-0.0857474431395531	0.0118505954742432	-0.0817249715328217
-5.65431642532349	-6.89807796478271	-11.6431951522827	-0.085332490503788	0.0119486832991242	-0.0818373337388039
-5.63719701766968	-6.89057445526123	-11.6612243652344	-0.0850145667791367	0.0117961717769504	-0.0818604901432991
-5.64302349090576	-6.89136219024658	-11.6406383514404	-0.0854282677173615	0.0114614190533757	-0.0817907601594925
-5.66804027557373	-6.91200685501099	-11.6244964599609	-0.085642896592617	0.0114130191504955	-0.0819108635187149
-5.67227268218994	-6.91487169265747	-11.6390590667725	-0.0853139236569405	0.0115034580230713	-0.0821371302008629
-5.66026496887207	-6.9047474861145	-11.6648206710815	-0.0848968848586082	0.0113732796162367	-0.0821394845843315
-5.65660285949707	-6.89767694473267	-11.6655693054199	-0.0848599970340729	0.0109460204839706	-0.0821679979562759
-5.67380094528198	-6.9083423614502	-11.6458349227905	-0.0851806253194809	0.0107785100117326	-0.0821505934000015
-5.69631385803223	-6.9192271232605	-11.6378965377808	-0.0853252187371254	0.0107807321473956	-0.0822928547859192
-5.70372295379639	-6.92794990539551	-11.6512756347656	-0.0849233642220497	0.0109220305457711	-0.0825036838650703
-5.68806028366089	-6.92045736312866	-11.6730213165283	-0.084583580493927	0.0107364244759083	-0.082585908472538
-5.68719100952148	-6.91541004180908	-11.6745309829712	-0.0846728309988976	0.0104515012353659	-0.0825347304344177
-5.70171213150024	-6.92649173736572	-11.6553611755371	-0.0850278288125992	0.010243421420455	-0.0826214700937271
-5.72291707992554	-6.94218587875366	-11.6558446884155	-0.0852150171995163	0.0103421080857515	-0.082751452922821
-5.71908950805664	-6.9410605430603	-11.6681852340698	-0.0847122222185135	0.0103871496394277	-0.0829823613166809
-5.70538091659546	-6.93069696426392	-11.690486907959	-0.0844130143523216	0.0101577378809452	-0.0829991027712822
-5.71345043182373	-6.93333387374878	-11.674108505249	-0.0848636403679848	0.00986942276358604	-0.0829570218920708
-5.73828887939453	-6.94759511947632	-11.6533479690552	-0.0850649476051331	0.00984304863959551	-0.083048440515995
-5.74046516418457	-6.94866037368774	-11.6706619262695	-0.0847698003053665	0.00997923128306866	-0.0832328721880913
-5.71940040588379	-6.94119071960449	-11.6944761276245	-0.0844434127211571	0.00971637293696404	-0.0831984132528305
-5.72368288040161	-6.94000196456909	-11.6769704818726	-0.0848564729094505	0.00940565206110477	-0.0831543207168579
-5.74399423599243	-6.95477724075317	-11.6705112457275	-0.0851355791091919	0.00939093064516783	-0.0832335725426674
-5.74619436264038	-6.95970916748047	-11.6793842315674	-0.0849102139472961	0.0094759538769722	-0.0834352597594261
-5.73020839691162	-6.94641256332397	-11.7077922821045	-0.0845359116792679	0.00938173197209835	-0.0834456533193588
-5.72127628326416	-6.94003295898438	-11.7067270278931	-0.0845669284462929	0.00909749511629343	-0.0834116637706757
-5.73784446716309	-6.94197034835815	-11.6810026168823	-0.0850227400660515	0.0088962372392416	-0.0833537951111794
-5.75647783279419	-6.9525260925293	-11.673469543457	-0.0852290987968445	0.00901023671030998	-0.0834893435239792
-5.75479459762573	-6.95524024963379	-11.6903343200684	-0.0848838686943054	0.00921087712049484	-0.0836127549409866
-5.73291492462158	-6.94164800643921	-11.7115039825439	-0.0846108645200729	0.00902410782873631	-0.0836384370923042
-5.73307371139526	-6.94129133224487	-11.6984643936157	-0.0849112123250961	0.00879855081439018	-0.0834757015109062
-5.75254774093628	-6.95774507522583	-11.6813726425171	-0.0853312984108925	0.00880489312112331	-0.083548791706562
-5.7499680519104	-6.95593547821045	-11.6962394714355	-0.0849914401769638	0.00900296308100224	-0.0835448578000069
-5.73166131973267	-6.94696569442749	-11.7195453643799	-0.0846556946635246	0.00880190823227167	-0.083456464111805
-5.71889781951904	-6.93141841888428	-11.7202606201172	-0.0846440717577934	0.00857773516327143	-0.0832847878336906
-5.734459400177	-6.93659019470215	-11.7037506103516	-0.0850590020418167	0.00839495006948709	-0.0830757170915604
-5.74851751327515	-6.94970464706421	-11.691291809082	-0.0850557759404182	0.00861849915236235	-0.0830656215548515
-5.74056577682495	-6.94757127761841	-11.7148809432983	-0.0847615674138069	0.00880082789808512	-0.0829862579703331
-5.72064733505249	-6.93421220779419	-11.7352094650269	-0.0844544097781181	0.00862176809459925	-0.0828568115830421
-5.71745634078979	-6.93048286437988	-11.7232065200806	-0.0846747010946274	0.00848797615617514	-0.0827130451798439
-5.73442935943604	-6.94429349899292	-11.702787399292	-0.0850932970643044	0.00856609176844358	-0.0826355516910553
-5.73630285263062	-6.94788312911987	-11.7099485397339	-0.08482775837183	0.00888278055936098	-0.08265121281147
-5.71659421920776	-6.93653535842896	-11.7334299087524	-0.0843809843063354	0.00889462046325207	-0.0826089903712273
-5.7033429145813	-6.92625665664673	-11.7270078659058	-0.0845136716961861	0.00864405557513237	-0.0823708102107048
-5.71899366378784	-6.93187475204468	-11.7019853591919	-0.0849211439490318	0.00868616718798876	-0.082233153283596
-5.73089742660522	-6.94037342071533	-11.6918153762817	-0.0849821045994759	0.00898621696978807	-0.0821369960904121
-5.71773767471313	-6.93583345413208	-11.7071619033813	-0.0845338702201843	0.00910414382815361	-0.0821038261055946
-5.69625520706177	-6.924147605896	-11.7171440124512	-0.0843897983431816	0.00908149499446154	-0.0818818807601929
-5.69518852233887	-6.92244958877563	-11.7023258209229	-0.0846990495920181	0.00896334182471037	-0.0816556960344315
-5.7098650932312	-6.93397092819214	-11.6817474365234	-0.0850824117660522	0.00913929473608732	-0.0815543606877327
-5.71043968200684	-6.93793439865112	-11.6886720657349	-0.0848096609115601	0.0093985553830862	-0.081529401242733
-5.68477010726929	-6.92147445678711	-11.7085065841675	-0.0844070017337799	0.00938833504915237	-0.0813691914081573
-5.68213701248169	-6.91145992279053	-11.6919527053833	-0.0847135782241821	0.00916773732751608	-0.0811432600021362
-5.70337772369385	-6.92354440689087	-11.662281036377	-0.0850545391440392	0.00938024930655956	-0.0810139179229736
-5.6965537071228	-6.92390918731689	-11.6748867034912	-0.0846410766243935	0.00968541391193867	-0.0810310840606689
-5.67306900024414	-6.91009044647217	-11.6911544799805	-0.0844619199633598	0.00968917924910784	-0.080802746117115
-5.67488813400269	-6.91274070739746	-11.6710577011108	-0.0848881006240845	0.00951094087213278	-0.0806270316243172
-5.69402122497559	-6.92774391174316	-11.6520843505859	-0.0851123854517937	0.00973106268793345	-0.0806053057312965
-5.680091381073	-6.92054033279419	-11.675238609314	-0.0846316665410995	0.0098544005304575	-0.0805883780121803
-5.66059684753418	-6.90427255630493	-11.6782035827637	-0.0844459608197212	0.00965406745672226	-0.0804768353700638
-5.66531801223755	-6.90441465377808	-11.6616926193237	-0.0847651213407516	0.00951971486210823	-0.0801895260810852
-5.68238544464111	-6.91394948959351	-11.634183883667	-0.0850576832890511	0.00969573482871056	-0.0801274329423904
-5.68444728851318	-6.91786193847656	-11.6461505889893	-0.0848021805286407	0.009996198117733	-0.0800614207983017
-5.66663551330566	-6.90783929824829	-11.6706228256226	-0.0843121260404587	0.00995260570198298	-0.0799598470330238
-5.6540060043335	-6.90082550048828	-11.662784576416	-0.0845140740275383	0.00969160255044699	-0.0797128602862358
-5.67369174957275	-6.91038370132446	-11.635760307312	-0.0848408117890358	0.00977017264813185	-0.0795652642846107
-5.6826639175415	-6.91802310943604	-11.6406698226929	-0.0847543478012085	0.00992872007191181	-0.0795553475618362
-5.661452293396	-6.90720653533936	-11.6672563552856	-0.0842257589101791	0.00992604903876781	-0.0795339047908783
-5.65204906463623	-6.89903497695923	-11.6633930206299	-0.0842514708638191	0.00959063973277807	-0.0792742371559143
-5.66484832763672	-6.90486288070679	-11.6432285308838	-0.084551177918911	0.00957532040774822	-0.0791468843817711
-5.67847537994385	-6.91593790054321	-11.6412296295166	-0.0844399333000183	0.00984550546854734	-0.0791857466101646
-5.66006898880005	-6.91036033630371	-11.67347240448	-0.0838956013321877	0.00981667172163725	-0.0791588723659515
-5.65043354034424	-6.90174293518066	-11.6616058349609	-0.0840084180235863	0.00959851406514645	-0.0788982287049294
-5.67228507995605	-6.91412162780762	-11.6427049636841	-0.0844285041093826	0.00956152938306332	-0.0788554102182388
-5.6798415184021	-6.92634296417236	-11.648419380188	-0.0842800363898277	0.00970251671969891	-0.0789800360798836
-5.66655826568604	-6.91720390319824	-11.6708860397339	-0.083870142698288	0.0097535690292716	-0.0789441242814064
-5.65468168258667	-6.90441751480103	-11.6714458465576	-0.083812490105629	0.00951807945966721	-0.0788347646594048
-5.67226648330688	-6.91271018981934	-11.6377305984497	-0.0843455269932747	0.00939804129302502	-0.0787119790911675
-5.68423461914063	-6.92335653305054	-11.6309423446655	-0.084357388317585	0.00962196011096239	-0.0787401869893074
-5.67648601531982	-6.92012786865234	-11.6517753601074	-0.0839509218931198	0.00977821089327335	-0.0787573084235191
-5.65594959259033	-6.90784406661987	-11.6619253158569	-0.0839858055114746	0.00965311843901873	-0.0786099582910538
-5.66565752029419	-6.91413259506226	-11.6320991516113	-0.0844136476516724	0.00949234236031771	-0.0784942060709
-5.68107223510742	-6.92349052429199	-11.6329717636108	-0.0845056623220444	0.00974298268556595	-0.0785669088363647
-5.66203880310059	-6.91180753707886	-11.6496553421021	-0.0840353518724442	0.00971397943794727	-0.0785449892282486
-5.64811992645264	-6.89934968948364	-11.6522026062012	-0.0840833559632301	0.00944299716502428	-0.078363873064518
-5.6624608039856	-6.90117835998535	-11.6201477050781	-0.0845653563737869	0.009474266320467	-0.0782310515642166
-5.67590284347534	-6.91035938262939	-11.610897064209	-0.0846743360161781	0.00960372295230627	-0.0782202333211899
-5.66208839416504	-6.90620708465576	-11.6214714050293	-0.0843516439199448	0.00982108153402805	-0.0782337784767151
-5.64024257659912	-6.89253044128418	-11.6397361755371	-0.0841775834560394	0.00964561756700277	-0.0780593603849411
-5.63845777511597	-6.88949155807495	-11.6198129653931	-0.0846506208181381	0.00943198334425688	-0.0779280737042427
-5.65373468399048	-6.90072536468506	-11.5980110168457	-0.0849714353680611	0.00963037926703691	-0.0778384879231453
-5.64670896530151	-6.89488792419434	-11.6139993667603	-0.0845965892076492	0.0097889443859458	-0.077909454703331
-5.6245756149292	-6.88003730773926	-11.6283006668091	-0.0843157842755318	0.00963171664625406	-0.0777270048856735
-5.62602138519287	-6.87362575531006	-11.6055479049683	-0.0847992449998856	0.00942380353808403	-0.0775532573461533
-5.6408052444458	-6.883216381073	-11.578911781311	-0.0850957259535789	0.00955405365675688	-0.077477253973484
-5.64190244674683	-6.88303136825562	-11.5897798538208	-0.084830716252327	0.00981652922928333	-0.0774791389703751
-5.6168909072876	-6.86902570724487	-11.6110277175903	-0.0844952389597893	0.00970027502626181	-0.0773242488503456
-5.60737371444702	-6.86435174942017	-11.595573425293	-0.0849045589566231	0.00944281183183193	-0.0771864727139473
-5.62881708145142	-6.8762993812561	-11.5714244842529	-0.0853506550192833	0.0095460070297122	-0.0770797431468964
-5.6278395652771	-6.87849092483521	-11.5756006240845	-0.0851058214902878	0.00969351641833782	-0.0772134363651276
-5.60805606842041	-6.86342191696167	-11.5978012084961	-0.0846964344382286	0.00969092547893524	-0.077144630253315
-5.59798574447632	-6.85542631149292	-11.5886335372925	-0.0849111974239349	0.00942834187299013	-0.0770557001233101
-5.61309146881104	-6.86098098754883	-11.5587606430054	-0.0853215679526329	0.0094125596806407	-0.0769605189561844
-5.63081884384155	-6.86989307403564	-11.5538053512573	-0.0854374095797539	0.00964047480374575	-0.0770255699753761
-5.62265586853027	-6.86782932281494	-11.5633163452148	-0.0849583446979523	0.00980617199093103	-0.0770213976502419
-5.60052013397217	-6.85760402679443	-11.5818157196045	-0.0848318859934807	0.00969962496310472	-0.0769510641694069
-5.603590965271	-6.85679721832275	-11.5626497268677	-0.0851932242512703	0.00957779679447412	-0.076763778924942
-5.62012624740601	-6.87006330490112	-11.5477695465088	-0.0856240689754486	0.00952481478452683	-0.076814129948616
-5.6303915977478	-6.87168312072754	-11.5443544387817	-0.085377998650074	0.00988094322383404	-0.0768401324748993
-5.60770416259766	-6.86368227005005	-11.5706586837769	-0.0849224105477333	0.00974797643721104	-0.0768186673521996
-5.59589147567749	-6.85128927230835	-11.5571002960205	-0.0850927531719208	0.00951137952506542	-0.0767032280564308
-5.61481857299805	-6.85813570022583	-11.5431718826294	-0.08549565076828	0.00948698166757822	-0.0765814855694771
-5.63016891479492	-6.86923313140869	-11.5305013656616	-0.0855230689048767	0.00965278502553701	-0.0765712633728981
-5.62110662460327	-6.8669581413269	-11.5524444580078	-0.0850095823407173	0.00984279066324234	-0.0765513926744461
-5.60480356216431	-6.85594320297241	-11.5696182250977	-0.0847808122634888	0.00967922247946262	-0.0764236003160477
-5.60405588150024	-6.8541088104248	-11.5536699295044	-0.0850402116775513	0.0094663156196475	-0.0762730613350868
-5.6248574256897	-6.86921501159668	-11.5330572128296	-0.0854156240820885	0.00953995808959007	-0.0762429013848305
-5.6349720954895	-6.8793249130249	-11.5368938446045	-0.0852688699960709	0.00968580041080713	-0.076235368847847
-5.62514638900757	-6.87361431121826	-11.5530986785889	-0.0848646685481071	0.00977979507297277	-0.0762500315904617
-5.60532712936401	-6.8636360168457	-11.5686683654785	-0.0846524760127068	0.00957263074815273	-0.0761876702308655
-5.61163806915283	-6.86471605300903	-11.5452556610107	-0.0849277526140213	0.00938122626394033	-0.0760189369320869
-5.63289022445679	-6.87943935394287	-11.5274753570557	-0.0852037742733955	0.0095422649756074	-0.0759725496172905
-5.63510704040527	-6.88529920578003	-11.541202545166	-0.0847912058234215	0.00975213758647442	-0.0760257765650749
-5.61900424957275	-6.87477016448975	-11.5617294311523	-0.0843677669763565	0.00971503555774689	-0.0759065598249435
-5.61345767974854	-6.87165307998657	-11.5582151412964	-0.0846547931432724	0.00942277070134878	-0.0757118687033653
-5.62935161590576	-6.88538312911987	-11.5351810455322	-0.0849084332585335	0.0094450693577528	-0.0756327286362648
-5.6387791633606	-6.89116811752319	-11.544695854187	-0.0847302079200745	0.00971336103975773	-0.0756454914808273
-5.6170825958252	-6.8818793296814	-11.5678014755249	-0.0841842889785767	0.00955865252763033	-0.0755609944462776
-5.6107029914856	-6.87255334854126	-11.5676431655884	-0.0842216834425926	0.00929872877895832	-0.0753915831446648
-5.62525653839111	-6.87993001937866	-11.5390625	-0.0845929607748985	0.00922664161771536	-0.0752867981791496
-5.64132404327393	-6.89131641387939	-11.540168762207	-0.0844964757561684	0.00941300764679909	-0.0752744451165199
-5.63445377349854	-6.88825750350952	-11.5552244186401	-0.084025651216507	0.00948437582701445	-0.0752468183636665
-5.61634874343872	-6.87677526473999	-11.5767202377319	-0.0837522074580193	0.00931687839329243	-0.0750954672694206
-5.62376642227173	-6.88235998153687	-11.5506811141968	-0.0841977372765541	0.00911890622228384	-0.0748998671770096
-5.64328670501709	-6.89656686782837	-11.5477895736694	-0.0843189731240273	0.00916707329452038	-0.0749765709042549
-5.63681507110596	-6.89713764190674	-11.5645303726196	-0.08389001339674	0.00929433014243841	-0.0750210210680962
-5.61766529083252	-6.88381052017212	-11.5816793441772	-0.0836163535714149	0.00908306799829006	-0.0749404281377792
-5.63033723831177	-6.88509464263916	-11.56090259552	-0.0840174704790115	0.008819580078125	-0.0748055577278137
-5.65037822723389	-6.89985084533691	-11.5493593215942	-0.0841328948736191	0.00896674767136574	-0.0748312398791313
-5.64780044555664	-6.89899826049805	-11.5690889358521	-0.0837072134017944	0.00916485302150249	-0.0749051347374916
-5.63192653656006	-6.88894128799438	-11.5863018035889	-0.083492286503315	0.00891450420022011	-0.0748238265514374
-5.64254808425903	-6.89404153823853	-11.5648241043091	-0.0839584320783615	0.0086922962218523	-0.0747223272919655
-5.66113376617432	-6.90918064117432	-11.5533266067505	-0.0841653496026993	0.00880597345530987	-0.074831597507
-5.64856910705566	-6.90230321884155	-11.5831623077393	-0.0836867094039917	0.00887103192508221	-0.0750365927815437
-5.63877439498901	-6.88931798934937	-11.5868864059448	-0.0836479812860489	0.00860126223415136	-0.0749200955033302
-5.65409374237061	-6.89641666412354	-11.5594387054443	-0.0841209217905998	0.0084161264821887	-0.0749245956540108
-5.67570781707764	-6.90508699417114	-11.5523490905762	-0.0842212289571762	0.00858886353671551	-0.0750141590833664
-5.66887855529785	-6.90549468994141	-11.5781888961792	-0.0838281288743019	0.0086510656401515	-0.0751585736870766
-5.65055561065674	-6.89383602142334	-11.5872573852539	-0.0836909860372543	0.00839216634631157	-0.0750675648450851
-5.65598440170288	-6.89382410049438	-11.5734148025513	-0.0840955302119255	0.00815126858651638	-0.0750795304775238
-5.67636108398438	-6.90967750549316	-11.5509614944458	-0.0845609679818153	0.00815995875746012	-0.0751741603016853
-5.6818413734436	-6.9106125831604	-11.5637884140015	-0.0843635052442551	0.0082542710006237	-0.0752889364957809
-5.66384124755859	-6.89840173721313	-11.5860958099365	-0.0839839577674866	0.00809824466705322	-0.0753626301884651
-5.65603685379028	-6.89277076721191	-11.5858106613159	-0.0841395854949951	0.00767015060409904	-0.0753558352589607
-5.67803716659546	-6.89666795730591	-11.5597658157349	-0.0846479088068008	0.00763240689411759	-0.0753600671887398
-5.69374418258667	-6.90631484985352	-11.5552577972412	-0.0847010537981987	0.00769214890897274	-0.0755309015512466
-5.68681335449219	-6.90435552597046	-11.5750865936279	-0.0843988284468651	0.00774201098829508	-0.0756844356656075
-5.67389345169067	-6.88916921615601	-11.5928764343262	-0.0843378975987434	0.00753359962254763	-0.0756225064396858
-5.67960166931152	-6.89517450332642	-11.5686025619507	-0.0848112180829048	0.00720139453187585	-0.0756275802850723
-5.70015096664429	-6.91091823577881	-11.5554752349854	-0.0852033197879791	0.00725381588563323	-0.0757784098386765
-5.69524765014648	-6.90714359283447	-11.575984954834	-0.08490851521492	0.00727340020239353	-0.0759618505835533
-5.68044996261597	-6.89121389389038	-11.5890922546387	-0.0846761241555214	0.00695346854627132	-0.0759247839450836
-5.68874454498291	-6.89242792129517	-11.5635471343994	-0.0851620435714722	0.00667349295690656	-0.0759161487221718
-5.71254539489746	-6.90565633773804	-11.5523710250854	-0.0854555442929268	0.00664403522387147	-0.0760095566511154
-5.71301031112671	-6.90766477584839	-11.5677108764648	-0.0852089375257492	0.00677173817530274	-0.0761817172169685
-5.69557905197144	-6.89517593383789	-11.5790128707886	-0.085082620382309	0.00651525286957622	-0.0761726722121239
-5.70865678787231	-6.9026985168457	-11.5578880310059	-0.0857475847005844	0.00626987870782614	-0.0762048065662384
-5.72708225250244	-6.91726970672607	-11.55322265625	-0.0858573094010353	0.00637726578861475	-0.0763968452811241
-5.70850992202759	-6.90573453903198	-11.5737056732178	-0.0854123011231422	0.00627275090664625	-0.0765162482857704
-5.70385456085205	-6.89739561080933	-11.5704908370972	-0.0856070294976234	0.00596601935103536	-0.076433464884758
-5.72642612457275	-6.90941715240479	-11.5381269454956	-0.0861344188451767	0.00580897415056825	-0.0764621049165726
-5.73531293869019	-6.91513204574585	-11.5446329116821	-0.0860152766108513	0.00606713583692908	-0.0766660943627357
-5.71774196624756	-6.90681409835815	-11.5623340606689	-0.0857476592063904	0.0059320111759007	-0.0766182094812393
-5.71784543991089	-6.90439414978027	-11.5485897064209	-0.0862198919057846	0.00555794406682253	-0.0766435265541077
-5.73834609985352	-6.92128133773804	-11.5250091552734	-0.0866607055068016	0.00563332671299577	-0.0767007544636726
-5.73267030715942	-6.91902160644531	-11.5459308624268	-0.0863750800490379	0.00571798393502831	-0.0768976658582687
-5.71606969833374	-6.90439176559448	-11.5516881942749	-0.0862306505441666	0.0054695145227015	-0.0768699049949646
-5.72007703781128	-6.90375375747681	-11.5289888381958	-0.0866436585783958	0.00516284210607409	-0.0767868608236313
-5.73971796035767	-6.91370964050293	-11.504246711731	-0.0871019437909126	0.0052341865375638	-0.0768467038869858
-5.74374580383301	-6.91715574264526	-11.5141448974609	-0.0869953036308289	0.00537668541073799	-0.0769322589039803
-5.72071504592896	-6.90839052200317	-11.5296783447266	-0.0866459161043167	0.00526846991851926	-0.0769136101007462
-5.71465873718262	-6.90022706985474	-11.5139513015747	-0.0871623903512955	0.00496763596311212	-0.076785147190094
-5.73284578323364	-6.91376972198486	-11.4936389923096	-0.0876614451408386	0.00494292099028826	-0.0768433660268784
-5.73818063735962	-6.91574621200562	-11.4959859848022	-0.087609589099884	0.00500943046063185	-0.0768975466489792
-5.71962356567383	-6.90212774276733	-11.5180931091309	-0.0873724743723869	0.00497526116669178	-0.0769029855728149
-5.70472860336304	-6.89206695556641	-11.505410194397	-0.0874980315566063	0.00463494984433055	-0.0767572894692421
-5.72327566146851	-6.89810705184937	-11.4745388031006	-0.088103823363781	0.00447270460426807	-0.0767049267888069
-5.73310422897339	-6.90855550765991	-11.4704694747925	-0.0881455838680267	0.00468973256647587	-0.0766757130622864
-5.71728086471558	-6.90017604827881	-11.4914274215698	-0.0878940150141716	0.00473581766709685	-0.0767225995659828
-5.70304203033447	-6.88830804824829	-11.4953527450562	-0.0878727063536644	0.00450230529531837	-0.0765795856714249
-5.7086968421936	-6.89443492889404	-11.470606803894	-0.0885056257247925	0.00428664451465011	-0.0765062347054482
-5.7253270149231	-6.90545225143433	-11.4485578536987	-0.0887728855013847	0.00440434133633971	-0.0765228196978569
-5.71716642379761	-6.90371799468994	-11.4698047637939	-0.0885088741779327	0.0044733346439898	-0.0766312330961227
-5.69545555114746	-6.88838958740234	-11.4796733856201	-0.0882350504398346	0.00434374529868364	-0.0765026062726974
-5.70244407653809	-6.88970327377319	-11.4584522247314	-0.0887758210301399	0.00401810370385647	-0.0763782486319542
-5.72122001647949	-6.90075492858887	-11.4360885620117	-0.0890607312321663	0.00418743910267949	-0.0763587355613709
-5.71467447280884	-6.90313577651978	-11.451434135437	-0.0887522250413895	0.00438982481136918	-0.0764323323965073
-5.69341278076172	-6.88925933837891	-11.465763092041	-0.0885408818721771	0.00422213040292263	-0.0763412192463875
-5.69442081451416	-6.89400100708008	-11.4494295120239	-0.0891006663441658	0.00400040671229362	-0.0761995539069176
-5.71400594711304	-6.90627193450928	-11.4280109405518	-0.0893091857433319	0.00409691128879786	-0.0762147754430771
-5.70532941818237	-6.90437173843384	-11.449047088623	-0.0890176743268967	0.00425810646265745	-0.076312430202961
-5.68573999404907	-6.8900933265686	-11.4646263122559	-0.0888053700327873	0.00398054020479321	-0.076189324259758
-5.69137763977051	-6.89051914215088	-11.4396362304688	-0.0891930535435677	0.00376397906802595	-0.0760135725140572
-5.71018552780151	-6.90133714675903	-11.4263401031494	-0.0894587114453316	0.00395335350185633	-0.0760466679930687
-5.7049503326416	-6.90325498580933	-11.4365568161011	-0.0890774130821228	0.00422949064522982	-0.076092854142189
-5.68333053588867	-6.8924503326416	-11.4634857177734	-0.0887937694787979	0.00401871418580413	-0.0759661868214607
-5.68097877502441	-6.89155149459839	-11.4397611618042	-0.0892887786030769	0.00396853126585484	-0.0757667720317841
-5.6967716217041	-6.90657949447632	-11.4281539916992	-0.0895156264305115	0.00391756696626544	-0.0757468268275261
-5.69577741622925	-6.90638160705566	-11.4328584671021	-0.0892920196056366	0.00423944788053632	-0.0757945105433464
-5.67269992828369	-6.89305925369263	-11.4610137939453	-0.0888713970780373	0.00417527463287115	-0.0756686702370644
-5.67320823669434	-6.88969421386719	-11.4455623626709	-0.0890639871358871	0.00396962836384773	-0.0755213052034378
-5.6887092590332	-6.90073013305664	-11.41881275177	-0.0895086228847504	0.0041071055456996	-0.0754843205213547
-5.69074249267578	-6.90757989883423	-11.4305820465088	-0.0892934799194336	0.00433047115802765	-0.0754894986748695
-5.67351579666138	-6.90021228790283	-11.4503602981567	-0.0887464955449104	0.00450329249724746	-0.0754346698522568
-5.65914011001587	-6.8901481628418	-11.45179271698	-0.0887811630964279	0.00434221979230642	-0.0752530619502068
-5.66824102401733	-6.90139245986938	-11.4255084991455	-0.0892767384648323	0.00425357697531581	-0.07518120855093
-5.68112802505493	-6.9139609336853	-11.4150581359863	-0.0892389491200447	0.00463069649413228	-0.0752148404717445
-5.6609845161438	-6.90563488006592	-11.4452495574951	-0.0886782258749008	0.00469751283526421	-0.0752008780837059
-5.64690065383911	-6.89616680145264	-11.4500617980957	-0.0886154770851135	0.00448738969862461	-0.0750947222113609
-5.66390752792358	-6.90223455429077	-11.4213666915894	-0.0889788046479225	0.00452439580112696	-0.0749193802475929
-5.67816257476807	-6.9155445098877	-11.4206275939941	-0.0889658629894257	0.00485122762620449	-0.0750535726547241
-5.66851329803467	-6.91251277923584	-11.4376668930054	-0.0884728878736496	0.00502073857933283	-0.0750415176153183
-5.64978170394897	-6.90602445602417	-11.4543104171753	-0.0883098319172859	0.00488455174490809	-0.0749182850122452
-5.6597204208374	-6.9118971824646	-11.4307823181152	-0.0887335017323494	0.00482997903600335	-0.0748862698674202
-5.67725610733032	-6.92695760726929	-11.4230804443359	-0.0887737721204758	0.00507057085633278	-0.0750138759613037
-5.66762638092041	-6.92414474487305	-11.444522857666	-0.0883383452892303	0.00530886650085449	-0.0751544535160065
-5.65083694458008	-6.9114294052124	-11.4675445556641	-0.0879766568541527	0.00521224969998002	-0.0751414075493813
-5.65084505081177	-6.90967082977295	-11.4446229934692	-0.0882065370678902	0.00504323421046138	-0.0750570446252823
-5.66981887817383	-6.92200374603271	-11.4339389801025	-0.0884164050221443	0.00522654876112938	-0.0751088783144951
-5.67894601821899	-6.92814207077026	-11.4296836853027	-0.0882663652300835	0.00556745752692223	-0.0752615630626678
-5.66459369659424	-6.92459344863892	-11.4595794677734	-0.0876839384436607	0.00566726084798574	-0.0753061696887016
-5.64743566513062	-6.91288805007935	-11.4632024765015	-0.0876111537218094	0.00554355653002858	-0.0752123668789864
-5.65261459350586	-6.91514682769775	-11.4501819610596	-0.0879105180501938	0.00550604099407792	-0.0751849934458733
-5.66531133651733	-6.93011331558228	-11.4277954101563	-0.0881553292274475	0.00555579829961061	-0.0752609446644783
-5.66741847991943	-6.93064594268799	-11.4500274658203	-0.0877977162599564	0.00590628944337368	-0.0754238367080688
-5.64609575271606	-6.91924047470093	-11.4702348709106	-0.0873852148652077	0.00584679888561368	-0.0754964575171471
-5.63685464859009	-6.91090965270996	-11.4638872146606	-0.0873547270894051	0.00566532928496599	-0.075457863509655
-5.65234231948853	-6.91857051849365	-11.4370498657227	-0.087716355919838	0.0057401224039495	-0.0754081383347511
-5.6655707359314	-6.92886400222778	-11.4405860900879	-0.087543785572052	0.00603465037420392	-0.0755425319075584
-5.65278148651123	-6.92473220825195	-11.4569225311279	-0.0870350301265717	0.00626465165987611	-0.0756011083722115
-5.63119888305664	-6.9142804145813	-11.4730596542358	-0.0868730768561363	0.0061173215508461	-0.0754972249269485
-5.63411331176758	-6.91913318634033	-11.4551830291748	-0.0871657654643059	0.00595945492386818	-0.0755095407366753
[truncated: 8,789 more rows]
