# Supplementary material for: Identification of Haptic Based Guiding Using Hard Reins
Source: PLoS One. 2015 Jul 22;10(7):e0132020. doi: 10.1371/journal.pone.0132020 (PMC4511788; doi:10.1371/journal.pone.0132020)
Supplement: S5 File — (ZIP) [file pone.0132020.s005.zip › Exp2_ForceData1/Subject1/path1/T4.csv]

Force X (N)	Force Y (N)	Force Z (N)	Torque X (N-m)	Torque Y (N-m)	Torque Z (N-m)	Frequency = 10000	Averaging Level = 16	F/T Serial Number = FT11772	Time Started = 19/02/2013 12:31:43
-6.92770433425903	-8.08287239074707	-13.6421060562134	-0.220055714249611	0.0302054546773434	-0.0968204215168953
-6.92626237869263	-8.08522987365723	-13.6470632553101	-0.220074757933617	0.0300995390862226	-0.0968640968203545
-6.92977666854858	-8.08608436584473	-13.6504383087158	-0.220120385289192	0.0300611443817616	-0.0969021394848824
-6.92931413650513	-8.08574867248535	-13.6550598144531	-0.220045194029808	0.0299935471266508	-0.0969348177313805
-6.9289379119873	-8.08369922637939	-13.6549129486084	-0.220048770308495	0.029899263754487	-0.0969439372420311
-6.93104553222656	-8.0845775604248	-13.6593017578125	-0.220143243670464	0.0297990664839745	-0.0969461128115654
-6.93080043792725	-8.08194255828857	-13.6594791412354	-0.220046117901802	0.0297062080353498	-0.0969678312540054
-6.92892599105835	-8.07996654510498	-13.662148475647	-0.220029026269913	0.0295699946582317	-0.0969691053032875
-6.9286470413208	-8.08389854431152	-13.6601467132568	-0.220053881406784	0.0295841693878174	-0.0969782769680023
-6.92743873596191	-8.08145523071289	-13.6690464019775	-0.219960495829582	0.0294574815779924	-0.0969511643052101
-6.92686080932617	-8.08187294006348	-13.6741676330566	-0.219980284571648	0.029340285807848	-0.0969364643096924
-6.92609882354736	-8.0812349319458	-13.6722421646118	-0.22000452876091	0.0293313600122929	-0.0969340279698372
-6.92682218551636	-8.07855319976807	-13.6779279708862	-0.219914823770523	0.0291529409587383	-0.0969157367944717
-6.92969846725464	-8.0802583694458	-13.6739406585693	-0.219962030649185	0.0291134044528008	-0.0968892648816109
-6.93136119842529	-8.08013248443604	-13.6795425415039	-0.219956994056702	0.0290302745997906	-0.0969219505786896
-6.93358945846558	-8.08022689819336	-13.6771669387817	-0.219940990209579	0.0289991665631533	-0.0969136357307434
-6.93846940994263	-8.08278751373291	-13.6861686706543	-0.220024690032005	0.0288872681558132	-0.0968872606754303
-6.94327402114868	-8.0808277130127	-13.6871643066406	-0.219984531402588	0.0288269873708487	-0.0969872027635574
-6.94272756576538	-8.0817174911499	-13.6893606185913	-0.219995766878128	0.0287849772721529	-0.0970411971211433
-6.95023584365845	-8.08421897888184	-13.6919794082642	-0.220054432749748	0.0287386067211628	-0.0970636010169983
-6.95363712310791	-8.08509349822998	-13.6939554214478	-0.220140412449837	0.0286796987056732	-0.0972031131386757
-6.95941638946533	-8.0852746963501	-13.6960697174072	-0.220163360238075	0.0286637730896473	-0.0972620025277138
-6.96458768844604	-8.08615493774414	-13.693434715271	-0.220252051949501	0.0287045948207378	-0.0973445624113083
-6.96850490570068	-8.08323383331299	-13.6997852325439	-0.22024667263031	0.0286489930003881	-0.0974517017602921
-6.9677529335022	-8.08671188354492	-13.6998720169067	-0.220394179224968	0.0286302641034126	-0.0974897816777229
-6.97212696075439	-8.08505725860596	-13.7040166854858	-0.220386743545532	0.0286417938768864	-0.0975752323865891
-6.97433567047119	-8.08210182189941	-13.7091550827026	-0.220458492636681	0.0286821704357862	-0.0976157784461975
-6.97065019607544	-8.08170032501221	-13.7065467834473	-0.22050766646862	0.0286775436252356	-0.0977407991886139
-6.97417736053467	-8.0797872543335	-13.7036933898926	-0.220599234104156	0.0286547020077705	-0.0977550745010376
-6.97467231750488	-8.07764530181885	-13.7090330123901	-0.22058267891407	0.0287386327981949	-0.0978939831256866
-6.9713568687439	-8.07483196258545	-13.7028341293335	-0.220715805888176	0.0287783183157444	-0.0979204997420311
-6.97482776641846	-8.07258129119873	-13.7081823348999	-0.220796480774879	0.028745835646987	-0.0979760512709618
-6.97527742385864	-8.07015705108643	-13.7048940658569	-0.220881119370461	0.028692813590169	-0.0981054082512856
-6.97535753250122	-8.07405281066895	-13.7036647796631	-0.221018984913826	0.02876210026443	-0.0981388315558434
-6.97665500640869	-8.0700159072876	-13.7032098770142	-0.221030592918396	0.0287525430321693	-0.0982509627938271
-6.98139667510986	-8.06911373138428	-13.7072286605835	-0.22114335000515	0.028810964897275	-0.0983403101563454
-6.97705698013306	-8.06657981872559	-13.7149572372437	-0.221152782440186	0.0287242326885462	-0.0984416529536247
-6.98070955276489	-8.06557559967041	-13.7136907577515	-0.221225947141647	0.0287767574191093	-0.0985394939780235
-6.98218488693237	-8.06651306152344	-13.7096729278564	-0.221359804272652	0.0288031175732613	-0.0987033247947693
-6.98626613616943	-8.06567001342773	-13.7090396881104	-0.221412166953087	0.0288526099175215	-0.0987859964370728
-6.99047994613647	-8.06547260284424	-13.7115650177002	-0.221510261297226	0.0288520250469446	-0.0988633036613464
-6.994215965271	-8.06300449371338	-13.7170476913452	-0.221472203731537	0.0289789363741875	-0.0989676415920258
-6.99359703063965	-8.06453323364258	-13.7165117263794	-0.221627473831177	0.0289821811020374	-0.0990048944950104
-6.99681377410889	-8.06690979003906	-13.7074909210205	-0.22170327603817	0.0289223436266184	-0.099088042974472
-6.99686813354492	-8.06571769714355	-13.7101593017578	-0.221728965640068	0.0290679223835468	-0.0991914197802544
-6.99955415725708	-8.06390762329102	-13.7048168182373	-0.221757560968399	0.0290435329079628	-0.0992168188095093
-7.00012922286987	-8.06782817840576	-13.7085790634155	-0.221818834543228	0.0290841814130545	-0.0992551892995834
-7.00290107727051	-8.06462955474854	-13.7081871032715	-0.221901327371597	0.0290994811803102	-0.0993277579545975
-7.00196647644043	-8.06773853302002	-13.7105436325073	-0.221949741244316	0.0291114505380392	-0.0993993207812309
-7.00671005249023	-8.06575298309326	-13.7045097351074	-0.221968606114388	0.0292603839188814	-0.0994246453046799
-7.00728225708008	-8.06360149383545	-13.7052125930786	-0.221963286399841	0.02931541018188	-0.0994538217782974
-7.00909423828125	-8.06411170959473	-13.6982622146606	-0.222057297825813	0.0293624997138977	-0.0994676724076271
-7.00830745697021	-8.06879329681396	-13.6914968490601	-0.222117975354195	0.029496168717742	-0.0994819477200508
-7.00733613967896	-8.06213092803955	-13.6852407455444	-0.222036927938461	0.0295777879655361	-0.099462702870369
-7.00611782073975	-8.06294631958008	-13.6873064041138	-0.22216784954071	0.0296657681465149	-0.0995041579008102
-7.00241279602051	-8.0601224899292	-13.6787738800049	-0.222157493233681	0.0297303590923548	-0.099446602165699
-7.00157642364502	-8.06149482727051	-13.6754903793335	-0.222187295556068	0.029815137386322	-0.0994296595454216
-7.00214624404907	-8.06127166748047	-13.6747636795044	-0.22218045592308	0.0299547705799341	-0.0993796959519386
-6.99958848953247	-8.05647563934326	-13.6711721420288	-0.222195342183113	0.0300127267837524	-0.0993402078747749
-6.99547719955444	-8.05959033966064	-13.6704940795898	-0.222218304872513	0.0301408171653748	-0.0993432402610779
-6.99569416046143	-8.0595235824585	-13.6645641326904	-0.222260773181915	0.0302277784794569	-0.0992656573653221
-6.99061155319214	-8.05776596069336	-13.6577596664429	-0.222125127911568	0.0302842073142529	-0.0991323962807655
-6.98825788497925	-8.0582857131958	-13.6581249237061	-0.222178384661675	0.0303733330219984	-0.0991132631897926
-6.98471021652222	-8.0593729019165	-13.6571273803711	-0.222204431891441	0.0304875429719687	-0.0990104377269745
-6.97922277450562	-8.05670928955078	-13.6529483795166	-0.22209532558918	0.0306041799485683	-0.0989341363310814
-6.97901391983032	-8.06054019927979	-13.65505027771	-0.222128048539162	0.0306543819606304	-0.0988153740763664
-6.97839975357056	-8.06074523925781	-13.6536922454834	-0.222109615802765	0.0308859013020992	-0.0987734496593475
-6.97269630432129	-8.06197166442871	-13.6460733413696	-0.22211842238903	0.0309215281158686	-0.0986344218254089
-6.97398710250854	-8.06157302856445	-13.6440305709839	-0.222097679972649	0.0310341250151396	-0.0985519513487816
-6.97063016891479	-8.06489849090576	-13.6437292098999	-0.222115740180016	0.0312363766133785	-0.0985338613390923
-6.9677267074585	-8.06268787384033	-13.6433448791504	-0.222028777003288	0.0313007086515427	-0.0984553843736649
-6.96658182144165	-8.06456470489502	-13.642484664917	-0.222085222601891	0.0313860327005386	-0.0983468592166901
-6.96688318252563	-8.06169605255127	-13.6391010284424	-0.221960231661797	0.0315180197358131	-0.0982738584280014
-6.96117782592773	-8.0648193359375	-13.6401863098145	-0.222053036093712	0.0316041260957718	-0.098173014819622
-6.96234464645386	-8.06454277038574	-13.6396007537842	-0.222063988447189	0.0317830257117748	-0.098089337348938
-6.95823526382446	-8.06350326538086	-13.6387281417847	-0.221996366977692	0.0318969339132309	-0.0979872420430183
-6.96061992645264	-8.06136798858643	-13.6369304656982	-0.22200608253479	0.0320769138634205	-0.0979467406868935
-6.95655155181885	-8.06486225128174	-13.6344203948975	-0.22202080488205	0.0321423299610615	-0.0978463813662529
-6.9553599357605	-8.06336307525635	-13.6352558135986	-0.221991807222366	0.0321968421339989	-0.0977838337421417
-6.95520925521851	-8.06557273864746	-13.6384334564209	-0.222065031528473	0.0323074385523796	-0.0976833775639534
-6.95192050933838	-8.06510448455811	-13.6389293670654	-0.222027987241745	0.032388623803854	-0.09768096357584
-6.94996070861816	-8.06288433074951	-13.6360559463501	-0.222059339284897	0.0324494875967503	-0.0975855961441994
-6.95326614379883	-8.06509590148926	-13.6363677978516	-0.22216771543026	0.0325772613286972	-0.097482830286026
-6.9503173828125	-8.06502246856689	-13.6374502182007	-0.222108125686646	0.0326814651489258	-0.0974343195557594
-6.94994688034058	-8.06591701507568	-13.64524269104	-0.22214649617672	0.0327216424047947	-0.0973739996552467
-6.94832849502563	-8.06718826293945	-13.6423492431641	-0.222147524356842	0.0327206179499626	-0.097287155687809
-6.94633150100708	-8.06404304504395	-13.6423168182373	-0.222181051969528	0.0328885354101658	-0.0972415879368782
-6.944993019104	-8.06465435028076	-13.6438617706299	-0.222214624285698	0.0328802764415741	-0.097124844789505
-6.94523668289185	-8.06485748291016	-13.6419324874878	-0.222298234701157	0.0329984538257122	-0.0970308482646942
-6.94302177429199	-8.06200408935547	-13.648099899292	-0.222274228930473	0.0330621264874935	-0.0969301983714104
-6.9394268989563	-8.06570529937744	-13.647741317749	-0.222320362925529	0.0331027396023273	-0.0968631580471992
-6.93792533874512	-8.06195068359375	-13.648344039917	-0.222334355115891	0.0332056879997253	-0.0967886447906494
-6.93374156951904	-8.06398773193359	-13.6460523605347	-0.222426563501358	0.0332442559301853	-0.096717432141304
-6.93091058731079	-8.06181907653809	-13.6560850143433	-0.222403481602669	0.0332990773022175	-0.0966304391622543
-6.93230056762695	-8.06426811218262	-13.6577415466309	-0.222428351640701	0.0334141999483109	-0.0964996367692947
-6.92916679382324	-8.06120872497559	-13.660304069519	-0.222360715270042	0.0334542877972126	-0.0963769182562828
-6.92621994018555	-8.06149864196777	-13.6591005325317	-0.222436502575874	0.0334754884243011	-0.0962971225380898
-6.92391967773438	-8.06274890899658	-13.664454460144	-0.22253580391407	0.0335675142705441	-0.0962052792310715
-6.9245719909668	-8.06234741210938	-13.6609697341919	-0.222475096583366	0.0335936173796654	-0.09611976146698
-6.92271423339844	-8.06048965454102	-13.669285774231	-0.222507700324059	0.0335539020597935	-0.0960658639669418
-6.92260313034058	-8.0610933303833	-13.6682739257813	-0.222584575414658	0.0336465239524841	-0.0960157141089439
-6.92234563827515	-8.0637903213501	-13.6698312759399	-0.222540497779846	0.0336266756057739	-0.0958949327468872
-6.92048692703247	-8.06166076660156	-13.6735143661499	-0.222516357898712	0.0335190556943417	-0.0958482325077057
-6.92255401611328	-8.06587791442871	-13.6713447570801	-0.222633466124535	0.0336017534136772	-0.0958289727568626
-6.92442798614502	-8.06360054016113	-13.6670017242432	-0.22259546816349	0.0336268469691277	-0.095743902027607
-6.92619037628174	-8.06444549560547	-13.6740894317627	-0.222677022218704	0.033508412539959	-0.0956654623150826
-6.92509937286377	-8.06412029266357	-13.672173500061	-0.222648471593857	0.0335487350821495	-0.0956422686576843
-6.92488431930542	-8.06592464447021	-13.6748991012573	-0.222708761692047	0.0335012935101986	-0.0954834595322609
-6.92624235153198	-8.06576156616211	-13.6765480041504	-0.222706213593483	0.0334125533699989	-0.0954315215349197
-6.93042039871216	-8.06509971618652	-13.6708860397339	-0.222703874111176	0.0334560126066208	-0.0953947603702545
-6.93119287490845	-8.06436252593994	-13.6761264801025	-0.222683161497116	0.0334184989333153	-0.0952871292829514
-6.9312105178833	-8.06742095947266	-13.6755971908569	-0.222671315073967	0.0333233624696732	-0.0952268466353416
-6.9339804649353	-8.06786155700684	-13.6741542816162	-0.222717359662056	0.0332736149430275	-0.0951610282063484
-6.93474388122559	-8.07181835174561	-13.6694860458374	-0.222664177417755	0.0332051143050194	-0.0950383692979813
-6.9373779296875	-8.07202434539795	-13.6670732498169	-0.222648099064827	0.0331350341439247	-0.0950020998716354
-6.94090127944946	-8.07215213775635	-13.6715230941772	-0.222618967294693	0.0330663174390793	-0.0949781611561775
-6.94256353378296	-8.07416343688965	-13.6624279022217	-0.222595199942589	0.0330391675233841	-0.0949185937643051
-6.94457197189331	-8.07835578918457	-13.6649951934814	-0.222635105252266	0.0330560058355331	-0.0948588326573372
-6.94574069976807	-8.07859134674072	-13.6619472503662	-0.222619831562042	0.032988153398037	-0.0948113799095154
-6.95149517059326	-8.08291530609131	-13.6605854034424	-0.222579672932625	0.0329461060464382	-0.094840832054615
-6.95158767700195	-8.08289241790771	-13.6611270904541	-0.22263066470623	0.032901905477047	-0.0947898477315903
-6.95385789871216	-8.08243942260742	-13.659875869751	-0.222583964467049	0.0328301154077053	-0.0947917923331261
-6.95981693267822	-8.08945274353027	-13.6578798294067	-0.22267472743988	0.0328694246709347	-0.0947974994778633
-6.96025562286377	-8.0865592956543	-13.663969039917	-0.222625032067299	0.0328587852418423	-0.0948046743869781
-6.96014261245728	-8.08934211730957	-13.6630449295044	-0.222710013389587	0.0327778309583664	-0.0948357135057449
-6.96378040313721	-8.09172344207764	-13.6666717529297	-0.222779303789139	0.0328378453850746	-0.0947853252291679
-6.96379089355469	-8.09223079681396	-13.6680269241333	-0.222729906439781	0.0327788591384888	-0.0948067978024483
-6.96217679977417	-8.09046268463135	-13.6626949310303	-0.222775936126709	0.0327672362327576	-0.0948075652122498
-6.96267986297607	-8.09123706817627	-13.6769714355469	-0.222843557596207	0.0327391289174557	-0.0948211625218391
-6.96379423141479	-8.09127712249756	-13.6761178970337	-0.222840532660484	0.0327677391469479	-0.0948375537991524
-6.96422338485718	-8.09151268005371	-13.6757793426514	-0.222929030656815	0.0326706022024155	-0.0947922393679619
-6.96461248397827	-8.09038734436035	-13.6807327270508	-0.222975060343742	0.0327065177261829	-0.0948433801531792
-6.96167659759521	-8.09127712249756	-13.6839838027954	-0.223002254962921	0.0326431281864643	-0.0948653444647789
-6.96173286437988	-8.09149932861328	-13.6784057617188	-0.223015680909157	0.0326365903019905	-0.094866082072258
-6.96092891693115	-8.09003257751465	-13.6905870437622	-0.223108798265457	0.0326606631278992	-0.0948936268687248
-6.95636177062988	-8.08829021453857	-13.6958570480347	-0.223107054829597	0.0325926654040813	-0.0949151515960693
-6.958251953125	-8.08824062347412	-13.6994113922119	-0.223142802715302	0.032653521746397	-0.0949018746614456
-6.95725774765015	-8.08807182312012	-13.699481010437	-0.223172917962074	0.0326163545250893	-0.0949588045477867
-6.95275259017944	-8.0904712677002	-13.7010917663574	-0.223221033811569	0.0325945504009724	-0.0948929265141487
-6.95114088058472	-8.09099197387695	-13.7020015716553	-0.223249644041061	0.032630305737257	-0.0949510559439659
-6.95072174072266	-8.0886173248291	-13.6999416351318	-0.223212718963623	0.0326548367738724	-0.0949535295367241
-6.94864177703857	-8.09008693695068	-13.7084293365479	-0.223327875137329	0.0325920134782791	-0.0949669703841209
-6.95060682296753	-8.09000492095947	-13.7108783721924	-0.223250895738602	0.0326335839927197	-0.0950155928730965
-6.94953680038452	-8.08964920043945	-13.7134733200073	-0.223276987671852	0.0326331034302711	-0.0950382798910141
-6.94849538803101	-8.09193801879883	-13.7181177139282	-0.223372027277946	0.0325856581330299	-0.0950673893094063
-6.94777774810791	-8.09175586700439	-13.711799621582	-0.223396599292755	0.0326013080775738	-0.0951562747359276
-6.94695234298706	-8.08927631378174	-13.7185049057007	-0.223343387246132	0.0325838811695576	-0.0951321199536324
-6.94561815261841	-8.09290885925293	-13.7204208374023	-0.223422065377235	0.0325611159205437	-0.0952105522155762
-6.94847393035889	-8.09228897094727	-13.7175645828247	-0.223390102386475	0.0326209254562855	-0.0951601266860962
-6.94664907455444	-8.09181880950928	-13.724063873291	-0.223394453525543	0.0325997956097126	-0.0951980948448181
-6.94989585876465	-8.09180164337158	-13.7180595397949	-0.223401859402657	0.0325466394424438	-0.0952203944325447
-6.94815874099731	-8.0907678604126	-13.7153568267822	-0.223418727517128	0.0325485728681087	-0.0952609479427338
-6.9471116065979	-8.08790874481201	-13.7160720825195	-0.223430588841438	0.0324856266379356	-0.095266081392765
-6.94702959060669	-8.09187412261963	-13.7115049362183	-0.223476752638817	0.0324645824730396	-0.0952916368842125
-6.94627571105957	-8.0880298614502	-13.7140512466431	-0.223382562398911	0.0324022099375725	-0.0953090339899063
-6.94900035858154	-8.08732509613037	-13.7121047973633	-0.223419800400734	0.0323349200189114	-0.0953290238976479
-6.94958353042603	-8.08754348754883	-13.7112989425659	-0.223448395729065	0.0323082990944386	-0.0953922793269157
-6.94843101501465	-8.08864879608154	-13.712384223938	-0.223420530557632	0.0322090163826942	-0.0953749939799309
-6.95139646530151	-8.08415412902832	-13.7103700637817	-0.223384454846382	0.0320492349565029	-0.0953954085707664
-6.95332336425781	-8.08444404602051	-13.7047967910767	-0.22345557808876	0.0320173427462578	-0.0954580008983612
-6.95251560211182	-8.08697605133057	-13.7061557769775	-0.223395362496376	0.031843651086092	-0.0954763069748878
-6.9576268196106	-8.08567237854004	-13.6915092468262	-0.223452627658844	0.0317732095718384	-0.095466323196888
-6.96172571182251	-8.08367538452148	-13.6916732788086	-0.223421156406403	0.0316272117197514	-0.0955710187554359
-6.96281242370605	-8.08719921112061	-13.6865587234497	-0.223371982574463	0.0314851254224777	-0.0955946445465088
-6.96869134902954	-8.08882617950439	-13.679443359375	-0.22342075407505	0.0314037278294563	-0.095660887658596
-6.97232246398926	-8.08989143371582	-13.6709451675415	-0.223359674215317	0.0311940796673298	-0.0956901013851166
-6.97553730010986	-8.087890625	-13.6648807525635	-0.223367914557457	0.0310004353523254	-0.0957871526479721
-6.98247861862183	-8.09064197540283	-13.656795501709	-0.223315626382828	0.0308887474238873	-0.09588623046875
-6.98755979537964	-8.09360504150391	-13.6554565429688	-0.223331212997437	0.0306825265288353	-0.0959201455116272
-6.99365520477295	-8.09647083282471	-13.6425189971924	-0.22329518198967	0.0305114109069109	-0.0960686355829239
-6.99810123443604	-8.09793472290039	-13.6327362060547	-0.223319336771965	0.0303750205785036	-0.0961817428469658
-7.00395107269287	-8.10044193267822	-13.622296333313	-0.223283663392067	0.0301568489521742	-0.096260629594326
-7.0105881690979	-8.10263919830322	-13.6147804260254	-0.223359271883965	0.0299891978502274	-0.0963715314865112
-7.0202054977417	-8.09947395324707	-13.6059970855713	-0.223214849829674	0.0297882594168186	-0.096465602517128
-7.02523899078369	-8.10403919219971	-13.6055498123169	-0.223284855484962	0.0295069832354784	-0.096576876938343
-7.03223848342896	-8.10540962219238	-13.5994100570679	-0.223245814442635	0.0293283499777317	-0.0966728404164314
-7.04204702377319	-8.10854339599609	-13.5885343551636	-0.223175123333931	0.0290932767093182	-0.096770279109478
-7.04425764083862	-8.10841274261475	-13.5796756744385	-0.223206177353859	0.0288695842027664	-0.0968841761350632
-7.05035924911499	-8.11195278167725	-13.5695009231567	-0.223194822669029	0.0286556389182806	-0.0970374569296837
-7.04991340637207	-8.11642169952393	-13.5673494338989	-0.223090678453445	0.0284530520439148	-0.0971560105681419
-7.04683542251587	-8.1222677230835	-13.5612821578979	-0.223002657294273	0.0280750226229429	-0.0971982404589653
-7.05558443069458	-8.12256050109863	-13.5664119720459	-0.222903713583946	0.0278357844799757	-0.09719118475914
-7.06062936782837	-8.12721633911133	-13.5604419708252	-0.222900390625	0.027614613994956	-0.0971242412924767
-7.06608486175537	-8.12625122070313	-13.5600099563599	-0.222831770777702	0.0272779036313295	-0.0970717817544937
-7.07429218292236	-8.12877559661865	-13.5526027679443	-0.222758159041405	0.027137216180563	-0.0970202088356018
-7.07689428329468	-8.13213634490967	-13.5523881912231	-0.222708746790886	0.0268079228699207	-0.0970138683915138
-7.08486461639404	-8.1349925994873	-13.5444288253784	-0.222679272294044	0.0265298262238503	-0.0970475822687149
-7.09135627746582	-8.13836574554443	-13.5361633300781	-0.222563043236732	0.0263689178973436	-0.0971265882253647
-7.09382915496826	-8.14050006866455	-13.5246715545654	-0.222526222467422	0.0260937195271254	-0.0971671491861343
-7.10521221160889	-8.1470308303833	-13.52001953125	-0.222504317760468	0.0259740203619003	-0.0972244739532471
-7.11387062072754	-8.14680290222168	-13.5192737579346	-0.222379505634308	0.0258224997669458	-0.0972974821925163
-7.11725997924805	-8.14712524414063	-13.5093030929565	-0.222311094403267	0.0255713127553463	-0.0973236262798309
-7.121910572052	-8.1485538482666	-13.5033836364746	-0.222317695617676	0.0253432393074036	-0.0972523838281631
-7.12767219543457	-8.14720439910889	-13.5011720657349	-0.222135931253433	0.0251972898840904	-0.0972647741436958
-7.13079643249512	-8.15218448638916	-13.4946298599243	-0.222065091133118	0.0249790903180838	-0.0971895977854729
-7.13750171661377	-8.15310001373291	-13.499137878418	-0.222046092152596	0.0247511845082045	-0.097072035074234
-7.14263677597046	-8.15262508392334	-13.491979598999	-0.221990078687668	0.0245195869356394	-0.0969728827476501
-7.14125871658325	-8.15633010864258	-13.4964866638184	-0.221907809376717	0.0242440607398748	-0.0969242826104164
-7.14699602127075	-8.15718936920166	-13.4884366989136	-0.221890240907669	0.0241066627204418	-0.0968603193759918
-7.14842224121094	-8.15983200073242	-13.4936542510986	-0.221837729215622	0.023925768211484	-0.0967461615800858
-7.14774417877197	-8.15872573852539	-13.4861812591553	-0.221725404262543	0.0236321128904819	-0.0966154113411903
-7.14914608001709	-8.15889739990234	-13.4828329086304	-0.221750572323799	0.0235181152820587	-0.0963527709245682
-7.14789295196533	-8.15900039672852	-13.4867343902588	-0.221723139286041	0.0231625493615866	-0.0961388498544693
-7.14621782302856	-8.15981960296631	-13.4854879379272	-0.221736952662468	0.0229779575020075	-0.0958034172654152
-7.1446385383606	-8.15865230560303	-13.4750890731812	-0.221730843186378	0.0227845460176468	-0.0954634919762611
-7.14682531356812	-8.15640068054199	-13.4778633117676	-0.221677467226982	0.0225566942244768	-0.0952094122767448
-7.14418935775757	-8.15699768066406	-13.4767637252808	-0.221711665391922	0.0222558379173279	-0.0949749052524567
-7.14778804779053	-8.15501403808594	-13.4729156494141	-0.221642345190048	0.0221773907542229	-0.0947583094239235
-7.14767599105835	-8.15074157714844	-13.4756736755371	-0.221585988998413	0.0219729151576757	-0.094610832631588
-7.15171051025391	-8.15189647674561	-13.4722013473511	-0.221670717000961	0.0217964388430119	-0.0944939702749252
-7.15331125259399	-8.15458297729492	-13.4691619873047	-0.221582144498825	0.0216040518134832	-0.0944249555468559
-7.15485239028931	-8.15255355834961	-13.4759492874146	-0.221568316221237	0.0214335676282644	-0.0943332761526108
-7.15464782714844	-8.15639781951904	-13.4723539352417	-0.221577852964401	0.0212062206119299	-0.0942193940281868
-7.15342092514038	-8.15556049346924	-13.4735107421875	-0.221514776349068	0.0210744068026543	-0.0942020490765572
-7.15408039093018	-8.15710639953613	-13.476469039917	-0.221507757902145	0.0208727139979601	-0.0939971581101418
-7.15753412246704	-8.16080284118652	-13.4771041870117	-0.221546173095703	0.0207467023283243	-0.0939188823103905
-7.15934801101685	-8.16134452819824	-13.4851417541504	-0.221427246928215	0.0206123366951942	-0.0937725082039833
-7.15602493286133	-8.15826511383057	-13.4882555007935	-0.221470504999161	0.0204303842037916	-0.0936184078454971
-7.159836769104	-8.16127395629883	-13.4975938796997	-0.221471309661865	0.0203714985400438	-0.0934645459055901
-7.15810251235962	-8.16121959686279	-13.5054521560669	-0.221451446413994	0.0202100183814764	-0.0933613106608391
-7.15928888320923	-8.16431331634521	-13.5076923370361	-0.22143591940403	0.0200885664671659	-0.0932996049523354
-7.15935659408569	-8.16608047485352	-13.5167789459229	-0.221508860588074	0.0200375411659479	-0.0932779833674431
-7.16207218170166	-8.16459560394287	-13.5209083557129	-0.221410274505615	0.0199554357677698	-0.0932579413056374
-7.16259431838989	-8.16904735565186	-13.5309162139893	-0.221452176570892	0.0198822282254696	-0.0933064445853233
-7.16434574127197	-8.16815185546875	-13.5328521728516	-0.22141507267952	0.0197874568402767	-0.0932820215821266
-7.16366052627563	-8.17101573944092	-13.5452556610107	-0.221417874097824	0.0196827240288258	-0.0932970568537712
-7.16306161880493	-8.17345714569092	-13.5473155975342	-0.221531957387924	0.0196381025016308	-0.0933316648006439
-7.1646089553833	-8.17259216308594	-13.5505743026733	-0.221541821956635	0.0196100752800703	-0.0933795645833015
-7.16198635101318	-8.17035102844238	-13.5553550720215	-0.221529692411423	0.0194946303963661	-0.093352846801281
-7.16011333465576	-8.17068576812744	-13.5661668777466	-0.22160416841507	0.0193933341652155	-0.0932931452989578
-7.15678691864014	-8.1672191619873	-13.5688753128052	-0.221553415060043	0.0194203555583954	-0.0932891294360161
-7.15690422058105	-8.17008781433105	-13.5745677947998	-0.22166796028614	0.0193305779248476	-0.0931591764092445
-7.15548229217529	-8.16704082489014	-13.5782995223999	-0.221607878804207	0.0191932357847691	-0.0931148529052734
-7.15382480621338	-8.16075229644775	-13.5830841064453	-0.221631854772568	0.0191733725368977	-0.0930842757225037
-7.15179347991943	-8.16047286987305	-13.5845632553101	-0.221716493368149	0.0191464088857174	-0.0930981710553169
-7.15131998062134	-8.16128063201904	-13.5864524841309	-0.221754342317581	0.0191082265228033	-0.0930944830179214
-7.15264654159546	-8.15813827514648	-13.5917320251465	-0.221757858991623	0.0190471634268761	-0.0931744873523712
-7.14843463897705	-8.16040325164795	-13.5951366424561	-0.221823677420616	0.0190019626170397	-0.093182697892189
-7.14671087265015	-8.15690326690674	-13.5927333831787	-0.221833005547523	0.0189653113484383	-0.0932469367980957
-7.1486382484436	-8.15595817565918	-13.6026449203491	-0.221775069832802	0.0189627334475517	-0.0932700335979462
-7.14422798156738	-8.15340423583984	-13.6028861999512	-0.221906110644341	0.0188973117619753	-0.0932876169681549
-7.14274215698242	-8.15214252471924	-13.6016244888306	-0.221924409270287	0.0189102198928595	-0.09328643232584
-7.1410026550293	-8.15196895599365	-13.5989274978638	-0.221939519047737	0.0188597142696381	-0.0933348014950752
-7.13928270339966	-8.14966106414795	-13.6010122299194	-0.221940919756889	0.0189217738807201	-0.0934201031923294
-7.14130878448486	-8.14989948272705	-13.6022939682007	-0.222021713852882	0.0189966540783644	-0.0935093313455582
-7.14140319824219	-8.15092658996582	-13.6148929595947	-0.221951737999916	0.019012862816453	-0.0936316475272179
-7.14106035232544	-8.15559768676758	-13.6216135025024	-0.221965670585632	0.0189705919474363	-0.0937676429748535
-7.14633750915527	-8.15564918518066	-13.6281223297119	-0.221959590911865	0.0191444978117943	-0.0939195230603218
-7.14732027053833	-8.15883350372314	-13.6310539245605	-0.221873417496681	0.0191284138709307	-0.0940331593155861
-7.14850950241089	-8.16006660461426	-13.6359672546387	-0.221907630562782	0.0191683750599623	-0.0940871834754944
-7.14883899688721	-8.16226482391357	-13.6409730911255	-0.221908003091812	0.0191859155893326	-0.0941927134990692
-7.14906883239746	-8.15993785858154	-13.6406536102295	-0.221914023160934	0.0192004144191742	-0.0942552089691162
-7.15035057067871	-8.16081523895264	-13.6418828964233	-0.221955105662346	0.0192294474691153	-0.0942702516913414
-7.15068531036377	-8.15714550018311	-13.6373081207275	-0.221941947937012	0.0192892961204052	-0.0943266600370407
-7.15011644363403	-8.15787410736084	-13.6351957321167	-0.221952855587006	0.0193238016217947	-0.0943653285503387
-7.14892721176147	-8.15699195861816	-13.6395988464355	-0.222035005688667	0.0193554051220417	-0.0944989249110222
-7.15264463424683	-8.15549945831299	-13.6403570175171	-0.221961811184883	0.0193894095718861	-0.0945676937699318
-7.15258741378784	-8.15542411804199	-13.6442699432373	-0.222010850906372	0.0194099862128496	-0.0946519002318382
-7.15397930145264	-8.15516757965088	-13.6365804672241	-0.222051963210106	0.0194074679166079	-0.094700813293457
-7.15336275100708	-8.15518665313721	-13.6402273178101	-0.222077533602715	0.0194946825504303	-0.0947330817580223
-7.15144968032837	-8.14937782287598	-13.6483907699585	-0.222174644470215	0.0195045713335276	-0.0947249382734299
-7.15319585800171	-8.15486240386963	-13.647575378418	-0.222228527069092	0.0195468440651894	-0.0947266295552254
-7.15019655227661	-8.15146350860596	-13.6486024856567	-0.222234308719635	0.0196940284222364	-0.0948068127036095
-7.15090894699097	-8.1491003036499	-13.6476202011108	-0.222310662269592	0.0197489149868488	-0.0949122235178947
-7.15433740615845	-8.14818286895752	-13.642879486084	-0.222390994429588	0.01988067291677	-0.0949844643473625
-7.14979887008667	-8.1487283706665	-13.645281791687	-0.222327366471291	0.0199534390121698	-0.0951173081994057
-7.14713764190674	-8.14668464660645	-13.6502780914307	-0.22237665951252	0.0200867876410484	-0.0951730236411095
-7.1477837562561	-8.14816570281982	-13.6440811157227	-0.222426161170006	0.0202655475586653	-0.095267616212368
-7.14351654052734	-8.14770984649658	-13.6454811096191	-0.222469627857208	0.0203661769628525	-0.0953512713313103
-7.13721942901611	-8.14673137664795	-13.6468458175659	-0.222522974014282	0.0204563625156879	-0.0953823402523994
-7.13450956344604	-8.14312362670898	-13.6421775817871	-0.22260707616806	0.0206634476780891	-0.0954197645187378
-7.12743282318115	-8.14106845855713	-13.6478099822998	-0.222653955221176	0.0206839442253113	-0.0954038798809052
-7.12036371231079	-8.13918876647949	-13.6474514007568	-0.222681388258934	0.0208097659051418	-0.0953924953937531
-7.11439085006714	-8.13308429718018	-13.6391839981079	-0.222715973854065	0.0209704618901014	-0.0953476056456566
-7.10928964614868	-8.13189029693604	-13.6411609649658	-0.222694158554077	0.0210874676704407	-0.0953188985586166
-7.10571432113647	-8.12899398803711	-13.6402349472046	-0.222723826766014	0.0211746599525213	-0.0953866839408875
-7.10220575332642	-8.12979602813721	-13.6448020935059	-0.222780421376228	0.0213424824178219	-0.0954806730151176
-7.09920883178711	-8.1278715133667	-13.6529226303101	-0.222736373543739	0.0214935299009085	-0.095574252307415
-7.09773302078247	-8.12597274780273	-13.6501483917236	-0.222852513194084	0.0215516686439514	-0.0956254601478577
-7.09501552581787	-8.12487411499023	-13.6573648452759	-0.222831398248672	0.0217431206256151	-0.0957183465361595
-7.09328699111938	-8.12500095367432	-13.6536026000977	-0.22286194562912	0.0218627732247114	-0.0958109572529793
-7.08896684646606	-8.12133598327637	-13.6534214019775	-0.222841754555702	0.0218971632421017	-0.0958986058831215
-7.08748531341553	-8.11985778808594	-13.6502351760864	-0.222918480634689	0.0220723208039999	-0.0959590300917625
-7.08251714706421	-8.1163387298584	-13.6474370956421	-0.222871229052544	0.0220668036490679	-0.0959774777293205
-7.08299779891968	-8.11546230316162	-13.6414480209351	-0.222895398736	0.0222486052662134	-0.0960141122341156
-7.07752990722656	-8.11242008209229	-13.6377630233765	-0.222965270280838	0.0223689321428537	-0.096109539270401
-7.07941818237305	-8.11317920684814	-13.6334524154663	-0.222975715994835	0.0224767196923494	-0.0961393192410469
-7.08006954193115	-8.11228656768799	-13.635910987854	-0.222946926951408	0.022527476772666	-0.0962044075131416
-7.08092308044434	-8.11251640319824	-13.6370420455933	-0.222933799028397	0.0226370040327311	-0.0962735936045647
-7.07781839370728	-8.11211013793945	-13.640362739563	-0.222924694418907	0.0227069836109877	-0.0963261947035789
-7.078941822052	-8.11394023895264	-13.639479637146	-0.22297590970993	0.0229132901877165	-0.0964077562093735
-7.07601118087769	-8.11373138427734	-13.6370868682861	-0.222897499799728	0.0229456089437008	-0.0964629575610161
-7.07177114486694	-8.11568737030029	-13.6367130279541	-0.222864836454391	0.0229915007948875	-0.0964701995253563
-7.06678867340088	-8.11759948730469	-13.6455039978027	-0.222844421863556	0.0230794325470924	-0.0964572504162788
-7.06527709960938	-8.11474704742432	-13.6404504776001	-0.222756400704384	0.0231110397726297	-0.0964088439941406
-7.05845546722412	-8.11633586883545	-13.6472854614258	-0.222712948918343	0.0231524705886841	-0.0963223651051521
-7.05720615386963	-8.11866569519043	-13.6487627029419	-0.222565114498138	0.0232870690524578	-0.0962434709072113
-7.05511856079102	-8.12036800384521	-13.6493949890137	-0.222498878836632	0.0233002211898565	-0.0961930453777313
-7.0573616027832	-8.12162208557129	-13.6480026245117	-0.222428366541862	0.0233594719320536	-0.0961091890931129
-7.05363035202026	-8.1294527053833	-13.6546840667725	-0.222347900271416	0.0233434978872538	-0.0961603224277496
-7.05368089675903	-8.12776470184326	-13.6581745147705	-0.222290128469467	0.0233878269791603	-0.0961572080850601
-7.05638074874878	-8.13340950012207	-13.6556091308594	-0.222168162465096	0.0234719626605511	-0.0961970686912537
-7.05851697921753	-8.13611698150635	-13.6546697616577	-0.222030088305473	0.0234825704246759	-0.0962703675031662
-7.05755090713501	-8.13935375213623	-13.6528005599976	-0.222024112939835	0.0234544686973095	-0.0963420569896698
-7.06368207931519	-8.14533615112305	-13.6470594406128	-0.221927106380463	0.0236365012824535	-0.0963120236992836
-7.06267213821411	-8.14893054962158	-13.6458778381348	-0.221819028258324	0.023585157468915	-0.0963500514626503
-7.06576538085938	-8.14934539794922	-13.6401462554932	-0.22175607085228	0.0235743392258883	-0.0963808447122574
-7.06578969955444	-8.15320873260498	-13.6394453048706	-0.221665069460869	0.0237028654664755	-0.0963450595736504
-7.06490468978882	-8.15476512908936	-13.6343774795532	-0.221487134695053	0.0236365050077438	-0.0962788313627243
-7.0643310546875	-8.15550422668457	-13.6306571960449	-0.221400186419487	0.0237508453428745	-0.096172958612442
-7.06283330917358	-8.1587381362915	-13.6222686767578	-0.221208184957504	0.0238483417779207	-0.0960495844483376
-7.05825090408325	-8.16110324859619	-13.6213788986206	-0.221042394638062	0.0238636620342731	-0.0958941131830215
-7.05725622177124	-8.1650390625	-13.6077394485474	-0.220836848020554	0.023793077096343	-0.0956587344408035
-7.05287933349609	-8.17030334472656	-13.6144132614136	-0.220580369234085	0.023960480466485	-0.0953954234719276
-7.04505300521851	-8.17598915100098	-13.6065111160278	-0.220411658287048	0.0239153504371643	-0.0951071754097939
-7.04360103607178	-8.17898559570313	-13.6012582778931	-0.220177620649338	0.0240981541574001	-0.0947356596589088
-7.03729963302612	-8.18459987640381	-13.5996656417847	-0.219920232892036	0.0241336729377508	-0.0944966971874237
-7.03250932693481	-8.1913890838623	-13.583643913269	-0.219687506556511	0.0242372062057257	-0.0942446142435074
-7.02758598327637	-8.19663047790527	-13.5798072814941	-0.21942001581192	0.024401968345046	-0.0941153466701508
-7.02012395858765	-8.20328712463379	-13.5720252990723	-0.219151467084885	0.0245272908359766	-0.0938976854085922
-7.01798725128174	-8.21293449401855	-13.5615453720093	-0.218973860144615	0.0246997270733118	-0.0937449410557747
-7.01358079910278	-8.21549701690674	-13.5554485321045	-0.218670144677162	0.0248437132686377	-0.0936320126056671
-7.01050662994385	-8.21945953369141	-13.5440273284912	-0.218506544828415	0.0248636677861214	-0.0934782028198242
-7.00723743438721	-8.22729301452637	-13.5267887115479	-0.218379467725754	0.0249770507216454	-0.0932127088308334
-7.00604343414307	-8.22789192199707	-13.5165061950684	-0.218038812279701	0.0251576881855726	-0.0929911211133003
-7.00033903121948	-8.2317943572998	-13.5097990036011	-0.217784076929092	0.0253279134631157	-0.0926029905676842
-6.99209117889404	-8.23392772674561	-13.5042409896851	-0.217510491609573	0.0254914332181215	-0.0920401886105537
-6.98117446899414	-8.23375225067139	-13.490909576416	-0.217165976762772	0.0254415236413479	-0.0914494395256042
-6.96911001205444	-8.23815155029297	-13.4899482727051	-0.216913983225822	0.0253480020910501	-0.0909378305077553
-6.95961141586304	-8.24117851257324	-13.4851894378662	-0.216740354895592	0.0253631062805653	-0.0905470326542854
-6.95608186721802	-8.24123191833496	-13.4765167236328	-0.216353550553322	0.02534494176507	-0.0903187692165375
-6.9481086730957	-8.25039482116699	-13.4700422286987	-0.216152384877205	0.0252278577536345	-0.0901603326201439
-6.94553232192993	-8.25964546203613	-13.4560508728027	-0.215904787182808	0.0252528078854084	-0.0900285914540291
-6.94345188140869	-8.26599788665771	-13.4479103088379	-0.21548829972744	0.025178100913763	-0.0899601206183434
-6.94115257263184	-8.27195072174072	-13.4377298355103	-0.215210348367691	0.025147432461381	-0.0898949801921844
-6.93805360794067	-8.27921962738037	-13.4234247207642	-0.215076565742493	0.02512276917696	-0.0897216126322746
-6.93650388717651	-8.28499317169189	-13.4095373153687	-0.214717000722885	0.0250473357737064	-0.0895427465438843
-6.93354320526123	-8.28760147094727	-13.403263092041	-0.214458912611008	0.0249420311301947	-0.0892990231513977
-6.93108701705933	-8.29258823394775	-13.3835010528564	-0.214237034320831	0.0247827433049679	-0.0889335796236992
-6.92531776428223	-8.29413032531738	-13.376651763916	-0.213887900114059	0.0245871338993311	-0.0886201560497284
-6.92535352706909	-8.2961311340332	-13.3674745559692	-0.213648334145546	0.0243823621422052	-0.0883026868104935
-6.92813777923584	-8.30109596252441	-13.3622903823853	-0.213430657982826	0.0242696702480316	-0.088027261197567
-6.92631483078003	-8.30625629425049	-13.3522043228149	-0.213020458817482	0.0240732356905937	-0.087746262550354
-6.9256329536438	-8.3101806640625	-13.3433628082275	-0.212825655937195	0.0237987115979195	-0.0875642150640488
-6.93197584152222	-8.31662273406982	-13.3299884796143	-0.212508827447891	0.0237169917672873	-0.0874092578887939
-6.93177318572998	-8.32125949859619	-13.3181180953979	-0.212205171585083	0.0234042964875698	-0.0873061344027519
-6.93721008300781	-8.32781887054443	-13.3093175888062	-0.211949244141579	0.0231196638196707	-0.0872192829847336
-6.94300985336304	-8.3342399597168	-13.2940444946289	-0.211684018373489	0.0229467544704676	-0.0871008858084679
-6.94699239730835	-8.33962726593018	-13.2871961593628	-0.211434528231621	0.0226646829396486	-0.0870067700743675
-6.95260906219482	-8.34537601470947	-13.2683324813843	-0.211137533187866	0.0223942920565605	-0.0868767946958542
-6.95914173126221	-8.34861755371094	-13.2548360824585	-0.210951685905457	0.0221087597310543	-0.0868120416998863
-6.96582078933716	-8.35244655609131	-13.2368068695068	-0.210658520460129	0.0218122322112322	-0.0866498574614525
-6.97242069244385	-8.35628223419189	-13.2232933044434	-0.210508808493614	0.0214391387999058	-0.0865916013717651
-6.98189640045166	-8.3581075668335	-13.2106742858887	-0.210304111242294	0.021074341610074	-0.0865314230322838
-6.98919582366943	-8.36515426635742	-13.2020635604858	-0.210096091032028	0.0207991227507591	-0.086488276720047
-6.99910593032837	-8.36783599853516	-13.1774568557739	-0.209907963871956	0.0203773025423288	-0.0864422246813774
-7.00804567337036	-8.36916446685791	-13.1784067153931	-0.20967410504818	0.0200971141457558	-0.0864336565136909
-7.01534223556519	-8.37349033355713	-13.1638813018799	-0.209478214383125	0.019729683175683	-0.0864057168364525
-7.02773904800415	-8.3780517578125	-13.1483917236328	-0.209345772862434	0.019404886290431	-0.0864004194736481
-7.03982305526733	-8.38098430633545	-13.1349534988403	-0.209125131368637	0.0190551392734051	-0.0864053145051003
-7.04753684997559	-8.3834810256958	-13.1240224838257	-0.209087312221527	0.0187161657959223	-0.0864348858594894
-7.06199312210083	-8.38437747955322	-13.1148824691772	-0.20890386402607	0.0184188261628151	-0.0864850655198097
-7.07378149032593	-8.38750267028809	-13.1099367141724	-0.208678960800171	0.0182073879987001	-0.0864543169736862
-7.07994651794434	-8.38895988464355	-13.0967121124268	-0.208599209785461	0.0178309138864279	-0.0864659026265144
-7.09455060958862	-8.39044761657715	-13.0900955200195	-0.208483129739761	0.0175410695374012	-0.0865384116768837
-7.1070613861084	-8.39223194122314	-13.0882740020752	-0.20831224322319	0.0173193383961916	-0.0866353660821915
-7.11586904525757	-8.39377593994141	-13.0826110839844	-0.208178400993347	0.0170982796698809	-0.0867213159799576
-7.12851095199585	-8.39624500274658	-13.0805683135986	-0.208111569285393	0.016918009147048	-0.0867301151156425
-7.1359977722168	-8.3950252532959	-13.0753993988037	-0.208010956645012	0.016551261767745	-0.0868180021643639
-7.14690208435059	-8.39985752105713	-13.0724792480469	-0.207919329404831	0.0163871571421623	-0.0869788005948067
-7.15703153610229	-8.40131568908691	-13.062385559082	-0.207952305674553	0.0161760244518518	-0.0870717391371727
-7.16370725631714	-8.40131187438965	-13.0640935897827	-0.207848981022835	0.0160923600196838	-0.087230421602726
-7.16863584518433	-8.39981174468994	-13.0569400787354	-0.207834333181381	0.015848932787776	-0.0873145386576653
-7.1751914024353	-8.39838218688965	-13.0466070175171	-0.20777140557766	0.0156965367496014	-0.087421827018261
-7.17947578430176	-8.38988876342773	-13.0398635864258	-0.207704097032547	0.0156299825757742	-0.0873769223690033
-7.18049001693726	-8.38553810119629	-13.0366716384888	-0.207715705037117	0.0155534613877535	-0.087335929274559
-7.17894411087036	-8.37808322906494	-13.0223894119263	-0.207547515630722	0.015523255802691	-0.0873079895973206
-7.18258237838745	-8.37137126922607	-13.0179386138916	-0.207412004470825	0.0155155705288053	-0.0873626843094826
-7.19205093383789	-8.36812210083008	-13.0087614059448	-0.207374095916748	0.0156099097803235	-0.0875993147492409
-7.20003271102905	-8.36162376403809	-13.0153827667236	-0.207299828529358	0.0155836809426546	-0.0878738909959793
-7.20351791381836	-8.35778045654297	-13.0056228637695	-0.207232341170311	0.0155241498723626	-0.0880381613969803
-7.20414876937866	-8.35342884063721	-13.0014638900757	-0.207202017307281	0.0154781686142087	-0.0880529955029488
-7.19899129867554	-8.34756088256836	-12.9900951385498	-0.207170307636261	0.0155782429501414	-0.0880534946918488
-7.18929290771484	-8.34268093109131	-12.9809112548828	-0.207259654998779	0.0154765136539936	-0.0879382342100143
-7.18512153625488	-8.34042835235596	-12.9668979644775	-0.207167834043503	0.015591399744153	-0.0878980830311775
-7.18381404876709	-8.33302116394043	-12.9652872085571	-0.206977441906929	0.0154492156580091	-0.0878806859254837
-7.18623447418213	-8.33245658874512	-12.9589881896973	-0.20703136920929	0.0154732726514339	-0.0878633633255959
-7.18736934661865	-8.32813930511475	-12.9531593322754	-0.207004263997078	0.0154173206537962	-0.0879187807440758
-7.1851863861084	-8.32269477844238	-12.9545068740845	-0.206889495253563	0.0153044182807207	-0.0879427567124367
-7.18300247192383	-8.32114601135254	-12.9563550949097	-0.206851184368134	0.0152349360287189	-0.087971068918705
-7.18351364135742	-8.31975364685059	-12.9541673660278	-0.206749066710472	0.0152222523465753	-0.088016115128994
-7.1783652305603	-8.32016849517822	-12.948673248291	-0.206701010465622	0.0151275675743818	-0.0879740566015244
-7.17831039428711	-8.31684017181396	-12.9511117935181	-0.206700712442398	0.0150613002479076	-0.0879853367805481
-7.17792081832886	-8.31464958190918	-12.9418106079102	-0.206615701317787	0.0150393452495337	-0.087978258728981
-7.17400503158569	-8.31667232513428	-12.9421367645264	-0.206588789820671	0.014982202090323	-0.0880252718925476
-7.1750168800354	-8.3135461807251	-12.9422664642334	-0.206516832113266	0.0150172049179673	-0.0880525037646294
-7.1728630065918	-8.3129186630249	-12.9413423538208	-0.206481844186783	0.0150845479220152	-0.0881221741437912
-7.16936779022217	-8.30993747711182	-12.940281867981	-0.20643937587738	0.0149843841791153	-0.0881753489375114
-7.17155170440674	-8.30815982818604	-12.9411916732788	-0.206389844417572	0.0150771699845791	-0.0881970748305321
-7.17248678207397	-8.30463123321533	-12.9414005279541	-0.206327170133591	0.0149755766615272	-0.0882669612765312
-7.1694393157959	-8.30585765838623	-12.939248085022	-0.206313863396645	0.0149912210181355	-0.0882328897714615
-7.1643443107605	-8.30367755889893	-12.9332370758057	-0.206292912364006	0.0150265181437135	-0.0882913991808891
-7.16487503051758	-8.29904365539551	-12.9303169250488	-0.206279903650284	0.0150642888620496	-0.0882884413003922
-7.16144466400146	-8.29800033569336	-12.9237604141235	-0.206254169344902	0.0150248920544982	-0.088273674249649
-7.16091632843018	-8.294846534729	-12.9235849380493	-0.206264823675156	0.015055563300848	-0.088265061378479
-7.1581883430481	-8.29484081268311	-12.9161758422852	-0.206250950694084	0.0150371687486768	-0.0882862657308578
-7.15702772140503	-8.29060554504395	-12.9160680770874	-0.206246823072433	0.0150479478761554	-0.0882968008518219
-7.15606021881104	-8.28729152679443	-12.9062299728394	-0.206157252192497	0.0151257691904902	-0.088362991809845
-7.15454387664795	-8.28337669372559	-12.9062509536743	-0.206132754683495	0.0150919426232576	-0.0882855579257011
-7.15272998809814	-8.28598976135254	-12.8957757949829	-0.206115216016769	0.0151653401553631	-0.0883081331849098
-7.14996719360352	-8.28131484985352	-12.8984851837158	-0.206103608012199	0.0152120273560286	-0.0883242934942245
-7.15007305145264	-8.27986526489258	-12.895565032959	-0.206068336963654	0.0152096906676888	-0.0883395746350288
-7.14703798294067	-8.27871417999268	-12.8861989974976	-0.206097602844238	0.0152534199878573	-0.0883544981479645
-7.14793157577515	-8.27939891815186	-12.8885974884033	-0.206046849489212	0.0153367044404149	-0.0883890688419342
-7.14546394348145	-8.27338790893555	-12.8833961486816	-0.205996990203857	0.0153602156788111	-0.0883626490831375
-7.14786338806152	-8.27390003204346	-12.8763790130615	-0.205953478813171	0.01537702139467	-0.0884039252996445
-7.14497900009155	-8.27363204956055	-12.8777856826782	-0.205917462706566	0.0154319182038307	-0.0884497985243797
-7.14494657516479	-8.27250480651855	-12.8775787353516	-0.205887138843536	0.0154801346361637	-0.0884254947304726
-7.14905595779419	-8.27210140228271	-12.8694925308228	-0.205875262618065	0.0155730629339814	-0.0885047316551209
-7.14408683776855	-8.26914596557617	-12.8706846237183	-0.205889418721199	0.0156301595270634	-0.0885245054960251
-7.14378595352173	-8.27063274383545	-12.8696203231812	-0.20584836602211	0.0155682889744639	-0.0885095298290253
-7.14277315139771	-8.26639175415039	-12.8648071289063	-0.205813705921173	0.015727911144495	-0.0883527472615242
-7.14002847671509	-8.26243591308594	-12.8608922958374	-0.205714762210846	0.0158214271068573	-0.0883319526910782
-7.14137506484985	-8.26206970214844	-12.8596820831299	-0.205725803971291	0.0159322302788496	-0.0884247943758965
-7.14737558364868	-8.26369953155518	-12.860179901123	-0.205798611044884	0.0160917192697525	-0.088642954826355
-7.14688873291016	-8.26148891448975	-12.8601503372192	-0.205683872103691	0.0160236433148384	-0.088836595416069
-7.14813184738159	-8.26251697540283	-12.8555498123169	-0.205783724784851	0.0160381365567446	-0.0888486579060555
-7.15068817138672	-8.26101016998291	-12.8557090759277	-0.205848351120949	0.0161307789385319	-0.0888705253601074
-7.14481210708618	-8.25957775115967	-12.8507165908813	-0.205800414085388	0.0161063224077225	-0.0888631120324135
-7.14274930953979	-8.25508117675781	-12.8508167266846	-0.205877810716629	0.0161117520183325	-0.0889090597629547
-7.14344644546509	-8.25320720672607	-12.8417911529541	-0.205935120582581	0.0161900855600834	-0.0889101251959801
-7.14230298995972	-8.25275993347168	-12.8495826721191	-0.20591726899147	0.0160942263901234	-0.0889362469315529
-7.14326429367065	-8.24791717529297	-12.8363800048828	-0.205963894724846	0.0160829983651638	-0.088959589600563
-7.1457085609436	-8.24618148803711	-12.8382215499878	-0.206000536680222	0.0161601305007935	-0.0891014933586121
-7.14448833465576	-8.24469757080078	-12.831446647644	-0.205999135971069	0.0161352343857288	-0.0891194567084312
-7.14422941207886	-8.24276161193848	-12.8288145065308	-0.206153139472008	0.0160853639245033	-0.0891355574131012
-7.14285373687744	-8.24073600769043	-12.8217763900757	-0.206203579902649	0.016047291457653	-0.0891389399766922
-7.14157819747925	-8.23902797698975	-12.8205585479736	-0.206182867288589	0.0160707663744688	-0.0891431421041489
-7.13535165786743	-8.23320579528809	-12.8143253326416	-0.206241920590401	0.0159685928374529	-0.0891653597354889
-7.1352686882019	-8.23335075378418	-12.8107738494873	-0.20630045235157	0.0159826800227165	-0.0891065001487732
-7.13066864013672	-8.23087501525879	-12.8067674636841	-0.206321999430656	0.0159174595028162	-0.0890730917453766
-7.1296181678772	-8.2296724319458	-12.8024234771729	-0.206370204687119	0.0158752501010895	-0.0890199914574623
-7.1292405128479	-8.22995853424072	-12.7939987182617	-0.206393525004387	0.0159210246056318	-0.088977724313736
-7.12640571594238	-8.22952175140381	-12.7959756851196	-0.206367254257202	0.0158420093357563	-0.0889517590403557
-7.12297487258911	-8.22815608978271	-12.7923288345337	-0.206439808011055	0.0157446656376123	-0.0889223739504814
-7.12683820724487	-8.22881317138672	-12.7917232513428	-0.206474617123604	0.0157357435673475	-0.0888545140624046
-7.12335205078125	-8.22694396972656	-12.7856340408325	-0.206450626254082	0.0156923234462738	-0.0888598188757896
-7.11911201477051	-8.22520065307617	-12.7860240936279	-0.206496834754944	0.0156150972470641	-0.0887788012623787
-7.11975431442261	-8.22836494445801	-12.7770566940308	-0.206567853689194	0.0155411353334785	-0.0887119099497795
-7.11770439147949	-8.22790431976318	-12.778862953186	-0.206479921936989	0.015440696850419	-0.0886830911040306
-7.1142749786377	-8.22775745391846	-12.7784013748169	-0.20648866891861	0.0153476996347308	-0.0886096656322479
-7.11722469329834	-8.22988319396973	-12.7795009613037	-0.206593543291092	0.0153726125136018	-0.0885998830199242
-7.11709547042847	-8.22838687896729	-12.7776126861572	-0.206520274281502	0.0152717875316739	-0.0885429233312607
-7.11500453948975	-8.22777843475342	-12.7741546630859	-0.206630066037178	0.0151703581213951	-0.0885442346334457
-7.11952638626099	-8.23415756225586	-12.7670297622681	-0.206726536154747	0.0151340188458562	-0.0885229557752609
-7.1206841468811	-8.22983264923096	-12.763952255249	-0.206672042608261	0.0151286795735359	-0.0885406658053398
-7.12240791320801	-8.22970771789551	-12.7599620819092	-0.206761136651039	0.0150371203199029	-0.0884953066706657
-7.12296009063721	-8.22911262512207	-12.7575092315674	-0.206839486956596	0.0149993635714054	-0.0884619653224945
-7.12494564056396	-8.22840785980225	-12.7559995651245	-0.206825479865074	0.0149913597851992	-0.0884538143873215
-7.12218427658081	-8.22834300994873	-12.7505645751953	-0.206870719790459	0.0148648992180824	-0.0883664637804031
-7.12193870544434	-8.23134994506836	-12.7403173446655	-0.206938549876213	0.0148327918723226	-0.0882952436804771
-7.1235613822937	-8.22678565979004	-12.7417736053467	-0.20673243701458	0.0148118929937482	-0.0882415622472763
-7.12228155136108	-8.22624111175537	-12.7414245605469	-0.206765964627266	0.014814225025475	-0.0881355553865433
-7.12065267562866	-8.22878360748291	-12.7405843734741	-0.206776201725006	0.0147603759542108	-0.0879936516284943
-7.11782550811768	-8.22745037078857	-12.7388391494751	-0.206763327121735	0.014728001318872	-0.0879027768969536
-7.11422252655029	-8.22641849517822	-12.726523399353	-0.206642657518387	0.0146493436768651	-0.0878289639949799
-7.11352157592773	-8.22806072235107	-12.7238903045654	-0.206706270575523	0.0147050991654396	-0.0876729115843773
-7.10839080810547	-8.22704219818115	-12.722017288208	-0.20662884414196	0.0146438824012876	-0.0875830948352814
-7.10463809967041	-8.22878551483154	-12.7228708267212	-0.206526547670364	0.014629845507443	-0.0874916017055511
-7.10373687744141	-8.23117828369141	-12.7169589996338	-0.206530019640923	0.0145788788795471	-0.0874035581946373
-7.09848499298096	-8.23290634155273	-12.7078609466553	-0.20652711391449	0.0147118223831058	-0.0872969850897789
-7.09395265579224	-8.22988224029541	-12.7032423019409	-0.206422910094261	0.0146136591210961	-0.0871892720460892
-7.09306573867798	-8.23067951202393	-12.6954507827759	-0.206408858299255	0.014598767273128	-0.0871079936623573
-7.0899395942688	-8.23325061798096	-12.695029258728	-0.206286445260048	0.0145770702511072	-0.0870269984006882
-7.08813238143921	-8.23471450805664	-12.6891307830811	-0.20629158616066	0.0145628871396184	-0.0869320705533028
-7.08694887161255	-8.23825550079346	-12.6861295700073	-0.206320449709892	0.0146331302821636	-0.0868237167596817
-7.08890533447266	-8.23417568206787	-12.6855773925781	-0.20618748664856	0.0146733019500971	-0.0867737382650375
-7.08808946609497	-8.23489665985107	-12.6840209960938	-0.206218585371971	0.0146090099588037	-0.0867399200797081
-7.09087085723877	-8.23731422424316	-12.6851835250854	-0.206236392259598	0.0146047472953796	-0.086719274520874
-7.08676147460938	-8.23758697509766	-12.6884307861328	-0.206209093332291	0.0146124018356204	-0.0866904258728027
-7.08723163604736	-8.23623275756836	-12.6922559738159	-0.206198215484619	0.0146314091980457	-0.0866507440805435
-7.08759784698486	-8.23810958862305	-12.6840801239014	-0.206184014678001	0.0146363712847233	-0.0866369903087616
-7.08350276947021	-8.23310852050781	-12.6885900497437	-0.206173181533813	0.0146515462547541	-0.0865294337272644
-7.07740783691406	-8.2316312789917	-12.6915864944458	-0.206151410937309	0.0145886121317744	-0.0864177271723747
-7.0817928314209	-8.23196887969971	-12.6907072067261	-0.206173405051231	0.0146463066339493	-0.0864771455526352
-7.08278322219849	-8.23179531097412	-12.6977205276489	-0.206175819039345	0.0146412495523691	-0.0866174325346947
-7.0840950012207	-8.22990322113037	-12.7022933959961	-0.206165418028831	0.0146792680025101	-0.0866689905524254
-7.08754110336304	-8.23198318481445	-12.7021980285645	-0.206215023994446	0.0146840550005436	-0.0866947025060654
-7.08481407165527	-8.23076820373535	-12.703200340271	-0.20623368024826	0.0145774446427822	-0.0867618024349213
-7.08371305465698	-8.22965908050537	-12.6985921859741	-0.206286162137985	0.0146415205672383	-0.0866876244544983
-7.08251667022705	-8.2288703918457	-12.6945505142212	-0.206376761198044	0.0145648410543799	-0.0867322459816933
-7.08560991287231	-8.22820472717285	-12.6954727172852	-0.206326067447662	0.0145475845783949	-0.0867723822593689
-7.08740615844727	-8.22692394256592	-12.6993188858032	-0.206375852227211	0.0144911725074053	-0.0867962464690208
-7.08962917327881	-8.22976398468018	-12.6945180892944	-0.20642377436161	0.014454017393291	-0.0868134051561356
-7.09120464324951	-8.22743797302246	-12.689284324646	-0.206396117806435	0.0145150804892182	-0.0868797302246094
-7.09205961227417	-8.22518634796143	-12.6932048797607	-0.206492677330971	0.0143857635557652	-0.0869608893990517
-7.09677648544312	-8.22611236572266	-12.6885290145874	-0.206477880477905	0.014386422932148	-0.0870412662625313
-7.09352922439575	-8.22350597381592	-12.6917371749878	-0.206533059477806	0.014384713023901	-0.0871751382946968
-7.09605550765991	-8.22263431549072	-12.6851043701172	-0.206612482666969	0.0143130663782358	-0.0872341319918633
-7.09797668457031	-8.22447204589844	-12.6842069625854	-0.2067049741745	0.014368362724781	-0.0873199850320816
-7.09948921203613	-8.2211742401123	-12.689281463623	-0.20668913424015	0.0142940897494555	-0.0873910710215569
-7.0996994972229	-8.22012615203857	-12.6838531494141	-0.20674729347229	0.0141677083447576	-0.0875065252184868
-7.10196256637573	-8.22154331207275	-12.681902885437	-0.20685838162899	0.0141712296754122	-0.0876085236668587
-7.10237216949463	-8.22174072265625	-12.6766910552979	-0.206835374236107	0.0141363022848964	-0.0877054259181023
-7.103835105896	-8.21755695343018	-12.6744794845581	-0.206912517547607	0.0140389651060104	-0.0878136679530144
-7.10808420181274	-8.21654605865479	-12.6754207611084	-0.206996992230415	0.0139726148918271	-0.0879638344049454
-7.10651397705078	-8.21340084075928	-12.674617767334	-0.206947341561317	0.0139171732589602	-0.0880728513002396
-7.1108250617981	-8.21269416809082	-12.6791610717773	-0.207008361816406	0.0138062369078398	-0.0881762951612473
-7.1116509437561	-8.21150398254395	-12.6782855987549	-0.207029759883881	0.0137758692726493	-0.0883330851793289
-7.1132550239563	-8.21135139465332	-12.6777467727661	-0.20704610645771	0.0136482287198305	-0.0884237885475159
-7.11357545852661	-8.20811653137207	-12.6720218658447	-0.207036837935448	0.0134301017969847	-0.0885557010769844
-7.11481618881226	-8.2077054977417	-12.6759958267212	-0.207095608115196	0.0133947841823101	-0.0886976718902588
-7.11934280395508	-8.20693111419678	-12.6817064285278	-0.207009539008141	0.013278185389936	-0.0887786000967026
-7.12083530426025	-8.20655250549316	-12.6827068328857	-0.207085475325584	0.0130705619230866	-0.0889253988862038
-7.12548446655273	-8.20785903930664	-12.6886224746704	-0.20703886449337	0.0129945790395141	-0.0890641734004021
-7.13054609298706	-8.20951652526855	-12.6902360916138	-0.207021653652191	0.0129300560802221	-0.0892140567302704
-7.1352424621582	-8.21062469482422	-12.6986951828003	-0.207046195864677	0.012730922549963	-0.089361883699894
-7.13905239105225	-8.21275997161865	-12.6983499526978	-0.207075014710426	0.0126811778172851	-0.089512325823307
-7.14440774917603	-8.21537208557129	-12.7089624404907	-0.207043752074242	0.0125242481008172	-0.0896659791469574
-7.14724063873291	-8.21684837341309	-12.7085771560669	-0.207065463066101	0.012412466108799	-0.0897510722279549
-7.15276527404785	-8.22050952911377	-12.7186584472656	-0.207123056054115	0.0123611856251955	-0.0899164006114006
-7.1559910774231	-8.21932697296143	-12.7199201583862	-0.207066297531128	0.0122580211609602	-0.0900332629680634
-7.15963077545166	-8.22104072570801	-12.7281875610352	-0.207076743245125	0.0121009312570095	-0.0901919528841972
-7.16421794891357	-8.22266387939453	-12.7278280258179	-0.207166999578476	0.0120931807905436	-0.0903807207942009
-7.16805219650269	-8.22241401672363	-12.7362766265869	-0.207120999693871	0.012018988840282	-0.0904612317681313
-7.17291069030762	-8.2228422164917	-12.7430830001831	-0.207124650478363	0.0119378315284848	-0.0906496569514275
-7.1757755279541	-8.22597599029541	-12.7474222183228	-0.207184582948685	0.0119910966604948	-0.0908221080899239
-7.17587423324585	-8.22307014465332	-12.7549562454224	-0.207122191786766	0.0118200983852148	-0.0909215956926346
-7.17743253707886	-8.22235774993896	-12.7624349594116	-0.207172900438309	0.0117265665903687	-0.0911124348640442
-7.17909717559814	-8.22468757629395	-12.7675294876099	-0.207174032926559	0.0117502436041832	-0.0913075879216194
-7.18146562576294	-8.22305107116699	-12.76686668396	-0.207155391573906	0.0117001952603459	-0.091444730758667
-7.18524360656738	-8.22181415557861	-12.7824192047119	-0.207204505801201	0.0115594081580639	-0.0916005298495293
-7.18489122390747	-8.22212219238281	-12.7821598052979	-0.207219615578651	0.0115691740065813	-0.0917473286390305
-7.18395328521729	-8.22123146057129	-12.7857522964478	-0.207224801182747	0.0115396566689014	-0.0918574929237366
-7.18988990783691	-8.22112655639648	-12.7757263183594	-0.20728000998497	0.0114874457940459	-0.09197648614645
-7.18950605392456	-8.21823024749756	-12.7877588272095	-0.207299530506134	0.0115649988874793	-0.0921670719981194
-7.18763160705566	-8.2199821472168	-12.7889461517334	-0.207289204001427	0.0115645388141274	-0.0922579243779182
-7.18844747543335	-8.21698760986328	-12.7983055114746	-0.207342445850372	0.0114631140604615	-0.0923738479614258
-7.18928098678589	-8.21908092498779	-12.7962694168091	-0.207371085882187	0.0116239571943879	-0.0925371870398521
-7.18822622299194	-8.21621799468994	-12.7955560684204	-0.207350820302963	0.0116966031491756	-0.0925953909754753
-7.18695878982544	-8.21674919128418	-12.8045063018799	-0.207400396466255	0.0116273602470756	-0.0927555114030838
-7.18394565582275	-8.2143030166626	-12.801664352417	-0.207481220364571	0.0116868168115616	-0.0928748846054077
-7.18590497970581	-8.21587181091309	-12.8053283691406	-0.207488983869553	0.0116519220173359	-0.092940166592598
-7.18290519714355	-8.21251678466797	-12.8016138076782	-0.207521587610245	0.0116869397461414	-0.0929958298802376
-7.17861461639404	-8.21090888977051	-12.8085088729858	-0.207747742533684	0.0117464819923043	-0.0931282117962837
-7.17663431167603	-8.20537757873535	-12.8107099533081	-0.207648649811745	0.0117478044703603	-0.0931808426976204
-7.17421579360962	-8.20050525665283	-12.8078775405884	-0.20772148668766	0.0117590008303523	-0.0932668596506119
-7.17333221435547	-8.20078945159912	-12.8097372055054	-0.207812249660492	0.0118031669408083	-0.0932781547307968
-7.16843795776367	-8.19880771636963	-12.8073921203613	-0.207811012864113	0.0118673369288445	-0.0933812484145164
-7.16553068161011	-8.19514274597168	-12.8126344680786	-0.207886263728142	0.0117637626826763	-0.0934192985296249
-7.16476440429688	-8.19147491455078	-12.8109130859375	-0.20805150270462	0.0119540598243475	-0.0934924259781837
-7.16288995742798	-8.18745517730713	-12.8173818588257	-0.207996711134911	0.0118696764111519	-0.0935770347714424
-7.15924882888794	-8.18581676483154	-12.8121509552002	-0.208069607615471	0.0118979122489691	-0.0936616435647011
-7.15745973587036	-8.18353080749512	-12.8128471374512	-0.208208620548248	0.0119785694405437	-0.0937602967023849
-7.1538872718811	-8.18085670471191	-12.8077936172485	-0.208296716213226	0.011975253932178	-0.0938075929880142
-7.15555572509766	-8.1793966293335	-12.813404083252	-0.208337664604187	0.0120441559702158	-0.0938801243901253
-7.15706443786621	-8.17452144622803	-12.8096046447754	-0.20846401154995	0.0121174547821283	-0.0939692258834839
-7.15290927886963	-8.17305374145508	-12.7997941970825	-0.208567783236504	0.0120817627757788	-0.0939924791455269
-7.14957427978516	-8.17110729217529	-12.802695274353	-0.208690911531448	0.0121249593794346	-0.0941150560975075
-7.15065622329712	-8.16694927215576	-12.8019285202026	-0.208757042884827	0.0121753728017211	-0.0941920727491379
-7.14878511428833	-8.16259288787842	-12.7982244491577	-0.20875272154808	0.0121746035292745	-0.0942239537835121
-7.14933633804321	-8.15930461883545	-12.8031644821167	-0.208942234516144	0.0121466815471649	-0.094324603676796
-7.14966678619385	-8.1582088470459	-12.796196937561	-0.208934441208839	0.0122461067512631	-0.0943968668580055
-7.14611387252808	-8.15463066101074	-12.7946825027466	-0.208965793251991	0.0122288037091494	-0.0944830849766731
-7.14391994476318	-8.15118408203125	-12.7894334793091	-0.209071025252342	0.0122767239809036	-0.0945689678192139
-7.14506149291992	-8.14899253845215	-12.7873363494873	-0.209148049354553	0.0123483976349235	-0.0946485623717308
-7.14370918273926	-8.15009117126465	-12.7923641204834	-0.209170296788216	0.0123205659911036	-0.0947454199194908
-7.14476633071899	-8.14939880371094	-12.7831707000732	-0.209236934781075	0.0123497173190117	-0.0948013439774513
-7.14358043670654	-8.14813709259033	-12.7863006591797	-0.209274247288704	0.0123909888789058	-0.0949101820588112
-7.14073991775513	-8.14609718322754	-12.786473274231	-0.209311366081238	0.0124522503465414	-0.0950214862823486
-7.14703750610352	-8.14790821075439	-12.7892799377441	-0.209471330046654	0.0124776065349579	-0.0950799733400345
-7.14722633361816	-8.14801216125488	-12.7821950912476	-0.209497451782227	0.0124726668000221	-0.0952521488070488
-7.14782190322876	-8.14445018768311	-12.7844696044922	-0.209552049636841	0.0125316847115755	-0.0953618064522743
-7.1501317024231	-8.14589595794678	-12.7877044677734	-0.209660649299622	0.0125609757378697	-0.0955076739192009
-7.15653610229492	-8.14512157440186	-12.7824010848999	-0.209716588258743	0.0126972738653421	-0.0956617444753647
-7.15548515319824	-8.1447639465332	-12.7882804870605	-0.209770619869232	0.0127016296610236	-0.0957646816968918
-7.16018295288086	-8.14092063903809	-12.7845106124878	-0.209879741072655	0.012723951600492	-0.0959046706557274
-7.16094827651978	-8.144944190979	-12.7825107574463	-0.210034608840942	0.0128810806199908	-0.0960398986935616
-7.16391611099243	-8.14106369018555	-12.7771072387695	-0.210049495100975	0.012879204005003	-0.0961549207568169
-7.16665077209473	-8.14023208618164	-12.7856245040894	-0.2101821154356	0.0129789859056473	-0.0962456241250038
-7.16821432113647	-8.14068794250488	-12.7784175872803	-0.210264936089516	0.0130672939121723	-0.0963951572775841
-7.16614055633545	-8.13787746429443	-12.7804718017578	-0.210309416055679	0.013123425655067	-0.0964711755514145
-7.16399145126343	-8.13508033752441	-12.777172088623	-0.210424184799194	0.0131400292739272	-0.0965897887945175
-7.16454601287842	-8.13265037536621	-12.7847385406494	-0.210531264543533	0.0132713681086898	-0.0967161953449249
-7.15993404388428	-8.13095283508301	-12.7846574783325	-0.210603475570679	0.0132109299302101	-0.0967888981103897
-7.16045570373535	-8.1301794052124	-12.7863607406616	-0.210721835494041	0.0132645834237337	-0.0968644097447395
-7.15919780731201	-8.13148975372314	-12.7877235412598	-0.21072793006897	0.0133760394528508	-0.0969531908631325
-7.15892744064331	-8.12756252288818	-12.7889976501465	-0.210729449987411	0.0134685328230262	-0.0970730483531952
-7.15838670730591	-8.1238374710083	-12.7930545806885	-0.210914358496666	0.0135095994919538	-0.0971403941512108
-7.15680646896362	-8.1243143081665	-12.7871751785278	-0.210992202162743	0.0135487029328942	-0.0972772762179375
-7.15668201446533	-8.12210178375244	-12.7916698455811	-0.211050942540169	0.0136278178542852	-0.0972981452941895
-7.1545581817627	-8.11916732788086	-12.7933864593506	-0.211107432842255	0.0136756896972656	-0.0974530205130577
-7.15255212783813	-8.12036991119385	-12.7945594787598	-0.211317494511604	0.0137937758117914	-0.0975215807557106
-7.15194177627563	-8.11344814300537	-12.7937335968018	-0.211305931210518	0.0139070870354772	-0.0976206287741661
-7.14967346191406	-8.11360549926758	-12.799201965332	-0.211362838745117	0.0138453468680382	-0.097722552716732
-7.14859676361084	-8.11218357086182	-12.7955417633057	-0.211507126688957	0.0140486285090446	-0.0978009253740311
-7.1459174156189	-8.1080846786499	-12.8007307052612	-0.21149605512619	0.0140749271959066	-0.0979239046573639
-7.1426477432251	-8.10853958129883	-12.8032932281494	-0.211666077375412	0.0141738951206207	-0.0980209857225418
-7.14599514007568	-8.10968780517578	-12.7969856262207	-0.211769580841064	0.0142710451036692	-0.0980780720710754
-7.14048957824707	-8.1064920425415	-12.803503036499	-0.211789891123772	0.0143542150035501	-0.0982472524046898
-7.14226245880127	-8.10302257537842	-12.8099594116211	-0.211871773004532	0.014444169588387	-0.0983167141675949
-7.13928127288818	-8.10512065887451	-12.8045892715454	-0.212032482028008	0.0145405046641827	-0.0984218046069145
-7.13858127593994	-8.09842872619629	-12.815990447998	-0.212005913257599	0.0145437540486455	-0.0985216647386551
-7.1353325843811	-8.09632301330566	-12.8141651153564	-0.212128266692162	0.0146049028262496	-0.0986292287707329
-7.1341986656189	-8.09720993041992	-12.8155117034912	-0.212226882576942	0.0147239724174142	-0.0987632498145103
-7.13115453720093	-8.09299087524414	-12.8243703842163	-0.212172284722328	0.0147230485454202	-0.0988729596138
-7.12853097915649	-8.0897159576416	-12.8265705108643	-0.212305843830109	0.0147715341299772	-0.0989451706409454
-7.1310133934021	-8.09120750427246	-12.8256855010986	-0.212426245212555	0.0147574068978429	-0.0990503653883934
-7.12835741043091	-8.08627033233643	-12.8323745727539	-0.212465882301331	0.0148091232404113	-0.0992032364010811
-7.12791299819946	-8.08585929870605	-12.8344125747681	-0.212480545043945	0.0149149373173714	-0.0993059575557709
-7.12772417068481	-8.08346939086914	-12.8325595855713	-0.212599128484726	0.0148788522928953	-0.0994052290916443
-7.1311502456665	-8.08232593536377	-12.834888458252	-0.212671548128128	0.0149586563929915	-0.0994679033756256
-7.1291708946228	-8.08180809020996	-12.8399448394775	-0.212664425373077	0.0150155629962683	-0.0995503664016724
-7.12706899642944	-8.07922077178955	-12.8408098220825	-0.212685272097588	0.0149656245484948	-0.0996766611933708
-7.12905263900757	-8.08189582824707	-12.8450508117676	-0.212721228599548	0.0150411631911993	-0.0997416153550148
-7.13216304779053	-8.07825946807861	-12.8442974090576	-0.212727829813957	0.0150390965864062	-0.0998105183243752
-7.13112688064575	-8.08072662353516	-12.8537082672119	-0.212787464261055	0.0150043834000826	-0.0998669639229774
-7.13124465942383	-8.08005142211914	-12.8490200042725	-0.21283033490181	0.0150696495547891	-0.0999127551913261
-7.13525724411011	-8.07947635650635	-12.8525876998901	-0.212791666388512	0.0149629404768348	-0.100021883845329
-7.13693809509277	-8.08038997650146	-12.8557844161987	-0.212833076715469	0.0150041077286005	-0.100076705217361
-7.14002132415771	-8.08042430877686	-12.8565311431885	-0.21275831758976	0.0149145172908902	-0.100131802260876
-7.14302396774292	-8.08347988128662	-12.860671043396	-0.212875172495842	0.0149981342256069	-0.100189037621021
-7.14351940155029	-8.08098220825195	-12.8649520874023	-0.212818920612335	0.0149599071592093	-0.100286692380905
-7.14776849746704	-8.08437538146973	-12.8641376495361	-0.212762877345085	0.0149566242471337	-0.100375518202782
-7.14861249923706	-8.08687305450439	-12.8667469024658	-0.212834924459457	0.0149662997573614	-0.100505046546459
-7.15596771240234	-8.08492946624756	-12.8642444610596	-0.212812975049019	0.0150323044508696	-0.100605390965939
-7.15880823135376	-8.08635711669922	-12.8731756210327	-0.212861940264702	0.0149973267689347	-0.100640401244164
-7.15968370437622	-8.08755302429199	-12.8649883270264	-0.212922722101212	0.0149336690083146	-0.100654982030392
-7.15935850143433	-8.08743762969971	-12.8635053634644	-0.212797418236732	0.0148835582658648	-0.100737929344177
-7.16116142272949	-8.0860538482666	-12.8720617294312	-0.212810188531876	0.014871958643198	-0.100743763148785
-7.1645622253418	-8.08548355102539	-12.8705768585205	-0.21284843981266	0.0148461135104299	-0.100807689130306
-7.16402053833008	-8.08797645568848	-12.8712940216064	-0.212786003947258	0.014803996309638	-0.100847810506821
-7.16641187667847	-8.08396339416504	-12.8664426803589	-0.21272049844265	0.0148302800953388	-0.100830897688866
-7.16768360137939	-8.08644390106201	-12.8681402206421	-0.212794318795204	0.0147510757669806	-0.100908830761909
-7.17264652252197	-8.08502960205078	-12.8734769821167	-0.212762713432312	0.0147354975342751	-0.100909896194935
-7.17343330383301	-8.0911169052124	-12.876407623291	-0.21271313726902	0.0147191165015101	-0.100915923714638
-7.17361927032471	-8.08919811248779	-12.8794794082642	-0.21272337436676	0.0146279884502292	-0.100946448743343
-7.17663860321045	-8.09287548065186	-12.8871173858643	-0.212690472602844	0.0146702723577619	-0.10096363723278
-7.17834949493408	-8.09333610534668	-12.8917427062988	-0.21260641515255	0.014572617597878	-0.101022474467754
-7.17730617523193	-8.09645462036133	-12.8953056335449	-0.212617889046669	0.0146053712815046	-0.101008355617523
-7.17757368087769	-8.09658527374268	-12.8955888748169	-0.212558180093765	0.0146709745749831	-0.101036868989468
-7.17655897140503	-8.09485054016113	-12.8915424346924	-0.212576434016228	0.0146466651931405	-0.101025067269802
-7.1741156578064	-8.09670352935791	-12.8953800201416	-0.21254163980484	0.0146480305120349	-0.100989863276482
-7.17776012420654	-8.1028299331665	-12.898250579834	-0.212546542286873	0.0147011177614331	-0.101027272641659
-7.17558479309082	-8.1052417755127	-12.9067106246948	-0.212347090244293	0.014725842513144	-0.100997522473335
-7.17622947692871	-8.10862350463867	-12.9120645523071	-0.212362751364708	0.0147478189319372	-0.101069711148739
-7.17487478256226	-8.10979175567627	-12.9259262084961	-0.212289795279503	0.0147678414359689	-0.100988321006298
-7.17399740219116	-8.11004829406738	-12.9306831359863	-0.212276548147202	0.0147813316434622	-0.101014718413353
-7.17119979858398	-8.111496925354	-12.9324417114258	-0.212202653288841	0.0147134372964501	-0.100981406867504
-7.16677522659302	-8.1088228225708	-12.9407320022583	-0.212237238883972	0.0146184777840972	-0.100862115621567
-7.1617546081543	-8.10117340087891	-12.931378364563	-0.21229986846447	0.0148202162235975	-0.100818619132042
-7.15469169616699	-8.09537601470947	-12.9127826690674	-0.212478175759315	0.01485341694206	-0.100630395114422
-7.15856218338013	-8.1011848449707	-12.914834022522	-0.212388709187508	0.0148087646812201	-0.100615829229355
-7.15908527374268	-8.10508346557617	-12.920539855957	-0.212267890572548	0.0149232540279627	-0.100724682211876
-7.15826845169067	-8.10758113861084	-12.9297943115234	-0.212163105607033	0.0149559695273638	-0.100727923214436
-7.15832471847534	-8.10924530029297	-12.9485816955566	-0.212135210633278	0.0149809624999762	-0.100704699754715
-7.15423059463501	-8.11081123352051	-12.9521379470825	-0.212163835763931	0.0150289060547948	-0.10064372420311
-7.158287525177	-8.11008262634277	-12.9538507461548	-0.21205760538578	0.0150934755802155	-0.10061451792717
-7.15714168548584	-8.11413478851318	-12.9646883010864	-0.212085515260696	0.0150148281827569	-0.100607886910439
-7.15874290466309	-8.11441040039063	-12.9635515213013	-0.212059482932091	0.0151264574378729	-0.100575171411037
-7.15880537033081	-8.11456680297852	-12.9677581787109	-0.212010905146599	0.0151341585442424	-0.100487008690834
-7.1560640335083	-8.11195755004883	-12.9638948440552	-0.212007164955139	0.015197878703475	-0.100416675209999
-7.15772676467896	-8.11478233337402	-12.962664604187	-0.212037459015846	0.0152798695489764	-0.100381158292294
-7.15363025665283	-8.11299324035645	-12.9678592681885	-0.21189521253109	0.0152279334142804	-0.100424118340015
-7.15648937225342	-8.11470127105713	-12.9625558853149	-0.211927384138107	0.0152353467419744	-0.100367181003094
-7.15994119644165	-8.11753940582275	-12.9692068099976	-0.211902156472206	0.0152514465153217	-0.100445285439491
-7.16230869293213	-8.11642932891846	-12.9799013137817	-0.211851850152016	0.0152403255924582	-0.100417502224445
-7.16110706329346	-8.1197566986084	-12.9827146530151	-0.211806401610374	0.0152090927585959	-0.100440785288811
-7.16415405273438	-8.11529445648193	-12.9849004745483	-0.211810871958733	0.015178270637989	-0.100447617471218
-7.16192674636841	-8.11536979675293	-12.9810543060303	-0.211806491017342	0.0152177112177014	-0.100430607795715
-7.1626877784729	-8.11278915405273	-12.9846343994141	-0.211815401911736	0.0151578336954117	-0.100353948771954
-7.16178464889526	-8.11166954040527	-12.9736680984497	-0.211837187409401	0.0151798203587532	-0.100303530693054
-7.15958118438721	-8.10828495025635	-12.9719314575195	-0.211801633238792	0.0151551403105259	-0.100354991853237
-7.15484189987183	-8.10423278808594	-12.9659662246704	-0.211842343211174	0.0151475723832846	-0.100292041897774
-7.15483856201172	-8.10232448577881	-12.9543256759644	-0.211960688233376	0.015213062055409	-0.100286759436131
-7.15972137451172	-8.10823059082031	-12.961389541626	-0.211804792284966	0.0152205647900701	-0.100320145487785
-7.15753793716431	-8.10551261901855	-12.9660377502441	-0.211775407195091	0.0151601396501064	-0.100352488458157
-7.15793132781982	-8.10825538635254	-12.9688425064087	-0.211790651082993	0.0151649471372366	-0.100425846874714
-7.15602827072144	-8.1093225479126	-12.9688682556152	-0.211752012372017	0.0152208795771003	-0.100421421229839
-7.15644884109497	-8.10320568084717	-12.9595279693604	-0.211730256676674	0.0151852648705244	-0.100377276539803
-7.15502262115479	-8.11026382446289	-12.9628190994263	-0.211744531989098	0.0151390805840492	-0.100360199809074
-7.15644025802612	-8.10911464691162	-12.964262008667	-0.211649268865585	0.0151073532178998	-0.100416846573353
-7.15842962265015	-8.10774040222168	-12.96009349823	-0.211593583226204	0.0152343306690454	-0.100487560033798
-7.15903234481812	-8.11059284210205	-12.9615154266357	-0.211543887853622	0.0151624931022525	-0.100429259240627
-7.16275835037231	-8.11156940460205	-12.9548263549805	-0.211550578474998	0.0151434736326337	-0.100440502166748
-7.16384983062744	-8.11322689056396	-12.9529209136963	-0.211602747440338	0.0151806212961674	-0.100533559918404
-7.16920852661133	-8.11050605773926	-12.9481287002563	-0.211491137742996	0.015164160169661	-0.100577972829342
-7.16905164718628	-8.11107158660889	-12.9445190429688	-0.211506143212318	0.0150829888880253	-0.100604340434074
-7.17156505584717	-8.11386775970459	-12.9436273574829	-0.211530089378357	0.0151193644851446	-0.100663982331753
-7.1748514175415	-8.10976505279541	-12.9501037597656	-0.211399182677269	0.0150206731632352	-0.100756026804447
-7.17878293991089	-8.11340236663818	-12.9425020217896	-0.211499750614166	0.0149693358689547	-0.10082158446312
-7.18356275558472	-8.11243152618408	-12.9405889511108	-0.211488708853722	0.0148759018629789	-0.100849375128746
-7.18258476257324	-8.1078577041626	-12.9353704452515	-0.211519092321396	0.0148252611979842	-0.100892290472984
-7.18573474884033	-8.10516929626465	-12.9427509307861	-0.211480721831322	0.0146943014115095	-0.100928217172623
-7.18513870239258	-8.10811042785645	-12.9369649887085	-0.2115248888731	0.0146854277700186	-0.100984245538712
-7.1867995262146	-8.10805034637451	-12.934287071228	-0.211471542716026	0.0145795168355107	-0.101033188402653
-7.19007682800293	-8.10830402374268	-12.9393672943115	-0.211505025625229	0.0145833799615502	-0.101052150130272
-7.1928071975708	-8.10810375213623	-12.9446153640747	-0.211459413170815	0.0144611857831478	-0.101120136678219
-7.19494342803955	-8.1104621887207	-12.9475469589233	-0.211498036980629	0.0143609708175063	-0.101139053702354
-7.19812393188477	-8.10873699188232	-12.9474058151245	-0.211508721113205	0.0143279572948813	-0.10120914876461
-7.19771814346313	-8.11185646057129	-12.9493532180786	-0.211498290300369	0.0142670702189207	-0.101250909268856
-7.19809913635254	-8.1138162612915	-12.952109336853	-0.211559697985649	0.0141224032267928	-0.101282574236393
-7.19830417633057	-8.11288928985596	-12.9534921646118	-0.211560651659966	0.0140704698860645	-0.101345539093018
-7.20359468460083	-8.11521625518799	-12.9589443206787	-0.211536705493927	0.0140187870711088	-0.101324558258057
-7.20100355148315	-8.11619567871094	-12.9620552062988	-0.21153649687767	0.0138847036287189	-0.101381570100784
-7.20491361618042	-8.11520576477051	-12.9612073898315	-0.21152326464653	0.0138715766370296	-0.10140672326088
-7.20510339736938	-8.11784839630127	-12.9652948379517	-0.211618855595589	0.0137943858280778	-0.101347148418427
-7.20657110214233	-8.11467361450195	-12.9680185317993	-0.211560755968094	0.013701724819839	-0.101389244198799
-7.20596694946289	-8.11540508270264	-12.970006942749	-0.211670726537704	0.0136168291792274	-0.1013358309865
-7.20357084274292	-8.11200428009033	-12.9730100631714	-0.211583033204079	0.0135779269039631	-0.101373210549355
-7.20221900939941	-8.11289215087891	-12.9806680679321	-0.211620926856995	0.0134727116674185	-0.101345479488373
-7.2016224861145	-8.11408996582031	-12.9842386245728	-0.211675927042961	0.0134153543040156	-0.101332627236843
-7.20426177978516	-8.11281776428223	-12.9881896972656	-0.211694195866585	0.0133576793596148	-0.101256765425205
-7.20161294937134	-8.11148738861084	-12.988489151001	-0.21165344119072	0.0132254315540195	-0.101229906082153
-7.20115423202515	-8.10879611968994	-12.9948892593384	-0.211782142519951	0.0132000939920545	-0.101256847381592
-7.20173358917236	-8.10879707336426	-12.9964590072632	-0.211802110075951	0.0131448302417994	-0.101155176758766
-7.20147371292114	-8.10620403289795	-13.0040464401245	-0.21174456179142	0.0130659453570843	-0.101145572960377
-7.19907426834106	-8.10622787475586	-13.0024690628052	-0.21177014708519	0.0131130982190371	-0.1010782122612
-7.19911909103394	-8.10615062713623	-13.0130262374878	-0.211832121014595	0.0130037730559707	-0.100993432104588
-7.19931316375732	-8.10715293884277	-13.0176725387573	-0.211839750409126	0.0129414480179548	-0.100957103073597
-7.19573545455933	-8.10666656494141	-13.0147790908813	-0.211840808391571	0.0129249691963196	-0.100819438695908
-7.19450235366821	-8.10297203063965	-13.018967628479	-0.211773917078972	0.0127588864415884	-0.100783109664917
-7.19439935684204	-8.10397911071777	-13.0273303985596	-0.211901217699051	0.0127975549548864	-0.100732892751694
-7.19036817550659	-8.10401153564453	-13.0279750823975	-0.211755111813545	0.0127002280205488	-0.100576646625996
-7.18893051147461	-8.10287189483643	-13.0366544723511	-0.211747795343399	0.012596944347024	-0.100450403988361
-7.18953037261963	-8.1059398651123	-13.041787147522	-0.211812853813171	0.0126485032960773	-0.100380107760429
-7.18761014938354	-8.10722923278809	-13.0452575683594	-0.211645618081093	0.0125599130988121	-0.100288040935993
-7.18683528900146	-8.10663032531738	-13.0504446029663	-0.211738869547844	0.0124693335965276	-0.100192084908485
-7.18886661529541	-8.11024379730225	-13.0549478530884	-0.211750537157059	0.012423531152308	-0.100103929638863
-7.18779897689819	-8.11154747009277	-13.0520582199097	-0.211696520447731	0.0124351307749748	-0.0999886393547058
-7.18652629852295	-8.11209201812744	-13.0559759140015	-0.211707875132561	0.0123764248564839	-0.0998654589056969
-7.18774318695068	-8.11447811126709	-13.0491924285889	-0.211628511548042	0.0124212019145489	-0.0997436717152596
-7.18452310562134	-8.11396503448486	-13.0578098297119	-0.211604923009872	0.0123385535553098	-0.0997194871306419
-7.18497228622437	-8.11579036712646	-13.0567626953125	-0.211555764079094	0.0123440325260162	-0.0995644852519035
-7.18670034408569	-8.11625194549561	-13.0537796020508	-0.211569115519524	0.01237359829247	-0.099443145096302
-7.18648767471313	-8.1186695098877	-13.0539779663086	-0.211587563157082	0.0123715847730637	-0.0993032231926918
-7.18664360046387	-8.12313079833984	-13.0473041534424	-0.211629822850227	0.0124060763046145	-0.0991990640759468
-7.184983253479	-8.11765575408936	-13.0466804504395	-0.21159066259861	0.0123821431770921	-0.099088191986084
-7.18507623672485	-8.12405586242676	-13.0465574264526	-0.211609899997711	0.0124670621007681	-0.0989354103803635
-7.18399715423584	-8.12184619903564	-13.0447854995728	-0.211551427841187	0.0124287214130163	-0.0987977311015129
-7.18207025527954	-8.12701511383057	-13.0432205200195	-0.211564913392067	0.0125088831409812	-0.0986467003822327
-7.17887592315674	-8.12575340270996	-13.0402603149414	-0.211503922939301	0.012472783215344	-0.0985740348696709
-7.17932605743408	-8.12405395507813	-13.0413866043091	-0.211459949612617	0.0125033762305975	-0.0984040424227715
-7.17528009414673	-8.12533092498779	-13.0400810241699	-0.211540922522545	0.0124987997114658	-0.0982442423701286
-7.17406702041626	-8.12614822387695	-13.0362272262573	-0.211523458361626	0.0125030465424061	-0.098057933151722
-7.16952657699585	-8.12678718566895	-13.0305910110474	-0.21154697239399	0.0125135509297252	-0.0979760959744453
-7.16493988037109	-8.12686157226563	-13.0290822982788	-0.211448460817337	0.0125614563003182	-0.0978574380278587
-7.16298007965088	-8.12521648406982	-13.0281944274902	-0.211502969264984	0.0125500224530697	-0.0976513549685478
-7.16400718688965	-8.12457656860352	-13.024543762207	-0.211501568555832	0.0126230092719197	-0.0974830985069275
-7.15572166442871	-8.1262321472168	-13.0254058837891	-0.211589306592941	0.0126033751294017	-0.0973062813282013
-7.15353679656982	-8.12661361694336	-13.00892162323	-0.211506277322769	0.0125408452004194	-0.0972125753760338
-7.15017604827881	-8.12275409698486	-13.0167284011841	-0.211508110165596	0.0127005884423852	-0.0970589369535446
-7.14368915557861	-8.12131500244141	-13.0128383636475	-0.211502283811569	0.0126758795231581	-0.0969278961420059
-7.14149808883667	-8.12108135223389	-13.0069379806519	-0.211467280983925	0.0126387178897858	-0.0967731103301048
-7.1379542350769	-8.12213039398193	-13.0105953216553	-0.211513474583626	0.012669094838202	-0.0966302752494812
-7.13104104995728	-8.11855792999268	-13.0015468597412	-0.211481049656868	0.0126996971666813	-0.0964358225464821
-7.12634706497192	-8.11951923370361	-13.0074157714844	-0.211557552218437	0.0126538760960102	-0.0963466092944145
-7.12068605422974	-8.12004375457764	-13.0062551498413	-0.211476743221283	0.0126883806660771	-0.0961679592728615
-7.11765432357788	-8.11742973327637	-13.004864692688	-0.21142965555191	0.0127512319013476	-0.0959896668791771
-7.11270666122437	-8.11733627319336	-13.0090789794922	-0.211442545056343	0.0127112604677677	-0.0958857610821724
-7.11107444763184	-8.11568355560303	-13.0048704147339	-0.211474135518074	0.0128316758200526	-0.0957692861557007
-7.10723686218262	-8.11970043182373	-13.0075540542603	-0.211377784609795	0.0128075042739511	-0.0956347584724426
-7.10600328445435	-8.11533260345459	-13.0080070495605	-0.211421519517899	0.0128197269514203	-0.0956116542220116
-7.10179567337036	-8.11798095703125	-13.0084428787231	-0.211434528231621	0.0129079734906554	-0.0954594314098358
-7.10200643539429	-8.11573028564453	-13.0133953094482	-0.211341947317123	0.0128631256520748	-0.0953865200281143
-7.10012435913086	-8.1179084777832	-13.0100364685059	-0.211366429924965	0.0128751201555133	-0.0952954292297363
-7.09373760223389	-8.11977481842041	-13.010142326355	-0.211422026157379	0.0129178706556559	-0.0952092930674553
-7.09356832504272	-8.11694526672363	-13.0060319900513	-0.211406290531158	0.0129353906959295	-0.0951222255825996
-7.09165000915527	-8.11672878265381	-13.0075206756592	-0.211363077163696	0.0129591086879373	-0.0950652584433556
-7.08972835540771	-8.11697769165039	-13.0121946334839	-0.211449936032295	0.013001810759306	-0.0949160382151604
-7.08659696578979	-8.11742401123047	-13.0075311660767	-0.211310297250748	0.0130353355780244	-0.094832256436348
-7.08284282684326	-8.11618041992188	-13.0061464309692	-0.211350485682487	0.0130637381225824	-0.0947240740060806
-7.08224153518677	-8.11943912506104	-13.004002571106	-0.211423695087433	0.0131570464000106	-0.0946529433131218
-7.07588577270508	-8.11305999755859	-13.0000829696655	-0.211315229535103	0.0131948199123144	-0.0945402160286903
-7.07549571990967	-8.11653900146484	-13.0060443878174	-0.211361035704613	0.0132079161703587	-0.0944249704480171
-7.07329368591309	-8.11752128601074	-12.9998912811279	-0.211401060223579	0.0132934413850307	-0.0943230763077736
-7.06658506393433	-8.11684608459473	-12.9968786239624	-0.211336091160774	0.0133581189438701	-0.0941915810108185
-7.06446981430054	-8.11615943908691	-12.9988889694214	-0.211368709802628	0.0133107602596283	-0.0940709859132767
-7.05886602401733	-8.11711311340332	-12.9901456832886	-0.211383134126663	0.0134970536455512	-0.0939116179943085
-7.05521869659424	-8.11515712738037	-12.9936580657959	-0.211287960410118	0.0134576912969351	-0.0938439294695854
-7.04892349243164	-8.11692333221436	-12.9843940734863	-0.211248636245728	0.0135281262919307	-0.0937311574816704
-7.0460901260376	-8.1159086227417	-12.9837446212769	-0.211298853158951	0.0136240851134062	-0.0935574993491173
-7.04264307022095	-8.1143274307251	-12.9807834625244	-0.211209431290627	0.0136852078139782	-0.0934726968407631
-7.03639316558838	-8.11499309539795	-12.9729738235474	-0.211239919066429	0.0137145016342402	-0.093352735042572
-7.03359031677246	-8.11466503143311	-12.9681119918823	-0.211312979459763	0.0138339968398213	-0.093259871006012
-7.02865648269653	-8.11262702941895	-12.968035697937	-0.211282685399055	0.0139485104009509	-0.0931125730276108
-7.02389621734619	-8.11024188995361	-12.9612112045288	-0.211201429367065	0.01399234123528	-0.092994250357151
-7.01898860931396	-8.11104106903076	-12.9553098678589	-0.211223021149635	0.0140448343008757	-0.0928736180067062
-7.01393985748291	-8.11135578155518	-12.9484567642212	-0.2111756503582	0.0141495913267136	-0.0927997529506683
-7.00923824310303	-8.10871028900146	-12.9499425888062	-0.211117714643478	0.0142678422853351	-0.0926790460944176
-7.00482416152954	-8.10695743560791	-12.9462537765503	-0.21110700070858	0.0143363568931818	-0.092567503452301
-6.99938011169434	-8.10555362701416	-12.9387235641479	-0.211043789982796	0.0144292674958706	-0.0924241244792938
-6.99156904220581	-8.10796642303467	-12.9355955123901	-0.211078956723213	0.0145367635414004	-0.0923059657216072
-6.98575067520142	-8.10446834564209	-12.9299478530884	-0.210943683981895	0.0146111166104674	-0.092212051153183
-6.98117160797119	-8.10282802581787	-12.9323835372925	-0.210889637470245	0.0146134188398719	-0.0919983014464378
-6.97738075256348	-8.10378932952881	-12.9213361740112	-0.210888624191284	0.0148278325796127	-0.0918925702571869
-6.97005987167358	-8.10220050811768	-12.919506072998	-0.210791543126106	0.0148579776287079	-0.0918029099702835
-6.96270990371704	-8.09799766540527	-12.9155311584473	-0.210763528943062	0.0149956308305264	-0.0917353257536888
-6.96019077301025	-8.09806060791016	-12.9073181152344	-0.210673183202744	0.0150575172156096	-0.0915896445512772
-6.95592164993286	-8.10104656219482	-12.896897315979	-0.210689201951027	0.0152170797809958	-0.0914973542094231
-6.94629240036011	-8.09461975097656	-12.8972063064575	-0.210612297058105	0.0152866877615452	-0.0913341045379639
-6.94175958633423	-8.09417533874512	-12.8838033676147	-0.210646018385887	0.0154284546151757	-0.09121173620224
-6.93531560897827	-8.0920524597168	-12.8772344589233	-0.210536479949951	0.0154758086428046	-0.091093473136425
-6.92823648452759	-8.08972263336182	-12.8672227859497	-0.210457041859627	0.0155688812956214	-0.0909765139222145
-6.92465353012085	-8.0898609161377	-12.8658895492554	-0.210472032427788	0.0156644359230995	-0.0909219309687614
-6.92251682281494	-8.08843994140625	-12.86305809021	-0.210392519831657	0.0158156007528305	-0.0908073037862778
-6.91812562942505	-8.08893013000488	-12.8504190444946	-0.210354223847389	0.0158146116882563	-0.0907266214489937
-6.9148736000061	-8.08687686920166	-12.8510522842407	-0.210359990596771	0.015896437689662	-0.0906703472137451
-6.91059494018555	-8.0871639251709	-12.845027923584	-0.21028733253479	0.0159777086228132	-0.0905622541904449
-6.91009044647217	-8.08597946166992	-12.8446273803711	-0.210214480757713	0.0160710327327251	-0.0905258804559708
-6.90812015533447	-8.0885181427002	-12.8437299728394	-0.210159555077553	0.0161649361252785	-0.090482585132122
-6.90590572357178	-8.0874662399292	-12.8349466323853	-0.210154667496681	0.0161666441708803	-0.0904309451580048
-6.9050464630127	-8.08520889282227	-12.8353891372681	-0.210054963827133	0.0163189098238945	-0.0903545543551445
-6.9018611907959	-8.08531475067139	-12.8363485336304	-0.210080713033676	0.0163205247372389	-0.0902512297034264
-6.89926385879517	-8.08333969116211	-12.8219013214111	-0.210154250264168	0.016456313431263	-0.0901750475168228
-6.90221643447876	-8.08218288421631	-12.8184251785278	-0.210151076316833	0.0166418608278036	-0.0901751294732094
-6.89653062820435	-8.08382892608643	-12.8147821426392	-0.210108280181885	0.0167480781674385	-0.09011609852314
-6.89561986923218	-8.08556842803955	-12.8203964233398	-0.210094541311264	0.0168112516403198	-0.0901716947555542
-6.89601421356201	-8.08985614776611	-12.8119878768921	-0.210013255476952	0.0170873813331127	-0.0901695787906647
-6.89399766921997	-8.08597564697266	-12.8161840438843	-0.209929451346397	0.0171770267188549	-0.0901531726121902
-6.88917207717896	-8.08988761901855	-12.8109245300293	-0.210006192326546	0.0173547808080912	-0.0901332125067711
-6.88775396347046	-8.08735466003418	-12.8086910247803	-0.21003258228302	0.0174239221960306	-0.0900352671742439
-6.87944459915161	-8.08412170410156	-12.8033103942871	-0.209961861371994	0.0175610035657883	-0.0900139361619949
-6.86744499206543	-8.07690238952637	-12.8005323410034	-0.21006441116333	0.0175832994282246	-0.0898570641875267
-6.85846281051636	-8.07145309448242	-12.7851428985596	-0.210060849785805	0.0177583526819944	-0.0897161364555359
-6.85615158081055	-8.06848526000977	-12.7690744400024	-0.210066512227058	0.0180794708430767	-0.0896816477179527
-6.85292720794678	-8.07190132141113	-12.7662582397461	-0.20998315513134	0.0181499570608139	-0.0896193608641624
-6.84848213195801	-8.07526302337646	-12.7615833282471	-0.209979921579361	0.0182138979434967	-0.0896514803171158
-6.84651279449463	-8.07925033569336	-12.759090423584	-0.209988862276077	0.0184414815157652	-0.089611254632473
-6.83746767044067	-8.07308006286621	-12.7595386505127	-0.209936276078224	0.0186220221221447	-0.0896042287349701
-6.8312087059021	-8.07699680328369	-12.7641324996948	-0.209972754120827	0.0186960566788912	-0.0895346328616142
-6.83210039138794	-8.07838535308838	-12.7560119628906	-0.209867402911186	0.0187384691089392	-0.0895064026117325
-6.83007144927979	-8.07958030700684	-12.7579336166382	-0.209872752428055	0.0188572686165571	-0.0895174145698547
-6.82889890670776	-8.07260131835938	-12.754490852356	-0.209737941622734	0.0189246144145727	-0.0894787609577179
-6.82193088531494	-8.0730094909668	-12.7514390945435	-0.209859624505043	0.0189855434000492	-0.0894555822014809
-6.82038593292236	-8.07103633880615	-12.7392301559448	-0.209819570183754	0.0190808773040771	-0.0893861651420593
-6.8173713684082	-8.06739044189453	-12.738618850708	-0.209765404462814	0.0191306360065937	-0.0894674435257912
-6.81651496887207	-8.06317710876465	-12.730414390564	-0.209763780236244	0.0191678181290627	-0.0893415659666061
-6.81577157974243	-8.06518173217773	-12.7250328063965	-0.209756270051003	0.019107649102807	-0.0893224775791168
-6.81389760971069	-8.06467342376709	-12.7182779312134	-0.209786534309387	0.0192352123558521	-0.0894067734479904
-6.81609678268433	-8.05859279632568	-12.7147197723389	-0.20977047085762	0.019220070913434	-0.0893946439027786
-6.81072616577148	-8.05813026428223	-12.7156772613525	-0.209836900234222	0.0190998949110508	-0.089439369738102
-6.81472015380859	-8.05813407897949	-12.7087717056274	-0.209838315844536	0.0191103741526604	-0.0894376933574677
-6.81115484237671	-8.05363750457764	-12.7076892852783	-0.209837570786476	0.019156988710165	-0.089501865208149
-6.81129741668701	-8.0522403717041	-12.7107877731323	-0.209814682602882	0.0191271044313908	-0.0895461216568947
-6.81163787841797	-8.05057525634766	-12.7078533172607	-0.20977184176445	0.0191157925873995	-0.0895437076687813
-6.80927228927612	-8.04927825927734	-12.7048454284668	-0.209817305207253	0.0190812442451715	-0.089517168700695
-6.80661106109619	-8.0469388961792	-12.7009792327881	-0.209824562072754	0.0190506484359503	-0.0896133482456207
-6.80720281600952	-8.04659461975098	-12.7022504806519	-0.20980316400528	0.0189602375030518	-0.0895763337612152
-6.80383062362671	-8.04693126678467	-12.703652381897	-0.209821879863739	0.0189141742885113	-0.0896444767713547
-6.80186748504639	-8.04474258422852	-12.7083263397217	-0.209779873490334	0.0188178382813931	-0.0896936431527138
-6.80097103118896	-8.04899978637695	-12.7111501693726	-0.209775775671005	0.0187259837985039	-0.0897612944245338
-6.80431890487671	-8.05054378509521	-12.7094926834106	-0.209724619984627	0.0186574142426252	-0.0898182243108749
-6.8054027557373	-8.0527925491333	-12.7094173431396	-0.209675937891006	0.0186253972351551	-0.0899349004030228
-6.80493402481079	-8.05201625823975	-12.7167816162109	-0.209692388772964	0.0184852555394173	-0.0899816825985909
-6.80927753448486	-8.05449867248535	-12.7161207199097	-0.209703668951988	0.0183943565934896	-0.0900429338216782
-6.80982780456543	-8.0528392791748	-12.7184829711914	-0.209654182195663	0.0182363279163837	-0.0901474803686142
-6.81037902832031	-8.05110740661621	-12.7122440338135	-0.209558546543121	0.0181108862161636	-0.0901883244514465
-6.81266927719116	-8.05018997192383	-12.7098073959351	-0.209582686424255	0.017966128885746	-0.0902998000383377
-6.81369209289551	-8.05046081542969	-12.7027597427368	-0.209589451551437	0.017888018861413	-0.0903190076351166
-6.81944942474365	-8.05031204223633	-12.7051553726196	-0.209569543600082	0.0176917929202318	-0.090370699763298
-6.82573318481445	-8.05167484283447	-12.6981592178345	-0.20961993932724	0.0175538416951895	-0.0905261263251305
-6.82990217208862	-8.05039978027344	-12.6982460021973	-0.209576413035393	0.0173724386841059	-0.0905665010213852
-6.83842086791992	-8.04903221130371	-12.7001800537109	-0.209555760025978	0.0171789452433586	-0.090777114033699
-6.84150552749634	-8.04966640472412	-12.6959705352783	-0.209562882781029	0.0169691778719425	-0.0908491611480713
-6.84668016433716	-8.04776668548584	-12.6945314407349	-0.20957125723362	0.0167431067675352	-0.0910696387290955
-6.85598516464233	-8.04886722564697	-12.6938934326172	-0.209575563669205	0.0165911018848419	-0.0911727920174599
-6.86300373077393	-8.0487756729126	-12.6965932846069	-0.209448799490929	0.0162659976631403	-0.0913907364010811
-6.87000513076782	-8.05212116241455	-12.6965446472168	-0.209524109959602	0.0160763170570135	-0.0914999097585678
-6.87648105621338	-8.05418395996094	-12.6956853866577	-0.209529206156731	0.0158465877175331	-0.0917390659451485
-6.88468599319458	-8.0543384552002	-12.6957273483276	-0.209576636552811	0.015553580597043	-0.0918555855751038
-6.89342164993286	-8.05494117736816	-12.6979064941406	-0.209544807672501	0.0152646666392684	-0.0920983850955963
-6.9021258354187	-8.05929183959961	-12.700701713562	-0.209579855203629	0.0151331061497331	-0.092270702123642
-6.91271591186523	-8.05827617645264	-12.7028951644897	-0.209556728601456	0.0148444501683116	-0.0925297811627388
-6.92131853103638	-8.06229972839355	-12.7047595977783	-0.209564939141273	0.0145573792979121	-0.0927673056721687
-6.93411064147949	-8.06591510772705	-12.712306022644	-0.20963329076767	0.0143116209656	-0.0930159837007523
-6.9435453414917	-8.06691360473633	-12.7071685791016	-0.209625333547592	0.014091270044446	-0.0932652205228806
-6.95424509048462	-8.06667518615723	-12.7086400985718	-0.209649130702019	0.0138255506753922	-0.0935076400637627
-6.96450090408325	-8.06941223144531	-12.7138862609863	-0.209664031863213	0.0134741934016347	-0.0937072858214378
-6.9727520942688	-8.07199382781982	-12.7244071960449	-0.209695354104042	0.0131884636357427	-0.0940147638320923
-6.98374176025391	-8.07508850097656	-12.728798866272	-0.20978008210659	0.0129218436777592	-0.0942894443869591
-6.99192333221436	-8.07430648803711	-12.7357368469238	-0.209847912192345	0.0126086687669158	-0.0946134552359581
-7.00534152984619	-8.07746887207031	-12.7391862869263	-0.209846273064613	0.0123935136944056	-0.0947939530014992
-7.01539754867554	-8.08293724060059	-12.7438488006592	-0.209895491600037	0.0120815457776189	-0.095106229186058
-7.02852010726929	-8.085618019104	-12.7465143203735	-0.210010543465614	0.0117944432422519	-0.0954035818576813
-7.04172134399414	-8.0869312286377	-12.759859085083	-0.210097014904022	0.0116039412096143	-0.0956623703241348
-7.05283451080322	-8.08818912506104	-12.7615880966187	-0.210086584091187	0.011363236233592	-0.0959466621279716
-7.06163263320923	-8.09247493743896	-12.77197265625	-0.210218772292137	0.0111249703913927	-0.0962511077523232
-7.06999826431274	-8.09547328948975	-12.7717275619507	-0.210274532437325	0.0109429843723774	-0.096543051302433
-7.0813193321228	-8.09448051452637	-12.7802705764771	-0.210347577929497	0.0108744325116277	-0.0968533754348755
-7.08836030960083	-8.09589576721191	-12.7854557037354	-0.210391789674759	0.0106307752430439	-0.0971561223268509
-7.0984411239624	-8.09755992889404	-12.7871408462524	-0.210412248969078	0.0104946447536349	-0.0974347591400146
-7.10599136352539	-8.09982204437256	-12.7943391799927	-0.210521966218948	0.010301386937499	-0.0977072864770889
-7.10912799835205	-8.09938049316406	-12.7970943450928	-0.210649430751801	0.0101256463676691	-0.0979471877217293
-7.11734008789063	-8.09824752807617	-12.8027057647705	-0.210707202553749	0.00996413361281157	-0.0982469245791435
-7.12105846405029	-8.09965515136719	-12.8076391220093	-0.210799515247345	0.00985082797706127	-0.0985356494784355
-7.12378978729248	-8.09792995452881	-12.8057537078857	-0.210798740386963	0.00977095682173967	-0.0987318009138107
-7.12602281570435	-8.09675693511963	-12.8162698745728	-0.210858270525932	0.00958377029746771	-0.0989502891898155
-7.13190460205078	-8.0973949432373	-12.8184804916382	-0.210932686924934	0.00950524210929871	-0.0991198718547821
-7.13392543792725	-8.09912872314453	-12.8202133178711	-0.210974588990211	0.00928252842277288	-0.0993509292602539
-7.13676929473877	-8.09714889526367	-12.8200101852417	-0.211094230413437	0.00915004219859838	-0.09959626942873
-7.13827276229858	-8.09585762023926	-12.8244752883911	-0.211258247494698	0.00907201692461967	-0.0998456627130508
-7.1423487663269	-8.09206390380859	-12.8341503143311	-0.211262762546539	0.00889657158404589	-0.100021712481976
-7.14131736755371	-8.09185218811035	-12.8310012817383	-0.211318284273148	0.00885319150984287	-0.100257508456707
-7.14450788497925	-8.08919048309326	-12.8324785232544	-0.211424723267555	0.00873527862131596	-0.100466676056385
-7.14669704437256	-8.08848857879639	-12.8368225097656	-0.211417660117149	0.00865885708481073	-0.100687496364117
-7.14633083343506	-8.08551502227783	-12.8348684310913	-0.211523562669754	0.00851787813007832	-0.100841343402863
-7.14922904968262	-8.0851411819458	-12.8376293182373	-0.211563363671303	0.00841754488646984	-0.101035036146641
-7.14810800552368	-8.0856294631958	-12.8395833969116	-0.211612984538078	0.00832714699208736	-0.101243369281292
-7.14806842803955	-8.08275032043457	-12.8318185806274	-0.211670592427254	0.00822911038994789	-0.101348794996738
-7.1484375	-8.08062934875488	-12.8318901062012	-0.211739212274551	0.0081630228087306	-0.101587191224098
-7.15211534500122	-8.07962322235107	-12.8353252410889	-0.211847633123398	0.00805331487208605	-0.101681873202324
-7.15394115447998	-8.07733726501465	-12.8301467895508	-0.211905211210251	0.00800169724971056	-0.101838000118732
-7.15090942382813	-8.07511138916016	-12.8289384841919	-0.211953535676003	0.00797370076179504	-0.102033287286758
-7.15391254425049	-8.0731086730957	-12.8294734954834	-0.211978510022163	0.0079759806394577	-0.102141179144382
-7.15426588058472	-8.06985187530518	-12.8246545791626	-0.211991459131241	0.00783927645534277	-0.102341517806053
-7.15275526046753	-8.0660514831543	-12.815896987915	-0.211974993348122	0.0078024435788393	-0.102434501051903
-7.15080595016479	-8.06494426727295	-12.8169565200806	-0.212180390954018	0.00774484407156706	-0.102522403001785
-7.15204334259033	-8.0560131072998	-12.8022871017456	-0.212177947163582	0.00774100515991449	-0.102653697133064
-7.15426158905029	-8.05791854858398	-12.7909383773804	-0.212221726775169	0.00776164745911956	-0.102730974555016
-7.15717840194702	-8.05949211120605	-12.7969560623169	-0.21219539642334	0.00759166153147817	-0.102933652698994
-7.15834379196167	-8.06057167053223	-12.8037328720093	-0.212230354547501	0.00773023813962936	-0.103121340274811
-7.16145467758179	-8.06224632263184	-12.8013925552368	-0.212122306227684	0.0076068015769124	-0.103267706930637
-7.16257619857788	-8.05931282043457	-12.8020315170288	-0.21211513876915	0.00752940028905869	-0.103392139077187
-7.1682333946228	-8.06421756744385	-12.7993049621582	-0.212274447083473	0.00755310570821166	-0.103508435189724
-7.17191934585571	-8.06110572814941	-12.8100824356079	-0.212170109152794	0.00741666834801435	-0.103648409247398
-7.17354488372803	-8.06087970733643	-12.8012409210205	-0.212190061807632	0.0073560131713748	-0.103783391416073
-7.17758131027222	-8.06139659881592	-12.7943935394287	-0.212264180183411	0.00725748483091593	-0.103871278464794
-7.17854738235474	-8.05824947357178	-12.7957525253296	-0.21219527721405	0.00720862485468388	-0.104013651609421
-7.18320751190186	-8.05562591552734	-12.7930154800415	-0.212212428450584	0.00716359401121736	-0.104068741202354
-7.18801879882813	-8.05563259124756	-12.7828588485718	-0.212259635329247	0.00707438495010138	-0.10423170030117
-7.19214057922363	-8.05870532989502	-12.7792568206787	-0.212369382381439	0.00696006882935762	-0.104407630860806
-7.19888257980347	-8.05428028106689	-12.7776432037354	-0.212329745292664	0.00688569853082299	-0.104458719491959
-7.20225095748901	-8.05648899078369	-12.7817430496216	-0.212413504719734	0.00678305746987462	-0.104597046971321
-7.20713043212891	-8.05532741546631	-12.780779838562	-0.212444141507149	0.00662016542628407	-0.104718253016472
-7.21022844314575	-8.05245208740234	-12.7790594100952	-0.212492793798447	0.00667253322899342	-0.104915454983711
-7.21230316162109	-8.05362510681152	-12.7862024307251	-0.212547048926353	0.00657946616411209	-0.105043895542622
-7.22040414810181	-8.05774974822998	-12.7790861129761	-0.212532103061676	0.00647220434620976	-0.105121977627277
-7.22333002090454	-8.057297706604	-12.7812576293945	-0.21254500746727	0.00646985555067658	-0.105351887643337
-7.22846984863281	-8.06065559387207	-12.7851114273071	-0.212512344121933	0.00643436284735799	-0.105431787669659
-7.22959041595459	-8.06050682067871	-12.7901210784912	-0.212565913796425	0.00635361857712269	-0.105537228286266
-7.23319959640503	-8.06373596191406	-12.791464805603	-0.212589278817177	0.00639297161251307	-0.105691753327847
-7.23654413223267	-8.06308078765869	-12.7915468215942	-0.212563127279282	0.00637373328208923	-0.105763904750347
-7.23940324783325	-8.0623083114624	-12.7925415039063	-0.21263661980629	0.00620503257960081	-0.105922572314739
-7.24573469161987	-8.06413459777832	-12.7906732559204	-0.212741389870644	0.00618403824046254	-0.105961129069328
-7.24592065811157	-8.06630420684814	-12.7895460128784	-0.21269902586937	0.00617120740935206	-0.106086485087872
-7.24936962127686	-8.06436729431152	-12.7835960388184	-0.212785020470619	0.00614619348198175	-0.106186099350452
-7.25386571884155	-8.06139183044434	-12.7845401763916	-0.212828427553177	0.00615410599857569	-0.106295883655548
-7.25617074966431	-8.06158542633057	-12.7831363677979	-0.212856292724609	0.00610511656850576	-0.106411091983318
-7.25582647323608	-8.06339836120605	-12.7889137268066	-0.212981849908829	0.00599016062915325	-0.106502003967762
-7.25977849960327	-8.06030368804932	-12.7872676849365	-0.213000327348709	0.00600534956902266	-0.106569208204746
-7.25738477706909	-8.05940818786621	-12.7956323623657	-0.213009119033813	0.00594456354156137	-0.106714591383934
-7.25675821304321	-8.05506038665771	-12.8025732040405	-0.213079899549484	0.00588175794109702	-0.106761559844017
-7.25742292404175	-8.0540885925293	-12.7984685897827	-0.213178008794785	0.00585282640531659	-0.106786154210567
-7.25462627410889	-8.05109214782715	-12.7953109741211	-0.213319420814514	0.00590722588822246	-0.106858901679516
-7.25525236129761	-8.05079078674316	-12.7995319366455	-0.213332548737526	0.00592407630756497	-0.106827154755592
-7.2521071434021	-8.04898166656494	-12.7978439331055	-0.213358119130135	0.00585748394951224	-0.106964714825153
-7.25511932373047	-8.04835319519043	-12.8078889846802	-0.213357046246529	0.00594948977231979	-0.106993824243546
-7.25003623962402	-8.05075836181641	-12.81418800354	-0.213457897305489	0.00586555525660515	-0.10710297524929
-7.2488751411438	-8.04739284515381	-12.8152694702148	-0.213525503873825	0.00587841868400574	-0.10710047185421
-7.24634790420532	-8.04685211181641	-12.8170051574707	-0.213573396205902	0.00597614469006658	-0.107130646705627
-7.24864625930786	-8.04438018798828	-12.8252010345459	-0.21360145509243	0.00593393202871084	-0.107187278568745
-7.24561882019043	-8.04561233520508	-12.8258285522461	-0.21364027261734	0.00595924351364374	-0.107189878821373
-7.23755359649658	-8.04238510131836	-12.8251371383667	-0.213684678077698	0.0059782862663269	-0.107219383120537
-7.23736047744751	-8.03690624237061	-12.824330329895	-0.213651672005653	0.00601072935387492	-0.107161588966846
-7.23067951202393	-8.03728294372559	-12.8232879638672	-0.213779002428055	0.00599941704422235	-0.107200540602207
-7.23157930374146	-8.03535652160645	-12.8144874572754	-0.213783085346222	0.00598252192139626	-0.107161432504654
-7.22783088684082	-8.03177547454834	-12.8166494369507	-0.213841885328293	0.00605554739013314	-0.107138365507126
-7.22520446777344	-8.02921676635742	-12.8165321350098	-0.213887184858322	0.00603248970583081	-0.107178524136543
-7.22173118591309	-8.0285120010376	-12.8167285919189	-0.21387904882431	0.00611083023250103	-0.107121795415878
-7.2234001159668	-8.02201557159424	-12.8157939910889	-0.213928714394569	0.00611402373760939	-0.107190437614918
-7.21677494049072	-8.02417755126953	-12.8187351226807	-0.21398937702179	0.00616347137838602	-0.107155032455921
-7.21745920181274	-8.02340507507324	-12.8123931884766	-0.213954910635948	0.00618654955178499	-0.107191197574139
-7.21554851531982	-8.02125930786133	-12.8185920715332	-0.213968724012375	0.00626741908490658	-0.107157468795776
-7.21221113204956	-8.01911354064941	-12.8173847198486	-0.21401035785675	0.00624396838247776	-0.107176154851913
-7.21524381637573	-8.01986312866211	-12.8167705535889	-0.214092954993248	0.00635096291080117	-0.107144147157669
-7.20897769927979	-8.01727104187012	-12.818172454834	-0.214115157723427	0.00634197006002069	-0.107145383954048
-7.20787143707275	-8.0162878036499	-12.8124370574951	-0.214196979999542	0.00643025944009423	-0.10722291469574
-7.20528221130371	-8.01700210571289	-12.8147268295288	-0.214244157075882	0.00639308197423816	-0.10717948526144
-7.20469236373901	-8.01397609710693	-12.8199634552002	-0.214200839400291	0.0064462530426681	-0.107189528644085
-7.20148754119873	-8.01429271697998	-12.8194465637207	-0.214261621236801	0.00644958531484008	-0.107129961252213
-7.20119142532349	-8.01429462432861	-12.8160400390625	-0.214328899979591	0.00640344945713878	-0.107179470360279
-7.19988775253296	-8.01216316223145	-12.8187303543091	-0.214316293597221	0.006546167191118	-0.107245177030563
-7.19715023040771	-8.01155376434326	-12.8185548782349	-0.214350402355194	0.00648606242612004	-0.107251584529877
-7.20116138458252	-8.01026058197021	-12.8105792999268	-0.214351207017899	0.00655252346768975	-0.107241079211235
-7.19936800003052	-8.00785064697266	-12.8132057189941	-0.214412361383438	0.0065643978305161	-0.10727708786726
-7.19644165039063	-8.01005458831787	-12.8107986450195	-0.214447572827339	0.00663022184744477	-0.107267878949642
-7.19840002059937	-8.01066303253174	-12.8119745254517	-0.214545071125031	0.00669066281989217	-0.107287056744099
-7.19881057739258	-8.00704193115234	-12.8012208938599	-0.214546918869019	0.00665507093071938	-0.107362538576126
-7.19577836990356	-8.00893211364746	-12.7970666885376	-0.214635416865349	0.00672508915886283	-0.107355356216431
-7.19491338729858	-8.00634670257568	-12.7960958480835	-0.214692503213882	0.00673964153975248	-0.107430554926395
-7.19726324081421	-8.00237083435059	-12.8001976013184	-0.214749917387962	0.00683075841516256	-0.107482269406319
-7.19405651092529	-8.001296043396	-12.7930250167847	-0.214809447526932	0.00674139615148306	-0.10754169523716
-7.19566249847412	-7.99986696243286	-12.7917022705078	-0.214828804135323	0.0068087624385953	-0.107530750334263
-7.19345617294312	-7.9991888999939	-12.796217918396	-0.214933261275291	0.00682421866804361	-0.107588045299053
-7.19117784500122	-7.99883651733398	-12.7934379577637	-0.215000048279762	0.00687157828360796	-0.107611536979675
-7.19302845001221	-7.99631786346436	-12.7929964065552	-0.21505831182003	0.00682460842654109	-0.107618935406208
-7.19185256958008	-7.99614524841309	-12.7909269332886	-0.215138256549835	0.00686689279973507	-0.107719905674458
-7.19072103500366	-7.9953236579895	-12.7878503799438	-0.215167462825775	0.00687098316848278	-0.107651174068451
-7.18988847732544	-7.99346590042114	-12.7898187637329	-0.215236693620682	0.00680497894063592	-0.107688546180725
-7.18908929824829	-7.99410533905029	-12.7917213439941	-0.215302348136902	0.00688502471894026	-0.107726573944092
-7.18498802185059	-7.99407577514648	-12.7886228561401	-0.215254604816437	0.00678712129592896	-0.107723705470562
-7.18299436569214	-7.99063062667847	-12.793098449707	-0.215349316596985	0.00678418856114149	-0.107703685760498
-7.18331480026245	-7.99150657653809	-12.7943773269653	-0.215378284454346	0.006754987873137	-0.107730805873871
-7.18013477325439	-7.99150037765503	-12.7902698516846	-0.215453580021858	0.00683956686407328	-0.107726700603962
-7.1790337562561	-7.98776197433472	-12.7920608520508	-0.215455070137978	0.00684582721441984	-0.107726469635963
-7.18021821975708	-7.98979139328003	-12.7898626327515	-0.215502962470055	0.00691215507686138	-0.107763402163982
-7.17972421646118	-7.98800754547119	-12.7928066253662	-0.215560048818588	0.00688735255971551	-0.107726044952869
-7.17905044555664	-7.98691177368164	-12.7946605682373	-0.215624034404755	0.00685988366603851	-0.107687681913376
-7.17907667160034	-7.98723173141479	-12.792290687561	-0.215629518032074	0.00694169569760561	-0.107695683836937
-7.17417001724243	-7.98734569549561	-12.7916574478149	-0.215659514069557	0.0069200498983264	-0.107666611671448
-7.17241525650024	-7.98742628097534	-12.7960004806519	-0.215649053454399	0.00696847587823868	-0.107700310647488
-7.17140579223633	-7.98690986633301	-12.790997505188	-0.21574755012989	0.00699493754655123	-0.107685796916485
-7.16861629486084	-7.9863600730896	-12.7949571609497	-0.215665936470032	0.00693551823496819	-0.107670225203037
-7.16672515869141	-7.98799610137939	-12.8006401062012	-0.215729802846909	0.00687490869313478	-0.107632726430893
-7.16915416717529	-7.98798036575317	-12.8036441802979	-0.215720400214195	0.00697325076907873	-0.107674814760685
-7.16360330581665	-7.98697280883789	-12.8093233108521	-0.215751186013222	0.0069749653339386	-0.107713080942631
-7.16372632980347	-7.98593616485596	-12.8135528564453	-0.215735659003258	0.00695749511942267	-0.107646770775318
-7.16159534454346	-7.98841381072998	-12.8205575942993	-0.215786099433899	0.00689464202150702	-0.107639007270336
-7.16039848327637	-7.98551177978516	-12.8206701278687	-0.215771198272705	0.00691845128312707	-0.107667684555054
-7.15875387191772	-7.98544597625732	-12.8309288024902	-0.215734750032425	0.00695105409249663	-0.107620418071747
-7.15706777572632	-7.98691272735596	-12.8381490707397	-0.215786173939705	0.00696735642850399	-0.107616022229195
-7.1591420173645	-7.98794746398926	-12.836950302124	-0.215793535113335	0.00696814665570855	-0.10755630582571
-7.1557445526123	-7.98643445968628	-12.8448867797852	-0.215804472565651	0.00693268841132522	-0.10751648247242
-7.15386199951172	-7.98529672622681	-12.8530607223511	-0.215780347585678	0.00690813781693578	-0.107494547963142
-7.15349102020264	-7.98496294021606	-12.8631572723389	-0.215814813971519	0.00697192875668406	-0.107380107045174
-7.15161180496216	-7.98488235473633	-12.8666200637817	-0.215780988335609	0.00690687075257301	-0.107358179986477
-7.15118598937988	-7.9874095916748	-12.8744049072266	-0.215748831629753	0.00695568788796663	-0.107268944382668
-7.14830875396729	-7.98523998260498	-12.8823375701904	-0.215752825140953	0.00691804196685553	-0.107217013835907
-7.14720916748047	-7.98835706710815	-12.8815479278564	-0.215764209628105	0.00697560887783766	-0.10714665055275
-7.14823579788208	-7.98805046081543	-12.8861541748047	-0.215731024742126	0.00699632614850998	-0.107054382562637
-7.14380216598511	-7.98719024658203	-12.8893327713013	-0.21576189994812	0.00705118523910642	-0.106997705996037
-7.14458131790161	-7.98942947387695	-12.8979740142822	-0.215688139200211	0.00713566457852721	-0.106895662844181
-7.13787174224854	-7.99086904525757	-12.8987970352173	-0.215677499771118	0.00716959917917848	-0.106813207268715
-7.13568305969238	-7.99325275421143	-12.9037628173828	-0.215679168701172	0.00726340152323246	-0.106703013181686
-7.13293123245239	-7.99311113357544	-12.9072856903076	-0.215670555830002	0.00737649668008089	-0.106588594615459
-7.13350582122803	-7.99440145492554	-12.9117116928101	-0.215573653578758	0.00746226124465466	-0.106505811214447
-7.12654113769531	-7.99460506439209	-12.9096918106079	-0.215577259659767	0.00748740928247571	-0.106363035738468
-7.1253342628479	-7.99411582946777	-12.913384437561	-0.215596437454224	0.00759280240163207	-0.106245197355747
-7.12049913406372	-7.99401712417603	-12.9170980453491	-0.215634420514107	0.00767280161380768	-0.10611829906702
-7.11646890640259	-7.99292755126953	-12.9192132949829	-0.215569198131561	0.0077579328790307	-0.106006592512131
-7.11006450653076	-7.9968729019165	-12.9179153442383	-0.21558703482151	0.00783219188451767	-0.105832748115063
-7.10738086700439	-7.99501514434814	-12.918963432312	-0.215449467301369	0.00789610575884581	-0.105674751102924
-7.1019082069397	-7.99522686004639	-12.9297790527344	-0.215428471565247	0.00800258759409189	-0.10554214566946
-7.09912872314453	-7.99603891372681	-12.9315376281738	-0.215421497821808	0.008072504773736	-0.105394333600998
-7.09490060806274	-7.99678516387939	-12.9319534301758	-0.215451315045357	0.00815652497112751	-0.105211362242699
-7.08811187744141	-7.99668264389038	-12.9394683837891	-0.215368181467056	0.00821844208985567	-0.105106972157955
-7.08317899703979	-7.99452543258667	-12.9417448043823	-0.215299546718597	0.00823535118252039	-0.104917600750923
-7.08371639251709	-7.99717473983765	-12.9446306228638	-0.215349048376083	0.00823229737579823	-0.104736045002937
-7.07939004898071	-7.99864912033081	-12.9496374130249	-0.215288996696472	0.00838081073015928	-0.104586705565453
-7.0761342048645	-7.99760961532593	-12.9479274749756	-0.215211763978004	0.00846951734274626	-0.104497641324997
-7.0720648765564	-8.00047874450684	-12.952808380127	-0.215285629034042	0.00841438211500645	-0.104333080351353
-7.07161951065063	-8.00276565551758	-12.9521808624268	-0.215187922120094	0.00849924329668283	-0.104146003723145
-7.06591272354126	-7.99963712692261	-12.9496355056763	-0.215179830789566	0.00859309174120426	-0.104065947234631
-7.06445789337158	-8.00020122528076	-12.9463834762573	-0.215182825922966	0.00866463594138622	-0.103864893317223
-7.06443405151367	-8.00227928161621	-12.9431686401367	-0.215190351009369	0.0086754709482193	-0.103725589811802
-7.0592041015625	-8.00290203094482	-12.9450216293335	-0.215112805366516	0.0086827352643013	-0.103566534817219
-7.05739974975586	-8.00353622436523	-12.9379844665527	-0.215071097016335	0.00878706760704517	-0.103390097618103
-7.05520677566528	-8.00690269470215	-12.9367437362671	-0.215102136135101	0.00879047438502312	-0.103298977017403
-7.05621147155762	-8.00906753540039	-12.9308414459229	-0.215131282806396	0.00888693705201149	-0.103101968765259
-7.05409288406372	-8.00787353515625	-12.9316024780273	-0.215085878968239	0.00897863321006298	-0.102969631552696
-7.04926204681396	-8.00849056243896	-12.9308948516846	-0.215066328644753	0.00897314120084047	-0.102857612073421
-7.04982948303223	-8.0097713470459	-12.9231719970703	-0.215054541826248	0.00906532257795334	-0.102701507508755
-7.04499530792236	-8.00920104980469	-12.9191884994507	-0.21505568921566	0.00906647555530071	-0.102534338831902
-7.04226970672607	-8.00752353668213	-12.9135837554932	-0.215042144060135	0.00918050017207861	-0.102454923093319
-7.0421724319458	-8.01060104370117	-12.9160575866699	-0.215042248368263	0.00917110592126846	-0.102250687777996
-7.0409631729126	-8.01147651672363	-12.9161338806152	-0.215038418769836	0.00925794243812561	-0.10214976221323
-7.03705930709839	-8.00970935821533	-12.9057121276855	-0.215033203363419	0.00933739729225636	-0.101968087255955
-7.03045606613159	-8.00804615020752	-12.9025211334229	-0.215022027492523	0.00914987828582525	-0.101851664483547
-7.03082752227783	-8.00860977172852	-12.9050788879395	-0.215022251009941	0.00933017022907734	-0.101712360978127
-7.02628374099731	-8.01044368743896	-12.9064769744873	-0.214907854795456	0.00930248573422432	-0.101525276899338
-7.0254545211792	-8.01103782653809	-12.9066724777222	-0.214986756443977	0.00929334200918674	-0.10139188170433
-7.02479314804077	-8.01231002807617	-12.9001636505127	-0.214982286095619	0.00938388053327799	-0.101341567933559
-7.02306652069092	-8.01110458374023	-12.9009046554565	-0.214901298284531	0.00929530058056116	-0.101144790649414
-7.01818466186523	-8.0152416229248	-12.8971662521362	-0.21490740776062	0.00929262116551399	-0.101071946322918
-7.01868152618408	-8.01554489135742	-12.8844079971313	-0.214871540665627	0.00927868764847517	-0.100948162376881
-7.01833486557007	-8.01673412322998	-12.8869218826294	-0.214842110872269	0.00938093010336161	-0.10091307759285
-7.01515483856201	-8.01532936096191	-12.8820285797119	-0.214910998940468	0.00935845077037811	-0.100752681493759
-7.01334762573242	-8.01824474334717	-12.881685256958	-0.214923992753029	0.00933037139475346	-0.100675538182259
-7.01180791854858	-8.01701641082764	-12.8800268173218	-0.214881241321564	0.00932430196553469	-0.100654169917107
-7.01249837875366	-8.01985263824463	-12.8770732879639	-0.214896395802498	0.00937825720757246	-0.100582122802734
-7.0115180015564	-8.01978969573975	-12.8747148513794	-0.214871197938919	0.00929263327270746	-0.100536577403545
-7.01386690139771	-8.02372169494629	-12.8654632568359	-0.214953079819679	0.00939212180674076	-0.100475169718266
-7.0114107131958	-8.02156925201416	-12.8673763275146	-0.215030536055565	0.00936494767665863	-0.100458152592182
-7.00982046127319	-8.01926898956299	-12.870343208313	-0.215115875005722	0.00933433417230845	-0.100439451634884
-7.00809240341187	-8.02112102508545	-12.8644943237305	-0.215095892548561	0.00932465214282274	-0.100373357534409
-7.00611162185669	-8.01762294769287	-12.8632526397705	-0.215151101350784	0.00934619549661875	-0.100378565490246
-7.0023193359375	-8.01420783996582	-12.8684692382813	-0.215204119682312	0.009321010671556	-0.100384257733822
-7.00618457794189	-8.01201248168945	-12.86683177948	-0.215260326862335	0.00934744253754616	-0.100327417254448
-7.00323486328125	-8.01025104522705	-12.8633766174316	-0.215407505631447	0.00931502226740122	-0.100341439247131
-6.99990892410278	-8.00730323791504	-12.8658847808838	-0.215426862239838	0.0093184057623148	-0.100400701165199
-6.99533891677856	-8.00347518920898	-12.8739213943481	-0.215492933988571	0.00924540963023901	-0.100426413118839
-6.99356889724731	-8.00180339813232	-12.8762311935425	-0.215594217181206	0.00923484656959772	-0.100415855646133
-6.99022054672241	-7.99703693389893	-12.8816089630127	-0.215621665120125	0.00916829518973827	-0.100515827536583
-6.99027252197266	-7.99617767333984	-12.8774709701538	-0.215708076953888	0.00912581011652946	-0.100498467683792
-6.98957395553589	-7.99283313751221	-12.8846921920776	-0.215791061520576	0.00907547399401665	-0.100621163845062
-6.98843240737915	-7.99326848983765	-12.889307975769	-0.215897709131241	0.00909628253430128	-0.100618705153465
-6.98595380783081	-7.99003839492798	-12.8950090408325	-0.215920835733414	0.00906318984925747	-0.100667633116245
-6.9824743270874	-7.9871072769165	-12.8971338272095	-0.215970620512962	0.00899614859372377	-0.100770324468613
-6.98412418365479	-7.98559474945068	-12.893141746521	-0.21599206328392	0.00892854016274214	-0.100830346345901
-6.98396730422974	-7.9848256111145	-12.8987617492676	-0.216116681694984	0.00892570707947016	-0.100948669016361
-6.98509693145752	-7.98058557510376	-12.8984355926514	-0.216215685009956	0.00892637390643358	-0.101051867008209
-6.98295974731445	-7.98230934143066	-12.8986206054688	-0.216238453984261	0.00881813373416662	-0.101200237870216
-6.98009347915649	-7.98017549514771	-12.8989191055298	-0.216373085975647	0.00893743149936199	-0.101314939558506
-6.98084735870361	-7.97376251220703	-12.8998203277588	-0.216264560818672	0.00889689009636641	-0.101360745728016
-6.97926235198975	-7.97354412078857	-12.8962268829346	-0.216392531991005	0.00885114632546902	-0.101455554366112
-6.98175621032715	-7.97040748596191	-12.8875541687012	-0.216439291834831	0.00887359585613012	-0.10155276954174
-6.97458076477051	-7.96862602233887	-12.8887920379639	-0.216561317443848	0.00883057154715061	-0.101659700274467
-6.97532939910889	-7.96208333969116	-12.8930435180664	-0.216556161642075	0.00883780047297478	-0.10172264277935
-6.97166204452515	-7.96315431594849	-12.8885288238525	-0.216598734259605	0.00887925922870636	-0.101885303854942
-6.97555875778198	-7.96274757385254	-12.8901462554932	-0.216753453016281	0.00884896423667669	-0.10194930434227
-6.97311925888062	-7.95981454849243	-12.8862771987915	-0.216800808906555	0.00889327563345432	-0.102077387273312
-6.97205305099487	-7.95482110977173	-12.8769559860229	-0.216731935739517	0.00885218754410744	-0.102186292409897
-6.96665143966675	-7.95051336288452	-12.8833694458008	-0.216796278953552	0.00878733675926924	-0.102267041802406
-6.96564388275146	-7.95239639282227	-12.8791360855103	-0.216792285442352	0.00879941787570715	-0.102318078279495
-6.96517133712769	-7.94907760620117	-12.8714094161987	-0.216827169060707	0.00879720225930214	-0.102441780269146
-6.96444845199585	-7.94652128219604	-12.8630723953247	-0.216877847909927	0.00880994740873575	-0.102438800036907
-6.96099233627319	-7.9441614151001	-12.8717784881592	-0.216891020536423	0.00879358593374491	-0.102492772042751
-6.95891761779785	-7.94238328933716	-12.8605766296387	-0.216906785964966	0.00872157979756594	-0.102554954588413
-6.9565167427063	-7.93835830688477	-12.8582105636597	-0.216899573802948	0.00883159413933754	-0.102643884718418
-6.9552526473999	-7.93782138824463	-12.8576984405518	-0.216863334178925	0.00874438788741827	-0.102687641978264
-6.95220232009888	-7.93452215194702	-12.8549146652222	-0.216868489980698	0.00871351547539234	-0.10277520865202
-6.95444536209106	-7.93484210968018	-12.8547391891479	-0.216861248016357	0.00881020445376635	-0.102844953536987
-6.94905805587769	-7.93100833892822	-12.8466730117798	-0.21681210398674	0.00870395079255104	-0.102902442216873
-6.94635009765625	-7.93087482452393	-12.8430318832397	-0.216795518994331	0.0087378416210413	-0.103032499551773
-6.94590520858765	-7.92781209945679	-12.8406019210815	-0.216812938451767	0.00871901493519545	-0.103103443980217
-6.94525241851807	-7.92531824111938	-12.8388748168945	-0.216756984591484	0.00866054929792881	-0.103173211216927
-6.94572591781616	-7.92664861679077	-12.8257112503052	-0.216715410351753	0.0085908304899931	-0.103238515555859
-6.94718790054321	-7.92323875427246	-12.8252248764038	-0.216703042387962	0.00861848890781403	-0.103327065706253
-6.94455909729004	-7.92232131958008	-12.8294372558594	-0.216659590601921	0.00858965422958136	-0.103367403149605
-6.94575071334839	-7.91962575912476	-12.8296632766724	-0.216580167412758	0.00849394593387842	-0.103455580770969
-6.94689702987671	-7.92225408554077	-12.8301677703857	-0.216557934880257	0.00848422851413488	-0.103549353778362
-6.94798755645752	-7.9217324256897	-12.838454246521	-0.216582000255585	0.00838659983128309	-0.103681027889252
-6.95536470413208	-7.92050170898438	-12.8446245193481	-0.216434925794601	0.00834882538765669	-0.103782497346401
-6.95479965209961	-7.92399597167969	-12.8376712799072	-0.216470032930374	0.00827571097761393	-0.103922717273235
-6.95814323425293	-7.91990613937378	-12.8502159118652	-0.216357976198196	0.00819069799035788	-0.104091972112656
-6.96478796005249	-7.92603826522827	-12.8484792709351	-0.216334491968155	0.00820807181298733	-0.104218870401382
-6.96606302261353	-7.92474842071533	-12.857349395752	-0.216205656528473	0.00819243397563696	-0.104373261332512
-6.97163724899292	-7.92898988723755	-12.8552627563477	-0.216195851564407	0.00808212626725435	-0.104514122009277
-6.97618675231934	-7.93183135986328	-12.8489456176758	-0.216168537735939	0.00817726086825132	-0.104680240154266
-6.98139953613281	-7.93118858337402	-12.8572378158569	-0.216104596853256	0.00808025989681482	-0.104800038039684
-6.98518228530884	-7.93479013442993	-12.8622751235962	-0.216105192899704	0.00806399621069431	-0.104981869459152
-6.98900556564331	-7.93338584899902	-12.8633699417114	-0.216011449694633	0.00807405263185501	-0.105133965611458
-6.99147176742554	-7.93516159057617	-12.8627910614014	-0.216029897332191	0.00807091593742371	-0.105248004198074
-6.99239635467529	-7.93189764022827	-12.871527671814	-0.215871825814247	0.00800731219351292	-0.105407387018204
-6.99549579620361	-7.93764066696167	-12.8790454864502	-0.215865805745125	0.00799816753715277	-0.105540491640568
-6.99839687347412	-7.93669462203979	-12.8755741119385	-0.215879485011101	0.00808868464082479	-0.105714127421379
-7.002357006073	-7.93897914886475	-12.8812732696533	-0.215869694948196	0.00806818623095751	-0.105889387428761
-7.00059938430786	-7.93816089630127	-12.8898668289185	-0.215854197740555	0.00800339784473181	-0.106037460267544
-7.00568294525146	-7.94229316711426	-12.889422416687	-0.215869680047035	0.00807577278465033	-0.10615947842598
-7.00431728363037	-7.93765878677368	-12.8980436325073	-0.21585901081562	0.00820149481296539	-0.106311045587063
-7.00507974624634	-7.94100952148438	-12.9074602127075	-0.215740770101547	0.00822990853339434	-0.106461942195892
-7.00549697875977	-7.94327783584595	-12.8994493484497	-0.215741991996765	0.00825386215001345	-0.1065993309021
-7.00940465927124	-7.94576215744019	-12.9119453430176	-0.215810686349869	0.0083722285926342	-0.106809914112091
-7.01308727264404	-7.94379568099976	-12.9190235137939	-0.215704530477524	0.00838012713938951	-0.106936417520046
-7.01018619537354	-7.94739818572998	-12.9197826385498	-0.215748935937881	0.00851304177194834	-0.107098542153835
-7.01011753082275	-7.94578790664673	-12.9218368530273	-0.215746939182281	0.00853230617940426	-0.10717897862196
-7.00744104385376	-7.94499588012695	-12.9291915893555	-0.215623542666435	0.00865806918591261	-0.10730654746294
-7.0066556930542	-7.94489049911499	-12.9395093917847	-0.215654715895653	0.00874770153313875	-0.107369609177113
-7.00547027587891	-7.94692420959473	-12.9389123916626	-0.215688735246658	0.00880807731300592	-0.107452042400837
-7.00486660003662	-7.94459438323975	-12.9442939758301	-0.215668618679047	0.00888016540557146	-0.107606031000614
-7.00369215011597	-7.94185495376587	-12.9482498168945	-0.215686112642288	0.00901929661631584	-0.107671231031418
-7.00243139266968	-7.93921852111816	-12.952296257019	-0.215737283229828	0.00902705080807209	-0.107811540365219
-7.00267601013184	-7.94147157669067	-12.9582872390747	-0.215732604265213	0.00918751955032349	-0.107867889106274
-7.00025129318237	-7.93925189971924	-12.9552431106567	-0.215688794851303	0.0092290947213769	-0.107917428016663
-6.99585247039795	-7.9379448890686	-12.9587049484253	-0.21571296453476	0.00933243706822395	-0.108083449304104
-6.99760627746582	-7.93763113021851	-12.967661857605	-0.215726628899574	0.00946295261383057	-0.108102709054947
-6.99493455886841	-7.9380030632019	-12.9637565612793	-0.215712934732437	0.00953578948974609	-0.10820709168911
-6.99142265319824	-7.93626880645752	-12.9591484069824	-0.215764909982681	0.00970531813800335	-0.108283743262291
-6.99241590499878	-7.93467426300049	-12.9640989303589	-0.215793177485466	0.0097913546487689	-0.108327768743038
-6.99169969558716	-7.93272352218628	-12.9641933441162	-0.215826943516731	0.00990177318453789	-0.108406729996204
-6.98461723327637	-7.93362760543823	-12.9651622772217	-0.215827003121376	0.0100048966705799	-0.108447335660458
-6.98287200927734	-7.93189191818237	-12.9599695205688	-0.215788975358009	0.0100831650197506	-0.108513467013836
-6.98027372360229	-7.93204116821289	-12.9629240036011	-0.21589957177639	0.0102914571762085	-0.108560010790825
-6.97875022888184	-7.92961692810059	-12.9578008651733	-0.21576252579689	0.0103115141391754	-0.108597859740257
-6.97392463684082	-7.9282488822937	-12.9519014358521	-0.215767428278923	0.010410575196147	-0.108614973723888
-6.97618246078491	-7.93004941940308	-12.9485759735107	-0.215854287147522	0.0106074176728725	-0.108661703765392
-6.97560930252075	-7.92583751678467	-12.9503211975098	-0.215880766510963	0.0106749897822738	-0.108650676906109
-6.96712350845337	-7.92811965942383	-12.9386758804321	-0.21589794754982	0.0107053248211741	-0.108703032135963
-6.96923637390137	-7.92397928237915	-12.9345598220825	-0.215943187475204	0.0109346946701407	-0.108691960573196
-6.96589136123657	-7.92483949661255	-12.9386606216431	-0.215864554047585	0.0110429143533111	-0.108656451106071
-6.96185398101807	-7.92432546615601	-12.9292621612549	-0.215882122516632	0.011065537109971	-0.108632743358612
-6.96572780609131	-7.92132139205933	-12.9197683334351	-0.215987533330917	0.0112289544194937	-0.108666658401489
-6.96072816848755	-7.92231750488281	-12.9145917892456	-0.215971946716309	0.0114094140008092	-0.108606338500977
-6.96084451675415	-7.92009449005127	-12.9111852645874	-0.21593564748764	0.0114688742905855	-0.108573757112026
-6.95696020126343	-7.92316961288452	-12.9020175933838	-0.216021910309792	0.0115851471200585	-0.108505211770535
-6.95482206344604	-7.91971492767334	-12.8994569778442	-0.216071769595146	0.0116790700703859	-0.108486793935299
-6.95077610015869	-7.9194016456604	-12.8906602859497	-0.216125667095184	0.0119057577103376	-0.108486905694008
-6.95075273513794	-7.92068862915039	-12.8878183364868	-0.21609303355217	0.0119384238496423	-0.108439192175865
-6.94794845581055	-7.91754341125488	-12.8794221878052	-0.216184511780739	0.0120349423959851	-0.108398899435997
-6.946373462677	-7.91490459442139	-12.8692302703857	-0.216309010982513	0.0121847568079829	-0.108343690633774
-6.94774723052979	-7.9126091003418	-12.8730354309082	-0.216247007250786	0.0122658452019095	-0.108259148895741
-6.94138813018799	-7.91157007217407	-12.868748664856	-0.216324031352997	0.0123396702110767	-0.108231507241726
-6.94102907180786	-7.91246604919434	-12.8585062026978	-0.216440111398697	0.012511289678514	-0.108195796608925
-6.9422025680542	-7.90869188308716	-12.8637275695801	-0.216428235173225	0.0126543650403619	-0.1080666705966
-6.94008159637451	-7.90949821472168	-12.8560705184937	-0.216543912887573	0.0127536477521062	-0.108013965189457
-6.93748760223389	-7.90466737747192	-12.8519630432129	-0.216592133045197	0.0128426039591432	-0.107928812503815
-6.93690156936646	-7.90687274932861	-12.8539962768555	-0.216677993535995	0.0130282985046506	-0.107784822583199
-6.93381261825562	-7.90534448623657	-12.8514451980591	-0.216714635491371	0.0131368897855282	-0.107781611382961
-6.9280219078064	-7.90522003173828	-12.8519725799561	-0.216793015599251	0.0132377780973911	-0.107693940401077
-6.93192434310913	-7.90424680709839	-12.852499961853	-0.216935142874718	0.0133269317448139	-0.107572309672832
-6.92806911468506	-7.90562629699707	-12.8456287384033	-0.217002958059311	0.013508721254766	-0.107431173324585
-6.9219970703125	-7.89939212799072	-12.8431224822998	-0.217023491859436	0.0135649917647243	-0.107347212731838
-6.91769075393677	-7.89726495742798	-12.8440790176392	-0.217062309384346	0.013634230941534	-0.107216544449329
-6.91565752029419	-7.89758586883545	-12.8400897979736	-0.217156022787094	0.0137572903186083	-0.106999531388283
-6.91140604019165	-7.89693737030029	-12.8378477096558	-0.217225104570389	0.0138837927952409	-0.106928810477257
-6.91122484207153	-7.89398622512817	-12.8316164016724	-0.217260897159576	0.0140347685664892	-0.106739819049835
-6.90507316589355	-7.89330196380615	-12.8384599685669	-0.217386975884438	0.0140476692467928	-0.106577277183533
-6.90695095062256	-7.89655351638794	-12.8370656967163	-0.217372968792915	0.0141583755612373	-0.106390446424484
-6.90161228179932	-7.89412546157837	-12.8418664932251	-0.21748174726963	0.0143325962126255	-0.106302477419376
-6.90102529525757	-7.89882612228394	-12.8473625183105	-0.217443063855171	0.0144302872940898	-0.106124557554722
-6.89842128753662	-7.89962959289551	-12.8431024551392	-0.217484682798386	0.0144672868773341	-0.105986550450325
-6.89784908294678	-7.90170526504517	-12.8472585678101	-0.217594042420387	0.014636404812336	-0.105841048061848
-6.89589166641235	-7.89996385574341	-12.8490333557129	-0.217618495225906	0.0146962935104966	-0.105699434876442
-6.89207410812378	-7.90378904342651	-12.8481922149658	-0.217692583799362	0.0147245936095715	-0.105606786906719
-6.89077425003052	-7.90426826477051	-12.8465700149536	-0.217750668525696	0.0149100320413709	-0.10539735853672
-6.89049434661865	-7.90374755859375	-12.8508195877075	-0.217608094215393	0.015070310793817	-0.105287201702595
-6.88458156585693	-7.90546798706055	-12.851188659668	-0.217713668942451	0.0150891654193401	-0.105105087161064
-6.88866949081421	-7.90741014480591	-12.8464794158936	-0.217816695570946	0.0152102895081043	-0.104921512305737
-6.88621854782104	-7.90724325180054	-12.847225189209	-0.21772600710392	0.015419133938849	-0.104773245751858
-6.88265132904053	-7.90615081787109	-12.8458404541016	-0.217830076813698	0.0154401836916804	-0.104541480541229
-6.88227319717407	-7.90842771530151	-12.8429794311523	-0.217855200171471	0.0156186195090413	-0.104378946125507
-6.87675666809082	-7.90800285339355	-12.8428401947021	-0.217888623476028	0.015699977055192	-0.104235291481018
-6.87455463409424	-7.90904951095581	-12.835244178772	-0.217876508831978	0.0158336460590363	-0.103980481624603
-6.87136888504028	-7.910080909729	-12.8364849090576	-0.217937871813774	0.0159069281071424	-0.103806793689728
-6.86983060836792	-7.91181421279907	-12.8359813690186	-0.217819273471832	0.0160631947219372	-0.103524275124073
-6.8675012588501	-7.91145944595337	-12.8309764862061	-0.217934340238571	0.0162086337804794	-0.103357963263988
-6.86415004730225	-7.91506195068359	-12.8281307220459	-0.217961117625237	0.016286738216877	-0.103178918361664
-6.86222553253174	-7.91605281829834	-12.8251190185547	-0.217949166893959	0.0164417456835508	-0.103001914918423
-6.85935831069946	-7.91570329666138	-12.8229856491089	-0.217907875776291	0.0164958331733942	-0.102778591215611
-6.85562324523926	-7.91984033584595	-12.8290719985962	-0.217897936701775	0.0166294779628515	-0.102543391287327
-6.85351037979126	-7.92213678359985	-12.8230533599854	-0.217850387096405	0.0167756173759699	-0.102347515523434
-6.85259866714478	-7.92085361480713	-12.8195972442627	-0.217883706092834	0.0169568844139576	-0.102172620594501
-6.84414911270142	-7.92344903945923	-12.8209323883057	-0.217774927616119	0.0169499404728413	-0.101910933852196
-6.84400224685669	-7.9227352142334	-12.8175420761108	-0.217709735035896	0.0170548502355814	-0.101724877953529
-6.84256649017334	-7.92688846588135	-12.8210229873657	-0.21772064268589	0.0172279383987188	-0.101505845785141
-6.83774518966675	-7.92712736129761	-12.8170576095581	-0.217662632465363	0.0172954779118299	-0.101334378123283
-6.83906412124634	-7.92624235153198	-12.8249320983887	-0.217665210366249	0.0173398368060589	-0.101140789687634
-6.83325576782227	-7.93092250823975	-12.8238830566406	-0.21760456264019	0.0174346435815096	-0.100960284471512
-6.82942962646484	-7.93058109283447	-12.8258752822876	-0.217549011111259	0.0175328869372606	-0.100771375000477
-6.82663249969482	-7.93200063705444	-12.8282709121704	-0.21752642095089	0.0175294727087021	-0.100608669221401
-6.83266544342041	-7.93809080123901	-12.8203468322754	-0.217489629983902	0.0176735706627369	-0.100408174097538
-6.827965259552	-7.93646430969238	-12.8164491653442	-0.217501387000084	0.0177632793784142	-0.100317560136318
-6.83177709579468	-7.93657207489014	-12.8195686340332	-0.217456966638565	0.0178851112723351	-0.100105658173561
-6.82927274703979	-7.94334840774536	-12.8228816986084	-0.217442125082016	0.0179168153554201	-0.0999102890491486
-6.82800102233887	-7.94302129745483	-12.8143072128296	-0.217374548316002	0.0180406887084246	-0.099849596619606
-6.83255386352539	-7.94544219970703	-12.82044506073	-0.217358067631721	0.0181574244052172	-0.0997152999043465
-6.83191108703613	-7.94682121276855	-12.817211151123	-0.217411786317825	0.0182805377990007	-0.0995922163128853
-6.83540153503418	-7.95305967330933	-12.8137016296387	-0.217404708266258	0.0183797981590033	-0.0994885712862015
-6.83686208724976	-7.95252513885498	-12.8172464370728	-0.217379689216614	0.0184428803622723	-0.0994152128696442
-6.83877611160278	-7.95584774017334	-12.8188095092773	-0.217339411377907	0.0185597613453865	-0.0993549451231956
-6.83693647384644	-7.95539617538452	-12.8257617950439	-0.217318803071976	0.0185928344726563	-0.0992326512932777
-6.84172439575195	-7.95972156524658	-12.8164892196655	-0.217326641082764	0.0188558604568243	-0.099161371588707
-6.84117317199707	-7.95925140380859	-12.8205184936523	-0.217274695634842	0.0188250858336687	-0.0990798398852348
-6.8423810005188	-7.96253681182861	-12.8207330703735	-0.217322677373886	0.0189037658274174	-0.0990128368139267
-6.84487104415894	-7.96635770797729	-12.8236503601074	-0.21732696890831	0.019008956849575	-0.0988809913396835
-6.83937215805054	-7.96592044830322	-12.8238229751587	-0.217334061861038	0.0191806964576244	-0.0988103672862053
-6.84222507476807	-7.96357774734497	-12.8276872634888	-0.217271253466606	0.019227497279644	-0.0987835824489594
-6.84230518341064	-7.96938323974609	-12.8291912078857	-0.217233091592789	0.0193551387637854	-0.0986926779150963
-6.84285974502563	-7.97160816192627	-12.8275346755981	-0.217288538813591	0.0194923058152199	-0.0986603870987892
-6.84587717056274	-7.97092008590698	-12.8279619216919	-0.217195808887482	0.019624138250947	-0.0986408740282059
-6.8451566696167	-7.97521066665649	-12.8295259475708	-0.217205002903938	0.0197581499814987	-0.0985993519425392
-6.84409999847412	-7.97851181030273	-12.8368797302246	-0.217254787683487	0.0198964066803455	-0.0985822454094887
-6.84387254714966	-7.97729539871216	-12.8514633178711	-0.217179238796234	0.0200941506773233	-0.0985671877861023
-6.84159374237061	-7.98242712020874	-12.8497104644775	-0.217098638415337	0.0201347917318344	-0.0985325798392296
-6.84246635437012	-7.98653316497803	-12.8479499816895	-0.217045187950134	0.0202301405370235	-0.0985368341207504
-6.84509086608887	-7.9835033416748	-12.8498773574829	-0.217124074697495	0.0204498302191496	-0.0986128598451614
-6.84626817703247	-7.98738241195679	-12.8608675003052	-0.217117324471474	0.0205180570483208	-0.0985768064856529
-6.84340333938599	-7.98873662948608	-12.8654794692993	-0.217057064175606	0.0206296667456627	-0.0986340641975403
-6.84687185287476	-7.99161148071289	-12.8643074035645	-0.217057451605797	0.0208141561597586	-0.0986588597297668
-6.84733152389526	-7.99313545227051	-12.8727922439575	-0.217023447155952	0.020945506170392	-0.0986224114894867
-6.84708309173584	-7.99657535552979	-12.8711919784546	-0.217088967561722	0.0210407637059689	-0.0986456200480461
-6.85178375244141	-7.99901247024536	-12.8765058517456	-0.21714785695076	0.0212116111069918	-0.0987675786018372
-6.85239124298096	-8.001051902771	-12.8830308914185	-0.217166259884834	0.0214280318468809	-0.0987631529569626
-6.85563611984253	-7.99855136871338	-12.8818454742432	-0.217122107744217	0.0215592887252569	-0.0988305062055588
-6.85528707504272	-8.00232410430908	-12.8849487304688	-0.217186585068703	0.0216836370527744	-0.0988574624061584
-6.85325622558594	-8.00111103057861	-12.8902521133423	-0.217125117778778	0.0219041425734758	-0.0989418253302574
-6.84975624084473	-8.00078678131104	-12.8892841339111	-0.217126414179802	0.0220431759953499	-0.0990003943443298
-6.85249328613281	-8.00254726409912	-12.9019355773926	-0.217059776186943	0.0221940223127604	-0.0990543812513351
-6.85313892364502	-8.00116157531738	-12.8985233306885	-0.217056021094322	0.0223139487206936	-0.0990669280290604
-6.85158538818359	-8.00128269195557	-12.9017715454102	-0.217147767543793	0.0224885027855635	-0.0991709008812904
-6.84981441497803	-7.99771404266357	-12.9124660491943	-0.217075407505035	0.0226152185350657	-0.0992374569177628
-6.84591722488403	-8.00124740600586	-12.9157772064209	-0.217064470052719	0.0227317214012146	-0.0993359610438347
-6.84478139877319	-8.0021448135376	-12.9191560745239	-0.217230409383774	0.0229088347405195	-0.0994390249252319
-6.8462061882019	-8.00010299682617	-12.9204092025757	-0.217131167650223	0.0229776967316866	-0.0995141640305519
-6.84329748153687	-8.00012588500977	-12.9210567474365	-0.217219159007072	0.0230877753347158	-0.0995646268129349
-6.84527587890625	-7.99972820281982	-12.9155416488647	-0.217278987169266	0.0232272930443287	-0.0996794477105141
-6.84160375595093	-7.99872779846191	-12.919716835022	-0.217313572764397	0.023397384211421	-0.0997618213295937
-6.84106397628784	-7.99712562561035	-12.9181108474731	-0.217343106865883	0.0235014501959085	-0.0998521745204926
-6.83896446228027	-7.99716711044312	-12.9186487197876	-0.217382416129112	0.0236104130744934	-0.0999608263373375
-6.83936738967896	-7.99440145492554	-12.9125728607178	-0.217420607805252	0.0237144902348518	-0.100069798529148
-6.84352016448975	-7.99252796173096	-12.9163370132446	-0.217398479580879	0.0238993056118488	-0.100201442837715
-6.84336996078491	-7.99499177932739	-12.9164304733276	-0.217595815658569	0.0239473339170218	-0.100280903279781
-6.84497833251953	-7.99356937408447	-12.9118871688843	-0.217598646879196	0.0240914337337017	-0.10043178498745
-6.84614658355713	-7.99158811569214	-12.9074325561523	-0.217650935053825	0.0242171604186296	-0.100672394037247
-6.84633445739746	-7.99213838577271	-12.909707069397	-0.21759070456028	0.0242657382041216	-0.100756719708443
-6.84602785110474	-7.99079275131226	-12.9050483703613	-0.217688843607903	0.024386540055275	-0.100857324898243
-6.84964942932129	-7.99259948730469	-12.9053068161011	-0.21772375702858	0.0245655942708254	-0.101007618010044
-6.8505482673645	-7.98851490020752	-12.9019012451172	-0.217760771512985	0.0246402770280838	-0.101180709898472
-6.8523383140564	-7.98932075500488	-12.8946352005005	-0.217851310968399	0.0247306562960148	-0.101294539868832
-6.85517930984497	-7.98804473876953	-12.8947515487671	-0.2178905159235	0.0248342864215374	-0.101442366838455
-6.856369972229	-7.98697090148926	-12.8918924331665	-0.217886358499527	0.0250092539936304	-0.101572386920452
-6.85703659057617	-7.98249578475952	-12.8870086669922	-0.217899426817894	0.0250213742256165	-0.101726450026035
-6.85823822021484	-7.98769664764404	-12.8861465454102	-0.217972278594971	0.0251906421035528	-0.101882681250572
-6.85909843444824	-7.98678779602051	-12.8846588134766	-0.217966139316559	0.0253157280385494	-0.102071583271027
-6.85820484161377	-7.98332643508911	-12.8785486221313	-0.218073606491089	0.0253414232283831	-0.102165572345257
-6.8624963760376	-7.98748207092285	-12.8745765686035	-0.218089982867241	0.0253904201090336	-0.102364778518677
-6.86526393890381	-7.98699188232422	-12.8744525909424	-0.218097016215324	0.0255314614623785	-0.102485001087189
-6.86611652374268	-7.98521280288696	-12.8800048828125	-0.218116328120232	0.0256472919136286	-0.102662079036236
-6.86624097824097	-7.98612594604492	-12.8840274810791	-0.218171313405037	0.0256567485630512	-0.102852925658226
-6.86822700500488	-7.98536205291748	-12.8850660324097	-0.218143537640572	0.0257519222795963	-0.103004150092602
-6.87424373626709	-7.98737764358521	-12.8812856674194	-0.218206152319908	0.0258936956524849	-0.103218793869019
-6.877769947052	-7.98595952987671	-12.88112449646	-0.218158692121506	0.0259179994463921	-0.103421591222286
-6.88151216506958	-7.98517465591431	-12.890923500061	-0.21821217238903	0.0259638279676437	-0.103631690144539
-6.88587284088135	-7.98621129989624	-12.8888645172119	-0.218260124325752	0.026025328785181	-0.103799857199192
-6.88606786727905	-7.98727178573608	-12.88991355896	-0.218221619725227	0.0260940957814455	-0.103954955935478
-6.89040422439575	-7.98689603805542	-12.8975324630737	-0.218244060873985	0.0262281149625778	-0.104137748479843
-6.8973593711853	-7.98935317993164	-12.8958578109741	-0.218279838562012	0.0262379869818687	-0.104304388165474
-6.9015965461731	-7.98944282531738	-12.8983764648438	-0.218246385455132	0.0263021551072598	-0.104470610618591
-6.90331268310547	-7.99147081375122	-12.9021301269531	-0.218279525637627	0.0263638757169247	-0.104642771184444
-6.91022253036499	-7.99375152587891	-12.8998775482178	-0.218330875039101	0.0264718234539032	-0.104881629347801
-6.91821098327637	-7.99733924865723	-12.9082937240601	-0.218350902199745	0.0265885628759861	-0.104938603937626
-6.92007923126221	-7.99679851531982	-12.9089460372925	-0.218361258506775	0.0266656167805195	-0.105149045586586
-6.92330837249756	-7.99676656723022	-12.9119100570679	-0.218373522162437	0.026726434007287	-0.10534705221653
-6.9309983253479	-7.99679088592529	-12.9186191558838	-0.218325838446617	0.0268282294273376	-0.105475388467312
-6.93299579620361	-7.99724817276001	-12.9229278564453	-0.21834722161293	0.0268293730914593	-0.105713434517384
-6.93845081329346	-8.00000190734863	-12.9301471710205	-0.218376025557518	0.0269104726612568	-0.105799160897732
-6.94143772125244	-7.99892330169678	-12.9315490722656	-0.218446314334869	0.0269424095749855	-0.105965301394463
-6.94760894775391	-7.9971284866333	-12.9370574951172	-0.21844682097435	0.0269369836896658	-0.106135025620461
-6.94790410995483	-7.99890756607056	-12.9409961700439	-0.218472823500633	0.0269946940243244	-0.106259003281593
-6.95391416549683	-8.00116348266602	-12.9489946365356	-0.218441486358643	0.0271127335727215	-0.106419146060944
-6.95801448822021	-7.99659442901611	-12.9562931060791	-0.218470767140388	0.0271239336580038	-0.106611050665379
-6.95662450790405	-7.99663686752319	-12.9595232009888	-0.21852071583271	0.0271376501768827	-0.106648311018944
-6.96338319778442	-8.000563621521	-12.9615507125854	-0.218451634049416	0.0271350219845772	-0.106812559068203
-6.96680402755737	-7.99950742721558	-12.9617137908936	-0.218494325876236	0.0271422732621431	-0.106996230781078
-6.9699501991272	-8.00061321258545	-12.968282699585	-0.2184117436409	0.0272136274725199	-0.107119739055634
-6.97531700134277	-8.00056838989258	-12.9766044616699	-0.21845518052578	0.0272289663553238	-0.107192270457745
-6.98133945465088	-8.0056848526001	-12.9784488677979	-0.218570157885551	0.0272791273891926	-0.107352167367935
-6.98384284973145	-8.00455284118652	-12.9724073410034	-0.218536183238029	0.0272678025066853	-0.107469998300076
-6.98762512207031	-8.00488471984863	-12.9844484329224	-0.218467384576797	0.0272722505033016	-0.107687674462795
-6.99470949172974	-8.00673389434814	-12.9818248748779	-0.218511775135994	0.0273121353238821	-0.107783161103725
-6.99526262283325	-8.00784873962402	-12.989673614502	-0.218450576066971	0.0272602289915085	-0.107871994376183
-7.00161361694336	-8.01106262207031	-12.9836311340332	-0.218497022986412	0.0273232124745846	-0.107988834381104
-7.00479602813721	-8.01063632965088	-12.9865875244141	-0.218491241335869	0.0273264739662409	-0.108153060078621
-7.01106977462769	-8.01277732849121	-12.9882783889771	-0.218445166945457	0.0272942148149014	-0.108199737966061
-7.01381301879883	-8.0142993927002	-12.9876575469971	-0.218434900045395	0.0273605175316334	-0.108270101249218
-7.01934289932251	-8.01687049865723	-12.9908885955811	-0.218450576066971	0.0274059493094683	-0.108403079211712
-7.02139186859131	-8.01395130157471	-12.9914693832397	-0.218357816338539	0.0274165347218513	-0.108444660902023
-7.02352142333984	-8.01599311828613	-12.9910011291504	-0.218265309929848	0.0274343732744455	-0.108574084937572
-7.025550365448	-8.01867485046387	-12.9903249740601	-0.218283027410507	0.027513150125742	-0.108629330992699
-7.03059577941895	-8.02144336700439	-12.9934492111206	-0.218305215239525	0.0275157354772091	-0.108672238886356
-7.03294134140015	-8.02076530456543	-12.9965257644653	-0.218328833580017	0.0275612659752369	-0.108775950968266
-7.03468084335327	-8.02245807647705	-12.9936056137085	-0.218228027224541	0.0275920387357473	-0.108814522624016
-7.03553581237793	-8.02334022521973	-12.9926500320435	-0.218193620443344	0.0276134852319956	-0.108907930552959
-7.03872489929199	-8.02519512176514	-12.9987802505493	-0.218236610293388	0.027696643024683	-0.108950547873974
-7.03826189041138	-8.02539730072021	-13.0036449432373	-0.218146219849586	0.0276317521929741	-0.109003216028214
-7.04202127456665	-8.02247333526611	-13.0019807815552	-0.218178018927574	0.0276670977473259	-0.109068244695663
-7.04612350463867	-8.02664184570313	-13.0070714950562	-0.218162760138512	0.0276890452951193	-0.109129674732685
-7.04612970352173	-8.02383708953857	-13.0144596099854	-0.218153834342957	0.0277024749666452	-0.109176956117153
-7.04445028305054	-8.03032970428467	-13.0145206451416	-0.218101933598518	0.0276739578694105	-0.109258808195591
-7.04460096359253	-8.02768707275391	-13.0160684585571	-0.218176230788231	0.0276743415743113	-0.109314143657684
-7.04745006561279	-8.02981567382813	-13.0238676071167	-0.218043699860573	0.0277125611901283	-0.10936676710844
-7.05092525482178	-8.02954769134521	-13.022424697876	-0.218058347702026	0.027571577578783	-0.109435498714447
-7.05488967895508	-8.03339195251465	-13.0224170684814	-0.218048274517059	0.0276547204703093	-0.109533064067364
-7.0556788444519	-8.03385925292969	-13.0320816040039	-0.218037992715836	0.0276170428842306	-0.10956434905529
-7.05715131759644	-8.0336217880249	-13.0306720733643	-0.218005478382111	0.0275575667619705	-0.109617345035076
-7.06003713607788	-8.03882694244385	-13.0369844436646	-0.218026325106621	0.0275322552770376	-0.109646834433079
-7.06571483612061	-8.0363073348999	-13.0402145385742	-0.21796190738678	0.0274944920092821	-0.109812252223492
-7.06666851043701	-8.0408182144165	-13.0407905578613	-0.217965513467789	0.0275670159608126	-0.109846062958241
-7.07041168212891	-8.04301452636719	-13.0489473342896	-0.217935413122177	0.0274424850940704	-0.109901919960976
-7.07316160202026	-8.04550075531006	-13.0508937835693	-0.217899024486542	0.0274145267903805	-0.109953910112381
-7.0790901184082	-8.04664993286133	-13.0537185668945	-0.218012884259224	0.0274683739989996	-0.109986320137978
-7.07942485809326	-8.04747581481934	-13.0551099777222	-0.217915967106819	0.0273682214319706	-0.110006675124168
-7.08054351806641	-8.04721355438232	-13.0612745285034	-0.217856228351593	0.0273177251219749	-0.110105268657207
-7.08398628234863	-8.05057144165039	-13.0684032440186	-0.217882230877876	0.0273574460297823	-0.110097475349903
-7.08873653411865	-8.05162143707275	-13.0684232711792	-0.217876598238945	0.0272944942116737	-0.110168248414993
-7.09302282333374	-8.05357074737549	-13.068977355957	-0.217912763357162	0.0272828787565231	-0.110195569694042
-7.0934042930603	-8.05496501922607	-13.0681467056274	-0.217930123209953	0.0273278094828129	-0.110257990658283
-7.0966420173645	-8.05673885345459	-13.0706214904785	-0.217914044857025	0.0273670945316553	-0.110240161418915
-7.09943914413452	-8.05842781066895	-13.0734968185425	-0.217864096164703	0.0273055359721184	-0.110325574874878
-7.098548412323	-8.0633020401001	-13.077691078186	-0.217882215976715	0.0273440387099981	-0.110335744917393
-7.10211658477783	-8.06172657012939	-13.0744800567627	-0.217890650033951	0.0273642838001251	-0.110359899699688
-7.10435390472412	-8.06282138824463	-13.0842952728271	-0.217810243368149	0.027421010658145	-0.110332548618317
-7.10376405715942	-8.06590557098389	-13.0816326141357	-0.217870101332664	0.0274188350886106	-0.110333763062954
-7.10550832748413	-8.06435298919678	-13.0840902328491	-0.217787325382233	0.0273709185421467	-0.110350452363491
-7.10485506057739	-8.06519603729248	-13.08620262146	-0.217844873666763	0.027449918910861	-0.110383450984955
-7.10697555541992	-8.06482696533203	-13.0919589996338	-0.217771172523499	0.0274351555854082	-0.110333159565926
-7.10257625579834	-8.06803607940674	-13.0953121185303	-0.217768773436546	0.0274195466190577	-0.110270604491234
-7.10585880279541	-8.06647109985352	-13.0991344451904	-0.217731803655624	0.0275162756443024	-0.110251165926456
-7.10237884521484	-8.06455421447754	-13.1006441116333	-0.217582955956459	0.0275445636361837	-0.110267393290997
-7.10273504257202	-8.06775379180908	-13.1040735244751	-0.217660248279572	0.027483657002449	-0.110194720327854
-7.10346603393555	-8.07226371765137	-13.0996599197388	-0.217543795704842	0.0275105312466621	-0.1100819632411
-7.10435914993286	-8.07223320007324	-13.1004304885864	-0.217513218522072	0.0276342313736677	-0.110021181404591
-7.09817361831665	-8.07457637786865	-13.1050882339478	-0.217466548085213	0.0275716986507177	-0.10990584641695
-7.09952878952026	-8.07803535461426	-13.0999612808228	-0.217424124479294	0.0276980847120285	-0.109794095158577
-7.09696340560913	-8.07789039611816	-13.1014280319214	-0.217244431376457	0.0276841223239899	-0.109784886240959
-7.09920835494995	-8.0805721282959	-13.1008062362671	-0.217237278819084	0.0278318393975496	-0.109708398580551
-7.0976390838623	-8.08424377441406	-13.0945072174072	-0.217215240001678	0.0278470050543547	-0.109654687345028
-7.09898805618286	-8.08577156066895	-13.0918292999268	-0.217140808701515	0.027942780405283	-0.109566584229469
-7.09672260284424	-8.08890628814697	-13.0832862854004	-0.217155084013939	0.0279266107827425	-0.109434954822063
-7.09700965881348	-8.08799076080322	-13.0834054946899	-0.217125862836838	0.0280473921447992	-0.109345883131027
-7.0946946144104	-8.09310626983643	-13.0770139694214	-0.217078700661659	0.0281473696231842	-0.109225787222385
-7.09363555908203	-8.09284591674805	-13.0810346603394	-0.21686689555645	0.0281207542866468	-0.109197117388248
-7.09422397613525	-8.09543132781982	-13.0754985809326	-0.216917768120766	0.0282165072858334	-0.109138555824757
-7.0969123840332	-8.09901428222656	-13.0755414962769	-0.216800510883331	0.0281614251434803	-0.10899480432272
-7.09912586212158	-8.09891986846924	-13.0799531936646	-0.216771826148033	0.0282526537775993	-0.108946181833744
-7.09757566452026	-8.10332298278809	-13.0789184570313	-0.216740414500237	0.0281995087862015	-0.108818687498569
-7.0971794128418	-8.10471725463867	-13.078423500061	-0.2167107462883	0.0281383153051138	-0.108751982450485
-7.09812879562378	-8.1077766418457	-13.0811214447021	-0.216617152094841	0.0281980279833078	-0.108682990074158
-7.10105276107788	-8.1116828918457	-13.0867547988892	-0.216449812054634	0.0281658302992582	-0.108536846935749
-7.09899568557739	-8.11522102355957	-13.0821332931519	-0.216472834348679	0.0281708668917418	-0.108477063477039
-7.10316896438599	-8.12220478057861	-13.0760822296143	-0.216448441147804	0.028278149664402	-0.108402498066425
-7.10569953918457	-8.12588310241699	-13.0763912200928	-0.216292306780815	0.0282295923680067	-0.108273006975651
-7.10577440261841	-8.13372230529785	-13.0763483047485	-0.216294974088669	0.0282501522451639	-0.108183965086937
-7.10884141921997	-8.13700866699219	-13.0652275085449	-0.216228932142258	0.0283039510250092	-0.108058728277683
-7.1067910194397	-8.14509391784668	-13.0667686462402	-0.216179549694061	0.0283767636865377	-0.107991449534893
-7.10706090927124	-8.14560031890869	-13.0725345611572	-0.216010645031929	0.0283864419907331	-0.107877559959888
-7.1048526763916	-8.15373706817627	-13.0701837539673	-0.215879052877426	0.0284940078854561	-0.107725210487843
-7.10411071777344	-8.15620422363281	-13.0691003799438	-0.215867981314659	0.0285614319145679	-0.10757202655077
-7.10276937484741	-8.15907669067383	-13.0685262680054	-0.21574304997921	0.028587969020009	-0.107398942112923
-7.09930419921875	-8.16792488098145	-13.0632610321045	-0.215713396668434	0.0287088807672262	-0.107208758592606
-7.0961742401123	-8.16700077056885	-13.0664653778076	-0.215526416897774	0.0288038868457079	-0.107042826712132
-7.09357500076294	-8.17029190063477	-13.071192741394	-0.215374544262886	0.0289730578660965	-0.106826588511467
-7.08507442474365	-8.17411804199219	-13.0689182281494	-0.215294733643532	0.0290156882256269	-0.106629766523838
-7.08119297027588	-8.17813301086426	-13.0722742080688	-0.215204209089279	0.0290702041238546	-0.106365576386452
-7.0822582244873	-8.1788854598999	-13.0733118057251	-0.215000465512276	0.0291844718158245	-0.106238350272179
-7.07776021957397	-8.17903327941895	-13.0806465148926	-0.214928954839706	0.0292302966117859	-0.10602692514658
-7.0767560005188	-8.18514728546143	-13.085111618042	-0.214875906705856	0.0293186493217945	-0.105714805424213
-7.06934642791748	-8.18361282348633	-13.0826406478882	-0.214702516794205	0.029341934248805	-0.105572178959846
-7.0713267326355	-8.18870449066162	-13.088191986084	-0.214652016758919	0.0294486973434687	-0.105296395719051
-7.06622886657715	-8.1915979385376	-13.0929336547852	-0.214546829462051	0.0294797085225582	-0.10506983846426
-7.06675052642822	-8.19594764709473	-13.0952110290527	-0.214441820979118	0.0296190585941076	-0.10485552251339
-7.0699405670166	-8.19608688354492	-13.1035099029541	-0.214202418923378	0.029665369540453	-0.104697942733765
-7.06649875640869	-8.19920349121094	-13.1006393432617	-0.214083418250084	0.0297297723591328	-0.104559734463692
-7.07019329071045	-8.20423698425293	-13.0984153747559	-0.214060887694359	0.0298980362713337	-0.104442186653614
-7.07386541366577	-8.20710182189941	-13.10413646698	-0.213925302028656	0.0299424715340137	-0.104393243789673
-7.07262897491455	-8.21119499206543	-13.1063632965088	-0.213767990469933	0.0300397388637066	-0.104241870343685
-7.07939958572388	-8.21677398681641	-13.1035900115967	-0.213670611381531	0.0301339477300644	-0.104178175330162
-7.07563972473145	-8.21965026855469	-13.1041221618652	-0.213581591844559	0.030284283682704	-0.104050792753696
-7.07877159118652	-8.2203540802002	-13.1063165664673	-0.213334023952484	0.0303630661219358	-0.103981040418148
-7.07851028442383	-8.22672653198242	-13.109546661377	-0.213207885622978	0.0305566564202309	-0.103854447603226
-7.07854843139648	-8.22944450378418	-13.1091575622559	-0.213118821382523	0.0306577272713184	-0.10370758920908
-7.08086347579956	-8.23136520385742	-13.1101140975952	-0.212970539927483	0.0308741386979818	-0.10359900444746
-7.07862424850464	-8.23843479156494	-13.1113920211792	-0.212845474481583	0.0310204103589058	-0.103434897959232
-7.075843334198	-8.23697757720947	-13.1076850891113	-0.212704136967659	0.0311118382960558	-0.103243634104729
-7.07260799407959	-8.23641204833984	-13.111213684082	-0.212660580873489	0.031331155449152	-0.103114902973175
-7.06657886505127	-8.23971748352051	-13.1158065795898	-0.212345600128174	0.0314159728586674	-0.102972365915775
-7.06433486938477	-8.24044609069824	-13.1156949996948	-0.212271720170975	0.0315807946026325	-0.102842159569263
-7.06223344802856	-8.24498176574707	-13.1142234802246	-0.212169960141182	0.0317874401807785	-0.102692946791649
-7.05928707122803	-8.24226379394531	-13.1176586151123	-0.211970135569572	0.0319131277501583	-0.102512449026108
-7.0530834197998	-8.24592876434326	-13.1238126754761	-0.211907967925072	0.032040860503912	-0.102430820465088
-7.05396604537964	-8.24556922912598	-13.1279554367065	-0.211766213178635	0.0323130637407303	-0.102270439267159
-7.04604864120483	-8.247483253479	-13.1294393539429	-0.211548939347267	0.0323982574045658	-0.10223288834095
-7.0409722328186	-8.24896144866943	-13.1295080184937	-0.211455807089806	0.0325820930302143	-0.1020437926054
-7.04179334640503	-8.2506799697876	-13.1302309036255	-0.211373671889305	0.032725565135479	-0.101936019957066
-7.03639078140259	-8.2500638961792	-13.1337175369263	-0.211261227726936	0.0329521261155605	-0.101874649524689
-7.033935546875	-8.25125122070313	-13.128960609436	-0.211113542318344	0.0330840386450291	-0.10174211114645
-7.02717685699463	-8.2536735534668	-13.138313293457	-0.211071759462357	0.0331732295453548	-0.101635977625847
-7.02643251419067	-8.2526330947876	-13.1301212310791	-0.210975855588913	0.0333698652684689	-0.101526737213135
-7.0217981338501	-8.2509126663208	-13.1393404006958	-0.21089880168438	0.0335190631449223	-0.101435989141464
-7.01624393463135	-8.25118827819824	-13.1359777450562	-0.210802614688873	0.033612597733736	-0.101375348865986
-7.01394987106323	-8.25061225891113	-13.1393527984619	-0.21071794629097	0.03369165584445	-0.10125595331192
-7.00957059860229	-8.25052642822266	-13.146614074707	-0.210716679692268	0.0337807349860668	-0.101207964122295
-7.00896739959717	-8.25010108947754	-13.1461009979248	-0.21066065132618	0.033979170024395	-0.101118370890617
-7.00868701934814	-8.24898910522461	-13.1466474533081	-0.210666552186012	0.0340105853974819	-0.101033583283424
-7.00543117523193	-8.25017166137695	-13.1477289199829	-0.210648089647293	0.0341497957706451	-0.101029627025127
-7.00132036209106	-8.24401473999023	-13.1555662155151	-0.210554987192154	0.0341886058449745	-0.100947707891464
-7.00067377090454	-8.24513912200928	-13.1591844558716	-0.210577547550201	0.0342912934720516	-0.100970923900604
-7.00091505050659	-8.24480533599854	-13.1630506515503	-0.210514768958092	0.0343438163399696	-0.100946851074696
-6.99583101272583	-8.24325847625732	-13.1637277603149	-0.210573703050613	0.0344676114618778	-0.100954920053482
-6.99635219573975	-8.23957443237305	-13.1662836074829	-0.210641846060753	0.0344885066151619	-0.100950054824352
-6.99479484558105	-8.24339008331299	-13.1629295349121	-0.210681796073914	0.0345331802964211	-0.10090421885252
-6.99017143249512	-8.23995780944824	-13.1666965484619	-0.210714399814606	0.0345665737986565	-0.100935839116573
-6.9898796081543	-8.23573303222656	-13.1688852310181	-0.210694745182991	0.0346261709928513	-0.10090746730566
-6.98836946487427	-8.23599338531494	-13.1680603027344	-0.210749074816704	0.034630224108696	-0.100957371294498
-6.99093341827393	-8.23335456848145	-13.1758298873901	-0.210833743214607	0.0346574299037457	-0.100892923772335
-6.98937749862671	-8.23331356048584	-13.1777658462524	-0.210971534252167	0.0346039198338985	-0.100971139967442
-6.98657941818237	-8.22968864440918	-13.171534538269	-0.211021050810814	0.0346187800168991	-0.10107360035181
-6.98739814758301	-8.22851467132568	-13.1862182617188	-0.211104542016983	0.0345224216580391	-0.10104700922966
-6.98924779891968	-8.2266902923584	-13.1855506896973	-0.211136773228645	0.0345652401447296	-0.101049721240997
-6.98763656616211	-8.22661590576172	-13.1856393814087	-0.211222887039185	0.0345251820981503	-0.101154737174511
-6.9887523651123	-8.22200870513916	-13.1940641403198	-0.211343765258789	0.0344921536743641	-0.10124433785677
-6.99081134796143	-8.22129917144775	-13.1856565475464	-0.211448788642883	0.0344537161290646	-0.101274058222771
-6.99185466766357	-8.21864223480225	-13.1946821212769	-0.21154910326004	0.0343470722436905	-0.101332649588585
-6.99063873291016	-8.21479606628418	-13.1895694732666	-0.211665600538254	0.0342750437557697	-0.101352587342262
-6.99234580993652	-8.21280574798584	-13.1856870651245	-0.211840555071831	0.034272313117981	-0.101437710225582
-6.99241256713867	-8.20918846130371	-13.1883459091187	-0.211929842829704	0.0341282039880753	-0.101500645279884
-6.99212265014648	-8.2047815322876	-13.1863803863525	-0.212030783295631	0.033993374556303	-0.101623736321926
-6.9930419921875	-8.20212745666504	-13.1891803741455	-0.212280958890915	0.0339866019785404	-0.101611509919167
-6.99183702468872	-8.19790267944336	-13.1862382888794	-0.212342813611031	0.0338494293391705	-0.101603202521801
-6.99057340621948	-8.19501686096191	-13.1929540634155	-0.212491855025291	0.0337231755256653	-0.101698860526085
-6.99121522903442	-8.19146633148193	-13.186074256897	-0.212632730603218	0.0335617139935493	-0.101702332496643
-6.98990249633789	-8.18607234954834	-13.186450958252	-0.212679296731949	0.0334071144461632	-0.101750701665878
-6.98998594284058	-8.18239688873291	-13.184588432312	-0.212796077132225	0.0333001650869846	-0.101814813911915
-6.99227046966553	-8.18089962005615	-13.18394947052	-0.213026255369186	0.0331302508711815	-0.101784840226173
-6.991614818573	-8.17675399780273	-13.1876344680786	-0.213124662637711	0.0329587794840336	-0.101799562573433
-6.99095487594604	-8.17736148834229	-13.1829509735107	-0.213167428970337	0.032852653414011	-0.101833760738373
-6.99277400970459	-8.17432308197021	-13.1756992340088	-0.213274046778679	0.0326684825122356	-0.101876147091389
-6.99116945266724	-8.17283630371094	-13.1819009780884	-0.213320478796959	0.0325638875365257	-0.101850166916847
-6.99364137649536	-8.17244434356689	-13.1811285018921	-0.213419541716576	0.0324142314493656	-0.101814419031143
-6.99690341949463	-8.17091655731201	-13.1772575378418	-0.213531047105789	0.0322782769799232	-0.101870097219944
-6.99810123443604	-8.17269134521484	-13.1738214492798	-0.213597416877747	0.0321308672428131	-0.10192246735096
-6.99819326400757	-8.17005634307861	-13.176233291626	-0.213633462786675	0.0319463461637497	-0.10192983597517
-6.9981427192688	-8.17275428771973	-13.1771688461304	-0.2137361317873	0.03188781067729	-0.10192284733057
-7.00209522247314	-8.17454051971436	-13.1800155639648	-0.213849797844887	0.0317584276199341	-0.10193157941103
-7.00086641311646	-8.17050743103027	-13.1711559295654	-0.213864788413048	0.031688567250967	-0.101962260901928
-7.00121021270752	-8.17486572265625	-13.1834945678711	-0.213914424180984	0.031512513756752	-0.101979441940784
-7.00611114501953	-8.17540264129639	-13.1778440475464	-0.213942393660545	0.0314766094088554	-0.101984076201916
-7.00571155548096	-8.17476940155029	-13.185791015625	-0.213977664709091	0.0313378870487213	-0.102000944316387
-7.0064959526062	-8.17364692687988	-13.1774082183838	-0.21404355764389	0.0312187597155571	-0.101990342140198
-7.01013565063477	-8.17402744293213	-13.1817178726196	-0.214146837592125	0.0311596058309078	-0.101952351629734
-7.01038074493408	-8.17221832275391	-13.1795873641968	-0.214231193065643	0.0311018228530884	-0.101985521614552
-7.00628709793091	-8.17271995544434	-13.1813125610352	-0.214256554841995	0.0310393627732992	-0.10196702927351
-7.00943803787231	-8.1704216003418	-13.1801662445068	-0.214357733726501	0.0309488773345947	-0.101965054869652
-7.01116609573364	-8.17151355743408	-13.1846685409546	-0.214438915252686	0.0309917386621237	-0.101897157728672
-7.00686407089233	-8.16835021972656	-13.1885366439819	-0.214343413710594	0.0308673810213804	-0.101907037198544
-7.00567150115967	-8.16924953460693	-13.1843404769897	-0.214485213160515	0.0307617988437414	-0.101882062852383
-7.00363826751709	-8.16859531402588	-13.1851320266724	-0.214570686221123	0.0307407528162003	-0.10185568779707
-7.00253629684448	-8.16399574279785	-13.1930704116821	-0.214587852358818	0.030687777325511	-0.101800240576267
-7.00201463699341	-8.16595554351807	-13.2040853500366	-0.214628294110298	0.0306278113275766	-0.101752698421478
-6.99685001373291	-8.16117858886719	-13.1987648010254	-0.214710667729378	0.0305718462914228	-0.101699322462082
-6.99142932891846	-8.1637134552002	-13.2120265960693	-0.21469883620739	0.0305432304739952	-0.101660460233688
-6.98510122299194	-8.15600490570068	-13.2202196121216	-0.214771315455437	0.0304816849529743	-0.101574085652828
-6.984450340271	-8.15713787078857	-13.219913482666	-0.214722201228142	0.0304747801274061	-0.10147425532341
-6.97820711135864	-8.15845584869385	-13.2244367599487	-0.214709833264351	0.030382189899683	-0.101425543427467
-6.97244358062744	-8.15582752227783	-13.2320280075073	-0.214779660105705	0.030411234125495	-0.101288676261902
-6.96663093566895	-8.15490818023682	-13.2378234863281	-0.214804321527481	0.0304057691246271	-0.101242311298847
-6.96396446228027	-8.15674591064453	-13.2412004470825	-0.214731797575951	0.0303155351430178	-0.101138897240162
-6.95663595199585	-8.15448570251465	-13.2500324249268	-0.214697778224945	0.0303233806043863	-0.101051650941372
-6.95296764373779	-8.15442752838135	-13.2547216415405	-0.214780822396278	0.0302509311586618	-0.101043619215488
-6.94551610946655	-8.15466213226318	-13.2632493972778	-0.214665248990059	0.0302486550062895	-0.100860849022865
-6.93922138214111	-8.15146350860596	-13.2700004577637	-0.214655503630638	0.0301335547119379	-0.100817263126373
-6.93247079849243	-8.15478992462158	-13.2792015075684	-0.214700102806091	0.0301581211388111	-0.100652664899826
-6.92863082885742	-8.14992809295654	-13.282036781311	-0.214647680521011	0.0302185863256454	-0.100559577345848
-6.92310571670532	-8.14715957641602	-13.2820510864258	-0.214636340737343	0.0300792083144188	-0.100442923605442
-6.91811323165894	-8.14932155609131	-13.2859935760498	-0.214630946516991	0.0300457309931517	-0.100311942398548
-6.91450929641724	-8.1475772857666	-13.2859869003296	-0.214601397514343	0.0300728678703308	-0.100226417183876
-6.91060543060303	-8.14403820037842	-13.2872667312622	-0.214565023779869	0.0301040504127741	-0.100109025835991
-6.90116930007935	-8.14451026916504	-13.2905702590942	-0.214565292000771	0.0300610158592463	-0.10008031129837
-6.8971266746521	-8.14344787597656	-13.2941331863403	-0.214532986283302	0.0300726536661386	-0.0999419018626213
-6.8933482170105	-8.14270782470703	-13.2929449081421	-0.214488357305527	0.0301124695688486	-0.0999414473772049
-6.88788080215454	-8.14119625091553	-13.28821849823	-0.214463323354721	0.0300685558468103	-0.0998199135065079
-6.88954734802246	-8.13779354095459	-13.2924470901489	-0.214444369077682	0.0301904752850533	-0.0997554287314415
-6.88407373428345	-8.13695907592773	-13.2905130386353	-0.214433223009109	0.0302592869848013	-0.0996784865856171
-6.87901973724365	-8.13751792907715	-13.2806406021118	-0.21443222463131	0.030258946120739	-0.0996049866080284
-6.87463474273682	-8.13242626190186	-13.2777996063232	-0.214363694190979	0.0302782151848078	-0.0995642095804214
-6.8703932762146	-8.13042259216309	-13.2768955230713	-0.214410036802292	0.0303885936737061	-0.0994981601834297
-6.86821842193604	-8.12747001647949	-13.2732048034668	-0.214233070611954	0.0303986500948668	-0.0994393602013588
-6.85851860046387	-8.12716388702393	-13.2698078155518	-0.214234605431557	0.0303099229931831	-0.0993383228778839
-6.85670566558838	-8.12639045715332	-13.2648077011108	-0.214244872331619	0.0305337123572826	-0.0992847234010696
-6.85405921936035	-8.12129306793213	-13.2648143768311	-0.214120253920555	0.0304916054010391	-0.0992667675018311
-6.84538555145264	-8.12117958068848	-13.2686729431152	-0.214107766747475	0.0305008348077536	-0.0991686284542084
-6.84630441665649	-8.12011432647705	-13.2609243392944	-0.214049369096756	0.0305109098553658	-0.0990887582302094
-6.8376727104187	-8.11631298065186	-13.2578439712524	-0.214060127735138	0.0305407661944628	-0.0990541130304337
-6.83372211456299	-8.11259937286377	-13.2616281509399	-0.213948994874954	0.0304506924003363	-0.0989865586161613
-6.83095979690552	-8.11265087127686	-13.2656593322754	-0.213904574513435	0.0304961111396551	-0.0989055037498474
-6.82800769805908	-8.11284828186035	-13.2632246017456	-0.213807061314583	0.0305649172514677	-0.0989261269569397
-6.82790374755859	-8.10666370391846	-13.2617282867432	-0.213818445801735	0.0305472929030657	-0.0988432094454765
-6.82317161560059	-8.11155986785889	-13.255708694458	-0.213834881782532	0.0304956994950771	-0.0988392755389214
-6.82380104064941	-8.10872077941895	-13.2486848831177	-0.213776960968971	0.0305817425251007	-0.0988090708851814
-6.82196855545044	-8.10347938537598	-13.2499380111694	-0.213704004883766	0.0306443907320499	-0.0988209918141365
-6.81845283508301	-8.10329818725586	-13.2502307891846	-0.213664442300797	0.0305799972265959	-0.0988052263855934
-6.81821823120117	-8.10204696655273	-13.2386798858643	-0.213669657707214	0.0305370111018419	-0.0987843796610832
-6.81491851806641	-8.10123634338379	-13.2385749816895	-0.213670566678047	0.0305921845138073	-0.0988321155309677
-6.81678152084351	-8.09819793701172	-13.2367858886719	-0.213616594672203	0.0305590704083443	-0.0988773480057716
-6.81786155700684	-8.09761619567871	-13.2410297393799	-0.213628053665161	0.0305677838623524	-0.09886234998703
-6.81810712814331	-8.09805011749268	-13.2299280166626	-0.213599875569344	0.0305435061454773	-0.0988675430417061
-6.81475448608398	-8.096510887146	-13.2286605834961	-0.213535040616989	0.030471034348011	-0.0989367440342903
-6.81240367889404	-8.09127330780029	-13.2339239120483	-0.213531732559204	0.0304580852389336	-0.0989363417029381
-6.81338787078857	-8.09234237670898	-13.2317552566528	-0.213511884212494	0.0303660295903683	-0.098911352455616
-6.8125433921814	-8.09289455413818	-13.2304086685181	-0.213485538959503	0.0303656496107578	-0.0990117192268372
-6.81443405151367	-8.08910179138184	-13.2264127731323	-0.213458001613617	0.0303723197430372	-0.0990169048309326
-6.81498861312866	-8.09389591217041	-13.2284460067749	-0.213544875383377	0.0303384866565466	-0.0990600660443306
-6.81844091415405	-8.09202575683594	-13.2319574356079	-0.213517889380455	0.0303029101341963	-0.099119134247303
-6.81686115264893	-8.09235668182373	-13.2356805801392	-0.213520005345345	0.0302167385816574	-0.0991628766059875
-6.81801128387451	-8.08983421325684	-13.2375259399414	-0.213556990027428	0.0300682112574577	-0.0992515236139297
-6.82049465179443	-8.08944511413574	-13.2395305633545	-0.213502034544945	0.0300542358309031	-0.0992973074316978
-6.8255443572998	-8.0875997543335	-13.2416543960571	-0.213529258966446	0.0300296433269978	-0.0993282422423363
-6.82323837280273	-8.0884428024292	-13.2410879135132	-0.213583111763	0.029891412705183	-0.0993915423750877
-6.82976865768433	-8.08792591094971	-13.2539234161377	-0.213693231344223	0.0298256818205118	-0.0995223820209503
-6.8324761390686	-8.08402919769287	-13.2538356781006	-0.213630467653275	0.029726430773735	-0.099540002644062
-6.83074903488159	-8.08697509765625	-13.2545680999756	-0.213756248354912	0.0296188239008188	-0.0995351448655128
-6.83062076568604	-8.0841646194458	-13.2573165893555	-0.213761776685715	0.0294761564582586	-0.0996211469173431
-6.8330020904541	-8.08036327362061	-13.2588796615601	-0.213798016309738	0.0294572450220585	-0.0996681228280067
-6.83450317382813	-8.08228874206543	-13.2650861740112	-0.213789001107216	0.0293782539665699	-0.0996959879994392
-6.83407592773438	-8.07904148101807	-13.2672967910767	-0.21383436024189	0.0292187742888927	-0.0997095108032227
-6.83569002151489	-8.0786714553833	-13.2679538726807	-0.213880196213722	0.0291553940623999	-0.099757544696331
-6.83820009231567	-8.07153224945068	-13.269757270813	-0.21389776468277	0.0291202981024981	-0.0997631847858429
-6.83635091781616	-8.07581233978271	-13.2707300186157	-0.213963955640793	0.0290346629917622	-0.0997599735856056
-6.83666515350342	-8.07029342651367	-13.2661790847778	-0.213960781693459	0.0289437957108021	-0.0997942835092545
-6.83472967147827	-8.06905937194824	-13.2607593536377	-0.213979154825211	0.0288413502275944	-0.0998674258589745
-6.83179759979248	-8.06622791290283	-13.2671785354614	-0.214031383395195	0.0287957936525345	-0.0998250395059586
-6.83462619781494	-8.06299304962158	-13.2677698135376	-0.214033260941505	0.0287767332047224	-0.0997691303491592
-6.8298716545105	-8.06349468231201	-13.2673387527466	-0.214125797152519	0.0286666266620159	-0.0997684821486473
-6.82916212081909	-8.05788326263428	-13.2633666992188	-0.214153096079826	0.0286131277680397	-0.099765919148922
-6.82662582397461	-8.05800819396973	-13.26340675354	-0.214209213852882	0.0285056140273809	-0.099794939160347
-6.82595109939575	-8.05344009399414	-13.265739440918	-0.214226424694061	0.0284692272543907	-0.0997133255004883
-6.82685422897339	-8.05134963989258	-13.2676563262939	-0.214271456003189	0.0283455457538366	-0.0997009053826332
-6.8226842880249	-8.04714298248291	-13.2581262588501	-0.214256197214127	0.028311476111412	-0.0996571332216263
-6.82394456863403	-8.04734039306641	-13.2690362930298	-0.214238062500954	0.0282977446913719	-0.099659152328968
-6.82187843322754	-8.0441951751709	-13.2695264816284	-0.214238941669464	0.0281685031950474	-0.0996221899986267
-6.81981801986694	-8.04724311828613	-13.265570640564	-0.214340806007385	0.0280235130339861	-0.0996077880263329
-6.82283782958984	-8.04634666442871	-13.2717151641846	-0.214371412992477	0.0280801765620708	-0.0996105372905731
-6.82685708999634	-8.04462623596191	-13.2745370864868	-0.214319944381714	0.0280062817037106	-0.0996178090572357
-6.82772064208984	-8.04808330535889	-13.271598815918	-0.214368507266045	0.0279779769480228	-0.0995793268084526
-6.82813405990601	-8.04759216308594	-13.2700967788696	-0.21441975235939	0.027863135561347	-0.0995922833681107
-6.83142042160034	-8.04685020446777	-13.2730350494385	-0.21442423760891	0.0279883723706007	-0.0995936095714569
-6.83063125610352	-8.04939746856689	-13.2751035690308	-0.214401036500931	0.0279248952865601	-0.0995396748185158
-6.83128118515015	-8.04932880401611	-13.2662839889526	-0.214488565921783	0.0278554540127516	-0.0995570346713066
-6.83379411697388	-8.05025482177734	-13.2629585266113	-0.214532881975174	0.027959655970335	-0.0995507538318634
-6.83420896530151	-8.04920959472656	-13.2618465423584	-0.214526817202568	0.0279766023159027	-0.0995049849152565
-6.83274793624878	-8.04838466644287	-13.2504062652588	-0.21453745663166	0.0279368553310633	-0.0993984118103981
-6.83355951309204	-8.05048751831055	-13.2450771331787	-0.214607194066048	0.0280638560652733	-0.0993489548563957
-6.830491065979	-8.04964637756348	-13.2418928146362	-0.214561134576797	0.0280772782862186	-0.0992920398712158
-6.82558631896973	-8.04331111907959	-13.2391862869263	-0.214601904153824	0.0281002130359411	-0.0992401391267776
-6.82744216918945	-8.04534912109375	-13.2339849472046	-0.214682400226593	0.0281961597502232	-0.0991347581148148
-6.82181644439697	-8.04303169250488	-13.2317190170288	-0.214608550071716	0.028276240453124	-0.0990712493658066
-6.81931734085083	-8.04126739501953	-13.2210702896118	-0.214676335453987	0.0283612310886383	-0.0989450514316559
-6.81380987167358	-8.04037761688232	-13.2202224731445	-0.214704915881157	0.0284424051642418	-0.0989103838801384
-6.81008863449097	-8.04019260406494	-13.2206659317017	-0.214750543236732	0.028482511639595	-0.0987463220953941
-6.8044605255127	-8.04012489318848	-13.2182931900024	-0.214737430214882	0.028532974421978	-0.0986655130982399
-6.79822778701782	-8.03799629211426	-13.2135581970215	-0.214731797575951	0.02862598747015	-0.0985543429851532
-6.79026079177856	-8.03604316711426	-13.2144174575806	-0.214740917086601	0.0288100298494101	-0.0984740555286407
-6.78802347183228	-8.03556632995605	-13.2090368270874	-0.214687258005142	0.0288406349718571	-0.0983854383230209
-6.78226184844971	-8.03604125976563	-13.2116775512695	-0.214707016944885	0.0288820937275887	-0.0982353985309601
-6.7764196395874	-8.03818988800049	-13.2066802978516	-0.214731574058533	0.0290464404970407	-0.0981801226735115
-6.77227258682251	-8.03511238098145	-13.2069911956787	-0.214749813079834	0.0291322004050016	-0.0980235561728477
-6.76481103897095	-8.03657245635986	-13.207667350769	-0.214755550026894	0.0292046722024679	-0.0980045422911644
-6.76422071456909	-8.03380107879639	-13.2006616592407	-0.214798346161842	0.029265521094203	-0.0978692844510078
-6.7551908493042	-8.03077411651611	-13.2019786834717	-0.21484412252903	0.0293574072420597	-0.0977980867028236
-6.75018692016602	-8.02904510498047	-13.207573890686	-0.214813083410263	0.0294823404401541	-0.0977418944239616
-6.74970817565918	-8.0280647277832	-13.2038068771362	-0.21480567753315	0.029667204245925	-0.0976408198475838
-6.74139928817749	-8.02769565582275	-13.2031736373901	-0.214846506714821	0.0296374410390854	-0.0975756496191025
-6.73660564422607	-8.02805042266846	-13.2011365890503	-0.21490889787674	0.0297433510422707	-0.0974958017468452
-6.73607301712036	-8.0249195098877	-13.1990041732788	-0.214892119169235	0.0297895390540361	-0.0974474847316742
-6.73606014251709	-8.0275993347168	-13.2002067565918	-0.214923843741417	0.0300141423940659	-0.0974737256765366
-6.72857332229614	-8.02480220794678	-13.2013654708862	-0.215030461549759	0.0300758387893438	-0.0973344966769218
-6.72774600982666	-8.0242805480957	-13.2028856277466	-0.215058609843254	0.0300750806927681	-0.0973547101020813
-6.72301816940308	-8.02609157562256	-13.2064332962036	-0.215120673179626	0.0302658267319202	-0.097327709197998
-6.71920156478882	-8.02229118347168	-13.2159738540649	-0.215076923370361	0.0302613079547882	-0.0973024219274521
-6.71821975708008	-8.02142429351807	-13.2107877731323	-0.215146124362946	0.0302993003278971	-0.0972911342978477
-6.71739435195923	-8.02237224578857	-13.2161989212036	-0.215241447091103	0.0305081065744162	-0.0972699224948883
-6.71742582321167	-8.02059841156006	-13.2154722213745	-0.215168714523315	0.0306014474481344	-0.097312904894352
-6.71652555465698	-8.02296733856201	-13.2203130722046	-0.215258315205574	0.0306000672280788	-0.0973329022526741
-6.71766757965088	-8.02300548553467	-13.2203540802002	-0.215343698859215	0.0306863021105528	-0.0972796902060509
-6.71513938903809	-8.02229881286621	-13.2203750610352	-0.215371981263161	0.0307455658912659	-0.0972870960831642
-6.71338033676147	-8.01985836029053	-13.224404335022	-0.215451449155807	0.0308356191962957	-0.0972715094685555
-6.71362638473511	-8.01975345611572	-13.2241563796997	-0.215444982051849	0.030896358191967	-0.0972511470317841
-6.71181964874268	-8.02036476135254	-13.2268095016479	-0.215428471565247	0.0309421736747026	-0.0973031669855118
-6.70892238616943	-8.01971054077148	-13.2250499725342	-0.215469032526016	0.0309934932738543	-0.0972583889961243
-6.70803070068359	-8.02115535736084	-13.2270851135254	-0.215532332658768	0.0310356374830008	-0.0972357615828514
-6.71153116226196	-8.01886463165283	-13.2270412445068	-0.215533941984177	0.0311136078089476	-0.0972187891602516
-6.70743083953857	-8.01775932312012	-13.2285957336426	-0.215547785162926	0.0310838408768177	-0.097208559513092
-6.70604562759399	-8.0186653137207	-13.2244720458984	-0.215587422251701	0.031151732429862	-0.0971958115696907
-6.70490980148315	-8.02017688751221	-13.2329292297363	-0.215583518147469	0.0311709232628345	-0.0971245989203453
-6.70593404769897	-8.019944190979	-13.2390594482422	-0.215471774339676	0.0311247836798429	-0.0971617251634598
-6.70166921615601	-8.02180194854736	-13.2420148849487	-0.215535327792168	0.0310935359448195	-0.0971477255225182
-6.70091104507446	-8.02271842956543	-13.2414283752441	-0.215451598167419	0.0310193579643965	-0.0971289798617363
-6.69942474365234	-8.02190208435059	-13.2565097808838	-0.215365529060364	0.0310596898198128	-0.0971307009458542
-6.70330142974854	-8.02277088165283	-13.2579936981201	-0.215340554714203	0.0309852827340364	-0.097146064043045
-6.70294570922852	-8.02737331390381	-13.2555360794067	-0.215381398797035	0.0310132727026939	-0.0971565619111061
-6.70320463180542	-8.02977085113525	-13.2622175216675	-0.215323433279991	0.0309068541973829	-0.0971764475107193
-6.70585823059082	-8.02888584136963	-13.262393951416	-0.21523529291153	0.0308608505874872	-0.0972677320241928
-6.70643901824951	-8.0319995880127	-13.2692680358887	-0.215257212519646	0.0308349840342999	-0.0971798077225685
-6.70890283584595	-8.03399085998535	-13.2755613327026	-0.215217784047127	0.0307284351438284	-0.097262941300869
-6.7088418006897	-8.03783988952637	-13.2716684341431	-0.215202733874321	0.0307687278836966	-0.0972793102264404
-6.71381044387817	-8.03830623626709	-13.2756357192993	-0.215138703584671	0.0306635499000549	-0.0973737090826035
-6.71591758728027	-8.04115772247314	-13.2685670852661	-0.215184599161148	0.0306747909635305	-0.0974637940526009
-6.72145462036133	-8.04601383209229	-13.2796583175659	-0.215091466903687	0.0305298808962107	-0.0974813923239708
-6.72437429428101	-8.04367828369141	-13.278172492981	-0.215116575360298	0.0304549112915993	-0.0974964499473572
-6.73022365570068	-8.04506492614746	-13.2777252197266	-0.215118393301964	0.0304020401090384	-0.0975590199232101
-6.72957372665405	-8.04715538024902	-13.2787714004517	-0.214995935559273	0.0303344745188951	-0.0976388901472092
-6.73206281661987	-8.05277538299561	-13.2701730728149	-0.214948818087578	0.0302331745624542	-0.0976663082838058
-6.73594093322754	-8.05539131164551	-13.2752828598022	-0.214970991015434	0.0302494410425425	-0.0977436453104019
-6.74310350418091	-8.0560827255249	-13.2721061706543	-0.214968517422676	0.0301684662699699	-0.0978450402617455
-6.74384260177612	-8.05776882171631	-13.2635889053345	-0.214909821748734	0.0300731007009745	-0.0978537872433662
-6.74836778640747	-8.05889225006104	-13.267879486084	-0.214947685599327	0.0300375632941723	-0.0979513078927994
-6.75170803070068	-8.06106090545654	-13.2685613632202	-0.214909464120865	0.0300126317888498	-0.0980207473039627
-6.75560522079468	-8.06270694732666	-13.2660827636719	-0.214886277914047	0.0299278944730759	-0.0981281846761703
-6.75531959533691	-8.06603240966797	-13.2607755661011	-0.214923575520515	0.0299215670675039	-0.0982299372553825
-6.76078653335571	-8.06479454040527	-13.2617378234863	-0.214898943901062	0.0298237390816212	-0.0983256995677948
-6.76525163650513	-8.06513595581055	-13.2578754425049	-0.214945316314697	0.0298541821539402	-0.0984081029891968
-6.77022409439087	-8.06725406646729	-13.2509765625	-0.214994296431541	0.0297866836190224	-0.0984752401709557
-6.77048921585083	-8.06692314147949	-13.2507314682007	-0.214959159493446	0.0297314506024122	-0.098587192595005
-6.77328252792358	-8.06830978393555	-13.2481422424316	-0.215088576078415	0.0297693628817797	-0.0987141206860542
-6.77253437042236	-8.0659122467041	-13.2414703369141	-0.215006038546562	0.0297603998333216	-0.0987537354230881
-6.77632665634155	-8.06775283813477	-13.236273765564	-0.215076297521591	0.029813677072525	-0.0988288819789886
-6.77811765670776	-8.06606292724609	-13.2306337356567	-0.215143814682961	0.0298386663198471	-0.0989821329712868
-6.77980279922485	-8.06432914733887	-13.23388671875	-0.215174153447151	0.0299161858856678	-0.0990434810519218
-6.77912950515747	-8.06398105621338	-13.2298526763916	-0.215255320072174	0.0299044921994209	-0.0991096571087837
-6.77996301651001	-8.06263446807861	-13.2256803512573	-0.215337961912155	0.0300219282507896	-0.0992587059736252
-6.77803373336792	-8.06281566619873	-13.2256813049316	-0.215392485260963	0.0301004983484745	-0.0992901474237442
-6.77795219421387	-8.06065082550049	-13.2207536697388	-0.215424776077271	0.0301294326782227	-0.0994507074356079
-6.776451587677	-8.06312370300293	-13.2246131896973	-0.215516567230225	0.0302310865372419	-0.0995526909828186
-6.77963066101074	-8.06296825408936	-13.2243824005127	-0.215573936700821	0.0303868781775236	-0.0996337682008743
-6.78217792510986	-8.06062412261963	-13.2297048568726	-0.215600565075874	0.0303841289132833	-0.0997974798083305
-6.77715921401978	-8.05825138092041	-13.2237844467163	-0.215707063674927	0.030489407479763	-0.0998522341251373
-6.77568292617798	-8.06126308441162	-13.2267255783081	-0.215741276741028	0.0305707268416882	-0.100041642785072
-6.77578115463257	-8.05692672729492	-13.2288913726807	-0.215872153639793	0.0307860020548105	-0.100124076008797
-6.7754979133606	-8.05810928344727	-13.2337532043457	-0.215858265757561	0.0308010652661324	-0.100253820419312
-6.77279376983643	-8.05673599243164	-13.2272548675537	-0.215871810913086	0.0309061631560326	-0.100335672497749
-6.77285623550415	-8.05351257324219	-13.2265634536743	-0.215971782803535	0.0309865325689316	-0.100503258407116
-6.77243423461914	-8.05393123626709	-13.230996131897	-0.215994596481323	0.0311248395591974	-0.100661836564541
-6.77392148971558	-8.05337810516357	-13.2350788116455	-0.216040685772896	0.0312101878225803	-0.10072922706604
-6.77300310134888	-8.05146026611328	-13.2343845367432	-0.216075211763382	0.0313359089195728	-0.100862860679626
-6.77288007736206	-8.04962062835693	-13.233323097229	-0.216203689575195	0.031429510563612	-0.100943744182587
-6.77432680130005	-8.04862403869629	-13.2302331924438	-0.216211378574371	0.0315299108624458	-0.10106023401022
-6.77529287338257	-8.04688549041748	-13.2342367172241	-0.21625554561615	0.0316959507763386	-0.101223103702068
-6.77457332611084	-8.04412269592285	-13.2272977828979	-0.21621373295784	0.031705915927887	-0.101246237754822
-6.77465009689331	-8.04253196716309	-13.2311868667603	-0.21634142100811	0.0319061987102032	-0.101371988654137
-6.77435922622681	-8.04364109039307	-13.2353677749634	-0.216321721673012	0.0320258177816868	-0.10147850215435
-6.76974821090698	-8.04045677185059	-13.2304315567017	-0.216338321566582	0.0321131981909275	-0.10156674683094
-6.77168893814087	-8.0391206741333	-13.2320671081543	-0.216368034482002	0.0321681015193462	-0.101708143949509
-6.77257537841797	-8.03978252410889	-13.2269945144653	-0.216397270560265	0.0322763323783875	-0.101811714470387
-6.77397441864014	-8.03891658782959	-13.2285785675049	-0.216393187642097	0.032380361109972	-0.101896211504936
-6.77308797836304	-8.03807544708252	-13.2248201370239	-0.216432809829712	0.0324373468756676	-0.101984888315201
-6.77610683441162	-8.03824043273926	-13.2199621200562	-0.216473892331123	0.0325663574039936	-0.102117761969566
-6.77385091781616	-8.03363132476807	-13.2226667404175	-0.21636201441288	0.032561220228672	-0.102229990065098
-6.77301216125488	-8.03556251525879	-13.2229499816895	-0.216428697109222	0.032569907605648	-0.102350138127804
-6.77379465103149	-8.03655529022217	-13.2204914093018	-0.216408237814903	0.0327126272022724	-0.102466203272343
-6.77765607833862	-8.0324239730835	-13.2211227416992	-0.216332763433456	0.0327227599918842	-0.102563679218292
-6.7775936126709	-8.03647804260254	-13.2151546478271	-0.21638648211956	0.0327491611242294	-0.102677516639233
-6.78138065338135	-8.0354642868042	-13.216495513916	-0.216395333409309	0.0327958390116692	-0.102765053510666
-6.78144359588623	-8.03873729705811	-13.2121534347534	-0.216448903083801	0.0328822508454323	-0.102980427443981
-6.78563165664673	-8.03645515441895	-13.2130832672119	-0.216392159461975	0.032897375524044	-0.103017650544643
-6.78965377807617	-8.03783798217773	-13.2111711502075	-0.216405257582664	0.0329815931618214	-0.10311334580183
-6.79021453857422	-8.03588485717773	-13.208176612854	-0.216389119625092	0.0329716540873051	-0.103249609470367
-6.78944540023804	-8.03621959686279	-13.2042684555054	-0.216330856084824	0.0329606905579567	-0.103329829871655
-6.79236268997192	-8.03678512573242	-13.2128858566284	-0.216388523578644	0.033001322299242	-0.103462718427181
-6.79602384567261	-8.04171562194824	-13.2073659896851	-0.216393306851387	0.0331176370382309	-0.10345608741045
-6.79698324203491	-8.03924942016602	-13.2058277130127	-0.216413155198097	0.0330365300178528	-0.103573225438595
-6.79654836654663	-8.03861236572266	-13.2004299163818	-0.216405168175697	0.0330977328121662	-0.103693194687366
-6.79854488372803	-8.03825187683105	-13.1991491317749	-0.216454178094864	0.0330626405775547	-0.103741496801376
-6.80119180679321	-8.0366325378418	-13.1968984603882	-0.21642692387104	0.033131442964077	-0.103820629417896
-6.80394077301025	-8.03609848022461	-13.1924638748169	-0.216433063149452	0.0332031883299351	-0.103905372321606
-6.80517959594727	-8.03436756134033	-13.1961030960083	-0.216401949524879	0.0331327170133591	-0.104036167263985
-6.80564975738525	-8.03526782989502	-13.1881551742554	-0.216499656438828	0.0332476496696472	-0.10411175340414
-6.80827236175537	-8.03612518310547	-13.1907567977905	-0.216496840119362	0.0331781767308712	-0.104168072342873
-6.80885314941406	-8.03470230102539	-13.1920013427734	-0.216550841927528	0.0331768468022347	-0.104329824447632
-6.81243515014648	-8.03498458862305	-13.188793182373	-0.216655761003494	0.0332395881414413	-0.10445661842823
-6.8197455406189	-8.03187847137451	-13.1867895126343	-0.216596856713295	0.0332799442112446	-0.10456632822752
-6.81846857070923	-8.03296184539795	-13.1860675811768	-0.216713890433311	0.0332168750464916	-0.10474518686533
-6.82085609436035	-8.03275394439697	-13.1818237304688	-0.216762289404869	0.0333586148917675	-0.104850769042969
-6.82105398178101	-8.02952671051025	-13.188515663147	-0.216739505529404	0.0333673879504204	-0.105010874569416
-6.82189130783081	-8.02980518341064	-13.1846923828125	-0.216817528009415	0.0333673134446144	-0.105100452899933
-6.82663059234619	-8.02847862243652	-13.1809701919556	-0.216824427247047	0.0333765223622322	-0.105242483317852
-6.82456970214844	-8.0270471572876	-13.1819982528687	-0.21691620349884	0.033378504216671	-0.105401188135147
-6.82777881622314	-8.02307415008545	-13.1848993301392	-0.216970279812813	0.0334158837795258	-0.105518043041229
-6.83144044876099	-8.02353477478027	-13.1840105056763	-0.217073172330856	0.0335125178098679	-0.10562327504158
-6.82993030548096	-8.01870155334473	-13.1875295639038	-0.217038959264755	0.0334855392575264	-0.105757243931293
-6.82898473739624	-8.01997566223145	-13.1873712539673	-0.217120185494423	0.0334768407046795	-0.105864427983761
-6.82886219024658	-8.0187292098999	-13.1899976730347	-0.217193737626076	0.0335394181311131	-0.105952344834805
-6.83602571487427	-8.01794338226318	-13.1972579956055	-0.217251539230347	0.0336413197219372	-0.10606461763382
-6.83504438400269	-8.01706123352051	-13.2006387710571	-0.217361554503441	0.0336824655532837	-0.106258668005466
-6.83541011810303	-8.01906490325928	-13.2030258178711	-0.217403694987297	0.0337223038077354	-0.106352865695953
-6.83823537826538	-8.01779937744141	-13.2139387130737	-0.217500597238541	0.0338547006249428	-0.106452450156212
-6.83953714370728	-8.017014503479	-13.2211742401123	-0.217493459582329	0.033854752779007	-0.1065913438797
-6.83756351470947	-8.0175724029541	-13.221848487854	-0.217562779784203	0.0339640155434608	-0.106666259467602
-6.83816957473755	-8.01691436767578	-13.228009223938	-0.217572197318077	0.0340003930032253	-0.106810331344604
-6.83649444580078	-8.01563930511475	-13.2347497940063	-0.217634350061417	0.0340884290635586	-0.10691599547863
-6.83623266220093	-8.01694679260254	-13.2458648681641	-0.217696562409401	0.0340811237692833	-0.106965370476246
-6.836106300354	-8.01569080352783	-13.2548561096191	-0.217763438820839	0.0341341719031334	-0.107003152370453
-6.83571815490723	-8.01443290710449	-13.2625198364258	-0.217897772789001	0.0342080891132355	-0.107053875923157
-6.83288335800171	-8.01127052307129	-13.2657566070557	-0.217855915427208	0.0343267656862736	-0.107159703969955
-6.8340048789978	-8.01430511474609	-13.2721242904663	-0.217948943376541	0.0343707762658596	-0.107244074344635
-6.83113241195679	-8.01440334320068	-13.277060508728	-0.218015447258949	0.0344304516911507	-0.107280761003494
-6.83034944534302	-8.01379680633545	-13.2846546173096	-0.217989012598991	0.034515056759119	-0.107341259717941
-6.82836294174194	-8.01359939575195	-13.3016815185547	-0.21801969408989	0.0345174558460712	-0.107438445091248
-6.83061695098877	-8.01371002197266	-13.3142318725586	-0.218127310276031	0.0346700623631477	-0.10750288516283
-6.82912635803223	-8.01557064056396	-13.3205165863037	-0.218095943331718	0.0346981398761272	-0.107558704912663
-6.82699871063232	-8.01546382904053	-13.3284187316895	-0.218227371573448	0.034666296094656	-0.107607081532478
-6.83043003082275	-8.01749706268311	-13.337272644043	-0.218360394239426	0.0348240844905376	-0.107682473957539
-6.83007574081421	-8.01811790466309	-13.3541564941406	-0.21835158765316	0.0348574258387089	-0.107673145830631
-6.82887315750122	-8.02119255065918	-13.3655338287354	-0.218419015407562	0.0349514149129391	-0.107792884111404
-6.83242321014404	-8.02297401428223	-13.3710126876831	-0.218412414193153	0.0350359678268433	-0.107797399163246
-6.831383228302	-8.02572345733643	-13.3824024200439	-0.218370854854584	0.0351343788206577	-0.107852175831795
-6.83101606369019	-8.0257568359375	-13.3945360183716	-0.218426287174225	0.0351969674229622	-0.107845716178417
-6.83079099655151	-8.02997016906738	-13.4050149917603	-0.218528926372528	0.0352895334362984	-0.107811391353607
-6.82454395294189	-8.03419399261475	-13.4211397171021	-0.218524008989334	0.0352427959442139	-0.107853651046753
-6.82163572311401	-8.0348653793335	-13.4367713928223	-0.218616187572479	0.035222515463829	-0.107731558382511
-6.81421899795532	-8.04294586181641	-13.4473571777344	-0.218769863247871	0.0352745577692986	-0.107616662979126
-6.81450843811035	-8.04681396484375	-13.4660663604736	-0.218753889203072	0.035311795771122	-0.107574038207531
-6.8110671043396	-8.04932308197021	-13.4747505187988	-0.218854829668999	0.0353644229471684	-0.107577882707119
-6.81110286712646	-8.0518102645874	-13.4865303039551	-0.218722656369209	0.0355010665953159	-0.107552610337734
-6.80585861206055	-8.05619049072266	-13.4942016601563	-0.218820840120316	0.035686332732439	-0.107626236975193
-6.80318117141724	-8.05753707885742	-13.5080604553223	-0.218861162662506	0.0358776971697807	-0.107633739709854
-6.80106544494629	-8.05948734283447	-13.5107803344727	-0.218864694237709	0.036041684448719	-0.107614427804947
-6.79431438446045	-8.06204414367676	-13.5235414505005	-0.218907207250595	0.0362452380359173	-0.107573337852955
-6.78983879089355	-8.06070804595947	-13.5281629562378	-0.218936115503311	0.0364187695086002	-0.10748428851366
-6.78392839431763	-8.06064510345459	-13.5383052825928	-0.219057619571686	0.0365306064486504	-0.107415683567524
-6.77603912353516	-8.06256484985352	-13.5461044311523	-0.219034895300865	0.0366476364433765	-0.10726348310709
-6.7720103263855	-8.06253814697266	-13.5527877807617	-0.219131618738174	0.0368080399930477	-0.107177242636681
-6.76568365097046	-8.06236267089844	-13.5597267150879	-0.219154804944992	0.0369263626635075	-0.10704205930233
-6.75777006149292	-8.0632963180542	-13.5696392059326	-0.219240367412567	0.0371167287230492	-0.10693971067667
-6.75199842453003	-8.06099224090576	-13.5807027816772	-0.219269409775734	0.037158414721489	-0.106820039451122
-6.74614667892456	-8.06208992004395	-13.588210105896	-0.219308346509933	0.0372854247689247	-0.106660850346088
-6.73694133758545	-8.06143474578857	-13.6034049987793	-0.219308540225029	0.037346389144659	-0.106562472879887
-6.72801208496094	-8.06137561798096	-13.6101722717285	-0.219281330704689	0.0374402888119221	-0.106395594775677
-6.72329998016357	-8.06262397766113	-13.6223192214966	-0.219412669539452	0.0376315414905548	-0.106270141899586
-6.71938180923462	-8.06345844268799	-13.6295948028564	-0.219354420900345	0.0377698689699173	-0.106049537658691
-6.71138763427734	-8.06466770172119	-13.6315689086914	-0.219455927610397	0.0378471426665783	-0.10592520236969
-6.705641746521	-8.06462669372559	-13.6415452957153	-0.219455182552338	0.0379539392888546	-0.105814956128597
-6.70010137557983	-8.06661128997803	-13.6464624404907	-0.219532996416092	0.0381300374865532	-0.105685971677303
-6.69200372695923	-8.06614589691162	-13.6478519439697	-0.219496756792068	0.038194015622139	-0.105488561093807
-6.68747806549072	-8.06674385070801	-13.6519470214844	-0.219535291194916	0.0382882952690125	-0.105340726673603
-6.68368148803711	-8.06597709655762	-13.6592102050781	-0.219520524144173	0.0384754799306393	-0.105125077068806
-6.67825746536255	-8.0691442489624	-13.6611185073853	-0.219597309827805	0.0384887494146824	-0.104979172348976
-6.67355012893677	-8.06666564941406	-13.6603059768677	-0.219615593552589	0.0385493338108063	-0.104778170585632
-6.66788625717163	-8.06897163391113	-13.6703853607178	-0.219661355018616	0.0386980064213276	-0.104648374021053
-6.66449117660522	-8.06667804718018	-13.6706609725952	-0.219652459025383	0.0387356802821159	-0.104457139968872
-6.65859937667847	-8.072585105896	-13.671236038208	-0.219653278589249	0.0388283133506775	-0.104265742003918
-6.65389156341553	-8.07003974914551	-13.6801795959473	-0.219643786549568	0.0388507321476936	-0.104141846299171
-6.64780521392822	-8.07327175140381	-13.6777696609497	-0.219697237014771	0.0389366932213306	-0.103952899575233
-6.64987516403198	-8.07390213012695	-13.6780681610107	-0.219720497727394	0.0390518605709076	-0.103744126856327
-6.64499950408936	-8.07506847381592	-13.6824369430542	-0.219663828611374	0.0390516147017479	-0.103568069636822
-6.63920640945435	-8.07480049133301	-13.6904191970825	-0.219657331705093	0.0390288382768631	-0.103374555706978
-6.63671970367432	-8.07971477508545	-13.6870498657227	-0.219699010252953	0.0390173457562923	-0.103144973516464
-6.63561773300171	-8.0806827545166	-13.6939611434937	-0.219630867242813	0.0390747264027596	-0.102989099919796
-6.63075399398804	-8.08117198944092	-13.6965198516846	-0.219701126217842	0.0390136539936066	-0.102803386747837
-6.62734699249268	-8.08468437194824	-13.6977405548096	-0.219701677560806	0.0389593541622162	-0.102585896849632
-6.62815999984741	-8.085205078125	-13.7048406600952	-0.219633057713509	0.0389948338270187	-0.102421678602695
-6.62426662445068	-8.08946990966797	-13.7096729278564	-0.219686329364777	0.0388833023607731	-0.102218396961689
-6.62488746643066	-8.09315204620361	-13.7074499130249	-0.219710424542427	0.0387961380183697	-0.102044135332108
-6.62270259857178	-8.09717750549316	-13.7054052352905	-0.219658896327019	0.0387106910347939	-0.101933240890503
-6.61909961700439	-8.09830760955811	-13.7131547927856	-0.219698041677475	0.0385668464004993	-0.10178304463625
-6.62011528015137	-8.10388469696045	-13.7212390899658	-0.219780579209328	0.0384988188743591	-0.101541146636009
-6.62076616287231	-8.10808086395264	-13.7200031280518	-0.219676673412323	0.0384271703660488	-0.101392477750778
-6.62129354476929	-8.108473777771	-13.7210531234741	-0.219694584608078	0.0382876470685005	-0.101208470761776
-6.62200021743774	-8.11361789703369	-13.7271699905396	-0.219730287790298	0.0382687374949455	-0.101071707904339
-6.62363147735596	-8.11618328094482	-13.734393119812	-0.219674974679947	0.0382661297917366	-0.100876837968826
-6.624680519104	-8.11980247497559	-13.7359580993652	-0.219746395945549	0.0380893610417843	-0.100673213601112
-6.62490701675415	-8.12429237365723	-13.735936164856	-0.219748124480247	0.0380281955003738	-0.100543394684792
-6.62331008911133	-8.12749862670898	-13.741229057312	-0.219749718904495	0.0380239821970463	-0.100356094539165
-6.62159156799316	-8.12381267547607	-13.7422122955322	-0.21971932053566	0.0379244238138199	-0.10018103569746
-6.62228107452393	-8.13072872161865	-13.7443809509277	-0.21975913643837	0.0379998199641705	-0.100005969405174
-6.62105178833008	-8.13090133666992	-13.7479600906372	-0.219645574688911	0.0378481931984425	-0.0998488664627075
-6.61887168884277	-8.13356018066406	-13.7553882598877	-0.219686657190323	0.037782646715641	-0.0996616333723068
-6.61733913421631	-8.13628196716309	-13.7551002502441	-0.21973742544651	0.0377570874989033	-0.0994860231876373
-6.61348009109497	-8.13541412353516	-13.7600040435791	-0.219598382711411	0.0376685187220573	-0.0993065312504768
-6.61116600036621	-8.13594150543213	-13.7610301971436	-0.219634026288986	0.0376127362251282	-0.0991005897521973
-6.61225461959839	-8.13774967193604	-13.761622428894	-0.219666451215744	0.0375736318528652	-0.098944827914238
-6.60899686813354	-8.13976383209229	-13.766092300415	-0.219683095812798	0.0374996215105057	-0.0987483412027359
-6.60704708099365	-8.14097595214844	-13.7667436599731	-0.219697088003159	0.0373126938939095	-0.0985635742545128
-6.60290002822876	-8.14231204986572	-13.7713050842285	-0.219714656472206	0.0373316742479801	-0.0984353199601173
-6.60285043716431	-8.14225959777832	-13.7789535522461	-0.21959388256073	0.0372630208730698	-0.0982983931899071
-6.60358095169067	-8.14364051818848	-13.7863731384277	-0.219626605510712	0.0371931232511997	-0.0981124341487885
-6.60128784179688	-8.14657974243164	-13.7845182418823	-0.21959063410759	0.0371374674141407	-0.0979814380407333
-6.60062646865845	-8.14983177185059	-13.7904186248779	-0.219624638557434	0.0370196104049683	-0.0977843403816223
-6.59925842285156	-8.15134906768799	-13.791389465332	-0.219546258449554	0.0368937961757183	-0.097639225423336
-6.6003623008728	-8.15153217315674	-13.7998285293579	-0.219493478536606	0.0368367992341518	-0.0975151732563972
-6.59592199325562	-8.15395259857178	-13.8028879165649	-0.219485625624657	0.0367458499968052	-0.0973612368106842
-6.59945106506348	-8.1556224822998	-13.8193502426147	-0.219447538256645	0.0365597382187843	-0.0971908643841743
-6.60031032562256	-8.15602970123291	-13.8228521347046	-0.219399958848953	0.0365934111177921	-0.0970703810453415
-6.59891223907471	-8.1596040725708	-13.8222961425781	-0.219320550560951	0.0364532060921192	-0.0969278886914253
-6.59624576568604	-8.16018581390381	-13.8303709030151	-0.219310835003853	0.036300390958786	-0.096832811832428
-6.6009693145752	-8.1638126373291	-13.8317108154297	-0.219282403588295	0.0363045558333397	-0.0967928543686867
-6.600830078125	-8.16539764404297	-13.8365602493286	-0.219206511974335	0.0361176542937756	-0.0966764613986015
-6.6010684967041	-8.1693229675293	-13.8368244171143	-0.219201937317848	0.0360018834471703	-0.0965832993388176
-6.601731300354	-8.17007637023926	-13.8444929122925	-0.219127804040909	0.0358644276857376	-0.0965038314461708
-6.60280656814575	-8.17176628112793	-13.8450775146484	-0.219056263566017	0.0357967056334019	-0.0964342951774597
-6.60668802261353	-8.17388534545898	-13.8489513397217	-0.219015955924988	0.0357398204505444	-0.0963186398148537
-6.60979843139648	-8.1783447265625	-13.8469295501709	-0.21898527443409	0.0355324931442738	-0.0962887033820152
-6.61000347137451	-8.18013954162598	-13.851146697998	-0.218984827399254	0.0354420877993107	-0.096252366900444
-6.61349534988403	-8.18212604522705	-13.8515520095825	-0.218824863433838	0.0353147014975548	-0.0961731299757957
-6.6149377822876	-8.18274879455566	-13.8538265228271	-0.218816965818405	0.0351794771850109	-0.0961097851395607
-6.62060928344727	-8.18453979492188	-13.8555450439453	-0.218711018562317	0.0351375378668308	-0.0961251109838486
-6.62099027633667	-8.18864917755127	-13.86061668396	-0.218674570322037	0.0350712276995182	-0.0961004570126534
-6.62538862228394	-8.18908977508545	-13.8618812561035	-0.218554273247719	0.0349012911319733	-0.0960341021418571
-6.62972593307495	-8.19659233093262	-13.8637990951538	-0.218571066856384	0.0348203741014004	-0.0960100516676903
-6.63227510452271	-8.19551753997803	-13.8697204589844	-0.218388736248016	0.0346586033701897	-0.0959901884198189
-6.63089418411255	-8.20011138916016	-13.8724756240845	-0.218315288424492	0.0344962105154991	-0.0959444642066956
-6.63806867599487	-8.20181369781494	-13.8744955062866	-0.218281254172325	0.0344723127782345	-0.0959258079528809
-6.63826751708984	-8.20522594451904	-13.87926197052	-0.218133524060249	0.0342960320413113	-0.0958959385752678
-6.63884830474854	-8.20674228668213	-13.881046295166	-0.218042641878128	0.0341264493763447	-0.0958943441510201
-6.64383888244629	-8.21269035339355	-13.8884143829346	-0.218017607927322	0.0340877808630466	-0.0959146022796631
-6.64782190322876	-8.21549510955811	-13.8914813995361	-0.217831820249557	0.0339613147079945	-0.0959101617336273
-6.65224361419678	-8.21879482269287	-13.8940000534058	-0.217803627252579	0.0337664149701595	-0.0959177315235138
-6.65812540054321	-8.22086811065674	-13.8968877792358	-0.21776607632637	0.033738549798727	-0.0958966687321663
-6.65911865234375	-8.221266746521	-13.8921489715576	-0.217653840780258	0.0335296168923378	-0.0959511399269104
-6.6637921333313	-8.22391891479492	-13.8972587585449	-0.217649474740028	0.033320814371109	-0.0959865525364876
-6.66870355606079	-8.22669410705566	-13.897274017334	-0.217546388506889	0.0332829132676125	-0.0960158333182335
-6.67050218582153	-8.22897911071777	-13.8958463668823	-0.217456296086311	0.0331145375967026	-0.0960362330079079
-6.67367267608643	-8.23418807983398	-13.892204284668	-0.217415228486061	0.0329353585839272	-0.0960874706506729
-6.68010473251343	-8.23264217376709	-13.9005565643311	-0.217414915561676	0.0327841863036156	-0.096121184527874
-6.6858024597168	-8.2318754196167	-13.8988256454468	-0.217240303754807	0.0327013432979584	-0.0961963161826134
-6.68793296813965	-8.23550510406494	-13.8974952697754	-0.217361360788345	0.0324331484735012	-0.0962783247232437
-6.69588565826416	-8.23775005340576	-13.8979320526123	-0.217312097549438	0.0323731936514378	-0.0963620096445084
-6.69932270050049	-8.23820781707764	-13.8999223709106	-0.217241749167442	0.0322080068290234	-0.0963852182030678
-6.7033166885376	-8.23897838592529	-13.9039335250854	-0.217200383543968	0.0319773107767105	-0.0965068861842155
-6.70927000045776	-8.23946094512939	-13.9035482406616	-0.217187613248825	0.0318461656570435	-0.0965846180915833
-6.71518230438232	-8.23859024047852	-13.9128837585449	-0.217105999588966	0.0316716656088829	-0.0966654270887375
-6.72145843505859	-8.24133586883545	-13.910327911377	-0.217083364725113	0.0314497873187065	-0.0967337787151337
-6.72330570220947	-8.2416820526123	-13.9120950698853	-0.217104882001877	0.031284224241972	-0.0967948660254478
-6.7284779548645	-8.24239635467529	-13.9158582687378	-0.217001870274544	0.0311186574399471	-0.0968664437532425
-6.73561954498291	-8.24227428436279	-13.9198884963989	-0.21700781583786	0.0308187156915665	-0.0968772694468498
-6.74042415618896	-8.24514579772949	-13.9211740493774	-0.216972157359123	0.0307293329387903	-0.0969352275133133
-6.74573850631714	-8.24755191802979	-13.924201965332	-0.216862052679062	0.0304870270192623	-0.0969425588846207
-6.74897575378418	-8.24939060211182	-13.9267768859863	-0.216856822371483	0.0302543509751558	-0.0969724878668785
-6.75480365753174	-8.25089454650879	-13.9272842407227	-0.216791898012161	0.0301400534808636	-0.0970596447587013
-6.75470113754272	-8.25410842895508	-13.9320392608643	-0.216740801930428	0.0299220513552427	-0.0970768630504608
-6.76204919815063	-8.25615215301514	-13.9349336624146	-0.216743603348732	0.0296841580420733	-0.0970722138881683
-6.76710510253906	-8.25655269622803	-13.9418954849243	-0.216599717736244	0.0296061895787716	-0.0971166640520096
-6.7683629989624	-8.26279735565186	-13.9406204223633	-0.216565698385239	0.029485572129488	-0.09718357026577
-6.77326726913452	-8.26266002655029	-13.9383192062378	-0.216496795415878	0.0292280223220587	-0.0971929207444191
-6.77797174453735	-8.26567268371582	-13.9436044692993	-0.21649044752121	0.0292939860373735	-0.0972420498728752
-6.77655363082886	-8.27327156066895	-13.9495983123779	-0.216381475329399	0.0290931947529316	-0.0972321406006813
-6.78003644943237	-8.27400493621826	-13.9522113800049	-0.216245740652084	0.0290003996342421	-0.0972101166844368
-6.78219223022461	-8.27498722076416	-13.9684000015259	-0.216173484921455	0.0289107579737902	-0.0972993448376656
-6.77883005142212	-8.27743434906006	-13.9723100662231	-0.216038271784782	0.0288731679320335	-0.0972453281283379
-6.77935791015625	-8.28108215332031	-13.9815807342529	-0.216111719608307	0.0287707336246967	-0.0972233563661575
-6.77939176559448	-8.28145980834961	-13.9862308502197	-0.215955331921577	0.0287769995629787	-0.0972485244274139
-6.77530097961426	-8.28452396392822	-13.994478225708	-0.215857580304146	0.0287160277366638	-0.097264438867569
-6.77995729446411	-8.28466892242432	-13.9990015029907	-0.215785816311836	0.0286727994680405	-0.0972845703363419
-6.77309560775757	-8.28472995758057	-14.0074625015259	-0.215742871165276	0.0286173410713673	-0.097266748547554
-6.77355289459229	-8.28141117095947	-14.012996673584	-0.215669885277748	0.028610622510314	-0.0973218455910683
-6.77208137512207	-8.28467464447021	-14.0170974731445	-0.215649113059044	0.0286303479224443	-0.0973688811063766
-6.77014303207397	-8.28173446655273	-14.0204267501831	-0.215642750263214	0.0285720992833376	-0.0973895937204361
-6.77326250076294	-8.28736209869385	-14.0274238586426	-0.215681478381157	0.0285528507083654	-0.0974757075309753
-6.7741060256958	-8.2837028503418	-14.0304336547852	-0.215600490570068	0.0285371635109186	-0.097557820379734
-6.77336597442627	-8.2857723236084	-14.0356817245483	-0.215563774108887	0.0285305753350258	-0.0976427048444748
-6.77729034423828	-8.28470802307129	-14.0300226211548	-0.21555694937706	0.0285194348543882	-0.0977589562535286
-6.77751016616821	-8.28501892089844	-14.0361280441284	-0.215558052062988	0.0283977910876274	-0.0978394821286201
-6.77696371078491	-8.28318214416504	-14.0471248626709	-0.215602487325668	0.0282911509275436	-0.0978907644748688
-6.78218555450439	-8.28097343444824	-14.044942855835	-0.215701296925545	0.0282931122928858	-0.0979522243142128
-6.77862977981567	-8.28126621246338	-14.0607299804688	-0.215733557939529	0.028056975454092	-0.098039984703064
-6.78223037719727	-8.28143310546875	-14.0578651428223	-0.215807855129242	0.0278932452201843	-0.0980415567755699
-6.78498506546021	-8.28190040588379	-14.0699710845947	-0.215960413217545	0.0277247950434685	-0.0980879291892052
-6.78463077545166	-8.28281402587891	-14.0737705230713	-0.215997591614723	0.0275625474750996	-0.0980567187070847
-6.78476095199585	-8.28215408325195	-14.0842304229736	-0.216128721833229	0.0272519905120134	-0.0980747416615486
-6.78668069839478	-8.27979850769043	-14.0938701629639	-0.21620200574398	0.0270719788968563	-0.0980977565050125
-6.78881597518921	-8.28377819061279	-14.0980129241943	-0.216272175312042	0.0267853178083897	-0.0980749204754829
-6.79300689697266	-8.28716087341309	-14.103536605835	-0.216293424367905	0.0265759285539389	-0.0981211364269257
-6.79291105270386	-8.28759479522705	-14.1115055084229	-0.216366857290268	0.0263983327895403	-0.0980221107602119
-6.79326295852661	-8.28791904449463	-14.117169380188	-0.21641206741333	0.0261995289474726	-0.0979432687163353
-6.79326868057251	-8.28818225860596	-14.1280508041382	-0.216520980000496	0.0260416623204947	-0.0978036448359489
-6.7970175743103	-8.28620624542236	-14.1297044754028	-0.216444581747055	0.0257781241089106	-0.0976801142096519
-6.791663646698	-8.28586101531982	-14.1445350646973	-0.216554671525955	0.0255011394619942	-0.0975354537367821
-6.79313182830811	-8.28757667541504	-14.1562910079956	-0.21654249727726	0.0253419987857342	-0.0973638892173767
-6.79221200942993	-8.28650188446045	-14.1602258682251	-0.216618672013283	0.0249688532203436	-0.0972334146499634
-6.79751443862915	-8.28831195831299	-14.1720037460327	-0.216693982481956	0.0247537530958653	-0.0971748381853104
-6.80049800872803	-8.29325771331787	-14.1787672042847	-0.216781452298164	0.0245712138712406	-0.0970734879374504
-6.80122995376587	-8.28893375396729	-14.1849393844604	-0.216791301965714	0.0243136268109083	-0.0969648137688637
-6.80553531646729	-8.29604911804199	-14.185567855835	-0.216963082551956	0.0241163410246372	-0.0968494787812233
-6.80726718902588	-8.29351711273193	-14.187557220459	-0.216991007328033	0.0238358974456787	-0.0966920480132103
-6.80889225006104	-8.29578495025635	-14.1935186386108	-0.217075809836388	0.0235591046512127	-0.0965656712651253
-6.8117299079895	-8.29876041412354	-14.1907482147217	-0.217239886522293	0.0232832860201597	-0.0963776186108589
-6.81368207931519	-8.29775238037109	-14.1971378326416	-0.217272907495499	0.0230415537953377	-0.0961791425943375
-6.81543350219727	-8.29809665679932	-14.2080192565918	-0.217370793223381	0.022700484842062	-0.0960270538926125
-6.82280969619751	-8.29853630065918	-14.2084760665894	-0.21751044690609	0.0224969293922186	-0.095861941576004
-6.82048273086548	-8.29735374450684	-14.2202310562134	-0.217453062534332	0.0222169514745474	-0.0957299843430519
-6.82510757446289	-8.29878807067871	-14.2253952026367	-0.217610940337181	0.0219497289508581	-0.0955523326992989
-6.82542085647583	-8.30062484741211	-14.2239484786987	-0.217731684446335	0.0217309072613716	-0.0955020412802696
-6.82774686813354	-8.30102634429932	-14.2316741943359	-0.217803314328194	0.0214906930923462	-0.0953971147537231
-6.8280234336853	-8.30359268188477	-14.2285747528076	-0.217942878603935	0.0212963316589594	-0.0952481552958488
-6.82743501663208	-8.30112648010254	-14.2280521392822	-0.217933744192123	0.0211526583880186	-0.0951042771339417
-6.82852840423584	-8.30188274383545	-14.224271774292	-0.218133494257927	0.0210011433809996	-0.0949587523937225
-6.82810878753662	-8.30319786071777	-14.2153568267822	-0.218234732747078	0.0209268480539322	-0.0949157625436783
-6.8302903175354	-8.2988977432251	-14.2123250961304	-0.218303769826889	0.0208149272948503	-0.0948821380734444
-6.83491230010986	-8.30215072631836	-14.2118005752563	-0.218374639749527	0.0208036061376333	-0.0949487164616585
-6.83573436737061	-8.29763984680176	-14.2057638168335	-0.218404397368431	0.0206963941454887	-0.0950330346822739
-6.83906555175781	-8.29861831665039	-14.2048454284668	-0.218540325760841	0.0207398533821106	-0.0951331630349159
-6.8429594039917	-8.29705619812012	-14.2038507461548	-0.218610167503357	0.020744489505887	-0.0952624529600143
-6.83924102783203	-8.29824829101563	-14.2045927047729	-0.218655273318291	0.0207124836742878	-0.0953440740704536
-6.83886003494263	-8.29936981201172	-14.2029476165771	-0.218763798475266	0.0207817945629358	-0.0954930484294891
-6.83783340454102	-8.2960786819458	-14.2032775878906	-0.218820825219154	0.0208840258419514	-0.095582626760006
-6.8359522819519	-8.29309749603271	-14.1955804824829	-0.218892619013786	0.0209521502256393	-0.0957545787096024
-6.83336019515991	-8.29444313049316	-14.1891746520996	-0.218975707888603	0.0210527256131172	-0.0958264693617821
-6.83107614517212	-8.28759098052979	-14.1868143081665	-0.219031855463982	0.0211026724427938	-0.0959141477942467
-6.83000993728638	-8.28807830810547	-14.1803722381592	-0.219174101948738	0.0212497282773256	-0.0960106924176216
-6.8242301940918	-8.28498840332031	-14.1791496276855	-0.219174176454544	0.0213989578187466	-0.0961433723568916
-6.82149505615234	-8.27994155883789	-14.174898147583	-0.219235345721245	0.0215286426246166	-0.0962966904044151
-6.81630659103394	-8.27588844299316	-14.1709814071655	-0.219379007816315	0.0216486621648073	-0.0964174866676331
-6.81042623519897	-8.27030754089355	-14.166597366333	-0.219355687499046	0.0217189136892557	-0.09652429074049
-6.80711078643799	-8.26668834686279	-14.1592636108398	-0.219519674777985	0.0218561831861734	-0.0966926962137222
-6.80566549301147	-8.26293182373047	-14.1624994277954	-0.219562843441963	0.0219787769019604	-0.0968631654977798
-6.79972219467163	-8.26047229766846	-14.1544246673584	-0.219594568014145	0.02217748016119	-0.0970289260149002
-6.79741430282593	-8.25581169128418	-14.1530179977417	-0.219660341739655	0.0223550479859114	-0.0970805138349533
-6.79911184310913	-8.24903297424316	-14.1520204544067	-0.219604074954987	0.0224647745490074	-0.0973814651370049
-6.79650211334229	-8.24869632720947	-14.1505222320557	-0.219716250896454	0.0226504951715469	-0.0976202636957169
-6.79667711257935	-8.24814891815186	-14.1483335494995	-0.219813033938408	0.0227583218365908	-0.0978280827403069
-6.79621315002441	-8.24170684814453	-14.1491966247559	-0.219845831394196	0.0229832399636507	-0.0981346443295479
-6.79661178588867	-8.23827743530273	-14.1416168212891	-0.219923749566078	0.0230157673358917	-0.0984174385666847
-6.79590082168579	-8.23962116241455	-14.1437635421753	-0.219974517822266	0.0232539530843496	-0.0986754149198532
-6.79853010177612	-8.23361206054688	-14.1457662582397	-0.219964444637299	0.0232929904013872	-0.0990205183625221
-6.80026578903198	-8.23372745513916	-14.1461782455444	-0.220037207007408	0.0234449990093708	-0.0992714762687683
-6.80005168914795	-8.2310209274292	-14.145357131958	-0.220031216740608	0.02349036000669	-0.0996023416519165
-6.80351209640503	-8.22809791564941	-14.1435918807983	-0.220025464892387	0.0235693976283073	-0.0999055504798889
-6.80862712860107	-8.22682952880859	-14.1464166641235	-0.220076978206635	0.0236943829804659	-0.100203759968281
-6.81135368347168	-8.22378063201904	-14.1500749588013	-0.220061719417572	0.0237459279596806	-0.100545279681683
-6.81376457214355	-8.222731590271	-14.1540365219116	-0.220066294074059	0.0238092057406902	-0.100829370319843
-6.82085227966309	-8.22716903686523	-14.1532773971558	-0.2201077491045	0.023874044418335	-0.101084791123867
-6.82499408721924	-8.22521114349365	-14.1523380279541	-0.220066949725151	0.0239339303225279	-0.101357318460941
-6.82930469512939	-8.2249927520752	-14.1551752090454	-0.220108598470688	0.0239653047174215	-0.101650275290012
-6.83751201629639	-8.22683334350586	-14.1527061462402	-0.220123991370201	0.0240233391523361	-0.102036356925964
-6.84339094161987	-8.22464370727539	-14.1517105102539	-0.220068484544754	0.0240621976554394	-0.102267757058144
-6.85233545303345	-8.22772693634033	-14.156681060791	-0.220101773738861	0.0240487977862358	-0.102640509605408
-6.86075162887573	-8.22933197021484	-14.1537551879883	-0.220142841339111	0.0240654405206442	-0.10301249474287
-6.86538076400757	-8.23107433319092	-14.1523456573486	-0.220149144530296	0.0240430291742086	-0.103331536054611
-6.87881135940552	-8.22887802124023	-14.1571559906006	-0.220148310065269	0.0240149609744549	-0.103695899248123
[truncated: 14,121 more rows]
