# Supplementary material for: Identification of Haptic Based Guiding Using Hard Reins
Source: PLoS One. 2015 Jul 22;10(7):e0132020. doi: 10.1371/journal.pone.0132020 (PMC4511788; doi:10.1371/journal.pone.0132020)
Supplement: S5 File — (ZIP) [file pone.0132020.s005.zip › Exp2_ForceData1/Subject1/path1/T5.csv]

Force X (N)	Force Y (N)	Force Z (N)	Torque X (N-m)	Torque Y (N-m)	Torque Z (N-m)	Frequency = 10000	Averaging Level = 16	F/T Serial Number = FT11772	Time Started = 19/02/2013 12:37:02
-7.82371139526367	-7.68012237548828	-12.4839124679565	-0.0817947536706924	0.0237938389182091	-0.132384315133095
-7.82348299026489	-7.67728471755981	-12.4785985946655	-0.0819654166698456	0.0239763557910919	-0.132171019911766
-7.81513071060181	-7.67994976043701	-12.4815759658813	-0.0818886905908585	0.0240032058209181	-0.132054477930069
-7.80695915222168	-7.67566633224487	-12.4843282699585	-0.0818087682127953	0.0241328477859497	-0.132015138864517
-7.80341053009033	-7.67947292327881	-12.4833059310913	-0.0818556994199753	0.0243469215929508	-0.131789460778236
-7.79949998855591	-7.67959928512573	-12.4784698486328	-0.0818693935871124	0.0243235286325216	-0.131651729345322
-7.79284715652466	-7.67402076721191	-12.4793634414673	-0.0818461179733276	0.0245567206293345	-0.131546705961227
-7.78834962844849	-7.67190790176392	-12.4837083816528	-0.0818237513303757	0.0246489010751247	-0.131348252296448
-7.78215837478638	-7.67086982727051	-12.4867267608643	-0.0816734284162521	0.0246508195996284	-0.131179749965668
-7.77912855148315	-7.67388963699341	-12.476713180542	-0.0817373692989349	0.0247314181178808	-0.131108105182648
-7.77729606628418	-7.66999959945679	-12.4859762191772	-0.081737257540226	0.0247787348926067	-0.130918979644775
-7.77245235443115	-7.67192363739014	-12.488507270813	-0.0815785601735115	0.024832921102643	-0.130763992667198
-7.76689386367798	-7.67259073257446	-12.4774990081787	-0.0816639959812164	0.0248561631888151	-0.130696177482605
-7.76846551895142	-7.6733250617981	-12.4812383651733	-0.081654779613018	0.0250183194875717	-0.13048030436039
-7.76508808135986	-7.67154932022095	-12.4791574478149	-0.0815174132585526	0.0249626040458679	-0.130363136529922
-7.76186418533325	-7.67414236068726	-12.4801158905029	-0.0814898982644081	0.0249936990439892	-0.130261451005936
-7.75909805297852	-7.67336559295654	-12.4793281555176	-0.0815166905522347	0.0250122267752886	-0.130124419927597
-7.75831937789917	-7.67748975753784	-12.4752359390259	-0.0814782902598381	0.0251028873026371	-0.129968479275703
-7.75635766983032	-7.67601871490479	-12.4747753143311	-0.081378348171711	0.0250532906502485	-0.129823848605156
-7.75603914260864	-7.67299890518188	-12.4686298370361	-0.0814746543765068	0.0250991079956293	-0.129727676510811
-7.75356006622314	-7.67410469055176	-12.4768733978271	-0.0814346373081207	0.0250393003225327	-0.129599660634995
-7.74866724014282	-7.67586469650269	-12.4782266616821	-0.0812938287854195	0.025071244686842	-0.129533752799034
-7.75186204910278	-7.67390966415405	-12.4798955917358	-0.0813482776284218	0.0251459181308746	-0.129385098814964
-7.75359869003296	-7.67874240875244	-12.4717226028442	-0.0813052952289581	0.0250697545707226	-0.129226535558701
-7.75006151199341	-7.67702007293701	-12.4797401428223	-0.0812545344233513	0.0250628162175417	-0.129209488630295
-7.74897766113281	-7.67506885528564	-12.482852935791	-0.0812043026089668	0.025136262178421	-0.129067823290825
-7.74969244003296	-7.67936420440674	-12.4868516921997	-0.0811223685741425	0.0250172298401594	-0.129010647535324
-7.7487473487854	-7.68424701690674	-12.4860219955444	-0.0811931788921356	0.0251702331006527	-0.128988444805145
-7.74916791915894	-7.68457508087158	-12.4896268844604	-0.0811165794730186	0.0251383744180202	-0.128744035959244
-7.74649620056152	-7.68261384963989	-12.4958648681641	-0.0809665843844414	0.025091165676713	-0.128775030374527
-7.74653148651123	-7.68584775924683	-12.4975814819336	-0.0810324922204018	0.0250941999256611	-0.128699839115143
-7.74939823150635	-7.68543529510498	-12.5076637268066	-0.0809585005044937	0.02522137388587	-0.128544881939888
-7.74629592895508	-7.68636274337769	-12.5051555633545	-0.0808939710259438	0.0251239761710167	-0.128513142466545
-7.74722909927368	-7.68537616729736	-12.5079069137573	-0.0809182301163673	0.0252234786748886	-0.128344744443893
-7.74312686920166	-7.68484306335449	-12.5125465393066	-0.0808711722493172	0.0251724477857351	-0.12836965918541
-7.743004322052	-7.6864161491394	-12.5238656997681	-0.0807997137308121	0.0251362547278404	-0.128320395946503
-7.74368619918823	-7.68728256225586	-12.5229225158691	-0.0808830931782722	0.0252283085137606	-0.128170564770699
-7.74445724487305	-7.68886566162109	-12.5283164978027	-0.0807164385914803	0.0251442268490791	-0.128110125660896
-7.73763227462769	-7.68282222747803	-12.530385017395	-0.0807476416230202	0.0251694694161415	-0.128088995814323
-7.74360513687134	-7.68470525741577	-12.5365648269653	-0.0807418897747993	0.0251428224146366	-0.12798285484314
-7.73567247390747	-7.68596076965332	-12.5469541549683	-0.0806506648659706	0.0250595770776272	-0.127935230731964
-7.73819875717163	-7.68601846694946	-12.5495347976685	-0.0807301923632622	0.0252580177038908	-0.127886459231377
-7.73989677429199	-7.68419981002808	-12.551718711853	-0.0807664692401886	0.0251424554735422	-0.127752810716629
-7.73840713500977	-7.68460273742676	-12.5524883270264	-0.0805798396468163	0.0251192674040794	-0.127711981534958
-7.73662137985229	-7.67967891693115	-12.5600099563599	-0.080651581287384	0.0251708477735519	-0.127706617116928
-7.73584890365601	-7.67752695083618	-12.5705718994141	-0.0806555300951004	0.0249578226357698	-0.127531602978706
-7.7327766418457	-7.67971897125244	-12.571949005127	-0.0805321484804153	0.0250256583094597	-0.127528622746468
-7.73519039154053	-7.67636966705322	-12.5796794891357	-0.0805103331804276	0.0251282062381506	-0.127529338002205
-7.73590660095215	-7.67841291427612	-12.5854024887085	-0.0805619135499001	0.025025051087141	-0.127372965216637
-7.72952795028687	-7.67745685577393	-12.5881881713867	-0.0804739147424698	0.0249651186168194	-0.127395436167717
-7.73399877548218	-7.67559766769409	-12.5983629226685	-0.0804803222417831	0.0250651128590107	-0.127361342310905
-7.73529672622681	-7.67781066894531	-12.6062717437744	-0.0803509503602982	0.025052772834897	-0.1273103505373
-7.73272323608398	-7.67643451690674	-12.6022262573242	-0.0804211273789406	0.0250621382147074	-0.127327278256416
-7.73580360412598	-7.6784930229187	-12.6038866043091	-0.0803905948996544	0.0251181777566671	-0.127166360616684
-7.73444223403931	-7.67515087127686	-12.6065378189087	-0.080290898680687	0.0250664055347443	-0.127265810966492
-7.73240756988525	-7.67764616012573	-12.6140222549438	-0.0802416428923607	0.0251286569982767	-0.127249851822853
-7.73662185668945	-7.67607545852661	-12.6177921295166	-0.080356203019619	0.0252502243965864	-0.127136319875717
-7.7335958480835	-7.67969131469727	-12.6174116134644	-0.0802789404988289	0.0251507647335529	-0.127123042941093
-7.73163747787476	-7.67892360687256	-12.6153345108032	-0.0802178606390953	0.025181733071804	-0.127104073762894
-7.73622560501099	-7.67499685287476	-12.6146650314331	-0.0802350118756294	0.0253182798624039	-0.127108603715897
-7.73216962814331	-7.67542362213135	-12.6139965057373	-0.0802430212497711	0.02508788369596	-0.127021342515945
-7.73055505752563	-7.67655944824219	-12.6272649765015	-0.0800638794898987	0.0250718779861927	-0.127066820859909
-7.73262071609497	-7.67398977279663	-12.6264629364014	-0.0802051275968552	0.0251872017979622	-0.127040430903435
-7.73686218261719	-7.67662477493286	-12.6265163421631	-0.0801302567124367	0.0250373519957066	-0.126922726631165
-7.73485517501831	-7.67512893676758	-12.6215686798096	-0.080102451145649	0.0250496342778206	-0.12701104581356
-7.7384672164917	-7.67164516448975	-12.6267824172974	-0.0800513699650764	0.0250586792826653	-0.12703150510788
-7.74114751815796	-7.67738580703735	-12.6283855438232	-0.0800289884209633	0.0249809231609106	-0.127028346061707
-7.74141502380371	-7.67729949951172	-12.621693611145	-0.0800693109631538	0.0251310709863901	-0.127032235264778
-7.74255657196045	-7.67659187316895	-12.6236896514893	-0.0801092535257339	0.0250343307852745	-0.126933738589287
-7.74059343338013	-7.67690467834473	-12.6246585845947	-0.080074779689312	0.0249415598809719	-0.126969218254089
-7.74717378616333	-7.67670345306396	-12.6160612106323	-0.0800564140081406	0.0250212866812944	-0.127007737755775
-7.74621438980103	-7.67845439910889	-12.6256074905396	-0.0799610316753387	0.0249322466552258	-0.126877352595329
-7.74699592590332	-7.67752313613892	-12.6166257858276	-0.0800170227885246	0.0249372571706772	-0.126915350556374
-7.75341033935547	-7.67628526687622	-12.6136465072632	-0.0800378918647766	0.0250141471624374	-0.126836329698563
-7.7484073638916	-7.67451095581055	-12.61305809021	-0.0799505785107613	0.0248745027929544	-0.12689046561718
-7.74669790267944	-7.67682790756226	-12.6177215576172	-0.079908549785614	0.0248575676232576	-0.126837208867073
-7.74850177764893	-7.67422246932983	-12.6165637969971	-0.0799724608659744	0.0248530562967062	-0.126794964075089
-7.74883508682251	-7.68192720413208	-12.6234226226807	-0.0799553170800209	0.0247875712811947	-0.126723796129227
-7.74896574020386	-7.67780351638794	-12.619047164917	-0.0799143388867378	0.024755971506238	-0.126728758215904
-7.75065994262695	-7.67407035827637	-12.6185932159424	-0.0799423903226852	0.0248332172632217	-0.126703932881355
-7.74740266799927	-7.67724514007568	-12.6211738586426	-0.0798612385988235	0.0245838575065136	-0.126631438732147
-7.74446630477905	-7.68000364303589	-12.6271047592163	-0.0797407850623131	0.0245996136218309	-0.126679927110672
-7.74790239334106	-7.67898416519165	-12.6293020248413	-0.079822264611721	0.0246656928211451	-0.12664557993412
-7.75132322311401	-7.6799168586731	-12.6265716552734	-0.0797779709100723	0.024503530934453	-0.126511946320534
-7.7469596862793	-7.67834329605103	-12.6294574737549	-0.0796862691640854	0.0244431234896183	-0.126624777913094
-7.74524641036987	-7.67679643630981	-12.6318168640137	-0.079699419438839	0.0244048573076725	-0.126590967178345
-7.74999904632568	-7.68055582046509	-12.6413631439209	-0.0796714350581169	0.0243425145745277	-0.126603797078133
-7.7478084564209	-7.68151903152466	-12.6392364501953	-0.0797164216637611	0.0242072865366936	-0.126613691449165
-7.75162935256958	-7.67886018753052	-12.6431493759155	-0.0796000212430954	0.0242945346981287	-0.126601830124855
-7.74969816207886	-7.67817258834839	-12.652361869812	-0.0795835331082344	0.024172980338335	-0.12655121088028
-7.75267791748047	-7.67833614349365	-12.6461534500122	-0.0794884786009789	0.0240443237125874	-0.126670584082603
-7.751220703125	-7.67727136611938	-12.6566486358643	-0.0795286595821381	0.024014912545681	-0.126671195030212
-7.75132036209106	-7.67893934249878	-12.6630115509033	-0.0794912502169609	0.0239789392799139	-0.126621574163437
-7.75185775756836	-7.67669820785522	-12.6632165908813	-0.0793901234865189	0.0239002835005522	-0.126678258180618
-7.75432348251343	-7.67925071716309	-12.6684741973877	-0.0794276520609856	0.0239394064992666	-0.126700043678284
-7.75466346740723	-7.67555522918701	-12.6701936721802	-0.0794242173433304	0.0238139256834984	-0.126637920737267
-7.7543888092041	-7.67833662033081	-12.6768608093262	-0.0792435929179192	0.0236496236175299	-0.126723960042
-7.75670862197876	-7.67462539672852	-12.6759452819824	-0.0793569460511208	0.0237041991204023	-0.126735866069794
-7.75637006759644	-7.67378902435303	-12.6840934753418	-0.0792898759245873	0.0235628634691238	-0.126668155193329
-7.75352001190186	-7.67538690567017	-12.6827669143677	-0.0791562646627426	0.0234919674694538	-0.126693084836006
-7.7548656463623	-7.6743335723877	-12.6882677078247	-0.0792363211512566	0.0236234534531832	-0.1267179697752
-7.75559616088867	-7.67293787002563	-12.6830654144287	-0.0792393311858177	0.0235141050070524	-0.126639634370804
-7.75001573562622	-7.67055416107178	-12.6886787414551	-0.0791547447443008	0.023368364199996	-0.126675128936768
-7.74929571151733	-7.66893911361694	-12.6917743682861	-0.07913488894701	0.0234431922435761	-0.126722767949104
-7.74964761734009	-7.67129945755005	-12.6927585601807	-0.0791863724589348	0.0234752781689167	-0.126560553908348
-7.74647808074951	-7.66910648345947	-12.6940927505493	-0.0791081935167313	0.0233357753604651	-0.126630946993828
-7.74743795394897	-7.6674633026123	-12.6929588317871	-0.0791023224592209	0.0234447252005339	-0.126579388976097
-7.74542951583862	-7.6679162979126	-12.6960029602051	-0.0790400132536888	0.0232671461999416	-0.126534670591354
-7.74442911148071	-7.66828536987305	-12.7013177871704	-0.0789828523993492	0.0233625862747431	-0.126646801829338
-7.74386835098267	-7.66702747344971	-12.7004556655884	-0.0790764838457108	0.0234214812517166	-0.126519098877907
-7.74085283279419	-7.66601181030273	-12.6965351104736	-0.0789735615253448	0.0232730694115162	-0.126495361328125
-7.73693323135376	-7.66340732574463	-12.6938915252686	-0.0790107026696205	0.0233097840100527	-0.126556441187859
-7.7403244972229	-7.66452503204346	-12.6997175216675	-0.0789994522929192	0.0233287494629622	-0.126473516225815
-7.73181390762329	-7.66479682922363	-12.6959228515625	-0.0789101645350456	0.0232469942420721	-0.126526013016701
-7.73404121398926	-7.6626296043396	-12.6890439987183	-0.079056404531002	0.0233762543648481	-0.126442283391953
-7.73432016372681	-7.66128778457642	-12.6821804046631	-0.0789901986718178	0.023323405534029	-0.126359432935715
-7.72675704956055	-7.65937948226929	-12.6790065765381	-0.0788861066102982	0.0233465973287821	-0.126379817724228
-7.72909832000732	-7.65867567062378	-12.6757116317749	-0.0789970979094505	0.0234624706208706	-0.126251012086868
-7.72531747817993	-7.66039562225342	-12.6703958511353	-0.0789364874362946	0.0232850275933743	-0.126191809773445
-7.72146415710449	-7.65583562850952	-12.6618366241455	-0.0789691880345345	0.0234388504177332	-0.126129493117332
-7.72165822982788	-7.65249872207642	-12.6583909988403	-0.0789195969700813	0.0234161112457514	-0.126029253005981
-7.71394968032837	-7.6544623374939	-12.654070854187	-0.0788023397326469	0.0233530551195145	-0.126019224524498
-7.71351861953735	-7.65430355072021	-12.64328956604	-0.0789794996380806	0.0235408619046211	-0.125923499464989
-7.71301746368408	-7.65419435501099	-12.6307249069214	-0.0789166316390038	0.0234728436917067	-0.125739842653275
-7.70759725570679	-7.650963306427	-12.623251914978	-0.0788225382566452	0.0234807785600424	-0.125753477215767
-7.70373058319092	-7.64596557617188	-12.6211090087891	-0.0788181126117706	0.0235354695469141	-0.125643610954285
-7.70294570922852	-7.64916944503784	-12.6145715713501	-0.0787340626120567	0.0234625805169344	-0.125515639781952
-7.69876050949097	-7.64696455001831	-12.6062726974487	-0.0787429735064507	0.023553840816021	-0.125495404005051
-7.69811773300171	-7.64563179016113	-12.5980024337769	-0.0787043869495392	0.0235343556851149	-0.125327348709106
-7.68961381912231	-7.64693641662598	-12.5928030014038	-0.0785863324999809	0.0234274454414845	-0.125274643301964
-7.69240045547485	-7.64720153808594	-12.5851812362671	-0.0785836651921272	0.0234945472329855	-0.125211149454117
-7.69061517715454	-7.64609098434448	-12.589017868042	-0.0784491747617722	0.0234730150550604	-0.125068321824074
-7.68911027908325	-7.64568042755127	-12.5719404220581	-0.0783681198954582	0.0234450586140156	-0.125017553567886
-7.68806552886963	-7.64850473403931	-12.5617351531982	-0.0783192813396454	0.0234375782310963	-0.12489091604948
-7.68974828720093	-7.64865922927856	-12.5625095367432	-0.0782546997070313	0.0234348531812429	-0.124803423881531
-7.68354177474976	-7.65148305892944	-12.548773765564	-0.0781138241291046	0.0233253128826618	-0.124798133969307
-7.68961715698242	-7.6484055519104	-12.544997215271	-0.0780359655618668	0.0233899597078562	-0.124667286872864
-7.69119644165039	-7.65941619873047	-12.532995223999	-0.0779513642191887	0.0233463607728481	-0.124588258564472
-7.68938159942627	-7.6580753326416	-12.5206499099731	-0.0778687745332718	0.0233671646565199	-0.124546080827713
-7.69319677352905	-7.65855264663696	-12.5191106796265	-0.0777628868818283	0.0234096441417933	-0.12449437379837
-7.69572162628174	-7.66131925582886	-12.5122404098511	-0.0776044130325317	0.0232469104230404	-0.124409943819046
-7.69399976730347	-7.66501903533936	-12.5108776092529	-0.0773871093988419	0.0231964606791735	-0.124394580721855
-7.69969272613525	-7.66490459442139	-12.4948635101318	-0.0774265080690384	0.0232025925070047	-0.124338455498219
-7.70403385162354	-7.67113542556763	-12.4937992095947	-0.0772740021348	0.0231280010193586	-0.124192409217358
-7.70256948471069	-7.67113399505615	-12.4792900085449	-0.077152244746685	0.0229579247534275	-0.124269314110279
-7.70683288574219	-7.67002820968628	-12.4718761444092	-0.0770709067583084	0.0230308398604393	-0.124144241213799
-7.71653079986572	-7.67494630813599	-12.4717836380005	-0.0769215896725655	0.0229257829487324	-0.124129213392735
-7.72598314285278	-7.67312431335449	-12.4608163833618	-0.0769480690360069	0.0229949168860912	-0.124192267656326
-7.73297500610352	-7.67620849609375	-12.4486141204834	-0.0768140852451324	0.0229428876191378	-0.124037094414234
-7.72853899002075	-7.67964363098145	-12.4469871520996	-0.076742559671402	0.0228247940540314	-0.124037526547909
-7.73544597625732	-7.68139266967773	-12.4306831359863	-0.076685406267643	0.0228320248425007	-0.124065145850182
-7.74156045913696	-7.68227672576904	-12.4382629394531	-0.0765973255038261	0.0227152388542891	-0.123969882726669
-7.74330282211304	-7.68569612503052	-12.4289960861206	-0.0765353143215179	0.0226470474153757	-0.123932301998138
-7.74777364730835	-7.68885183334351	-12.4159269332886	-0.0765498429536819	0.0226111076772213	-0.123845793306828
-7.75337362289429	-7.69079828262329	-12.4150218963623	-0.0764284878969193	0.0224806610494852	-0.123793058097363
-7.74989461898804	-7.69268608093262	-12.4085512161255	-0.0762868076562881	0.0223174840211868	-0.123788550496101
-7.75547933578491	-7.69362211227417	-12.4118022918701	-0.0762887373566628	0.0223019458353519	-0.123725980520248
-7.7588152885437	-7.69718456268311	-12.4021711349487	-0.0762636214494705	0.0223249178379774	-0.123626157641411
-7.76114082336426	-7.70112991333008	-12.3940420150757	-0.0761418491601944	0.0220775585621595	-0.123588278889656
-7.76299619674683	-7.70205211639404	-12.3891544342041	-0.0761460140347481	0.0221488513052464	-0.123490229249001
-7.76783323287964	-7.70257616043091	-12.3809080123901	-0.0760987997055054	0.0219347253441811	-0.123395144939423
-7.7677960395813	-7.70988845825195	-12.3828620910645	-0.0759025141596794	0.0217780750244856	-0.123362742364407
-7.77343511581421	-7.71157550811768	-12.3739900588989	-0.0760125070810318	0.0218003243207932	-0.123277120292187
-7.77867031097412	-7.71640968322754	-12.3669185638428	-0.075951837003231	0.0215883925557137	-0.123149856925011
-7.77744150161743	-7.71560430526733	-12.3583068847656	-0.0758288353681564	0.0215237084776163	-0.123160921037197
-7.78368377685547	-7.7173433303833	-12.3638095855713	-0.0758029446005821	0.0214154571294785	-0.123001255095005
-7.78333473205566	-7.72488021850586	-12.3549461364746	-0.0757481902837753	0.0212220586836338	-0.122965291142464
-7.78890657424927	-7.72635126113892	-12.3540630340576	-0.0757657513022423	0.0212871171534061	-0.122876837849617
-7.79355573654175	-7.72903823852539	-12.3427534103394	-0.075730100274086	0.0210445020347834	-0.122757911682129
-7.79715919494629	-7.73012733459473	-12.3325099945068	-0.0757040083408356	0.0209900215268135	-0.122809335589409
-7.80026912689209	-7.7360668182373	-12.3416833877563	-0.0756909027695656	0.0209116023033857	-0.122714422643185
-7.79986667633057	-7.73642873764038	-12.3354845046997	-0.0755358785390854	0.0207799766212702	-0.122594356536865
-7.80585479736328	-7.73762941360474	-12.3147497177124	-0.0756192728877068	0.0207844711840153	-0.122579723596573
-7.81188201904297	-7.74043083190918	-12.3205394744873	-0.0756727457046509	0.0207471810281277	-0.122385613620281
-7.80712080001831	-7.74016427993774	-12.3144969940186	-0.0755743309855461	0.0205435361713171	-0.122360520064831
-7.80817222595215	-7.74199438095093	-12.3157215118408	-0.0755127221345901	0.0204706098884344	-0.122298792004585
-7.81297636032104	-7.74343919754028	-12.3144273757935	-0.0757127925753593	0.0204916410148144	-0.122161567211151
-7.81092357635498	-7.74764204025269	-12.3115482330322	-0.0756679624319077	0.0203510988503695	-0.122068665921688
-7.81064176559448	-7.74381113052368	-12.3052730560303	-0.0756620168685913	0.0203808508813381	-0.12195598334074
-7.81752490997314	-7.74442434310913	-12.3064632415771	-0.0758069306612015	0.0202410519123077	-0.121874898672104
-7.81220436096191	-7.74669313430786	-12.3061170578003	-0.0757049024105072	0.0201493129134178	-0.121829986572266
-7.81425523757935	-7.74774360656738	-12.2988615036011	-0.0759386271238327	0.0202609337866306	-0.12171783298254
-7.81648874282837	-7.75023555755615	-12.2985572814941	-0.0760108679533005	0.0202151946723461	-0.121577203273773
-7.8135404586792	-7.74819231033325	-12.2955436706543	-0.0760272219777107	0.0201044380664825	-0.121496640145779
-7.81285667419434	-7.74728059768677	-12.2818574905396	-0.0761655792593956	0.020110409706831	-0.121406883001328
-7.81210994720459	-7.74479722976685	-12.2932195663452	-0.0762085616588593	0.0200638975948095	-0.121232815086842
-7.80963134765625	-7.74595165252686	-12.2888126373291	-0.076239287853241	0.0199927855283022	-0.121131867170334
-7.80807018280029	-7.74488830566406	-12.281346321106	-0.0763566046953201	0.0201099924743176	-0.121043562889099
-7.80949258804321	-7.74364566802979	-12.2822637557983	-0.0764847248792648	0.0200782492756844	-0.120832540094852
-7.80055809020996	-7.74135780334473	-12.276312828064	-0.0764934346079826	0.019994193688035	-0.120728045701981
-7.80096483230591	-7.74038219451904	-12.2717723846436	-0.0765480771660805	0.0198938921093941	-0.12070219963789
-7.79851722717285	-7.74096488952637	-12.2764053344727	-0.0766222104430199	0.0200224258005619	-0.120524533092976
-7.79860925674438	-7.74042272567749	-12.2840213775635	-0.0766366571187973	0.01999356970191	-0.120454229414463
-7.79157876968384	-7.73865413665771	-12.2714080810547	-0.0766535401344299	0.019895838573575	-0.120357066392899
-7.80002212524414	-7.741539478302	-12.2762823104858	-0.0767691135406494	0.0200471021234989	-0.120213538408279
-7.79190587997437	-7.73873376846313	-12.2687206268311	-0.0766494199633598	0.0199418906122446	-0.120099313557148
-7.78928470611572	-7.73572731018066	-12.267578125	-0.0766313076019287	0.0199313163757324	-0.12012742459774
-7.79255342483521	-7.73822164535522	-12.2685804367065	-0.076835110783577	0.0200294740498066	-0.119957514107227
-7.7922477722168	-7.73801422119141	-12.267484664917	-0.0767842307686806	0.0199475903064013	-0.119883127510548
-7.78617525100708	-7.74074935913086	-12.266900062561	-0.0767098814249039	0.0199008695781231	-0.119842268526554
-7.79035091400146	-7.73645925521851	-12.2647867202759	-0.0767642185091972	0.0200431048870087	-0.119735404849052
-7.79007244110107	-7.73570823669434	-12.2567005157471	-0.0768440589308739	0.0199164822697639	-0.119623363018036
-7.78748893737793	-7.73670148849487	-12.2618970870972	-0.0768042728304863	0.0198434088379145	-0.119620345532894
-7.78394794464111	-7.73618745803833	-12.2643251419067	-0.0767357274889946	0.0198394414037466	-0.119585908949375
-7.78473997116089	-7.7339186668396	-12.2657794952393	-0.0768654271960258	0.0198517050594091	-0.119447790086269
-7.78753232955933	-7.7350959777832	-12.2659378051758	-0.0768295302987099	0.0197090711444616	-0.11940573900938
-7.78490543365479	-7.73418855667114	-12.2563343048096	-0.0768260583281517	0.0197357106953859	-0.119385071098804
-7.78931140899658	-7.73431825637817	-12.260931968689	-0.0768086463212967	0.0196868032217026	-0.119329690933228
-7.78582191467285	-7.73282814025879	-12.2540121078491	-0.0767643228173256	0.0195089727640152	-0.119324788451195
-7.79079008102417	-7.73517894744873	-12.2482204437256	-0.0768613070249558	0.0196475647389889	-0.119317322969437
-7.79462814331055	-7.73826265335083	-12.2525606155396	-0.0768056213855743	0.01964320987463	-0.119242951273918
-7.79359579086304	-7.73992729187012	-12.2399644851685	-0.0767777413129807	0.0195038169622421	-0.119235903024673
-7.79573345184326	-7.73577499389648	-12.2356777191162	-0.0768460035324097	0.0195421427488327	-0.119248233735561
-7.79750919342041	-7.73776721954346	-12.2397413253784	-0.0767666697502136	0.0194444917142391	-0.119225956499577
-7.79544019699097	-7.74085998535156	-12.2297830581665	-0.0766536667943001	0.019437400624156	-0.119245670735836
-7.80270385742188	-7.74014568328857	-12.2385063171387	-0.076749786734581	0.0194830913096666	-0.119178414344788
-7.8018364906311	-7.741126537323	-12.222261428833	-0.0766905546188354	0.0193530321121216	-0.119135737419128
-7.79879331588745	-7.74135589599609	-12.2214651107788	-0.0765287727117538	0.0193126797676086	-0.119207106530666
-7.80326461791992	-7.7390832901001	-12.220142364502	-0.0767000094056129	0.019331831485033	-0.119142644107342
-7.80566263198853	-7.74560880661011	-12.2180328369141	-0.0765413641929626	0.0191753730177879	-0.119152575731277
-7.80494785308838	-7.74636936187744	-12.2135753631592	-0.0765585452318192	0.0191915966570377	-0.119198225438595
-7.810959815979	-7.74633312225342	-12.2026462554932	-0.0765557289123535	0.0192830357700586	-0.11909019947052
-7.80981588363647	-7.74810409545898	-12.2046480178833	-0.0765158385038376	0.0190975721925497	-0.119110576808453
-7.80759143829346	-7.75164031982422	-12.2002849578857	-0.0763992518186569	0.0190857574343681	-0.119156651198864
-7.81097507476807	-7.74846839904785	-12.1983423233032	-0.0763644650578499	0.0190374162048101	-0.119104743003845
-7.81637191772461	-7.75471067428589	-12.2064294815063	-0.0763430595397949	0.0189802758395672	-0.119023822247982
-7.81541681289673	-7.75399208068848	-12.1902866363525	-0.0762786418199539	0.0189269166439772	-0.11904489248991
-7.8192720413208	-7.75363445281982	-12.1911668777466	-0.076228491961956	0.0188310220837593	-0.119054280221462
-7.81805372238159	-7.75493049621582	-12.1988964080811	-0.0761611685156822	0.0186562351882458	-0.119009204208851
-7.82104587554932	-7.75623226165771	-12.1919736862183	-0.076078936457634	0.0186117459088564	-0.11910754442215
-7.82498931884766	-7.76003742218018	-12.2016458511353	-0.0760758742690086	0.0185916312038898	-0.119063511490822
-7.8269157409668	-7.76048946380615	-12.2008447647095	-0.0759177431464195	0.0184810105711222	-0.11901169270277
-7.82307195663452	-7.76275587081909	-12.196683883667	-0.0758946686983109	0.0183458868414164	-0.119059272110462
-7.83013772964478	-7.76321268081665	-12.2053203582764	-0.0758718773722649	0.0183154921978712	-0.119015619158745
-7.83215999603271	-7.76518106460571	-12.2069301605225	-0.0757528990507126	0.018190985545516	-0.119054555892944
-7.83331727981567	-7.76495313644409	-12.2056951522827	-0.0757415667176247	0.0181080512702465	-0.119084291160107
-7.83414268493652	-7.7656512260437	-12.2150650024414	-0.0757195204496384	0.0180262830108404	-0.119040250778198
-7.83440828323364	-7.76913404464722	-12.2036743164063	-0.0756312906742096	0.017992626875639	-0.118986196815968
-7.83536720275879	-7.7694206237793	-12.2102794647217	-0.075531467795372	0.0178951863199472	-0.119067415595055
-7.83951139450073	-7.76729583740234	-12.2187404632568	-0.075556792318821	0.0178565979003906	-0.119016662240028
-7.83882474899292	-7.77107334136963	-12.2179126739502	-0.0754791051149368	0.0177216473966837	-0.119011364877224
-7.83615016937256	-7.77069044113159	-12.2246770858765	-0.0753405764698982	0.0177016854286194	-0.11898522824049
-7.8404369354248	-7.76981735229492	-12.226655960083	-0.0754926055669785	0.0177232008427382	-0.118999056518078
-7.8382625579834	-7.76703977584839	-12.2237730026245	-0.0753764286637306	0.0175924431532621	-0.118926376104355
-7.83908176422119	-7.76814270019531	-12.2240762710571	-0.0752838626503944	0.0174934174865484	-0.118944570422173
-7.83724355697632	-7.76492404937744	-12.2234439849854	-0.0753982961177826	0.017480555921793	-0.118963614106178
-7.8378701210022	-7.7656946182251	-12.2338447570801	-0.0753060579299927	0.0173989254981279	-0.11884094029665
-7.83404016494751	-7.76533937454224	-12.2250156402588	-0.0752601847052574	0.017348725348711	-0.118877813220024
-7.83318042755127	-7.76230525970459	-12.2352619171143	-0.0752957463264465	0.0173930209130049	-0.11883832514286
-7.8319616317749	-7.75863361358643	-12.2301359176636	-0.0753050446510315	0.0172206219285727	-0.118761822581291
-7.82870149612427	-7.75661468505859	-12.2272567749023	-0.0752984583377838	0.0171788912266493	-0.118779174983501
-7.8285813331604	-7.75652456283569	-12.239725112915	-0.0753034055233002	0.0172190926969051	-0.118663661181927
-7.82251310348511	-7.75385522842407	-12.2327756881714	-0.0751601085066795	0.0171084702014923	-0.118703290820122
-7.82192134857178	-7.75128030776978	-12.2297811508179	-0.0753345340490341	0.0170765947550535	-0.118605226278305
-7.82289934158325	-7.7468204498291	-12.2352600097656	-0.0753676444292068	0.0171598624438047	-0.118521705269814
-7.8141622543335	-7.74454402923584	-12.2331552505493	-0.0753024071455002	0.0169030893594027	-0.118508562445641
-7.81180191040039	-7.7425365447998	-12.2416095733643	-0.0752710551023483	0.016894256696105	-0.118520237505436
-7.81282424926758	-7.74040699005127	-12.2385988235474	-0.0753405094146729	0.016916723921895	-0.118369229137897
-7.80803346633911	-7.74004173278809	-12.2333183288574	-0.0753064528107643	0.0168383847922087	-0.118331141769886
-7.80456447601318	-7.73169374465942	-12.2333660125732	-0.0752687379717827	0.0168350804597139	-0.118358507752419
-7.80825328826904	-7.72908687591553	-12.2326307296753	-0.0753195807337761	0.016827043145895	-0.118320517241955
-7.80019283294678	-7.7284893989563	-12.2362060546875	-0.0753520354628563	0.0166128650307655	-0.11833655834198
-7.7969012260437	-7.72717142105103	-12.233512878418	-0.0752881392836571	0.0165945868939161	-0.118305183947086
-7.79612827301025	-7.723304271698	-12.2294359207153	-0.0753897130489349	0.0166311822831631	-0.118307419121265
-7.79427242279053	-7.72113275527954	-12.2304210662842	-0.0753862932324409	0.0165411662310362	-0.118173740804195
-7.78835153579712	-7.72075319290161	-12.2237958908081	-0.0753590166568756	0.0163990296423435	-0.11823995411396
-7.78812980651855	-7.71179342269897	-12.2277994155884	-0.0753466412425041	0.0163985379040241	-0.118224009871483
-7.78827238082886	-7.71391582489014	-12.2307434082031	-0.0753296539187431	0.0162968207150698	-0.11818839609623
-7.78436803817749	-7.71456527709961	-12.2247457504272	-0.0754170715808868	0.0162362493574619	-0.118199557065964
-7.78842163085938	-7.7121901512146	-12.2171945571899	-0.075268380343914	0.0162340570241213	-0.118229113519192
-7.78536605834961	-7.70987224578857	-12.2227220535278	-0.0753718987107277	0.0161333046853542	-0.118191964924335
-7.78646659851074	-7.70878410339355	-12.2174129486084	-0.0752887651324272	0.0159561391919851	-0.118306785821915
-7.78749847412109	-7.70559167861938	-12.2079257965088	-0.0754540637135506	0.0159484725445509	-0.118328601121902
-7.79016971588135	-7.70682573318481	-12.2192296981812	-0.0754097998142242	0.0158659648150206	-0.118304513394833
-7.78734922409058	-7.70385932922363	-12.2138700485229	-0.075415313243866	0.0156696569174528	-0.118368379771709
-7.78968572616577	-7.70454120635986	-12.2069110870361	-0.0755006298422813	0.0156935285776854	-0.118375815451145
-7.79160308837891	-7.70459699630737	-12.1991271972656	-0.0755331292748451	0.0156376864761114	-0.118346646428108
-7.7915940284729	-7.70332336425781	-12.1944417953491	-0.0754494145512581	0.015475494787097	-0.118435427546501
-7.79412841796875	-7.70032596588135	-12.1877737045288	-0.0755813792347908	0.0154318287968636	-0.118477836251259
-7.79662322998047	-7.6975417137146	-12.1887197494507	-0.0755516216158867	0.0152609283104539	-0.118491649627686
-7.79834890365601	-7.70198249816895	-12.1845397949219	-0.0754588395357132	0.0151343001052737	-0.11857058852911
-7.79735708236694	-7.69742965698242	-12.1814279556274	-0.0755481123924255	0.0151769770309329	-0.118639752268791
-7.80305814743042	-7.69932985305786	-12.1827421188354	-0.0756279826164246	0.0150588499382138	-0.118621915578842
-7.80157232284546	-7.70053148269653	-12.1842756271362	-0.0755797252058983	0.0148588120937347	-0.118758425116539
-7.79986476898193	-7.70087242126465	-12.1828651428223	-0.0754975602030754	0.0147849218919873	-0.118917636573315
-7.80643367767334	-7.70027208328247	-12.1813545227051	-0.0756471529603004	0.0148422159254551	-0.118912674486637
-7.80880546569824	-7.70507335662842	-12.1826839447021	-0.0755492448806763	0.0146748209372163	-0.118950806558132
-7.80805015563965	-7.70195770263672	-12.1774263381958	-0.0754512846469879	0.0146849527955055	-0.119075827300549
-7.81129360198975	-7.70420169830322	-12.1828784942627	-0.0755156949162483	0.0145347258076072	-0.119078978896141
-7.80875396728516	-7.70611000061035	-12.1888074874878	-0.0754318088293076	0.0143868969753385	-0.119118712842464
-7.8087215423584	-7.704665184021	-12.1866483688354	-0.0753696337342262	0.0143765918910503	-0.11921001970768
-7.81351852416992	-7.70808362960815	-12.1944255828857	-0.075299508869648	0.0143025675788522	-0.119140386581421
-7.81232357025146	-7.70758485794067	-12.1928958892822	-0.0752235651016235	0.0141709893941879	-0.119194455444813
-7.81092643737793	-7.70966196060181	-12.1927652359009	-0.0752387940883636	0.0141217857599258	-0.119278103113174
-7.81268453598022	-7.70597267150879	-12.2067728042603	-0.0751743391156197	0.0140545647591352	-0.119272463023663
-7.81079769134521	-7.71032953262329	-12.2103776931763	-0.0750676169991493	0.013943444006145	-0.119368337094784
-7.81180047988892	-7.71018171310425	-12.21067237854	-0.0750383883714676	0.0138416606932878	-0.119406558573246
-7.8163685798645	-7.70812463760376	-12.214015007019	-0.0750732943415642	0.0137998620048165	-0.119382448494434
-7.81155872344971	-7.71012353897095	-12.2184982299805	-0.0748232677578926	0.0135899763554335	-0.119488649070263
-7.81361722946167	-7.70307064056396	-12.2249784469604	-0.0748602151870728	0.0136295799165964	-0.119491800665855
-7.8156213760376	-7.71005201339722	-12.2320594787598	-0.0747654959559441	0.0134965041652322	-0.11954528093338
-7.81190395355225	-7.70784711837769	-12.2301206588745	-0.0747789889574051	0.0133456196635962	-0.119619786739349
-7.81358623504639	-7.70607614517212	-12.2415227890015	-0.0747044160962105	0.0133661413565278	-0.119616568088531
-7.81237268447876	-7.70407772064209	-12.2409114837646	-0.0747692510485649	0.0132199991494417	-0.119621448218822
-7.80972480773926	-7.70472002029419	-12.2469968795776	-0.0746636167168617	0.0130434930324554	-0.11974935978651
-7.80871200561523	-7.69940137863159	-12.258617401123	-0.0747330188751221	0.0131026171147823	-0.119773484766483
-7.81339883804321	-7.70239496231079	-12.2672748565674	-0.0746396705508232	0.0130778104066849	-0.119707480072975
-7.81066751480103	-7.70404148101807	-12.2605628967285	-0.074616014957428	0.0129538830369711	-0.119773663580418
-7.81104183197021	-7.69793176651001	-12.2614412307739	-0.0746559277176857	0.0130137130618095	-0.119746625423431
-7.80735492706299	-7.69635057449341	-12.2721548080444	-0.0746933445334435	0.0128921894356608	-0.119704410433769
-7.8054986000061	-7.6974024772644	-12.2735023498535	-0.0745602622628212	0.0128620741888881	-0.119824022054672
-7.80579042434692	-7.69699287414551	-12.2797193527222	-0.0746860727667809	0.0129519272595644	-0.119760878384113
-7.80249500274658	-7.69347381591797	-12.2924318313599	-0.0746335238218308	0.0128622027114034	-0.119696624577045
-7.79665327072144	-7.69450426101685	-12.2880115509033	-0.0746658071875572	0.0127768246456981	-0.119714304804802
-7.79808807373047	-7.68659830093384	-12.2856893539429	-0.0746891126036644	0.012821776792407	-0.119665749371052
-7.79557323455811	-7.6875057220459	-12.2964296340942	-0.0746578350663185	0.0127514516934752	-0.119653224945068
-7.78671741485596	-7.68373918533325	-12.2942867279053	-0.0746105164289474	0.0127139128744602	-0.119634047150612
-7.78663158416748	-7.68131589889526	-12.2983407974243	-0.0746186897158623	0.0127545623108745	-0.11960082501173
-7.78396606445313	-7.67909669876099	-12.2952308654785	-0.0746711939573288	0.012761814519763	-0.119485266506672
-7.78141260147095	-7.6759991645813	-12.2991552352905	-0.0745391547679901	0.0126666529104114	-0.119538120925426
-7.77537441253662	-7.67032146453857	-12.3017549514771	-0.07460917532444	0.012802361510694	-0.119485042989254
-7.77463388442993	-7.66994047164917	-12.305627822876	-0.0745967850089073	0.0126366447657347	-0.119456775486469
-7.77030229568481	-7.66977214813232	-12.3085994720459	-0.0744674056768417	0.012710815295577	-0.119480356574059
-7.77359437942505	-7.66644144058228	-12.2994089126587	-0.0745853334665298	0.0128122624009848	-0.119403034448624
-7.77067375183105	-7.66566181182861	-12.2965631484985	-0.0744750574231148	0.0127284126356244	-0.11939050257206
-7.76374530792236	-7.66184282302856	-12.306248664856	-0.0744123458862305	0.0127929747104645	-0.119443833827972
-7.7640905380249	-7.66530466079712	-12.3093910217285	-0.0745037347078323	0.0128233470022678	-0.119339510798454
-7.76310873031616	-7.66393232345581	-12.298113822937	-0.0744590610265732	0.0126845026388764	-0.119308061897755
-7.7606406211853	-7.66365814208984	-12.294264793396	-0.0744594559073448	0.0127853006124496	-0.119293749332428
-7.76068496704102	-7.65882682800293	-12.2958173751831	-0.0745327547192574	0.0127920862287283	-0.119150817394257
-7.75948286056519	-7.65721654891968	-12.2947359085083	-0.0743726193904877	0.0128433024510741	-0.119174309074879
-7.75597524642944	-7.66067981719971	-12.2838459014893	-0.0745523050427437	0.0129039557650685	-0.119163118302822
-7.75532388687134	-7.657883644104	-12.2895917892456	-0.074524313211441	0.0128910802304745	-0.119069986045361
-7.75016784667969	-7.65913724899292	-12.2833366394043	-0.0744725912809372	0.0129694677889347	-0.118966326117516
-7.75270557403564	-7.65400981903076	-12.2714796066284	-0.0745598897337914	0.0130565240979195	-0.118923403322697
-7.75208616256714	-7.65495300292969	-12.2718286514282	-0.0744765475392342	0.013106482103467	-0.118816301226616
-7.74287033081055	-7.65299892425537	-12.2674865722656	-0.0744760036468506	0.0130747510120273	-0.118802301585674
-7.74135732650757	-7.65316438674927	-12.2671394348145	-0.0745293945074081	0.0131330946460366	-0.118728011846542
-7.74258184432983	-7.64953279495239	-12.2600431442261	-0.0746425539255142	0.0131700532510877	-0.11857346445322
-7.73732042312622	-7.65430974960327	-12.2598104476929	-0.0745241567492485	0.0131761766970158	-0.118486687541008
-7.72947788238525	-7.64814949035645	-12.2522535324097	-0.0745246112346649	0.0131949633359909	-0.118432611227036
-7.73401308059692	-7.64716958999634	-12.2518129348755	-0.0744917765259743	0.013209018856287	-0.11826790869236
-7.72452354431152	-7.6467113494873	-12.2485427856445	-0.0744253844022751	0.01308757904917	-0.118215851485729
-7.72262668609619	-7.64723348617554	-12.2482795715332	-0.0744079649448395	0.013162394054234	-0.118160650134087
-7.7212028503418	-7.6457200050354	-12.2443246841431	-0.0743504464626312	0.013144962489605	-0.118000783026218
-7.72222661972046	-7.64584684371948	-12.2434253692627	-0.0743010863661766	0.0130948955193162	-0.11793677508831
-7.71635246276855	-7.64624357223511	-12.236722946167	-0.0742048397660255	0.0130256768316031	-0.117917641997337
-7.71549034118652	-7.64174556732178	-12.2417068481445	-0.0741375535726547	0.0130380606278777	-0.117849990725517
-7.71286344528198	-7.64695119857788	-12.2481212615967	-0.0740099772810936	0.0128901861608028	-0.117782466113567
-7.71522951126099	-7.64672946929932	-12.2392883300781	-0.0739932358264923	0.0129955504089594	-0.117760106921196
-7.71558237075806	-7.65160655975342	-12.2438640594482	-0.0739564150571823	0.0127821797505021	-0.117671802639961
-7.71162748336792	-7.65276527404785	-12.2507085800171	-0.0738144516944885	0.0126806683838367	-0.117701061069965
-7.71754312515259	-7.65313196182251	-12.2413263320923	-0.0737128928303719	0.0126155130565166	-0.117717824876308
-7.71797561645508	-7.65344047546387	-12.251482963562	-0.0736953914165497	0.0126299206167459	-0.117626309394836
-7.72141313552856	-7.66015577316284	-12.2554655075073	-0.0735854431986809	0.0124469054862857	-0.117590986192226
-7.72239589691162	-7.66088676452637	-12.2534637451172	-0.0734820142388344	0.0123670808970928	-0.117639467120171
-7.73187208175659	-7.66172122955322	-12.2623748779297	-0.0735647678375244	0.0124645810574293	-0.117597848176956
-7.72998285293579	-7.66601324081421	-12.2689342498779	-0.0734008252620697	0.0121832387521863	-0.117595285177231
-7.73131561279297	-7.66699981689453	-12.2731838226318	-0.0732318386435509	0.0121525386348367	-0.117650739848614
-7.7371654510498	-7.67002153396606	-12.281512260437	-0.0733029618859291	0.0121242068707943	-0.117618650197983
-7.73836088180542	-7.6742730140686	-12.2920255661011	-0.073184072971344	0.011985445395112	-0.117614515125751
-7.73686933517456	-7.67283487319946	-12.2957468032837	-0.073119193315506	0.0120295360684395	-0.117606289684772
-7.74039888381958	-7.66964101791382	-12.3080711364746	-0.0731297209858894	0.0120032485574484	-0.117536336183548
-7.73976182937622	-7.67541313171387	-12.3123035430908	-0.0730621293187141	0.0118068149313331	-0.117498628795147
-7.73904418945313	-7.67769241333008	-12.3217840194702	-0.0729097798466682	0.0117959305644035	-0.1174700781703
-7.74308156967163	-7.67202806472778	-12.3287830352783	-0.0729343295097351	0.0117954630404711	-0.117402702569962
-7.73990821838379	-7.67441844940186	-12.3311243057251	-0.0728251934051514	0.0116682397201657	-0.117298156023026
-7.73522901535034	-7.6720118522644	-12.3369312286377	-0.0727464258670807	0.0115521335974336	-0.117336340248585
-7.73630237579346	-7.67223024368286	-12.3445301055908	-0.0727496668696404	0.0115649765357375	-0.117272160947323
-7.73743772506714	-7.67268037796021	-12.3530168533325	-0.0726187154650688	0.0114750387147069	-0.117132119834423
-7.73151302337646	-7.67393493652344	-12.356348991394	-0.0725881829857826	0.0114034796133637	-0.117150776088238
-7.73445987701416	-7.67447233200073	-12.3617820739746	-0.0726411938667297	0.0115241659805179	-0.116970844566822
-7.73088884353638	-7.67318820953369	-12.357798576355	-0.0724335685372353	0.0113657377660275	-0.11698392778635
-7.72461557388306	-7.67452144622803	-12.3548364639282	-0.0724587664008141	0.0113391187041998	-0.11697306483984
-7.7296347618103	-7.67620944976807	-12.3743181228638	-0.0723702535033226	0.0113911237567663	-0.116838648915291
-7.7202205657959	-7.6744499206543	-12.3672208786011	-0.0723303407430649	0.0112548004835844	-0.11680319160223
-7.71899175643921	-7.67609596252441	-12.3630714416504	-0.0722944438457489	0.0113433916121721	-0.116734512150288
-7.72092342376709	-7.67640161514282	-12.3710021972656	-0.0723278373479843	0.0113383866846561	-0.116623289883137
-7.71350765228271	-7.67693471908569	-12.3708543777466	-0.0721905454993248	0.0112584698945284	-0.116665676236153
-7.71607875823975	-7.67398309707642	-12.3743457794189	-0.0723081231117249	0.0113885020837188	-0.116636127233505
-7.71376466751099	-7.67660188674927	-12.3727998733521	-0.0722425580024719	0.0112460814416409	-0.116543836891651
-7.70841550827026	-7.68043804168701	-12.3711423873901	-0.0721995308995247	0.0113110784441233	-0.116561323404312
-7.71171236038208	-7.67507743835449	-12.3719844818115	-0.0722678154706955	0.0114918667823076	-0.116585053503513
-7.71149158477783	-7.6786322593689	-12.3692398071289	-0.0723777636885643	0.0113788759335876	-0.116550154983997
-7.70819854736328	-7.67822027206421	-12.3760547637939	-0.0722952336072922	0.0114181581884623	-0.116602085530758
-7.70616483688354	-7.67663669586182	-12.3792867660522	-0.0723098963499069	0.0115584321320057	-0.116606488823891
-7.70944356918335	-7.67725992202759	-12.3775386810303	-0.0724247843027115	0.0116351572796702	-0.116541773080826
-7.70959043502808	-7.67883682250977	-12.367486000061	-0.0724461674690247	0.011659643612802	-0.116585351526737
-7.70304250717163	-7.67446851730347	-12.3671846389771	-0.0724629759788513	0.011793396435678	-0.116584964096546
-7.70637655258179	-7.67485284805298	-12.3663597106934	-0.0725706592202187	0.0118625899776816	-0.116564258933067
-7.70057535171509	-7.67453336715698	-12.3698253631592	-0.0726201608777046	0.0118447933346033	-0.116561107337475
-7.70028972625732	-7.67532539367676	-12.3610801696777	-0.0726692527532578	0.0120026264339685	-0.11664716899395
-7.69958591461182	-7.67227840423584	-12.3641128540039	-0.0727847218513489	0.012175721116364	-0.116559185087681
-7.69763565063477	-7.67307806015015	-12.3591804504395	-0.0728114917874336	0.0121841207146645	-0.116559997200966
-7.69343328475952	-7.67465734481812	-12.3529119491577	-0.0729457065463066	0.0123538775369525	-0.116600953042507
-7.69557905197144	-7.67087650299072	-12.350154876709	-0.0731136873364449	0.0124655244871974	-0.116553120315075
-7.69379329681396	-7.67272710800171	-12.3508806228638	-0.0731010735034943	0.0125162834301591	-0.116623379290104
-7.68742179870605	-7.67212009429932	-12.3425645828247	-0.0731903165578842	0.0126328216865659	-0.116645842790604
-7.69193506240845	-7.66800165176392	-12.3468589782715	-0.0733926221728325	0.0128106568008661	-0.116643965244293
-7.6875114440918	-7.67079877853394	-12.3340730667114	-0.0733595490455627	0.0129450438544154	-0.116671778261662
-7.68741893768311	-7.66552448272705	-12.3345746994019	-0.0734382420778275	0.0130001436918974	-0.116717882454395
-7.68557405471802	-7.66232967376709	-12.3403234481812	-0.0736065953969955	0.0132231116294861	-0.116778083145618
-7.68524503707886	-7.66676139831543	-12.3369560241699	-0.0736798420548439	0.0132437804713845	-0.116764590144157
-7.67897176742554	-7.66371202468872	-12.3380479812622	-0.0736000239849091	0.0133445989340544	-0.116800077259541
-7.68524742126465	-7.66427898406982	-12.3308610916138	-0.0738610848784447	0.0135416947305202	-0.116814121603966
-7.68308305740356	-7.65988874435425	-12.3306283950806	-0.0738108977675438	0.0135364029556513	-0.116848587989807
-7.67723894119263	-7.65978384017944	-12.3391571044922	-0.0738975778222084	0.013706311583519	-0.117013514041901
-7.67932510375977	-7.66042804718018	-12.3445539474487	-0.0740106329321861	0.0138224242255092	-0.117007240653038
-7.67770671844482	-7.66250610351563	-12.33984375	-0.0740320533514023	0.0138147082179785	-0.117030516266823
-7.67385911941528	-7.66125917434692	-12.33948802948	-0.074117936193943	0.0140631189569831	-0.11712247133255
-7.67356538772583	-7.65725708007813	-12.348482131958	-0.074130155146122	0.0141620980575681	-0.117092572152615
-7.67163276672363	-7.65760803222656	-12.3502378463745	-0.0740606039762497	0.0141503475606441	-0.117232143878937
-7.66970872879028	-7.65749406814575	-12.3510932922363	-0.0741230025887489	0.0142691237851977	-0.117269307374954
-7.67026138305664	-7.65488433837891	-12.3637647628784	-0.0741731524467468	0.0143378144130111	-0.117321453988552
-7.66218042373657	-7.65501022338867	-12.3586578369141	-0.0741514191031456	0.0144055699929595	-0.117422372102737
-7.66625356674194	-7.65011119842529	-12.3615980148315	-0.0741723254323006	0.0145418886095285	-0.117388002574444
-7.6644926071167	-7.65533971786499	-12.3671989440918	-0.0741839408874512	0.01454774197191	-0.117481477558613
-7.65914821624756	-7.65337753295898	-12.3657484054565	-0.0742048919200897	0.0146387424319983	-0.117631398141384
-7.66121387481689	-7.64874124526978	-12.3816823959351	-0.0742707923054695	0.0146900378167629	-0.117722198367119
-7.66181612014771	-7.65109157562256	-12.3815984725952	-0.0742267072200775	0.0147544508799911	-0.117844589054585
-7.66293954849243	-7.64907503128052	-12.3850812911987	-0.0741768479347229	0.014783039689064	-0.118017204105854
-7.66730213165283	-7.6500096321106	-12.3946361541748	-0.0742545872926712	0.0149343283846974	-0.118095807731152
-7.67214488983154	-7.65274572372437	-12.4027633666992	-0.0741733312606812	0.0148610910400748	-0.118288911879063
-7.66829967498779	-7.65592002868652	-12.4104490280151	-0.0741456300020218	0.0149992071092129	-0.118450321257114
-7.6777400970459	-7.65650701522827	-12.4126176834106	-0.0742104426026344	0.0150917759165168	-0.118643686175346
-7.67861270904541	-7.6601357460022	-12.41712474823	-0.074135921895504	0.0150203043594956	-0.118825741112232
-7.67874050140381	-7.65661001205444	-12.4272708892822	-0.0740518644452095	0.0150767816230655	-0.119140923023224
-7.68177938461304	-7.66074705123901	-12.4437885284424	-0.0741344094276428	0.015148526057601	-0.119164176285267
-7.68686771392822	-7.66337442398071	-12.4357137680054	-0.0740258768200874	0.0151182096451521	-0.11939325928688
-7.69011449813843	-7.66336822509766	-12.4395761489868	-0.0739899352192879	0.0152334254235029	-0.119600385427475
-7.69276142120361	-7.66417932510376	-12.4493942260742	-0.0739479213953018	0.0151877282187343	-0.119757957756519
-7.69415473937988	-7.6658730506897	-12.4522886276245	-0.0738443434238434	0.0150901870802045	-0.119971469044685
-7.69910049438477	-7.66863441467285	-12.4531211853027	-0.0739752277731895	0.015226511284709	-0.120156936347485
-7.70483303070068	-7.67158699035645	-12.4672222137451	-0.0737053081393242	0.0152217838913202	-0.120230942964554
-7.70291376113892	-7.67193603515625	-12.4619407653809	-0.0737771689891815	0.0152428140863776	-0.120490372180939
-7.70843315124512	-7.66970062255859	-12.4730710983276	-0.0736748054623604	0.0152544090524316	-0.120625965297222
-7.70447874069214	-7.67585372924805	-12.4759588241577	-0.0735802948474884	0.0152198122814298	-0.120855070650578
-7.71281242370605	-7.67450904846191	-12.4844121932983	-0.0735709592700005	0.0153379421681166	-0.121025010943413
-7.71723079681396	-7.67607402801514	-12.482964515686	-0.0735840201377869	0.0152953807264566	-0.121139004826546
-7.7134256362915	-7.67811298370361	-12.4812202453613	-0.0734828859567642	0.0153258265927434	-0.121375627815723
-7.71825885772705	-7.67216014862061	-12.4907073974609	-0.0734343230724335	0.0153797036036849	-0.121549643576145
-7.71648740768433	-7.67835569381714	-12.490327835083	-0.073386549949646	0.0153127945959568	-0.121613390743732
-7.71615886688232	-7.67572402954102	-12.4898452758789	-0.0733109787106514	0.0154635682702065	-0.121840700507164
-7.72026872634888	-7.67747926712036	-12.4841346740723	-0.0734436511993408	0.0154148014262319	-0.121877379715443
-7.7162561416626	-7.67433929443359	-12.492995262146	-0.0732427984476089	0.0153371980413795	-0.122051179409027
-7.71805381774902	-7.67137670516968	-12.4978494644165	-0.0733041539788246	0.0154912350699306	-0.122210331261158
-7.71996068954468	-7.67337465286255	-12.4981060028076	-0.073247142136097	0.0154615575447679	-0.122250810265541
-7.71877861022949	-7.66840171813965	-12.4908037185669	-0.0732185840606689	0.0154036022722721	-0.122458733618259
-7.72101354598999	-7.66755723953247	-12.4931774139404	-0.0732447579503059	0.0155275072902441	-0.122523173689842
-7.71739149093628	-7.66859579086304	-12.4919700622559	-0.0732002109289169	0.0153793003410101	-0.122677773237228
-7.71865940093994	-7.66920852661133	-12.4940481185913	-0.0731377229094505	0.0155185926705599	-0.122799977660179
-7.71962642669678	-7.6659197807312	-12.5009155273438	-0.0732199624180794	0.0155070805922151	-0.122835755348206
-7.72203016281128	-7.66565179824829	-12.4910221099854	-0.0731366947293282	0.0154668781906366	-0.123096026480198
-7.72010374069214	-7.66282510757446	-12.4971389770508	-0.0731841400265694	0.0155431572347879	-0.123177349567413
-7.71861934661865	-7.66607666015625	-12.5015459060669	-0.0731606408953667	0.0155493747442961	-0.123294904828072
-7.72217798233032	-7.66441249847412	-12.4989643096924	-0.0731361135840416	0.0155889578163624	-0.123459555208683
-7.7285361289978	-7.66167068481445	-12.5032520294189	-0.073216512799263	0.0156123135238886	-0.123556330800056
-7.72037363052368	-7.66045713424683	-12.5054836273193	-0.0731082037091255	0.0155816245824099	-0.123784549534321
-7.72467947006226	-7.65520191192627	-12.5067119598389	-0.0732495784759521	0.0157140661031008	-0.123830214142799
-7.72498369216919	-7.65886449813843	-12.5070123672485	-0.073242112994194	0.0156386997550726	-0.123938091099262
-7.72014760971069	-7.65704154968262	-12.5008707046509	-0.073275700211525	0.0156871303915977	-0.124110154807568
-7.72419786453247	-7.65157604217529	-12.4981470108032	-0.0733550637960434	0.0157809276133776	-0.124191805720329
-7.72107648849487	-7.64761209487915	-12.5069961547852	-0.0733345448970795	0.0156603679060936	-0.124302722513676
-7.7149019241333	-7.64862728118896	-12.5115051269531	-0.0733753219246864	0.0157658997923136	-0.124475196003914
-7.72068119049072	-7.64366436004639	-12.5126848220825	-0.0735173672437668	0.0158862415701151	-0.124501049518585
-7.7210693359375	-7.64613199234009	-12.5105619430542	-0.073451817035675	0.0157931949943304	-0.124666087329388
-7.71909379959106	-7.63583135604858	-12.5196514129639	-0.0735633000731468	0.015935942530632	-0.124849215149879
-7.71811866760254	-7.63581991195679	-12.5282173156738	-0.0736211091279984	0.0158674214035273	-0.124874420464039
-7.71661376953125	-7.63568067550659	-12.5209360122681	-0.0736843720078468	0.0159749947488308	-0.125079497694969
-7.71676969528198	-7.63065433502197	-12.5300350189209	-0.0737154185771942	0.0160339828580618	-0.125131398439407
-7.71312665939331	-7.6296968460083	-12.5338077545166	-0.0736547708511353	0.0159965474158525	-0.125308692455292
-7.71546506881714	-7.62935733795166	-12.5335102081299	-0.073909766972065	0.0161046516150236	-0.125454559922218
-7.71176433563232	-7.62313795089722	-12.5434856414795	-0.0739045441150665	0.0160933379083872	-0.125427842140198
-7.70817613601685	-7.62062215805054	-12.5381050109863	-0.0738822892308235	0.0161413047462702	-0.125659242272377
-7.70982074737549	-7.61667013168335	-12.5493860244751	-0.0739703252911568	0.0162548087537289	-0.125653371214867
-7.70227527618408	-7.61676359176636	-12.5546684265137	-0.0739498138427734	0.0161005072295666	-0.125821828842163
-7.70577383041382	-7.6114616394043	-12.5537605285645	-0.0741256698966026	0.016313910484314	-0.125896409153938
-7.70367527008057	-7.61084270477295	-12.5539693832397	-0.074196383357048	0.0162966549396515	-0.125907137989998
-7.70019340515137	-7.60625648498535	-12.5541667938232	-0.0741226300597191	0.0163364354521036	-0.126087427139282
-7.70019149780273	-7.59835624694824	-12.5529699325562	-0.0742146670818329	0.0164327397942543	-0.126122459769249
-7.7007007598877	-7.60231018066406	-12.5588836669922	-0.0742031335830688	0.0163960829377174	-0.126280039548874
-7.69474363327026	-7.59721612930298	-12.5648565292358	-0.0743136703968048	0.0164993405342102	-0.126388758420944
-7.69924736022949	-7.59422731399536	-12.5577697753906	-0.0744486302137375	0.0165271852165461	-0.126473635435104
-7.69210767745972	-7.59096193313599	-12.5634069442749	-0.0744651332497597	0.0165096055716276	-0.126587271690369
-7.6889271736145	-7.58855772018433	-12.5642957687378	-0.0745495781302452	0.0165479816496372	-0.12677825987339
-7.69054412841797	-7.58515930175781	-12.5603265762329	-0.0746345892548561	0.01666478253901	-0.12673032283783
-7.68470335006714	-7.58608484268188	-12.5572757720947	-0.0747428089380264	0.0165221840143204	-0.126857861876488
-7.68373012542725	-7.5760703086853	-12.5605812072754	-0.0747636333107948	0.0166584905236959	-0.126988336443901
-7.68279314041138	-7.57392549514771	-12.5619850158691	-0.0747731104493141	0.0165432337671518	-0.127032548189163
-7.68037748336792	-7.57450675964355	-12.5621604919434	-0.0748368948698044	0.0165959261357784	-0.127205967903137
-7.68108987808228	-7.57027244567871	-12.5627546310425	-0.0749810338020325	0.0165779590606689	-0.127210944890976
-7.67752981185913	-7.56794738769531	-12.5692539215088	-0.074896551668644	0.0164776630699635	-0.127302974462509
-7.67616176605225	-7.56192779541016	-12.5590744018555	-0.0749416723847389	0.0164490304887295	-0.127472028136253
-7.6823148727417	-7.56251573562622	-12.5707740783691	-0.0749512612819672	0.0164618249982595	-0.12750343978405
-7.67421722412109	-7.56320285797119	-12.5642900466919	-0.0749895125627518	0.0162907484918833	-0.127713605761528
-7.67795085906982	-7.56066465377808	-12.5640869140625	-0.0750082060694695	0.0163556784391403	-0.12775082886219
-7.68016195297241	-7.55920028686523	-12.5681076049805	-0.0751179084181786	0.0163065232336521	-0.127786204218864
-7.68041133880615	-7.56170892715454	-12.5649499893188	-0.075028084218502	0.0161840487271547	-0.127957597374916
-7.68273401260376	-7.55855846405029	-12.5626249313354	-0.075172170996666	0.0161873605102301	-0.128060638904572
-7.68589973449707	-7.55912923812866	-12.5620574951172	-0.0751493573188782	0.0161095950752497	-0.128136351704597
-7.68531370162964	-7.56095457077026	-12.5564289093018	-0.0751016810536385	0.016014339402318	-0.12822712957859
-7.68787670135498	-7.55695295333862	-12.5578451156616	-0.0751589834690094	0.0160496924072504	-0.128349184989929
-7.69418239593506	-7.55965614318848	-12.5489950180054	-0.0752129554748535	0.0159012172371149	-0.128409817814827
-7.69036483764648	-7.55743741989136	-12.5579309463501	-0.0751319155097008	0.0157169569283724	-0.128554880619049
-7.69486904144287	-7.55682897567749	-12.5582704544067	-0.0752181932330132	0.0157202091068029	-0.128585517406464
-7.69899797439575	-7.55921030044556	-12.5568714141846	-0.0751005485653877	0.0155795095488429	-0.128642365336418
-7.70032548904419	-7.55704879760742	-12.5528154373169	-0.0751219168305397	0.0154579598456621	-0.128801316022873
-7.7031421661377	-7.55662965774536	-12.5551042556763	-0.0751848667860031	0.0153887793421745	-0.12880727648735
-7.70754957199097	-7.5558443069458	-12.5564842224121	-0.0751465037465096	0.0151408538222313	-0.128858745098114
-7.7050347328186	-7.56009006500244	-12.5544567108154	-0.0751711130142212	0.0150584233924747	-0.128985062241554
-7.71078205108643	-7.55686283111572	-12.5562314987183	-0.0752054527401924	0.0150938238948584	-0.128911465406418
-7.71227502822876	-7.55461168289185	-12.5549306869507	-0.0750778838992119	0.0148395914584398	-0.128929972648621
-7.71278381347656	-7.55789279937744	-12.5457468032837	-0.0751201957464218	0.0147754568606615	-0.129013627767563
-7.71685934066772	-7.55941104888916	-12.5528182983398	-0.0751956403255463	0.0146957682445645	-0.128959015011787
-7.71588230133057	-7.55833196640015	-12.5615692138672	-0.0750540718436241	0.0144607750698924	-0.128954693675041
-7.71802377700806	-7.56259870529175	-12.5500984191895	-0.0751130878925323	0.0144352465867996	-0.128971442580223
-7.72441625595093	-7.56155920028687	-12.5587291717529	-0.0751282870769501	0.0144282858818769	-0.128923147916794
-7.71979951858521	-7.56357002258301	-12.5554132461548	-0.0750971063971519	0.0141987567767501	-0.128931909799576
-7.72390174865723	-7.55953550338745	-12.5544624328613	-0.0751307681202888	0.0142053514719009	-0.128868654370308
-7.72713708877563	-7.56271696090698	-12.557653427124	-0.0751420632004738	0.0141093861311674	-0.128757745027542
-7.7168140411377	-7.56388998031616	-12.5584602355957	-0.0750823169946671	0.0140228355303407	-0.128738775849342
-7.72140169143677	-7.55830860137939	-12.5543880462646	-0.0751891955733299	0.0140231065452099	-0.128606885671616
-7.71448612213135	-7.56242609024048	-12.5595779418945	-0.075103372335434	0.0138568338006735	-0.128549873828888
-7.71574068069458	-7.55762386322021	-12.5600700378418	-0.0752294436097145	0.0139732854440808	-0.128480195999146
-7.71423101425171	-7.55975484848022	-12.5621376037598	-0.0752270445227623	0.0138501655310392	-0.128246247768402
-7.70846223831177	-7.55793762207031	-12.556489944458	-0.0751852244138718	0.013727760873735	-0.128212362527847
-7.7041711807251	-7.5537633895874	-12.5626163482666	-0.0751821547746658	0.0138072771951556	-0.128053367137909
-7.70023632049561	-7.55371189117432	-12.5703725814819	-0.0751810818910599	0.0136560900136828	-0.127859428524971
-7.6950159072876	-7.55031442642212	-12.5689125061035	-0.0751674249768257	0.0136501053348184	-0.127772808074951
-7.69303369522095	-7.54903364181519	-12.5710716247559	-0.0752093195915222	0.013691452331841	-0.127613812685013
-7.68716716766357	-7.5462760925293	-12.5737705230713	-0.075143039226532	0.0136167416349053	-0.127388656139374
-7.68416452407837	-7.54642581939697	-12.5694751739502	-0.0751106739044189	0.0135354585945606	-0.1273103505373
-7.67744779586792	-7.54116630554199	-12.5755577087402	-0.0751686617732048	0.0134992403909564	-0.127099454402924
-7.67401790618896	-7.54427337646484	-12.5881681442261	-0.0751491338014603	0.0135034415870905	-0.12691093981266
-7.66964244842529	-7.54085493087769	-12.5824718475342	-0.0750669464468956	0.0133788762614131	-0.126804530620575
-7.67220735549927	-7.54106998443604	-12.5833501815796	-0.0752039179205894	0.0135098416358232	-0.126625716686249
-7.66515731811523	-7.54146480560303	-12.5859117507935	-0.0750385895371437	0.0133071066811681	-0.126405864953995
-7.66184043884277	-7.53561162948608	-12.5947465896606	-0.0750164613127708	0.0132915349677205	-0.12631930410862
-7.6638388633728	-7.53796815872192	-12.5990858078003	-0.0750851631164551	0.0133166806772351	-0.126131400465965
-7.65907907485962	-7.53932285308838	-12.5928058624268	-0.0750505104660988	0.0132103497162461	-0.125999465584755
-7.65505838394165	-7.53428316116333	-12.5946416854858	-0.0750875025987625	0.0131759122014046	-0.125832766294479
-7.65657043457031	-7.53465366363525	-12.5967893600464	-0.0750714689493179	0.01305316016078	-0.125661328434944
-7.65012502670288	-7.53698110580444	-12.6056137084961	-0.0749212056398392	0.013000370003283	-0.12555430829525
-7.65203094482422	-7.53410339355469	-12.6060371398926	-0.0750574171543121	0.0131209064275026	-0.125471159815788
-7.6542820930481	-7.53665828704834	-12.6022043228149	-0.0750547498464584	0.0129261435940862	-0.125175893306732
-7.64937973022461	-7.53440809249878	-12.5992088317871	-0.0749926716089249	0.012859390117228	-0.125207528471947
-7.65005254745483	-7.53198766708374	-12.6113452911377	-0.0750290006399155	0.0128251956775784	-0.124983467161655
-7.64760971069336	-7.53766536712646	-12.6060781478882	-0.0750045105814934	0.012665350921452	-0.124890275299549
-7.65105438232422	-7.53706359863281	-12.5994567871094	-0.0750582590699196	0.012807565741241	-0.12481689453125
-7.6482982635498	-7.53698587417603	-12.6012525558472	-0.0751354619860649	0.012666292488575	-0.124543726444244
-7.64676141738892	-7.53863859176636	-12.5951108932495	-0.0751020684838295	0.0125758768990636	-0.124562822282314
-7.64690589904785	-7.53886795043945	-12.6090602874756	-0.075071319937706	0.0125582059845328	-0.124408036470413
-7.64304304122925	-7.53980731964111	-12.5910863876343	-0.0750557407736778	0.0124158849939704	-0.12434459477663
-7.64563417434692	-7.53797388076782	-12.5909986495972	-0.075100801885128	0.0123816961422563	-0.124133676290512
-7.63939046859741	-7.53972482681274	-12.5938901901245	-0.075086697936058	0.0122403474524617	-0.123976185917854
-7.63728141784668	-7.53491592407227	-12.5861673355103	-0.0751245692372322	0.0121838543564081	-0.123886242508888
-7.64133977890015	-7.53680944442749	-12.5851707458496	-0.0752422660589218	0.0122225861996412	-0.123760648071766
-7.64015579223633	-7.53943824768066	-12.5847015380859	-0.0751277729868889	0.0121342493221164	-0.123660884797573
-7.64103937149048	-7.53680658340454	-12.5834312438965	-0.0751549825072289	0.01204639300704	-0.123650580644608
-7.6403603553772	-7.53522062301636	-12.5932445526123	-0.0751581341028214	0.0120266145095229	-0.123597249388695
-7.64563322067261	-7.54348230361938	-12.5942640304565	-0.0751437842845917	0.0118170659989119	-0.12352079898119
-7.6427583694458	-7.54630470275879	-12.6022319793701	-0.0750381276011467	0.0118018398061395	-0.12349595874548
-7.65126848220825	-7.54754304885864	-12.5986623764038	-0.0752059668302536	0.0118869245052338	-0.123446434736252
-7.64749145507813	-7.55059337615967	-12.5986070632935	-0.075115367770195	0.0117031037807465	-0.123314641416073
-7.64408588409424	-7.54630565643311	-12.5975294113159	-0.075084500014782	0.011677136644721	-0.123356260359287
-7.65024423599243	-7.55192899703979	-12.5982847213745	-0.0751719623804092	0.0116866258904338	-0.123143523931503
-7.64596462249756	-7.55269813537598	-12.5875377655029	-0.0751643627882004	0.0115413600578904	-0.12304101139307
-7.64967060089111	-7.5509295463562	-12.5856533050537	-0.0751870945096016	0.0116882249712944	-0.122955568134785
-7.64541339874268	-7.54976367950439	-12.5870609283447	-0.0752078741788864	0.0115191182121634	-0.122809797525406
-7.64423322677612	-7.55201578140259	-12.5831613540649	-0.0751687064766884	0.0115274358540773	-0.122763805091381
-7.64474296569824	-7.55335903167725	-12.5809354782104	-0.0752669498324394	0.0115976976230741	-0.12262737005949
-7.6446704864502	-7.55447578430176	-12.5820732116699	-0.0751976370811462	0.0114521812647581	-0.122457027435303
-7.64019203186035	-7.55414390563965	-12.5783681869507	-0.0753171294927597	0.0115011874586344	-0.122437871992588
-7.64216566085815	-7.55256032943726	-12.5886468887329	-0.0753030925989151	0.0114930104464293	-0.122263662517071
-7.6349573135376	-7.55385875701904	-12.5815925598145	-0.0752791538834572	0.011436422355473	-0.122181817889214
-7.63657093048096	-7.55434608459473	-12.5757999420166	-0.0755071714520454	0.0116174230352044	-0.122035495936871
-7.63381719589233	-7.55665636062622	-12.576455116272	-0.0755618810653687	0.0114939510822296	-0.121896237134933
-7.62692356109619	-7.55538606643677	-12.5731477737427	-0.0754912123084068	0.0115437395870686	-0.121854238212109
-7.62694883346558	-7.54763317108154	-12.5793352127075	-0.0756651014089584	0.0116615565493703	-0.121698006987572
-7.62751722335815	-7.5539698600769	-12.5770225524902	-0.0756379887461662	0.0116506833583117	-0.121634535491467
-7.61923170089722	-7.55152940750122	-12.572057723999	-0.0756928473711014	0.0117717059329152	-0.12152973562479
-7.6230411529541	-7.54963397979736	-12.566086769104	-0.0758723691105843	0.0118515891954303	-0.121353887021542
-7.61630535125732	-7.54736709594727	-12.5691318511963	-0.0758502334356308	0.011841943487525	-0.121271461248398
-7.61149930953979	-7.54916858673096	-12.5692806243896	-0.0759330987930298	0.0119401458650827	-0.121262148022652
-7.60992574691772	-7.54913806915283	-12.5671882629395	-0.0760953053832054	0.012103758752346	-0.121075861155987
-7.6083836555481	-7.5453405380249	-12.5731649398804	-0.0761049538850784	0.012079649604857	-0.120996415615082
-7.60279321670532	-7.54227352142334	-12.5663070678711	-0.0761071965098381	0.0122873736545444	-0.120915248990059
-7.59972238540649	-7.53944206237793	-12.5724115371704	-0.0761653259396553	0.0122702736407518	-0.120798461139202
-7.59056854248047	-7.53811979293823	-12.5729885101318	-0.0762989297509193	0.0122593697160482	-0.12071718275547
-7.58999252319336	-7.53453063964844	-12.5631828308105	-0.0762990117073059	0.0123883252963424	-0.120708055794239
-7.5864143371582	-7.53470754623413	-12.5744199752808	-0.0764627456665039	0.0124953696504235	-0.120546124875546
-7.58024787902832	-7.53120088577271	-12.5655736923218	-0.0764399990439415	0.0124493725597858	-0.120518893003464
-7.57969808578491	-7.52639150619507	-12.5667867660522	-0.0765764862298965	0.012580992653966	-0.120501644909382
-7.576171875	-7.52374458312988	-12.5691499710083	-0.0765818133950233	0.0126214027404785	-0.120441526174545
-7.57102727890015	-7.52352523803711	-12.5651416778564	-0.0765825435519218	0.0125678023323417	-0.120420217514038
-7.57082605361938	-7.51747035980225	-12.5694589614868	-0.0768132731318474	0.0128035945817828	-0.120385386049747
-7.5713062286377	-7.5158748626709	-12.5680589675903	-0.0768827497959137	0.0127467894926667	-0.12031514942646
-7.56256866455078	-7.51232004165649	-12.5622882843018	-0.0769196674227715	0.012740314938128	-0.120368421077728
-7.56224775314331	-7.50816202163696	-12.5660495758057	-0.0770958513021469	0.0128218866884708	-0.120366938412189
-7.56127548217773	-7.51076316833496	-12.561128616333	-0.0770675763487816	0.0127768870443106	-0.120367668569088
-7.55842781066895	-7.50649976730347	-12.5593318939209	-0.0771110951900482	0.0129123171791434	-0.120427690446377
-7.56114101409912	-7.50447416305542	-12.5528745651245	-0.0773082599043846	0.0128385117277503	-0.120352424681187
-7.55380344390869	-7.50412225723267	-12.5550651550293	-0.0773074179887772	0.0128310034051538	-0.12047565728426
-7.55475187301636	-7.49927663803101	-12.5554733276367	-0.0774404034018517	0.0129719069227576	-0.120513223111629
-7.5568585395813	-7.4998664855957	-12.5521001815796	-0.077539749443531	0.0129348197951913	-0.1204774081707
-7.55490684509277	-7.49420833587646	-12.5445280075073	-0.0775205790996552	0.0129847638309002	-0.120645359158516
-7.55575752258301	-7.49548578262329	-12.5478200912476	-0.0776886567473412	0.0129500553011894	-0.120677158236504
-7.55440473556519	-7.49536752700806	-12.5420932769775	-0.0778053477406502	0.0129537880420685	-0.120782449841499
-7.55746173858643	-7.49262475967407	-12.5400609970093	-0.0777843296527863	0.0130703803151846	-0.120865225791931
-7.5548939704895	-7.49012184143066	-12.543999671936	-0.0778812244534492	0.0129740433767438	-0.120924256742001
-7.55642461776733	-7.49205493927002	-12.5302772521973	-0.0778857097029686	0.01287826243788	-0.121104009449482
-7.55959272384644	-7.48717641830444	-12.5457229614258	-0.0779770612716675	0.012924749404192	-0.121172316372395
-7.5584602355957	-7.48846817016602	-12.5409965515137	-0.0779487639665604	0.012887055054307	-0.12130942940712
-7.5619854927063	-7.48932886123657	-12.5277805328369	-0.078031912446022	0.012836879119277	-0.121448345482349
-7.57110452651978	-7.48737812042236	-12.5309524536133	-0.0781096369028091	0.012900086119771	-0.121554113924503
-7.57002782821655	-7.48545503616333	-12.5273218154907	-0.0780049934983253	0.0126910619437695	-0.121759802103043
-7.57333707809448	-7.48409366607666	-12.5305223464966	-0.0780152752995491	0.0126621536910534	-0.121944434940815
-7.57816886901855	-7.48635482788086	-12.5349884033203	-0.0780904591083527	0.0127054313197732	-0.122065290808678
-7.58332633972168	-7.49090957641602	-12.5318956375122	-0.0780303776264191	0.0125372800976038	-0.122214242815971
-7.58478212356567	-7.48804807662964	-12.5298585891724	-0.0779914259910584	0.0125760287046432	-0.122419983148575
-7.59254360198975	-7.48784828186035	-12.5329713821411	-0.0779806151986122	0.0124472873285413	-0.122570998966694
-7.5946683883667	-7.49211359024048	-12.5364723205566	-0.0778480395674706	0.0123530318960547	-0.122782461345196
-7.60326623916626	-7.49502372741699	-12.5390148162842	-0.0779565945267677	0.0124589558690786	-0.122988119721413
-7.60893821716309	-7.49789619445801	-12.5395345687866	-0.0778798833489418	0.0122076459228992	-0.123074807226658
-7.60987424850464	-7.49767303466797	-12.5378322601318	-0.0778066590428352	0.012150289490819	-0.1233731508255
-7.61798143386841	-7.49632883071899	-12.5463600158691	-0.0777442529797554	0.0120935598388314	-0.123539045453072
-7.62452602386475	-7.50482416152954	-12.5534391403198	-0.0775993093848228	0.0119832688942552	-0.123800583183765
-7.6306414604187	-7.50203704833984	-12.5585880279541	-0.0775825455784798	0.0119905397295952	-0.124000191688538
-7.63364934921265	-7.50358629226685	-12.5614929199219	-0.0775888115167618	0.0117795998230577	-0.124127045273781
-7.63608455657959	-7.50617170333862	-12.5701360702515	-0.0775053352117538	0.0117352614179254	-0.124366156756878
-7.64553642272949	-7.50744819641113	-12.5687074661255	-0.0774354264140129	0.0115774143487215	-0.124643050134182
-7.65060472488403	-7.50852870941162	-12.5766592025757	-0.0773934125900269	0.0115609373897314	-0.124711535871029
-7.6556510925293	-7.51493787765503	-12.5842723846436	-0.0773538276553154	0.011518937535584	-0.124922700226307
-7.65884971618652	-7.51473569869995	-12.5793466567993	-0.0773677304387093	0.0114869885146618	-0.125127270817757
-7.67011117935181	-7.5159912109375	-12.5851259231567	-0.0774133577942848	0.011518488638103	-0.125306680798531
-7.67105340957642	-7.51964426040649	-12.5869941711426	-0.0772133469581604	0.0113515509292483	-0.125503256917
-7.67610502243042	-7.51669406890869	-12.5964670181274	-0.0772609040141106	0.0113968653604388	-0.125775367021561
-7.68321895599365	-7.52417373657227	-12.5984115600586	-0.0773694664239883	0.0114260148257017	-0.125881299376488
-7.68339681625366	-7.52477788925171	-12.5962314605713	-0.0772949978709221	0.0113995661959052	-0.126145794987679
-7.69349241256714	-7.52482509613037	-12.60546875	-0.0773197263479233	0.0114955138415098	-0.126318871974945
-7.68977689743042	-7.52648162841797	-12.605827331543	-0.077242448925972	0.011369563639164	-0.126515850424767
-7.69803333282471	-7.52732849121094	-12.6091804504395	-0.0773401856422424	0.011571915820241	-0.126659452915192
-7.70027732849121	-7.52624464035034	-12.6084642410278	-0.0773859396576881	0.0115539096295834	-0.126808926463127
-7.70000123977661	-7.52419996261597	-12.6125516891479	-0.0772508904337883	0.0114947976544499	-0.127035051584244
-7.70192003250122	-7.52651071548462	-12.6183376312256	-0.0773640796542168	0.0116325551643968	-0.127023532986641
-7.70143413543701	-7.52771186828613	-12.6197547912598	-0.0773615762591362	0.0115287927910686	-0.127124294638634
-7.70295143127441	-7.52360391616821	-12.6117906570435	-0.0774117559194565	0.0117848226800561	-0.127286955714226
-7.70146322250366	-7.52184438705444	-12.6159114837646	-0.0774327367544174	0.0117074148729444	-0.127294883131981
-7.70265436172485	-7.52048397064209	-12.6183013916016	-0.0774019807577133	0.0117662372067571	-0.127475440502167
-7.69961452484131	-7.52010059356689	-12.6087760925293	-0.0775827318429947	0.0119286002591252	-0.127495020627975
-7.70014381408691	-7.51868009567261	-12.6197757720947	-0.0775500237941742	0.0118890916928649	-0.12752328813076
-7.69594717025757	-7.5149097442627	-12.6097850799561	-0.0775268524885178	0.0119666932150722	-0.127641648054123
-7.69794225692749	-7.51345682144165	-12.6102714538574	-0.0777172297239304	0.0120819946750998	-0.127666920423508
-7.69536638259888	-7.51507234573364	-12.6152944564819	-0.0776637867093086	0.0121295042335987	-0.127712950110435
-7.69060611724854	-7.51266384124756	-12.6098384857178	-0.0777516067028046	0.012211175635457	-0.127782955765724
-7.6901707649231	-7.51201248168945	-12.6161499023438	-0.0779109224677086	0.0123431626707315	-0.127812251448631
-7.68617534637451	-7.51359176635742	-12.6093263626099	-0.0779130235314369	0.0124224293977022	-0.127821072936058
-7.68402528762817	-7.50535011291504	-12.6059226989746	-0.0779153183102608	0.0124393599107862	-0.12787202000618
-7.68332719802856	-7.50260066986084	-12.6158990859985	-0.078035831451416	0.01260273065418	-0.127869352698326
-7.68043375015259	-7.503662109375	-12.6107845306396	-0.0780950784683228	0.012591996230185	-0.127907037734985
-7.67304182052612	-7.4997353553772	-12.6097946166992	-0.078102745115757	0.0127943390980363	-0.127868503332138
-7.67699146270752	-7.49620914459229	-12.6066837310791	-0.0782654583454132	0.0128766447305679	-0.127892792224884
-7.67087650299072	-7.49488735198975	-12.6080741882324	-0.0782302916049957	0.0128621505573392	-0.127867266535759
-7.66527509689331	-7.48904180526733	-12.6119937896729	-0.0782598927617073	0.0129044139757752	-0.127974838018417
-7.66415739059448	-7.48899030685425	-12.6083850860596	-0.0783888697624207	0.0130344061180949	-0.127921029925346
-7.66350126266479	-7.48720741271973	-12.6092748641968	-0.0784039422869682	0.0130450073629618	-0.127927973866463
-7.66035747528076	-7.47919273376465	-12.6030006408691	-0.0784725844860077	0.0131538975983858	-0.127958461642265
-7.66116857528687	-7.47935914993286	-12.6032552719116	-0.0785062089562416	0.0131837390363216	-0.127858728170395
-7.65657091140747	-7.47560214996338	-12.606273651123	-0.0785156860947609	0.0131652317941189	-0.1279476583004
-7.65371179580688	-7.47795534133911	-12.6025476455688	-0.0786620900034904	0.0132646840065718	-0.127993136644363
-7.65511751174927	-7.4764838218689	-12.6090383529663	-0.0787113606929779	0.0133469821885228	-0.127920404076576
-7.65149307250977	-7.47500276565552	-12.6015787124634	-0.0787031799554825	0.0133809605613351	-0.128053158521652
-7.65250682830811	-7.47376871109009	-12.6003484725952	-0.0788398236036301	0.0134726446121931	-0.128025591373444
-7.65526533126831	-7.47210359573364	-12.6013097763062	-0.0788882896304131	0.0136173171922565	-0.128001049160957
-7.64865207672119	-7.47162771224976	-12.5994091033936	-0.0788519680500031	0.0135215418413281	-0.128071889281273
-7.6476674079895	-7.47476959228516	-12.600414276123	-0.0788796469569206	0.01363271381706	-0.128089055418968
-7.65080833435059	-7.47110462188721	-12.5964365005493	-0.078925646841526	0.0137367639690638	-0.128017604351044
-7.64904451370239	-7.47413873672485	-12.5972766876221	-0.0789366438984871	0.0136882653459907	-0.128029882907867
-7.64590930938721	-7.46916675567627	-12.5936651229858	-0.0789790451526642	0.0138426944613457	-0.127997830510139
-7.64928531646729	-7.47078275680542	-12.5953092575073	-0.078949086368084	0.0137850288301706	-0.127974927425385
-7.64312028884888	-7.47258758544922	-12.5984544754028	-0.078891284763813	0.0137181412428617	-0.128002092242241
-7.6487283706665	-7.46978569030762	-12.5958766937256	-0.0789565593004227	0.0138979628682137	-0.127916052937508
-7.64833068847656	-7.47280883789063	-12.5951538085938	-0.078926607966423	0.0138277681544423	-0.127858445048332
-7.64187097549438	-7.46854019165039	-12.6042737960815	-0.0788365006446838	0.0138207003474236	-0.127942934632301
-7.64472341537476	-7.47002696990967	-12.604398727417	-0.078903816640377	0.0138792907819152	-0.127807602286339
-7.64593553543091	-7.4728684425354	-12.6083793640137	-0.0788533017039299	0.0137589629739523	-0.127741903066635
-7.64574956893921	-7.47154855728149	-12.6003093719482	-0.0788047015666962	0.0138849196955562	-0.127754673361778
-7.64348745346069	-7.47074127197266	-12.6123962402344	-0.0788358524441719	0.0137501331046224	-0.12763275206089
-7.64478254318237	-7.47286081314087	-12.6092939376831	-0.0787315145134926	0.0137639464810491	-0.127692431211472
-7.64725112915039	-7.47582674026489	-12.6231126785278	-0.0787797346711159	0.0138601064682007	-0.127568379044533
-7.64637327194214	-7.4757080078125	-12.6190900802612	-0.0786865577101707	0.0137143516913056	-0.12750568985939
-7.64281368255615	-7.47349071502686	-12.6153764724731	-0.0786607712507248	0.0136773604899645	-0.127521842718124
-7.64939260482788	-7.47392225265503	-12.6260089874268	-0.0786563903093338	0.0137437675148249	-0.127385005354881
-7.64338064193726	-7.47971153259277	-12.6323623657227	-0.0785224959254265	0.01365468185395	-0.12741382420063
-7.64683961868286	-7.47563982009888	-12.6355695724487	-0.0786114484071732	0.0137610044330359	-0.127298712730408
-7.64836263656616	-7.47939586639404	-12.6360359191895	-0.0785956829786301	0.013588160276413	-0.1271932721138
-7.64262056350708	-7.47635746002197	-12.6362838745117	-0.0784352272748947	0.0135829336941242	-0.12717367708683
-7.64600944519043	-7.47460222244263	-12.6462106704712	-0.0784294977784157	0.0136008262634277	-0.127081394195557
-7.64616107940674	-7.48295879364014	-12.6490449905396	-0.0783151909708977	0.0135233020409942	-0.126983046531677
-7.64260816574097	-7.48034954071045	-12.6505937576294	-0.0783052369952202	0.0135123915970325	-0.126938819885254
-7.64833307266235	-7.47857856750488	-12.6468391418457	-0.0783317312598228	0.0135718761011958	-0.126739829778671
-7.64401054382324	-7.47938919067383	-12.6531429290771	-0.0781900808215141	0.0134265590459108	-0.126664280891418
-7.6407208442688	-7.48247337341309	-12.6558990478516	-0.078125849366188	0.0134468246251345	-0.1266108751297
-7.64419078826904	-7.48233556747437	-12.6593980789185	-0.0781344026327133	0.0134919192641973	-0.12637822329998
-7.64543628692627	-7.48632907867432	-12.6611280441284	-0.0780526921153069	0.0133376652374864	-0.126213893294334
-7.63982200622559	-7.48531007766724	-12.6596593856812	-0.0779827758669853	0.0134269678965211	-0.126126006245613
-7.64275646209717	-7.48561668395996	-12.6694869995117	-0.0778646543622017	0.0133268367499113	-0.125884994864464
-7.63803386688232	-7.48879718780518	-12.6700458526611	-0.0778339207172394	0.0132275465875864	-0.125775426626205
-7.64008855819702	-7.48871564865112	-12.6735763549805	-0.0777956619858742	0.0134094655513763	-0.125541538000107
-7.63815498352051	-7.48969745635986	-12.6788139343262	-0.0776292234659195	0.013359566219151	-0.125324696302414
-7.63530302047729	-7.48958921432495	-12.6718511581421	-0.0776283591985703	0.0132548566907644	-0.125183418393135
-7.63438606262207	-7.49059820175171	-12.6743049621582	-0.0776147991418839	0.0133301913738251	-0.124926760792732
-7.62508726119995	-7.48896932601929	-12.6730995178223	-0.077455036342144	0.0131404576823115	-0.124727725982666
-7.62292432785034	-7.49041748046875	-12.6733808517456	-0.0774510130286217	0.0132890930399299	-0.12445455789566
-7.61913156509399	-7.48931741714478	-12.6803483963013	-0.0773928835988045	0.0133327972143888	-0.124119430780411
-7.60868501663208	-7.48584032058716	-12.6784858703613	-0.0771512240171433	0.0131924338638783	-0.123989500105381
-7.60915327072144	-7.48687982559204	-12.6793546676636	-0.0773223787546158	0.013245640322566	-0.123633086681366
-7.60333395004272	-7.48885059356689	-12.6756048202515	-0.0771144554018974	0.0132355019450188	-0.123362354934216
-7.59511232376099	-7.48436975479126	-12.6789302825928	-0.0770550891757011	0.013205923140049	-0.123085916042328
-7.5921483039856	-7.48275852203369	-12.6723899841309	-0.0770020037889481	0.0131241278722882	-0.122714146971703
-7.57958745956421	-7.48602342605591	-12.6771259307861	-0.0767916291952133	0.0130330352112651	-0.122487396001816
-7.57883071899414	-7.48207139968872	-12.6823120117188	-0.0768487378954887	0.013188948854804	-0.122185334563255
-7.57194805145264	-7.48524570465088	-12.6783380508423	-0.0767376497387886	0.0130624314770103	-0.121790744364262
-7.56286001205444	-7.48295211791992	-12.6728267669678	-0.0766245126724243	0.0130450539290905	-0.121618911623955
-7.55858945846558	-7.48299312591553	-12.6823053359985	-0.0765656307339668	0.0129928961396217	-0.121234387159348
-7.55200719833374	-7.48691415786743	-12.6768465042114	-0.0763877779245377	0.0130337849259377	-0.121013268828392
-7.55175685882568	-7.48578071594238	-12.6788187026978	-0.0763496160507202	0.0131277004256845	-0.120677299797535
-7.54422903060913	-7.48620176315308	-12.6816558837891	-0.0761945322155952	0.012971967458725	-0.120516069233418
-7.54176568984985	-7.48883008956909	-12.6716499328613	-0.0762306228280067	0.0130721088498831	-0.120263129472733
-7.53487873077393	-7.49074459075928	-12.6795148849487	-0.0761383920907974	0.0130845829844475	-0.119942113757133
-7.52657127380371	-7.48788499832153	-12.6666784286499	-0.0760091245174408	0.0130371423438191	-0.119714595377445
-7.52765893936157	-7.48794412612915	-12.6696519851685	-0.0759957656264305	0.0132088288664818	-0.119384042918682
-7.51853895187378	-7.48954439163208	-12.6704120635986	-0.0757802799344063	0.0129865882918239	-0.119219854474068
-7.51844024658203	-7.49036407470703	-12.667106628418	-0.0758479759097099	0.0131620718166232	-0.118884608149529
-7.51809692382813	-7.49157238006592	-12.6575908660889	-0.0757793560624123	0.0131071414798498	-0.118590533733368
-7.50946140289307	-7.48987531661987	-12.6569967269897	-0.0756808742880821	0.0130161568522453	-0.118429727852345
-7.50646352767944	-7.48782396316528	-12.6628398895264	-0.0757461190223694	0.0131330126896501	-0.118140794336796
-7.50358247756958	-7.49380826950073	-12.6552801132202	-0.0754851996898651	0.0130009865388274	-0.117938071489334
-7.50130176544189	-7.49140214920044	-12.6538362503052	-0.075530968606472	0.013111668638885	-0.117798164486885
-7.50473928451538	-7.49352216720581	-12.6428451538086	-0.0755719840526581	0.0130346128717065	-0.117478929460049
-7.49614667892456	-7.49542379379272	-12.6508436203003	-0.0754479393362999	0.0129821887239814	-0.11738321185112
-7.49633264541626	-7.49299287796021	-12.6527757644653	-0.075445681810379	0.0130111277103424	-0.117188513278961
-7.4967999458313	-7.49902057647705	-12.6478986740112	-0.0753821507096291	0.0130106853321195	-0.116928264498711
-7.49642705917358	-7.50081348419189	-12.6435136795044	-0.0754002705216408	0.0129245528951287	-0.116864018142223
-7.49201679229736	-7.49747896194458	-12.6395149230957	-0.0753835737705231	0.0130277359858155	-0.116656340658665
-7.49474143981934	-7.49830961227417	-12.6517572402954	-0.0753177404403687	0.0129228532314301	-0.116503775119781
-7.49287796020508	-7.5023045539856	-12.642767906189	-0.0752523392438889	0.0129569061100483	-0.11649563908577
-7.49467802047729	-7.5056619644165	-12.6437253952026	-0.0753540098667145	0.0130509920418262	-0.116216011345387
-7.49453115463257	-7.50577688217163	-12.6394853591919	-0.0753144323825836	0.0129638174548745	-0.116207510232925
-7.49330139160156	-7.50642728805542	-12.6455087661743	-0.0753700435161591	0.01302454713732	-0.11610496789217
-7.4957332611084	-7.50753116607666	-12.6527805328369	-0.0753586962819099	0.0130320191383362	-0.115968406200409
-7.49196290969849	-7.51163816452026	-12.6445217132568	-0.0753671154379845	0.0130200954154134	-0.115885764360428
-7.49803590774536	-7.50770998001099	-12.6420965194702	-0.075455479323864	0.0131137585267425	-0.1157436221838
-7.49396181106567	-7.50876140594482	-12.6425695419312	-0.0753762722015381	0.0129815582185984	-0.115675941109657
-7.49367618560791	-7.50793027877808	-12.6516780853271	-0.0754365846514702	0.0131163448095322	-0.115649960935116
-7.49683618545532	-7.51068592071533	-12.6466150283813	-0.0755992904305458	0.0131520908325911	-0.115556076169014
-7.49203491210938	-7.51142120361328	-12.6473731994629	-0.0755674466490746	0.0130880121141672	-0.115404576063156
-7.493492603302	-7.50621747970581	-12.6542510986328	-0.0755752176046371	0.0131566869094968	-0.115387499332428
-7.49129390716553	-7.5094256401062	-12.6561222076416	-0.0756284892559052	0.0130681525915861	-0.115219108760357
-7.48742485046387	-7.50961208343506	-12.6606035232544	-0.0754967629909515	0.0130075309425592	-0.115240499377251
-7.48933887481689	-7.50725412368774	-12.6646614074707	-0.0756420791149139	0.0131456237286329	-0.115171231329441
-7.49049043655396	-7.50816059112549	-12.6669626235962	-0.0757271498441696	0.0130577106028795	-0.115030124783516
-7.48718500137329	-7.50673246383667	-12.6664113998413	-0.0756623819470406	0.0130116539075971	-0.114995464682579
-7.48725366592407	-7.50279998779297	-12.6729097366333	-0.075589120388031	0.013068662956357	-0.11496214568615
-7.48814058303833	-7.5077338218689	-12.6847257614136	-0.0756630748510361	0.0129369553178549	-0.114941440522671
-7.48684072494507	-7.50527286529541	-12.6785116195679	-0.0756905600428581	0.013033227995038	-0.114917203783989
-7.48804378509521	-7.50830554962158	-12.6860990524292	-0.0757937580347061	0.0130122127011418	-0.114778637886047
-7.48281621932983	-7.50193023681641	-12.6914339065552	-0.0756657049059868	0.0128131788223982	-0.114844731986523
-7.48516082763672	-7.50228834152222	-12.693042755127	-0.0757156535983086	0.0128663890063763	-0.114835828542709
-7.48815298080444	-7.50322151184082	-12.7089471817017	-0.0756176561117172	0.0128785725682974	-0.114703491330147
-7.48326063156128	-7.50511074066162	-12.7006797790527	-0.0756511986255646	0.0127719566226006	-0.114744372665882
-7.48814344406128	-7.50237274169922	-12.7061367034912	-0.0755999088287354	0.0128024648874998	-0.114644072949886
-7.48070049285889	-7.50374507904053	-12.7118873596191	-0.0755212008953094	0.0126446019858122	-0.114654883742332
-7.47895479202271	-7.50737905502319	-12.7087106704712	-0.0754320099949837	0.0126319294795394	-0.1146504804492
-7.4831337928772	-7.50420093536377	-12.7125854492188	-0.0755222663283348	0.0126843694597483	-0.114569760859013
-7.48165512084961	-7.50847911834717	-12.714940071106	-0.0753323286771774	0.0125582022592425	-0.114636123180389
-7.48213815689087	-7.50417709350586	-12.7193517684937	-0.0753060728311539	0.0126036172732711	-0.114675372838974
-7.48772954940796	-7.51005125045776	-12.7256460189819	-0.0752642005681992	0.0124622005969286	-0.114671126008034
-7.48143148422241	-7.51215267181396	-12.7320146560669	-0.0750692486763	0.0125006092712283	-0.114803813397884
-7.48869848251343	-7.51398897171021	-12.7303695678711	-0.0751558691263199	0.0125399278476834	-0.114857338368893
-7.48815441131592	-7.51624155044556	-12.7286853790283	-0.0749634578824043	0.0123894745483994	-0.114922970533371
-7.48767042160034	-7.51815938949585	-12.7367029190063	-0.0748193562030792	0.0123541429638863	-0.115091398358345
-7.49209690093994	-7.51962614059448	-12.7428007125854	-0.0748530998826027	0.0124028883874416	-0.115106850862503
-7.49328994750977	-7.52570915222168	-12.7421646118164	-0.0747656896710396	0.0122343990951777	-0.115124195814133
-7.49429702758789	-7.52485322952271	-12.7417573928833	-0.0746825039386749	0.0122774690389633	-0.1152608320117
-7.49817085266113	-7.52702903747559	-12.7534208297729	-0.0746429190039635	0.0122300982475281	-0.115216597914696
-7.49512767791748	-7.5254077911377	-12.7590160369873	-0.0744645372033119	0.0120697962120175	-0.115382514894009
-7.50212621688843	-7.53144502639771	-12.7613868713379	-0.0744884759187698	0.0120993033051491	-0.115407340228558
-7.5036153793335	-7.52875280380249	-12.7707901000977	-0.074396900832653	0.0120612885802984	-0.115479871630669
-7.50345373153687	-7.53343200683594	-12.7654399871826	-0.0742887780070305	0.0119744157418609	-0.115627191960812
-7.51338863372803	-7.53163528442383	-12.7733316421509	-0.0741856694221497	0.0119648454710841	-0.115619517862797
-7.5151219367981	-7.53855800628662	-12.7871189117432	-0.0741766765713692	0.0118238888680935	-0.115784950554371
-7.51457929611206	-7.5387134552002	-12.7880535125732	-0.0740989744663239	0.0117428908124566	-0.115949362516403
-7.52190256118774	-7.54061126708984	-12.7955131530762	-0.0740822181105614	0.0117797534912825	-0.11602858453989
-7.52641820907593	-7.54535388946533	-12.800461769104	-0.0739626362919807	0.0117405587807298	-0.116079911589622
-7.5302414894104	-7.54376554489136	-12.8072528839111	-0.0738581120967865	0.0116153322160244	-0.116306558251381
-7.53677701950073	-7.54979133605957	-12.8153390884399	-0.0738500729203224	0.0117458263412118	-0.116442628204823
-7.53948402404785	-7.55527639389038	-12.815993309021	-0.0738109424710274	0.011591762304306	-0.116509452462196
-7.54471158981323	-7.55402565002441	-12.8205633163452	-0.0736267119646072	0.0117048686370254	-0.116672061383724
-7.55286169052124	-7.55613374710083	-12.8226404190063	-0.0736625790596008	0.0117177553474903	-0.116767711937428
-7.55317687988281	-7.55845594406128	-12.8283462524414	-0.0735413432121277	0.0115908989682794	-0.116988182067871
-7.55742597579956	-7.55788707733154	-12.8349514007568	-0.0736291632056236	0.0117136901244521	-0.117082163691521
-7.56342935562134	-7.56395387649536	-12.8433437347412	-0.073543906211853	0.0116601092740893	-0.117206901311874
-7.56299304962158	-7.56244134902954	-12.835693359375	-0.0735284984111786	0.0117182722315192	-0.117389522492886
-7.57044553756714	-7.56395196914673	-12.8446378707886	-0.0735554546117783	0.0117655098438263	-0.117486350238323
-7.56858348846436	-7.56603240966797	-12.8413743972778	-0.0735137239098549	0.0116481082513928	-0.117747031152248
-7.5735239982605	-7.57034635543823	-12.845778465271	-0.0735158324241638	0.0118785360828042	-0.117826603353024
-7.57440662384033	-7.56884384155273	-12.8492755889893	-0.0734951496124268	0.011875793337822	-0.117859169840813
-7.57352066040039	-7.5677695274353	-12.8444242477417	-0.0735127106308937	0.0118934959173203	-0.118074864149094
-7.57948780059814	-7.56679821014404	-12.8449296951294	-0.0734876692295074	0.0119739938527346	-0.118183434009552
-7.57524156570435	-7.56621170043945	-12.8551635742188	-0.0735384374856949	0.0119199389591813	-0.118297904729843
-7.57330846786499	-7.56804990768433	-12.8496761322021	-0.07359679043293	0.0120210777968168	-0.11841806024313
-7.58058166503906	-7.56341791152954	-12.8521862030029	-0.073630154132843	0.0121578266844153	-0.118430107831955
-7.5753173828125	-7.5651798248291	-12.8520040512085	-0.0735877156257629	0.0120964609086514	-0.11855424195528
-7.57348012924194	-7.55964088439941	-12.843409538269	-0.0737133771181107	0.0122780399397016	-0.118709795176983
-7.57432222366333	-7.55696153640747	-12.8573970794678	-0.0737136453390121	0.0122847408056259	-0.118747688829899
-7.56891536712646	-7.56028604507446	-12.8527021408081	-0.073650099337101	0.0123155787587166	-0.118875950574875
-7.57277202606201	-7.5554838180542	-12.8472013473511	-0.0737432390451431	0.0124931642785668	-0.118990242481232
-7.57133960723877	-7.55523586273193	-12.8474035263062	-0.0738283544778824	0.0125214662402868	-0.119022943079472
-7.56682348251343	-7.55660676956177	-12.8518056869507	-0.0737057104706764	0.012639150954783	-0.11919479072094
-7.56806516647339	-7.55357933044434	-12.8547954559326	-0.0738701596856117	0.0127762462943792	-0.1192946434021
-7.56767463684082	-7.55376625061035	-12.8507966995239	-0.0738207623362541	0.0128989527001977	-0.119328945875168
-7.56426429748535	-7.54679870605469	-12.8410329818726	-0.0738866105675697	0.0129604674875736	-0.11948074400425
-7.56411647796631	-7.5474648475647	-12.8506174087524	-0.0739865824580193	0.0131545206531882	-0.119550354778767
-7.55925989151001	-7.54871368408203	-12.8435287475586	-0.0740485116839409	0.0131375314667821	-0.119702912867069
-7.56131267547607	-7.54743051528931	-12.8330612182617	-0.074034258723259	0.0134417479857802	-0.119754001498222
-7.55571746826172	-7.5426549911499	-12.8411989212036	-0.0740757808089256	0.0135126290842891	-0.119841761887074
-7.55511283874512	-7.54068851470947	-12.8268165588379	-0.0741864293813705	0.0136006604880095	-0.120029166340828
-7.55388069152832	-7.53713607788086	-12.8251543045044	-0.0742461457848549	0.0138537278398871	-0.12008111178875
-7.54765129089355	-7.53919219970703	-12.8259353637695	-0.074297770857811	0.013880018144846	-0.120191894471645
-7.54815626144409	-7.53680324554443	-12.8178901672363	-0.0743229314684868	0.0140316924080253	-0.120271816849709
-7.54798460006714	-7.53443193435669	-12.8051948547363	-0.0744946226477623	0.014173292554915	-0.120316930115223
-7.5400242805481	-7.53321123123169	-12.800145149231	-0.0744717791676521	0.0142413675785065	-0.120444796979427
-7.53989505767822	-7.52799701690674	-12.7995843887329	-0.0745735540986061	0.0144405029714108	-0.120533548295498
-7.53916025161743	-7.53101015090942	-12.7884082794189	-0.074658639729023	0.0145168043673038	-0.12059661000967
-7.53194427490234	-7.52645921707153	-12.7783794403076	-0.0746326744556427	0.0146617451682687	-0.120647855103016
-7.54080295562744	-7.52329730987549	-12.769983291626	-0.074741005897522	0.0147657077759504	-0.120749995112419
-7.53198146820068	-7.52719306945801	-12.771279335022	-0.0747363418340683	0.0147195914760232	-0.120877102017403
-7.53361892700195	-7.522864818573	-12.7642583847046	-0.0747789591550827	0.0150369936600327	-0.120941184461117
-7.53395128250122	-7.52721405029297	-12.759578704834	-0.0748144537210464	0.015040316618979	-0.120882362127304
-7.53291273117065	-7.52453470230103	-12.75830078125	-0.0747386068105698	0.0151203982532024	-0.121137633919716
-7.53670024871826	-7.52596235275269	-12.7591981887817	-0.0749020278453827	0.0153139838948846	-0.121202558279037
-7.53750658035278	-7.52748918533325	-12.756175994873	-0.0748529657721519	0.0152989728376269	-0.121346659958363
-7.53850412368774	-7.52652215957642	-12.7499380111694	-0.0748712942004204	0.0154845947399735	-0.121527425944805
-7.53905296325684	-7.52945756912231	-12.7472696304321	-0.0748629346489906	0.0155399106442928	-0.121496766805649
-7.54081678390503	-7.52914571762085	-12.7484979629517	-0.0748561397194862	0.0156482215970755	-0.121649712324142
-7.54029893875122	-7.5337085723877	-12.741584777832	-0.0749837011098862	0.0157696399837732	-0.12175976485014
-7.54170417785645	-7.53715896606445	-12.7458724975586	-0.0749168694019318	0.0158031787723303	-0.121790155768394
-7.53887414932251	-7.5355281829834	-12.7414827346802	-0.0749052241444588	0.0158840641379356	-0.121992498636246
-7.54360580444336	-7.53358173370361	-12.7460613250732	-0.0749544277787209	0.0160523261874914	-0.121973037719727
-7.53997087478638	-7.54335021972656	-12.7429161071777	-0.0748916491866112	0.0160949509590864	-0.122083775699139
-7.54410409927368	-7.54133415222168	-12.7430076599121	-0.075029693543911	0.016266131773591	-0.122124701738358
-7.54622840881348	-7.54057216644287	-12.7381982803345	-0.0750793740153313	0.0162765737622976	-0.122090466320515
-7.54231023788452	-7.54122877120972	-12.7364978790283	-0.0749757513403893	0.0163021497428417	-0.122168637812138
-7.54174613952637	-7.53859615325928	-12.7439422607422	-0.0750504583120346	0.0163868870586157	-0.122153766453266
-7.54338502883911	-7.54458332061768	-12.7446279525757	-0.0751009732484818	0.0164214242249727	-0.122160375118256
-7.54072380065918	-7.54321050643921	-12.7393856048584	-0.0750415027141571	0.0166094265878201	-0.122183009982109
-7.54605340957642	-7.54551792144775	-12.7317848205566	-0.0751185044646263	0.0166607480496168	-0.122074477374554
-7.54297590255737	-7.54505014419556	-12.7386302947998	-0.0750563368201256	0.016602186486125	-0.122152850031853
-7.5431056022644	-7.54765176773071	-12.7381896972656	-0.0749823376536369	0.0166515130549669	-0.122136063873768
-7.54792213439941	-7.54994297027588	-12.7369356155396	-0.0750628411769867	0.01680020801723	-0.121981181204319
-7.55047655105591	-7.55312490463257	-12.7311391830444	-0.0750420391559601	0.016708929091692	-0.122010797262192
-7.55026626586914	-7.55083417892456	-12.7303686141968	-0.0749446302652359	0.0167753007262945	-0.12198705971241
-7.55657291412354	-7.55577039718628	-12.7387590408325	-0.0748703852295876	0.0167511273175478	-0.12193913012743
-7.55625438690186	-7.56049680709839	-12.7378664016724	-0.0748651102185249	0.0166406705975533	-0.121952258050442
-7.56076765060425	-7.56442785263062	-12.7419786453247	-0.0748203694820404	0.0166887436062098	-0.121899634599686
-7.5670919418335	-7.56732940673828	-12.7452507019043	-0.0746925249695778	0.0167161505669355	-0.121806755661964
-7.56794261932373	-7.56882953643799	-12.741436958313	-0.0747489184141159	0.0166059918701649	-0.121890343725681
-7.57902145385742	-7.57406997680664	-12.7514581680298	-0.0746929943561554	0.0166477244347334	-0.121855787932873
-7.57945394515991	-7.5757794380188	-12.7569074630737	-0.0746212005615234	0.016421802341938	-0.12188121676445
-7.58549118041992	-7.58013486862183	-12.7548427581787	-0.0746031999588013	0.0164917781949043	-0.121896751224995
-7.59380674362183	-7.57985734939575	-12.7567758560181	-0.0745848193764687	0.0164710115641356	-0.12180533260107
-7.59464693069458	-7.58626651763916	-12.7604684829712	-0.0744998604059219	0.0163381733000278	-0.121870696544647
-7.60136365890503	-7.58393144607544	-12.7691793441772	-0.0746853053569794	0.0164036359637976	-0.1218296661973
-7.60802793502808	-7.58770370483398	-12.7689018249512	-0.0744839683175087	0.0161786172538996	-0.121734634041786
-7.6050877571106	-7.58611297607422	-12.7713375091553	-0.0745043680071831	0.0161951202899218	-0.121761947870255
-7.61111831665039	-7.58311080932617	-12.7775421142578	-0.0745573863387108	0.0161812547594309	-0.121649920940399
-7.61128950119019	-7.59202575683594	-12.7772970199585	-0.0744668841362	0.0159303210675716	-0.121653243899345
-7.61233472824097	-7.59063100814819	-12.7864627838135	-0.0744953751564026	0.0159620773047209	-0.121642202138901
-7.61692667007446	-7.59080648422241	-12.7898683547974	-0.0744648650288582	0.0158669985830784	-0.121476747095585
-7.61652517318726	-7.59153938293457	-12.7906198501587	-0.0743151381611824	0.0157047118991613	-0.121444031596184
-7.61892366409302	-7.58755445480347	-12.7929630279541	-0.0743069723248482	0.0156794283539057	-0.121396318078041
-7.62421989440918	-7.59479713439941	-12.8025493621826	-0.0743181630969048	0.0155577259138227	-0.121342599391937
-7.62280654907227	-7.59446096420288	-12.7984466552734	-0.074319027364254	0.0154687892645597	-0.121280759572983
-7.62849998474121	-7.59364748001099	-12.8006267547607	-0.0742624402046204	0.0154882483184338	-0.121157273650169
-7.62587881088257	-7.59484767913818	-12.8052015304565	-0.0741648003458977	0.015304428525269	-0.12111684679985
-7.62838745117188	-7.59548664093018	-12.7994213104248	-0.0741358026862144	0.0151821216568351	-0.121112197637558
-7.62871503829956	-7.59676218032837	-12.8092136383057	-0.074198916554451	0.015127656981349	-0.120960175991058
-7.62221384048462	-7.5993824005127	-12.7930107116699	-0.0740742534399033	0.0149487880989909	-0.120859615504742
-7.62422180175781	-7.59874629974365	-12.7918577194214	-0.074188232421875	0.0149987116456032	-0.120720386505127
-7.63098192214966	-7.59436845779419	-12.7782402038574	-0.074231281876564	0.0150133715942502	-0.120654329657555
-7.63507843017578	-7.60036277770996	-12.7754764556885	-0.0741270780563354	0.0148517675697803	-0.120703481137753
-7.6388955116272	-7.60611724853516	-12.7871885299683	-0.0741660818457603	0.0148190371692181	-0.120805434882641
-7.64718389511108	-7.61514472961426	-12.7947912216187	-0.0740069523453712	0.0147832818329334	-0.120829522609711
-7.65285444259644	-7.61892032623291	-12.8140058517456	-0.0737637057900429	0.0145184993743896	-0.12087831646204
-7.65278196334839	-7.61938333511353	-12.8155078887939	-0.0737447664141655	0.0145055307075381	-0.120872475206852
-7.66083574295044	-7.62143564224243	-12.8166379928589	-0.0737225040793419	0.0142544489353895	-0.120814979076385
-7.66229295730591	-7.62391471862793	-12.8121643066406	-0.0736402869224548	0.0141715556383133	-0.120813593268394
-7.67108631134033	-7.62354755401611	-12.8031120300293	-0.0737835317850113	0.0141720063984394	-0.120779924094677
-7.67955875396729	-7.62673568725586	-12.792498588562	-0.0738894194364548	0.0139476517215371	-0.120684154331684
-7.67815971374512	-7.63187885284424	-12.7828330993652	-0.0738275647163391	0.0139103317633271	-0.120833240449429
-7.68950366973877	-7.62926530838013	-12.7865209579468	-0.0737230181694031	0.0139162670820951	-0.120891541242599
-7.69615364074707	-7.63797092437744	-12.7947254180908	-0.0735219940543175	0.0136620616540313	-0.120972037315369
-7.70822668075562	-7.63695049285889	-12.7908592224121	-0.0736064240336418	0.0136523144319654	-0.121135175228119
-7.7160439491272	-7.64335489273071	-12.7976684570313	-0.0736261680722237	0.0133902914822102	-0.1210867613554
-7.72178411483765	-7.64089059829712	-12.8008480072021	-0.0734941512346268	0.0131899947300553	-0.121312916278839
-7.73139190673828	-7.64323282241821	-12.8055839538574	-0.0736080408096313	0.0130089437589049	-0.121357165277004
-7.7305326461792	-7.64652347564697	-12.8075466156006	-0.0736280009150505	0.0127791333943605	-0.121403813362122
-7.73941326141357	-7.64060878753662	-12.7957677841187	-0.0736895948648453	0.0127647081390023	-0.121449746191502
-7.74109935760498	-7.64702320098877	-12.801929473877	-0.0737143605947495	0.0126708224415779	-0.121527165174484
-7.74093437194824	-7.64622735977173	-12.788143157959	-0.0737892240285873	0.0125163365155458	-0.121638864278793
-7.74775552749634	-7.6463451385498	-12.7867593765259	-0.0738352462649345	0.0124622443690896	-0.121660336852074
-7.74898767471313	-7.64784240722656	-12.7825880050659	-0.0737476646900177	0.0123285874724388	-0.121700659394264
-7.75157451629639	-7.64275217056274	-12.7915887832642	-0.0736868157982826	0.0121082961559296	-0.121766649186611
-7.75374317169189	-7.64887237548828	-12.8021850585938	-0.0737516507506371	0.011945822276175	-0.121816851198673
-7.75266265869141	-7.64597129821777	-12.8076086044312	-0.0736218243837357	0.0116904564201832	-0.12186885625124
-7.74661636352539	-7.64939022064209	-12.8117799758911	-0.073590986430645	0.0116108758375049	-0.121901050209999
-7.75382137298584	-7.64394855499268	-12.8121700286865	-0.073614664375782	0.0114779947325587	-0.121870532631874
-7.75097990036011	-7.64493274688721	-12.8096208572388	-0.0734921991825104	0.0112764295190573	-0.121926218271255
-7.75008821487427	-7.64532661437988	-12.8118963241577	-0.0735279768705368	0.0111434599384665	-0.122034750878811
-7.75397729873657	-7.65174961090088	-12.8178558349609	-0.0734870582818985	0.0111103802919388	-0.121939226984978
-7.75296640396118	-7.64974117279053	-12.8183441162109	-0.0734107121825218	0.0107968803495169	-0.122022025287151
-7.75665378570557	-7.64911317825317	-12.8192930221558	-0.0733725056052208	0.0107931308448315	-0.12210051715374
-7.75420188903809	-7.64982271194458	-12.8337898254395	-0.0732955113053322	0.0104572651907802	-0.122111774981022
-7.75710296630859	-7.6523642539978	-12.8291549682617	-0.0732868388295174	0.010368824005127	-0.122218228876591
-7.76017570495605	-7.6528377532959	-12.8402767181396	-0.0732470005750656	0.0102276625111699	-0.122207507491112
-7.76025915145874	-7.65373563766479	-12.83371925354	-0.0731667131185532	0.0100905997678638	-0.122375719249249
-7.76616621017456	-7.65174674987793	-12.8464326858521	-0.0732432901859283	0.0099709564819932	-0.122351370751858
-7.76230478286743	-7.65216302871704	-12.8482503890991	-0.073050394654274	0.00969598907977343	-0.122395768761635
-7.76316213607788	-7.6510124206543	-12.8502197265625	-0.0731047093868256	0.00964930281043053	-0.122454650700092
-7.76744365692139	-7.64951848983765	-12.8553371429443	-0.0730685964226723	0.00948591809719801	-0.122418433427811
-7.76517248153687	-7.64715099334717	-12.8616924285889	-0.0729338526725769	0.00928350072354078	-0.122528791427612
-7.76760482788086	-7.64530420303345	-12.8598051071167	-0.073102667927742	0.00931095145642757	-0.122510083019733
-7.76689434051514	-7.64914417266846	-12.8681135177612	-0.0729139745235443	0.00897471606731415	-0.122519761323929
-7.76786518096924	-7.6409273147583	-12.8732271194458	-0.0729573518037796	0.0089513948187232	-0.122594714164734
-7.7677321434021	-7.63966751098633	-12.8794202804565	-0.0728415846824646	0.00865355134010315	-0.122614972293377
-7.76471567153931	-7.64003372192383	-12.8851451873779	-0.0727780684828758	0.00864082854241133	-0.122670516371727
-7.76606941223145	-7.63789844512939	-12.885892868042	-0.0729110389947891	0.00852049700915813	-0.122643411159515
-7.76709794998169	-7.63868141174316	-12.8881521224976	-0.0728104412555695	0.00840146467089653	-0.122674465179443
-7.76520204544067	-7.63237476348877	-12.8849630355835	-0.0728561356663704	0.00830354727804661	-0.122768759727478
-7.76256704330444	-7.63144969940186	-12.8946542739868	-0.0727959275245667	0.00817336793988943	-0.122717693448067
-7.75634670257568	-7.63505363464355	-12.8908166885376	-0.0727059096097946	0.00811421778053045	-0.122810676693916
-7.76062631607056	-7.63007974624634	-12.8932476043701	-0.072822630405426	0.00810144655406475	-0.122756280004978
-7.75282621383667	-7.62825870513916	-12.8920993804932	-0.0727360099554062	0.00789317302405834	-0.122834429144859
-7.75433492660522	-7.62937021255493	-12.8905353546143	-0.0728489607572556	0.00794702861458063	-0.122899442911148
-7.75475406646729	-7.62919187545776	-12.9023571014404	-0.0727550238370895	0.00783670693635941	-0.122864238917828
-7.74871158599854	-7.62963199615479	-12.8897867202759	-0.0726840198040009	0.0077303247526288	-0.122951731085777
-7.75221681594849	-7.62456703186035	-12.8948392868042	-0.0728165730834007	0.00777016021311283	-0.12295038998127
-7.74902677536011	-7.62808895111084	-12.9001846313477	-0.0727149695158005	0.00765358842909336	-0.123046293854713
-7.7466082572937	-7.6274938583374	-12.8973932266235	-0.0727405473589897	0.00756327249109745	-0.123178705573082
-7.75096750259399	-7.62579774856567	-12.899395942688	-0.0728018432855606	0.00753173884004354	-0.123129829764366
-7.74562215805054	-7.628577709198	-12.8954162597656	-0.0726917460560799	0.00744688604027033	-0.123261518776417
-7.7478404045105	-7.61960935592651	-12.8981952667236	-0.0727305635809898	0.00742333987727761	-0.123351901769638
-7.75160837173462	-7.63008308410645	-12.9034299850464	-0.0726940333843231	0.00732061825692654	-0.123409666121006
-7.74753570556641	-7.62951850891113	-12.9055204391479	-0.0727332383394241	0.00733316363766789	-0.12351655960083
-7.75533246994019	-7.62533760070801	-12.8981876373291	-0.072791576385498	0.00722964433953166	-0.123523093760014
-7.75054168701172	-7.62590837478638	-12.9025239944458	-0.0727662444114685	0.00709846103563905	-0.123657681047916
-7.75047731399536	-7.62393236160278	-12.9025926589966	-0.0727629438042641	0.00710179517045617	-0.123853355646133
-7.75609254837036	-7.62822961807251	-12.9036130905151	-0.0728015974164009	0.00709400000050664	-0.123791128396988
-7.75432586669922	-7.6227970123291	-12.8963747024536	-0.0727609023451805	0.00692257657647133	-0.124012060463428
-7.75929594039917	-7.62436246871948	-12.8997926712036	-0.072759248316288	0.007020921446383	-0.124097116291523
-7.75817060470581	-7.62289953231812	-12.8953008651733	-0.0727902129292488	0.00674349814653397	-0.124216847121716
-7.76256799697876	-7.62493944168091	-12.8999967575073	-0.0728161185979843	0.00687027769163251	-0.124322034418583
-7.76035356521606	-7.62030458450317	-12.8968410491943	-0.0727733746170998	0.00676833791658282	-0.124401599168777
-7.76322889328003	-7.62241649627686	-12.8856229782104	-0.0728728696703911	0.00666666124016047	-0.124612353742123
-7.76388216018677	-7.62214994430542	-12.9043378829956	-0.0727918669581413	0.0066893775947392	-0.124645076692104
-7.76113414764404	-7.62167882919312	-12.8912315368652	-0.0728853344917297	0.0065671456977725	-0.124781236052513
-7.76923656463623	-7.62153959274292	-12.8894805908203	-0.0729189068078995	0.00667889975011349	-0.124875828623772
-7.76129579544067	-7.62237977981567	-12.8864402770996	-0.0728535950183868	0.00647921580821276	-0.125031620264053
-7.76635885238647	-7.61954927444458	-12.8900146484375	-0.0728376284241676	0.00660315388813615	-0.125175401568413
-7.76670408248901	-7.62251901626587	-12.8853626251221	-0.0729359984397888	0.00660232175141573	-0.12516163289547
-7.76483964920044	-7.62109279632568	-12.872971534729	-0.0728170722723007	0.00648526893928647	-0.125377714633942
-7.76577758789063	-7.62014007568359	-12.8733472824097	-0.0729497522115707	0.00657844496890903	-0.125437796115875
-7.76244449615479	-7.62207269668579	-12.8746929168701	-0.0728946700692177	0.00643692119047046	-0.125589534640312
-7.76125383377075	-7.62087678909302	-12.8699016571045	-0.0728694349527359	0.00662450399249792	-0.125673666596413
-7.76079034805298	-7.6189866065979	-12.8650712966919	-0.0729260519146919	0.00651089008897543	-0.125734716653824
-7.75975179672241	-7.61769104003906	-12.8635730743408	-0.0728528052568436	0.006484170909971	-0.125822022557259
-7.75844430923462	-7.61219120025635	-12.8594970703125	-0.0729494988918304	0.0064962487667799	-0.125960320234299
-7.75928163528442	-7.61942481994629	-12.8688335418701	-0.0729115977883339	0.00640749745070934	-0.125971078872681
-7.75404453277588	-7.61237764358521	-12.8570327758789	-0.0728797689080238	0.00641093403100967	-0.126106753945351
-7.75755882263184	-7.61213731765747	-12.859016418457	-0.0729166641831398	0.00635214382782578	-0.126206547021866
-7.75461626052856	-7.61134052276611	-12.8622550964355	-0.0728853866457939	0.00615722313523293	-0.12630669772625
-7.75608253479004	-7.61257266998291	-12.8565673828125	-0.0728872567415237	0.0062885251827538	-0.126429915428162
-7.75635862350464	-7.60917043685913	-12.8596639633179	-0.0729022920131683	0.00628140242770314	-0.126475751399994
-7.75785112380981	-7.60810995101929	-12.8515377044678	-0.0729726329445839	0.00615756353363395	-0.126681983470917
-7.76057815551758	-7.60788774490356	-12.8635368347168	-0.0729492455720901	0.00621598586440086	-0.126716390252113
-7.75611066818237	-7.60677433013916	-12.8546457290649	-0.0729699581861496	0.00607979856431484	-0.126891911029816
-7.76493740081787	-7.60784673690796	-12.8561668395996	-0.0730615258216858	0.0062277028337121	-0.126936197280884
-7.7594780921936	-7.60657072067261	-12.8542728424072	-0.0729257613420486	0.00604212889447808	-0.127104118466377
-7.76412725448608	-7.60266542434692	-12.8610925674438	-0.0730616673827171	0.00609943317249417	-0.127181112766266
-7.76434803009033	-7.60804414749146	-12.8472528457642	-0.0729909911751747	0.00608433084562421	-0.127261623740196
-7.75890493392944	-7.60465955734253	-12.8471717834473	-0.0730147063732147	0.00607640435919166	-0.127274990081787
-7.76709461212158	-7.60115051269531	-12.8428754806519	-0.073126882314682	0.00609670346602798	-0.127382531762123
-7.76045417785645	-7.60117721557617	-12.8453416824341	-0.072973906993866	0.00595798389986157	-0.127444699406624
-7.76328277587891	-7.59896945953369	-12.8423881530762	-0.0731449127197266	0.00613173050805926	-0.12745101749897
-7.76193904876709	-7.6007022857666	-12.8446111679077	-0.0730628371238709	0.00604168651625514	-0.127457708120346
-7.7581992149353	-7.59761142730713	-12.8413667678833	-0.0729634612798691	0.00603938847780228	-0.127617254853249
-7.75857925415039	-7.60168838500977	-12.845534324646	-0.0731777772307396	0.00610518921166658	-0.127575099468231
-7.75552845001221	-7.60038614273071	-12.8309879302979	-0.0730900317430496	0.00605790037661791	-0.127629160881042
-7.75846004486084	-7.5978536605835	-12.8331909179688	-0.0730823278427124	0.0061920452862978	-0.127690210938454
-7.75487232208252	-7.59880971908569	-12.8382377624512	-0.0730577260255814	0.00604161340743303	-0.127726316452026
-7.75246334075928	-7.59956693649292	-12.8320446014404	-0.0730503126978874	0.00620688404887915	-0.127909064292908
-7.75368928909302	-7.60272932052612	-12.839695930481	-0.0730785578489304	0.00625167787075043	-0.127782300114632
-7.75108766555786	-7.60325145721436	-12.8239107131958	-0.0730470716953278	0.00621169339865446	-0.12794041633606
-7.75459098815918	-7.60374116897583	-12.8205375671387	-0.0731928125023842	0.00635485630482435	-0.127976462244987
-7.75157165527344	-7.60538053512573	-12.8298892974854	-0.0731174200773239	0.00628626346588135	-0.128026828169823
-7.750403881073	-7.60572242736816	-12.820107460022	-0.0730998739600182	0.00640496145933867	-0.128069788217545
-7.75317001342773	-7.60316276550293	-12.8232173919678	-0.0731921195983887	0.0065227784216404	-0.128067180514336
-7.75359010696411	-7.60348415374756	-12.8162050247192	-0.0731442496180534	0.00641924329102039	-0.128066033124924
-7.74864721298218	-7.603196144104	-12.8133535385132	-0.0731615349650383	0.00651342933997512	-0.128147035837173
-7.74853038787842	-7.59948968887329	-12.8123064041138	-0.0731775760650635	0.00648606615141034	-0.128118857741356
-7.74872541427612	-7.6066370010376	-12.8073081970215	-0.0731401816010475	0.00645220372825861	-0.128130242228508
-7.74503135681152	-7.60234260559082	-12.8072347640991	-0.0731750652194023	0.00662611424922943	-0.12819042801857
-7.7498893737793	-7.59970188140869	-12.7967185974121	-0.0732796713709831	0.00660615880042315	-0.128078982234001
-7.74052238464355	-7.60128164291382	-12.798698425293	-0.0732034295797348	0.00645723193883896	-0.128138229250908
-7.74429845809937	-7.59787178039551	-12.8006420135498	-0.0732207521796227	0.00657298974692822	-0.128174960613251
-7.74510478973389	-7.60096502304077	-12.7974615097046	-0.0732517465949059	0.00653592590242624	-0.128094851970673
-7.74272584915161	-7.59717702865601	-12.7894630432129	-0.0731167271733284	0.00648575322702527	-0.128190889954567
-7.74495315551758	-7.5976710319519	-12.7965908050537	-0.0731702297925949	0.00654088193550706	-0.12815073132515
-7.74514818191528	-7.60124111175537	-12.7995347976685	-0.0731884762644768	0.00639265030622482	-0.128153681755066
-7.74487257003784	-7.6011791229248	-12.7926473617554	-0.0731191113591194	0.0064239758066833	-0.128243938088417
-7.74534273147583	-7.6016731262207	-12.798511505127	-0.0731634795665741	0.00639084354043007	-0.128179967403412
-7.74554491043091	-7.59972047805786	-12.7937154769897	-0.0729906558990479	0.00622385693714023	-0.128282964229584
-7.74873352050781	-7.59982299804688	-12.7863826751709	-0.0730417817831039	0.0062132035382092	-0.128305569291115
-7.75447416305542	-7.60369634628296	-12.7989883422852	-0.0729717165231705	0.00618269806727767	-0.128357708454132
-7.74939060211182	-7.60415554046631	-12.7933835983276	-0.0729661956429482	0.00595916667953134	-0.12840873003006
-7.75693464279175	-7.60609340667725	-12.7992973327637	-0.0729802176356316	0.00602604495361447	-0.128477662801743
-7.75871133804321	-7.60370397567749	-12.7944469451904	-0.0729166865348816	0.00591305224224925	-0.128459841012955
-7.75795745849609	-7.60697078704834	-12.7909030914307	-0.0727429166436195	0.00579167669638991	-0.128606230020523
-7.76489400863647	-7.6057710647583	-12.7932968139648	-0.0728919878602028	0.00581420585513115	-0.128632321953773
-7.76863193511963	-7.61414051055908	-12.789587020874	-0.0728069022297859	0.00565829314291477	-0.128651782870293
-7.76780128479004	-7.6109733581543	-12.7873048782349	-0.072772778570652	0.00566065311431885	-0.128802955150604
-7.77354383468628	-7.61309576034546	-12.7875738143921	-0.0728412643074989	0.00548315141350031	-0.128790229558945
-7.77511835098267	-7.61770725250244	-12.7924003601074	-0.0727041438221931	0.0054331854917109	-0.128867000341415
-7.77958726882935	-7.61901378631592	-12.7854337692261	-0.07269486784935	0.00541935628280044	-0.129001036286354
-7.78414344787598	-7.62246322631836	-12.7847967147827	-0.0727866888046265	0.00528966495767236	-0.128976970911026
-7.78552007675171	-7.62161779403687	-12.7849731445313	-0.0726109817624092	0.00517169153317809	-0.129153594374657
-7.7920970916748	-7.62180471420288	-12.7908210754395	-0.0726727619767189	0.00515726068988442	-0.129155591130257
-7.79180335998535	-7.62867021560669	-12.7900638580322	-0.0726063326001167	0.00501230964437127	-0.129261001944542
-7.79912281036377	-7.62840223312378	-12.7793445587158	-0.07268226146698	0.00507812947034836	-0.129381626844406
-7.80372714996338	-7.63161897659302	-12.7779722213745	-0.0726962015032768	0.00487480964511633	-0.129388019442558
-7.8054051399231	-7.632643699646	-12.7747497558594	-0.072646290063858	0.00476217828691006	-0.12953020632267
-7.80936193466187	-7.63416814804077	-12.7852306365967	-0.0727503672242165	0.00481624016538262	-0.129500582814217
-7.80675315856934	-7.63566732406616	-12.7767267227173	-0.0726278424263	0.0046063931658864	-0.129592835903168
-7.81488561630249	-7.63587760925293	-12.7686052322388	-0.072750486433506	0.00460518477484584	-0.129606008529663
-7.81833934783936	-7.63844442367554	-12.7720174789429	-0.0727376639842987	0.00447084428742528	-0.129643216729164
-7.81486082077026	-7.6378345489502	-12.7711534500122	-0.0727085173130035	0.00439476920291781	-0.129729077219963
-7.82293844223022	-7.63992881774902	-12.7704696655273	-0.072819747030735	0.00438480777665973	-0.129718407988548
-7.82206869125366	-7.64208030700684	-12.7648038864136	-0.0727307051420212	0.00426695635542274	-0.129749625921249
-7.8239312171936	-7.64019107818604	-12.7653245925903	-0.0727564692497253	0.00424228282645345	-0.129831343889236
-7.83148670196533	-7.64394283294678	-12.7693786621094	-0.0728399306535721	0.0041692815721035	-0.129833981394768
-7.8316650390625	-7.64889717102051	-12.7640914916992	-0.0728152170777321	0.00409614108502865	-0.129927933216095
-7.83521461486816	-7.64956617355347	-12.7641973495483	-0.072850838303566	0.00411580316722393	-0.129917591810226
-7.83713865280151	-7.65173244476318	-12.7687549591064	-0.0728181079030037	0.00394756626337767	-0.129974097013474
-7.83918809890747	-7.65069150924683	-12.7690019607544	-0.0728914514183998	0.00396333541721106	-0.13006104528904
-7.84631776809692	-7.65583276748657	-12.7667789459229	-0.0729151517152786	0.00389086734503508	-0.129980385303497
-7.85051488876343	-7.65480089187622	-12.7607975006104	-0.0729025229811668	0.00384152890183032	-0.130174368619919
-7.85023307800293	-7.654296875	-12.7648286819458	-0.0729667320847511	0.00381389586254954	-0.130177959799767
-7.85267305374146	-7.65542078018188	-12.7661275863647	-0.0729829296469688	0.00365010439418256	-0.130219578742981
-7.85909366607666	-7.66026639938354	-12.7614641189575	-0.072968028485775	0.00379533087834716	-0.130232602357864
-7.85917615890503	-7.65801382064819	-12.7618722915649	-0.0730126723647118	0.00369501253589988	-0.130203321576118
-7.86251974105835	-7.65897369384766	-12.7557458877563	-0.0730224922299385	0.00359054654836655	-0.13030718266964
-7.86804723739624	-7.6579065322876	-12.7692909240723	-0.0730780065059662	0.00363347842358053	-0.130279794335365
-7.86530208587646	-7.66101789474487	-12.7618579864502	-0.0731052085757256	0.00353164318948984	-0.130340069532394
-7.87239074707031	-7.65855407714844	-12.7616147994995	-0.073180116713047	0.0036280183121562	-0.130256831645966
-7.87239789962769	-7.65905284881592	-12.7676086425781	-0.0731093063950539	0.0034992266446352	-0.130369246006012
-7.871657371521	-7.66045951843262	-12.7735662460327	-0.0731722041964531	0.00348935928195715	-0.130395650863647
-7.87569379806519	-7.66135168075562	-12.7621030807495	-0.0732729583978653	0.00359678058885038	-0.130269065499306
-7.87279319763184	-7.66009283065796	-12.7612934112549	-0.0731904804706573	0.00342887383885682	-0.130345478653908
-7.87286806106567	-7.655348777771	-12.768406867981	-0.0733176544308662	0.0036051943898201	-0.13026350736618
-7.87157201766968	-7.65775108337402	-12.7709646224976	-0.0732565373182297	0.00344039872288704	-0.130210280418396
-7.87127161026001	-7.65471696853638	-12.7689838409424	-0.0732994228601456	0.00364404451102018	-0.13017900288105
-7.86945772171021	-7.65340852737427	-12.7693738937378	-0.0733188763260841	0.0034911900293082	-0.130101382732391
-7.86432456970215	-7.65359449386597	-12.7703857421875	-0.0732432901859283	0.00351512851193547	-0.13012307882309
-7.8661994934082	-7.6524453163147	-12.7699966430664	-0.0734040141105652	0.00368442456237972	-0.129952698945999
-7.86510133743286	-7.65386486053467	-12.7673988342285	-0.0733531266450882	0.00357855157926679	-0.129885539412498
-7.85799932479858	-7.65102243423462	-12.7604198455811	-0.0733261704444885	0.0036789805162698	-0.129828751087189
-7.85957288742065	-7.64934253692627	-12.7635250091553	-0.0732717886567116	0.00357440416701138	-0.129686415195465
-7.85437631607056	-7.65239095687866	-12.7629594802856	-0.0732428580522537	0.00364735815674067	-0.129724681377411
-7.85640430450439	-7.65129947662354	-12.7566680908203	-0.073334127664566	0.00383762270212173	-0.129581272602081
-7.85080575942993	-7.65209341049194	-12.757682800293	-0.0731843411922455	0.00371709349565208	-0.129537180066109
-7.84941339492798	-7.65133047103882	-12.7492227554321	-0.0732762888073921	0.00385276786983013	-0.129501953721046
-7.85073661804199	-7.65499639511108	-12.7684783935547	-0.0732215344905853	0.00389654259197414	-0.12936544418335
-7.84599685668945	-7.65545845031738	-12.7510547637939	-0.0731835961341858	0.00384300551377237	-0.129381418228149
-7.84898042678833	-7.65229606628418	-12.7510719299316	-0.0732447504997253	0.00400288728997111	-0.129278689622879
-7.84643745422363	-7.65360307693481	-12.7476587295532	-0.0731363147497177	0.00395184149965644	-0.129195883870125
-7.84160852432251	-7.65237188339233	-12.7476100921631	-0.0730926096439362	0.00397647777572274	-0.129229485988617
-7.84641742706299	-7.65864181518555	-12.7561845779419	-0.0731488317251205	0.00409112777560949	-0.12909834086895
-7.83900165557861	-7.65599155426025	-12.7484760284424	-0.0730248466134071	0.00408943276852369	-0.1290592700243
-7.84421539306641	-7.65434217453003	-12.7493696212769	-0.0731111094355583	0.00413978472352028	-0.129020482301712
-7.83909177780151	-7.65414333343506	-12.7550973892212	-0.0729642733931541	0.00396854057908058	-0.12896703183651
-7.83885812759399	-7.65615320205688	-12.7553262710571	-0.0729308277368546	0.00409959349781275	-0.12899999320507
-7.84287261962891	-7.65297365188599	-12.7495136260986	-0.0729722753167152	0.0041820490732789	-0.128841876983643
-7.84092807769775	-7.65435886383057	-12.7551765441895	-0.0728467926383018	0.00409561116248369	-0.128990933299065
-7.84249925613403	-7.6532096862793	-12.7557792663574	-0.0729831829667091	0.0041916761547327	-0.128897234797478
-7.84354734420776	-7.65362119674683	-12.7590618133545	-0.0728365480899811	0.0039756465703249	-0.128841862082481
-7.84384632110596	-7.65613269805908	-12.7538871765137	-0.0728888660669327	0.0041858721524477	-0.128915220499039
-7.84348058700562	-7.65069913864136	-12.7586345672607	-0.0728640034794807	0.00407376699149609	-0.128832951188087
-7.84583377838135	-7.65516567230225	-12.7556676864624	-0.0728729665279388	0.00408326275646687	-0.128952190279961
-7.8498101234436	-7.65390872955322	-12.7578859329224	-0.0728798881173134	0.00419268105179071	-0.128892600536346
-7.85002088546753	-7.65671300888062	-12.7567052841187	-0.0728754550218582	0.00407287571579218	-0.128825008869171
-7.84840536117554	-7.6537504196167	-12.7466154098511	-0.0728792771697044	0.00409335177391768	-0.128912732005119
-7.8514928817749	-7.65559768676758	-12.7526750564575	-0.0728631988167763	0.00411874055862427	-0.128851264715195
-7.84783220291138	-7.65710639953613	-12.7444505691528	-0.0728033185005188	0.00411082990467548	-0.128885060548782
-7.85315704345703	-7.65705251693726	-12.7454471588135	-0.0729322284460068	0.00424502696841955	-0.128820806741714
-7.84882545471191	-7.65885972976685	-12.7381782531738	-0.0727819055318832	0.00411957828328013	-0.128853812813759
-7.84910488128662	-7.65743112564087	-12.7351818084717	-0.0729390606284142	0.00422732532024384	-0.12878780066967
-7.84738492965698	-7.66148853302002	-12.7315149307251	-0.0728512033820152	0.00413569342344999	-0.128728121519089
-7.84418058395386	-7.65814876556396	-12.7264776229858	-0.0728478208184242	0.00426323059946299	-0.128740042448044
-7.84748601913452	-7.6555495262146	-12.7233610153198	-0.0728401392698288	0.00420909468084574	-0.128629699349403
-7.84311485290527	-7.66075611114502	-12.7257080078125	-0.07266965508461	0.00419198581948876	-0.12870092689991
-7.84053134918213	-7.65922069549561	-12.7244367599487	-0.072821632027626	0.00434273947030306	-0.128616601228714
-7.84244346618652	-7.66457462310791	-12.7170457839966	-0.0726961344480515	0.0042330608703196	-0.128518387675285
-7.84003639221191	-7.66008901596069	-12.7206144332886	-0.0727067887783051	0.00426981458440423	-0.128557458519936
-7.83943605422974	-7.66092252731323	-12.7243576049805	-0.0727105662226677	0.00421584444120526	-0.128470793366432
-7.83705043792725	-7.66309881210327	-12.7167119979858	-0.072635605931282	0.00425706664100289	-0.128475502133369
-7.83972120285034	-7.66418170928955	-12.7206764221191	-0.0726158991456032	0.00430745212361217	-0.128432974219322
-7.84065723419189	-7.66500425338745	-12.7181148529053	-0.0725365951657295	0.00420169485732913	-0.128389552235603
-7.84141492843628	-7.66689586639404	-12.7086601257324	-0.0725835412740707	0.00419919611886144	-0.128423914313316
-7.84089803695679	-7.66817903518677	-12.7186517715454	-0.0725511685013771	0.00427136523649096	-0.128373861312866
-7.83732604980469	-7.67054605484009	-12.7072448730469	-0.0724442899227142	0.00427812151610851	-0.128411993384361
-7.84421586990356	-7.66896390914917	-12.7067890167236	-0.072542279958725	0.00433874828740954	-0.128348648548126
-7.84284210205078	-7.67051029205322	-12.7049598693848	-0.0724901184439659	0.00426604272797704	-0.128385841846466
-7.84104156494141	-7.67278814315796	-12.705394744873	-0.0724799782037735	0.00437664613127708	-0.128412157297134
-7.84345579147339	-7.67366170883179	-12.7025756835938	-0.0724795758724213	0.00437737721949816	-0.128250673413277
-7.83768177032471	-7.67349100112915	-12.6985883712769	-0.0723473578691483	0.00433253031224012	-0.128319904208183
-7.84327507019043	-7.67232894897461	-12.7079629898071	-0.0725035890936852	0.00445320131257176	-0.128288507461548
-7.83905029296875	-7.67998313903809	-12.7014465332031	-0.0724275261163712	0.00439096800982952	-0.128209367394447
-7.843177318573	-7.67422151565552	-12.7048225402832	-0.0725179463624954	0.00461899489164352	-0.128232166171074
-7.84143161773682	-7.67727661132813	-12.6956768035889	-0.0726170539855957	0.00454391911625862	-0.128185927867889
-7.8375391960144	-7.6769847869873	-12.7019701004028	-0.072529248893261	0.00463656429201365	-0.128162488341331
-7.83897733688354	-7.67289304733276	-12.7051553726196	-0.0726619362831116	0.00477431435137987	-0.128041312098503
-7.83350372314453	-7.67572498321533	-12.699800491333	-0.0726124346256256	0.00475964974611998	-0.127980560064316
-7.82998275756836	-7.668532371521	-12.6936740875244	-0.0726246312260628	0.00492181163281202	-0.127934664487839
-7.82665538787842	-7.66832542419434	-12.7029104232788	-0.072694256901741	0.00494024390354753	-0.127804160118103
-7.81861305236816	-7.66659736633301	-12.6987028121948	-0.0727070569992065	0.00499257491901517	-0.127763852477074
-7.81820726394653	-7.66295289993286	-12.6954174041748	-0.072805680334568	0.00508868927136064	-0.127558052539825
-7.80750894546509	-7.65785932540894	-12.7071094512939	-0.0727145224809647	0.00508048292249441	-0.127415210008621
-7.80377149581909	-7.65546655654907	-12.6869707107544	-0.0727302059531212	0.00505167106166482	-0.127325192093849
-7.79940176010132	-7.64998388290405	-12.6966457366943	-0.0728331506252289	0.00518782762810588	-0.127158015966415
-7.79279136657715	-7.65045404434204	-12.7047033309937	-0.0727341175079346	0.00524125481024385	-0.126973494887352
-7.7830057144165	-7.64813375473022	-12.6989412307739	-0.0727525353431702	0.00521374400705099	-0.126853302121162
-7.78316926956177	-7.6425986289978	-12.695652961731	-0.0728961750864983	0.0053871925920248	-0.126667037606239
-7.77499723434448	-7.6403751373291	-12.6977882385254	-0.0727636516094208	0.00530274631455541	-0.126438781619072
-7.77044630050659	-7.63827991485596	-12.6926374435425	-0.072583794593811	0.00535257207229733	-0.12640093266964
-7.76908016204834	-7.63540029525757	-12.6933336257935	-0.0727941691875458	0.00549636455252767	-0.126213684678078
-7.76339769363403	-7.63929414749146	-12.6919240951538	-0.0727308765053749	0.00540198478847742	-0.12604732811451
-7.7561206817627	-7.63576745986938	-12.6941900253296	-0.0727187320590019	0.00551552325487137	-0.126027017831802
-7.75818014144897	-7.62961006164551	-12.6955080032349	-0.072719968855381	0.00558687606826425	-0.125831171870232
-7.75298404693604	-7.6348705291748	-12.6896724700928	-0.0726709365844727	0.00552513031288981	-0.125756710767746
-7.74988651275635	-7.63295125961304	-12.6909675598145	-0.0726107507944107	0.00567944766953588	-0.125685900449753
-7.74992656707764	-7.63277339935303	-12.6943111419678	-0.0727031081914902	0.0056869057007134	-0.125514656305313
-7.74434471130371	-7.63363981246948	-12.6950931549072	-0.0726062431931496	0.00563167408108711	-0.125502273440361
-7.74376916885376	-7.62858104705811	-12.6918249130249	-0.072533056139946	0.0057494156062603	-0.125345721840858
-7.74386787414551	-7.6346549987793	-12.7017030715942	-0.0725131779909134	0.00568983238190413	-0.125267639756203
-7.74122858047485	-7.6348819732666	-12.6878185272217	-0.0725566074252129	0.00579815683886409	-0.125305622816086
-7.74090003967285	-7.63053750991821	-12.6915397644043	-0.0725189372897148	0.00573659548535943	-0.125101670622826
-7.73678874969482	-7.63044548034668	-12.6842765808105	-0.0724473148584366	0.00567133398726583	-0.125175669789314
-7.73880243301392	-7.63074254989624	-12.6855821609497	-0.0725065097212791	0.005809111520648	-0.125109612941742
-7.73560523986816	-7.63201808929443	-12.6886186599731	-0.0723549202084541	0.0057120299898088	-0.125006854534149
-7.73674726486206	-7.62853622436523	-12.6752910614014	-0.0724976658821106	0.00575131131336093	-0.125024870038033
-7.74208545684814	-7.62890625	-12.6864500045776	-0.0724385306239128	0.00578448222950101	-0.124908834695816
-7.73088455200195	-7.63030576705933	-12.6753444671631	-0.072398729622364	0.00562247540801764	-0.12494046241045
-7.73931980133057	-7.62852954864502	-12.6809349060059	-0.0724279135465622	0.00569365406408906	-0.124890983104706
-7.74063634872437	-7.6308798789978	-12.6680355072021	-0.0723363310098648	0.00569917215034366	-0.124827228486538
-7.73703193664551	-7.62825536727905	-12.6630764007568	-0.0722927749156952	0.00561438826844096	-0.124848015606403
-7.74169111251831	-7.63013505935669	-12.6682195663452	-0.0723560899496078	0.00569899706169963	-0.124817736446857
-7.74288749694824	-7.63287878036499	-12.6607789993286	-0.0722812637686729	0.00555518595501781	-0.124835699796677
-7.74415826797485	-7.63052940368652	-12.6537885665894	-0.0722868368029594	0.0057243681512773	-0.124730184674263
-7.7441873550415	-7.63112163543701	-12.6552391052246	-0.0722373574972153	0.00553919514641166	-0.124810539186001
-7.74643659591675	-7.63299083709717	-12.6516027450562	-0.0722507461905479	0.00562224863097072	-0.124883063137531
-7.74879169464111	-7.63597297668457	-12.6475124359131	-0.0722622573375702	0.00563237117603421	-0.124769158661366
-7.75339555740356	-7.63712882995605	-12.638596534729	-0.0721931532025337	0.00554058188572526	-0.124832093715668
-7.75685977935791	-7.63628816604614	-12.6442842483521	-0.0722236335277557	0.00558269768953323	-0.124815322458744
-7.75504922866821	-7.64176177978516	-12.6428050994873	-0.0722010508179665	0.00536379357799888	-0.124839968979359
-7.75955486297607	-7.64184665679932	-12.6365432739258	-0.0721516907215118	0.00549610750749707	-0.124829083681107
-7.76145553588867	-7.64486169815063	-12.6353664398193	-0.0721828043460846	0.00552659342065454	-0.124833978712559
-7.76757383346558	-7.64778804779053	-12.6238269805908	-0.0722301378846169	0.00546062458306551	-0.124975740909576
-7.76922369003296	-7.64893960952759	-12.6354818344116	-0.0722041428089142	0.00542238913476467	-0.124898299574852
-7.77156019210815	-7.65214061737061	-12.6147336959839	-0.0722767114639282	0.00543097779154778	-0.125023603439331
-7.78029727935791	-7.65260362625122	-12.6199989318848	-0.0723054856061935	0.005511574447155	-0.124920412898064
-7.77463579177856	-7.65331411361694	-12.6126308441162	-0.0722114518284798	0.00538532808423042	-0.125052571296692
-7.78274297714233	-7.65531826019287	-12.6109142303467	-0.0723649859428406	0.00547921005636454	-0.124943040311337
-7.77814388275146	-7.65711450576782	-12.598913192749	-0.0722818523645401	0.00532913487404585	-0.12499363720417
-7.78073644638062	-7.65108489990234	-12.5930585861206	-0.0723549202084541	0.00542534235864878	-0.12493958324194
-7.78642272949219	-7.65517854690552	-12.5950374603271	-0.072333998978138	0.00533076748251915	-0.124902285635471
-7.7801079750061	-7.65269994735718	-12.5909442901611	-0.0724090114235878	0.00540900509804487	-0.124838680028915
-7.78531694412231	-7.65101337432861	-12.5847082138062	-0.0725211203098297	0.00530938804149628	-0.124739460647106
-7.77848339080811	-7.65229892730713	-12.5896043777466	-0.0724235773086548	0.00518237706273794	-0.124748021364212
-7.77906608581543	-7.6482572555542	-12.5879821777344	-0.0725141167640686	0.00525401625782251	-0.124670781195164
-7.78068828582764	-7.65120935440063	-12.584813117981	-0.0724730864167213	0.00515261059626937	-0.124548815190792
-7.77752542495728	-7.64453935623169	-12.587833404541	-0.0723949670791626	0.00509477825835347	-0.124549180269241
-7.78068494796753	-7.64523124694824	-12.596396446228	-0.072425939142704	0.00497681833803654	-0.124430261552334
-7.7773904800415	-7.64848136901855	-12.5911560058594	-0.0723657160997391	0.00489949760958552	-0.124473363161087
-7.77985763549805	-7.646897315979	-12.6002950668335	-0.0723701044917107	0.00496117724105716	-0.124271117150784
-7.77471590042114	-7.64530229568481	-12.6031455993652	-0.0722000375390053	0.00469274166971445	-0.124262593686581
-7.77631807327271	-7.6481556892395	-12.6096782684326	-0.0722360089421272	0.00468028942123055	-0.12426346540451
-7.77966833114624	-7.64936208724976	-12.6294288635254	-0.0721201077103615	0.00460061430931091	-0.12410880625248
-7.77569770812988	-7.65074014663696	-12.616268157959	-0.0720710158348084	0.00449053291231394	-0.124117396771908
-7.78169107437134	-7.64949989318848	-12.6287698745728	-0.0719932913780212	0.00446952041238546	-0.124014310538769
-7.77619218826294	-7.64925289154053	-12.636287689209	-0.0718179866671562	0.00416116509586573	-0.123979434370995
-7.77746295928955	-7.65020751953125	-12.6475524902344	-0.0717730522155762	0.00414441619068384	-0.123913511633873
-7.77811336517334	-7.64996337890625	-12.6502819061279	-0.071833647787571	0.00407111132517457	-0.123735889792442
-7.77232980728149	-7.64862585067749	-12.6552600860596	-0.0716437697410584	0.00380769441835582	-0.123701445758343
-7.77654933929443	-7.64549207687378	-12.663275718689	-0.0716176629066467	0.00379877490922809	-0.12359407544136
-7.77633810043335	-7.65067338943481	-12.6698760986328	-0.0715340226888657	0.00355943525210023	-0.123546615242958
-7.7769341468811	-7.64811897277832	-12.6754093170166	-0.0714313760399818	0.00366853876039386	-0.123438909649849
-7.77855014801025	-7.65193557739258	-12.6795835494995	-0.071430929005146	0.00342448544688523	-0.123389691114426
-7.77820014953613	-7.65475177764893	-12.6884803771973	-0.0713204815983772	0.00328505993820727	-0.123430833220482
-7.78007984161377	-7.65471506118774	-12.6922931671143	-0.0713797211647034	0.00332419783808291	-0.123295783996582
-7.78316736221313	-7.65840435028076	-12.6909627914429	-0.0713085830211639	0.00315742380917072	-0.123271204531193
-7.782310962677	-7.65556573867798	-12.6996335983276	-0.0712691769003868	0.00317612127400935	-0.123287923634052
-7.78538084030151	-7.6589207649231	-12.7018527984619	-0.0711858868598938	0.00293934810906649	-0.123169928789139
-7.78473329544067	-7.66182518005371	-12.7020740509033	-0.0711812525987625	0.00297459959983826	-0.123212561011314
-7.78673124313354	-7.66347599029541	-12.7122993469238	-0.0711879506707191	0.00296138948760927	-0.123053252696991
-7.78449249267578	-7.6624755859375	-12.7092885971069	-0.0711128413677216	0.00283608678728342	-0.123102948069572
-7.78682470321655	-7.65996980667114	-12.7179460525513	-0.071070209145546	0.00290485075674951	-0.122982501983643
-7.78069877624512	-7.66452836990356	-12.7230768203735	-0.0710539072751999	0.00277585675939918	-0.122946001589298
-7.78544807434082	-7.66325664520264	-12.7203693389893	-0.0710259601473808	0.00278304563835263	-0.122851513326168
-7.78513669967651	-7.66008281707764	-12.7290086746216	-0.0709796026349068	0.00261255889199674	-0.122811265289783
-7.78157186508179	-7.66122770309448	-12.7282276153564	-0.0709230378270149	0.00256111449562013	-0.122801713645458
-7.78496265411377	-7.66114521026611	-12.7249088287354	-0.0710059404373169	0.00263044936582446	-0.122647516429424
-7.78480434417725	-7.66022062301636	-12.7307720184326	-0.0708115175366402	0.00252603203989565	-0.122722893953323
-7.78036832809448	-7.65674018859863	-12.7301425933838	-0.0708794221282005	0.00249298429116607	-0.122676141560078
-7.78328943252563	-7.65930128097534	-12.7305889129639	-0.0709207803010941	0.00233454373665154	-0.122595481574535
-7.77902460098267	-7.65791511535645	-12.7355031967163	-0.0707693696022034	0.0024142146576196	-0.12260078638792
-7.78530311584473	-7.65967798233032	-12.7270021438599	-0.0709405466914177	0.00243818247690797	-0.122519969940186
-7.78202486038208	-7.65852308273315	-12.7216415405273	-0.0707883164286613	0.00229375739581883	-0.122503466904163
-7.77874946594238	-7.65584850311279	-12.7254199981689	-0.0709495544433594	0.00237889518029988	-0.122495226562023
-7.78408336639404	-7.66446971893311	-12.7254257202148	-0.0708589255809784	0.00229611061513424	-0.122434489428997
-7.78156185150146	-7.65838193893433	-12.7146368026733	-0.0708921402692795	0.00241263979114592	-0.122458212077618
-7.78274726867676	-7.66034412384033	-12.7190027236938	-0.0708456262946129	0.00228440761566162	-0.122347831726074
-7.78358268737793	-7.66150856018066	-12.7164907455444	-0.070828303694725	0.00236045871861279	-0.122416064143181
-7.78350877761841	-7.66302680969238	-12.714280128479	-0.0709157064557076	0.00244791712611914	-0.122282400727272
-7.78325176239014	-7.66307210922241	-12.7024345397949	-0.0709005668759346	0.00231724628247321	-0.122359327971935
-7.78523349761963	-7.66350173950195	-12.7103519439697	-0.0709541812539101	0.00245875888504088	-0.122273772954941
-7.78359985351563	-7.66528511047363	-12.7037391662598	-0.070927768945694	0.00240311934612691	-0.122270479798317
-7.78675603866577	-7.66418266296387	-12.7024068832397	-0.0709760561585426	0.00249512679874897	-0.12229710817337
-7.78844690322876	-7.66365242004395	-12.6991891860962	-0.0709628835320473	0.00244714808650315	-0.122285775840282
-7.78659677505493	-7.66673183441162	-12.7005653381348	-0.0709573328495026	0.00251798518002033	-0.122388876974583
-7.79198932647705	-7.67178344726563	-12.7031145095825	-0.0711627155542374	0.00264037516899407	-0.122323460876942
-7.79350757598877	-7.67144870758057	-12.6972036361694	-0.0710020214319229	0.0025624840054661	-0.122447900474072
-7.79203319549561	-7.66894817352295	-12.6941661834717	-0.0711585879325867	0.00275397137738764	-0.122497618198395
-7.79850721359253	-7.67256736755371	-12.6974506378174	-0.071152850985527	0.00262220692820847	-0.12248606979847
-7.79349184036255	-7.67087697982788	-12.6982555389404	-0.0711262971162796	0.00279551022686064	-0.122543908655643
-7.80112409591675	-7.67038869857788	-12.6901807785034	-0.0713919326663017	0.00286204973235726	-0.122516691684723
-7.8000340461731	-7.67199850082397	-12.6906414031982	-0.0712793543934822	0.00277072424069047	-0.122633516788483
-7.80116748809814	-7.6693434715271	-12.6900205612183	-0.0714732781052589	0.0029949841555208	-0.122619710862637
-7.80426120758057	-7.67539596557617	-12.688533782959	-0.0715528652071953	0.00288906646892428	-0.122616723179817
-7.8017315864563	-7.66731357574463	-12.688458442688	-0.0716453343629837	0.0030089970678091	-0.122665844857693
-7.80471134185791	-7.66600131988525	-12.692419052124	-0.0716730654239655	0.00302091147750616	-0.122618474066257
-7.80030107498169	-7.66563272476196	-12.6887111663818	-0.0717166140675545	0.00303684175014496	-0.122710943222046
-7.80481910705566	-7.66498374938965	-12.6911211013794	-0.0719250664114952	0.00320902746170759	-0.122623443603516
-7.80015230178833	-7.66293621063232	-12.6800165176392	-0.0719311386346817	0.00307444646023214	-0.122715719044209
-7.80133485794067	-7.66087341308594	-12.6904544830322	-0.0720977634191513	0.00323436409235001	-0.122800320386887
-7.79583358764648	-7.66006898880005	-12.6936311721802	-0.0721532851457596	0.00322121940553188	-0.12273782491684
-7.79843044281006	-7.65673208236694	-12.6804857254028	-0.0722446888685226	0.00333935115486383	-0.122724339365959
-7.79672956466675	-7.65386581420898	-12.6862649917603	-0.0722851529717445	0.00342534389346838	-0.122708402574062
-7.78751277923584	-7.65149354934692	-12.6854763031006	-0.0721874535083771	0.0033368980512023	-0.122717492282391
-7.79187726974487	-7.65112447738647	-12.6888360977173	-0.0725200325250626	0.00358103774487972	-0.122632160782814
-7.78669452667236	-7.65287303924561	-12.6829643249512	-0.0724584683775902	0.00351439672522247	-0.122641734778881
-7.78003978729248	-7.64359998703003	-12.6805973052979	-0.0725246444344521	0.00360882747918367	-0.122657306492329
-7.78074312210083	-7.64807319641113	-12.6863203048706	-0.0726061761379242	0.00363545445725322	-0.122573740780354
-7.77549409866333	-7.64813566207886	-12.6874675750732	-0.0725950300693512	0.00379442935809493	-0.122594282031059
-7.77607822418213	-7.643883228302	-12.681640625	-0.0727939084172249	0.0038555427454412	-0.122476018965244
-7.76979875564575	-7.64296722412109	-12.6841688156128	-0.0727104991674423	0.00384426908567548	-0.12264358997345
-7.7687931060791	-7.64562320709229	-12.6847505569458	-0.0729451403021812	0.00402146810665727	-0.122467882931232
-7.76550531387329	-7.64302253723145	-12.6738615036011	-0.072884701192379	0.00405859900638461	-0.122547350823879
-7.76583623886108	-7.64275741577148	-12.6871528625488	-0.0730174034833908	0.00414880597963929	-0.12250304967165
-7.76263666152954	-7.64533948898315	-12.6792850494385	-0.0729877129197121	0.00417230511084199	-0.122524999082088
-7.76413249969482	-7.64439916610718	-12.6812286376953	-0.0730438008904457	0.00437532877549529	-0.122440107166767
-7.75825071334839	-7.64384651184082	-12.6842746734619	-0.0730485990643501	0.00428696488961577	-0.122397474944592
-7.76038074493408	-7.6435432434082	-12.6742687225342	-0.0731234550476074	0.00432832865044475	-0.122514955699444
-7.76340675354004	-7.64364862442017	-12.6826992034912	-0.0730462893843651	0.00442754430696368	-0.122409418225288
-7.758225440979	-7.6451153755188	-12.6653900146484	-0.0731766596436501	0.0044566378928721	-0.122482351958752
-7.76539611816406	-7.64528226852417	-12.6676845550537	-0.0732846409082413	0.00458488473668695	-0.122439295053482
-7.76108837127686	-7.64275884628296	-12.672438621521	-0.0732025802135468	0.00452086562290788	-0.122499823570251
-7.76166248321533	-7.64177465438843	-12.6791925430298	-0.0732704699039459	0.00460671354085207	-0.122476816177368
-7.76349782943726	-7.64300680160522	-12.6732625961304	-0.0733006224036217	0.00462916167452931	-0.122416190803051
-7.76538324356079	-7.64311075210571	-12.671667098999	-0.0732361152768135	0.00455193733796477	-0.122475013136864
-7.7667498588562	-7.6384129524231	-12.6759386062622	-0.0733632072806358	0.00464292662218213	-0.122518703341484
-7.76772689819336	-7.64311456680298	-12.6768865585327	-0.073283351957798	0.00453977799043059	-0.122428499162197
-7.76510334014893	-7.64436626434326	-12.6744956970215	-0.0731310173869133	0.00466076610609889	-0.122470542788506
-7.77136421203613	-7.64210224151611	-12.6749410629272	-0.0732500180602074	0.0047004739753902	-0.122439816594124
-7.76937532424927	-7.64274263381958	-12.6682710647583	-0.0731164738535881	0.00456840498372912	-0.122456148266792
-7.76588773727417	-7.63985538482666	-12.6726369857788	-0.0731611251831055	0.00466597499325871	-0.122490830719471
-7.77006959915161	-7.64686965942383	-12.6786394119263	-0.0731050670146942	0.00461268285289407	-0.122428268194199
-7.76775646209717	-7.64463663101196	-12.6670722961426	-0.0730617120862007	0.00468182703480124	-0.122511595487595
-7.77404880523682	-7.64518690109253	-12.6733465194702	-0.0730340331792831	0.00470263278111815	-0.122457325458527
-7.76767635345459	-7.64496517181396	-12.6671772003174	-0.0729165300726891	0.00461526727303863	-0.122490271925926
-7.77425575256348	-7.64999723434448	-12.6682176589966	-0.0729817822575569	0.00476369680836797	-0.122505091130733
-7.77186155319214	-7.65087556838989	-12.6696853637695	-0.0729381591081619	0.00473264278843999	-0.122433863580227
-7.76913118362427	-7.65013408660889	-12.6577186584473	-0.0729211270809174	0.00471915351226926	-0.122562415897846
-7.77499961853027	-7.65560007095337	-12.6703014373779	-0.0729051828384399	0.00476403487846255	-0.122495643794537
-7.77154493331909	-7.65693092346191	-12.6687231063843	-0.0728413090109825	0.00477642891928554	-0.12254061549902
-7.77935266494751	-7.65636539459229	-12.658989906311	-0.0729542300105095	0.00491731753572822	-0.122462406754494
-7.77396726608276	-7.66024160385132	-12.6550207138062	-0.0727705731987953	0.0048202876932919	-0.122565321624279
-7.77796459197998	-7.655189037323	-12.6617221832275	-0.0727722644805908	0.00488848192617297	-0.122603066265583
-7.77771329879761	-7.66250991821289	-12.6597728729248	-0.0728026628494263	0.00487620150670409	-0.122533924877644
-7.77656316757202	-7.65980386734009	-12.6599502563477	-0.0726820752024651	0.00491342647001147	-0.122546091675758
-7.78293561935425	-7.65643310546875	-12.6616773605347	-0.0727403163909912	0.00489487918093801	-0.122619338333607
-7.77772569656372	-7.6609902381897	-12.6606721878052	-0.0726808831095696	0.00472054863348603	-0.122611202299595
-7.77774667739868	-7.66225147247314	-12.6613235473633	-0.0726858377456665	0.00482958042994142	-0.122655853629112
-7.78287267684937	-7.66173267364502	-12.6635618209839	-0.0726840421557426	0.00491349864751101	-0.122624851763248
-7.78122758865356	-7.66288232803345	-12.6687536239624	-0.0725383162498474	0.00480128731578588	-0.122721843421459
-7.783034324646	-7.66021394729614	-12.6663942337036	-0.0726454332470894	0.0048171253874898	-0.122775569558144
-7.78725433349609	-7.66565656661987	-12.6735792160034	-0.0726082697510719	0.00471301982179284	-0.122786343097687
-7.78379201889038	-7.66564846038818	-12.6659059524536	-0.0726239755749702	0.00479117408394814	-0.122963882982731
-7.7905158996582	-7.66583156585693	-12.6752662658691	-0.0725510641932487	0.00474674999713898	-0.122942000627518
-7.79207229614258	-7.66701078414917	-12.6765718460083	-0.0725150480866432	0.00470618857070804	-0.123134113848209
-7.79864597320557	-7.66993761062622	-12.6801729202271	-0.0726997926831245	0.00481032347306609	-0.123189449310303
-7.79735898971558	-7.67162370681763	-12.6825180053711	-0.0725440382957459	0.00465539516881108	-0.123234480619431
-7.80402755737305	-7.6705322265625	-12.6821222305298	-0.0726615116000175	0.00470255920663476	-0.123404942452908
-7.80673694610596	-7.66873502731323	-12.6938428878784	-0.072598822414875	0.00467895064502954	-0.12349709123373
-7.80487155914307	-7.67228031158447	-12.6873607635498	-0.0725991576910019	0.00471905339509249	-0.123651251196861
-7.8143048286438	-7.67364406585693	-12.6993055343628	-0.0727950185537338	0.00478269997984171	-0.123719066381454
-7.81269407272339	-7.67263174057007	-12.7039632797241	-0.072674497961998	0.0046598119661212	-0.12388925999403
-7.81858587265015	-7.66816902160645	-12.7094640731812	-0.0728743672370911	0.00475675938650966	-0.123993188142776
-7.81990432739258	-7.67312955856323	-12.7114028930664	-0.0729189291596413	0.00463809026405215	-0.124100789427757
-7.81832218170166	-7.67051458358765	-12.7107439041138	-0.0730168968439102	0.00470874272286892	-0.124281108379364
-7.82239198684692	-7.66725206375122	-12.7128314971924	-0.0731618404388428	0.00466575101017952	-0.124331064522266
-7.81866312026978	-7.66593313217163	-12.71666431427	-0.0729832127690315	0.00463581457734108	-0.124471865594387
-7.82209300994873	-7.66298007965088	-12.7223434448242	-0.0732382833957672	0.00473906332626939	-0.124580703675747
-7.82431507110596	-7.66279363632202	-12.7182588577271	-0.0733296722173691	0.00454630935564637	-0.124621331691742
-7.82310152053833	-7.65916919708252	-12.7254371643066	-0.0733547732234001	0.00458549382165074	-0.124844819307327
-7.82432889938354	-7.65856647491455	-12.7341423034668	-0.0734976008534431	0.00460274796932936	-0.124897114932537
-7.82237529754639	-7.65926551818848	-12.7319078445435	-0.0733870193362236	0.00452305842190981	-0.125062540173531
-7.82744312286377	-7.65571737289429	-12.7320394515991	-0.0735487267374992	0.0045382990501821	-0.125116735696793
-7.82658386230469	-7.65225839614868	-12.7330751419067	-0.073549285531044	0.00442522251978517	-0.12535648047924
-7.83235168457031	-7.65248012542725	-12.7349233627319	-0.0737011805176735	0.0044499603100121	-0.125469043850899
-7.8346061706543	-7.6518702507019	-12.7406930923462	-0.0737974643707275	0.0044070677831769	-0.125540152192116
-7.83436965942383	-7.64979791641235	-12.7358522415161	-0.0738546624779701	0.00436142366379499	-0.125775173306465
-7.83737707138062	-7.64599609375	-12.7404346466064	-0.0739177986979485	0.0042854156345129	-0.125858470797539
-7.83215284347534	-7.64846324920654	-12.7352590560913	-0.0738003551959991	0.00421043671667576	-0.126052021980286
-7.84125137329102	-7.64329624176025	-12.7447061538696	-0.0740955844521523	0.00432675005868077	-0.126155778765678
-7.84478855133057	-7.64407634735107	-12.7351341247559	-0.073991447687149	0.00414437148720026	-0.126323759555817
-7.84461116790771	-7.63978815078735	-12.7359857559204	-0.074140228331089	0.00414412468671799	-0.126529201865196
-7.84978771209717	-7.64360189437866	-12.7352123260498	-0.0742197632789612	0.00411195959895849	-0.126585677266121
-7.84467792510986	-7.64195680618286	-12.7307233810425	-0.0741289779543877	0.00408034073188901	-0.126784473657608
-7.85096263885498	-7.63727951049805	-12.7340726852417	-0.0742932856082916	0.00411833310499787	-0.126847848296165
-7.85073089599609	-7.64128351211548	-12.7367553710938	-0.074190154671669	0.0039242641068995	-0.1270642131567
-7.85459184646606	-7.64096307754517	-12.733925819397	-0.0743498429656029	0.00402320083230734	-0.12718777358532
-7.85886001586914	-7.64297866821289	-12.7329301834106	-0.0743190199136734	0.00390756223350763	-0.127284660935402
-7.85989999771118	-7.64138031005859	-12.7271337509155	-0.0744304656982422	0.00392472231760621	-0.127507284283638
-7.86175966262817	-7.64151954650879	-12.7341928482056	-0.0744851678609848	0.00388398533686996	-0.127561062574387
-7.85939121246338	-7.64380502700806	-12.7252979278564	-0.0744610503315926	0.00390873337164521	-0.127796977758408
-7.86666011810303	-7.64233064651489	-12.723126411438	-0.0744810700416565	0.00397779140621424	-0.127854511141777
-7.86735534667969	-7.64171838760376	-12.7130727767944	-0.0744284838438034	0.00383194722235203	-0.127968192100525
-7.8690619468689	-7.6478705406189	-12.7073564529419	-0.0746124908328056	0.00394636020064354	-0.128094792366028
-7.87245988845825	-7.6467490196228	-12.7087135314941	-0.0745374858379364	0.00390100129880011	-0.128116011619568
-7.87000513076782	-7.64440107345581	-12.6990327835083	-0.0746251568198204	0.003987533506006	-0.128256782889366
-7.87176322937012	-7.64361143112183	-12.6995449066162	-0.0745834410190582	0.00395064381882548	-0.128298878669739
-7.86757230758667	-7.64677333831787	-12.6950254440308	-0.0745482221245766	0.00389897963032126	-0.12841334939003
-7.87566566467285	-7.64688587188721	-12.6894025802612	-0.0746775567531586	0.00407572323456407	-0.128401756286621
-7.8730411529541	-7.64573764801025	-12.6842794418335	-0.0746108740568161	0.0039185001514852	-0.128467485308647
-7.87532043457031	-7.64152812957764	-12.6784954071045	-0.0747747793793678	0.00407526362687349	-0.128562286496162
-7.87697887420654	-7.65074300765991	-12.6833820343018	-0.0747291073203087	0.00393747864291072	-0.128631934523582
-7.8773946762085	-7.64436626434326	-12.6749410629272	-0.0747813656926155	0.00410376023501158	-0.128700062632561
-7.87378787994385	-7.64794969558716	-12.6726398468018	-0.0747920125722885	0.00388246402144432	-0.128727272152901
-7.87296533584595	-7.64861583709717	-12.6781711578369	-0.0747160911560059	0.00410171318799257	-0.128852933645248
-7.87726497650146	-7.64791059494019	-12.6716613769531	-0.0748297572135925	0.00412312429398298	-0.128898859024048
-7.87726640701294	-7.65050411224365	-12.6668844223022	-0.0747157037258148	0.00403867661952972	-0.128960236907005
-7.87865018844604	-7.64681720733643	-12.6673040390015	-0.0748974084854126	0.00411967700347304	-0.129053115844727
-7.88164234161377	-7.65125370025635	-12.6668930053711	-0.0748337730765343	0.00393927143886685	-0.129092410206795
-7.87898683547974	-7.65037250518799	-12.6624670028687	-0.0749450176954269	0.00409723119810224	-0.12920293211937
-7.87765979766846	-7.64800453186035	-12.6676902770996	-0.0748457238078117	0.00395282870158553	-0.129136696457863
-7.87911558151245	-7.64734792709351	-12.6639652252197	-0.074864573776722	0.00405842578038573	-0.129272446036339
-7.88093328475952	-7.64916706085205	-12.6749897003174	-0.0748121961951256	0.00408284878358245	-0.12920480966568
-7.87791633605957	-7.6454610824585	-12.6611089706421	-0.0748421400785446	0.00394939770922065	-0.129312545061111
-7.88249683380127	-7.64694261550903	-12.6779127120972	-0.0748787224292755	0.00399069720879197	-0.129335790872574
-7.87678623199463	-7.64422655105591	-12.6703653335571	-0.0747443661093712	0.00386594864539802	-0.129418596625328
-7.88640546798706	-7.64367818832397	-12.6728754043579	-0.0748258009552956	0.00397457368671894	-0.129373073577881
-7.87695789337158	-7.64550304412842	-12.669545173645	-0.0747238770127296	0.0038465796969831	-0.129450738430023
-7.88119649887085	-7.64345216751099	-12.6790800094604	-0.074811726808548	0.0039100400172174	-0.129463151097298
-7.8774037361145	-7.64812707901001	-12.6772298812866	-0.0747133567929268	0.00381737458519638	-0.129467517137527
-7.87451171875	-7.64209651947021	-12.6772565841675	-0.0746856853365898	0.00387425790540874	-0.12953120470047
-7.88061952590942	-7.64394474029541	-12.6872730255127	-0.0745877996087074	0.00372645701281726	-0.12950499355793
-7.87348031997681	-7.6450309753418	-12.687912940979	-0.0745400190353394	0.00377856264822185	-0.129585191607475
-7.88333415985107	-7.64217662811279	-12.6842842102051	-0.0745961219072342	0.00381828751415014	-0.129534870386124
-7.87748575210571	-7.64490222930908	-12.6871519088745	-0.074454739689827	0.00368538568727672	-0.129630967974663
-7.87839078903198	-7.64009666442871	-12.6887760162354	-0.0745719596743584	0.00379030569456518	-0.1295997351408
-7.8820538520813	-7.64307451248169	-12.689022064209	-0.0743914544582367	0.00367871858179569	-0.129738017916679
-7.88447523117065	-7.6424560546875	-12.6960649490356	-0.0743540897965431	0.00379120372235775	-0.129732966423035
-7.87881231307983	-7.64535045623779	-12.6953840255737	-0.0743657872080803	0.00361794047057629	-0.129832476377487
-7.88280630111694	-7.64420604705811	-12.698486328125	-0.0743490755558014	0.00374060892499983	-0.129782482981682
-7.87791204452515	-7.64461898803711	-12.6994667053223	-0.0742098093032837	0.00358709692955017	-0.129886895418167
-7.87923860549927	-7.64573049545288	-12.7047920227051	-0.0742342472076416	0.00366094429045916	-0.129924863576889
-7.87715864181519	-7.64736890792847	-12.7113609313965	-0.0740107744932175	0.00350852869451046	-0.129869967699051
-7.88207387924194	-7.64274311065674	-12.6998634338379	-0.0740545019507408	0.00356259313412011	-0.129941746592522
-7.88275957107544	-7.64538669586182	-12.7115097045898	-0.0739555209875107	0.00351647776551545	-0.129985511302948
-7.87941074371338	-7.64408826828003	-12.7125301361084	-0.0739076659083366	0.00353020546026528	-0.130030766129494
-7.88458681106567	-7.64868450164795	-12.7120370864868	-0.0739512667059898	0.00353224575519562	-0.129961296916008
-7.87811231613159	-7.64707374572754	-12.7088136672974	-0.0737292096018791	0.00348627381026745	-0.130037143826485
-7.88269758224487	-7.64215135574341	-12.7130031585693	-0.0738009139895439	0.00353816361166537	-0.130003616213799
-7.88095903396606	-7.65339708328247	-12.707857131958	-0.0736831948161125	0.00348680559545755	-0.130045562982559
-7.88401365280151	-7.64351463317871	-12.7119932174683	-0.0736904293298721	0.00371782411821187	-0.130036443471909
-7.88386678695679	-7.65088844299316	-12.7059135437012	-0.0736747160553932	0.00355578144080937	-0.130031690001488
-7.8790225982666	-7.64990377426147	-12.7161493301392	-0.0735588371753693	0.00358980428427458	-0.130034387111664
-7.8853645324707	-7.64608430862427	-12.7193546295166	-0.0735746771097183	0.00371093512512743	-0.129905968904495
-7.88142251968384	-7.65005350112915	-12.708797454834	-0.0734394863247871	0.00364542379975319	-0.129927292466164
-7.88006448745728	-7.64873552322388	-12.7123680114746	-0.0734609290957451	0.00377678498625755	-0.129875332117081
-7.87933301925659	-7.65151786804199	-12.7190017700195	-0.0733289197087288	0.00370078207924962	-0.129805475473404
-7.8796648979187	-7.64989566802979	-12.7137537002563	-0.0734007805585861	0.00392417842522264	-0.129777535796165
-7.87599229812622	-7.64991998672485	-12.7184457778931	-0.0732511878013611	0.00381703255698085	-0.129607319831848
-7.87459421157837	-7.65122032165527	-12.7074937820435	-0.0733208805322647	0.00389334233477712	-0.129635393619537
-7.87351226806641	-7.65416288375854	-12.7190132141113	-0.0732454359531403	0.0040279901586473	-0.129436284303665
-7.86774396896362	-7.64983367919922	-12.705150604248	-0.0731882303953171	0.004002979490906	-0.129474818706512
-7.87160634994507	-7.64765930175781	-12.7141160964966	-0.0731866285204887	0.00414653960615397	-0.129319831728935
-7.86258125305176	-7.65579557418823	-12.7088174819946	-0.0730672553181648	0.00412443745881319	-0.129289880394936
-7.86972618103027	-7.65334749221802	-12.712043762207	-0.0732100382447243	0.00438770093023777	-0.129141762852669
-7.86528825759888	-7.65621042251587	-12.7059316635132	-0.0730959624052048	0.00430530635640025	-0.129116117954254
-7.86222314834595	-7.6530442237854	-12.700478553772	-0.0732028633356094	0.00445522973313928	-0.129050672054291
-7.86365985870361	-7.65573406219482	-12.7077617645264	-0.0731051862239838	0.00438762595877051	-0.128863349556923
-7.85633087158203	-7.65674114227295	-12.7053127288818	-0.0730510503053665	0.00450569717213511	-0.128871634602547
-7.85808038711548	-7.65044689178467	-12.702112197876	-0.0731227099895477	0.00465465569868684	-0.128710508346558
-7.8562216758728	-7.65495443344116	-12.7000370025635	-0.0729401409626007	0.00459424685686827	-0.128669485449791
-7.85342693328857	-7.65200519561768	-12.6922492980957	-0.0731305256485939	0.00482399296015501	-0.128522664308548
-7.85486793518066	-7.65462875366211	-12.6917924880981	-0.0730385780334473	0.00475671049207449	-0.128308847546577
-7.84993934631348	-7.64878749847412	-12.6938762664795	-0.0730824619531631	0.00478195119649172	-0.128331258893013
-7.84653663635254	-7.64973640441895	-12.6945791244507	-0.0730484426021576	0.00478352839127183	-0.128162667155266
-7.84569549560547	-7.65189599990845	-12.6902055740356	-0.0729695558547974	0.00490658869966865	-0.128072246909142
-7.84420394897461	-7.65001773834229	-12.697208404541	-0.0730660408735275	0.00499626295641065	-0.127892464399338
-7.84058570861816	-7.64984512329102	-12.6919765472412	-0.0729284882545471	0.00489093316718936	-0.127834126353264
-7.83971977233887	-7.65120697021484	-12.6850481033325	-0.073086678981781	0.00508093554526567	-0.127743199467659
-7.84060907363892	-7.65142011642456	-12.6875286102295	-0.0729978978633881	0.00504933297634125	-0.127620562911034
-7.8350305557251	-7.6518406867981	-12.6711091995239	-0.0731258392333984	0.00521609000861645	-0.127550289034843
-7.83235025405884	-7.64927053451538	-12.6818876266479	-0.0730816125869751	0.00528695294633508	-0.127359539270401
-7.82373666763306	-7.65263319015503	-12.6774806976318	-0.073042668402195	0.00524680176749825	-0.127346828579903
-7.82994794845581	-7.65046358108521	-12.6756868362427	-0.0731558203697205	0.00544650945812464	-0.127084165811539
-7.82060670852661	-7.6526403427124	-12.6692667007446	-0.073158398270607	0.00532108172774315	-0.126994177699089
-7.81912851333618	-7.65174388885498	-12.6718835830688	-0.0732401385903358	0.00547638814896345	-0.126912504434586
-7.81450271606445	-7.65185689926147	-12.6661424636841	-0.0732628628611565	0.00544115342199802	-0.126730158925056
-7.8067102432251	-7.64963817596436	-12.6610546112061	-0.0732513070106506	0.00549667188897729	-0.126651450991631
-7.80911111831665	-7.64516592025757	-12.6538925170898	-0.0733354166150093	0.00564497383311391	-0.126442939043045
-7.80153512954712	-7.65002393722534	-12.6556119918823	-0.0732175037264824	0.00553386751562357	-0.126336663961411
-7.79924631118774	-7.64539861679077	-12.6474857330322	-0.0733896344900131	0.00576373282819986	-0.126229405403137
-7.79929828643799	-7.65035963058472	-12.643856048584	-0.0734632611274719	0.0056649255566299	-0.126001581549644
-7.79421091079712	-7.6440372467041	-12.6359281539917	-0.0734655633568764	0.00573814520612359	-0.126030623912811
-7.79156494140625	-7.64375782012939	-12.6405611038208	-0.0735646039247513	0.00575169688090682	-0.125837668776512
-7.78430032730103	-7.64800119400024	-12.6259412765503	-0.0735453888773918	0.00579187832772732	-0.125752195715904
-7.78523111343384	-7.64662742614746	-12.6174535751343	-0.0737111270427704	0.00589634012430906	-0.125586912035942
-7.78263854980469	-7.64480924606323	-12.6138353347778	-0.0736860111355782	0.00579675752669573	-0.125516816973686
-7.78219223022461	-7.64343547821045	-12.6043748855591	-0.0738350003957748	0.00596838258206844	-0.125411361455917
-7.78086566925049	-7.64386081695557	-12.6070041656494	-0.0738028213381767	0.00590880261734128	-0.125250890851021
-7.77474021911621	-7.64223384857178	-12.5915927886963	-0.0738972574472427	0.00588151114061475	-0.125214800238609
-7.78107833862305	-7.63967609405518	-12.5875825881958	-0.0740454569458961	0.00605282699689269	-0.125078350305557
-7.77321767807007	-7.64027976989746	-12.5868349075317	-0.0740390345454216	0.00591038959100842	-0.12506140768528
-7.77707242965698	-7.63824081420898	-12.5841636657715	-0.0742518827319145	0.00599516881629825	-0.124980226159096
-7.77437257766724	-7.63535022735596	-12.5730800628662	-0.0743876695632935	0.00580797204747796	-0.124838180840015
-7.76958274841309	-7.63486623764038	-12.568018913269	-0.0743572860956192	0.0058737276121974	-0.124825820326805
-7.77164554595947	-7.63150644302368	-12.5673322677612	-0.0745194479823112	0.00579136563464999	-0.124693550169468
-7.76712560653687	-7.6342077255249	-12.5609521865845	-0.0744806155562401	0.00569128338247538	-0.124671578407288
-7.76912832260132	-7.62651681900024	-12.5598430633545	-0.0745510160923004	0.00579824671149254	-0.124618865549564
-7.77128982543945	-7.63024425506592	-12.5539045333862	-0.0746052786707878	0.00560352206230164	-0.124573707580566
-7.7673921585083	-7.62751913070679	-12.5557584762573	-0.0745884850621223	0.00550957443192601	-0.124580502510071
-7.76848888397217	-7.6266303062439	-12.5508480072021	-0.0747042521834373	0.00546459574252367	-0.124491810798645
-7.76747846603394	-7.62858390808105	-12.5465412139893	-0.0746808126568794	0.00535238347947598	-0.12445405125618
-7.76710510253906	-7.62450265884399	-12.5356531143188	-0.0747868418693542	0.00531074684113264	-0.124476708471775
-7.77334070205688	-7.6275897026062	-12.5440587997437	-0.0747298449277878	0.0052711833268404	-0.124423272907734
-7.77150249481201	-7.63104772567749	-12.532527923584	-0.0747828483581543	0.0051506282761693	-0.124486684799194
-7.77987051010132	-7.6291971206665	-12.5365591049194	-0.0748536661267281	0.00515687558799982	-0.124405950307846
-7.77545595169067	-7.63288927078247	-12.5363245010376	-0.0747683048248291	0.00497992988675833	-0.124478287994862
-7.78123092651367	-7.63584136962891	-12.5307559967041	-0.0748009830713272	0.00498347729444504	-0.12460258603096
-7.78851842880249	-7.63977813720703	-12.5454082489014	-0.0747387707233429	0.00488833663985133	-0.124594166874886
-7.78957223892212	-7.64000415802002	-12.5345630645752	-0.0748072788119316	0.00485209980979562	-0.124703355133533
-7.79855966567993	-7.64509534835815	-12.540732383728	-0.0747695788741112	0.00487202079966664	-0.124652571976185
-7.79546880722046	-7.64615058898926	-12.5423812866211	-0.0746079906821251	0.00462350575253367	-0.12477670609951
-7.80419492721558	-7.6524133682251	-12.5538120269775	-0.0746360346674919	0.00467749871313572	-0.124892063438892
-7.8102593421936	-7.65594816207886	-12.5499639511108	-0.0745333284139633	0.00459888949990273	-0.12492873519659
-7.81293201446533	-7.6577262878418	-12.5471820831299	-0.0744259506464005	0.004476647824049	-0.125061646103859
-7.8213586807251	-7.66149520874023	-12.5570344924927	-0.0745466947555542	0.00449224608018994	-0.12513068318367
-7.82360458374023	-7.66885137557983	-12.5558786392212	-0.0744147896766663	0.00435288716107607	-0.125249162316322
-7.83139848709106	-7.66822910308838	-12.5539216995239	-0.07440584897995	0.0044432389549911	-0.125309109687805
-7.83631134033203	-7.67181491851807	-12.5548143386841	-0.0743555277585983	0.00430493289604783	-0.125388935208321
-7.83655405044556	-7.67668771743774	-12.5573816299438	-0.0742242783308029	0.00428616954013705	-0.125537499785423
-7.84396600723267	-7.67765855789185	-12.5579261779785	-0.0743201673030853	0.00429948279634118	-0.125453025102615
-7.84591770172119	-7.68003225326538	-12.5465078353882	-0.0741099789738655	0.0041676564142108	-0.125622406601906
-7.84938859939575	-7.68032026290894	-12.5582065582275	-0.0741379037499428	0.00424930732697248	-0.125641196966171
-7.84912967681885	-7.68364953994751	-12.5555410385132	-0.074073001742363	0.00406890921294689	-0.125707119703293
-7.85296106338501	-7.68655967712402	-12.5472164154053	-0.0739580765366554	0.00427955482155085	-0.125757813453674
-7.85037231445313	-7.68705129623413	-12.5515823364258	-0.0739212930202484	0.00415074173361063	-0.125761762261391
-7.85186433792114	-7.69007873535156	-12.5450878143311	-0.0738988667726517	0.00417813844978809	-0.12591964006424
-7.85506153106689	-7.69220161437988	-12.5564575195313	-0.0738045275211334	0.00422798190265894	-0.125779762864113
-7.85397624969482	-7.69120931625366	-12.5409412384033	-0.073671966791153	0.00413561053574085	-0.125902056694031
-7.85920238494873	-7.69258832931519	-12.5475873947144	-0.0736804753541946	0.00425221305340528	-0.125842615962029
-7.85376787185669	-7.69716024398804	-12.5418939590454	-0.0735005065798759	0.00413751602172852	-0.125942438840866
-7.85454559326172	-7.69652080535889	-12.5500011444092	-0.0735310986638069	0.00425936840474606	-0.125963568687439
-7.85614013671875	-7.70185232162476	-12.5446882247925	-0.0733124390244484	0.00426436215639114	-0.125935524702072
-7.85597896575928	-7.69788074493408	-12.5444841384888	-0.0732579827308655	0.00427998648956418	-0.126020640134811
-7.85747289657593	-7.70218849182129	-12.5443811416626	-0.0732785537838936	0.00436666933819652	-0.126043573021889
-7.85529375076294	-7.70289516448975	-12.5429782867432	-0.0731858983635902	0.0043690730817616	-0.126041501760483
-7.85795927047729	-7.70099782943726	-12.539083480835	-0.0731879025697708	0.00455147866159678	-0.12603722512722
-7.8531379699707	-7.70171117782593	-12.5337009429932	-0.0729867741465569	0.00444324593991041	-0.126153558492661
-7.85387229919434	-7.70009994506836	-12.5380172729492	-0.0730306282639503	0.00455397320911288	-0.126216322183609
-7.85270500183105	-7.70494079589844	-12.5344543457031	-0.0729561001062393	0.00452756928279996	-0.126104697585106
-7.85301923751831	-7.698317527771	-12.5247707366943	-0.0729157254099846	0.00460174540057778	-0.12629446387291
-7.85427951812744	-7.70102596282959	-12.5300369262695	-0.0729055553674698	0.00463332748040557	-0.126278907060623
-7.85500001907349	-7.69975185394287	-12.5217771530151	-0.0728986188769341	0.00461531663313508	-0.126328244805336
-7.85572338104248	-7.70148611068726	-12.5252285003662	-0.0728880912065506	0.00478325085714459	-0.126400709152222
-7.85042333602905	-7.69945335388184	-12.5243492126465	-0.072845347225666	0.00468715140596032	-0.126421555876732
-7.85368490219116	-7.69631624221802	-12.5165948867798	-0.072990320622921	0.00472832890227437	-0.126648217439651
-7.85457038879395	-7.69694089889526	-12.5234937667847	-0.0727860629558563	0.00481987604871392	-0.126581847667694
-7.8552622795105	-7.69609832763672	-12.5054054260254	-0.0729591101408005	0.00475847255438566	-0.126765668392181
-7.85878849029541	-7.69563627243042	-12.5053853988647	-0.0729684606194496	0.00489306729286909	-0.126807793974876
-7.85318803787231	-7.69260740280151	-12.505729675293	-0.0729425996541977	0.0048059644177556	-0.126947864890099
-7.85691213607788	-7.69173145294189	-12.5011930465698	-0.0730836093425751	0.00486052548512816	-0.12704673409462
-7.8598895072937	-7.68902015686035	-12.4982595443726	-0.0730523392558098	0.00485385349020362	-0.127068683505058
-7.85570430755615	-7.68238592147827	-12.5001249313354	-0.0730491876602173	0.00481052463874221	-0.127212643623352
-7.85982036590576	-7.68417453765869	-12.4990968704224	-0.0731761753559113	0.00481774564832449	-0.127234861254692
-7.85870838165283	-7.68314266204834	-12.4977006912231	-0.0730584040284157	0.00472085457295179	-0.127364113926888
-7.86012411117554	-7.67857265472412	-12.4917478561401	-0.0731465592980385	0.00478444807231426	-0.127415299415588
-7.85787868499756	-7.67877149581909	-12.4935626983643	-0.0731842517852783	0.00460109952837229	-0.127475649118423
-7.8579626083374	-7.67391157150269	-12.5006618499756	-0.0731802135705948	0.00465370621532202	-0.127613827586174
-7.86181640625	-7.67718029022217	-12.5015516281128	-0.073180228471756	0.00460531376302242	-0.127551466226578
-7.86066961288452	-7.67235612869263	-12.4962692260742	-0.0731376186013222	0.00454087601974607	-0.127827748656273
-7.86408853530884	-7.67141628265381	-12.5003089904785	-0.0731515362858772	0.00445491960272193	-0.127828657627106
-7.86409711837769	-7.6755690574646	-12.503026008606	-0.0730801224708557	0.00441428227350116	-0.127950415015221
-7.86692094802856	-7.6730489730835	-12.5034418106079	-0.0731413811445236	0.00440224166959524	-0.127977281808853
-7.86248731613159	-7.67393732070923	-12.5026836395264	-0.0730563625693321	0.00422964850440621	-0.128106296062469
-7.86913871765137	-7.67133569717407	-12.5048847198486	-0.0731078237295151	0.0043331990018487	-0.128242090344429
-7.86868143081665	-7.67258405685425	-12.5100345611572	-0.0729126557707787	0.00418569147586823	-0.12828303873539
-7.86995601654053	-7.67119598388672	-12.5018796920776	-0.0729260519146919	0.00407073087990284	-0.128420382738113
-7.87576675415039	-7.67278289794922	-12.5083465576172	-0.0729652419686317	0.00406204489991069	-0.128400534391403
-7.87112092971802	-7.67316150665283	-12.5121774673462	-0.0728596970438957	0.00390784488990903	-0.128585144877434
-7.87646627426147	-7.67121362686157	-12.5157155990601	-0.0729595050215721	0.00391144538298249	-0.128606766462326
-7.87827730178833	-7.67362260818481	-12.5088710784912	-0.0727608874440193	0.00376362865790725	-0.128674119710922
-7.88121223449707	-7.67001581192017	-12.5194473266602	-0.072852335870266	0.00365478964522481	-0.128777384757996
-7.88591861724854	-7.67338085174561	-12.5261926651001	-0.0728492438793182	0.00354250287637115	-0.128777459263802
-7.88368082046509	-7.67301368713379	-12.5227308273315	-0.0728456974029541	0.00350511143915355	-0.128880128264427
-7.89267349243164	-7.67075967788696	-12.5183172225952	-0.0728953406214714	0.00338434032164514	-0.128856793045998
-7.88594818115234	-7.67074060440063	-12.518669128418	-0.072778508067131	0.00317932735197246	-0.12895193696022
-7.88897371292114	-7.66980838775635	-12.5235300064087	-0.0729036331176758	0.00320091308094561	-0.129013538360596
-7.89249277114868	-7.67447662353516	-12.5230703353882	-0.0728375539183617	0.00299793691374362	-0.129017651081085
-7.89172124862671	-7.66809940338135	-12.5148515701294	-0.0727919340133667	0.0029866008553654	-0.129158020019531
-7.89722204208374	-7.67021608352661	-12.5201845169067	-0.072851374745369	0.00287649245001376	-0.129089415073395
-7.89488410949707	-7.67139720916748	-12.5139236450195	-0.0729296803474426	0.00280466605909169	-0.129249677062035
-7.89987659454346	-7.66853904724121	-12.5206356048584	-0.0729287415742874	0.00273806368932128	-0.129146292805672
-7.89597034454346	-7.66982173919678	-12.5108051300049	-0.0729002803564072	0.00252823950722814	-0.129250586032867
-7.89760971069336	-7.66945838928223	-12.5157918930054	-0.0730498135089874	0.00252094934694469	-0.12924824655056
-7.8957052230835	-7.66861581802368	-12.5152578353882	-0.0729202628135681	0.00245006615296006	-0.129200890660286
-7.89756202697754	-7.66407346725464	-12.5075206756592	-0.0729921013116837	0.00244213035330176	-0.129177957773209
-7.89547395706177	-7.66742324829102	-12.503791809082	-0.0730192884802818	0.00231473357416689	-0.129129186272621
-7.89221143722534	-7.66390609741211	-12.5010967254639	-0.0730559006333351	0.00223110639490187	-0.129125490784645
-7.89586591720581	-7.6609959602356	-12.4961423873901	-0.0731750801205635	0.0022588346619159	-0.129013493657112
-7.88649702072144	-7.66129589080811	-12.488862991333	-0.0730546191334724	0.00208578631281853	-0.128972887992859
-7.8897500038147	-7.65587043762207	-12.4918422698975	-0.0732493028044701	0.0021844282746315	-0.128897115588188
-7.88657712936401	-7.66023063659668	-12.4874258041382	-0.0730746686458588	0.00200035888701677	-0.128837630152702
-7.88414716720581	-7.65406036376953	-12.483738899231	-0.0731585398316383	0.00212943553924561	-0.12876158952713
-7.88417768478394	-7.65457105636597	-12.4703817367554	-0.0733330547809601	0.00194989121519029	-0.128617480397224
-7.8759503364563	-7.6547384262085	-12.4705619812012	-0.0732123702764511	0.001926199067384	-0.128586798906326
-7.87649154663086	-7.65066814422607	-12.4699039459229	-0.0733540281653404	0.00197033188305795	-0.12845504283905
-7.8760986328125	-7.65213632583618	-12.4606533050537	-0.0732821375131607	0.00191141711547971	-0.128373369574547
-7.87246465682983	-7.64660978317261	-12.4607133865356	-0.073316901922226	0.00185631448403001	-0.128318950533867
-7.87134981155396	-7.64797735214233	-12.4677200317383	-0.0733941793441772	0.00189466599840671	-0.128171011805534
-7.86805009841919	-7.64721584320068	-12.4584951400757	-0.0734766870737076	0.00185353506822139	-0.128154471516609
-7.86730527877808	-7.6458420753479	-12.451886177063	-0.0735368803143501	0.00197798316366971	-0.128035187721252
-7.86098432540894	-7.64393520355225	-12.4568548202515	-0.0735154151916504	0.00183529034256935	-0.127940058708191
-7.85661506652832	-7.64295291900635	-12.4502544403076	-0.0735671073198318	0.00183925114106387	-0.127940222620964
-7.85641050338745	-7.63821077346802	-12.4552373886108	-0.0736503079533577	0.00186390499584377	-0.127810671925545
-7.850257396698	-7.63912391662598	-12.453670501709	-0.0736726224422455	0.00184293510392308	-0.127712950110435
-7.8467378616333	-7.63552284240723	-12.4456872940063	-0.0736784860491753	0.00187386979814619	-0.127579048275948
-7.84646892547607	-7.63159275054932	-12.4436273574829	-0.0737541243433952	0.00188687292393297	-0.12746687233448
-7.83563327789307	-7.62955951690674	-12.4484701156616	-0.0737161710858345	0.00178723956923932	-0.127385884523392
-7.83382797241211	-7.62429189682007	-12.4466304779053	-0.0738189443945885	0.00183240231126547	-0.127266392111778
-7.83072566986084	-7.6259331703186	-12.4457349777222	-0.0738767758011818	0.00180853786878288	-0.1270901709795
-7.82240343093872	-7.61871814727783	-12.4385452270508	-0.0738803744316101	0.00182763079646975	-0.126969248056412
-7.82268285751343	-7.61602687835693	-12.4340343475342	-0.0739891156554222	0.00175993097946048	-0.126813426613808
-7.81229591369629	-7.61706209182739	-12.4381980895996	-0.0739186629652977	0.00163056142628193	-0.126725763082504
-7.81260013580322	-7.61249446868896	-12.4341220855713	-0.0740373507142067	0.00179968948941678	-0.126591205596924
-7.81101369857788	-7.6136155128479	-12.4325456619263	-0.0741311833262444	0.00175938254687935	-0.126414477825165
-7.8042163848877	-7.6098198890686	-12.4284811019897	-0.0740125328302383	0.00172688963357359	-0.126370459794998
-7.80497980117798	-7.60491275787354	-12.4257307052612	-0.0741744935512543	0.00179982604458928	-0.126287147402763
-7.80050849914551	-7.60919904708862	-12.4293193817139	-0.0742501690983772	0.00173170736525208	-0.126130327582359
-7.79396438598633	-7.608238697052	-12.4156694412231	-0.0742882639169693	0.0018011296633631	-0.126114040613174
-7.79010248184204	-7.60388565063477	-12.419828414917	-0.0742827132344246	0.00174814078491181	-0.125902935862541
-7.78818893432617	-7.60490846633911	-12.4151163101196	-0.0742983371019363	0.00173907552380115	-0.125902369618416
-7.78641748428345	-7.60312604904175	-12.4174461364746	-0.0744512155652046	0.00186553387902677	-0.125791728496552
-7.7846302986145	-7.60530042648315	-12.4177503585815	-0.0744132623076439	0.00173810462001711	-0.125658363103867
-7.78137969970703	-7.5998969078064	-12.4023284912109	-0.0745012238621712	0.00176438852213323	-0.125595659017563
-7.77869081497192	-7.59918737411499	-12.4170637130737	-0.0744972452521324	0.00168815383221954	-0.125521630048752
-7.77411651611328	-7.59835815429688	-12.4070024490356	-0.0744981244206429	0.00174437207169831	-0.125463977456093
-7.77704095840454	-7.59747648239136	-12.4071388244629	-0.0745755210518837	0.00165828526951373	-0.125292122364044
-7.77092933654785	-7.59515285491943	-12.4032907485962	-0.0745228677988052	0.00160747964400798	-0.125321552157402
-7.77321577072144	-7.59411907196045	-12.400842666626	-0.0746807008981705	0.0016858468297869	-0.125204652547836
-7.77183723449707	-7.59943723678589	-12.4003133773804	-0.0746353566646576	0.00151409592945129	-0.125127583742142
-7.76946258544922	-7.59434747695923	-12.393138885498	-0.0745722725987434	0.00156942929606885	-0.125074133276939
-7.77164220809937	-7.59336519241333	-12.398796081543	-0.0746012032032013	0.00147991918493062	-0.124996036291122
-7.76730060577393	-7.59632062911987	-12.397421836853	-0.0744688585400581	0.00134893390350044	-0.124978668987751
-7.7701530456543	-7.59365034103394	-12.3922815322876	-0.0745903998613358	0.00144123460631818	-0.12489378452301
-7.77131366729736	-7.60086536407471	-12.3876132965088	-0.0745846480131149	0.00122878572437912	-0.124834679067135
-7.77250289916992	-7.59557723999023	-12.3871059417725	-0.0745626538991928	0.00135983503423631	-0.124883867800236
-7.77465391159058	-7.59653091430664	-12.3929748535156	-0.0745341926813126	0.0011785103706643	-0.124778129160404
-7.77013826370239	-7.59642362594604	-12.3828020095825	-0.074462853372097	0.00121329701505601	-0.124760068953037
-7.77454948425293	-7.59735012054443	-12.3836860656738	-0.0744947046041489	0.00107030721846968	-0.124675668776035
-7.77459812164307	-7.59550523757935	-12.3766040802002	-0.0744112730026245	0.000980277429334819	-0.124732866883278
-7.77885246276855	-7.60105514526367	-12.3826217651367	-0.074502982199192	0.00102468836121261	-0.124606765806675
-7.77745628356934	-7.60143280029297	-12.3847808837891	-0.074421301484108	0.000826302508357912	-0.124527923762798
-7.7766432762146	-7.60194873809814	-12.3733310699463	-0.0743242502212524	0.000833977421279997	-0.124543711543083
-7.77965068817139	-7.60196542739868	-12.3786535263062	-0.0743208453059196	0.000725582533050328	-0.124367564916611
-7.77576398849487	-7.60675191879272	-12.3786382675171	-0.0741620659828186	0.00058479345170781	-0.12442047894001
-7.77832412719727	-7.60602712631226	-12.3713846206665	-0.0742209106683731	0.000638808414805681	-0.124332055449486
-7.78103733062744	-7.61100673675537	-12.3709096908569	-0.0741834789514542	0.000464290351374075	-0.124173276126385
-7.77668714523315	-7.60843992233276	-12.3729448318481	-0.0740000233054161	0.000347294961102307	-0.124204635620117
-7.77991914749146	-7.60785388946533	-12.3701658248901	-0.0740282237529755	0.000363303464837372	-0.124085202813148
-7.77664661407471	-7.61645746231079	-12.3750495910645	-0.0738890096545219	0.000207556106033735	-0.124021485447884
-7.77888536453247	-7.613440990448	-12.3744230270386	-0.0738503932952881	0.000256523140706122	-0.123997285962105
-7.78315114974976	-7.61677646636963	-12.3724584579468	-0.073904886841774	0.000146091566421092	-0.123910315334797
-7.78029298782349	-7.61944103240967	-12.3744049072266	-0.0736822187900543	3.63417602784466E-05	-0.123934745788574
-7.78192186355591	-7.62110042572021	-12.3761196136475	-0.0737688764929771	-1.34709143821965E-05	-0.123859897255898
-7.78198194503784	-7.62285947799683	-12.3698768615723	-0.0735462605953217	-9.24647683859803E-05	-0.123862057924271
-7.78333425521851	-7.6240348815918	-12.38148021698	-0.0736065283417702	-6.78984433761798E-05	-0.123807236552238
-7.78251028060913	-7.62885236740112	-12.3811054229736	-0.073458157479763	-0.000213986990274861	-0.123786017298698
-7.7886962890625	-7.62971782684326	-12.378360748291	-0.0735186636447906	-0.000119596159493085	-0.123779103159904
-7.78833341598511	-7.6298508644104	-12.3764123916626	-0.0734295696020126	-0.000242479873122647	-0.123680859804153
-7.78729009628296	-7.63239097595215	-12.3706150054932	-0.0734966620802879	-0.000190741135156713	-0.123741194605827
-7.79056310653687	-7.63446235656738	-12.3877782821655	-0.0733946114778519	-0.00028637406649068	-0.123589888215065
-7.78467559814453	-7.63401651382446	-12.3738565444946	-0.0733617320656776	-0.000327734189340845	-0.123648755252361
-7.79181718826294	-7.6296010017395	-12.3769607543945	-0.0734650045633316	-0.000241005400312133	-0.123494699597359
-7.78688669204712	-7.63320922851563	-12.3777284622192	-0.0733640193939209	-0.000376664916984737	-0.123502150177956
-7.78693199157715	-7.63038492202759	-12.3682079315186	-0.0734925717115402	-0.000291034462861717	-0.123478688299656
-7.78795909881592	-7.6320276260376	-12.3742418289185	-0.0734562799334526	-0.000422699260525405	-0.123333670198917
-7.78389406204224	-7.62693405151367	-12.366847038269	-0.0734189748764038	-0.000427740393206477	-0.123435251414776
-7.78426599502563	-7.62794065475464	-12.3721790313721	-0.0734504610300064	-0.000451708241598681	-0.123287931084633
-7.77830696105957	-7.62946176528931	-12.3650550842285	-0.0734220966696739	-0.000486125383758917	-0.123338468372822
-7.78552770614624	-7.62579345703125	-12.36243724823	-0.0735698714852333	-0.000383918173611164	-0.123273082077503
-7.77753639221191	-7.62790536880493	-12.3606739044189	-0.0735230296850204	-0.000546251481864601	-0.123287744820118
-7.78075551986694	-7.62225341796875	-12.3616590499878	-0.0736600607633591	-0.000334316107910126	-0.123300574719906
-7.78144073486328	-7.62556409835815	-12.3570728302002	-0.0737400129437447	-0.000453137850854546	-0.123148158192635
-7.7788610458374	-7.62243461608887	-12.3517169952393	-0.0737529918551445	-0.000377252930775285	-0.123259961605072
-7.77709197998047	-7.61997222900391	-12.3618574142456	-0.0738189145922661	-0.000351896655047312	-0.123151391744614
-7.77428102493286	-7.6208381652832	-12.3531637191772	-0.0738404169678688	-0.000391376466723159	-0.123204171657562
-7.77597188949585	-7.61786508560181	-12.3544921875	-0.0740101039409637	-0.000273876910796389	-0.123179219663143
-7.77243089675903	-7.61342620849609	-12.3542814254761	-0.0739813521504402	-0.000323192274663597	-0.123223461210728
-7.77549314498901	-7.61618995666504	-12.3491115570068	-0.0742030292749405	-0.000276453036349267	-0.123257115483284
-7.77369976043701	-7.61127138137817	-12.3600559234619	-0.0742226392030716	-0.000227265889407136	-0.123215042054653
-7.76677846908569	-7.6097264289856	-12.3522806167603	-0.0742977187037468	-0.00017592501535546	-0.123288184404373
-7.76944732666016	-7.60269498825073	-12.3546009063721	-0.0744745284318924	-6.44308966002427E-05	-0.123158648610115
-7.76166105270386	-7.60412216186523	-12.3557481765747	-0.0744099020957947	-0.000135318419779651	-0.123270332813263
-7.76380968093872	-7.59845113754272	-12.3567609786987	-0.0746124982833862	-5.77383689233102E-05	-0.123148657381535
-7.7572808265686	-7.59735870361328	-12.3524694442749	-0.0745700001716614	-9.18024306884035E-05	-0.123188070952892
-7.7553825378418	-7.58763122558594	-12.35693359375	-0.0748134031891823	-8.99343358469196E-05	-0.123174913227558
-7.75119543075562	-7.59012889862061	-12.3537158966064	-0.0747704431414604	-0.000130122643895447	-0.123121291399002
-7.74575805664063	-7.58411026000977	-12.3493938446045	-0.0748306810855865	8.48087729536928E-05	-0.123186074197292
-7.74696207046509	-7.57897090911865	-12.3513822555542	-0.0749437734484673	-1.9447254089755E-05	-0.123069375753403
-7.73937320709229	-7.57977199554443	-12.3514194488525	-0.0748978108167648	2.45325372816296E-05	-0.123171962797642
-7.73991680145264	-7.57373809814453	-12.3456163406372	-0.0751601681113243	5.53707432118244E-05	-0.123084515333176
-7.73978328704834	-7.57387971878052	-12.3408708572388	-0.0750967711210251	-5.47713825653773E-05	-0.123165644705296
-7.7373628616333	-7.56733369827271	-12.342022895813	-0.0752284303307533	0.000108314634417184	-0.123226635158062
-7.7356481552124	-7.56894588470459	-12.3507585525513	-0.0752880722284317	-9.60883262450807E-05	-0.123213164508343
-7.73441553115845	-7.56612825393677	-12.3412351608276	-0.0753207504749298	4.76557834190317E-05	-0.123286314308643
-7.73365497589111	-7.5605902671814	-12.342399597168	-0.0753840804100037	-0.000130422442452982	-0.123293094336987
-7.73270750045776	-7.56031847000122	-12.3394441604614	-0.0753082856535912	-7.25462305126712E-05	-0.123437866568565
-7.73340129852295	-7.55893421173096	-12.3462629318237	-0.0754583179950714	-5.212041651248E-05	-0.123338587582111
-7.73129653930664	-7.55636501312256	-12.3352499008179	-0.0754612311720848	-0.000152816806803457	-0.123526871204376
-7.73783588409424	-7.55523109436035	-12.3487815856934	-0.0754999965429306	-0.000182454183232039	-0.123477898538113
-7.7293701171875	-7.55435705184937	-12.3437414169312	-0.0754830986261368	-0.000388054962968454	-0.12357559800148
-7.73888206481934	-7.55094480514526	-12.3427286148071	-0.0755702555179596	-0.000334526732331142	-0.123575635254383
-7.73721170425415	-7.5482873916626	-12.3429222106934	-0.0754518210887909	-0.000472228421131149	-0.123572781682014
-7.73547124862671	-7.54719734191895	-12.3505716323853	-0.0753372684121132	-0.000557334395125508	-0.123745083808899
-7.73954057693481	-7.54621839523315	-12.3497562408447	-0.0754582732915878	-0.000520050001796335	-0.123727202415466
-7.74033546447754	-7.54940366744995	-12.3517808914185	-0.0754222348332405	-0.00074232293991372	-0.123802453279495
-7.73915004730225	-7.54855346679688	-12.3490114212036	-0.0753887221217155	-0.000727972132153809	-0.1239368095994
-7.74713039398193	-7.54940319061279	-12.3515205383301	-0.0753891989588737	-0.00081859907368198	-0.123977676033974
-7.74654531478882	-7.55100440979004	-12.3588056564331	-0.0752029791474342	-0.00100077595561743	-0.124189771711826
-7.75180244445801	-7.54998302459717	-12.3587827682495	-0.0752905234694481	-0.000943768362049013	-0.124283291399479
-7.75729465484619	-7.55392789840698	-12.3589553833008	-0.0752320438623428	-0.00112494686618447	-0.12430065125227
-7.75849771499634	-7.5552396774292	-12.3552503585815	-0.0751423835754395	-0.00118055695202202	-0.124549135565758
-7.76491022109985	-7.55538177490234	-12.3637886047363	-0.0750996097922325	-0.00129268725868315	-0.124561108648777
-7.76680135726929	-7.55979681015015	-12.3663558959961	-0.0750620141625404	-0.00144660484511405	-0.124765194952488
-7.77639961242676	-7.55921077728271	-12.3710641860962	-0.0750772431492805	-0.00134264363441616	-0.124890439212322
-7.77921056747437	-7.55937242507935	-12.3727607727051	-0.0750138238072395	-0.00169170321896672	-0.124988205730915
-7.78732395172119	-7.56135988235474	-12.3666925430298	-0.0750135630369186	-0.00167211820371449	-0.125216767191887
-7.78993558883667	-7.56136131286621	-12.3875150680542	-0.0749464184045792	-0.00187918089795858	-0.12522529065609
-7.78982830047607	-7.56434440612793	-12.3779201507568	-0.0749268010258675	-0.00200272537767887	-0.12543049454689
-7.80011415481567	-7.56058692932129	-12.3876132965088	-0.074852466583252	-0.00206080218777061	-0.125484421849251
-7.79798603057861	-7.56292963027954	-12.3859748840332	-0.0747832804918289	-0.00229175738058984	-0.125643014907837
-7.80652761459351	-7.56456661224365	-12.3920574188232	-0.0748712494969368	-0.00226096739061177	-0.125728145241737
-7.81183767318726	-7.56696701049805	-12.395058631897	-0.0748499780893326	-0.00248600938357413	-0.125776872038841
-7.81090688705444	-7.56820487976074	-12.3951139450073	-0.0746473670005798	-0.00261732377111912	-0.126012280583382
-7.81844615936279	-7.56611919403076	-12.4047613143921	-0.0746356323361397	-0.00263228151015937	-0.126070261001587
-7.82499694824219	-7.57490110397339	-12.407114982605	-0.074542909860611	-0.00277537945657969	-0.126182556152344
-7.82600736618042	-7.57596731185913	-12.4093456268311	-0.0745620280504227	-0.00267379428260028	-0.126308903098106
-7.83480215072632	-7.57366180419922	-12.4055328369141	-0.0745790973305702	-0.00274463137611747	-0.126405730843544
-7.83409690856934	-7.57752418518066	-12.4132919311523	-0.0743799358606339	-0.00294689298607409	-0.126501679420471
-7.83613204956055	-7.57865333557129	-12.4243421554565	-0.0744016021490097	-0.00291108619421721	-0.126671686768532
-7.84149169921875	-7.58362579345703	-12.4271087646484	-0.0744258314371109	-0.00292457081377506	-0.126632362604141
-7.84587574005127	-7.58253860473633	-12.4246273040771	-0.0743608847260475	-0.00299707963131368	-0.126849427819252
-7.84757804870605	-7.58235502243042	-12.4338521957397	-0.0743498429656029	-0.0030102850869298	-0.12687560915947
-7.84637784957886	-7.58532810211182	-12.43483543396	-0.0742905512452126	-0.0030638154130429	-0.126958563923836
-7.85355949401855	-7.58560800552368	-12.4364757537842	-0.0743481516838074	-0.00293727358803153	-0.127042502164841
-7.8498706817627	-7.58611297607422	-12.4386005401611	-0.0743401125073433	-0.00306469528004527	-0.127144008874893
-7.85537338256836	-7.5825252532959	-12.4411430358887	-0.0744228139519691	-0.00295861391350627	-0.127206847071648
-7.84938192367554	-7.58653497695923	-12.4495792388916	-0.0743375271558762	-0.00296390010043979	-0.127211421728134
-7.85207748413086	-7.58017301559448	-12.4414834976196	-0.0744764357805252	-0.00290583935566247	-0.127281919121742
-7.85050630569458	-7.57702398300171	-12.4476747512817	-0.0744811519980431	-0.00285924156196415	-0.127219974994659
-7.84487247467041	-7.5773549079895	-12.4403848648071	-0.0745290294289589	-0.00288931396789849	-0.127349883317947
-7.84310531616211	-7.57265615463257	-12.4478712081909	-0.0747112929821014	-0.00279799778945744	-0.127229422330856
-7.83660936355591	-7.57092332839966	-12.444260597229	-0.0746284872293472	-0.00285359867848456	-0.127260461449623
-7.83249568939209	-7.56192350387573	-12.4444208145142	-0.0746850818395615	-0.00283320667222142	-0.12725841999054
-7.83360385894775	-7.56511354446411	-12.4420251846313	-0.0748303532600403	-0.00276357331313193	-0.127219989895821
-7.82600402832031	-7.55984020233154	-12.4435796737671	-0.0747791305184364	-0.00260522565804422	-0.127266213297844
-7.8287672996521	-7.55657720565796	-12.4379768371582	-0.0749543681740761	-0.00263871299102902	-0.127164155244827
-7.81843423843384	-7.55504560470581	-12.4439792633057	-0.0749173238873482	-0.00263102701865137	-0.127184465527534
-7.81646680831909	-7.54912328720093	-12.4465379714966	-0.0750300660729408	-0.00249758153222501	-0.127168372273445
-7.81808376312256	-7.55288314819336	-12.4369831085205	-0.0750442743301392	-0.00243256008252501	-0.127145558595657
-7.81276512145996	-7.54554128646851	-12.4361743927002	-0.0750444382429123	-0.00233480590395629	-0.127207145094872
-7.81231784820557	-7.54847955703735	-12.4350957870483	-0.0751242488622665	-0.00232190429233015	-0.127121701836586
-7.80771255493164	-7.54452085494995	-12.4350290298462	-0.0752071589231491	-0.00216814922168851	-0.127211824059486
-7.8080906867981	-7.54080247879028	-12.4316663742065	-0.0752475559711456	-0.00207906379364431	-0.127082228660583
-7.79992389678955	-7.53985738754272	-12.434250831604	-0.0752555504441261	-0.00211468059569597	-0.127163738012314
-7.80174922943115	-7.54087734222412	-12.4311208724976	-0.0753842294216156	-0.00190000387374312	-0.127210021018982
-7.80001735687256	-7.54160594940186	-12.4418020248413	-0.0752850323915482	-0.0018411714117974	-0.12712849676609
-7.7973895072937	-7.53937387466431	-12.4281759262085	-0.0754245743155479	-0.00181103474460542	-0.127221405506134
-7.79802942276001	-7.53768634796143	-12.4309310913086	-0.0753978341817856	-0.00163679441902786	-0.127190157771111
-7.78958988189697	-7.5372142791748	-12.430344581604	-0.0754059031605721	-0.00165909598581493	-0.127308070659637
-7.78967475891113	-7.53556346893311	-12.435320854187	-0.0755010694265366	-0.00151900376658887	-0.127244681119919
-7.78881120681763	-7.53762578964233	-12.4281511306763	-0.0755621567368507	-0.00143902644049376	-0.127229958772659
-7.78595066070557	-7.53303575515747	-12.4186687469482	-0.0755610540509224	-0.00132562755607069	-0.127267137169838
-7.79042339324951	-7.53431558609009	-12.4255895614624	-0.0756092891097069	-0.00122552516404539	-0.127270296216011
-7.78181934356689	-7.53537750244141	-12.4265871047974	-0.0756537467241287	-0.00114100961945951	-0.127345517277718
-7.78562450408936	-7.53198575973511	-12.4178314208984	-0.0757406949996948	-0.00101987808011472	-0.127259850502014
-7.77967548370361	-7.53129959106445	-12.4156618118286	-0.0757277980446815	-0.00104143377393484	-0.127319723367691
-7.77939605712891	-7.52960920333862	-12.4234247207642	-0.075759120285511	-0.000964400242082775	-0.127373859286308
-7.78150796890259	-7.53028678894043	-12.4199361801147	-0.0758320018649101	-0.000859712949022651	-0.127248391509056
-7.77773809432983	-7.52836751937866	-12.4143371582031	-0.07583899050951	-0.000877278798725456	-0.127323761582375
-7.77761650085449	-7.5272798538208	-12.4136581420898	-0.0758278146386147	-0.000741915660910308	-0.127289161086082
-7.77732515335083	-7.53071212768555	-12.4120035171509	-0.0759134665131569	-0.000765605771448463	-0.127264961600304
-7.77883005142212	-7.53214550018311	-12.4094762802124	-0.0758487209677696	-0.000634356401860714	-0.127308085560799
-7.77732610702515	-7.53099918365479	-12.4071493148804	-0.0758887901902199	-0.000533428101334721	-0.127168506383896
-7.77738428115845	-7.53192949295044	-12.3962430953979	-0.0758463367819786	-0.000530476507265121	-0.127328053116798
-7.7796688079834	-7.53354644775391	-12.4072942733765	-0.0759148970246315	-0.000422748766141012	-0.127208322286606
-7.77747774124146	-7.54000043869019	-12.3985223770142	-0.0758228003978729	-0.000476779299788177	-0.127204716205597
-7.7811541557312	-7.53632116317749	-12.3945617675781	-0.0758142843842506	-0.000277070270385593	-0.127129182219505
-7.77887105941772	-7.5416202545166	-12.393536567688	-0.0757402926683426	-0.000341675477102399	-0.127153813838959
-7.77988481521606	-7.54445505142212	-12.3973770141602	-0.0757165402173996	-0.000248489144723862	-0.127193629741669
-7.78603792190552	-7.5483455657959	-12.3966016769409	-0.0757564529776573	-0.00012887199409306	-0.1270841807127
-7.78209829330444	-7.55219650268555	-12.3907880783081	-0.0755927413702011	-0.000238452354096808	-0.127108171582222
-7.78510427474976	-7.55010175704956	-12.3966932296753	-0.0756298527121544	-5.95639066887088E-05	-0.127094984054565
-7.7885479927063	-7.56143140792847	-12.3937692642212	-0.0755526423454285	-0.000114554735773709	-0.127117827534676
-7.79044580459595	-7.5597095489502	-12.3929662704468	-0.0754370763897896	8.32322039059363E-05	-0.127105921506882
-7.79536056518555	-7.56249475479126	-12.395655632019	-0.0755742639303207	4.46287376689725E-05	-0.127042979001999
-7.79093933105469	-7.56513690948486	-12.4017124176025	-0.0753558427095413	-3.00743931802572E-06	-0.127099215984344
-7.79083395004272	-7.56667041778564	-12.3967332839966	-0.0754629671573639	0.000216195054235868	-0.127006813883781
-7.79358863830566	-7.57168340682983	-12.3917999267578	-0.0753847882151604	0.000107190367998555	-0.127028658986092
-7.79163360595703	-7.56851530075073	-12.3956651687622	-0.0753936320543289	0.000253676174907014	-0.127001062035561
-7.79046058654785	-7.57228708267212	-12.4012298583984	-0.0754190236330032	0.000134902627905831	-0.126873284578323
-7.78913402557373	-7.57368850708008	-12.392786026001	-0.0754565894603729	0.000373402901459485	-0.126858785748482
-7.78387403488159	-7.57016134262085	-12.4054088592529	-0.0753763914108276	0.000247595016844571	-0.126677468419075
-7.78717517852783	-7.56977796554565	-12.3999061584473	-0.0754960849881172	0.000401472963858396	-0.126689553260803
-7.78515672683716	-7.57089233398438	-12.4081726074219	-0.0753394588828087	0.000321376253850758	-0.126502573490143
-7.77901268005371	-7.56448125839233	-12.4028072357178	-0.0754171013832092	0.000401632772991434	-0.126396164298058
-7.78059053421021	-7.56643724441528	-12.410285949707	-0.07539913803339	0.000480503455037251	-0.126261830329895
-7.76644134521484	-7.56544971466064	-12.4106502532959	-0.0753509402275085	0.000476227374747396	-0.126177817583084
-7.76821517944336	-7.56213235855103	-12.4147920608521	-0.0754899233579636	0.000577318656723946	-0.125981017947197
-7.75866651535034	-7.56172323226929	-12.4188032150269	-0.0753044858574867	0.000483501557027921	-0.125857308506966
-7.75307703018188	-7.55513954162598	-12.4185781478882	-0.0753257423639297	0.000566204835195094	-0.125719845294952
-7.75326871871948	-7.55757427215576	-12.4233808517456	-0.0752558559179306	0.000569007126614451	-0.125614643096924
-7.74611854553223	-7.55053091049194	-12.4285182952881	-0.0751292929053307	0.000659037905279547	-0.125535219907761
-7.74637985229492	-7.55404615402222	-12.4234590530396	-0.0752256959676743	0.000547320058103651	-0.125356763601303
-7.73790836334229	-7.55403423309326	-12.433967590332	-0.0750852972269058	0.000459195318398997	-0.125344336032867
-7.73517990112305	-7.54960823059082	-12.4423627853394	-0.075129047036171	0.000577117316424847	-0.125169008970261
-7.73012971878052	-7.55050039291382	-12.4392414093018	-0.0749580636620522	0.000482611067127436	-0.125065878033638
-7.72717475891113	-7.54587459564209	-12.4429683685303	-0.0749428868293762	0.000468175450805575	-0.12502758204937
-7.72345018386841	-7.54726982116699	-12.4540424346924	-0.0748383700847626	0.000476276909466833	-0.12489441037178
-7.71897888183594	-7.54886960983276	-12.4549417495728	-0.0748457014560699	0.000417645351262763	-0.124898210167885
-7.72022390365601	-7.54800510406494	-12.4589176177979	-0.0747673958539963	0.000543035916052759	-0.124793596565723
-7.71289873123169	-7.54814577102661	-12.4626779556274	-0.0746475383639336	0.00036039567203261	-0.124703854322433
-7.71563005447388	-7.54490041732788	-12.4626178741455	-0.074543409049511	0.000359016412403435	-0.124740287661552
-7.71644973754883	-7.54816436767578	-12.4774398803711	-0.0744715481996536	0.000383284786948934	-0.124624617397785
-7.71108722686768	-7.54851055145264	-12.4679718017578	-0.0744545087218285	0.000303859793348238	-0.124675907194614
-7.71723985671997	-7.54794597625732	-12.4779348373413	-0.0743563547730446	0.000303575536236167	-0.124593980610371
-7.70834255218506	-7.54801225662231	-12.4879322052002	-0.0741829574108124	0.000143108642078005	-0.124649576842785
-7.71209144592285	-7.55049705505371	-12.4942216873169	-0.0741490051150322	0.000190595746971667	-0.12460682541132
-7.71257209777832	-7.55432987213135	-12.4950914382935	-0.0740503072738647	0.000136651724460535	-0.124601654708385
-7.71027135848999	-7.54764413833618	-12.4950294494629	-0.0739203169941902	6.53927199891768E-05	-0.124673992395401
-7.7151517868042	-7.55143451690674	-12.5032453536987	-0.0739140808582306	5.15076317242347E-05	-0.124672822654247
-7.71303701400757	-7.55791187286377	-12.5075578689575	-0.0738549008965492	-9.69947068369947E-05	-0.124705113470554
-7.71644639968872	-7.55499982833862	-12.5056571960449	-0.0737620070576668	3.03440065181348E-05	-0.124676570296288
-7.71919584274292	-7.55648994445801	-12.5062017440796	-0.073661245405674	-0.000133244509925134	-0.124728351831436
-7.71670007705688	-7.55986976623535	-12.5155782699585	-0.0736145079135895	-0.000126494225696661	-0.124858021736145
-7.72159290313721	-7.5639386177063	-12.5099611282349	-0.0736677423119545	-0.000115621143777389	-0.124792642891407
-7.72409057617188	-7.5646767616272	-12.5053558349609	-0.0734571516513824	-0.000241471629124135	-0.124919757246971
-7.72663640975952	-7.56286001205444	-12.5110235214233	-0.073500894010067	-0.000193254119949415	-0.124873019754887
-7.72746181488037	-7.56821346282959	-12.5154657363892	-0.0734166204929352	-0.00033765469561331	-0.125007316470146
-7.73429346084595	-7.56852769851685	-12.5153388977051	-0.0733791366219521	-0.000236352818319574	-0.124976009130478
-7.73120498657227	-7.5706787109375	-12.5161781311035	-0.0732639208436012	-0.000331319868564606	-0.125037088990211
-7.73846101760864	-7.57294511795044	-12.5068292617798	-0.0732922777533531	-0.000372598471585661	-0.125214010477066
-7.74038982391357	-7.57700109481812	-12.5204076766968	-0.0731968134641647	-0.000379850011086091	-0.12513479590416
-7.74230670928955	-7.57711124420166	-12.5110626220703	-0.073227159678936	-0.000460400799056515	-0.125221401453018
-7.75073623657227	-7.576096534729	-12.5173196792603	-0.0732486248016357	-0.000369074958143756	-0.125199317932129
-7.74800586700439	-7.57829523086548	-12.5246963500977	-0.0731028765439987	-0.000526337185874581	-0.125329956412315
-7.75083303451538	-7.58240556716919	-12.5268115997314	-0.0730787664651871	-0.000503242306876928	-0.125385522842407
-7.75222635269165	-7.58404731750488	-12.5200891494751	-0.0731077641248703	-0.000586686772294343	-0.125360757112503
-7.7549877166748	-7.58358860015869	-12.5241203308105	-0.0730308890342712	-0.000657970434986055	-0.125464841723442
-7.75658130645752	-7.58144760131836	-12.5240993499756	-0.0731009617447853	-0.000652390765026212	-0.125484466552734
-7.75832319259644	-7.58787822723389	-12.5287885665894	-0.0730612799525261	-0.00078724609920755	-0.125533878803253
-7.76073312759399	-7.58646440505981	-12.5247259140015	-0.0730132088065147	-0.000730991596356034	-0.125517755746841
-7.76305389404297	-7.58764123916626	-12.5237121582031	-0.0730304047465324	-0.000850974640343338	-0.125598162412643
-7.76293659210205	-7.58713912963867	-12.5362062454224	-0.0728716403245926	-0.000987478415481746	-0.125699609518051
-7.76805353164673	-7.58597707748413	-12.536937713623	-0.0730099901556969	-0.000930800626520067	-0.125743433833122
-7.77106142044067	-7.59377527236938	-12.5417861938477	-0.0729400217533112	-0.00110737013164908	-0.125755339860916
-7.77441930770874	-7.58547115325928	-12.5384998321533	-0.0728640481829643	-0.00106790033169091	-0.125909134745598
-7.77745008468628	-7.58963632583618	-12.5507097244263	-0.0729386135935783	-0.00122173374984413	-0.125871509313583
-7.7761697769165	-7.59137678146362	-12.5482177734375	-0.0728487148880959	-0.00129540963098407	-0.126039385795593
-7.78296041488647	-7.5926251411438	-12.5568895339966	-0.0730048790574074	-0.00123057444579899	-0.125998795032501
-7.78052234649658	-7.59048700332642	-12.5559129714966	-0.0728775709867477	-0.00141603511292487	-0.126071900129318
-7.78456354141235	-7.59109783172607	-12.5652914047241	-0.0729775056242943	-0.00136379629839212	-0.126172542572021
-7.781662940979	-7.59434747695923	-12.5736379623413	-0.0729651227593422	-0.00146402616519481	-0.126165375113487
-7.78354549407959	-7.59081268310547	-12.5658807754517	-0.0729271844029427	-0.00147984817158431	-0.126235798001289
-7.7893533706665	-7.58908843994141	-12.5734796524048	-0.0729940757155418	-0.0014965784503147	-0.126236453652382
-7.78554105758667	-7.59079027175903	-12.5782270431519	-0.0728981494903564	-0.00161133694928139	-0.126338094472885
-7.78835010528564	-7.58596086502075	-12.5808248519897	-0.0730635970830917	-0.00156615278683603	-0.126445397734642
-7.79055404663086	-7.58989286422729	-12.5842332839966	-0.0729919448494911	-0.00164617749396712	-0.126453697681427
-7.78428649902344	-7.58358573913574	-12.578426361084	-0.0731106698513031	-0.00161561323329806	-0.126527220010757
-7.79141902923584	-7.58416604995728	-12.5905361175537	-0.0731462091207504	-0.0017304060747847	-0.126554220914841
-7.78597354888916	-7.58532428741455	-12.5938949584961	-0.0731101408600807	-0.0016643381677568	-0.126613408327103
-7.79062938690186	-7.57800149917603	-12.5914936065674	-0.0731988698244095	-0.00167786737438291	-0.126583576202393
-7.78454685211182	-7.58196830749512	-12.5896787643433	-0.0731832832098007	-0.0017822184599936	-0.126634255051613
-7.78535890579224	-7.57703876495361	-12.5921401977539	-0.0733607634902	-0.00170437002088875	-0.126622051000595
-7.78425264358521	-7.57897329330444	-12.5962181091309	-0.0733615756034851	-0.00184821768198162	-0.1266278475523
-7.78296327590942	-7.57213544845581	-12.5921077728271	-0.0733717679977417	-0.00174267066176981	-0.126673057675362
-7.78629541397095	-7.57102155685425	-12.5963001251221	-0.0733839049935341	-0.00188727164641023	-0.126613423228264
-7.77835845947266	-7.57220935821533	-12.6025266647339	-0.073382169008255	-0.00193100178148597	-0.126722067594528
-7.78280401229858	-7.57295036315918	-12.5969257354736	-0.0734336897730827	-0.0017708339728415	-0.126639917492867
-7.77790069580078	-7.56749963760376	-12.6008262634277	-0.0733624175190926	-0.00191869726404548	-0.126649156212807
-7.77732086181641	-7.56645631790161	-12.5982675552368	-0.0734855532646179	-0.00191999261733145	-0.126718446612358
-7.77806997299194	-7.56738328933716	-12.6098699569702	-0.0733524113893509	-0.00194430933333933	-0.12668439745903
-7.77388763427734	-7.56512451171875	-12.6016511917114	-0.0733657106757164	-0.00207270053215325	-0.126696959137917
-7.77985191345215	-7.56340169906616	-12.6001949310303	-0.0734269693493843	-0.00200478406623006	-0.126653105020523
-7.7754979133606	-7.56463766098022	-12.5983152389526	-0.0732517465949059	-0.00217421492561698	-0.126683861017227
-7.77478265762329	-7.56130456924438	-12.6070337295532	-0.0732731893658638	-0.0022636849898845	-0.126759484410286
-7.77892351150513	-7.56240510940552	-12.6123962402344	-0.0733200460672379	-0.00218892493285239	-0.126703605055809
-7.77732372283936	-7.56441164016724	-12.6029891967773	-0.073175236582756	-0.0023965120781213	-0.126760199666023
-7.77867841720581	-7.55946159362793	-12.6060571670532	-0.0732152983546257	-0.00233914935961366	-0.126799255609512
-7.78436231613159	-7.56189584732056	-12.6062431335449	-0.073139414191246	-0.00249318988062441	-0.126800164580345
-7.78010654449463	-7.56654500961304	-12.6094608306885	-0.0729966685175896	-0.00248494488187134	-0.126899003982544
-7.78732061386108	-7.56753349304199	-12.609504699707	-0.073050431907177	-0.00249609909951687	-0.126893103122711
-7.78717088699341	-7.57222032546997	-12.6101016998291	-0.0729263126850128	-0.00262567051686347	-0.126986652612686
-7.791419506073	-7.5698037147522	-12.6052503585815	-0.0729673579335213	-0.00255685579031706	-0.127094179391861
-7.79507732391357	-7.5737190246582	-12.6078357696533	-0.0728942081332207	-0.00275774369947612	-0.127124339342117
-7.7966742515564	-7.57425260543823	-12.594596862793	-0.0727765709161758	-0.00264002243056893	-0.127276763319969
-7.80137205123901	-7.5754189491272	-12.6008739471436	-0.0727591961622238	-0.00260730879381299	-0.12722609937191
-7.80363941192627	-7.57996559143066	-12.5984487533569	-0.0725938305258751	-0.00282566924579442	-0.127453505992889
-7.80942440032959	-7.58290195465088	-12.5994415283203	-0.072696715593338	-0.00264856545254588	-0.12742380797863
-7.81125020980835	-7.58907318115234	-12.5859003067017	-0.0725928172469139	-0.00274690077640116	-0.127564713358879
-7.81849813461304	-7.58952331542969	-12.5868864059448	-0.0726177394390106	-0.00260478258132935	-0.127622738480568
-7.81482124328613	-7.59397268295288	-12.5850124359131	-0.0724720433354378	-0.00282321218401194	-0.127725377678871
-7.8216724395752	-7.59529590606689	-12.5805616378784	-0.0725565478205681	-0.00270600896328688	-0.127757176756859
-7.82691860198975	-7.59579133987427	-12.5780324935913	-0.072468139231205	-0.00276757846586406	-0.12778277695179
-7.82570743560791	-7.59578323364258	-12.5738248825073	-0.0723350420594215	-0.00281149591319263	-0.127900049090385
-7.83052587509155	-7.59924793243408	-12.5750617980957	-0.0724496990442276	-0.00273555843159556	-0.127883166074753
-7.8289680480957	-7.60290384292603	-12.5661592483521	-0.0723996534943581	-0.00287771201692522	-0.127929344773293
-7.83745861053467	-7.59989309310913	-12.5648546218872	-0.0724483206868172	-0.00270392233505845	-0.128022015094757
-7.83047342300415	-7.60436725616455	-12.5657405853271	-0.0722517594695091	-0.00293228821828961	-0.12803341448307
-7.83822584152222	-7.6047625541687	-12.5586462020874	-0.0723308622837067	-0.00275691249407828	-0.128007471561432
-7.83635091781616	-7.60567235946655	-12.5569086074829	-0.0721711814403534	-0.00288705225102603	-0.128020957112312
-7.83388233184814	-7.60102653503418	-12.5582580566406	-0.0721482634544373	-0.00282348273321986	-0.128145754337311
-7.83672380447388	-7.6084566116333	-12.5633640289307	-0.0721434876322746	-0.00291775399819016	-0.128070741891861
-7.83596038818359	-7.60741376876831	-12.5514507293701	-0.0721419304609299	-0.00288315326906741	-0.128105759620667
-7.83991670608521	-7.6041145324707	-12.5540266036987	-0.0721102654933929	-0.00281905522570014	-0.128096878528595
-7.83645915985107	-7.60609769821167	-12.5522947311401	-0.0720392167568207	-0.00303518329747021	-0.128161996603012
-7.8424277305603	-7.60788249969482	-12.5529384613037	-0.0720695406198502	-0.00275120907463133	-0.128145173192024
-7.83704423904419	-7.60451745986938	-12.5507106781006	-0.0719794705510139	-0.00282120471820235	-0.128067091107368
-7.83786392211914	-7.60487222671509	-12.5390148162842	-0.0720646902918816	-0.00279441336169839	-0.128199890255928
-7.83886384963989	-7.60990428924561	-12.5501861572266	-0.0720300003886223	-0.00279172812588513	-0.128124967217445
-7.83858728408813	-7.60732984542847	-12.5412549972534	-0.0720196664333344	-0.00274684303440154	-0.12812864780426
-7.84191560745239	-7.60546970367432	-12.5457458496094	-0.0720047727227211	-0.00275388197042048	-0.128125265240669
-7.8389892578125	-7.60926103591919	-12.5445985794067	-0.0718686059117317	-0.0027438981924206	-0.128164142370224
-7.84365844726563	-7.61130332946777	-12.5444240570068	-0.072085939347744	-0.00256103300489485	-0.128108978271484
-7.84200143814087	-7.61183214187622	-12.5359029769897	-0.0719645172357559	-0.00267133046872914	-0.128199383616447
-7.8440465927124	-7.60757732391357	-12.5452280044556	-0.0720846205949783	-0.00251827505417168	-0.128197312355042
-7.84417533874512	-7.61273145675659	-12.5467567443848	-0.072042241692543	-0.00260516256093979	-0.128252327442169
-7.84330940246582	-7.60832977294922	-12.5384521484375	-0.0720107331871986	-0.00242769462056458	-0.128218337893486
-7.84395027160645	-7.60810852050781	-12.5422954559326	-0.0720485001802444	-0.00248053693212569	-0.128233790397644
-7.84084844589233	-7.6078200340271	-12.5480632781982	-0.072018638253212	-0.00246238615363836	-0.128341138362885
-7.84062957763672	-7.60916805267334	-12.5408687591553	-0.0721729323267937	-0.00229767919518054	-0.128209590911865
-7.84213304519653	-7.60693025588989	-12.5392580032349	-0.0721596702933311	-0.0023909667506814	-0.128253608942032
-7.83820343017578	-7.60219669342041	-12.5382795333862	-0.0721955299377441	-0.00215334072709084	-0.12827430665493
-7.83599185943604	-7.60481309890747	-12.5471296310425	-0.0722576081752777	-0.00232990575022995	-0.128195509314537
-7.83335781097412	-7.60385370254517	-12.5459756851196	-0.072243832051754	-0.00208583031781018	-0.128282502293587
-7.83107471466064	-7.59810018539429	-12.5483655929565	-0.0723399668931961	-0.00212398963049054	-0.128094971179962
-7.8298282623291	-7.5955982208252	-12.5363216400146	-0.0724190250039101	-0.00217315461486578	-0.128214746713638
-7.83066987991333	-7.59255027770996	-12.5515432357788	-0.0724290013313293	-0.00205495045520365	-0.128058403730392
-7.82277536392212	-7.59408712387085	-12.5434379577637	-0.0725745856761932	-0.00218786904588342	-0.128093034029007
-7.82623863220215	-7.58529806137085	-12.5454168319702	-0.0726037323474884	-0.00209734565578401	-0.127913281321526
-7.81382322311401	-7.58394575119019	-12.5418262481689	-0.0725643485784531	-0.00226352526806295	-0.12791383266449
-7.81547212600708	-7.58047580718994	-12.5479116439819	-0.0726489797234535	-0.00211832555942237	-0.127867221832275
-7.81244325637817	-7.57837104797363	-12.5416765213013	-0.0726439580321312	-0.00218292325735092	-0.12776705622673
-7.81069612503052	-7.57442760467529	-12.5377435684204	-0.0726814866065979	-0.00220142561011016	-0.127820789813995
-7.81381893157959	-7.57518434524536	-12.5441389083862	-0.0727744773030281	-0.00225940626114607	-0.127731919288635
-7.8084831237793	-7.57530212402344	-12.5445756912231	-0.0728200525045395	-0.00227101240307093	-0.127710431814194
-7.81177520751953	-7.57342433929443	-12.5381288528442	-0.0729296132922173	-0.00227539520710707	-0.127602532505989
-7.80497646331787	-7.57267665863037	-12.5423078536987	-0.0728573948144913	-0.00250029284507036	-0.12769578397274
-7.80828237533569	-7.56869268417358	-12.5511445999146	-0.072983980178833	-0.00238804216496646	-0.127660989761353
-7.8070387840271	-7.57348775863647	-12.5442295074463	-0.0729177817702293	-0.00253905658610165	-0.12759256362915
-7.80975770950317	-7.56691360473633	-12.5372619628906	-0.0729423612356186	-0.00249190325848758	-0.127627834677696
-7.8095006942749	-7.57189273834229	-12.5467004776001	-0.0729856416583061	-0.0026995784137398	-0.127543285489082
-7.81359815597534	-7.5725622177124	-12.54323387146	-0.0730681344866753	-0.00259566097520292	-0.127635851502419
-7.81547403335571	-7.57224082946777	-12.5481414794922	-0.0731145814061165	-0.00280512031167746	-0.127471759915352
-7.80972671508789	-7.57326889038086	-12.5417995452881	-0.0729973539710045	-0.00295590981841087	-0.12755098938942
-7.81505823135376	-7.57244777679443	-12.5503244400024	-0.0730784386396408	-0.00290917628444731	-0.127465158700943
-7.81348466873169	-7.57392120361328	-12.5405073165894	-0.0730308145284653	-0.00310027226805687	-0.127427995204926
-7.81883335113525	-7.5709490776062	-12.5435485839844	-0.0730483084917068	-0.00305668055079877	-0.127327963709831
-7.8108811378479	-7.57594728469849	-12.5529794692993	-0.0729304477572441	-0.00339478184469044	-0.127365097403526
-7.81897497177124	-7.57369089126587	-12.5514993667603	-0.0731060206890106	-0.0033326018601656	-0.127225026488304
-7.81748819351196	-7.57388353347778	-12.5504598617554	-0.0728714615106583	-0.00352987577207386	-0.127216517925262
-7.82057189941406	-7.57470464706421	-12.551664352417	-0.0730415508151054	-0.00354999722912908	-0.127142712473869
-7.81950235366821	-7.57900476455688	-12.5476198196411	-0.0729077830910683	-0.00379740679636598	-0.12707944214344
-7.82212162017822	-7.57780742645264	-12.5475168228149	-0.0729336887598038	-0.00374434445984662	-0.127034917473793
-7.81814670562744	-7.57868576049805	-12.5475368499756	-0.0728336647152901	-0.00402864953503013	-0.126909047365189
-7.8228497505188	-7.58082389831543	-12.5454626083374	-0.0728740319609642	-0.003979975823313	-0.126907005906105
-7.82630968093872	-7.58265352249146	-12.545729637146	-0.072757750749588	-0.00418307306244969	-0.126733168959618
-7.82148694992065	-7.58054113388062	-12.5426378250122	-0.0727880001068115	-0.00422598933801055	-0.126759499311447
-7.8303074836731	-7.58853721618652	-12.5485906600952	-0.0727765262126923	-0.004339967854321	-0.126573473215103
-7.82785367965698	-7.58639907836914	-12.5403089523315	-0.072775274515152	-0.00433844421058893	-0.126565009355545
-7.83245658874512	-7.58812761306763	-12.5446586608887	-0.0727401375770569	-0.00460872985422611	-0.126463428139687
-7.83356332778931	-7.59477996826172	-12.5350093841553	-0.0727373063564301	-0.0045787924900651	-0.126553907990456
-7.83771324157715	-7.59268712997437	-12.5387134552002	-0.0727703049778938	-0.00466075539588928	-0.126292690634727
-7.83759498596191	-7.59683752059937	-12.5231370925903	-0.0727863386273384	-0.00484417658299208	-0.126367688179016
-7.83927583694458	-7.59816074371338	-12.537880897522	-0.0728340893983841	-0.0048794480971992	-0.126246407628059
-7.8380069732666	-7.60041332244873	-12.5274028778076	-0.0727788135409355	-0.00501689966768026	-0.126210376620293
-7.8432993888855	-7.60128116607666	-12.5215539932251	-0.0727866888046265	-0.00497028604149818	-0.126065209507942
-7.8405499458313	-7.60387086868286	-12.5290298461914	-0.0728062763810158	-0.00518685206770897	-0.126042425632477
-7.83824777603149	-7.60728645324707	-12.5267848968506	-0.0727763846516609	-0.00522406538948417	-0.125955894589424
-7.84542560577393	-7.60854625701904	-12.5196886062622	-0.0728582590818405	-0.00518107647076249	-0.125745534896851
-7.84116458892822	-7.61023044586182	-12.5202407836914	-0.0727516189217567	-0.00540969194844365	-0.125714659690857
-7.84141540527344	-7.60587215423584	-12.5271348953247	-0.0728518664836884	-0.00539772305637598	-0.125592902302742
-7.83992910385132	-7.61034202575684	-12.5255451202393	-0.0727675780653954	-0.00564519129693508	-0.125473946332932
-7.8403468132019	-7.6107234954834	-12.5160102844238	-0.0728119313716888	-0.00551672279834747	-0.125265449285507
-7.83934020996094	-7.61132478713989	-12.526216506958	-0.0728197321295738	-0.00569810112938285	-0.125190585851669
-7.83537673950195	-7.61135149002075	-12.5282526016235	-0.0727295204997063	-0.00576442526653409	-0.125164955854416
-7.83871841430664	-7.6156120300293	-12.5227203369141	-0.072800800204277	-0.00577116385102272	-0.12482126057148
-7.83609628677368	-7.61141014099121	-12.5141878128052	-0.0727205872535706	-0.00589496456086636	-0.124850884079933
-7.83448266983032	-7.61366653442383	-12.5211763381958	-0.0727566257119179	-0.00589644350111485	-0.124661423265934
-7.83483076095581	-7.61713123321533	-12.5256872177124	-0.0728049352765083	-0.00594066316261888	-0.124584063887596
-7.83656644821167	-7.61714839935303	-12.5215196609497	-0.0728095918893814	-0.00585400871932507	-0.124367572367191
-7.83426141738892	-7.61714744567871	-12.5143251419067	-0.0727425068616867	-0.0059871100820601	-0.124340035021305
-7.83288478851318	-7.61756467819214	-12.5230121612549	-0.0728849619626999	-0.00593630550429225	-0.124196842312813
-7.83229494094849	-7.62034463882446	-12.5124998092651	-0.0727008655667305	-0.00602473225444555	-0.124067217111588
-7.83558320999146	-7.61838006973267	-12.5069999694824	-0.0728525146842003	-0.00598861742764711	-0.12389513105154
-7.83208608627319	-7.62255239486694	-12.5158462524414	-0.0728721469640732	-0.00610565114766359	-0.123800002038479
-7.83228445053101	-7.62157869338989	-12.510796546936	-0.0729341208934784	-0.00602543354034424	-0.123739361763
-7.83262968063354	-7.62039089202881	-12.5060195922852	-0.0729555562138557	-0.00614415667951107	-0.123497523367405
-7.82800531387329	-7.61893558502197	-12.5031032562256	-0.0728998929262161	-0.00624068407341838	-0.123436473309994
-7.82696771621704	-7.6145806312561	-12.5100927352905	-0.073070615530014	-0.00621413672342896	-0.123257711529732
-7.82409763336182	-7.62024784088135	-12.5027465820313	-0.0729433670639992	-0.00626767706125975	-0.123153686523438
-7.82418203353882	-7.61317253112793	-12.5041036605835	-0.0730815529823303	-0.00617423420771956	-0.123051069676876
-7.81936740875244	-7.61460494995117	-12.504789352417	-0.0731312409043312	-0.00642387475818396	-0.122880086302757
-7.81536340713501	-7.61351203918457	-12.503080368042	-0.0731541365385056	-0.00644717179238796	-0.122834719717503
-7.81832790374756	-7.61137056350708	-12.5025997161865	-0.0732195749878883	-0.00640822108834982	-0.122675329446793
-7.81228828430176	-7.61138820648193	-12.4985647201538	-0.0731903538107872	-0.0065606334246695	-0.122590973973274
-7.81105995178223	-7.6071457862854	-12.4991006851196	-0.0732713490724564	-0.00649056537076831	-0.12249918282032
-7.81081581115723	-7.60781764984131	-12.5054740905762	-0.0732797905802727	-0.00662650493904948	-0.122455567121506
-7.81160306930542	-7.60654592514038	-12.5025129318237	-0.0733588859438896	-0.00643432373180985	-0.122385516762733
-7.80649423599243	-7.60514783859253	-12.4971866607666	-0.0734632983803749	-0.00669253896921873	-0.122190870344639
-7.80428838729858	-7.60479211807251	-12.493504524231	-0.0735272988677025	-0.00658000819385052	-0.122186042368412
-7.80501079559326	-7.60401916503906	-12.5013780593872	-0.073575921356678	-0.00662681832909584	-0.122005432844162
-7.79546022415161	-7.60127115249634	-12.4942779541016	-0.0735495537519455	-0.00669046444818377	-0.121972598135471
-7.79596567153931	-7.59417343139648	-12.4970960617065	-0.0736682787537575	-0.00666384259238839	-0.121821962296963
-7.78615617752075	-7.59852123260498	-12.5032138824463	-0.0735964849591255	-0.00694756908342242	-0.121785342693329
-7.79011487960815	-7.59342765808105	-12.5018033981323	-0.0737960413098335	-0.00676217721775174	-0.121650002896786
-7.78514814376831	-7.5951132774353	-12.4901943206787	-0.0737448334693909	-0.00690517295151949	-0.121518939733505
-7.78012800216675	-7.58581733703613	-12.4964036941528	-0.0737784579396248	-0.00693395873531699	-0.121525131165981
-7.78034543991089	-7.58395338058472	-12.5090408325195	-0.0738297551870346	-0.00707919616252184	-0.121356137096882
-7.77224206924438	-7.5860333442688	-12.4947175979614	-0.0738015547394753	-0.00712925940752029	-0.121277764439583
-7.7763786315918	-7.57989931106567	-12.4970111846924	-0.0738671496510506	-0.0070488266646862	-0.121247030794621
-7.77516269683838	-7.58425426483154	-12.4969272613525	-0.0738070383667946	-0.00724930921569467	-0.121158048510551
-7.76909255981445	-7.58263778686523	-12.5042781829834	-0.0738832578063011	-0.00726289534941316	-0.121179416775703
-7.77199649810791	-7.58190298080444	-12.497917175293	-0.0738679021596909	-0.00728836702182889	-0.121062137186527
-7.76818752288818	-7.58073759078979	-12.4946517944336	-0.0737800076603889	-0.00741500174626708	-0.121050491929054
-7.76930093765259	-7.58146858215332	-12.4962348937988	-0.0738829001784325	-0.00740809412673116	-0.120871856808662
-7.76641464233398	-7.58690929412842	-12.4946441650391	-0.0737915113568306	-0.00752943428233266	-0.120931796729565
-7.77260637283325	-7.58428525924683	-12.497257232666	-0.0738233923912048	-0.00742558343335986	-0.120865985751152
-7.77023077011108	-7.58618688583374	-12.4945707321167	-0.0737479478120804	-0.00763273052871227	-0.120861247181892
-7.77313852310181	-7.59018516540527	-12.4922866821289	-0.0738455653190613	-0.00756081799045205	-0.120911158621311
-7.77209377288818	-7.59047079086304	-12.493221282959	-0.0736964493989944	-0.00772781856358051	-0.120840102434158
-7.77455377578735	-7.58951997756958	-12.4826774597168	-0.0737981423735619	-0.00762701174244285	-0.120890393853188
-7.77188920974731	-7.5917501449585	-12.4985256195068	-0.0737824812531471	-0.00778628839179873	-0.120870679616928
-7.7704176902771	-7.59253740310669	-12.4912948608398	-0.0737266093492508	-0.00777900218963623	-0.120862610638142
-7.77819871902466	-7.59304904937744	-12.4897317886353	-0.0738108605146408	-0.00776243908330798	-0.120792761445045
-7.77465486526489	-7.59258890151978	-12.4907541275024	-0.0736416950821877	-0.00794046558439732	-0.120909534394741
-7.77714204788208	-7.59026861190796	-12.4963407516479	-0.0738166645169258	-0.0079310517758131	-0.120874173939228
-7.77758121490479	-7.5936131477356	-12.4860763549805	-0.0736654028296471	-0.00810417626053095	-0.120800860226154
-7.7807559967041	-7.59188318252563	-12.4856233596802	-0.0737932845950127	-0.00798149406909943	-0.120896451175213
-7.77610874176025	-7.59141206741333	-12.4857444763184	-0.0737417489290237	-0.00825934950262308	-0.120859742164612
-7.77767896652222	-7.59468364715576	-12.4834356307983	-0.0738271251320839	-0.0081163551658392	-0.120867744088173
-7.78351354598999	-7.59164476394653	-12.4775094985962	-0.0738465562462807	-0.00816959422081709	-0.120775759220123
-7.77989673614502	-7.58953714370728	-12.4736804962158	-0.0736785009503365	-0.00827745534479618	-0.120934084057808
-7.78209972381592	-7.59390592575073	-12.4740228652954	-0.0739108771085739	-0.00824763160198927	-0.12077421694994
-7.7838249206543	-7.59471082687378	-12.4647169113159	-0.0738679394125938	-0.00842998642474413	-0.12083450704813
-7.787672996521	-7.59382343292236	-12.4603586196899	-0.0739387050271034	-0.00831451639533043	-0.120866328477859
-7.78575563430786	-7.59294986724854	-12.4555625915527	-0.0738874971866608	-0.00853748340159655	-0.120865531265736
-7.7895040512085	-7.59543943405151	-12.4506158828735	-0.0739062801003456	-0.00850323494523764	-0.120939157903194
-7.79187488555908	-7.59747314453125	-12.4540309906006	-0.0739642009139061	-0.00853189639747143	-0.120851993560791
-7.79177761077881	-7.59557437896729	-12.4370784759521	-0.0739508643746376	-0.00864080619066954	-0.120929598808289
-7.79691123962402	-7.59773015975952	-12.4407043457031	-0.0740641951560974	-0.00858743209391832	-0.120922401547432
-7.79360437393188	-7.60037803649902	-12.4430704116821	-0.0740148425102234	-0.00885146763175726	-0.121031448245049
-7.7982029914856	-7.60017824172974	-12.4418544769287	-0.0740791037678719	-0.00878842081874609	-0.121017083525658
-7.79961538314819	-7.60174894332886	-12.4446411132813	-0.0741081461310387	-0.00885525997728109	-0.12106878310442
[truncated: 10,153 more rows]
