# Supplementary material for: Identification of Haptic Based Guiding Using Hard Reins
Source: PLoS One. 2015 Jul 22;10(7):e0132020. doi: 10.1371/journal.pone.0132020 (PMC4511788; doi:10.1371/journal.pone.0132020)
Supplement: S5 File — (ZIP) [file pone.0132020.s005.zip › Exp2_ForceData1/Subject1/path1/T6.csv]

Force X (N)	Force Y (N)	Force Z (N)	Torque X (N-m)	Torque Y (N-m)	Torque Z (N-m)	Frequency = 10000	Averaging Level = 16	F/T Serial Number = FT11772	Time Started = 19/02/2013 12:38:12
-6.2260217666626	-6.92484951019287	-10.9523782730103	-0.11344163864851	0.00764635670930147	-0.110437802970409
-6.22055578231812	-6.91920328140259	-10.939980506897	-0.11357544362545	0.00757293030619621	-0.110557958483696
-6.22982740402222	-6.92764854431152	-10.9521312713623	-0.113584138453007	0.00763432495296001	-0.110588386654854
-6.22742891311646	-6.92405271530151	-10.9488840103149	-0.113541007041931	0.00757392309606075	-0.110613442957401
-6.23113965988159	-6.92466974258423	-10.9490652084351	-0.113702148199081	0.00757970055565238	-0.110747717320919
-6.23310470581055	-6.92824983596802	-10.9487648010254	-0.113673180341721	0.00773248123005033	-0.110753908753395
-6.23317956924438	-6.92948055267334	-10.943642616272	-0.113801933825016	0.00764028308913112	-0.110857076942921
-6.24154090881348	-6.93022155761719	-10.9450778961182	-0.113757118582726	0.00771603267639875	-0.110890224575996
-6.23679828643799	-6.92997932434082	-10.9361667633057	-0.113789938390255	0.00784519501030445	-0.110935300588608
-6.24152660369873	-6.93233776092529	-10.9342813491821	-0.113993220031261	0.00783244799822569	-0.111019097268581
-6.24685144424438	-6.93325901031494	-10.93288230896	-0.113938495516777	0.0079508014023304	-0.110979437828064
-6.24083805084229	-6.93043661117554	-10.9309387207031	-0.114106185734272	0.00799917243421078	-0.110979713499546
-6.25126028060913	-6.93222093582153	-10.9185934066772	-0.114063799381256	0.00801952183246613	-0.111145883798599
-6.24576044082642	-6.93239498138428	-10.9195232391357	-0.114168271422386	0.00814005360007286	-0.111064203083515
-6.24706029891968	-6.93438243865967	-10.9086771011353	-0.11446525156498	0.00816233456134796	-0.111024796962738
-6.25658416748047	-6.93721580505371	-10.9110069274902	-0.114337980747223	0.0083653936162591	-0.111092954874039
-6.24894857406616	-6.93587923049927	-10.8947448730469	-0.114508092403412	0.00832717306911945	-0.111099757254124
-6.25590085983276	-6.93656969070435	-10.8973083496094	-0.114607073366642	0.00844623614102602	-0.111098170280457
-6.2597131729126	-6.93636989593506	-10.889461517334	-0.114623211324215	0.00856297928839922	-0.111049503087997
-6.2563009262085	-6.93382549285889	-10.8854894638062	-0.114884734153748	0.008477290160954	-0.111047148704529
-6.26017093658447	-6.938316822052	-10.8778295516968	-0.11468680948019	0.0086861839517951	-0.111080482602119
-6.2573037147522	-6.93555879592896	-10.8760995864868	-0.114943630993366	0.00864849518984556	-0.110995657742023
-6.26120710372925	-6.93730497360229	-10.871036529541	-0.115040481090546	0.00870215147733688	-0.111024342477322
-6.25779247283936	-6.93339538574219	-10.8671293258667	-0.114929355680943	0.0087395953014493	-0.110987164080143
-6.25715637207031	-6.93822574615479	-10.8599071502686	-0.115080557763577	0.00863974262028933	-0.111007384955883
-6.26182889938354	-6.93864250183105	-10.8647909164429	-0.115151412785053	0.00880024209618568	-0.110936433076859
-6.2569522857666	-6.93202972412109	-10.85080909729	-0.115208774805069	0.00873208977282047	-0.11092958599329
-6.26074123382568	-6.93800926208496	-10.8559465408325	-0.115306690335274	0.00871746987104416	-0.110952109098434
-6.26307392120361	-6.9394702911377	-10.8580121994019	-0.115262299776077	0.00882232002913952	-0.110924951732159
-6.25733852386475	-6.9335880279541	-10.8434019088745	-0.115482933819294	0.00883062090724707	-0.110882289707661
-6.26364803314209	-6.94344663619995	-10.8496265411377	-0.115412250161171	0.00888508651405573	-0.110895268619061
-6.2601113319397	-6.93783092498779	-10.8491554260254	-0.115483351051807	0.00890881754457951	-0.110794879496098
-6.25804853439331	-6.93122339248657	-10.8392009735107	-0.115563966333866	0.00885028205811977	-0.110807247459888
-6.26202249526978	-6.93835210800171	-10.8377170562744	-0.115531347692013	0.00892947800457478	-0.110779859125614
-6.25777864456177	-6.93517827987671	-10.8363542556763	-0.115643285214901	0.00889922492206097	-0.110698647797108
-6.26153182983398	-6.93626546859741	-10.8343076705933	-0.115707769989967	0.00880758184939623	-0.110689707100391
-6.26036977767944	-6.93846797943115	-10.8353481292725	-0.115733742713928	0.00894362293183804	-0.110720708966255
-6.25459909439087	-6.93507862091064	-10.828013420105	-0.115853905677795	0.00884388480335474	-0.110629685223103
-6.26276874542236	-6.93701601028442	-10.8421831130981	-0.115842491388321	0.00890496745705605	-0.110616579651833
-6.25577068328857	-6.93489360809326	-10.8311042785645	-0.115861296653748	0.00888868980109692	-0.110557727515697
-6.26078176498413	-6.93579864501953	-10.8256225585938	-0.115973927080631	0.00887419562786818	-0.110595092177391
-6.26114225387573	-6.93409156799316	-10.840877532959	-0.115949206054211	0.00889869965612888	-0.110611855983734
-6.25751399993896	-6.93299055099487	-10.8279371261597	-0.116108827292919	0.00880927685648203	-0.110570788383484
-6.27188539505005	-6.93683528900146	-10.8379974365234	-0.116053260862827	0.00885351281613112	-0.110584661364555
-6.26066160202026	-6.93256616592407	-10.8301057815552	-0.116086341440678	0.00873593054711819	-0.110596559941769
-6.26813459396362	-6.93774080276489	-10.838005065918	-0.116089656949043	0.00876000709831715	-0.110574454069138
-6.27310276031494	-6.93715286254883	-10.8441162109375	-0.116047337651253	0.00879551284015179	-0.110521830618382
-6.27125692367554	-6.93537855148315	-10.8489770889282	-0.116138838231564	0.00865861214697361	-0.110642276704311
-6.27185773849487	-6.94031476974487	-10.8508882522583	-0.115939393639565	0.00866817496716976	-0.110570833086967
-6.26796579360962	-6.93995571136475	-10.8484754562378	-0.116084411740303	0.0085176769644022	-0.110553674399853
-6.27826452255249	-6.94260692596436	-10.8596658706665	-0.116067439317703	0.0086194034665823	-0.110588572919369
-6.27873659133911	-6.94160652160645	-10.8608312606812	-0.115899480879307	0.00857869815081358	-0.110535949468613
-6.27704954147339	-6.94574499130249	-10.8598613739014	-0.11605890840292	0.00839661713689566	-0.110566593706608
-6.28475952148438	-6.94711446762085	-10.8625078201294	-0.11580141633749	0.00850698631256819	-0.110574007034302
-6.28191184997559	-6.94325113296509	-10.8642139434814	-0.115948684513569	0.00842357892543077	-0.110573083162308
-6.28791904449463	-6.95370817184448	-10.8729133605957	-0.115802049636841	0.00843884237110615	-0.110629476606846
-6.28719282150269	-6.94930553436279	-10.8715133666992	-0.115799218416214	0.00837405119091272	-0.110625699162483
-6.29007816314697	-6.95330381393433	-10.8805284500122	-0.115731075406075	0.00832003727555275	-0.110682561993599
-6.28844308853149	-6.95325708389282	-10.882984161377	-0.115668341517448	0.00840428285300732	-0.110714226961136
-6.28991889953613	-6.95487356185913	-10.8713474273682	-0.115754954516888	0.00825763400644064	-0.110725618898869
-6.29587411880493	-6.95793151855469	-10.8913621902466	-0.115643694996834	0.0083196060732007	-0.110689826309681
-6.29125642776489	-6.95229005813599	-10.8889274597168	-0.115682072937489	0.00830492749810219	-0.110689267516136
-6.30265665054321	-6.95922613143921	-10.8756160736084	-0.115615345537663	0.0083214994519949	-0.110832944512367
-6.29982566833496	-6.95978546142578	-10.8902893066406	-0.115558795630932	0.00833153538405895	-0.110871151089668
-6.30466604232788	-6.96167278289795	-10.8888740539551	-0.115556679666042	0.00822922866791487	-0.110829807817936
-6.30780696868896	-6.96525716781616	-10.8965263366699	-0.115324877202511	0.0082158837467432	-0.110884808003902
-6.30366134643555	-6.96689558029175	-10.8970556259155	-0.115433692932129	0.00815797224640846	-0.111009418964386
-6.31006336212158	-6.97430849075317	-10.8942794799805	-0.115435101091862	0.00820418726652861	-0.11102544516325
-6.32164287567139	-6.97695302963257	-10.9098348617554	-0.11525221914053	0.00826445315033197	-0.111024118959904
-6.31440734863281	-6.97377920150757	-10.8979091644287	-0.115382678806782	0.00822842866182327	-0.111198395490646
-6.32354736328125	-6.98206949234009	-10.8996534347534	-0.115305438637733	0.00829336792230606	-0.111228279769421
-6.32792901992798	-6.98343229293823	-10.9061450958252	-0.115265041589737	0.00835868343710899	-0.111164517700672
-6.32643747329712	-6.98399829864502	-10.8989763259888	-0.115431353449821	0.00830061640590429	-0.111346550285816
-6.33419370651245	-6.9957103729248	-10.8945550918579	-0.115267626941204	0.00845719967037439	-0.111393965780735
-6.33344554901123	-6.98919153213501	-10.8953838348389	-0.11525372415781	0.0084263738244772	-0.111429236829281
-6.34130764007568	-6.99020051956177	-10.8953380584717	-0.115308336913586	0.00845532584935427	-0.111535057425499
-6.34172201156616	-6.99549055099487	-10.9030895233154	-0.115123957395554	0.00852582976222038	-0.11153631657362
-6.33896398544312	-6.99452543258667	-10.8951807022095	-0.115294009447098	0.0084729976952076	-0.111608184874058
-6.34837293624878	-6.99772787094116	-10.9034366607666	-0.115262195467949	0.00854071229696274	-0.111674062907696
-6.34566783905029	-6.99354267120361	-10.9085483551025	-0.115231961011887	0.00857804995030165	-0.111723050475121
-6.34386730194092	-6.99685525894165	-10.8994102478027	-0.115269176661968	0.00847961567342281	-0.111809872090816
-6.34131622314453	-6.99325656890869	-10.905387878418	-0.115284033119678	0.00852802582085133	-0.111737616360188
-6.33215236663818	-6.98611497879028	-10.9086999893188	-0.115391261875629	0.00841221772134304	-0.111675105988979
-6.32873153686523	-6.98711109161377	-10.9076595306396	-0.115402542054653	0.00854718592017889	-0.111701592803001
-6.32351779937744	-6.97330284118652	-10.8802881240845	-0.11578556150198	0.00879194680601358	-0.111587978899479
-6.33364057540894	-6.9784574508667	-10.8856334686279	-0.115815304219723	0.00880473479628563	-0.111622542142868
-6.32683277130127	-6.98519086837769	-10.9035234451294	-0.115688778460026	0.0088303666561842	-0.111833952367306
-6.32472562789917	-6.9828724861145	-10.9073352813721	-0.115718230605125	0.00893395487219095	-0.111952371895313
-6.33263397216797	-6.98851585388184	-10.9372024536133	-0.115468107163906	0.00894918572157621	-0.112051755189896
-6.32047891616821	-6.98520421981812	-10.9471740722656	-0.11547464132309	0.00897258333861828	-0.112154148519039
-6.33138084411621	-6.98818922042847	-10.9487724304199	-0.115590319037437	0.00894842203706503	-0.112301722168922
-6.3312292098999	-6.98953151702881	-10.9747276306152	-0.115470595657825	0.00899474415928125	-0.112467370927334
-6.3251314163208	-6.99282884597778	-10.9660177230835	-0.115726202726364	0.00894632376730442	-0.112494222819805
-6.33445596694946	-6.98822402954102	-10.97496509552	-0.115649029612541	0.00899271387606859	-0.112626202404499
-6.32726049423218	-6.984459400177	-10.9682874679565	-0.11564514040947	0.00911117158830166	-0.11264306306839
-6.32730197906494	-6.98641967773438	-10.9596834182739	-0.11590102314949	0.00924263522028923	-0.112658739089966
-6.33870363235474	-6.98318243026733	-10.9698696136475	-0.115602016448975	0.00944850314408541	-0.112667962908745
-6.32323169708252	-6.97579431533813	-10.9584913253784	-0.115764625370502	0.00937928725033998	-0.112804658710957
-6.32676601409912	-6.97837495803833	-10.9662742614746	-0.115905299782753	0.0093639912083745	-0.112868435680866
-6.33574438095093	-6.97465229034424	-10.975848197937	-0.115701705217361	0.00945345871150494	-0.112915351986885
-6.32635593414307	-6.96890020370483	-10.9827270507813	-0.115899734199047	0.00928169675171375	-0.113038301467896
-6.3327841758728	-6.97371482849121	-10.9934568405151	-0.115853697061539	0.00929595809429884	-0.113173834979534
-6.32814073562622	-6.96666717529297	-10.9935054779053	-0.11586955934763	0.00928132701665163	-0.113241694867611
-6.33283758163452	-6.96608686447144	-10.9872159957886	-0.116115719079971	0.00932583957910538	-0.113392725586891
-6.33644580841064	-6.96973371505737	-10.9982643127441	-0.115949630737305	0.00948140770196915	-0.113501898944378
-6.32974052429199	-6.96466207504272	-10.99049949646	-0.116127602756023	0.00953639671206474	-0.113607473671436
-6.33727741241455	-6.96610641479492	-10.9900684356689	-0.116319239139557	0.00963713228702545	-0.113683603703976
-6.33355569839478	-6.96148872375488	-10.9945955276489	-0.116267122328281	0.00981887988746166	-0.113765373826027
-6.33562088012695	-6.96408367156982	-10.9855918884277	-0.116411060094833	0.00963877979665995	-0.113884635269642
-6.33678913116455	-6.96309089660645	-10.9958152770996	-0.116509452462196	0.0097209382802248	-0.113924778997898
-6.33140230178833	-6.96125936508179	-10.9937047958374	-0.116510458290577	0.0099105192348361	-0.114062279462814
-6.33411073684692	-6.95919609069824	-10.9900426864624	-0.116619281470776	0.00978560466319323	-0.114099361002445
-6.33522939682007	-6.95932102203369	-10.998779296875	-0.116532646119595	0.00992206670343876	-0.114216297864914
-6.32842922210693	-6.9548864364624	-10.9901237487793	-0.116633825004101	0.00990971084684134	-0.114238798618317
-6.33452558517456	-6.95791387557983	-10.9887914657593	-0.116630434989929	0.00999506749212742	-0.114321283996105
-6.33182334899902	-6.95423078536987	-10.98512840271	-0.116741150617599	0.0101844239979982	-0.114322073757648
-6.32785129547119	-6.95495748519897	-10.9782228469849	-0.116835758090019	0.0102248918265104	-0.114311620593071
-6.3356556892395	-6.95565128326416	-10.9848337173462	-0.116703279316425	0.0102948043495417	-0.114479705691338
-6.32815599441528	-6.9530611038208	-10.97376537323	-0.116892762482166	0.0104552879929543	-0.114559262990952
-6.33056306838989	-6.95886707305908	-10.9792337417603	-0.116923600435257	0.0104548139497638	-0.114614315330982
-6.33161735534668	-6.95409059524536	-10.9874954223633	-0.116693690419197	0.0105360271409154	-0.114688888192177
-6.32599067687988	-6.95288610458374	-10.9744653701782	-0.116980895400047	0.0105728888884187	-0.114828050136566
-6.33314275741577	-6.95382261276245	-10.9779767990112	-0.116937585175037	0.0106879817321897	-0.11480737477541
-6.32929468154907	-6.95375728607178	-10.9767265319824	-0.117028184235096	0.0107352314516902	-0.114859327673912
-6.32598400115967	-6.95324373245239	-10.9644460678101	-0.117148987948895	0.0106090251356363	-0.114981338381767
-6.33067989349365	-6.95321416854858	-10.9697780609131	-0.117081858217716	0.0108982445672154	-0.115016929805279
-6.32842874526978	-6.94884729385376	-10.9650554656982	-0.117181442677975	0.0109580587595701	-0.114995077252388
-6.32597589492798	-6.94753313064575	-10.9608125686646	-0.117419898509979	0.0108991237357259	-0.115133620798588
-6.33234882354736	-6.94908332824707	-10.9599990844727	-0.117302060127258	0.0110582569614053	-0.115201212465763
-6.32735586166382	-6.94403123855591	-10.952766418457	-0.117505759000778	0.0110360756516457	-0.115245275199413
-6.32924318313599	-6.94348382949829	-10.9537887573242	-0.117624573409557	0.011076869443059	-0.115307494997978
-6.33257436752319	-6.94546699523926	-10.9617776870728	-0.117536708712578	0.0110961776226759	-0.115373715758324
-6.32423686981201	-6.93733882904053	-10.9568195343018	-0.117743745446205	0.0110895298421383	-0.115447849035263
-6.33074474334717	-6.93475008010864	-10.9543285369873	-0.117922239005566	0.0111029073596001	-0.115497954189777
-6.32518005371094	-6.93089485168457	-10.9487237930298	-0.11785900592804	0.0112208602949977	-0.115494020283222
-6.32157802581787	-6.93139362335205	-10.9428863525391	-0.11811288446188	0.0110696982592344	-0.115564547479153
-6.32735252380371	-6.93154191970825	-10.9504280090332	-0.118215873837471	0.0112201105803251	-0.115594394505024
-6.32097768783569	-6.92135810852051	-10.9380378723145	-0.118308082222939	0.0113402046263218	-0.115647986531258
-6.32041931152344	-6.92654180526733	-10.937126159668	-0.118378691375256	0.0112088155001402	-0.115699097514153
-6.31873655319214	-6.92128658294678	-10.9433870315552	-0.118442825973034	0.0112918140366673	-0.115708567202091
-6.31735706329346	-6.91484975814819	-10.948676109314	-0.118539549410343	0.0112493121996522	-0.115785248577595
-6.31880855560303	-6.9201397895813	-10.9454145431519	-0.118596740067005	0.0113560203462839	-0.115888118743896
-6.31404733657837	-6.91572952270508	-10.9342880249023	-0.118796937167645	0.0112519729882479	-0.115895755589008
-6.32094669342041	-6.91710615158081	-10.947681427002	-0.118841588497162	0.0113180698826909	-0.115963317453861
-6.31443691253662	-6.9134578704834	-10.9466028213501	-0.118898659944534	0.0113437278196216	-0.116046279668808
-6.31775522232056	-6.91339588165283	-10.9313325881958	-0.119074128568172	0.0112956892699003	-0.116131164133549
-6.32119226455688	-6.91461658477783	-10.9499883651733	-0.119057938456535	0.0112882349640131	-0.116207182407379
-6.31294631958008	-6.90881109237671	-10.9415264129639	-0.119225591421127	0.0112938405945897	-0.116228073835373
-6.32241058349609	-6.9088020324707	-10.9475002288818	-0.119337640702724	0.0112475901842117	-0.116390265524387
-6.32400226593018	-6.90744018554688	-10.9548139572144	-0.11940985918045	0.0113340280950069	-0.116480313241482
-6.31833839416504	-6.90785264968872	-10.9427490234375	-0.119624838232994	0.0112525383010507	-0.11649376899004
-6.33108615875244	-6.90703916549683	-10.9484758377075	-0.119539558887482	0.0112592978402972	-0.116695918142796
-6.32519149780273	-6.90636777877808	-10.945689201355	-0.119662016630173	0.0112812966108322	-0.116875797510147
-6.32531213760376	-6.90729475021362	-10.9461545944214	-0.119956761598587	0.0112311244010925	-0.116942584514618
-6.33849620819092	-6.90802192687988	-10.9576168060303	-0.11979416012764	0.0112811280414462	-0.117092236876488
-6.32930660247803	-6.90505886077881	-10.9488134384155	-0.120025880634785	0.0110964113846421	-0.117227494716644
-6.33465909957886	-6.9083309173584	-10.9567308425903	-0.120032824575901	0.0111132534220815	-0.117339514195919
-6.33958196640015	-6.9063835144043	-10.964204788208	-0.120075009763241	0.0111178830265999	-0.117385514080524
-6.335862159729	-6.90283536911011	-10.9618968963623	-0.120237186551094	0.010925373993814	-0.117584466934204
-6.34436655044556	-6.90975522994995	-10.9674224853516	-0.120180696249008	0.0109770493581891	-0.11771585047245
-6.34314060211182	-6.90253925323486	-10.9753179550171	-0.120264299213886	0.0109714725986123	-0.117810629308224
-6.34670734405518	-6.90135765075684	-10.9733982086182	-0.120414897799492	0.0108790257945657	-0.117929227650166
-6.34801578521729	-6.9071102142334	-10.9826259613037	-0.120333462953568	0.0109232002869248	-0.117996320128441
-6.34404182434082	-6.9028000831604	-10.9726524353027	-0.120421774685383	0.0107745174318552	-0.118165969848633
-6.35253524780273	-6.90235662460327	-10.9790239334106	-0.120525941252708	0.010782360099256	-0.118289060890675
-6.35173749923706	-6.90345621109009	-10.98876953125	-0.120500110089779	0.0108957746997476	-0.11838910728693
-6.34948587417603	-6.90799617767334	-10.9810943603516	-0.120588816702366	0.0106482123956084	-0.118474908173084
-6.35528087615967	-6.90704917907715	-10.9944486618042	-0.120505973696709	0.0107741402462125	-0.118557915091515
-6.34940099716187	-6.90558624267578	-10.9820175170898	-0.120571710169315	0.0107590360566974	-0.118668355047703
-6.3564019203186	-6.90911865234375	-10.9989919662476	-0.120554178953171	0.0106589961796999	-0.118825376033783
-6.35713863372803	-6.90882205963135	-11.004997253418	-0.12052857875824	0.010760011151433	-0.11883932352066
-6.35351467132568	-6.90738201141357	-10.9998044967651	-0.120641387999058	0.0106477867811918	-0.118963278830051
-6.36360692977905	-6.90815496444702	-11.0078468322754	-0.120474047958851	0.0106769474223256	-0.119076110422611
-6.35951089859009	-6.90717267990112	-11.0130205154419	-0.12056902050972	0.010759805329144	-0.11912576854229
-6.35995721817017	-6.90907716751099	-11.0071611404419	-0.120679780840874	0.0107068940997124	-0.119160026311874
-6.36680936813354	-6.90951681137085	-11.0150165557861	-0.120503097772598	0.0107715437188745	-0.119252488017082
-6.35920715332031	-6.90812206268311	-11.0084781646729	-0.120640262961388	0.0108206793665886	-0.119324393570423
-6.36342573165894	-6.90767097473145	-11.0134372711182	-0.120794139802456	0.0107968943193555	-0.119326867163181
-6.36633777618408	-6.90801000595093	-11.0183610916138	-0.120652586221695	0.0108688334003091	-0.11945017427206
-6.35623168945313	-6.90567255020142	-11.0068922042847	-0.120912939310074	0.0107742147520185	-0.119538217782974
-6.36964797973633	-6.90740060806274	-11.0231990814209	-0.120843224227428	0.0108462944626808	-0.119539715349674
-6.36630392074585	-6.90824556350708	-11.0199356079102	-0.120826065540314	0.0108944159001112	-0.11963701993227
-6.36430549621582	-6.90785217285156	-11.0172719955444	-0.12094970792532	0.0107499565929174	-0.119767263531685
-6.36963367462158	-6.90746021270752	-11.0288934707642	-0.120759688317776	0.0108648305758834	-0.119761794805527
-6.36239814758301	-6.90474224090576	-11.0233211517334	-0.120980218052864	0.01086350902915	-0.119786977767944
-6.36977243423462	-6.90395259857178	-11.0314245223999	-0.12101886421442	0.0108971064910293	-0.119866654276848
-6.37026643753052	-6.90577363967896	-11.0318393707275	-0.120828524231911	0.0109909726306796	-0.11994182318449
-6.36619806289673	-6.9023265838623	-11.0232572555542	-0.121067531406879	0.0109070902690291	-0.119979456067085
-6.37287092208862	-6.90457773208618	-11.0373735427856	-0.120952807366848	0.0110515672713518	-0.12002470344305
-6.36500024795532	-6.89749145507813	-11.0264368057251	-0.121006704866886	0.0110826827585697	-0.120030507445335
-6.36958408355713	-6.90939140319824	-11.027889251709	-0.121118552982807	0.0110435355454683	-0.120112866163254
-6.36935472488403	-6.90415239334106	-11.0352191925049	-0.121047951281071	0.0111916968598962	-0.120053716003895
-6.36551523208618	-6.90005207061768	-11.0269231796265	-0.121235072612762	0.0111630726605654	-0.120116241276264
-6.37260913848877	-6.90593147277832	-11.0294408798218	-0.121081814169884	0.0112614678218961	-0.120147250592709
-6.37011528015137	-6.90251111984253	-11.0288124084473	-0.121129117906094	0.0113794105127454	-0.120131686329842
-6.37051200866699	-6.90331220626831	-11.0162906646729	-0.121305070817471	0.0114335212856531	-0.120186053216457
-6.37321519851685	-6.90796041488647	-11.0288095474243	-0.121192663908005	0.0115948403254151	-0.12014289945364
-6.36822891235352	-6.90352058410645	-11.022011756897	-0.121207281947136	0.0116234458982944	-0.120080262422562
-6.36596584320068	-6.90338945388794	-11.0146007537842	-0.121394239366055	0.011689892038703	-0.12008198350668
-6.37097072601318	-6.90683650970459	-11.0175333023071	-0.121287815272808	0.0119571583345532	-0.120100185275078
-6.36599206924438	-6.90161848068237	-11.0050020217896	-0.121459178626537	0.0119366198778152	-0.119990281760693
-6.3689136505127	-6.90488767623901	-11.0119323730469	-0.121439009904861	0.0119743198156357	-0.119956403970718
-6.36495637893677	-6.90401315689087	-11.0029649734497	-0.121401384472847	0.012232718989253	-0.119927033782005
-6.3589916229248	-6.90387344360352	-10.9908094406128	-0.121601365506649	0.0122340861707926	-0.119856432080269
-6.36422777175903	-6.90421867370605	-11.0046148300171	-0.121543206274509	0.0123490486294031	-0.119815498590469
-6.35968828201294	-6.90039205551147	-10.9958753585815	-0.121552400290966	0.0124477092176676	-0.119758225977421
-6.35875988006592	-6.90472412109375	-10.984751701355	-0.121659360826015	0.0125232897698879	-0.119724281132221
-6.35948038101196	-6.89970207214355	-10.990345954895	-0.12158078700304	0.0127271013334394	-0.119662322103977
-6.35254621505737	-6.90124559402466	-10.9794054031372	-0.121747486293316	0.0127542903646827	-0.119532242417336
-6.36087656021118	-6.90198993682861	-10.9795570373535	-0.121641092002392	0.0127872722223401	-0.119515918195248
-6.3508448600769	-6.90002393722534	-10.9752016067505	-0.121593378484249	0.0129483630880713	-0.119479194283485
-6.35015249252319	-6.90175437927246	-10.9717302322388	-0.121779978275299	0.0129917850717902	-0.119420021772385
-6.3594822883606	-6.90461397171021	-10.9776096343994	-0.121569506824017	0.0131747936829925	-0.119356155395508
-6.34563302993774	-6.89833354949951	-10.9683513641357	-0.121724747121334	0.0131763303652406	-0.119346685707569
-6.3489727973938	-6.90441036224365	-10.9718036651611	-0.121677100658417	0.0132330106571317	-0.11929776519537
-6.35212278366089	-6.90136098861694	-10.9696931838989	-0.121495261788368	0.0134218018501997	-0.119215711951256
-6.34453105926514	-6.90224456787109	-10.9589262008667	-0.121707797050476	0.0133710000663996	-0.119227908551693
-6.35019445419312	-6.90646314620972	-10.9664249420166	-0.121491357684135	0.0135195022448897	-0.119230195879936
-6.34408092498779	-6.90385627746582	-10.9576835632324	-0.121549516916275	0.0134640391916037	-0.119181975722313
-6.35098552703857	-6.90432929992676	-10.9618272781372	-0.121553055942059	0.0136203914880753	-0.119182839989662
-6.34976148605347	-6.90629291534424	-10.9634876251221	-0.121500506997108	0.0136980330571532	-0.11913189291954
-6.344642162323	-6.90604734420776	-10.9498691558838	-0.1215990036726	0.0136037524789572	-0.119183845818043
-6.35136413574219	-6.90909337997437	-10.9618949890137	-0.121496967971325	0.0137349832803011	-0.119114309549332
-6.34514856338501	-6.90488624572754	-10.9606018066406	-0.121544823050499	0.0137796411290765	-0.11918992549181
-6.35390090942383	-6.91184043884277	-10.9590425491333	-0.121500246226788	0.0137808378785849	-0.119305156171322
-6.35238361358643	-6.90916633605957	-10.9521465301514	-0.121489129960537	0.0138134257867932	-0.11920864880085
-6.35615301132202	-6.91235589981079	-10.9570322036743	-0.121557533740997	0.0138471005484462	-0.119318082928658
-6.35488843917847	-6.9123330116272	-10.9576244354248	-0.121480084955692	0.01395826600492	-0.119398579001427
-6.35588884353638	-6.91542625427246	-10.9466161727905	-0.121594533324242	0.0139445345848799	-0.119452111423016
-6.36333227157593	-6.917884349823	-10.95876121521	-0.121557131409645	0.0141001017764211	-0.119525410234928
-6.3571572303772	-6.91876554489136	-10.9482727050781	-0.121714569628239	0.0140797514468431	-0.119571313261986
-6.36910581588745	-6.92065048217773	-10.94859790802	-0.121519632637501	0.0141756022349	-0.119698695838451
-6.36076974868774	-6.91884851455688	-10.9443559646606	-0.121715515851974	0.0141981998458505	-0.119748778641224
-6.37012052536011	-6.92228651046753	-10.9429311752319	-0.12172532081604	0.0143341487273574	-0.119812846183777
-6.36651515960693	-6.92053508758545	-10.942928314209	-0.121757000684738	0.0143621191382408	-0.11977244913578
-6.36742067337036	-6.92204093933105	-10.9454936981201	-0.121899746358395	0.0143584627658129	-0.119898624718189
-6.37004089355469	-6.92141103744507	-10.9464416503906	-0.121779948472977	0.0144361238926649	-0.119922734797001
-6.36615371704102	-6.91814517974854	-10.9355592727661	-0.12202363461256	0.0143923405557871	-0.120017558336258
-6.37572956085205	-6.92151927947998	-10.9436807632446	-0.121999450027943	0.0146190170198679	-0.120010070502758
-6.36490678787231	-6.91320562362671	-10.9341535568237	-0.122087314724922	0.0145549885928631	-0.120074026286602
-6.37181997299194	-6.92460536956787	-10.9358253479004	-0.122068010270596	0.014655320905149	-0.120110593736172
-6.36730337142944	-6.91659927368164	-10.9413957595825	-0.122041635215282	0.0146696148440242	-0.120109163224697
-6.36769151687622	-6.91560077667236	-10.9393997192383	-0.122237883508205	0.0146862175315619	-0.120180077850819
-6.36793231964111	-6.91456604003906	-10.9400606155396	-0.122169531881809	0.0148897133767605	-0.12016599625349
-6.36425304412842	-6.9132661819458	-10.93630027771	-0.122211866080761	0.0147232357412577	-0.12018358707428
-6.36747121810913	-6.91744518280029	-10.9442329406738	-0.122283287346363	0.0149068823084235	-0.120196633040905
-6.35880947113037	-6.90959739685059	-10.9368886947632	-0.122418269515038	0.014890706166625	-0.120194531977177
-6.36277151107788	-6.91437101364136	-10.9423685073853	-0.122424580156803	0.0149090625345707	-0.120247326791286
-6.35727024078369	-6.91040563583374	-10.9391775131226	-0.122475929558277	0.0149896023795009	-0.120192311704159
-6.3557505607605	-6.91288328170776	-10.939621925354	-0.122642666101456	0.0150167690590024	-0.120171800255775
-6.35599136352539	-6.91167068481445	-10.9461498260498	-0.12250804156065	0.0150673966854811	-0.120158702135086
-6.34549522399902	-6.90733337402344	-10.9284658432007	-0.122785188257694	0.0149904545396566	-0.120220743119717
-6.35306978225708	-6.90811395645142	-10.9385585784912	-0.122707471251488	0.0151899717748165	-0.120149582624435
-6.34444236755371	-6.9031834602356	-10.9400854110718	-0.122803010046482	0.015195214189589	-0.120074383914471
-6.3457202911377	-6.9027099609375	-10.9309377670288	-0.122931942343712	0.0151841333135962	-0.1202103048563
-6.34292554855347	-6.89929151535034	-10.929425239563	-0.122902669012547	0.0153013775125146	-0.120116092264652
-6.33792686462402	-6.89733934402466	-10.9295091629028	-0.123113259673119	0.0152618298307061	-0.120068222284317
-6.34306001663208	-6.89699649810791	-10.940637588501	-0.122978262603283	0.015359915792942	-0.120044454932213
-6.33143997192383	-6.89328050613403	-10.9236183166504	-0.123210690915585	0.015317308716476	-0.120094634592533
-6.33763027191162	-6.89860820770264	-10.9315414428711	-0.123179085552692	0.0153854927048087	-0.120061628520489
-6.3313422203064	-6.8893780708313	-10.926983833313	-0.123265534639359	0.0153596103191376	-0.120037384331226
-6.33337354660034	-6.88896465301514	-10.9300870895386	-0.123359955847263	0.0153739210218191	-0.120035246014595
-6.33035659790039	-6.8891339302063	-10.9395389556885	-0.123252704739571	0.0154769914224744	-0.119975879788399
-6.32262516021729	-6.88564586639404	-10.9282732009888	-0.123425520956516	0.0153253292664886	-0.119996771216393
-6.32908535003662	-6.8881516456604	-10.9346837997437	-0.123421527445316	0.0154658649116755	-0.119943752884865
-6.32360076904297	-6.88211965560913	-10.9292831420898	-0.123477093875408	0.0155017701908946	-0.11997152119875
-6.32860851287842	-6.88617038726807	-10.9305047988892	-0.123497329652309	0.0154981417581439	-0.120047122240067
-6.32227802276611	-6.88442707061768	-10.933274269104	-0.123520523309708	0.0154885929077864	-0.119957908987999
-6.32660675048828	-6.88181924819946	-10.931282043457	-0.123595282435417	0.015421524643898	-0.119957946240902
-6.32505369186401	-6.88314771652222	-10.9251518249512	-0.123468309640884	0.0155575219541788	-0.12012192606926
-6.32753562927246	-6.8848876953125	-10.9199495315552	-0.123689971864223	0.0155497593805194	-0.120099566876888
-6.33178520202637	-6.88770437240601	-10.9312648773193	-0.12357036024332	0.0157241374254227	-0.120110653340816
-6.32388353347778	-6.88355779647827	-10.9244194030762	-0.123606026172638	0.0156374368816614	-0.120148457586765
-6.33417367935181	-6.88651609420776	-10.9195127487183	-0.123533308506012	0.0156850051134825	-0.1202722042799
-6.32547521591187	-6.88532114028931	-10.923731803894	-0.123561203479767	0.0156600885093212	-0.12029692530632
-6.33218431472778	-6.88481330871582	-10.9136028289795	-0.123627029359341	0.0157804470509291	-0.120368242263794
-6.33546495437622	-6.88930368423462	-10.9233732223511	-0.123524494469166	0.0157640483230352	-0.120339497923851
-6.33591508865356	-6.88818550109863	-10.9201965332031	-0.123674094676971	0.0157112199813128	-0.120449528098106
-6.33844232559204	-6.89081907272339	-10.9244556427002	-0.12346251308918	0.0157639738172293	-0.120530761778355
-6.33733940124512	-6.89044570922852	-10.9166994094849	-0.123597957193851	0.0156927015632391	-0.120552599430084
-6.34659957885742	-6.89217281341553	-10.9275398254395	-0.123469293117523	0.0157741196453571	-0.120546236634254
-6.34018182754517	-6.88728189468384	-10.9218397140503	-0.123473107814789	0.0156961493194103	-0.12062955647707
-6.34796762466431	-6.89957571029663	-10.9233484268188	-0.123391501605511	0.0158167891204357	-0.120688252151012
-6.35007524490356	-6.89383554458618	-10.9249906539917	-0.123388737440109	0.0156651828438044	-0.120721526443958
-6.35906648635864	-6.89968204498291	-10.9289093017578	-0.123344324529171	0.0157700646668673	-0.120772309601307
-6.35767936706543	-6.89726209640503	-10.9239339828491	-0.123333334922791	0.0158856119960546	-0.120858445763588
-6.36632680892944	-6.90402603149414	-10.9240751266479	-0.123253755271435	0.0158669129014015	-0.1209337413311
-6.36910533905029	-6.90623760223389	-10.9315071105957	-0.123219393193722	0.015956761315465	-0.120940834283829
-6.37137031555176	-6.90637397766113	-10.9208517074585	-0.123222924768925	0.0159769803285599	-0.121005810797215
-6.37658405303955	-6.91195249557495	-10.9246873855591	-0.123118169605732	0.0161070246249437	-0.12107702344656
-6.37727117538452	-6.91085004806519	-10.915020942688	-0.123219035565853	0.0161179769784212	-0.12110897153616
-6.38728666305542	-6.91437959671021	-10.9223976135254	-0.123120933771133	0.0161431021988392	-0.121117495000362
-6.38261556625366	-6.91449642181396	-10.9280157089233	-0.123084262013435	0.0162012614309788	-0.12109313160181
-6.39355707168579	-6.91819143295288	-10.9261474609375	-0.123057290911675	0.0162448566406965	-0.121130645275116
-6.38771820068359	-6.91670989990234	-10.9193887710571	-0.123031310737133	0.0163448490202427	-0.12111159414053
-6.39218473434448	-6.92067956924438	-10.9139776229858	-0.123121693730354	0.0164512358605862	-0.121073849499226
-6.39849662780762	-6.9210729598999	-10.9245958328247	-0.122965313494205	0.0165390223264694	-0.120991744101048
-6.3902530670166	-6.91741323471069	-10.9193067550659	-0.123123325407505	0.0165600944310427	-0.121008321642876
-6.39509963989258	-6.92492866516113	-10.9244565963745	-0.122930593788624	0.0167026501148939	-0.120896734297276
-6.38648176193237	-6.92103862762451	-10.9092302322388	-0.123096980154514	0.0167973712086678	-0.120845951139927
-6.39761161804199	-6.92245483398438	-10.9196109771729	-0.123076066374779	0.0170259904116392	-0.120755605399609
-6.38910865783691	-6.91699504852295	-10.9094610214233	-0.123019896447659	0.0171132106333971	-0.120654620230198
-6.3909330368042	-6.92550468444824	-10.9190073013306	-0.123007208108902	0.0171751622110605	-0.120559357106686
-6.38643360137939	-6.92221069335938	-10.9150514602661	-0.122949041426182	0.0173912588506937	-0.120370157063007
-6.38407516479492	-6.92131090164185	-10.9091215133667	-0.123088732361794	0.0174500532448292	-0.120313540101051
-6.38186836242676	-6.92124462127686	-10.9111022949219	-0.122983582317829	0.0177388209849596	-0.120131634175777
-6.37325048446655	-6.91927766799927	-10.9064483642578	-0.123067378997803	0.0177678782492876	-0.119943283498287
-6.37561464309692	-6.91801500320435	-10.9136896133423	-0.123038232326508	0.0179737322032452	-0.119764782488346
-6.36719274520874	-6.91584825515747	-10.9117488861084	-0.122942358255386	0.0181816946715117	-0.119594648480415
-6.36516094207764	-6.91807842254639	-10.8982849121094	-0.123083099722862	0.0182775463908911	-0.11938264966011
-6.36275577545166	-6.91517114639282	-10.9086656570435	-0.123071521520615	0.0185734182596207	-0.119098015129566
-6.35218143463135	-6.91464567184448	-10.8996686935425	-0.123155266046524	0.0186734702438116	-0.118867225944996
-6.35413455963135	-6.9119119644165	-10.8983144760132	-0.1230304017663	0.0188820753246546	-0.118737772107124
-6.34242343902588	-6.90768146514893	-10.8882026672363	-0.123235248029232	0.019055699929595	-0.118500307202339
-6.34705591201782	-6.90856075286865	-10.8925018310547	-0.123149946331978	0.0193753391504288	-0.118225447833538
-6.3314414024353	-6.90192079544067	-10.8866214752197	-0.123211294412613	0.0194701701402664	-0.117933414876461
-6.32989120483398	-6.9030065536499	-10.8742265701294	-0.123267374932766	0.019751800224185	-0.117681100964546
-6.31888437271118	-6.9000563621521	-10.8783912658691	-0.12315484136343	0.0199123658239841	-0.11737347394228
-6.30831813812256	-6.89610147476196	-10.8678865432739	-0.123360693454742	0.0200535897165537	-0.117175079882145
-6.3108925819397	-6.89349555969238	-10.8672742843628	-0.123253740370274	0.0203605350106955	-0.116821326315403
-6.29356288909912	-6.88551950454712	-10.8628787994385	-0.123375490307808	0.0204404834657907	-0.116519831120968
-6.29399251937866	-6.8912787437439	-10.8536291122437	-0.123425640165806	0.0207012724131346	-0.116296619176865
-6.28035926818848	-6.88400268554688	-10.8447217941284	-0.123458161950111	0.0208106357604265	-0.1159732863307
-6.27855682373047	-6.87940263748169	-10.8469085693359	-0.123522035777569	0.0210529863834381	-0.115664727985859
-6.26818943023682	-6.87785673141479	-10.8370475769043	-0.12352404743433	0.0212280303239822	-0.115369372069836
-6.26587772369385	-6.8771071434021	-10.8317604064941	-0.123618580400944	0.0214229337871075	-0.11513390392065
-6.25753736495972	-6.87265300750732	-10.8229207992554	-0.123624496161938	0.0215709339827299	-0.114780463278294
-6.25248622894287	-6.87228727340698	-10.8272075653076	-0.123776353895664	0.0217004362493753	-0.114508010447025
-6.24163675308228	-6.86825656890869	-10.8147211074829	-0.12371426820755	0.0219659060239792	-0.114265955984592
-6.23798274993896	-6.86783123016357	-10.800443649292	-0.123868502676487	0.0220445115119219	-0.114040531218052
-6.23734760284424	-6.86283779144287	-10.8166761398315	-0.1238102465868	0.0222296342253685	-0.113756440579891
-6.22468709945679	-6.86055183410645	-10.7949657440186	-0.12395828962326	0.022334223613143	-0.113451041281223
-6.22668075561523	-6.85878753662109	-10.8003969192505	-0.123840659856796	0.0224519576877356	-0.113280043005943
-6.21275806427002	-6.85580825805664	-10.7879409790039	-0.123964220285416	0.0225785933434963	-0.112979121506214
-6.2130823135376	-6.85391283035278	-10.7792921066284	-0.124017886817455	0.0227573551237583	-0.112775921821594
-6.2081413269043	-6.85495758056641	-10.7791433334351	-0.124000735580921	0.0229356847703457	-0.112461157143116
-6.20128726959229	-6.85157489776611	-10.7731800079346	-0.124133877456188	0.0229499265551567	-0.112282738089561
-6.19690465927124	-6.85339403152466	-10.7659397125244	-0.124024659395218	0.0232172645628452	-0.1120800152421
-6.19198036193848	-6.84879350662231	-10.7586164474487	-0.124202027916908	0.0232389848679304	-0.111875496804714
-6.19503116607666	-6.85121059417725	-10.7590093612671	-0.124247461557388	0.023468567058444	-0.11163829267025
-6.18363618850708	-6.84542560577393	-10.743185043335	-0.124303363263607	0.0235410537570715	-0.111488252878189
-6.18234539031982	-6.85333585739136	-10.7393779754639	-0.12431013584137	0.023647665977478	-0.111298300325871
-6.17840576171875	-6.84698104858398	-10.7308645248413	-0.12434646487236	0.0237084552645683	-0.111064016819
-6.17543315887451	-6.84926319122314	-10.7337856292725	-0.124475941061974	0.0238013453781605	-0.110935375094414
-6.17017221450806	-6.84607887268066	-10.7253084182739	-0.12449436634779	0.0239155683666468	-0.110755227506161
-6.17626190185547	-6.84697675704956	-10.7269458770752	-0.124459803104401	0.0239148046821356	-0.110752664506435
-6.16742134094238	-6.85006475448608	-10.7220153808594	-0.124638579785824	0.0240398962050676	-0.110490120947361
-6.1713662147522	-6.85128307342529	-10.7224645614624	-0.124646097421646	0.0240692589432001	-0.110406689345837
-6.16473722457886	-6.84874248504639	-10.7232646942139	-0.124705247581005	0.0241374503821135	-0.11030388623476
-6.1722617149353	-6.85109758377075	-10.7218561172485	-0.124631777405739	0.0241007823497057	-0.110264733433723
-6.16092681884766	-6.84944629669189	-10.7132263183594	-0.124742716550827	0.0240478217601776	-0.110126562416553
-6.16609382629395	-6.85130882263184	-10.7229804992676	-0.124826699495316	0.0241457149386406	-0.110041461884975
-6.16517972946167	-6.84868907928467	-10.7180871963501	-0.124793954193592	0.0241022519767284	-0.109987616539001
-6.17190504074097	-6.85240697860718	-10.7278118133545	-0.124904960393906	0.0240944195538759	-0.109925374388695
-6.16566467285156	-6.84802198410034	-10.7172908782959	-0.124850451946259	0.0240975935012102	-0.109899498522282
-6.16776418685913	-6.85313129425049	-10.7188205718994	-0.124958790838718	0.0239780750125647	-0.109905332326889
-6.17001008987427	-6.8529896736145	-10.7206192016602	-0.124852821230888	0.024042833596468	-0.109764583408833
-6.16877031326294	-6.85114765167236	-10.7234973907471	-0.125058948993683	0.0239388532936573	-0.109758131206036
-6.1729588508606	-6.85480928421021	-10.7258110046387	-0.124885737895966	0.0240856651216745	-0.10972736030817
-6.17268848419189	-6.85580539703369	-10.7213039398193	-0.125093385577202	0.0238381419330835	-0.109661601483822
-6.17684412002563	-6.8588662147522	-10.7301330566406	-0.12503157556057	0.0238773487508297	-0.109589241445065
-6.17198324203491	-6.85483169555664	-10.7217617034912	-0.125078707933426	0.023914935067296	-0.109494872391224
-6.17880582809448	-6.85822296142578	-10.7309627532959	-0.124964646995068	0.0237454976886511	-0.109515838325024
-6.17441415786743	-6.86109972000122	-10.7294206619263	-0.125076085329056	0.0237514022737741	-0.109379008412361
-6.1805477142334	-6.86360549926758	-10.7379550933838	-0.124994270503521	0.0236104559153318	-0.109385751187801
-6.17592763900757	-6.86355590820313	-10.7389764785767	-0.125050157308578	0.0235517118126154	-0.109326496720314
-6.18442440032959	-6.86633205413818	-10.7387275695801	-0.124941900372505	0.0234630685299635	-0.109343834221363
-6.18208169937134	-6.8645453453064	-10.7460775375366	-0.124876998364925	0.0233483612537384	-0.109290793538094
-6.183349609375	-6.86883068084717	-10.7435607910156	-0.124933071434498	0.0233239531517029	-0.109271198511124
-6.19147348403931	-6.87430667877197	-10.7562370300293	-0.124787516891956	0.0232948288321495	-0.109205551445484
-6.19041061401367	-6.87865972518921	-10.7574348449707	-0.124881654977798	0.0232329089194536	-0.109241038560867
-6.19422769546509	-6.88077116012573	-10.757794380188	-0.124653503298759	0.0231994595378637	-0.109268881380558
-6.19205760955811	-6.88432598114014	-10.7550916671753	-0.124819122254848	0.0230342950671911	-0.109275691211224
-6.20691156387329	-6.89039945602417	-10.7702493667603	-0.124674640595913	0.0231059342622757	-0.109240360558033
-6.20254993438721	-6.8884711265564	-10.7571516036987	-0.124711833894253	0.0230055376887321	-0.109309449791908
-6.21256542205811	-6.89867305755615	-10.7589778900146	-0.124553352594376	0.0230620335787535	-0.109383597970009
-6.21131324768066	-6.89851570129395	-10.7606239318848	-0.124530747532845	0.0230158809572458	-0.109292306005955
-6.21960973739624	-6.90119028091431	-10.7646856307983	-0.124520793557167	0.0230071563273668	-0.109411582350731
-6.21724700927734	-6.90343189239502	-10.7591495513916	-0.124470792710781	0.0230840817093849	-0.109414286911488
-6.22264099121094	-6.90837717056274	-10.7543144226074	-0.124491453170776	0.0229492969810963	-0.109436094760895
-6.2227463722229	-6.91177988052368	-10.7521295547485	-0.124522499740124	0.0230880510061979	-0.109320215880871
-6.22410440444946	-6.91144227981567	-10.7497873306274	-0.124543882906437	0.0229950714856386	-0.109340399503708
-6.22862386703491	-6.91502380371094	-10.7556962966919	-0.124445989727974	0.0230952221900225	-0.109322786331177
-6.22976970672607	-6.91631317138672	-10.7417964935303	-0.124561853706837	0.0230599567294121	-0.109262466430664
-6.23359394073486	-6.91605567932129	-10.75035572052	-0.124485291540623	0.0230630319565535	-0.109250523149967
-6.22755718231201	-6.91680145263672	-10.737603187561	-0.124620221555233	0.0230881758034229	-0.109186202287674
-6.24011754989624	-6.91919612884521	-10.7457962036133	-0.124416701495647	0.0231302212923765	-0.109105914831161
-6.22756862640381	-6.9161114692688	-10.730375289917	-0.124585166573524	0.0231107324361801	-0.109023064374924
-6.23563671112061	-6.92172956466675	-10.7357234954834	-0.124557763338089	0.023204892873764	-0.109014861285686
-6.23360967636108	-6.91945552825928	-10.7358522415161	-0.124515347182751	0.023271307349205	-0.108873188495636
-6.23676872253418	-6.92240619659424	-10.7322807312012	-0.124608986079693	0.0232146959751844	-0.108887404203415
-6.23288440704346	-6.91966342926025	-10.7230072021484	-0.124354630708694	0.0232696868479252	-0.108751051127911
-6.23104095458984	-6.92313003540039	-10.7186574935913	-0.124541416764259	0.0232352744787931	-0.108676448464394
-6.23476505279541	-6.92396354675293	-10.7215633392334	-0.124404281377792	0.0233660154044628	-0.108582638204098
-6.22721862792969	-6.91951179504395	-10.7145862579346	-0.124502412974834	0.0233621578663588	-0.108569711446762
-6.23005437850952	-6.9275164604187	-10.7151660919189	-0.12447963654995	0.0233041364699602	-0.10846883058548
-6.22745275497437	-6.92368364334106	-10.7190494537354	-0.124401710927486	0.0233676452189684	-0.108367271721363
-6.22603464126587	-6.92280673980713	-10.7065448760986	-0.12445492297411	0.0233217049390078	-0.108294151723385
-6.22660732269287	-6.92606592178345	-10.712474822998	-0.124344706535339	0.0234309118241072	-0.108237840235233
-6.22322940826416	-6.92524003982544	-10.7008352279663	-0.12438677251339	0.0233877599239349	-0.108143471181393
-6.22661638259888	-6.9251389503479	-10.7086982727051	-0.124317079782486	0.0233891829848289	-0.108089126646519
-6.21950578689575	-6.92370557785034	-10.7091312408447	-0.124285228550434	0.0234973337501287	-0.10798853635788
-6.22627305984497	-6.9261474609375	-10.6991300582886	-0.124329216778278	0.0234964527189732	-0.108000405132771
-6.22250986099243	-6.9260687828064	-10.7082967758179	-0.124256774783134	0.0235413871705532	-0.107888452708721
-6.21902179718018	-6.92316246032715	-10.7018117904663	-0.124326780438423	0.0234622079879045	-0.107791423797607
-6.22367095947266	-6.92560815811157	-10.708517074585	-0.12421689927578	0.0235299486666918	-0.10787009447813
-6.21536493301392	-6.92551517486572	-10.696551322937	-0.124369755387306	0.023494265973568	-0.107888981699944
-6.22704219818115	-6.92513465881348	-10.7071180343628	-0.124228686094284	0.0236493423581123	-0.107833668589592
-6.22125148773193	-6.92227268218994	-10.7063083648682	-0.124278962612152	0.0235783737152815	-0.107791028916836
-6.22683620452881	-6.9264349937439	-10.7042474746704	-0.124295935034752	0.0235422626137733	-0.107808992266655
-6.22619724273682	-6.92497730255127	-10.7120561599731	-0.124142110347748	0.0236191302537918	-0.107772320508957
-6.22358798980713	-6.92777824401855	-10.7034921646118	-0.124341726303101	0.023640587925911	-0.107748329639435
-6.23211193084717	-6.92923927307129	-10.7167549133301	-0.124196656048298	0.0236978549510241	-0.10777036100626
-6.22152709960938	-6.92282676696777	-10.7114658355713	-0.124218054115772	0.023625610396266	-0.10778447240591
-6.23076200485229	-6.93041372299194	-10.7084741592407	-0.12424323707819	0.0236010253429413	-0.107838414609432
-6.23090696334839	-6.9268946647644	-10.7089719772339	-0.124187663197517	0.0236601829528809	-0.107818022370338
-6.23303413391113	-6.92657613754272	-10.7126998901367	-0.124386444687843	0.0236559249460697	-0.10787458717823
-6.23569059371948	-6.9321141242981	-10.7097206115723	-0.124151162803173	0.0237987525761127	-0.107853770256042
-6.23276138305664	-6.9331259727478	-10.7028245925903	-0.124322161078453	0.0236740559339523	-0.107894919812679
-6.23671054840088	-6.9339656829834	-10.7111721038818	-0.124230690300465	0.0237310286611319	-0.1078986749053
-6.23390245437622	-6.92947244644165	-10.6961669921875	-0.124256901443005	0.0237176474183798	-0.107968404889107
-6.23991966247559	-6.93434000015259	-10.6990337371826	-0.124186031520367	0.0237207002937794	-0.107952810823917
-6.23671960830688	-6.93328046798706	-10.7001085281372	-0.124236784875393	0.0237526539713144	-0.107946299016476
-6.24112462997437	-6.93602275848389	-10.6989650726318	-0.124210432171822	0.0237853955477476	-0.107960946857929
-6.23653936386108	-6.934326171875	-10.6995487213135	-0.124222248792648	0.0238176714628935	-0.108024172484875
-6.24012851715088	-6.93579959869385	-10.6962022781372	-0.124298363924026	0.0237617716193199	-0.108019031584263
-6.2454514503479	-6.93670701980591	-10.6976909637451	-0.124221883714199	0.0237934682518244	-0.108034826815128
-6.23993396759033	-6.93609476089478	-10.6897430419922	-0.124239154160023	0.0238121021538973	-0.107955001294613
-6.24327945709229	-6.93635511398315	-10.6867151260376	-0.124193489551544	0.0237075258046389	-0.108093671500683
-6.23917484283447	-6.93498563766479	-10.6888790130615	-0.124190844595432	0.0237353146076202	-0.108050964772701
-6.24080991744995	-6.93814563751221	-10.6816425323486	-0.124259598553181	0.0237933080643415	-0.108028553426266
-6.2492995262146	-6.93944454193115	-10.6890783309937	-0.124113321304321	0.0238300282508135	-0.108004294335842
-6.23809623718262	-6.93248414993286	-10.679271697998	-0.124278455972672	0.0237047001719475	-0.108075805008411
-6.2463321685791	-6.94368410110474	-10.6836099624634	-0.124108038842678	0.0238246209919453	-0.108101092278957
-6.24028491973877	-6.93878030776978	-10.6762552261353	-0.124187901616096	0.0238056685775518	-0.108123697340488
-6.25039911270142	-6.94610834121704	-10.680290222168	-0.124177984893322	0.0238643418997526	-0.108146034181118
-6.24508953094482	-6.93543243408203	-10.6695032119751	-0.124136991798878	0.023761548101902	-0.108164377510548
-6.24876594543457	-6.94612455368042	-10.671911239624	-0.124136291444302	0.0237859841436148	-0.10823105275631
-6.24612426757813	-6.94152879714966	-10.67041015625	-0.124141827225685	0.0237277615815401	-0.108129687607288
-6.25387763977051	-6.94481182098389	-10.6660671234131	-0.124184519052505	0.0237379316240549	-0.108241088688374
-6.24912118911743	-6.9421763420105	-10.6606035232544	-0.124109052121639	0.0238642711192369	-0.108196847140789
-6.25392770767212	-6.94494485855103	-10.6637935638428	-0.124130219221115	0.0236980207264423	-0.108264580368996
-6.25245761871338	-6.94052410125732	-10.6612701416016	-0.124168783426285	0.0238265171647072	-0.108266204595566
-6.25348949432373	-6.94686079025269	-10.6585378646851	-0.124211393296719	0.023744460195303	-0.108252353966236
-6.25392913818359	-6.94525575637817	-10.6661653518677	-0.124065108597279	0.0237558577209711	-0.108246147632599
-6.25243330001831	-6.94183921813965	-10.6553745269775	-0.124153271317482	0.0235864594578743	-0.108313865959644
-6.25778532028198	-6.94425439834595	-10.6594877243042	-0.124041989445686	0.0236855056136847	-0.108212739229202
-6.25107192993164	-6.94253635406494	-10.6603374481201	-0.124116308987141	0.0235234145075083	-0.108137480914593
-6.26123762130737	-6.94288015365601	-10.6731634140015	-0.123914875090122	0.0235303826630116	-0.108108997344971
-6.24790477752686	-6.94133329391479	-10.654257774353	-0.124055363237858	0.0233923885971308	-0.108124196529388
-6.25821781158447	-6.94627714157104	-10.6695833206177	-0.123878948390484	0.0233792793005705	-0.108122311532497
-6.25359869003296	-6.94332981109619	-10.664981842041	-0.123846083879471	0.0233178623020649	-0.108082704246044
-6.25920534133911	-6.94663715362549	-10.6689701080322	-0.123901017010212	0.0232439525425434	-0.108156681060791
-6.26083135604858	-6.95237445831299	-10.6684427261353	-0.1236492395401	0.0233760867267847	-0.108192674815655
-6.2610182762146	-6.94876384735107	-10.6618986129761	-0.123729355633259	0.0232130661606789	-0.108246088027954
-6.26868724822998	-6.95427846908569	-10.6670141220093	-0.123631782829762	0.0232684016227722	-0.108334489166737
-6.26513004302979	-6.95440816879272	-10.6666431427002	-0.123644091188908	0.0233504995703697	-0.108361802995205
-6.27051448822021	-6.96344566345215	-10.663646697998	-0.123511284589767	0.0233007669448853	-0.108449168503284
-6.27287149429321	-6.96478080749512	-10.6669101715088	-0.123447455465794	0.0232857950031757	-0.108492523431778
-6.27289533615112	-6.9638934135437	-10.6739130020142	-0.12343568354845	0.0231245532631874	-0.108571998775005
-6.27755451202393	-6.96717548370361	-10.6780853271484	-0.123227097094059	0.0232525561004877	-0.108631514012814
-6.27581596374512	-6.96685314178467	-10.6692819595337	-0.12330973893404	0.0230187065899372	-0.108604624867439
-6.2835168838501	-6.9733304977417	-10.6871528625488	-0.1232038885355	0.0229921042919159	-0.108624145388603
-6.27910614013672	-6.97434282302856	-10.6824436187744	-0.123087525367737	0.0230650454759598	-0.108689717948437
-6.28704214096069	-6.97882604598999	-10.6811456680298	-0.123159162700176	0.0229328479617834	-0.108686938881874
-6.28753519058228	-6.97685575485229	-10.6888313293457	-0.123014517128468	0.0229803118854761	-0.108730785548687
-6.28946971893311	-6.97994899749756	-10.6872644424438	-0.123064383864403	0.0229829493910074	-0.108775250613689
-6.29470491409302	-6.98034334182739	-10.6881074905396	-0.122872948646545	0.0230219308286905	-0.108872607350349
-6.2856969833374	-6.98516750335693	-10.6782398223877	-0.123021863400936	0.0229015834629536	-0.108904778957367
-6.29590797424316	-6.98707675933838	-10.6882209777832	-0.122961610555649	0.0230273734778166	-0.10896323621273
-6.29160165786743	-6.99214315414429	-10.6785697937012	-0.12294264882803	0.0230328682810068	-0.108955964446068
-6.29961442947388	-6.99272155761719	-10.6846265792847	-0.123015105724335	0.0230039246380329	-0.108979746699333
-6.29096221923828	-6.99005508422852	-10.6796140670776	-0.122886039316654	0.0230041053146124	-0.109026126563549
-6.2896876335144	-6.99487924575806	-10.6702480316162	-0.123080492019653	0.0229186583310366	-0.109068937599659
-6.29863119125366	-6.99539566040039	-10.682520866394	-0.122960641980171	0.0230605192482471	-0.109005212783813
-6.28632736206055	-6.99112701416016	-10.6767692565918	-0.123031668365002	0.023034805431962	-0.109043933451176
-6.28867340087891	-6.99585294723511	-10.6739110946655	-0.12301030009985	0.0229757372289896	-0.109052374958992
-6.28661012649536	-6.99529838562012	-10.6784744262695	-0.123007990419865	0.0230742041021585	-0.108919963240623
-6.2853684425354	-6.99182176589966	-10.6743030548096	-0.123114466667175	0.0229729153215885	-0.109000325202942
-6.28454732894897	-6.99053621292114	-10.6786069869995	-0.123004324734211	0.0230676792562008	-0.108931593596935
-6.27955961227417	-6.99057483673096	-10.6742677688599	-0.123090423643589	0.02287882193923	-0.108861446380615
-6.2791919708252	-6.99151039123535	-10.6843662261963	-0.123074099421501	0.0228465981781483	-0.1088882163167
-6.27079486846924	-6.98516321182251	-10.6735916137695	-0.123132139444351	0.0228892397135496	-0.108861207962036
-6.27711153030396	-6.98499917984009	-10.6819562911987	-0.123060345649719	0.0227774269878864	-0.10887998342514
-6.26894474029541	-6.98206329345703	-10.683780670166	-0.123139597475529	0.0227710772305727	-0.108892172574997
-6.26936769485474	-6.98272323608398	-10.688871383667	-0.123144567012787	0.0226231086999178	-0.10885189473629
-6.26892805099487	-6.98172760009766	-10.7021446228027	-0.123017475008965	0.0226097162812948	-0.108921930193901
-6.2644157409668	-6.982008934021	-10.6955013275146	-0.123230390250683	0.0223915558308363	-0.108980469405651
-6.2678394317627	-6.97664976119995	-10.7007999420166	-0.12306235730648	0.0224233213812113	-0.108963996171951
-6.2591347694397	-6.97610139846802	-10.7095203399658	-0.12327878177166	0.0223084110766649	-0.108951039612293
-6.27163076400757	-6.97869873046875	-10.7132682800293	-0.123092480003834	0.0222650188952684	-0.109079897403717
-6.26019048690796	-6.97319746017456	-10.7079925537109	-0.123182900249958	0.0221000537276268	-0.10914284735918
-6.26682329177856	-6.97820615768433	-10.721001625061	-0.123183153569698	0.0220876485109329	-0.109252244234085
-6.26040029525757	-6.9708137512207	-10.7235946655273	-0.123281911015511	0.0218983013182878	-0.109307900071144
-6.26761722564697	-6.97208738327026	-10.7311201095581	-0.123246312141418	0.0218867622315884	-0.109408959746361
-6.26331186294556	-6.96807146072388	-10.7358770370483	-0.123210027813911	0.0216988995671272	-0.109463475644588
-6.26467609405518	-6.97169160842896	-10.7416830062866	-0.123316787183285	0.0214932411909103	-0.109595142304897
-6.27047538757324	-6.96933460235596	-10.7522850036621	-0.123215176165104	0.0213914792984724	-0.109636396169662
-6.26549339294434	-6.96588468551636	-10.7523164749146	-0.123310431838036	0.0211461316794157	-0.109758988022804
-6.26723718643188	-6.96936178207397	-10.7686595916748	-0.123264290392399	0.0210685171186924	-0.109849967062473
-6.26578855514526	-6.96190547943115	-10.772406578064	-0.123280011117458	0.0207030717283487	-0.109944187104702
-6.27517414093018	-6.96512603759766	-10.7840032577515	-0.123195745050907	0.0206380523741245	-0.110060855746269
-6.26662254333496	-6.9625186920166	-10.7926902770996	-0.123187556862831	0.0204361919313669	-0.110168389976025
-6.27805089950562	-6.96584987640381	-10.8013696670532	-0.123074814677238	0.0202333070337772	-0.110332824289799
-6.27201509475708	-6.96305418014526	-10.802827835083	-0.123094916343689	0.0199477411806583	-0.110507868230343
-6.28228235244751	-6.96423053741455	-10.8206195831299	-0.123055651783943	0.0197348110377789	-0.11060705780983
-6.28287935256958	-6.96493148803711	-10.8312072753906	-0.122952051460743	0.0195502880960703	-0.110778570175171
-6.29142427444458	-6.96906089782715	-10.8373403549194	-0.122955359518528	0.0193533562123775	-0.111018873751163
-6.29009485244751	-6.96876668930054	-10.8397579193115	-0.122703716158867	0.0191276166588068	-0.11118633300066
-6.29734563827515	-6.97445726394653	-10.8531408309937	-0.122929140925407	0.0189159326255322	-0.111392974853516
-6.30670785903931	-6.97591257095337	-10.8684272766113	-0.122664131224155	0.0187653992325068	-0.111561425030231
-6.30599164962769	-6.97373914718628	-10.8681058883667	-0.122779682278633	0.0184158273041248	-0.111806586384773
-6.31690073013306	-6.98635959625244	-10.8835639953613	-0.122602328658104	0.0182456132024527	-0.112000405788422
-6.31872606277466	-6.98210620880127	-10.8923749923706	-0.122532419860363	0.0180261582136154	-0.112254247069359
-6.32668781280518	-6.98413276672363	-10.9042463302612	-0.122537933290005	0.0176764559000731	-0.112406641244888
-6.32835817337036	-6.99068212509155	-10.9156541824341	-0.122381053864956	0.0175513084977865	-0.112616017460823
-6.33505296707153	-6.99397754669189	-10.9310865402222	-0.122439980506897	0.0171082336455584	-0.112904407083988
-6.3415846824646	-6.99430131912231	-10.9463701248169	-0.1222313195467	0.0169953405857086	-0.11306756734848
-6.3462061882019	-6.99556493759155	-10.956090927124	-0.122206993401051	0.0165911875665188	-0.113304600119591
-6.35399961471558	-6.9981484413147	-10.9782981872559	-0.122016236186028	0.0164076946675777	-0.113576926290989
-6.35688018798828	-7.000412940979	-10.9759960174561	-0.122043773531914	0.0159614402800798	-0.113805845379829
-6.36731910705566	-7.00678777694702	-11.0029296875	-0.121911652386189	0.0157551411539316	-0.114042989909649
-6.36438465118408	-7.00453615188599	-11.0150918960571	-0.121881082653999	0.0154462605714798	-0.114225581288338
-6.37846040725708	-7.0127968788147	-11.0275392532349	-0.12171433120966	0.0150735601782799	-0.114531420171261
-6.38028049468994	-7.01272344589233	-11.0498991012573	-0.12162633985281	0.0147908022627234	-0.114706479012966
-6.38604402542114	-7.01332664489746	-11.0591106414795	-0.121604025363922	0.0144393965601921	-0.114891611039639
-6.39195585250854	-7.01647901535034	-11.0758056640625	-0.121438205242157	0.0141597427427769	-0.115194089710712
-6.38972902297974	-7.01953840255737	-11.0767164230347	-0.121479421854019	0.0138519033789635	-0.115409918129444
-6.40437412261963	-7.02346277236938	-11.1000518798828	-0.121283203363419	0.0136402500793338	-0.115644551813602
-6.40418338775635	-7.02458095550537	-11.1058664321899	-0.121316619217396	0.0134400427341461	-0.115853004157543
-6.41917324066162	-7.02946043014526	-11.1207714080811	-0.121231570839882	0.0131231443956494	-0.116094753146172
-6.42018413543701	-7.02873229980469	-11.1315803527832	-0.121019683778286	0.0129107246175408	-0.116351164877415
-6.42043781280518	-7.0319185256958	-11.1244316101074	-0.12120408564806	0.0126115884631872	-0.116581067442894
-6.43673658370972	-7.03342533111572	-11.1483144760132	-0.120993934571743	0.0124838361516595	-0.116726942360401
-6.43383502960205	-7.02972888946533	-11.1515665054321	-0.120983950793743	0.0122317438945174	-0.116974845528603
-6.43997478485107	-7.03992509841919	-11.1619281768799	-0.120932579040527	0.0120005868375301	-0.117190130054951
-6.440993309021	-7.03745937347412	-11.1686325073242	-0.12083512544632	0.0117676798254251	-0.117294073104858
-6.44588422775269	-7.03859376907349	-11.1756467819214	-0.120884351432323	0.0115449149161577	-0.117498733103275
-6.44941377639771	-7.04139232635498	-11.18528175354	-0.120745703577995	0.0114617384970188	-0.117646656930447
-6.45187997817993	-7.0353364944458	-11.1894254684448	-0.120746299624443	0.0111194308847189	-0.117772467434406
-6.4591326713562	-7.03836154937744	-11.2043857574463	-0.12067998200655	0.0109472805634141	-0.117982469499111
-6.45662975311279	-7.03414106369019	-11.2078304290771	-0.120643019676208	0.0109155727550387	-0.118052452802658
-6.46314191818237	-7.0368857383728	-11.2062492370605	-0.120659410953522	0.0105360401794314	-0.118224292993546
-6.4684042930603	-7.03731822967529	-11.2213096618652	-0.120573692023754	0.0104833981022239	-0.118288531899452
-6.46326684951782	-7.03401756286621	-11.2172317504883	-0.120648801326752	0.0103015108034015	-0.1183707639575
-6.47118949890137	-7.03772687911987	-11.2245111465454	-0.120479859411716	0.0102192657068372	-0.118557512760162
-6.46634244918823	-7.03237915039063	-11.225136756897	-0.120559550821781	0.0101423179730773	-0.118630275130272
-6.47169828414917	-7.03503131866455	-11.2297487258911	-0.120591573417187	0.00996304303407669	-0.118646055459976
-6.47844886779785	-7.03621196746826	-11.24010181427	-0.120333507657051	0.00996833201497793	-0.118798568844795
-6.46970653533936	-7.03464651107788	-11.2350721359253	-0.120487414300442	0.0097481245175004	-0.119008019566536
-6.47947978973389	-7.03548860549927	-11.2417802810669	-0.120423302054405	0.00977358967065811	-0.118977680802345
-6.47891092300415	-7.03551483154297	-11.2491827011108	-0.120295837521553	0.00967053230851889	-0.119142353534698
-6.47920656204224	-7.03748321533203	-11.2464733123779	-0.120410449802876	0.0095749506726861	-0.119294695556164
-6.48591327667236	-7.04056644439697	-11.2583713531494	-0.120278425514698	0.00956966169178486	-0.119425863027573
-6.4825119972229	-7.03546857833862	-11.2543935775757	-0.120426163077354	0.00953418202698231	-0.119481675326824
-6.48990345001221	-7.03699731826782	-11.2578420639038	-0.120369471609592	0.00939998123794794	-0.11954639852047
-6.49076128005981	-7.03637647628784	-11.2569808959961	-0.120266146957874	0.00945089384913445	-0.119649991393089
-6.48673057556152	-7.03627157211304	-11.2441272735596	-0.120435208082199	0.00938395317643881	-0.119696602225304
-6.49557161331177	-7.03711938858032	-11.2513399124146	-0.120490886271	0.00935467705130577	-0.119790621101856
-6.49475908279419	-7.03324604034424	-11.2436962127686	-0.120315097272396	0.0093673812225461	-0.119826830923557
-6.49064254760742	-7.03552770614624	-11.2397890090942	-0.120523765683174	0.00919134728610516	-0.119886234402657
-6.50159978866577	-7.03421306610107	-11.2472152709961	-0.120470158755779	0.00935338344424963	-0.119924560189247
-6.4965238571167	-7.02727460861206	-11.233344078064	-0.120520398020744	0.0093034403398633	-0.119998261332512
-6.50113439559937	-7.03167963027954	-11.2330474853516	-0.120560757815838	0.00926329102367163	-0.120067171752453
-6.50485801696777	-7.03046035766602	-11.2336416244507	-0.120534487068653	0.00933661125600338	-0.120045699179173
-6.50068950653076	-7.0246000289917	-11.2176923751831	-0.1206995844841	0.00925336126238108	-0.120096027851105
-6.50618314743042	-7.0314359664917	-11.2207908630371	-0.120631188154221	0.00930305290967226	-0.120124824345112
-6.50107908248901	-7.02671194076538	-11.2134914398193	-0.120623484253883	0.00932369660586119	-0.120149701833725
-6.50045824050903	-7.02133178710938	-11.2168998718262	-0.120715498924255	0.00925418827682734	-0.120109088718891
-6.50379323959351	-7.02279138565063	-11.2085657119751	-0.120663046836853	0.00945836678147316	-0.120168291032314
-6.49808073043823	-7.02111101150513	-11.1913509368896	-0.12081041187048	0.00928259640932083	-0.120076961815357
-6.50061178207397	-7.0193042755127	-11.1991710662842	-0.120817430317402	0.00932316295802593	-0.120014071464539
-6.49646997451782	-7.01804208755493	-11.1971960067749	-0.120801664888859	0.00944045837968588	-0.120087265968323
-6.49208879470825	-7.01597738265991	-11.188271522522	-0.121017873287201	0.00943559128791094	-0.120037294924259
-6.49779796600342	-7.01287508010864	-11.1930141448975	-0.120907090604305	0.00950095150619745	-0.120017640292645
-6.48686170578003	-7.01129913330078	-11.1885957717896	-0.120943017303944	0.00951841473579407	-0.119961783289909
-6.48769474029541	-7.01184701919556	-11.1804294586182	-0.120997652411461	0.00950123835355043	-0.119984768331051
-6.48747444152832	-7.00889301300049	-11.1874885559082	-0.120981998741627	0.00960515346378088	-0.119944274425507
-6.47686672210693	-7.00788402557373	-11.1749105453491	-0.121154487133026	0.00960488989949226	-0.119797833263874
-6.48298501968384	-7.00681018829346	-11.1863613128662	-0.120987676084042	0.00966338627040386	-0.119831383228302
-6.47149705886841	-7.00097179412842	-11.168848991394	-0.121095255017281	0.00970276445150375	-0.119728773832321
-6.47276020050049	-7.0049614906311	-11.1698217391968	-0.121257312595844	0.00982968136668205	-0.119678661227226
-6.47334098815918	-7.0024356842041	-11.1746873855591	-0.121081277728081	0.00994832068681717	-0.119503512978554
-6.46079015731812	-6.99828147888184	-11.1564464569092	-0.121341310441494	0.00988577026873827	-0.119431346654892
-6.46305465698242	-7.00074148178101	-11.160346031189	-0.121250301599503	0.010037430562079	-0.119318947196007
-6.45647096633911	-6.99264907836914	-11.1486225128174	-0.121221199631691	0.0101235751062632	-0.119159162044525
-6.45328903198242	-6.99430465698242	-11.149432182312	-0.121490851044655	0.010145915672183	-0.119128361344337
-6.45133924484253	-6.99220705032349	-11.1363716125488	-0.121300511062145	0.0102801630273461	-0.11895801872015
-6.44187259674072	-6.98772525787354	-11.1308031082153	-0.121456399559975	0.0102139785885811	-0.118883833289146
-6.44695329666138	-6.99045848846436	-11.131778717041	-0.121490888297558	0.010386505164206	-0.118781223893166
-6.43806076049805	-6.98330450057983	-11.1292667388916	-0.121452644467354	0.0104891890659928	-0.118614234030247
-6.43295383453369	-6.98147916793823	-11.1233911514282	-0.121602341532707	0.0103710573166609	-0.118540070950985
-6.43543291091919	-6.98127126693726	-11.1276054382324	-0.121463544666767	0.0105626257136464	-0.118445284664631
-6.42114019393921	-6.97503566741943	-11.1169424057007	-0.12157816439867	0.0104950061067939	-0.118296213448048
-6.42713117599487	-6.9774317741394	-11.1217393875122	-0.121561162173748	0.0105307400226593	-0.118290789425373
-6.41905641555786	-6.97438144683838	-11.1222658157349	-0.121536992490292	0.0104726683348417	-0.118041425943375
-6.41148614883423	-6.97045087814331	-11.1152534484863	-0.121607154607773	0.0104581573978066	-0.117987170815468
-6.41689538955688	-6.97427940368652	-11.1181163787842	-0.121528409421444	0.0105570591986179	-0.117955416440964
-6.40783834457397	-6.96998691558838	-11.1243028640747	-0.121489711105824	0.0105880843475461	-0.117759145796299
-6.40283536911011	-6.96539163589478	-11.1075277328491	-0.121636778116226	0.0105124618858099	-0.117658622562885
-6.40542840957642	-6.97086620330811	-11.1170740127563	-0.121519275009632	0.0105873290449381	-0.117629915475845
-6.39699983596802	-6.96577453613281	-11.1065330505371	-0.12164419144392	0.0105878878384829	-0.117504961788654
-6.40387964248657	-6.96984148025513	-11.1083784103394	-0.121635228395462	0.0106164291501045	-0.11740118265152
-6.39917993545532	-6.97034120559692	-11.1156759262085	-0.121536374092102	0.0106964083388448	-0.117320366203785
-6.39142751693726	-6.96935319900513	-11.094033241272	-0.121720723807812	0.0106648132205009	-0.11731518805027
-6.39797306060791	-6.97010469436646	-11.0957460403442	-0.121560156345367	0.0108211264014244	-0.117140434682369
-6.38892078399658	-6.96768808364868	-11.09645652771	-0.12171795219183	0.0108264666050673	-0.116999842226505
-6.39385604858398	-6.97112846374512	-11.0864849090576	-0.121665216982365	0.0109382877126336	-0.116979651153088
-6.38787889480591	-6.96899747848511	-11.0814371109009	-0.121652632951736	0.0110096372663975	-0.116784170269966
-6.38169956207275	-6.96901607513428	-11.0774412155151	-0.121796160936356	0.0111043332144618	-0.116712182760239
-6.38885021209717	-6.97238159179688	-11.080774307251	-0.121718943119049	0.0111528784036636	-0.116550177335739
-6.37777805328369	-6.96746301651001	-11.0610408782959	-0.121743030846119	0.011147802695632	-0.116505742073059
-6.37834978103638	-6.97540235519409	-11.0635032653809	-0.121770650148392	0.0112244514748454	-0.116399198770523
-6.37405633926392	-6.97052621841431	-11.0635833740234	-0.121660463511944	0.0113036911934614	-0.116283059120178
-6.36874723434448	-6.96862936019897	-11.0556535720825	-0.121843904256821	0.0113063883036375	-0.116142876446247
-6.37036275863647	-6.97633695602417	-11.0522289276123	-0.121715486049652	0.0115220956504345	-0.116039484739304
-6.36103105545044	-6.97423028945923	-11.0432186126709	-0.121793210506439	0.0115243066102266	-0.115942053496838
-6.35997009277344	-6.97308397293091	-11.0466299057007	-0.121924258768559	0.0115776984021068	-0.115832105278969
-6.35798120498657	-6.97570276260376	-11.037576675415	-0.121733255684376	0.0118239959701896	-0.11569706350565
-6.35064125061035	-6.97647380828857	-11.0305528640747	-0.121851839125156	0.0116915535181761	-0.115547873079777
-6.35244989395142	-6.97908926010132	-11.0352611541748	-0.121811203658581	0.0119080012664199	-0.115438804030418
-6.34235429763794	-6.97606563568115	-11.0243587493896	-0.12178447842598	0.0120552368462086	-0.115295670926571
-6.34331798553467	-6.97661209106445	-11.0194072723389	-0.121871396899223	0.0120196528732777	-0.115172646939754
-6.34220743179321	-6.9776725769043	-11.0249719619751	-0.12182255834341	0.0121613489463925	-0.114993259310722
-6.33600187301636	-6.97329711914063	-11.0061378479004	-0.121808163821697	0.0122906612232327	-0.114867351949215
-6.33628177642822	-6.97612762451172	-11.005277633667	-0.121799170970917	0.0124086551368237	-0.114747434854507
-6.32594156265259	-6.97943019866943	-11.001802444458	-0.121878877282143	0.0124540096148849	-0.114528134465218
-6.32672214508057	-6.97620248794556	-11.0000619888306	-0.121878437697887	0.0125423753634095	-0.114310428500175
-6.32254505157471	-6.97658491134644	-11.0032825469971	-0.121714532375336	0.0126365162432194	-0.114179544150829
-6.31237506866455	-6.97668552398682	-10.9912252426147	-0.121835492551327	0.0126589089632034	-0.114094942808151
-6.31507253646851	-6.97747135162354	-10.9919414520264	-0.121761485934258	0.0127936070784926	-0.113822020590305
-6.30321311950684	-6.9715371131897	-10.986780166626	-0.121800906956196	0.0128555754199624	-0.113623254001141
-6.30130290985107	-6.97558784484863	-10.9799871444702	-0.121805541217327	0.0129047157242894	-0.113541543483734
-6.29936981201172	-6.97518968582153	-10.9816131591797	-0.121596232056618	0.0130138304084539	-0.113317884504795
-6.28903913497925	-6.97139167785645	-10.9805946350098	-0.121756233274937	0.0130526442080736	-0.11313608288765
-6.2954568862915	-6.97513866424561	-10.9836988449097	-0.121657311916351	0.0131558962166309	-0.112952716648579
-6.28280448913574	-6.97331571578979	-10.9752292633057	-0.121475398540497	0.0131933903321624	-0.112739495933056
-6.27825307846069	-6.97571039199829	-10.9677591323853	-0.121621802449226	0.0132465930655599	-0.112674206495285
-6.28095149993896	-6.97944307327271	-10.97425365448	-0.121493980288506	0.0134162250906229	-0.112413391470909
-6.26744890213013	-6.9724555015564	-10.9664573669434	-0.121451869606972	0.0134158534929156	-0.11223229765892
-6.26931762695313	-6.97906684875488	-10.9568071365356	-0.121466279029846	0.0135086961090565	-0.112181007862091
-6.26823568344116	-6.97927951812744	-10.9639406204224	-0.121302619576454	0.0136308893561363	-0.111964985728264
-6.26005172729492	-6.97119903564453	-10.9543313980103	-0.121368132531643	0.0136145455762744	-0.111817345023155
-6.26191329956055	-6.98178720474243	-10.9497032165527	-0.121324725449085	0.0137486346065998	-0.111698433756828
-6.25724935531616	-6.97824907302856	-10.9517202377319	-0.121233858168125	0.0138944573700428	-0.111459083855152
-6.25042247772217	-6.97352647781372	-10.9442281723022	-0.121353790163994	0.0138371242210269	-0.111387737095356
-6.25213479995728	-6.98117876052856	-10.9500436782837	-0.121218495070934	0.0140045154839754	-0.111305542290211
-6.24601268768311	-6.97577619552612	-10.9422311782837	-0.121214814484119	0.0140047185122967	-0.111071847379208
-6.24691247940063	-6.97548675537109	-10.9371938705444	-0.121264554560184	0.0140205463394523	-0.111021667718887
-6.24283647537231	-6.97885084152222	-10.9381904602051	-0.121148310601711	0.0142167257145047	-0.110913649201393
-6.23691272735596	-6.97520446777344	-10.932936668396	-0.121254362165928	0.0140995448455215	-0.11075784265995
-6.23979091644287	-6.97770023345947	-10.9334268569946	-0.121126279234886	0.0141981728374958	-0.110630981624126
-6.23416662216187	-6.97247648239136	-10.9325933456421	-0.121109411120415	0.0142844105139375	-0.110514529049397
-6.23191928863525	-6.97586297988892	-10.9193363189697	-0.121232628822327	0.0143027408048511	-0.110459752380848
-6.23246765136719	-6.97580146789551	-10.9296598434448	-0.121155597269535	0.014440905302763	-0.110304139554501
-6.22667551040649	-6.97212076187134	-10.9160900115967	-0.121229112148285	0.0144534343853593	-0.110168613493443
-6.232346534729	-6.97289180755615	-10.9137659072876	-0.12107291072607	0.0145477326586843	-0.110171593725681
-6.22061634063721	-6.9703516960144	-10.906641960144	-0.121188424527645	0.0145119559019804	-0.110030427575111
-6.22595691680908	-6.97141647338867	-10.9062080383301	-0.121210068464279	0.0145826227962971	-0.109952792525291
-6.2243709564209	-6.97052907943726	-10.9089803695679	-0.121160507202148	0.0146760232746601	-0.109896525740623
-6.2143030166626	-6.96808433532715	-10.8918123245239	-0.121309630572796	0.0146163646131754	-0.10980274528265
-6.22452163696289	-6.9709324836731	-10.894642829895	-0.121175236999989	0.0148146748542786	-0.109760664403439
-6.21635007858276	-6.96750020980835	-10.8886480331421	-0.121223703026772	0.0148144764825702	-0.109652549028397
-6.21635055541992	-6.96568536758423	-10.8891286849976	-0.121386960148811	0.0147727802395821	-0.10960329324007
-6.21743869781494	-6.96792459487915	-10.8846569061279	-0.121210567653179	0.014920836314559	-0.109564743936062
-6.20985412597656	-6.96328449249268	-10.874773979187	-0.121321886777878	0.0148578202351928	-0.109450936317444
-6.21255731582642	-6.96262502670288	-10.8751659393311	-0.121484763920307	0.0149152101948857	-0.109391212463379
-6.20696973800659	-6.9607081413269	-10.8734693527222	-0.121208153665066	0.0149401994422078	-0.109299458563328
-6.20267200469971	-6.95846176147461	-10.8653173446655	-0.121434614062309	0.0148781668394804	-0.10917890816927
-6.20805883407593	-6.95795631408691	-10.8679008483887	-0.121353052556515	0.0150017058476806	-0.109034590423107
-6.19750690460205	-6.95389890670776	-10.8592729568481	-0.121323190629482	0.0149974329397082	-0.108955405652523
-6.19610834121704	-6.95426893234253	-10.8597478866577	-0.121410116553307	0.0149306515231729	-0.108861736953259
-6.19439506530762	-6.95282077789307	-10.8665971755981	-0.121305257081985	0.0150105766952038	-0.108765602111816
-6.18923616409302	-6.95058822631836	-10.8608016967773	-0.121407449245453	0.0149269979447126	-0.108719684183598
-6.18696117401123	-6.95198488235474	-10.8659648895264	-0.12127311527729	0.0150316152721643	-0.108659259974957
-6.17975282669067	-6.94575023651123	-10.8598136901855	-0.12133201956749	0.0148617085069418	-0.108549818396568
-6.18106460571289	-6.95044231414795	-10.8733520507813	-0.121246546506882	0.0148931825533509	-0.108453437685966
-6.17276334762573	-6.94660949707031	-10.8737163543701	-0.12118623405695	0.0148802986368537	-0.108384616672993
-6.17556667327881	-6.94432878494263	-10.868782043457	-0.121203072369099	0.0148793691769242	-0.108384996652603
-6.17231321334839	-6.94603109359741	-10.8767585754395	-0.121111653745174	0.0148636531084776	-0.1081852465868
-6.16228580474854	-6.9433274269104	-10.8766841888428	-0.121134363114834	0.0147988498210907	-0.108152791857719
-6.16919136047363	-6.94574594497681	-10.8777236938477	-0.120976015925407	0.0147424293681979	-0.10812221467495
-6.15806150436401	-6.94241428375244	-10.8810920715332	-0.12097430229187	0.0146798873320222	-0.108069777488708
-6.16238164901733	-6.94418716430664	-10.8878774642944	-0.120940826833248	0.0146494507789612	-0.107895739376545
-6.15940093994141	-6.94202852249146	-10.8919267654419	-0.120734177529812	0.0145656149834394	-0.107838317751884
-6.14864587783813	-6.9445652961731	-10.8911352157593	-0.120818577706814	0.0143668754026294	-0.107833586633205
-6.15564393997192	-6.94483232498169	-10.9025096893311	-0.120511762797832	0.0144599936902523	-0.107747003436089
-6.14932632446289	-6.94195175170898	-10.9046983718872	-0.12060159444809	0.0143468575552106	-0.107721291482449
-6.1583685874939	-6.94680309295654	-10.9174289703369	-0.120466634631157	0.0141818635165691	-0.107686765491962
-6.15133571624756	-6.94436025619507	-10.9190492630005	-0.120260939002037	0.0141154387965798	-0.107692644000053
-6.15196895599365	-6.94863128662109	-10.9172868728638	-0.120362184941769	0.0139148933812976	-0.107759363949299
-6.16317558288574	-6.94883680343628	-10.9409971237183	-0.120146952569485	0.0139178410172462	-0.107709139585495
-6.15655708312988	-6.94333267211914	-10.9316825866699	-0.120064504444599	0.0137938624247909	-0.107733458280563
-6.16141653060913	-6.95323801040649	-10.9392166137695	-0.120090752840042	0.0136123076081276	-0.107784554362297
-6.16434717178345	-6.95656967163086	-10.9538860321045	-0.119884580373764	0.0135731184855103	-0.107811585068703
-6.16548347473145	-6.95039749145508	-10.9433584213257	-0.119923271238804	0.0134472567588091	-0.107881538569927
-6.17403268814087	-6.96234655380249	-10.9578037261963	-0.119795277714729	0.0133832888677716	-0.107964783906937
-6.17424535751343	-6.96167421340942	-10.9591655731201	-0.119741752743721	0.0132579244673252	-0.107965394854546
-6.17792129516602	-6.96159744262695	-10.9523153305054	-0.119824551045895	0.013116124086082	-0.108037069439888
-6.1830883026123	-6.9653639793396	-10.9682722091675	-0.119623601436615	0.0131464758887887	-0.108113847672939
-6.18585968017578	-6.96477651596069	-10.9608612060547	-0.119636282324791	0.0129247941076756	-0.108173750340939
-6.1933445930481	-6.96991872787476	-10.9683122634888	-0.11958110332489	0.012815322726965	-0.108244091272354
-6.19730424880981	-6.96979951858521	-10.9794082641602	-0.119454368948936	0.012848955579102	-0.108352743089199
-6.19840145111084	-6.96958017349243	-10.965277671814	-0.119613349437714	0.0126226842403412	-0.108428835868835
-6.20951557159424	-6.97565650939941	-10.9837551116943	-0.119540199637413	0.012563981115818	-0.108471050858498
-6.20909643173218	-6.97378396987915	-10.9883270263672	-0.119448125362396	0.012496386654675	-0.108600564301014
-6.21296072006226	-6.97651815414429	-10.9819345474243	-0.119506448507309	0.0123036475852132	-0.108714997768402
-6.21988725662231	-6.97678995132446	-11.0057153701782	-0.119436733424664	0.0122060012072325	-0.108758613467216
-6.21376514434814	-6.97490072250366	-10.9999513626099	-0.119458876550198	0.0120101105421782	-0.108831226825714
-6.22664070129395	-6.97925233840942	-11.0059938430786	-0.119351081550121	0.0118262488394976	-0.108975149691105
-6.22121572494507	-6.97510576248169	-11.0210704803467	-0.119324639439583	0.0117414519190788	-0.109077751636505
-6.22496271133423	-6.97720909118652	-11.023289680481	-0.119519367814064	0.0115493275225163	-0.109145954251289
-6.23552370071411	-6.97972869873047	-11.0416507720947	-0.119237765669823	0.0114224283024669	-0.109226576983929
-6.22670602798462	-6.9745945930481	-11.0334339141846	-0.119301840662956	0.011237639002502	-0.10934579372406
-6.23497438430786	-6.98131227493286	-11.0426740646362	-0.119352556765079	0.0111458543688059	-0.109415329992771
-6.24169683456421	-6.98047542572021	-11.0551671981812	-0.119240470230579	0.0110491123050451	-0.109453991055489
-6.23470640182495	-6.97566032409668	-11.0521631240845	-0.119338937103748	0.0107854707166553	-0.109672397375107
-6.24414968490601	-6.98249101638794	-11.0673475265503	-0.119137220084667	0.0107933823019266	-0.109730497002602
-6.24091291427612	-6.97696590423584	-11.0732412338257	-0.119234934449196	0.0105690294876695	-0.109744608402252
-6.24512052536011	-6.98162031173706	-11.0792303085327	-0.119279325008392	0.0104233948513865	-0.109864570200443
-6.24701499938965	-6.97953224182129	-11.0849151611328	-0.119104944169521	0.0104010459035635	-0.109831489622593
-6.24326276779175	-6.97929668426514	-11.0898857116699	-0.119226187467575	0.0100802667438984	-0.110032923519611
-6.25053310394287	-6.98207664489746	-11.1009349822998	-0.119207091629505	0.0100201293826103	-0.110069535672665
-6.24730014801025	-6.97541809082031	-11.1082315444946	-0.119169056415558	0.00999569427222013	-0.110098510980606
-6.2495174407959	-6.9807505607605	-11.115834236145	-0.119190029799938	0.00973111856728792	-0.110265590250492
-6.24944591522217	-6.98094129562378	-11.1283378601074	-0.119113527238369	0.00958126131445169	-0.11026868969202
-6.24509048461914	-6.9706072807312	-11.131817817688	-0.119174659252167	0.00949530769139528	-0.110320501029491
-6.25115776062012	-6.97517776489258	-11.1348304748535	-0.119202941656113	0.00937845651060343	-0.110468372702599
-6.24598264694214	-6.97383165359497	-11.1457281112671	-0.119208306074142	0.00924685224890709	-0.110365353524685
-6.24465179443359	-6.97046613693237	-11.148268699646	-0.11926008015871	0.00908440724015236	-0.110464490950108
-6.25180578231812	-6.9713888168335	-11.1613426208496	-0.119215846061707	0.00902778562158346	-0.11053654551506
-6.24372911453247	-6.96738815307617	-11.1706304550171	-0.119245313107967	0.0089458217844367	-0.110469482839108
-6.24452924728394	-6.96433067321777	-11.1702919006348	-0.119306728243828	0.00878772884607315	-0.110525369644165
-6.2475061416626	-6.96155643463135	-11.180025100708	-0.11917794495821	0.00874892249703407	-0.110680639743805
-6.23921918869019	-6.95851373672485	-11.1793804168701	-0.119346924126148	0.00862323306500912	-0.110641628503799
-6.24405241012573	-6.95899248123169	-11.1905784606934	-0.11928241699934	0.00849040318280458	-0.110695704817772
-6.24072360992432	-6.95862102508545	-11.2048616409302	-0.119190528988838	0.00851081125438213	-0.110723704099655
-6.23583030700684	-6.95353031158447	-11.1981353759766	-0.119390182197094	0.00835446827113628	-0.110807374119759
-6.23982572555542	-6.95371532440186	-11.2102088928223	-0.119349353015423	0.00840405840426683	-0.11073724925518
-6.23166704177856	-6.95106220245361	-11.218957901001	-0.119352623820305	0.00825176667422056	-0.110740542411804
-6.2347469329834	-6.94908857345581	-11.2201976776123	-0.119301356375217	0.0082368990406394	-0.110845476388931
-6.23307657241821	-6.94599723815918	-11.2267284393311	-0.119187027215958	0.00821531191468239	-0.110791228711605
-6.23053455352783	-6.94721698760986	-11.2272701263428	-0.119380302727222	0.00811654329299927	-0.110819362103939
-6.23839378356934	-6.94671869277954	-11.2393636703491	-0.119300357997417	0.00814002566039562	-0.110766187310219
-6.22670030593872	-6.94097518920898	-11.2385177612305	-0.119224846363068	0.00797640159726143	-0.110830374062061
-6.22885370254517	-6.9444432258606	-11.2444667816162	-0.119312942028046	0.00791466236114502	-0.110921986401081
-6.23488855361938	-6.94458055496216	-11.2632141113281	-0.119206994771957	0.0079830028116703	-0.110863171517849
-6.2212028503418	-6.93687438964844	-11.2590732574463	-0.119252175092697	0.00776492012664676	-0.110883355140686
-6.22645139694214	-6.94171810150146	-11.2599391937256	-0.119227267801762	0.00766005134209991	-0.110985033214092
-6.23099088668823	-6.9410662651062	-11.2761306762695	-0.119139201939106	0.00774639286100864	-0.110923893749714
-6.22335624694824	-6.93260765075684	-11.2734546661377	-0.11921488493681	0.00758723029866815	-0.111003652215004
-6.22919750213623	-6.94051933288574	-11.2818078994751	-0.119102619588375	0.00749065354466438	-0.111096382141113
-6.22759866714478	-6.93720293045044	-11.2921714782715	-0.118980452418327	0.00743858329951763	-0.111015245318413
-6.22679424285889	-6.93211650848389	-11.2894763946533	-0.119108803570271	0.00739640323445201	-0.11108586192131
-6.23153638839722	-6.93760967254639	-11.307671546936	-0.119005285203457	0.00736620556563139	-0.111147254705429
-6.22762632369995	-6.93624830245972	-11.3095264434814	-0.118995748460293	0.00723020080476999	-0.1111726090312
-6.23010873794556	-6.93415927886963	-11.3100433349609	-0.119089275598526	0.00704862177371979	-0.111280113458633
-6.23501205444336	-6.93966150283813	-11.3301753997803	-0.118965096771717	0.00710748508572578	-0.111349634826183
-6.23417091369629	-6.93759918212891	-11.3294668197632	-0.118932694196701	0.00704021565616131	-0.111398719251156
-6.23171234130859	-6.93423652648926	-11.3354196548462	-0.11898584663868	0.00700028706341982	-0.111494779586792
-6.24277353286743	-6.9385290145874	-11.3415079116821	-0.118877544999123	0.00704008201137185	-0.111686654388905
-6.2389087677002	-6.93639898300171	-11.341498374939	-0.118961356580257	0.00695302290841937	-0.111652605235577
-6.24211645126343	-6.93845462799072	-11.3546276092529	-0.118949614465237	0.0068739871494472	-0.111758530139923
-6.24434757232666	-6.93982410430908	-11.3569707870483	-0.118838012218475	0.00687988102436066	-0.111888699233532
-6.23714733123779	-6.93907165527344	-11.3622369766235	-0.119019255042076	0.00680608348920941	-0.111846901476383
-6.24391460418701	-6.9389705657959	-11.3680238723755	-0.119003511965275	0.00678092520684004	-0.111913613975048
-6.24197340011597	-6.93664789199829	-11.3727369308472	-0.118947021663189	0.00684540811926126	-0.112006142735481
-6.24202871322632	-6.93978595733643	-11.3678665161133	-0.119109585881233	0.00671027787029743	-0.112011380493641
-6.24627256393433	-6.93710422515869	-11.3833560943604	-0.119053639471531	0.00674886535853148	-0.112055689096451
-6.23572254180908	-6.93385028839111	-11.390191078186	-0.119037084281445	0.0066975113004446	-0.112037338316441
-6.23847579956055	-6.93176078796387	-11.3838472366333	-0.119137324392796	0.00659383460879326	-0.112151004374027
-6.24015092849731	-6.93329572677612	-11.387228012085	-0.119072422385216	0.00670999102294445	-0.112129494547844
-6.22767210006714	-6.92963409423828	-11.3958864212036	-0.119160659611225	0.00662508001551032	-0.112068042159081
-6.23048162460327	-6.92800378799438	-11.3907804489136	-0.11924284696579	0.0066521312110126	-0.112159982323647
-6.2288990020752	-6.92613840103149	-11.3993835449219	-0.119177341461182	0.00657332595437765	-0.112095937132835
-6.21700096130371	-6.92185401916504	-11.4058475494385	-0.119402654469013	0.00650142459198833	-0.112083747982979
-6.22134447097778	-6.92338228225708	-11.4046821594238	-0.119350805878639	0.00650286907330155	-0.112042658030987
-6.21778202056885	-6.91822671890259	-11.4200611114502	-0.119250439107418	0.00647793570533395	-0.112008206546307
-6.20413160324097	-6.91305780410767	-11.4112863540649	-0.119377873837948	0.00641834503039718	-0.112032406032085
-6.20789909362793	-6.91290998458862	-11.4293336868286	-0.119474940001965	0.00634780013933778	-0.112017340958118
-6.20495510101318	-6.9102783203125	-11.4298124313354	-0.119264222681522	0.0064072790555656	-0.112023696303368
-6.1944899559021	-6.90557289123535	-11.4287481307983	-0.119446635246277	0.00632046861574054	-0.111957974731922
-6.2016339302063	-6.90606117248535	-11.4447536468506	-0.119455069303513	0.00630387431010604	-0.112014286220074
-6.19270801544189	-6.90284252166748	-11.4384307861328	-0.119298599660397	0.00632342044264078	-0.112013928592205
-6.18810844421387	-6.89991426467896	-11.4416999816895	-0.119408898055553	0.00620091706514359	-0.112027190625668
-6.192307472229	-6.90440225601196	-11.4511690139771	-0.119420975446701	0.0064336871728301	-0.112052850425243
-6.18577432632446	-6.89831829071045	-11.4436063766479	-0.119414858520031	0.00641804002225399	-0.111998774111271
-6.18639039993286	-6.90377521514893	-11.4521169662476	-0.119529493153095	0.00631131278350949	-0.112107872962952
-6.18603420257568	-6.89848136901855	-11.4519367218018	-0.119473807513714	0.00643641594797373	-0.112036906182766
-6.18345642089844	-6.89636850357056	-11.4435939788818	-0.119619347155094	0.00642979238182306	-0.11207914352417
-6.18392324447632	-6.90122985839844	-11.4472122192383	-0.119588121771812	0.00645336788147688	-0.112119078636169
-6.17822647094727	-6.89616250991821	-11.4464149475098	-0.119623936712742	0.00648215506225824	-0.112060852348804
-6.17657709121704	-6.89209985733032	-11.4461317062378	-0.119626887142658	0.00644463440403342	-0.112096384167671
-6.18156147003174	-6.89279270172119	-11.4459266662598	-0.119609154760838	0.00665035331621766	-0.112186066806316
-6.17534828186035	-6.88926792144775	-11.4333820343018	-0.119796551764011	0.00663330452516675	-0.112085796892643
-6.17832708358765	-6.88804531097412	-11.439154624939	-0.119776301085949	0.00665016239508986	-0.112086571753025
-6.17463302612305	-6.88587331771851	-11.4397315979004	-0.119761072099209	0.00673926528543234	-0.112137489020824
-6.17168235778809	-6.88288640975952	-11.4229202270508	-0.119975365698338	0.00678528100252151	-0.112117573618889
-6.17527103424072	-6.88351392745972	-11.4337749481201	-0.119922615587711	0.0068782321177423	-0.112099476158619
-6.16694402694702	-6.88041067123413	-11.4240283966064	-0.120014071464539	0.00695431511849165	-0.112113192677498
-6.1636528968811	-6.87718200683594	-11.4190244674683	-0.120177686214447	0.00694911368191242	-0.11207652837038
-6.16995716094971	-6.87621784210205	-11.4195756912231	-0.120176665484905	0.00708962744101882	-0.112080730497837
-6.16293048858643	-6.87547445297241	-11.4132862091064	-0.120279796421528	0.00717142503708601	-0.112007491290569
-6.15981292724609	-6.87143659591675	-11.4106111526489	-0.120412208139896	0.00716279447078705	-0.11208975315094
-6.16050004959106	-6.86996221542358	-11.40442943573	-0.120334304869175	0.00725735072046518	-0.112055003643036
-6.15319728851318	-6.86662817001343	-11.4034070968628	-0.120545208454132	0.00735520478338003	-0.111953534185886
-6.15695333480835	-6.86747217178345	-11.3911647796631	-0.120631635189056	0.0074135554023087	-0.112036749720573
-6.15749311447144	-6.8636589050293	-11.3921937942505	-0.120602190494537	0.00758624542504549	-0.111962251365185
-6.14810848236084	-6.86176204681396	-11.3867139816284	-0.120873793959618	0.00762551371008158	-0.111918434500694
-6.15076208114624	-6.86106061935425	-11.3722534179688	-0.120963729918003	0.00766539014875889	-0.111904993653297
-6.14950752258301	-6.85685968399048	-11.3782606124878	-0.120896100997925	0.00781327392905951	-0.111820325255394
-6.13928365707397	-6.85443544387817	-11.3646259307861	-0.12114679813385	0.00786163471639156	-0.111728698015213
-6.14406251907349	-6.8541579246521	-11.3652076721191	-0.121237985789776	0.00799558218568563	-0.111641749739647
-6.13942003250122	-6.84873104095459	-11.35595703125	-0.12115666270256	0.00813795905560255	-0.111608199775219
-6.1322021484375	-6.84824466705322	-11.3375606536865	-0.121453508734703	0.00817925948649645	-0.111562974750996
-6.13672637939453	-6.84800672531128	-11.3471508026123	-0.121514320373535	0.00831140950322151	-0.111470945179462
-6.12521171569824	-6.83935356140137	-11.3362817764282	-0.121500805020332	0.00843552686274052	-0.11143547296524
-6.11933279037476	-6.83910846710205	-11.3322105407715	-0.121791824698448	0.00845701713114977	-0.11139365285635
-6.12359523773193	-6.83729600906372	-11.3326892852783	-0.121772632002831	0.00876946467906237	-0.111318141222
-6.11108779907227	-6.82921552658081	-11.3174409866333	-0.121883355081081	0.00872777029871941	-0.111260049045086
-6.11165523529053	-6.83199691772461	-11.3187017440796	-0.12202288210392	0.00872316677123308	-0.111212268471718
-6.10492897033691	-6.8235936164856	-11.316216468811	-0.122014179825783	0.0088799400255084	-0.111101053655148
-6.09975242614746	-6.8178448677063	-11.3093566894531	-0.122183531522751	0.00890582054853439	-0.111072644591331
-6.09808969497681	-6.81940793991089	-11.312403678894	-0.12213783711195	0.00902275741100311	-0.110932111740112
-6.09023952484131	-6.81006383895874	-11.3089838027954	-0.122254006564617	0.00899072457104921	-0.110792189836502
-6.08492946624756	-6.80464315414429	-11.3037414550781	-0.122327506542206	0.00897463224828243	-0.110790371894836
-6.08453607559204	-6.80322980880737	-11.3061256408691	-0.122235476970673	0.00913439318537712	-0.110750414431095
-6.07706260681152	-6.80123424530029	-11.2915344238281	-0.122483186423779	0.00909669790416956	-0.110600791871548
-6.07353782653809	-6.79709148406982	-11.2905864715576	-0.122440032660961	0.00902241747826338	-0.110558331012726
-6.07205820083618	-6.79412698745728	-11.2928009033203	-0.122428581118584	0.00914770737290382	-0.110571354627609
-6.06546831130981	-6.7913498878479	-11.2761650085449	-0.122561551630497	0.00907739717513323	-0.110411800444126
-6.07058334350586	-6.79007911682129	-11.2871656417847	-0.122494161128998	0.00916797947138548	-0.110317938029766
-6.06049680709839	-6.78578853607178	-11.2816743850708	-0.122526876628399	0.00918401125818491	-0.110227584838867
-6.05975675582886	-6.7881178855896	-11.270414352417	-0.122631229460239	0.00914736464619637	-0.110210746526718
-6.06176567077637	-6.78382921218872	-11.2757539749146	-0.122578971087933	0.00916808098554611	-0.110132202506065
-6.05614709854126	-6.78543519973755	-11.2635583877563	-0.122757211327553	0.00910852756351233	-0.110035732388496
-6.06601810455322	-6.78396034240723	-11.2736482620239	-0.122585691511631	0.00909506715834141	-0.110031567513943
-6.05702590942383	-6.78159332275391	-11.2559061050415	-0.122658900916576	0.00906531047075987	-0.109957747161388
-6.06035041809082	-6.78499984741211	-11.2591762542725	-0.122739501297474	0.00900096260011196	-0.10996562987566
-6.06575727462769	-6.78399467468262	-11.2691650390625	-0.122550912201405	0.00905228592455387	-0.109837107360363
-6.05433511734009	-6.7815523147583	-11.2617034912109	-0.12265469878912	0.00883686449378729	-0.10990808904171
-6.06022214889526	-6.78844976425171	-11.2681589126587	-0.122529998421669	0.00877783726900816	-0.109835065901279
-6.05797100067139	-6.78023624420166	-11.2668647766113	-0.122429989278316	0.00865610688924789	-0.109770111739635
-6.05916786193848	-6.78103923797607	-11.2730054855347	-0.122536323964596	0.00849504675716162	-0.109793201088905
-6.06078577041626	-6.78240633010864	-11.2737092971802	-0.122264347970486	0.00843110028654337	-0.109684109687805
-6.05829524993896	-6.78354978561401	-11.2705917358398	-0.122361794114113	0.00815670378506184	-0.10977166891098
-6.06888151168823	-6.78795766830444	-11.2778577804565	-0.122194387018681	0.00819560419768095	-0.109665408730507
-6.06063175201416	-6.78124952316284	-11.27965259552	-0.12217540293932	0.00800036266446114	-0.109674952924252
-6.06682538986206	-6.79254055023193	-11.2838563919067	-0.122062638401985	0.00785009283572435	-0.109743848443031
-6.0645866394043	-6.78780174255371	-11.2784147262573	-0.12199966609478	0.00768370041623712	-0.109681703150272
-6.06718397140503	-6.79085111618042	-11.2879629135132	-0.121873378753662	0.00746125960722566	-0.109741859138012
-6.07457733154297	-6.79221296310425	-11.2957239151001	-0.12170098721981	0.00750914355739951	-0.109777621924877
-6.07414388656616	-6.79419088363647	-11.2877817153931	-0.121758691966534	0.00721192779019475	-0.109777167439461
-6.0825662612915	-6.79725170135498	-11.3098335266113	-0.121587544679642	0.00712384702637792	-0.109793923795223
-6.07768249511719	-6.79735326766968	-11.311279296875	-0.121564954519272	0.00695898523554206	-0.109830863773823
-6.08583164215088	-6.80127382278442	-11.3108167648315	-0.12150800973177	0.00673516513779759	-0.109876230359077
-6.09061098098755	-6.80248546600342	-11.330997467041	-0.121315836906433	0.00661596050485969	-0.109853141009808
-6.08744287490845	-6.80216598510742	-11.3296566009521	-0.12127136439085	0.00639440445229411	-0.109875619411469
-6.09689712524414	-6.80668544769287	-11.3355531692505	-0.12105618417263	0.00623768381774426	-0.109968282282352
-6.09335517883301	-6.80421113967896	-11.3433961868286	-0.121027432382107	0.00604503462091088	-0.109960064291954
-6.09368181228638	-6.80771350860596	-11.3443536758423	-0.121125496923923	0.00600361032411456	-0.109983995556831
-6.10920667648315	-6.81217575073242	-11.3645296096802	-0.120868980884552	0.00582854449748993	-0.109898127615452
-6.09795713424683	-6.80691194534302	-11.3557071685791	-0.120872363448143	0.00566020235419273	-0.109977781772614
-6.10797643661499	-6.81313037872314	-11.3589096069336	-0.120848841965199	0.00554804876446724	-0.109968401491642
-6.11019277572632	-6.81277847290039	-11.3684644699097	-0.12077771127224	0.00550869293510914	-0.109875038266182
-6.10931539535522	-6.81127977371216	-11.3722314834595	-0.120805315673351	0.00530177587643266	-0.10993679612875
-6.111647605896	-6.81464195251465	-11.3750381469727	-0.120546825230122	0.00521939108148217	-0.10983981192112
-6.10659694671631	-6.81177091598511	-11.3724031448364	-0.120701864361763	0.00496631721034646	-0.109760761260986
-6.11393785476685	-6.8132848739624	-11.3855409622192	-0.120569191873074	0.00502932770177722	-0.109678871929646
-6.10769081115723	-6.80595350265503	-11.3779354095459	-0.120616093277931	0.00490243500098586	-0.109597384929657
-6.11230993270874	-6.81587743759155	-11.3817462921143	-0.120569534599781	0.0048271007835865	-0.10954300314188
-6.11116981506348	-6.80983066558838	-11.3856525421143	-0.120447084307671	0.00476305978372693	-0.109395392239094
-6.1101541519165	-6.80912065505981	-11.3746480941772	-0.120589263737202	0.0046459985896945	-0.109380759298801
-6.10779190063477	-6.81038522720337	-11.3893022537231	-0.120474092662334	0.00467459578067064	-0.109210625290871
-6.10228967666626	-6.80328607559204	-11.3767433166504	-0.120509669184685	0.00454485509544611	-0.109107710421085
-6.10612154006958	-6.80843353271484	-11.3848123550415	-0.120468147099018	0.00457828678190708	-0.108978979289532
-6.09580707550049	-6.80380296707153	-11.3876361846924	-0.120440289378166	0.00456698099151254	-0.10881295055151
-6.09502077102661	-6.80309295654297	-11.3645706176758	-0.120508901774883	0.00447500078007579	-0.108690492808819
-6.09644985198975	-6.80360794067383	-11.3848505020142	-0.120452083647251	0.00457476265728474	-0.108482122421265
-6.08698892593384	-6.8008918762207	-11.3830261230469	-0.12055891752243	0.00450375024229288	-0.10831244289875
-6.0955548286438	-6.80289840698242	-11.3762531280518	-0.12043135613203	0.00450513325631619	-0.108235031366348
-6.08301401138306	-6.79528617858887	-11.3776569366455	-0.120525047183037	0.00451203295961022	-0.107980579137802
-6.07802677154541	-6.79630565643311	-11.3761310577393	-0.120601966977119	0.00452492199838161	-0.10780131816864
-6.0804181098938	-6.79768943786621	-11.3703079223633	-0.120406456291676	0.00452482979744673	-0.107676215469837
-6.06576347351074	-6.79239940643311	-11.3693723678589	-0.12061583250761	0.00461271498352289	-0.107532314956188
-6.06777143478394	-6.79388666152954	-11.3580589294434	-0.120656080543995	0.00472783809527755	-0.107299111783504
-6.07033061981201	-6.79262399673462	-11.3671236038208	-0.120512969791889	0.00479802628979087	-0.107114396989346
-6.05818462371826	-6.78642892837524	-11.3557567596436	-0.120669551193714	0.00473327422514558	-0.106969006359577
-6.06294536590576	-6.79212665557861	-11.3479290008545	-0.120653040707111	0.00487467087805271	-0.10683911293745
-6.05687856674194	-6.78726387023926	-11.3509378433228	-0.120661169290543	0.00491328863427043	-0.106555297970772
-6.05204725265503	-6.78443908691406	-11.3424711227417	-0.120818547904491	0.00493271416053176	-0.106475941836834
-6.04807710647583	-6.78767919540405	-11.3400526046753	-0.120718151330948	0.00503864930942655	-0.106202371418476
-6.04613447189331	-6.7792911529541	-11.335991859436	-0.120770119130611	0.00515892915427685	-0.105948224663734
-6.04151821136475	-6.7767333984375	-11.3211994171143	-0.120922297239304	0.00518424389883876	-0.105775438249111
-6.04315948486328	-6.77821016311646	-11.3247661590576	-0.120764009654522	0.00531950732693076	-0.105498276650906
-6.03361368179321	-6.77299928665161	-11.305811882019	-0.120866850018501	0.00529857911169529	-0.10528576374054
-6.0324239730835	-6.76984357833862	-11.303071975708	-0.121010668575764	0.00537135824561119	-0.10502964258194
-6.03221225738525	-6.77319669723511	-11.3029632568359	-0.120888277888298	0.00554179772734642	-0.104758001863956
-6.02220392227173	-6.76971864700317	-11.2909002304077	-0.121009632945061	0.00544655648991466	-0.104602329432964
-6.02675247192383	-6.76591634750366	-11.2959384918213	-0.121034607291222	0.00553321652114391	-0.104380369186401
-6.01783180236816	-6.76651573181152	-11.2869920730591	-0.120980888605118	0.00570703949779272	-0.104141488671303
-6.01932811737061	-6.76558685302734	-11.2770309448242	-0.120995163917542	0.00559382047504187	-0.104042001068592
-6.01868104934692	-6.76895809173584	-11.290506362915	-0.120966613292694	0.00570102455094457	-0.103734076023102
-6.00926828384399	-6.76250839233398	-11.2805185317993	-0.12097505480051	0.00574177922680974	-0.103605799376965
-6.01482057571411	-6.76836490631104	-11.2769269943237	-0.120979070663452	0.00574448518455029	-0.103447772562504
-6.01182842254639	-6.76918983459473	-11.2829151153564	-0.120904736220837	0.00584084913134575	-0.103216640651226
-6.00721311569214	-6.76345634460449	-11.2699365615845	-0.121008738875389	0.00583045138046145	-0.103041641414165
-6.0147910118103	-6.77012634277344	-11.2741279602051	-0.120913080871105	0.00588352559134364	-0.102920740842819
-6.01239919662476	-6.76767444610596	-11.2708587646484	-0.120924286544323	0.00598240224644542	-0.102664045989513
-6.01129102706909	-6.76915168762207	-11.2638692855835	-0.121013276278973	0.00591049017384648	-0.102438531816006
-6.01446437835693	-6.77190923690796	-11.2706346511841	-0.120821826159954	0.0059379106387496	-0.102319799363613
-6.00752210617065	-6.76929378509521	-11.253643989563	-0.120974816381931	0.00588918011635542	-0.102234937250614
-6.01530742645264	-6.77233982086182	-11.2577142715454	-0.12091089785099	0.00601433636620641	-0.101999796926975
-6.0085186958313	-6.76964330673218	-11.2602853775024	-0.120989069342613	0.00599562982097268	-0.101769804954529
-6.018226146698	-6.77141618728638	-11.2495136260986	-0.121030159294605	0.00594519125297666	-0.101692959666252
-6.01438665390015	-6.77016735076904	-11.2406759262085	-0.120884321630001	0.00603037420660257	-0.101492539048195
-6.01208829879761	-6.77129077911377	-11.2428636550903	-0.121098108589649	0.00607771426439285	-0.101333998143673
-6.01943349838257	-6.77457237243652	-11.2393217086792	-0.121007941663265	0.00610991660505533	-0.101139336824417
-6.00979661941528	-6.77056074142456	-11.2275266647339	-0.12111984193325	0.00595703348517418	-0.101008169353008
-6.01379680633545	-6.77405166625977	-11.2260065078735	-0.121130481362343	0.00597094325348735	-0.100921742618084
-6.0173192024231	-6.77409839630127	-11.2298555374146	-0.120990455150604	0.00598968798294663	-0.100696481764317
-6.01094484329224	-6.76811599731445	-11.2258529663086	-0.12116938829422	0.00589312659576535	-0.100530169904232
-6.01483726501465	-6.77573490142822	-11.2285356521606	-0.1210957467556	0.00594850396737456	-0.100387834012508
-6.01246500015259	-6.77322006225586	-11.2243499755859	-0.121077969670296	0.00582455098628998	-0.100200787186623
-6.01170682907104	-6.76808404922485	-11.2214450836182	-0.121158801019192	0.00576917454600334	-0.10006807744503
-6.01477909088135	-6.77076482772827	-11.2259340286255	-0.121030934154987	0.00583170866593719	-0.0998877510428429
-6.01047420501709	-6.77061939239502	-11.2197828292847	-0.121102958917618	0.00564082665368915	-0.0997322350740433
-6.01425647735596	-6.7734203338623	-11.2197408676147	-0.12110324203968	0.00561572751030326	-0.0996057614684105
-6.00560617446899	-6.7705659866333	-11.2180862426758	-0.121005766093731	0.00567416194826365	-0.0994567945599556
-6.00789403915405	-6.77185821533203	-11.2171936035156	-0.121058389544487	0.00551349483430386	-0.099313035607338
-6.01188945770264	-6.77696943283081	-11.2166604995728	-0.120988614857197	0.00550776720046997	-0.0991251319646835
-6.00492143630981	-6.77319765090942	-11.2025365829468	-0.121013045310974	0.00545983063057065	-0.0990026369690895
-6.00969886779785	-6.77847194671631	-11.2050752639771	-0.120938174426556	0.00546433264389634	-0.098884716629982
-6.00736856460571	-6.77528190612793	-11.2004089355469	-0.121036626398563	0.00543520646169782	-0.09873978048563
-6.00893115997314	-6.78006792068481	-11.1974325180054	-0.121133841574192	0.00540752103552222	-0.0985603183507919
-6.00594806671143	-6.77950143814087	-11.1950664520264	-0.120951019227505	0.00539727695286274	-0.0983835831284523
-6.00042295455933	-6.77934312820435	-11.1813621520996	-0.121006801724434	0.00530125945806503	-0.0983342155814171
-6.00467395782471	-6.78133678436279	-11.1846208572388	-0.12092912197113	0.00538724521175027	-0.0980676710605621
-5.99791574478149	-6.78132200241089	-11.1812105178833	-0.121000170707703	0.00527541385963559	-0.0978642925620079
-6.00377368927002	-6.78127431869507	-11.1806135177612	-0.120867751538754	0.00523872161284089	-0.0976976454257965
-5.99140405654907	-6.77743911743164	-11.178539276123	-0.120841212570667	0.00509902369230986	-0.0975210145115852
-5.99452972412109	-6.78176355361938	-11.1733961105347	-0.120944887399673	0.00513429706916213	-0.097344346344471
-5.99498176574707	-6.78147602081299	-11.1783895492554	-0.120739623904228	0.00508394697681069	-0.0970847234129906
-5.98448944091797	-6.77976274490356	-11.1690702438354	-0.120861262083054	0.0049531226977706	-0.0969135165214539
-5.98681211471558	-6.7851939201355	-11.1719150543213	-0.120736502110958	0.00494030024856329	-0.0968075543642044
-5.98815155029297	-6.78268146514893	-11.1667804718018	-0.120647966861725	0.00500542297959328	-0.0965659990906715
-5.98168325424194	-6.78201913833618	-11.1651744842529	-0.12073802947998	0.00498992437496781	-0.096458837389946
-5.98352575302124	-6.78865242004395	-11.1589307785034	-0.120533972978592	0.00497394893318415	-0.0962274894118309
-5.97777032852173	-6.78173923492432	-11.1518173217773	-0.120509169995785	0.00490271113812923	-0.0959970504045486
-5.9770040512085	-6.7845721244812	-11.148907661438	-0.120633766055107	0.00490390229970217	-0.0958415567874908
-5.97588300704956	-6.78707838058472	-11.1447076797485	-0.120452374219894	0.00500701880082488	-0.0956466123461723
-5.96907758712769	-6.78522348403931	-11.1375761032104	-0.120430909097195	0.00485578505322337	-0.0954524055123329
-5.96759223937988	-6.7864818572998	-11.1372041702271	-0.120434649288654	0.00486151222139597	-0.095330074429512
-5.96522951126099	-6.78524160385132	-11.1405448913574	-0.120272494852543	0.00492929201573133	-0.0951204523444176
-5.96080160140991	-6.78267621994019	-11.1395797729492	-0.120315983891487	0.00474280165508389	-0.0949508994817734
-5.9621057510376	-6.78549098968506	-11.1363792419434	-0.120299592614174	0.00475502060726285	-0.0948310866951942
-5.95461082458496	-6.78181552886963	-11.1293087005615	-0.120193846523762	0.0048223827034235	-0.0946263149380684
-5.95490550994873	-6.785400390625	-11.1291027069092	-0.120205111801624	0.00465922616422176	-0.0944991037249565
-5.95648050308228	-6.78859949111938	-11.1290950775146	-0.12007437646389	0.00469230022281408	-0.0943009704351425
-5.94742441177368	-6.78005838394165	-11.1304874420166	-0.120052181184292	0.00467961607500911	-0.0941507890820503
-5.95074272155762	-6.78400230407715	-11.1204948425293	-0.120025761425495	0.00461641373112798	-0.0940946936607361
-5.94531965255737	-6.7827467918396	-11.1286973953247	-0.119958207011223	0.00455684680491686	-0.0938496813178062
-5.93994426727295	-6.78146457672119	-11.1273231506348	-0.119970396161079	0.0044768238440156	-0.0936957150697708
-5.94565486907959	-6.78180313110352	-11.1207695007324	-0.119801908731461	0.00445418246090412	-0.0937069058418274
-5.93867349624634	-6.78107070922852	-11.1255111694336	-0.119863845407963	0.00445228908210993	-0.0935199707746506
-5.93964195251465	-6.78426504135132	-11.1233339309692	-0.11996828019619	0.00439379410818219	-0.0934377610683441
-5.94143390655518	-6.78209590911865	-11.1207590103149	-0.119668960571289	0.0044248984195292	-0.093391053378582
-5.93066692352295	-6.78189134597778	-11.1173191070557	-0.119842879474163	0.00434375880286098	-0.0933629795908928
-5.93557357788086	-6.78519248962402	-11.1147727966309	-0.119815833866596	0.00438584154471755	-0.0932978317141533
-5.93915891647339	-6.78334093093872	-11.11767578125	-0.119672380387783	0.00444890791550279	-0.0931484326720238
-5.92696475982666	-6.78118944168091	-11.1081266403198	-0.119839400053024	0.00433629285544157	-0.0931440368294716
-5.93445444107056	-6.78768634796143	-11.104344367981	-0.119679518043995	0.00439422111958265	-0.0931021273136139
-5.93186140060425	-6.78198766708374	-11.1105041503906	-0.119655087590218	0.00446201767772436	-0.0929502993822098
-5.92405414581299	-6.78078174591064	-11.1007928848267	-0.119711831212044	0.00425822474062443	-0.0929603204131126
-5.92767286300659	-6.78718852996826	-11.0968408584595	-0.119514182209969	0.0044099222868681	-0.0928967148065567
-5.92211437225342	-6.77985429763794	-11.0975618362427	-0.119509063661098	0.00435435259714723	-0.0927828401327133
-5.92301511764526	-6.78267908096313	-11.0943412780762	-0.119624204933643	0.0043300692923367	-0.0927280560135841
-5.92480278015137	-6.78389358520508	-11.1053438186646	-0.119351968169212	0.00435043545439839	-0.0926542580127716
-5.9148850440979	-6.77874660491943	-11.0941076278687	-0.119361035525799	0.00428335508331656	-0.0925507247447968
-5.92070627212524	-6.77971982955933	-11.0943298339844	-0.119417421519756	0.00419040350243449	-0.0924902930855751
-5.91384887695313	-6.77849912643433	-11.1009063720703	-0.119185216724873	0.0042986124753952	-0.0923803746700287
-5.91181659698486	-6.77955865859985	-11.0903940200806	-0.119251415133476	0.00408664811402559	-0.0923641622066498
-5.9120922088623	-6.78056287765503	-11.1016130447388	-0.119188733398914	0.0040959594771266	-0.0922446474432945
-5.90458965301514	-6.774001121521	-11.101110458374	-0.119179904460907	0.00404408387839794	-0.0921671614050865
-5.91118335723877	-6.7787618637085	-11.0958852767944	-0.119074858725071	0.00404729042202234	-0.0921630263328552
-5.90456819534302	-6.77673530578613	-11.1007518768311	-0.11913238465786	0.00395759893581271	-0.0920438095927238
-5.90787601470947	-6.7739372253418	-11.1003818511963	-0.119041569530964	0.00387397082522511	-0.0920131951570511
-5.90494108200073	-6.77422142028809	-11.0975732803345	-0.118941769003868	0.00394033966585994	-0.092074878513813
-5.90161037445068	-6.77074003219604	-11.0903997421265	-0.119047984480858	0.00384771218523383	-0.0919578149914742
-5.90790462493896	-6.77138710021973	-11.101544380188	-0.118969075381756	0.00381192611530423	-0.0919927209615707
-5.90250635147095	-6.77043962478638	-11.0972919464111	-0.118951715528965	0.00378391868434846	-0.0920945703983307
-5.90049743652344	-6.76745462417603	-11.0885152816772	-0.119048900902271	0.00373146450147033	-0.0920869112014771
-5.90752172470093	-6.77160310745239	-11.089674949646	-0.11906573176384	0.00375534198246896	-0.0921392515301704
-5.90554761886597	-6.77063989639282	-11.0932149887085	-0.119061715900898	0.0037571310531348	-0.0921939238905907
-5.90447854995728	-6.76608800888062	-11.078179359436	-0.119144454598427	0.00368693564087152	-0.0922878608107567
-5.90893220901489	-6.76927709579468	-11.0740232467651	-0.119097605347633	0.00390009768307209	-0.0923089608550072
-5.90216636657715	-6.76613330841064	-11.0825891494751	-0.119186393916607	0.00385826616548002	-0.0922516211867332
-5.90665626525879	-6.76834058761597	-11.0677604675293	-0.119200125336647	0.00374635867774487	-0.0924429073929787
-5.90985727310181	-6.76748991012573	-11.0693387985229	-0.119102768599987	0.00389668089337647	-0.0923147052526474
-5.9016637802124	-6.76448822021484	-11.0643949508667	-0.119275234639645	0.0038011425640434	-0.0922681838274002
-5.90453720092773	-6.76554775238037	-11.058856010437	-0.119270019233227	0.00381029490381479	-0.0921605154871941
-5.90370321273804	-6.76207065582275	-11.0664539337158	-0.119033932685852	0.00381431053392589	-0.0920283421874046
-5.89400053024292	-6.75869083404541	-11.0597715377808	-0.119147032499313	0.0037707076407969	-0.0919059589505196
-5.89849996566772	-6.75914716720581	-11.0614414215088	-0.119124092161655	0.00366848544217646	-0.0917264297604561
-5.89545917510986	-6.75877857208252	-11.062198638916	-0.118897140026093	0.00366777763701975	-0.0916240662336349
-5.88560390472412	-6.75812673568726	-11.0510053634644	-0.119021043181419	0.00346130016259849	-0.091506764292717
-5.89418745040894	-6.76150417327881	-11.0652914047241	-0.118912868201733	0.00352760683745146	-0.0913754031062126
-5.88960313796997	-6.75814199447632	-11.0612735748291	-0.118633076548576	0.00342613062821329	-0.0912783890962601
-5.8853964805603	-6.76192951202393	-11.0534343719482	-0.11873621493578	0.00322248740121722	-0.091217540204525
-5.89514541625977	-6.76410865783691	-11.0615682601929	-0.11860665678978	0.00336548732593656	-0.0911206975579262
-5.88600444793701	-6.76072359085083	-11.0536603927612	-0.11849682033062	0.00325727602466941	-0.0910589545965195
-5.8918399810791	-6.76993370056152	-11.0559720993042	-0.118482425808907	0.00316504971124232	-0.0910245850682259
-5.89244318008423	-6.77335166931152	-11.0576305389404	-0.118326358497143	0.00316757545806468	-0.0909295380115509
-5.89110660552979	-6.76760625839233	-11.0477466583252	-0.118258781731129	0.00312007428146899	-0.0909189581871033
-5.89707469940186	-6.77610206604004	-11.054630279541	-0.118143446743488	0.00312016275711358	-0.090883806347847
-5.8956241607666	-6.77681350708008	-11.0468559265137	-0.1180734410882	0.00302824750542641	-0.0907593294978142
-5.89410972595215	-6.77512168884277	-11.0413980484009	-0.11802127212286	0.00289652589708567	-0.0907466039061546
-5.90198087692261	-6.78195524215698	-11.0489635467529	-0.117933072149754	0.00291792862117291	-0.0907641649246216
-5.9002685546875	-6.78522539138794	-11.0494365692139	-0.117852531373501	0.0028564992826432	-0.090592660009861
-5.897780418396	-6.78193378448486	-11.0396137237549	-0.11778549104929	0.002613635500893	-0.0906226187944412
-5.90737915039063	-6.78670930862427	-11.0461988449097	-0.117605812847614	0.0026148920878768	-0.0906355157494545
-5.90545463562012	-6.78744697570801	-11.0504341125488	-0.117518253624439	0.00258963531814516	-0.0905256643891335
-5.90480518341064	-6.78755283355713	-11.0468149185181	-0.117514632642269	0.00240679993294179	-0.0905056148767471
-5.91578960418701	-6.79368591308594	-11.0505886077881	-0.117351055145264	0.00240717059932649	-0.0905376151204109
-5.90838670730591	-6.78894138336182	-11.0536289215088	-0.117308393120766	0.00230065616779029	-0.0903812721371651
-5.9056224822998	-6.79316902160645	-11.0407056808472	-0.117288745939732	0.00215943483635783	-0.0903076753020287
-5.91860437393188	-6.79678535461426	-11.0497817993164	-0.11705868691206	0.00211131828837097	-0.0904094055294991
-5.91508817672729	-6.79694986343384	-11.0488758087158	-0.11699915677309	0.00207770941779017	-0.0902879908680916
-5.916344165802	-6.79679918289185	-11.0454006195068	-0.116956263780594	0.00189894856885076	-0.090201660990715
-5.92467498779297	-6.8036413192749	-11.0505485534668	-0.116760902106762	0.0018411255441606	-0.0902576446533203
-5.91811656951904	-6.8024582862854	-11.0544347763062	-0.116734549403191	0.00172642106190324	-0.090162917971611
-5.92217350006104	-6.80639791488647	-11.0569181442261	-0.11668598651886	0.00160236144438386	-0.0901442170143127
-5.93221712112427	-6.80883073806763	-11.0664920806885	-0.11638929694891	0.00152260204777122	-0.090201698243618
-5.92405557632446	-6.80708789825439	-11.0692672729492	-0.116260081529617	0.00137971830554307	-0.0901436656713486
-5.93084096908569	-6.81094789505005	-11.0706491470337	-0.116200424730778	0.00122761947568506	-0.0901164934039116
-5.94455862045288	-6.81739234924316	-11.0823316574097	-0.116000100970268	0.00117343617603183	-0.0901463031768799
-5.93794012069702	-6.81544494628906	-11.0785627365112	-0.115881942212582	0.00102396914735436	-0.0901796445250511
-5.94259119033813	-6.8192720413208	-11.0829296112061	-0.115865767002106	0.00087829161202535	-0.0901527553796768
-5.95499038696289	-6.82794332504272	-11.0983209609985	-0.11564165353775	0.000790687801782042	-0.0902334377169609
-5.95590591430664	-6.8264946937561	-11.0971822738647	-0.115511238574982	0.000761042989324778	-0.0902457386255264
-5.95668363571167	-6.83129167556763	-11.0951108932495	-0.115646213293076	0.000642753846477717	-0.0902793630957603
-5.97135925292969	-6.83769989013672	-11.0954732894897	-0.115445427596569	0.000565378810279071	-0.0903311744332314
-5.97354698181152	-6.83985567092896	-11.1056861877441	-0.115236267447472	0.000516498403158039	-0.090360626578331
-5.97229623794556	-6.84411001205444	-11.0965881347656	-0.1153853982687	0.000485528173157945	-0.0904155448079109
-5.98468160629272	-6.85002899169922	-11.1028261184692	-0.115332238376141	0.000418703159084544	-0.0904450267553329
-5.98587083816528	-6.85058927536011	-11.1106395721436	-0.11517234146595	0.000343491352396086	-0.0904337093234062
-5.98431873321533	-6.85243511199951	-11.0949096679688	-0.115374870598316	0.000214911226066761	-0.0904743373394012
-5.99679803848267	-6.8549952507019	-11.1051025390625	-0.115208752453327	0.000183207215741277	-0.0904684811830521
-5.99767589569092	-6.86091136932373	-11.1070899963379	-0.11503304541111	0.000141233380418271	-0.0904844179749489
-5.99630355834961	-6.85578060150146	-11.1039094924927	-0.115148536860943	6.87429856043309E-05	-0.0904877111315727
-6.00440883636475	-6.86291122436523	-11.1099042892456	-0.115207150578499	-7.56630761316046E-05	-0.0905296728014946
-6.01038122177124	-6.86962509155273	-11.1159191131592	-0.115061163902283	-0.000121602315630298	-0.0906035676598549
-6.01351308822632	-6.86758852005005	-11.1072835922241	-0.114984132349491	-0.00010231737542199	-0.0904963538050652
-6.01019048690796	-6.86473274230957	-11.1100730895996	-0.115170538425446	-0.00023857643827796	-0.0905343815684319
-6.01449680328369	-6.87280511856079	-11.0992965698242	-0.115161284804344	-0.000270593445748091	-0.0906210243701935
-6.02986907958984	-6.87522602081299	-11.1090145111084	-0.11510331183672	-0.00017011103045661	-0.090530700981617
-6.02236604690552	-6.87167549133301	-11.1024436950684	-0.115044273436069	-0.000274333491688594	-0.0905619412660599
-6.02246141433716	-6.87468719482422	-11.0931463241577	-0.115157641470432	-0.000400615332182497	-0.0905882865190506
-6.03312969207764	-6.87859392166138	-11.1010246276855	-0.115159317851067	-0.000295681180432439	-0.0905741527676582
-6.03740119934082	-6.88223028182983	-11.098780632019	-0.115045793354511	-0.000282225402770564	-0.0905140265822411
-6.03121376037598	-6.87880277633667	-11.0866851806641	-0.115197770297527	-0.000351428257999942	-0.0905710086226463
-6.0402250289917	-6.881178855896	-11.0860452651978	-0.115225210785866	-0.000295651203487068	-0.0905623584985733
-6.03807973861694	-6.88381147384644	-11.0890474319458	-0.115124881267548	-0.000229942772421055	-0.0905224084854126
-6.0355544090271	-6.883056640625	-11.0753412246704	-0.115249305963516	-0.000370664783986285	-0.0905380845069885
-6.04355525970459	-6.88583993911743	-11.0735750198364	-0.115303725004196	-0.000305602443404496	-0.0904986038804054
-6.03841543197632	-6.88405990600586	-11.0729150772095	-0.115330740809441	-0.000150589505210519	-0.0904420763254166
-6.04123306274414	-6.88877201080322	-11.0620565414429	-0.115405708551407	-0.000343676889315248	-0.0904349014163017
-6.0430121421814	-6.89022827148438	-11.0686168670654	-0.115354932844639	-0.000283473491435871	-0.0903916954994202
-6.03555727005005	-6.88370037078857	-11.06187915802	-0.115410797297955	-0.000304467335809022	-0.0903392881155014
-6.04303646087646	-6.8898138999939	-11.0539588928223	-0.115425780415535	-0.000288229697616771	-0.0903467908501625
-6.04096698760986	-6.88721799850464	-11.0643796920776	-0.115366071462631	-0.00023770090774633	-0.0902033224701881
-6.03675031661987	-6.88184785842896	-11.0500955581665	-0.115454137325287	-0.000304433866403997	-0.0901720151305199
-6.04030847549438	-6.88969659805298	-11.0574111938477	-0.115400761365891	-0.000273230049060658	-0.0901523381471634
-6.0388298034668	-6.88578319549561	-11.0568981170654	-0.115398220717907	-0.000181893439730629	-0.0900247618556023
-6.03214311599731	-6.88314723968506	-11.0504989624023	-0.115470670163631	-0.000352870411006734	-0.0899539589881897
-6.03473663330078	-6.88433361053467	-11.04967212677	-0.115445800125599	-0.000353568961145356	-0.0900047495961189
-6.03303718566895	-6.88314342498779	-11.0552806854248	-0.115421190857887	-0.000266748364083469	-0.0898322686553001
-6.02769947052002	-6.8796706199646	-11.0488891601563	-0.115544863045216	-0.000293985853204504	-0.089826337993145
-6.03010368347168	-6.88293886184692	-11.0415878295898	-0.115521535277367	-0.000384374463465065	-0.0898472592234612
-6.03078889846802	-6.88163709640503	-11.0539140701294	-0.115443594753742	-0.000298126600682735	-0.0897298529744148
-6.01934480667114	-6.8791766166687	-11.0446510314941	-0.115502044558525	-0.000379529985366389	-0.0897168815135956
-6.02443265914917	-6.87892866134644	-11.0418367385864	-0.115494854748249	-0.000453507644124329	-0.0897279605269432
-6.03062057495117	-6.87939405441284	-11.0500059127808	-0.115394279360771	-0.000419369956944138	-0.0897701606154442
-6.02498292922974	-6.8778977394104	-11.0424909591675	-0.115381807088852	-0.000446728605311364	-0.0896530821919441
-6.02225542068481	-6.87623310089111	-11.0360288619995	-0.115471668541431	-0.000559733365662396	-0.0897804349660873
-6.03044319152832	-6.88093090057373	-11.0467376708984	-0.115377262234688	-0.000524557253811508	-0.0897161513566971
-6.02898406982422	-6.87912082672119	-11.05530834198	-0.115221753716469	-0.000526617339346558	-0.089748278260231
-6.02205228805542	-6.87605476379395	-11.0322999954224	-0.115416407585144	-0.00055298866936937	-0.0898360386490822
-6.03096294403076	-6.88002252578735	-11.0436725616455	-0.115347795188427	-0.000586391368415207	-0.0897953882813454
-6.03084278106689	-6.8766074180603	-11.0458650588989	-0.115164905786514	-0.000571307667996734	-0.0898337662220001
-6.0286111831665	-6.88041019439697	-11.0402517318726	-0.115305192768574	-0.00069863349199295	-0.089900478720665
-6.03341054916382	-6.88080167770386	-11.0409288406372	-0.115180879831314	-0.000606806832365692	-0.0899159759283066
-6.03387641906738	-6.88134670257568	-11.0455093383789	-0.115144073963165	-0.000631959876045585	-0.0899692326784134
-6.03634929656982	-6.88026285171509	-11.0426301956177	-0.115255683660507	-0.000675866147503257	-0.0899737030267715
-6.04222869873047	-6.88825130462646	-11.0430068969727	-0.115066163241863	-0.000657755474094301	-0.0901534780859947
-6.04200172424316	-6.88529920578003	-11.0386600494385	-0.11510793119669	-0.000627220084425062	-0.0900877490639687
-6.04419612884521	-6.88671588897705	-11.0387649536133	-0.115161195397377	-0.000663043232634664	-0.0902474075555801
-6.05082178115845	-6.8941593170166	-11.0433712005615	-0.11490735411644	-0.000571310753002763	-0.0903551802039146
-6.05173254013062	-6.89180326461792	-11.0383176803589	-0.114873021841049	-0.000562135188374668	-0.0903746783733368
-6.05433511734009	-6.89363098144531	-11.0340414047241	-0.115016452968121	-0.000636697630397975	-0.090519092977047
-6.06374502182007	-6.89913845062256	-11.0373029708862	-0.114777609705925	-0.000585247646085918	-0.0905858427286148
-6.06204986572266	-6.89709615707397	-11.0321979522705	-0.114777304232121	-0.00060615292750299	-0.090728685259819
-6.06922674179077	-6.89957714080811	-11.032940864563	-0.114888980984688	-0.000586642301641405	-0.0908330827951431
-6.07552862167358	-6.90714168548584	-11.0353651046753	-0.114678949117661	-0.000457429647212848	-0.0909401774406433
-6.07392454147339	-6.90624332427979	-11.0235738754272	-0.114693857729435	-0.000496605644002557	-0.0910650789737701
-6.08005571365356	-6.90450429916382	-11.0312795639038	-0.114807039499283	-0.000517539563588798	-0.0911868363618851
-6.08637475967407	-6.91350507736206	-11.0237121582031	-0.114656575024128	-0.000374027382349595	-0.0912369191646576
-6.08381080627441	-6.91306495666504	-11.0230398178101	-0.114719659090042	-0.000471241655759513	-0.0913784131407738
-6.09033679962158	-6.91160345077515	-11.0219554901123	-0.114673189818859	-0.000479762878967449	-0.0915552973747253
-6.09384822845459	-6.91700506210327	-11.028621673584	-0.114565618336201	-0.000309331662720069	-0.0916482284665108
-6.09004831314087	-6.91313362121582	-11.0224256515503	-0.114637911319733	-0.000404235179303214	-0.0917651057243347
-6.09886598587036	-6.91646146774292	-11.0228414535522	-0.11468032002449	-0.000426887563662604	-0.0919253155589104
-6.1035270690918	-6.92115020751953	-11.0333843231201	-0.1145039498806	-0.000266682211076841	-0.0919921398162842
-6.10050392150879	-6.91861486434937	-11.0263195037842	-0.114476084709167	-0.000367700995411724	-0.0920569077134132
-6.10478687286377	-6.91817569732666	-11.0296401977539	-0.114533334970474	-0.00041730489465408	-0.0922180041670799
-6.1119065284729	-6.92318916320801	-11.0350399017334	-0.114394746720791	-0.000243168818997219	-0.0923388451337814
-6.10539865493774	-6.92000007629395	-11.0300073623657	-0.114438362419605	-0.0002426676946925	-0.0923341065645218
-6.11052846908569	-6.92210674285889	-11.0289287567139	-0.114457577466965	-0.00020590826170519	-0.0924305617809296
-6.11306953430176	-6.92404317855835	-11.029559135437	-0.114319257438183	-0.000101769539469387	-0.092569388449192
-6.11046600341797	-6.92476797103882	-11.0247974395752	-0.114462234079838	-7.03634796082042E-05	-0.0926093086600304
-6.11346483230591	-6.92624950408936	-11.0287446975708	-0.1144053414464	-8.22506917756982E-05	-0.092698946595192
-6.11820983886719	-6.92671012878418	-11.0329685211182	-0.11424570530653	6.27665140200406E-05	-0.0927959531545639
-6.11290311813354	-6.92366123199463	-11.028528213501	-0.114402629435062	5.65955706406385E-05	-0.0928438529372215
-6.11757898330688	-6.92507553100586	-11.0221853256226	-0.114426270127296	3.53811046807095E-05	-0.0928170308470726
-6.12293338775635	-6.92811870574951	-11.0306053161621	-0.114208027720451	0.000194369262317196	-0.0930244848132133
-6.11667251586914	-6.92414379119873	-11.0206718444824	-0.114348970353603	0.000258209533058107	-0.0931016281247139
-6.11829710006714	-6.92770576477051	-11.0239162445068	-0.114400707185268	0.000236388630582951	-0.0930603593587875
-6.12180471420288	-6.9236798286438	-11.0302886962891	-0.114186078310013	0.000268121861154214	-0.0932031869888306
-6.11269235610962	-6.9222993850708	-11.0129747390747	-0.11440946906805	0.000314205390168354	-0.0932571068406105
-6.12116384506226	-6.92452669143677	-11.0243644714355	-0.114374816417694	0.000341694365488365	-0.0932314246892929
-6.11769342422485	-6.92164659500122	-11.0251693725586	-0.114227801561356	0.000396043760702014	-0.093359962105751
-6.1123685836792	-6.91953372955322	-11.015962600708	-0.114413574337959	0.000314155273372307	-0.0933812707662582
-6.11852598190308	-6.9232439994812	-11.0205030441284	-0.114243164658546	0.000437807146226987	-0.0934411734342575
-6.11394643783569	-6.92079591751099	-11.0210332870483	-0.114219516515732	0.000428906409069896	-0.0934200435876846
-6.10683345794678	-6.91541242599487	-11.0223865509033	-0.114324614405632	0.000328288122545928	-0.0935487672686577
-6.1174578666687	-6.91936063766479	-11.0230646133423	-0.114129349589348	0.000455366418464109	-0.0936353728175163
-6.1164402961731	-6.91417264938354	-11.0274200439453	-0.114076636731625	0.000456659065093845	-0.0935778617858887
-6.1095724105835	-6.91260051727295	-11.0233564376831	-0.114208675920963	0.000343420484568924	-0.093724399805069
-6.11157464981079	-6.91903400421143	-11.0251741409302	-0.114032991230488	0.000350295624230057	-0.0938021764159203
-6.10943174362183	-6.91290092468262	-11.0285005569458	-0.114000700414181	0.000411338231060654	-0.0937724113464355
-6.10858011245728	-6.91278553009033	-11.0196571350098	-0.114138290286064	0.000307460431940854	-0.0939539819955826
-6.11567068099976	-6.92015171051025	-11.0252237319946	-0.113999381661415	0.000370275578461587	-0.0940529555082321
-6.11530780792236	-6.91709470748901	-11.0328855514526	-0.113913759589195	0.000482219591503963	-0.0941024124622345
-6.10904407501221	-6.91155385971069	-11.0348520278931	-0.11406621336937	0.000345767999533564	-0.0942438766360283
-6.11669445037842	-6.92289924621582	-11.0245800018311	-0.113924436271191	0.000340431695804	-0.0943865925073624
-6.12129926681519	-6.92000007629395	-11.0274534225464	-0.113852635025978	0.000440980104031041	-0.0944357886910439
-6.11776971817017	-6.91595554351807	-11.0224676132202	-0.113991759717464	0.000453774817287922	-0.0945567414164543
-6.12352895736694	-6.92590951919556	-11.0257759094238	-0.113866895437241	0.000344104279065505	-0.0947370529174805
-6.12611627578735	-6.92138433456421	-11.0293664932251	-0.113808669149876	0.000448837236035615	-0.0948113948106766
-6.12383842468262	-6.91872501373291	-11.0261831283569	-0.113869361579418	0.000420709460740909	-0.094977006316185
-6.12867259979248	-6.92682075500488	-11.0335178375244	-0.113895945250988	0.000376505253370851	-0.0950335040688515
-6.12955284118652	-6.92631053924561	-11.0293502807617	-0.113796189427376	0.000465183140477166	-0.0950691625475883
-6.12901782989502	-6.92166328430176	-11.03089427948	-0.113906130194664	0.000409749103710055	-0.0952733680605888
-6.13465642929077	-6.928551197052	-11.03941822052	-0.113843820989132	0.000390068511478603	-0.0953598991036415
-6.12987327575684	-6.92601203918457	-11.0306634902954	-0.113820508122444	0.000371010828530416	-0.0954366251826286
-6.13403415679932	-6.92415809631348	-11.0268583297729	-0.113875560462475	0.000290483352728188	-0.0955195799469948
-6.14050769805908	-6.92919015884399	-11.0345277786255	-0.113792486488819	0.000390788976801559	-0.0957630351185799
-6.13792181015015	-6.92821264266968	-11.0306415557861	-0.113900884985924	0.000342226878274232	-0.0957610458135605
-6.14122486114502	-6.92645215988159	-11.0406808853149	-0.113913916051388	0.000195813830941916	-0.0959185734391212
-6.14806127548218	-6.93173360824585	-11.0358667373657	-0.113797903060913	0.00025814853142947	-0.0960817262530327
-6.14275026321411	-6.92940759658813	-11.040472984314	-0.1138701364398	0.000244838854996488	-0.0961284264922142
-6.14254903793335	-6.92699575424194	-11.0347537994385	-0.113899976015091	0.000102174482890405	-0.096307784318924
-6.15327930450439	-6.93075609207153	-11.0402975082397	-0.113885931670666	0.000105037550383713	-0.0964562520384789
-6.15460205078125	-6.93199825286865	-11.045036315918	-0.113911166787148	0.000146800128277391	-0.096537210047245
-6.14973449707031	-6.93215703964233	-11.0452194213867	-0.113995753228664	-7.40267496439628E-05	-0.0966566428542137
-6.15878438949585	-6.93387985229492	-11.0435438156128	-0.11384080350399	-7.71043851273134E-05	-0.0968736186623573
-6.15849637985229	-6.93334913253784	-11.0583181381226	-0.113914206624031	-9.26360517041758E-05	-0.0969206541776657
-6.15495729446411	-6.93191051483154	-11.0486440658569	-0.113947503268719	-0.000205908087082207	-0.0970010086894035
-6.16800212860107	-6.93441915512085	-11.0497694015503	-0.113910280168056	-0.00025906105292961	-0.0971916615962982
-6.16717386245728	-6.93521165847778	-11.0580940246582	-0.113969944417477	-0.000251996039878577	-0.097219780087471
-6.16381406784058	-6.9338641166687	-11.0539646148682	-0.114021755754948	-0.00037747694295831	-0.097301758825779
-6.17464542388916	-6.93501091003418	-11.0602893829346	-0.113901451230049	-0.000428656465373933	-0.0974418893456459
-6.17222881317139	-6.93436527252197	-11.0636425018311	-0.11389334499836	-0.000433350360253826	-0.0975157767534256
-6.17498207092285	-6.93774604797363	-11.0553712844849	-0.114041492342949	-0.000521310837939382	-0.0975691229104996
-6.18915271759033	-6.93997001647949	-11.0651693344116	-0.113894894719124	-0.000503811927046627	-0.0976237058639526
-6.17780590057373	-6.93473434448242	-11.0504379272461	-0.113942421972752	-0.000614412187132984	-0.0978073328733444
-6.18328905105591	-6.93931436538696	-11.0548419952393	-0.114095471799374	-0.000653661729302257	-0.097789965569973
-6.19591808319092	-6.94385433197021	-11.0617179870605	-0.113929323852062	-0.000617307319771498	-0.0979086458683014
-6.18909120559692	-6.93999910354614	-11.0517101287842	-0.113947726786137	-0.000751249259337783	-0.0979812815785408
-6.19102764129639	-6.94374179840088	-11.0562534332275	-0.114077396690845	-0.000723560864571482	-0.0980185866355896
-6.205650806427	-6.94877338409424	-11.0552730560303	-0.113986507058144	-0.000631816103123128	-0.0981018245220184
-6.19956016540527	-6.94566679000854	-11.0558376312256	-0.113910637795925	-0.000812655664049089	-0.0981919690966606
-6.19731092453003	-6.9482274055481	-11.0481300354004	-0.114053852856159	-0.000896941230166703	-0.0982850268483162
-6.21250677108765	-6.95224380493164	-11.0626411437988	-0.114004760980606	-0.000847358256578445	-0.0982821211218834
-6.20805549621582	-6.95133113861084	-11.0637216567993	-0.113962352275848	-0.000897857476957142	-0.0983628556132317
-6.20498991012573	-6.95316696166992	-11.053918838501	-0.11407096683979	-0.00104315392673016	-0.0984392017126083
-6.21558904647827	-6.95401287078857	-11.0632581710815	-0.114042945206165	-0.00109664897900075	-0.0984812825918198
-6.21766185760498	-6.96130561828613	-11.0628910064697	-0.113914877176285	-0.0010710972128436	-0.0985716730356216
-6.21962642669678	-6.95506525039673	-11.0610389709473	-0.113892160356045	-0.00104925385676324	-0.0985513776540756
-6.21871709823608	-6.95768690109253	-11.0550355911255	-0.114046528935432	-0.00123342359438539	-0.0986466482281685
-6.2275595664978	-6.96435546875	-11.060079574585	-0.113942086696625	-0.00120233977213502	-0.0986988916993141
-6.23125553131104	-6.96210479736328	-11.0645790100098	-0.113903701305389	-0.00118167267646641	-0.0986901372671127
-6.22511625289917	-6.9592547416687	-11.0638208389282	-0.113963067531586	-0.00132280541583896	-0.09868024289608
-6.22974348068237	-6.96618890762329	-11.0508012771606	-0.114056706428528	-0.00140543607994914	-0.0987353846430779
-6.23842811584473	-6.96652889251709	-11.0646333694458	-0.113932900130749	-0.00129875109996647	-0.0987071841955185
-6.23486852645874	-6.96191310882568	-11.0541181564331	-0.113994285464287	-0.00144045636989176	-0.0987687483429909
-6.2350378036499	-6.9681224822998	-11.0462999343872	-0.114017575979233	-0.00163256132509559	-0.0987558960914612
-6.24331283569336	-6.96788930892944	-11.0601196289063	-0.113939933478832	-0.00149585504550487	-0.0987395867705345
-6.23919010162354	-6.96255922317505	-11.0490598678589	-0.114046171307564	-0.0016139738727361	-0.0987279564142227
-6.24251222610474	-6.97316694259644	-11.054443359375	-0.114007085561752	-0.00172007305081934	-0.0987278521060944
-6.24718570709229	-6.96841526031494	-11.0551633834839	-0.113884262740612	-0.00171116658020765	-0.0986912623047829
-6.24424457550049	-6.96636438369751	-11.0515489578247	-0.114011272788048	-0.00180004362482578	-0.0987235829234123
-6.25137186050415	-6.9726996421814	-11.0594835281372	-0.11396885663271	-0.00182621378917247	-0.0987016335129738
-6.24701356887817	-6.97117137908936	-11.0578870773315	-0.113845460116863	-0.00192268134560436	-0.098625622689724
-6.24448299407959	-6.96654462814331	-11.0476121902466	-0.11395800858736	-0.0020016182679683	-0.0985945984721184
-6.25440692901611	-6.97429132461548	-11.0485153198242	-0.113952793180943	-0.00208580517210066	-0.0986639931797981
-6.25477743148804	-6.97381782531738	-11.0516223907471	-0.113851577043533	-0.00206274935044348	-0.0985136777162552
-6.24772882461548	-6.96801567077637	-11.0473613739014	-0.113874807953835	-0.00212889863178134	-0.0985452309250832
-6.25244855880737	-6.97183227539063	-11.0448236465454	-0.113953955471516	-0.00220112525857985	-0.0985479429364204
-6.25796604156494	-6.97517967224121	-11.0487947463989	-0.113825790584087	-0.00221549835987389	-0.0984911993145943
-6.25332355499268	-6.97526073455811	-11.044093132019	-0.113877572119236	-0.00217127543874085	-0.0984870716929436
-6.25486946105957	-6.97585391998291	-11.0389013290405	-0.113887771964073	-0.00234442902728915	-0.0984483063220978
-6.26136922836304	-6.97887134552002	-11.0459203720093	-0.11380673199892	-0.00234623369760811	-0.0984744131565094
-6.25300216674805	-6.9769172668457	-11.0469789505005	-0.113692872226238	-0.00235632294788957	-0.0984367430210114
-6.25865793228149	-6.97840690612793	-11.0354385375977	-0.113862350583076	-0.00249437359161675	-0.0984566286206245
-6.26353597640991	-6.98169708251953	-11.0514078140259	-0.11370050907135	-0.00247950246557593	-0.0983858704566956
-6.2561182975769	-6.97843360900879	-11.0520839691162	-0.113633498549461	-0.00259494828060269	-0.0983930751681328
-6.25811147689819	-6.97925329208374	-11.0441036224365	-0.113651625812054	-0.00268577923998237	-0.0983750224113464
-6.26388263702393	-6.9825873374939	-11.053638458252	-0.113507270812988	-0.00276993168517947	-0.0983006730675697
-6.25735092163086	-6.9831862449646	-11.0557088851929	-0.113434188067913	-0.00277791894041002	-0.0983005315065384
-6.26188945770264	-6.98064231872559	-11.0533180236816	-0.113438554108143	-0.00288866786286235	-0.098271906375885
-6.2674994468689	-6.98099279403687	-11.0577421188354	-0.113387785851955	-0.00301359547302127	-0.0982309877872467
-6.26550197601318	-6.98390007019043	-11.0660972595215	-0.113199181854725	-0.00304372305981815	-0.0981246680021286
-6.26214551925659	-6.98307418823242	-11.0482091903687	-0.113284513354301	-0.00316156330518425	-0.0981839597225189
-6.26845073699951	-6.98758172988892	-11.064263343811	-0.113174065947533	-0.00315926573239267	-0.0980775430798531
-6.27007007598877	-6.98353815078735	-11.0674381256104	-0.113019421696663	-0.00323515268974006	-0.0980638936161995
-6.26499652862549	-6.98897171020508	-11.0543022155762	-0.113173611462116	-0.0032863502856344	-0.0981149822473526
-6.27666568756104	-6.99331998825073	-11.0660448074341	-0.112990029156208	-0.00323607283644378	-0.0979974940419197
-6.27611589431763	-6.99316453933716	-11.0710878372192	-0.112885154783726	-0.00330797280184925	-0.0980034321546555
-6.27221918106079	-6.99579620361328	-11.0663766860962	-0.112970739603043	-0.00344203878194094	-0.0980328619480133
-6.28209066390991	-6.99677610397339	-11.0736293792725	-0.11280120909214	-0.00336537673138082	-0.0980346649885178
-6.28444910049438	-6.9986424446106	-11.0848703384399	-0.112717516720295	-0.00342871877364814	-0.0979416146874428
-6.2772650718689	-6.99620628356934	-11.0810632705688	-0.112731501460075	-0.00356830819509923	-0.0980230867862701
-6.28721904754639	-7.00228929519653	-11.087516784668	-0.1126863732934	-0.00363462022505701	-0.0980339124798775
-6.28950834274292	-7.00308036804199	-11.1005344390869	-0.112493336200714	-0.0036414077039808	-0.0979107394814491
-6.28316116333008	-7.00052070617676	-11.097918510437	-0.11258489638567	-0.00384679716080427	-0.0979698747396469
-6.29148387908936	-7.00820541381836	-11.1132478713989	-0.112400487065315	-0.00380944623611867	-0.097988985478878
-6.28721714019775	-7.00288009643555	-11.1127347946167	-0.112283974885941	-0.00385044980794191	-0.0978842452168465
-6.28784799575806	-7.00114345550537	-11.1107845306396	-0.112419798970222	-0.0039899917319417	-0.0979207679629326
-6.2939019203186	-7.00945949554443	-11.120436668396	-0.112239934504032	-0.00387719739228487	-0.0978454500436783
-6.28995513916016	-7.00350141525269	-11.119553565979	-0.112183719873428	-0.00400118995457888	-0.0978099927306175
-6.28868246078491	-7.0015344619751	-11.1237630844116	-0.112248815596104	-0.00406629405915737	-0.0977480858564377
-6.29380750656128	-7.00844955444336	-11.1307353973389	-0.112104929983616	-0.00396264903247356	-0.0977485328912735
-6.29138040542603	-7.00295925140381	-11.1264877319336	-0.112041138112545	-0.00404009642079473	-0.0976143181324005
-6.28849124908447	-6.99911880493164	-11.1305198669434	-0.112136662006378	-0.00408064387738705	-0.0975626707077026
-6.29176473617554	-7.00784778594971	-11.1254453659058	-0.112015411257744	-0.00401482684537768	-0.0975242406129837
-6.29003238677979	-7.00572824478149	-11.1336975097656	-0.111997604370117	-0.00400160392746329	-0.0973923951387405
-6.2829852104187	-7.00090789794922	-11.1290531158447	-0.112081073224545	-0.00400586100295186	-0.0973513945937157
-6.28982162475586	-7.0071234703064	-11.1335926055908	-0.111944079399109	-0.00395049760118127	-0.0972962975502014
-6.28726816177368	-7.00281667709351	-11.1326541900635	-0.111982390284538	-0.00389220356009901	-0.0971765369176865
-6.28168630599976	-6.99681711196899	-11.1264457702637	-0.112098321318626	-0.00388499605469406	-0.0971086770296097
-6.28181838989258	-7.00552749633789	-11.1326265335083	-0.112066172063351	-0.00384233891963959	-0.0970267206430435
-6.27465009689331	-6.99847650527954	-11.1337203979492	-0.112051866948605	-0.00376395811326802	-0.0968687236309052
-6.27124643325806	-6.98958826065063	-11.1236972808838	-0.112211726605892	-0.00369577133096755	-0.0966804623603821
-6.27254009246826	-6.99577856063843	-11.1275701522827	-0.112233027815819	-0.00362155237235129	-0.0966548398137093
-6.26431560516357	-6.98989248275757	-11.1276245117188	-0.112276390194893	-0.00358603033237159	-0.096389427781105
-6.25622177124023	-6.98430681228638	-11.1150999069214	-0.112422913312912	-0.0035511904861778	-0.0962340235710144
-6.25757837295532	-6.98553419113159	-11.1203584671021	-0.112368188798428	-0.00345666613429785	-0.0961708500981331
-6.24538230895996	-6.97896862030029	-11.117995262146	-0.112470328807831	-0.00341695314273238	-0.0958414226770401
-6.24347972869873	-6.97629594802856	-11.1156816482544	-0.112550906836987	-0.00333815673366189	-0.0957105457782745
-6.23718738555908	-6.97573709487915	-11.1205110549927	-0.112519778311253	-0.00325030274689198	-0.0955520793795586
-6.22473573684692	-6.96720266342163	-11.1066608428955	-0.112693808972836	-0.00326896482147276	-0.0952848196029663
-6.22731828689575	-6.96565914154053	-11.1125249862671	-0.112762942910194	-0.00314768706448376	-0.0950848534703255
-6.22178554534912	-6.96451711654663	-11.1186771392822	-0.112648122012615	-0.00314046326093376	-0.0948892906308174
-6.20863962173462	-6.95614862442017	-11.1096677780151	-0.112858399748802	-0.00307212118059397	-0.0947613939642906
-6.21020269393921	-6.95734071731567	-11.1102857589722	-0.112889982759953	-0.00302427192218602	-0.0944631844758987
-6.20395469665527	-6.95018863677979	-11.1154870986938	-0.112832181155682	-0.00292795384302735	-0.0943220555782318
-6.19075632095337	-6.94609546661377	-11.1042919158936	-0.113126300275326	-0.00298791169188917	-0.0942554026842117
-6.1963472366333	-6.94396114349365	-11.1049318313599	-0.113068178296089	-0.00285070086829364	-0.0939259454607964
-6.18773698806763	-6.94228601455688	-11.1072778701782	-0.113034434616566	-0.00286506954580545	-0.0937743782997131
-6.17498111724854	-6.93728733062744	-11.1001024246216	-0.113213129341602	-0.00287808431312442	-0.0935921147465706
-6.17967891693115	-6.93412923812866	-11.097354888916	-0.113233588635921	-0.0027599954046309	-0.0934873595833778
-6.17686223983765	-6.93207788467407	-11.0996036529541	-0.113258965313435	-0.00267642899416387	-0.0932028889656067
-6.16912126541138	-6.92597818374634	-11.0930500030518	-0.113468669354916	-0.00275956839323044	-0.0930561646819115
-6.17044019699097	-6.9285101890564	-11.0917415618896	-0.113326206803322	-0.00272882916033268	-0.0929931476712227
-6.16140079498291	-6.92332649230957	-11.0901565551758	-0.113514386117458	-0.00264547346159816	-0.0927218645811081
-6.15859794616699	-6.91997289657593	-11.0872783660889	-0.113673776388168	-0.00267027714289725	-0.0926715806126595
-6.15707063674927	-6.91869306564331	-11.089693069458	-0.113428883254528	-0.00263402750715613	-0.0925232768058777
-6.1475977897644	-6.91220855712891	-11.0816059112549	-0.113649450242519	-0.00268782675266266	-0.0923334285616875
-6.14933061599731	-6.91176748275757	-11.0873384475708	-0.11374593526125	-0.00268513336777687	-0.0922075062990189
-6.14582109451294	-6.9101505279541	-11.0881547927856	-0.113603942096233	-0.00260834884829819	-0.0920285061001778
-6.13799476623535	-6.90645170211792	-11.0793266296387	-0.113732255995274	-0.0027280286885798	-0.0919160842895508
-6.14178276062012	-6.90685129165649	-11.0863723754883	-0.113707527518272	-0.00267989607527852	-0.0917713195085526
-6.13648986816406	-6.90402317047119	-11.0918312072754	-0.11356932669878	-0.00260912789963186	-0.091675192117691
-6.12557411193848	-6.90134763717651	-11.0927133560181	-0.113670490682125	-0.00280459970235825	-0.0915793851017952
-6.12969207763672	-6.90098524093628	-11.0944423675537	-0.113632142543793	-0.00279519520699978	-0.0914395824074745
-6.13002634048462	-6.90301990509033	-11.103928565979	-0.113472118973732	-0.00264822435565293	-0.0912703424692154
-6.12125205993652	-6.89938640594482	-11.0949306488037	-0.1135119125247	-0.00284619862213731	-0.0911104828119278
-6.12213563919067	-6.89999437332153	-11.1027479171753	-0.113489769399166	-0.00284712994471192	-0.0910355895757675
-6.12154626846313	-6.90483236312866	-11.1128311157227	-0.113376446068287	-0.00266316696070135	-0.0908965542912483
-6.1175684928894	-6.90125036239624	-11.1064558029175	-0.113320901989937	-0.00274816318415105	-0.0907860770821571
-6.11854696273804	-6.89855480194092	-11.1004247665405	-0.113320410251617	-0.00278155039995909	-0.0907225534319878
-6.12089586257935	-6.90566396713257	-11.1184329986572	-0.113159328699112	-0.00270924181677401	-0.0906057432293892
-6.11196994781494	-6.90238809585571	-11.1092557907104	-0.113183937966824	-0.00279781641438603	-0.0904840305447578
-6.11461687088013	-6.90672969818115	-11.1158962249756	-0.113146744668484	-0.00290524633601308	-0.0903684124350548
-6.11347198486328	-6.90618705749512	-11.1272754669189	-0.112995252013206	-0.00276615982875228	-0.0902960374951363
-6.10991859436035	-6.90569925308228	-11.1169948577881	-0.113102398812771	-0.00286132353357971	-0.0901314839720726
-6.11327838897705	-6.90632057189941	-11.1263055801392	-0.113014169037342	-0.00295525696128607	-0.0900200083851814
-6.11152458190918	-6.90864229202271	-11.1299495697021	-0.112866133451462	-0.0028723394498229	-0.0899501442909241
-6.10799407958984	-6.90477991104126	-11.1327800750732	-0.112902835011482	-0.0029172629583627	-0.0897437557578087
-6.10946989059448	-6.90654897689819	-11.1357154846191	-0.112864717841148	-0.00304290768690407	-0.0896917730569839
-6.11002588272095	-6.90722846984863	-11.1365013122559	-0.112761408090591	-0.00295900600031018	-0.0895931348204613
-6.10568141937256	-6.90413045883179	-11.1324472427368	-0.112921878695488	-0.00302920350804925	-0.0894398987293243
-6.110191822052	-6.90458488464355	-11.1361570358276	-0.112881571054459	-0.00308103370480239	-0.0893479138612747
-6.11143970489502	-6.90590810775757	-11.1429300308228	-0.112723246216774	-0.00299576367251575	-0.0892263948917389
-6.10104274749756	-6.90375757217407	-11.1330595016479	-0.112837746739388	-0.00301273632794619	-0.0891345217823982
-6.10124349594116	-6.90419006347656	-11.1339864730835	-0.112984530627728	-0.003088035620749	-0.088946208357811
-6.10745763778687	-6.90414810180664	-11.1290512084961	-0.112801492214203	-0.00304769072681665	-0.0888849347829819
-6.09714460372925	-6.90257167816162	-11.1278228759766	-0.112820789217949	-0.00300464173778892	-0.0886416733264923
-6.09195756912231	-6.89971017837524	-11.1229009628296	-0.11294336616993	-0.00303660216741264	-0.0884521082043648
-6.09689903259277	-6.90289735794067	-11.1192474365234	-0.112793475389481	-0.00307138706557453	-0.0884295552968979
-6.09545516967773	-6.90021896362305	-11.1245765686035	-0.112822093069553	-0.00290118902921677	-0.0882346779108047
-6.0881142616272	-6.89828681945801	-11.1267156600952	-0.112789936363697	-0.00286517315544188	-0.0881089940667152
-6.08561134338379	-6.89736938476563	-11.1151113510132	-0.112895593047142	-0.00291863642632961	-0.088093213737011
-6.09048223495483	-6.90245056152344	-11.1195592880249	-0.112732470035553	-0.00270108063705266	-0.0879315286874771
-6.08066082000732	-6.89872312545776	-11.1199111938477	-0.112611837685108	-0.00273350696079433	-0.0877927020192146
-6.07227659225464	-6.89758539199829	-11.1051235198975	-0.112798094749451	-0.00268738996237516	-0.0876283943653107
-6.07323932647705	-6.89837312698364	-11.1103477478027	-0.112721294164658	-0.00259879627265036	-0.0873399451375008
-6.0691385269165	-6.90092372894287	-11.1138648986816	-0.112501062452793	-0.00253867218270898	-0.0870929807424545
-6.05403900146484	-6.89664363861084	-11.1128349304199	-0.112573564052582	-0.00260008312761784	-0.0867680609226227
-6.04515838623047	-6.89692354202271	-11.10475730896	-0.112760052084923	-0.00252088601700962	-0.0863428041338921
-6.04716014862061	-6.89596796035767	-11.1143608093262	-0.112492345273495	-0.00249071046710014	-0.0859817788004875
-6.0328197479248	-6.89437389373779	-11.1061410903931	-0.112360425293446	-0.00245251483283937	-0.0856447815895081
-6.02285718917847	-6.89243841171265	-11.1057024002075	-0.112452365458012	-0.00244247377850115	-0.0852232873439789
-6.02490901947021	-6.89076042175293	-11.1074237823486	-0.112260922789574	-0.00237327767536044	-0.0849379077553749
-6.01523971557617	-6.8882999420166	-11.1074504852295	-0.112091332674026	-0.00229744985699654	-0.0845407918095589
-6.00502395629883	-6.88420915603638	-11.1013431549072	-0.112178593873978	-0.00223782798275352	-0.0841762274503708
-6.00131130218506	-6.88862657546997	-11.0921497344971	-0.112220965325832	-0.0022399032022804	-0.0838897004723549
-5.99779748916626	-6.8858790397644	-11.0965099334717	-0.111996330320835	-0.00206712377257645	-0.0835775807499886
-5.99032974243164	-6.88706684112549	-11.0908145904541	-0.111903972923756	-0.00195816694758832	-0.0831891074776649
-5.98071956634521	-6.88367414474487	-11.0834875106812	-0.112019248306751	-0.00195836857892573	-0.0829004272818565
-5.98091268539429	-6.89117288589478	-11.0772714614868	-0.111879751086235	-0.00175292196217924	-0.0825916901230812
-5.97258758544922	-6.88900136947632	-11.0776815414429	-0.111778445541859	-0.00167163391597569	-0.0822271779179573
-5.96086072921753	-6.88524484634399	-11.0706262588501	-0.111902348697186	-0.00163375260308385	-0.0819683447480202
-5.96273946762085	-6.89208507537842	-11.0662593841553	-0.111658051609993	-0.00144121132325381	-0.0817059576511383
-5.95750522613525	-6.88423109054565	-11.0691738128662	-0.111649341881275	-0.00132312276400626	-0.0813138782978058
-5.94652414321899	-6.88236951828003	-11.0513830184937	-0.111768119037151	-0.00129384244792163	-0.0810540318489075
-5.94738674163818	-6.88759994506836	-11.0497236251831	-0.111625269055367	-0.00107951555401087	-0.0807712003588676
-5.93824768066406	-6.88188934326172	-11.044264793396	-0.111533470451832	-0.000928725581616163	-0.0804606676101685
-5.93175029754639	-6.87880849838257	-11.0385236740112	-0.111604236066341	-0.000873705197591335	-0.0802607163786888
-5.93401002883911	-6.88456726074219	-11.0350027084351	-0.111467301845551	-0.000647462904453278	-0.0800568833947182
-5.93014907836914	-6.87869501113892	-11.0301189422607	-0.111491329967976	-0.00053251557983458	-0.0798235535621643
-5.91816759109497	-6.86969375610352	-11.0216293334961	-0.111541926860809	-0.000459350121673197	-0.0796644240617752
-5.92061138153076	-6.87930727005005	-11.0140409469604	-0.111574858427048	-0.000437505193985999	-0.0796023309230804
-5.91963195800781	-6.87603425979614	-11.0219926834106	-0.1115393191576	-0.000224457748117857	-0.0794095620512962
-5.90874195098877	-6.8694429397583	-11.0096321105957	-0.111609444022179	-0.000103989455965348	-0.0793021246790886
-5.9065113067627	-6.8722939491272	-11.0070304870605	-0.111664660274982	-0.00011489556345623	-0.0791559666395187
-5.90579795837402	-6.87203025817871	-11.0051555633545	-0.111556977033615	6.75223927828483E-05	-0.0789661854505539
-5.89486455917358	-6.86510324478149	-11.0010118484497	-0.111599713563919	0.0001687056501396	-0.0787292718887329
-5.88821172714233	-6.86731481552124	-11.000506401062	-0.111667320132256	5.9756355767604E-05	-0.0784856528043747
-5.88754510879517	-6.86732864379883	-10.9994087219238	-0.111551240086555	0.000210357466130517	-0.0782267972826958
-5.87863206863403	-6.86015701293945	-11.000807762146	-0.111451826989651	0.000442700635176152	-0.0779142901301384
-5.87148761749268	-6.85675048828125	-10.9906711578369	-0.111479386687279	0.000347487482940778	-0.0775582641363144
-5.86937856674194	-6.85478687286377	-10.9902648925781	-0.111478358507156	0.000455296249128878	-0.0773690342903137
-5.86458396911621	-6.85699892044067	-10.996208190918	-0.111305579543114	0.0006185436504893	-0.0770433843135834
-5.85486888885498	-6.84862184524536	-10.9916181564331	-0.111274674534798	0.00064102077158168	-0.0767232850193977
-5.85086441040039	-6.84834289550781	-10.9887990951538	-0.111417435109615	0.000650360714644194	-0.0765746310353279
-5.85093784332275	-6.8507661819458	-10.9946022033691	-0.111201286315918	0.000793695682659745	-0.076331689953804
-5.84479570388794	-6.85076808929443	-10.9957580566406	-0.111062683165073	0.000863638590089977	-0.0760766118764877
-5.83396577835083	-6.84452867507935	-10.9906177520752	-0.111102290451527	0.000821759458631277	-0.0758871808648109
-5.83735132217407	-6.85176038742065	-10.9888610839844	-0.111008569598198	0.000862863264046609	-0.0757602229714394
-5.83135795593262	-6.85330247879028	-10.9968223571777	-0.110816307365894	0.000867221388034523	-0.0754507854580879
-5.8242015838623	-6.85002613067627	-10.9853706359863	-0.110737413167953	0.000882964348420501	-0.0753546953201294
-5.82837295532227	-6.85624027252197	-10.9952058792114	-0.110625214874744	0.000897157529834658	-0.0752369910478592
-5.82795715332031	-6.85517454147339	-10.9987325668335	-0.110481977462769	0.00102144712582231	-0.0750490128993988
-5.81920337677002	-6.85428714752197	-10.9922952651978	-0.110422894358635	0.00109222449827939	-0.0748942047357559
-5.82195901870728	-6.85914659500122	-10.9894514083862	-0.110394984483719	0.00104145507793874	-0.0747466087341309
-5.82623529434204	-6.86512088775635	-10.9916410446167	-0.110153704881668	0.00111581454984844	-0.0745925605297089
-5.8200249671936	-6.86448907852173	-10.9966487884521	-0.110001519322395	0.00131453713402152	-0.0745083913207054
-5.81802892684937	-6.8670597076416	-10.9785175323486	-0.110134296119213	0.00129678973462433	-0.0743132680654526
-5.82240915298462	-6.87085247039795	-10.9885234832764	-0.110032990574837	0.00133793824352324	-0.0741414651274681
-5.82261753082275	-6.87456703186035	-10.979549407959	-0.109822012484074	0.00144887634087354	-0.0740768685936928
-5.81643009185791	-6.87194967269897	-10.9853191375732	-0.109836563467979	0.00150048604700714	-0.0738134980201721
-5.81473016738892	-6.8738112449646	-10.9790849685669	-0.109938152134418	0.00148113409522921	-0.0736936330795288
-5.82193374633789	-6.87497520446777	-10.9778985977173	-0.109761252999306	0.00156988447997719	-0.0735878944396973
-5.81730556488037	-6.87615442276001	-10.9746007919312	-0.109805300831795	0.00162487593479455	-0.0733512490987778
-5.80814027786255	-6.87301874160767	-10.9681205749512	-0.109803274273872	0.00160699232947081	-0.0731517598032951
-5.81226110458374	-6.87361669540405	-10.9651556015015	-0.109801426529884	0.00165447685867548	-0.0730652660131454
-5.81274795532227	-6.87302160263062	-10.9682884216309	-0.109742045402527	0.00175773596856743	-0.072804756462574
-5.80132246017456	-6.87022972106934	-10.9666929244995	-0.109788052737713	0.00168870587367564	-0.072582520544529
-5.80617952346802	-6.87228345870972	-10.9582033157349	-0.109748043119907	0.00169511081185192	-0.0725230798125267
-5.80369567871094	-6.87202119827271	-10.9682521820068	-0.109657898545265	0.00176164961885661	-0.0722637921571732
-5.79074811935425	-6.86704778671265	-10.9580202102661	-0.109657242894173	0.00177919550333172	-0.0720832124352455
-5.79407978057861	-6.86986827850342	-10.9538717269897	-0.109709121286869	0.00168160861358047	-0.0719427391886711
-5.7957067489624	-6.86850309371948	-10.9569187164307	-0.109593562781811	0.00178016943391412	-0.0717479288578033
-5.78803968429565	-6.86620569229126	-10.9604616165161	-0.109522074460983	0.00179788004606962	-0.071509838104248
-5.78332424163818	-6.86648988723755	-10.9503307342529	-0.1096256300807	0.00170963234268129	-0.0714592114090919
-5.7896933555603	-6.87037181854248	-10.9548530578613	-0.109536737203598	0.00187459832523018	-0.0712297260761261
-5.78222990036011	-6.86595487594604	-10.9632482528687	-0.109384171664715	0.00196231016889215	-0.0710344314575195
-5.77189588546753	-6.86703968048096	-10.9415788650513	-0.109549760818481	0.0018638112815097	-0.0709858760237694
-5.77900648117065	-6.86914873123169	-10.9486589431763	-0.109538801014423	0.00195670500397682	-0.0707745403051376
-5.77806806564331	-6.87393665313721	-10.9484243392944	-0.109349466860294	0.00209504249505699	-0.0707054510712624
-5.76686811447144	-6.86613845825195	-10.9405527114868	-0.109450958669186	0.00201182207092643	-0.0705657601356506
-5.76599931716919	-6.86985683441162	-10.9350700378418	-0.109566524624825	0.00216301949694753	-0.0704317018389702
-5.76925992965698	-6.8732123374939	-10.9379367828369	-0.109399616718292	0.00218636495992541	-0.0703008770942688
-5.75732326507568	-6.8663387298584	-10.9318761825562	-0.109409727156162	0.0021864224690944	-0.0701951384544373
-5.75216484069824	-6.86786603927612	-10.9355869293213	-0.109595902264118	0.00217897607944906	-0.070002868771553
-5.75633239746094	-6.86796998977661	-10.9315004348755	-0.109540283679962	0.00224990025162697	-0.0700048953294754
-5.75395154953003	-6.86730337142944	-10.9326009750366	-0.109445199370384	0.00232135923579335	-0.0697701722383499
-5.74412822723389	-6.8629469871521	-10.932520866394	-0.109571196138859	0.00230259564705193	-0.0696189254522324
-5.73715829849243	-6.86272192001343	-10.9241619110107	-0.109709434211254	0.00216708448715508	-0.0696020051836967
-5.73766040802002	-6.86004829406738	-10.9243793487549	-0.109773926436901	0.00229598698206246	-0.0694646835327148
-5.73987102508545	-6.85975694656372	-10.9341068267822	-0.109626851975918	0.00231676176190376	-0.0692969337105751
-5.72543048858643	-6.85115814208984	-10.9169578552246	-0.109713926911354	0.00224816775880754	-0.0692099779844284
-5.72587251663208	-6.85310220718384	-10.9123334884644	-0.109897844493389	0.00229707057587802	-0.0691006854176521
-5.73077917098999	-6.85108327865601	-10.9313230514526	-0.10976205766201	0.00236252113245428	-0.0690009221434593
-5.71500730514526	-6.84551191329956	-10.9157009124756	-0.109830386936665	0.00235093710944057	-0.0689621493220329
-5.71338558197021	-6.84671068191528	-10.9177618026733	-0.110062651336193	0.00233514723367989	-0.0688840374350548
-5.72218751907349	-6.84181785583496	-10.9195642471313	-0.10994053632021	0.00247903377749026	-0.0687509477138519
-5.7044358253479	-6.83777570724487	-10.9188833236694	-0.110031679272652	0.00230992306023836	-0.0686762481927872
-5.69830703735352	-6.83471632003784	-10.9074563980103	-0.110225737094879	0.00238816603086889	-0.0686391144990921
-5.69990396499634	-6.83335542678833	-10.9138803482056	-0.110222890973091	0.00244557275436819	-0.068478524684906
-5.69628143310547	-6.82915735244751	-10.9119091033936	-0.110110595822334	0.00252354587428272	-0.0684477388858795
-5.68646335601807	-6.82139253616333	-10.9030818939209	-0.110266767442226	0.0024882317520678	-0.0682886838912964
-5.68172931671143	-6.82220315933228	-10.9031953811646	-0.110385723412037	0.0024631773121655	-0.0682446658611298
-5.68122005462646	-6.8224196434021	-10.9061460494995	-0.110249772667885	0.00255449512042105	-0.0681267157196999
-5.67015314102173	-6.81094741821289	-10.9045352935791	-0.110301122069359	0.00257257744669914	-0.0679622367024422
-5.66339492797852	-6.80969715118408	-10.8957548141479	-0.110473789274693	0.00247886590659618	-0.0679681226611137
-5.66798448562622	-6.81168174743652	-10.9079856872559	-0.110287584364414	0.00255300104618073	-0.0679576769471169
-5.65893507003784	-6.80690097808838	-10.9036149978638	-0.110253795981407	0.00264792493544519	-0.0678791999816895
-5.65212392807007	-6.80163431167603	-10.9076995849609	-0.110415779054165	0.0025031107943505	-0.0678350478410721
-5.6533670425415	-6.80657339096069	-10.905571937561	-0.110290601849556	0.0025966193061322	-0.0678554996848106
-5.649001121521	-6.80178546905518	-10.9056673049927	-0.110275760293007	0.00265057617798448	-0.06781355291605
-5.64565086364746	-6.79469633102417	-10.9046802520752	-0.110449478030205	0.00266515254043043	-0.0678641721606255
-5.64880657196045	-6.80442953109741	-10.8999681472778	-0.110340803861618	0.00273166107945144	-0.0679663419723511
-5.64491033554077	-6.79866456985474	-10.9033403396606	-0.110292688012123	0.00274039409123361	-0.0679405927658081
-5.6424412727356	-6.79301881790161	-10.9024429321289	-0.11038564145565	0.0027413812931627	-0.0680354833602905
-5.64687871932983	-6.79954767227173	-10.9055891036987	-0.110273867845535	0.00285694352351129	-0.068065918982029
-5.64135885238647	-6.79364204406738	-10.9019908905029	-0.110262729227543	0.0028349484782666	-0.0681135803461075
-5.64247274398804	-6.78953647613525	-10.9003505706787	-0.110377423465252	0.00281006563454866	-0.0681997686624527
-5.64555168151855	-6.79603862762451	-10.9045896530151	-0.110254153609276	0.00295588374137878	-0.0682293027639389
-5.63838958740234	-6.79276847839355	-10.8946495056152	-0.11029452085495	0.00294022914022207	-0.0682214945554733
-5.64048767089844	-6.79235982894897	-10.8985958099365	-0.11029764264822	0.0028987955302	-0.0683121532201767
-5.64876985549927	-6.79266881942749	-10.9026775360107	-0.110199846327305	0.00310267158783972	-0.0683838054537773
-5.64331912994385	-6.79150009155273	-10.8885669708252	-0.110286720097065	0.00299015920609236	-0.0683576613664627
-5.648268699646	-6.78988790512085	-10.8957080841064	-0.110218159854412	0.00302143511362374	-0.0684118345379829
-5.65386962890625	-6.78899097442627	-10.896203994751	-0.110010623931885	0.00305972481146455	-0.0685504227876663
-5.65149927139282	-6.78792810440063	-10.8999814987183	-0.110079102218151	0.00311160134151578	-0.0685038790106773
-5.65075635910034	-6.78798532485962	-10.8948469161987	-0.110070399940014	0.00294977193698287	-0.0686385929584503
-5.66226720809937	-6.79235124588013	-10.8984451293945	-0.110010735690594	0.00299795158207417	-0.0687623545527458
-5.66581535339355	-6.79110622406006	-10.9026145935059	-0.109927497804165	0.00313872378319502	-0.0688310787081718
-5.66288328170776	-6.78870391845703	-10.8994493484497	-0.109945796430111	0.00296026305295527	-0.0689559951424599
-5.67566633224487	-6.79030704498291	-10.8931999206543	-0.109828434884548	0.00298451399430633	-0.0691783726215363
-5.67698812484741	-6.79342317581177	-10.9028759002686	-0.109784416854382	0.0030212071724236	-0.0692493245005608
-5.67617130279541	-6.79265594482422	-10.8930730819702	-0.109763070940971	0.00295377406291664	-0.0694075897336006
-5.6905517578125	-6.79729461669922	-10.8857574462891	-0.109829232096672	0.00296190404333174	-0.0696445032954216
-5.70104598999023	-6.80065059661865	-10.9089069366455	-0.10967256128788	0.00301695289090276	-0.0697423070669174
-5.69741582870483	-6.8011794090271	-10.904354095459	-0.109665662050247	0.00289078219793737	-0.06998011469841
-5.70646572113037	-6.80493211746216	-10.9062032699585	-0.109631635248661	0.00288702640682459	-0.0702187865972519
-5.71833467483521	-6.80493307113647	-10.9119319915771	-0.10954225808382	0.00291461264714599	-0.0704252496361732
-5.71917200088501	-6.81058645248413	-10.9110021591187	-0.109472863376141	0.00288154697045684	-0.0705736577510834
-5.72552108764648	-6.81313419342041	-10.9003677368164	-0.109458364546299	0.00284377206116915	-0.0708849802613258
-5.73851490020752	-6.81949520111084	-10.9119253158569	-0.109314501285553	0.0029067259747535	-0.0710315629839897
-5.74266481399536	-6.81844663619995	-10.9134168624878	-0.109219394624233	0.00292067276313901	-0.0711645781993866
-5.74777460098267	-6.82266187667847	-10.9022483825684	-0.109287731349468	0.00289201433770359	-0.0714600384235382
-5.7592568397522	-6.82495737075806	-10.9157495498657	-0.109186239540577	0.00296396017074585	-0.0715773850679398
-5.76289319992065	-6.82594919204712	-10.9072160720825	-0.109075360000134	0.00296122231520712	-0.0717446208000183
-5.76151514053345	-6.82548236846924	-10.8980512619019	-0.10920537263155	0.00282518239691854	-0.0719920918345451
-5.77433300018311	-6.83030652999878	-10.9030504226685	-0.109044685959816	0.00292953476309776	-0.0721680745482445
-5.77879428863525	-6.82962417602539	-10.9067764282227	-0.109018035233021	0.00292344950139523	-0.0722606852650642
-5.77856922149658	-6.82507562637329	-10.9060029983521	-0.10911563783884	0.00277871661819518	-0.0724748522043228
-5.78923988342285	-6.83262538909912	-10.9040946960449	-0.1090227663517	0.0028701254632324	-0.072662889957428
-5.79579639434814	-6.82967090606689	-10.9115877151489	-0.108890779316425	0.00279685552231967	-0.072766549885273
-5.79006433486938	-6.82443475723267	-10.9098262786865	-0.109014667570591	0.0026401961222291	-0.0729936137795448
-5.79994583129883	-6.8319149017334	-10.9067449569702	-0.109000466763973	0.00269157835282385	-0.0731372088193893
-5.80767154693604	-6.82872152328491	-10.9242715835571	-0.108872726559639	0.00264297099784017	-0.0732398703694344
-5.8025975227356	-6.82667255401611	-10.9216270446777	-0.108936987817287	0.00243807444348931	-0.073449619114399
-5.80390024185181	-6.82596492767334	-10.9229726791382	-0.108948461711407	0.00233960151672363	-0.073667123913765
-5.81334018707275	-6.82971239089966	-10.9268274307251	-0.108837284147739	0.00237868446856737	-0.0737562775611877
-5.80405950546265	-6.82247829437256	-10.934741973877	-0.1088597625494	0.00224295351654291	-0.0738881602883339
-5.81078195571899	-6.82909488677979	-10.9327001571655	-0.108914114534855	0.00201883213594556	-0.0741380378603935
-5.82071542739868	-6.82704210281372	-10.9483833312988	-0.108805023133755	0.00215414701960981	-0.0742147788405418
-5.81562995910645	-6.81821823120117	-10.9416961669922	-0.108757026493549	0.0020383158698678	-0.0744530484080315
-5.82149457931519	-6.82935571670532	-10.9425630569458	-0.108790442347527	0.001810755697079	-0.0746726915240288
-5.82704925537109	-6.82655906677246	-10.9640245437622	-0.108596652746201	0.00187826296314597	-0.0747948586940765
-5.82549142837524	-6.82174968719482	-10.9511413574219	-0.10860500484705	0.00170762417837977	-0.0749969482421875
-5.83136940002441	-6.82759475708008	-10.9672346115112	-0.108633726835251	0.00153047475032508	-0.0751747339963913
-5.83789968490601	-6.82851123809814	-10.9730672836304	-0.108512654900551	0.00160449021495879	-0.0754036828875542
-5.83626747131348	-6.82218074798584	-10.9700174331665	-0.108557686209679	0.00137077120598406	-0.0755914077162743
-5.8429594039917	-6.83089160919189	-10.9844522476196	-0.108571819961071	0.00119969679508358	-0.0758516415953636
-5.84809446334839	-6.82908391952515	-10.9883441925049	-0.108499757945538	0.00120002217590809	-0.0760364979505539
-5.84868192672729	-6.82418203353882	-10.9936380386353	-0.108573965728283	0.00105700572021306	-0.076301671564579
-5.85633277893066	-6.831862449646	-10.9961156845093	-0.108661085367203	0.000780706875957549	-0.0766130164265633
-5.86864042282104	-6.83522272109985	-11.0056629180908	-0.10860812664032	0.00077956827590242	-0.07686547935009
-5.86959028244019	-6.82990407943726	-11.0068502426147	-0.108674861490726	0.000649947207421064	-0.0772639214992523
-5.88070583343506	-6.83306741714478	-11.012791633606	-0.108800686895847	0.000465535616967827	-0.0776221230626106
-5.89284467697144	-6.83568382263184	-11.0195207595825	-0.108808152377605	0.000366600783308968	-0.0780312195420265
-5.89644575119019	-6.83319664001465	-11.0219850540161	-0.108908407390118	0.000424386060331017	-0.0783712267875671
-5.90520572662354	-6.83163642883301	-11.0180387496948	-0.109030202031136	0.0001094217368518	-0.0787494108080864
-5.92125082015991	-6.83991765975952	-11.0309009552002	-0.10908504575491	7.67439705668949E-05	-0.0790965110063553
-5.91867923736572	-6.83632612228394	-11.030740737915	-0.109171815216541	-3.53208888554946E-05	-0.079445019364357
-5.92952156066895	-6.83743333816528	-11.0202827453613	-0.10942967236042	-0.000236536259762943	-0.0797475725412369
-5.94217729568481	-6.83836889266968	-11.0376892089844	-0.109502889215946	-0.000311918964143842	-0.0800008848309517
-5.94421911239624	-6.83801221847534	-11.0393772125244	-0.109538331627846	-0.000388709042454138	-0.0803542584180832
-5.94739389419556	-6.83450031280518	-11.037769317627	-0.109783001244068	-0.000577948696445674	-0.0805617272853851
-5.95853900909424	-6.83501195907593	-11.0403747558594	-0.109845407307148	-0.000777502718847245	-0.0809076651930809
-5.96956968307495	-6.83791875839233	-11.0465211868286	-0.109874092042446	-0.000689369335304946	-0.0812269821763039
-5.97279644012451	-6.8331880569458	-11.0507965087891	-0.110155254602432	-0.000878633290994912	-0.0815294831991196
-5.97950029373169	-6.83253717422485	-11.0424404144287	-0.110317274928093	-0.00104858982376754	-0.0818410068750381
-5.99341678619385	-6.83432865142822	-11.0450792312622	-0.110415086150169	-0.00106132030487061	-0.0823125690221787
-6.00191879272461	-6.83220958709717	-11.0498056411743	-0.110603518784046	-0.00103471660986543	-0.0826965942978859
-6.00443935394287	-6.83141374588013	-11.044882774353	-0.11088240146637	-0.0012434208765626	-0.08304313570261
-6.02044248580933	-6.83349227905273	-11.0382738113403	-0.111111283302307	-0.00141782045830041	-0.0835703313350677
-6.02591228485107	-6.83494663238525	-11.047212600708	-0.111368417739868	-0.00150419841520488	-0.083947442471981
-6.02085447311401	-6.83143615722656	-11.0431613922119	-0.111704386770725	-0.00164163880981505	-0.0844040811061859
-6.03718852996826	-6.83405160903931	-11.0328798294067	-0.111874759197235	-0.00181144627276808	-0.084876149892807
-6.0453314781189	-6.82939291000366	-11.0426588058472	-0.112030856311321	-0.00184358167462051	-0.0852930918335915
-6.04674196243286	-6.82746315002441	-11.0325193405151	-0.112441517412663	-0.00203965557739139	-0.0856393724679947
-6.0583667755127	-6.82646369934082	-11.0314826965332	-0.11273143440485	-0.00221372931264341	-0.0861231684684753
-6.06702756881714	-6.82470703125	-11.0324010848999	-0.112926885485649	-0.00221185688860714	-0.0863785073161125
-6.06592082977295	-6.81915330886841	-11.0360431671143	-0.113184258341789	-0.00234720204025507	-0.0866191834211349
-6.07169914245605	-6.81669998168945	-11.0209465026855	-0.113584354519844	-0.00250492081977427	-0.0869745165109634
-6.08334541320801	-6.81269502639771	-11.0220031738281	-0.113688707351685	-0.00255035888403654	-0.0871019437909126
-6.0833420753479	-6.80970001220703	-11.0258712768555	-0.113908141851425	-0.00252027530223131	-0.0872275531291962
-6.08133029937744	-6.80332517623901	-11.0146341323853	-0.114154577255249	-0.00268037570640445	-0.0873428881168365
-6.08597660064697	-6.80290126800537	-11.0130386352539	-0.114355534315109	-0.00263823033310473	-0.0874546989798546
-6.09344291687012	-6.79911708831787	-11.0171918869019	-0.114358335733414	-0.00263379164971411	-0.0873869955539703
-6.0820894241333	-6.79000282287598	-11.0002746582031	-0.114579416811466	-0.00268516829237342	-0.0874351114034653
-6.0864896774292	-6.79576969146729	-10.9942007064819	-0.114691898226738	-0.00258954358287156	-0.0874186903238297
-6.09082698822021	-6.79487323760986	-11.0061416625977	-0.114677965641022	-0.00253031332977116	-0.0872497856616974
-6.07845258712769	-6.78887891769409	-10.9920873641968	-0.114830508828163	-0.00255965301766992	-0.0871823728084564
-6.08079481124878	-6.79511404037476	-10.9949674606323	-0.114820398390293	-0.00247135083191097	-0.0870399698615074
-6.08664131164551	-6.79297113418579	-10.9908075332642	-0.114766627550125	-0.00225289328955114	-0.0868227109313011
-6.07215595245361	-6.79220247268677	-10.9826250076294	-0.114844396710396	-0.00226007518358529	-0.0866629928350449
-6.07071256637573	-6.79711675643921	-10.9761075973511	-0.114872328937054	-0.00208472041413188	-0.0865108743309975
-6.07264947891235	-6.79834890365601	-10.9783763885498	-0.114777721464634	-0.00184774841181934	-0.0862805992364883
-6.05946779251099	-6.79113531112671	-10.9790172576904	-0.114868499338627	-0.0018180850893259	-0.0861001014709473
-6.05426692962646	-6.79738283157349	-10.9627122879028	-0.11493256688118	-0.00173567445017397	-0.0859796032309532
-6.06092882156372	-6.7986102104187	-10.9728116989136	-0.114786364138126	-0.00151004502549767	-0.0856966450810432
-6.04601716995239	-6.79345989227295	-10.960729598999	-0.114801436662674	-0.00146770931314677	-0.0855659767985344
-6.04382419586182	-6.79928970336914	-10.9528741836548	-0.11489200592041	-0.00137331255245954	-0.0854075700044632
-6.04440355300903	-6.79858779907227	-10.9556541442871	-0.114789992570877	-0.00121562299318612	-0.0851857215166092
-6.03282880783081	-6.7931342124939	-10.9450216293335	-0.114963196218014	-0.00114707788452506	-0.0849900916218758
-6.03249645233154	-6.79871988296509	-10.944652557373	-0.114993035793304	-0.00108278437983245	-0.0848008021712303
-6.03295230865479	-6.79965257644653	-10.9388780593872	-0.114947214722633	-0.000819996872451156	-0.0846570208668709
-6.02414846420288	-6.79281425476074	-10.9315013885498	-0.115053243935108	-0.000794478983152658	-0.0844583660364151
-6.02290964126587	-6.79975080490112	-10.9290590286255	-0.115166872739792	-0.000858582963701338	-0.0843686312437058
-6.02443742752075	-6.79848718643188	-10.9358730316162	-0.115114010870457	-0.000602179614361376	-0.0841720551252365
-6.01837062835693	-6.79149627685547	-10.9274415969849	-0.115230821073055	-0.000537284417077899	-0.0840272903442383
-6.02159738540649	-6.79486227035522	-10.924825668335	-0.115344673395157	-0.000574413395952433	-0.0839740261435509
-6.02078866958618	-6.79508829116821	-10.9268074035645	-0.11533434689045	-0.000427625054726377	-0.0838565304875374
-6.01546764373779	-6.79023170471191	-10.916805267334	-0.115442119538784	-0.000363094528438523	-0.0838553383946419
-6.02017879486084	-6.79288816452026	-10.9221897125244	-0.115542657673359	-0.000384142418624833	-0.0838697403669357
-6.02336597442627	-6.79236316680908	-10.9248895645142	-0.115579314529896	-0.000210118232644163	-0.0838811621069908
-6.01636219024658	-6.78839302062988	-10.9179334640503	-0.115693211555481	-0.000107059990114067	-0.0839254558086395
-6.01953315734863	-6.78732109069824	-10.9133462905884	-0.115825496613979	-0.00022155384067446	-0.0839443653821945
-6.02240467071533	-6.79167985916138	-10.9221363067627	-0.115857861936092	-8.37953484733589E-05	-0.0839221701025963
-6.0140814781189	-6.78870868682861	-10.9150972366333	-0.115918889641762	-1.4013348845765E-05	-0.0838573276996613
-6.01465702056885	-6.78737354278564	-10.9084720611572	-0.116160534322262	-0.000118919408123475	-0.0838304162025452
-6.02000570297241	-6.78948497772217	-10.9138984680176	-0.116165943443775	-2.7699190468411E-05	-0.0836571007966995
-6.00681018829346	-6.7830023765564	-10.9191589355469	-0.116314791142941	-6.55532276141457E-05	-0.0834473967552185
-6.01075887680054	-6.78646326065063	-10.9075841903687	-0.116364575922489	-0.000136816219310276	-0.0833746790885925
-6.01115274429321	-6.78485774993896	-10.9197015762329	-0.116353765130043	-0.000126375365653075	-0.0831174254417419
-5.99584007263184	-6.78061532974243	-10.9169359207153	-0.116426967084408	-0.000264506787061691	-0.0829317644238472
-6.00055694580078	-6.78189706802368	-10.9126081466675	-0.11645831912756	-0.0002853347978089	-0.0828114598989487
-6.0010666847229	-6.77979850769043	-10.9182024002075	-0.116427525877953	-0.000217130480450578	-0.0826306641101837
-5.99283933639526	-6.77699708938599	-10.9151782989502	-0.116572089493275	-0.00034323101863265	-0.0823864415287972
-5.99923753738403	-6.77983427047729	-10.9203605651855	-0.116513095796108	-0.000444259028881788	-0.082309365272522
-5.99283599853516	-6.77847576141357	-10.9109697341919	-0.116410903632641	-0.000373792572645471	-0.0821777880191803
-5.98923778533936	-6.78015947341919	-10.9170198440552	-0.116590708494186	-0.000428038649260998	-0.0819843709468842
-5.99792051315308	-6.78320121765137	-10.9159841537476	-0.116513572633266	-0.000534188933670521	-0.0819116309285164
-5.99141407012939	-6.78067350387573	-10.9139184951782	-0.116426005959511	-0.000517917971592397	-0.0818047374486923
-5.98582887649536	-6.7822413444519	-10.9134483337402	-0.11665552854538	-0.000587623857427388	-0.0817079916596413
-5.99484920501709	-6.79106187820435	-10.9172086715698	-0.116499900817871	-0.000644375977572054	-0.0815733149647713
-5.98698806762695	-6.7869701385498	-10.9130868911743	-0.116385094821453	-0.000765156699344516	-0.0814587846398354
-5.98493909835815	-6.79216146469116	-10.907096862793	-0.1165392100811	-0.000788829114753753	-0.0814400613307953
-5.99663305282593	-6.79588556289673	-10.9149255752563	-0.116415910422802	-0.000773092382587492	-0.0812998488545418
-5.98356628417969	-6.78880167007446	-10.9104385375977	-0.11642449349165	-0.000912097282707691	-0.0812171250581741
-5.98844814300537	-6.79685592651367	-10.9056625366211	-0.11644934117794	-0.00107627548277378	-0.0811510160565376
-5.99798393249512	-6.79732036590576	-10.9206266403198	-0.116379484534264	-0.0010557658970356	-0.0810376703739166
-5.98762273788452	-6.79274940490723	-10.9042739868164	-0.116342388093472	-0.00120992981828749	-0.08090840280056
-5.99023914337158	-6.80417966842651	-10.8979578018188	-0.116453930735588	-0.0013997855130583	-0.0808861255645752
-5.9970817565918	-6.80475330352783	-10.9136219024658	-0.116339974105358	-0.00139039603527635	-0.0807595923542976
-5.98896884918213	-6.80138969421387	-10.9089651107788	-0.116388186812401	-0.00149511417839676	-0.080680713057518
-5.99121618270874	-6.80408191680908	-10.9080190658569	-0.116363309323788	-0.00170485733542591	-0.0806235894560814
-5.99964094161987	-6.80708837509155	-10.9071855545044	-0.116292707622051	-0.00174621539190412	-0.0805519223213196
-5.99587726593018	-6.80696630477905	-10.9127197265625	-0.116277061402798	-0.00184817123226821	-0.0804599970579147
-5.99481964111328	-6.80952835083008	-10.903694152832	-0.11632327735424	-0.00209870166145265	-0.0804484859108925
-6.00307178497314	-6.8159008026123	-10.9115533828735	-0.116253197193146	-0.00206077191978693	-0.0803694725036621
-5.99924373626709	-6.81033182144165	-10.9097499847412	-0.116172023117542	-0.00208831485360861	-0.0802874192595482
-6.00089883804321	-6.81746387481689	-10.8985900878906	-0.116271570324898	-0.00241547729820013	-0.0802282467484474
-6.00564193725586	-6.82094669342041	-10.9093809127808	-0.116220861673355	-0.00242026429623365	-0.0801983326673508
-6.00304889678955	-6.81753349304199	-10.9025735855103	-0.116197489202023	-0.00236871372908354	-0.080143541097641
-6.0052227973938	-6.82038402557373	-10.8983659744263	-0.116191484034061	-0.00259890244342387	-0.0800568014383316
-6.01050090789795	-6.82590007781982	-10.9020328521729	-0.116090446710587	-0.00260152597911656	-0.0799764022231102
-6.0036096572876	-6.82253837585449	-10.89284324646	-0.116175606846809	-0.00261528277769685	-0.0799175202846527
-6.00969266891479	-6.82604932785034	-10.8933134078979	-0.116165965795517	-0.00277838879264891	-0.0798656046390533
-6.00845718383789	-6.82842016220093	-10.9012937545776	-0.11611170321703	-0.00273582758381963	-0.079736053943634
-6.00286245346069	-6.8260498046875	-10.8968257904053	-0.116131260991096	-0.00276625319384038	-0.0796702429652214
-6.01208114624023	-6.83100318908691	-10.8870210647583	-0.116141527891159	-0.00285006267949939	-0.0796950459480286
-6.01189994812012	-6.83207750320435	-10.8966884613037	-0.11611020565033	-0.00279356236569583	-0.0795553252100945
-6.00018167495728	-6.82811975479126	-10.8934488296509	-0.116207949817181	-0.00291787832975388	-0.0793948099017143
-6.00788450241089	-6.83202600479126	-10.8897495269775	-0.116152621805668	-0.00295648700557649	-0.0794422402977943
-6.00470542907715	-6.83058786392212	-10.8896083831787	-0.116148866713047	-0.00287281349301338	-0.0792829170823097
-5.99720191955566	-6.82817506790161	-10.8921852111816	-0.116183206439018	-0.00300158583559096	-0.079178974032402
-6.00230932235718	-6.83029270172119	-10.8887052536011	-0.116061732172966	-0.00292135518975556	-0.0791483744978905
-5.99524736404419	-6.82729148864746	-10.8934001922607	-0.116047754883766	-0.00290375715121627	-0.0790109410881996
-5.99133443832397	-6.82891368865967	-10.8869285583496	-0.116227746009827	-0.00299978046678007	-0.0788875818252563
-5.99726390838623	-6.8292179107666	-10.9035987854004	-0.116055369377136	-0.00297910696826875	-0.0788289159536362
-5.98444175720215	-6.82135057449341	-10.8872776031494	-0.116114988923073	-0.00305633898824453	-0.0787284001708031
-5.98318719863892	-6.82185840606689	-10.8890056610107	-0.116173222661018	-0.00295569840818644	-0.078618086874485
-5.98961400985718	-6.82302618026733	-10.9025602340698	-0.116014406085014	-0.00289092026650906	-0.0784958377480507
-5.97337865829468	-6.81713199615479	-10.8900108337402	-0.116040743887424	-0.0030088780913502	-0.0784636959433556
-5.97474193572998	-6.81735277175903	-10.9000310897827	-0.116110876202583	-0.0029497635550797	-0.078340545296669
-5.97842931747437	-6.8160138130188	-10.900806427002	-0.115994721651077	-0.00290002068504691	-0.0782256424427032
-5.96461963653564	-6.81237745285034	-10.8962783813477	-0.115995556116104	-0.00297605968080461	-0.0781526565551758
-5.96229076385498	-6.81334924697876	-10.8948783874512	-0.116078287363052	-0.00292926374822855	-0.0781128033995628
-5.9698281288147	-6.81354188919067	-10.9105367660522	-0.115974925458431	-0.00283235753886402	-0.0780023485422134
-5.95770120620728	-6.80427122116089	-10.9033212661743	-0.115928888320923	-0.00290809385478497	-0.0779136195778847
-5.9563627243042	-6.80705881118774	-10.8946142196655	-0.116002440452576	-0.00292231538332999	-0.0778675079345703
-5.96330165863037	-6.80649852752686	-10.9131193161011	-0.115935169160366	-0.00283046648837626	-0.0778164640069008
-5.95059061050415	-6.80181455612183	-10.9092035293579	-0.115720167756081	-0.00281029054895043	-0.0777560696005821
-5.94483089447021	-6.79987859725952	-10.9056148529053	-0.115857876837254	-0.00294097000733018	-0.0777785405516624
-5.95093250274658	-6.80071926116943	-10.9169435501099	-0.115853473544121	-0.00284158391878009	-0.0776900574564934
-5.94513273239136	-6.79505920410156	-10.9128952026367	-0.115718223154545	-0.00284763844683766	-0.0776376202702522
-5.93983221054077	-6.79694604873657	-10.9124622344971	-0.11587043851614	-0.00299675273708999	-0.0776838585734367
-5.94595575332642	-6.7957911491394	-10.9155302047729	-0.115721806883812	-0.00290655577555299	-0.0777044594287872
-5.9416298866272	-6.79143810272217	-10.9264011383057	-0.115563653409481	-0.0027233106084168	-0.0776523128151894
-5.93628025054932	-6.79094362258911	-10.9133815765381	-0.115724124014378	-0.00291622313670814	-0.0776930674910545
-5.941565990448	-6.79363965988159	-10.9147634506226	-0.115730591118336	-0.00288264406844974	-0.077705591917038
-5.93797779083252	-6.79017877578735	-10.9198732376099	-0.11562317609787	-0.00271093263290823	-0.0777197629213333
-5.93379688262939	-6.78725624084473	-10.9105672836304	-0.115736000239849	-0.0029381257481873	-0.0777631402015686
-5.93884563446045	-6.79013681411743	-10.9216604232788	-0.115753710269928	-0.00282841105945408	-0.0778622850775719
-5.93768358230591	-6.78955173492432	-10.9177503585815	-0.115621246397495	-0.00269130081869662	-0.0778935104608536
-5.93205785751343	-6.78399276733398	-10.9159898757935	-0.115729920566082	-0.00284113385714591	-0.0779371410608292
-5.93465423583984	-6.78564643859863	-10.9104890823364	-0.115754090249538	-0.00281932321377099	-0.0780575796961784
-5.93764543533325	-6.78344869613647	-10.9161500930786	-0.115698985755444	-0.0027241688221693	-0.078114815056324
-5.93132066726685	-6.78166913986206	-10.9057588577271	-0.115811169147491	-0.00278811436146498	-0.0781605765223503
-5.93129253387451	-6.7813401222229	-10.9068698883057	-0.115858353674412	-0.00281228870153427	-0.078217588365078
-5.93484783172607	-6.78214073181152	-10.9084596633911	-0.115789711475372	-0.002656240016222	-0.0783183872699738
-5.92995882034302	-6.77810525894165	-10.9031343460083	-0.115903086960316	-0.00277807284146547	-0.0782859474420547
-5.93307256698608	-6.77715301513672	-10.9008016586304	-0.115939147770405	-0.00282981898635626	-0.0783400163054466
-5.9337911605835	-6.77643728256226	-10.8998126983643	-0.115848563611507	-0.00272164074704051	-0.0785273090004921
-5.92844486236572	-6.77043199539185	-10.8912734985352	-0.115998134016991	-0.00272517721168697	-0.0785010382533073
-5.9326024055481	-6.77279281616211	-10.8980760574341	-0.116046160459518	-0.00271526118740439	-0.0785802826285362
-5.93088150024414	-6.77417898178101	-10.8943634033203	-0.115967370569706	-0.00261901551857591	-0.078649640083313
-5.92748403549194	-6.76589488983154	-10.8859663009644	-0.116104029119015	-0.00264439871534705	-0.0787136480212212
-5.93463134765625	-6.77050590515137	-10.8849906921387	-0.11608374863863	-0.00260851462371647	-0.078753300011158
-5.92865991592407	-6.76840019226074	-10.8866748809814	-0.116020157933235	-0.00260956073179841	-0.0787638425827026
-5.92716503143311	-6.76249933242798	-10.8756084442139	-0.116194494068623	-0.00264013931155205	-0.0789971351623535
-5.93359327316284	-6.76440715789795	-10.8818006515503	-0.116190247237682	-0.00249779783189297	-0.0789312198758125
-5.92856788635254	-6.7621169090271	-10.8821992874146	-0.116158604621887	-0.00253996439278126	-0.0789637491106987
-5.92463874816895	-6.761305809021	-10.8682479858398	-0.116356052458286	-0.00252496637403965	-0.0791812986135483
-5.93470048904419	-6.76127147674561	-10.8769226074219	-0.11624813824892	-0.00239981687627733	-0.0791589468717575
-5.93037796020508	-6.75641059875488	-10.8774747848511	-0.116339854896069	-0.00239471881650388	-0.0792045518755913
-5.92472743988037	-6.75644159317017	-10.8698863983154	-0.116507969796658	-0.00244621327146888	-0.0793419107794762
-5.92968368530273	-6.75522994995117	-10.8760547637939	-0.116314388811588	-0.00231058849021792	-0.0794082656502724
-5.92503309249878	-6.75170183181763	-10.872519493103	-0.116370841860771	-0.00229077087715268	-0.0794300809502602
-5.92542505264282	-6.74997663497925	-10.8774652481079	-0.116489581763744	-0.0023107654415071	-0.0795088857412338
-5.93130350112915	-6.74943065643311	-10.8831987380981	-0.116381287574768	-0.00226439163088799	-0.0796346515417099
-5.92546129226685	-6.74507713317871	-10.8817367553711	-0.116494111716747	-0.00228727632202208	-0.0796106979250908
-5.9227089881897	-6.74300050735474	-10.8791456222534	-0.116601020097733	-0.00229604169726372	-0.0797763243317604
-5.92547464370728	-6.74846982955933	-10.8853826522827	-0.116527929902077	-0.00211015436798334	-0.0798859819769859
-5.92514848709106	-6.73910093307495	-10.879096031189	-0.116566382348537	-0.00200114562176168	-0.0798977538943291
-5.9204683303833	-6.73965072631836	-10.873761177063	-0.116880163550377	-0.00208376883529127	-0.0800677314400673
-5.9306902885437	-6.74522638320923	-10.8775959014893	-0.116624005138874	-0.00187095778528601	-0.0801018923521042
-5.92325878143311	-6.73987197875977	-10.8703393936157	-0.11668772995472	-0.00182087591383606	-0.0801797956228256
-5.92360544204712	-6.73646402359009	-10.8675680160522	-0.116865187883377	-0.00176695128902793	-0.0802726224064827
-5.9259204864502	-6.74425935745239	-10.8802042007446	-0.116731934249401	-0.00153258570935577	-0.0803618356585503
-5.92229843139648	-6.73636388778687	-10.8723936080933	-0.116894848644733	-0.00157900550402701	-0.0803994685411453
-5.92492914199829	-6.73379611968994	-10.8714981079102	-0.116960398852825	-0.0014094787184149	-0.0804303884506226
-5.92498826980591	-6.73824453353882	-10.8676738739014	-0.116858050227165	-0.00125634775031358	-0.0804672390222549
-5.92004871368408	-6.73402786254883	-10.8694944381714	-0.116886578500271	-0.00119307660497725	-0.0804694294929504
-5.92089128494263	-6.73095464706421	-10.8639907836914	-0.117063730955124	-0.00105226133018732	-0.0806243568658829
-5.91983699798584	-6.73351812362671	-10.8647260665894	-0.116924077272415	-0.000890331401024014	-0.0806509032845497
-5.91214513778687	-6.72692680358887	-10.8643865585327	-0.117046609520912	-0.000942369108088315	-0.0806204900145531
-5.91633129119873	-6.7299165725708	-10.8620576858521	-0.117050848901272	-0.00079209910472855	-0.0807533040642738
-5.91332578659058	-6.73020505905151	-10.8626699447632	-0.117018684744835	-0.000558923988137394	-0.0807121768593788
-5.90933561325073	-6.72577333450317	-10.8532638549805	-0.117112666368484	-0.000633682066109031	-0.0808366313576698
-5.91319465637207	-6.72722434997559	-10.8643665313721	-0.117064878344536	-0.000505132367834449	-0.0808673799037933
-5.91038990020752	-6.72490501403809	-10.8661842346191	-0.116976797580719	-0.0003033016982954	-0.0810286998748779
-5.90613460540771	-6.72385215759277	-10.8543977737427	-0.117168202996254	-0.000369047484127805	-0.0810723155736923
-5.91493797302246	-6.72491407394409	-10.8640518188477	-0.117018572986126	-0.000239563596551307	-0.0811231061816216
-5.9047646522522	-6.72005939483643	-10.8605737686157	-0.116964809596539	-0.000128419662360102	-0.0812183320522308
-5.90593099594116	-6.71772146224976	-10.8518981933594	-0.117168806493282	-7.36483925720677E-05	-0.081253208220005
-5.91285133361816	-6.72177934646606	-10.8632822036743	-0.117057703435421	4.98228382639354E-06	-0.081356555223465
-5.90379953384399	-6.71974754333496	-10.8527526855469	-0.117141388356686	0.000181448354851454	-0.0814452320337296
-5.90633392333984	-6.7199010848999	-10.8504972457886	-0.11711148917675	0.000217842636629939	-0.0815391540527344
-5.9078106880188	-6.71591091156006	-10.8577356338501	-0.117041580379009	0.000349106267094612	-0.0816116258502007
-5.90377759933472	-6.71811103820801	-10.8521156311035	-0.117132239043713	0.000399142329115421	-0.0816220790147781
-5.90770053863525	-6.71881914138794	-10.8515958786011	-0.117150396108627	0.000372343871276826	-0.0817810371518135
-5.90737295150757	-6.71958351135254	-10.8483333587646	-0.117046967148781	0.000550447264686227	-0.0818711519241333
-5.90180253982544	-6.71862649917603	-10.8518152236938	-0.117145508527756	0.000591899442952126	-0.0819162949919701
-5.91070365905762	-6.71982192993164	-10.8490896224976	-0.117137625813484	0.000688340980559587	-0.0820848494768143
-5.90718650817871	-6.71829605102539	-10.8525991439819	-0.11697892844677	0.000694371294230223	-0.0821569636464119
-5.90432786941528	-6.71769428253174	-10.8487119674683	-0.117136441171169	0.0007646917947568	-0.0822058394551277
-5.91546154022217	-6.72074413299561	-10.8497018814087	-0.116972632706165	0.000824608781840652	-0.0823748484253883
-5.91101503372192	-6.71738243103027	-10.8514986038208	-0.116856560111046	0.00087698339484632	-0.0824456736445427
-5.90277099609375	-6.71887969970703	-10.843656539917	-0.117043569684029	0.000906973029486835	-0.0825667753815651
-5.91691970825195	-6.72141075134277	-10.8576774597168	-0.116972081363201	0.000954032992012799	-0.0826375484466553
-5.91158628463745	-6.71589374542236	-10.8541030883789	-0.116838946938515	0.000960946315899491	-0.0828017070889473
-5.9101619720459	-6.72188377380371	-10.8442420959473	-0.116955205798149	0.000902413623407483	-0.0829262956976891
-5.92367601394653	-6.72176885604858	-10.8605155944824	-0.116775572299957	0.00103577657137066	-0.0829806327819824
-5.91674900054932	-6.71519136428833	-10.8568677902222	-0.116727955639362	0.000963558035437018	-0.0831006914377213
-5.91892004013062	-6.72199821472168	-10.852801322937	-0.116721704602242	0.00089682883117348	-0.0832053795456886
-5.92895174026489	-6.72497701644897	-10.8661470413208	-0.116582185029984	0.000986944767646492	-0.0833405330777168
-5.92493867874146	-6.71986150741577	-10.860876083374	-0.116495318710804	0.00095400313148275	-0.0833920016884804
-5.93059682846069	-6.72668790817261	-10.8617467880249	-0.116594307124615	0.000805660325568169	-0.0836084857583046
-5.93862199783325	-6.72702789306641	-10.8750839233398	-0.116371400654316	0.00088324531679973	-0.0837894752621651
-5.93680858612061	-6.72286796569824	-10.8731651306152	-0.116325743496418	0.000898588157724589	-0.0838568657636642
-5.9421911239624	-6.73147439956665	-10.8687734603882	-0.116337589919567	0.000783683615736663	-0.0841094478964806
-5.95033502578735	-6.73418188095093	-10.8818378448486	-0.116279467940331	0.000856866303365678	-0.084219254553318
-5.94645500183105	-6.73051118850708	-10.8798265457153	-0.116234980523586	0.000871126772835851	-0.0843688547611237
-5.95898580551147	-6.73937273025513	-10.8795747756958	-0.116208180785179	0.000793667160905898	-0.0845732316374779
-5.96491289138794	-6.73893070220947	-10.8906993865967	-0.116024047136307	0.000847501447424293	-0.0846836641430855
-5.96323490142822	-6.73877954483032	-10.8838424682617	-0.116120181977749	0.000862674613017589	-0.0848935171961784
-5.97116661071777	-6.7451434135437	-10.890362739563	-0.116069599986076	0.00078292575199157	-0.0851054638624191
-5.97671461105347	-6.74890232086182	-10.8980922698975	-0.115966983139515	0.000914996722713113	-0.0851909816265106
-5.97498512268066	-6.74576187133789	-10.8917303085327	-0.116033807396889	0.000842735636979342	-0.0853781998157501
-5.98872804641724	-6.7534384727478	-10.8947124481201	-0.116003960371017	0.000871054828166962	-0.0856107026338577
-5.99055290222168	-6.75542497634888	-10.901891708374	-0.115966953337193	0.00100362591911107	-0.0857473015785217
-5.98976612091064	-6.75327587127686	-10.8978538513184	-0.116025514900684	0.000818624394014478	-0.0859136357903481
-6.00021553039551	-6.76299524307251	-10.9039278030396	-0.115914471447468	0.00092117179883644	-0.0861714258790016
-5.99685096740723	-6.76159238815308	-10.9009494781494	-0.11595243960619	0.000952400965616107	-0.0863283202052116
-6.00152158737183	-6.75943183898926	-10.9016170501709	-0.116015024483204	0.000922195496968925	-0.086409829556942
-6.01274013519287	-6.76656293869019	-10.9109582901001	-0.115849822759628	0.00104399980045855	-0.0866508558392525
-6.00686550140381	-6.76408720016479	-10.9041395187378	-0.115974687039852	0.00106263463385403	-0.0868324264883995
-6.01392030715942	-6.76494312286377	-10.9047613143921	-0.115991935133934	0.00106547551695257	-0.0869182869791985
-6.01858711242676	-6.76682233810425	-10.9131841659546	-0.115778729319572	0.00110651447903365	-0.0870900452136993
-6.01163101196289	-6.76590633392334	-10.9020767211914	-0.115893997251987	0.00108033313881606	-0.0872600972652435
-6.02039813995361	-6.76517772674561	-10.9136209487915	-0.115804575383663	0.00120642129331827	-0.0872962921857834
-6.01928377151489	-6.76508140563965	-10.9222564697266	-0.115697696805	0.0012275530025363	-0.0872732624411583
-6.01107788085938	-6.76114845275879	-10.9188890457153	-0.115768745541573	0.0011580940335989	-0.0873820409178734
-6.01883935928345	-6.76682329177856	-10.927056312561	-0.1154949888587	0.00125929445493966	-0.0874039083719254
-6.01475429534912	-6.76321792602539	-10.9272527694702	-0.115519568324089	0.00129397481214255	-0.0873160809278488
-6.01369857788086	-6.76186466217041	-10.9284200668335	-0.115562126040459	0.00131566461641341	-0.087396577000618
-6.01446104049683	-6.76778364181519	-10.939697265625	-0.115249864757061	0.0013830492971465	-0.0874046087265015
-6.00999927520752	-6.75963115692139	-10.9438610076904	-0.115234561264515	0.00143071624916047	-0.0873153954744339
-6.00995016098022	-6.7622013092041	-10.9378700256348	-0.115292072296143	0.00144757889211178	-0.0873931720852852
-6.0128288269043	-6.76658916473389	-10.9512205123901	-0.114905886352062	0.00153572938870639	-0.0873022451996803
-6.00930547714233	-6.76296949386597	-10.9455938339233	-0.114943414926529	0.00156773789785802	-0.0873628631234169
-6.0125560760498	-6.76797199249268	-10.9435262680054	-0.11486592143774	0.00165773916523904	-0.087315671145916
-6.01248264312744	-6.76614665985107	-10.9509353637695	-0.114661991596222	0.00185474439058453	-0.0872850865125656
-6.00849866867065	-6.77013111114502	-10.9420003890991	-0.114703603088856	0.0017372879665345	-0.0873501747846603
-6.01697683334351	-6.77540683746338	-10.9507083892822	-0.114495031535625	0.00193863443564624	-0.0873527005314827
-6.01427602767944	-6.77081298828125	-10.9516582489014	-0.114460401237011	0.00213513034395874	-0.0873389020562172
-6.01833724975586	-6.77762842178345	-10.9403228759766	-0.114434823393822	0.00202266126871109	-0.0874487236142159
-6.02361392974854	-6.78423547744751	-10.9526414871216	-0.114289239048958	0.00215176865458488	-0.0874465107917786
-6.02022790908813	-6.78144979476929	-10.9507350921631	-0.114216722548008	0.00234484928660095	-0.0875338837504387
-6.02461814880371	-6.78275680541992	-10.9458866119385	-0.114233419299126	0.00229430757462978	-0.0874921157956123
-6.0326943397522	-6.78932619094849	-10.9521598815918	-0.11406946927309	0.00246052932925522	-0.0876401513814926
-6.02996683120728	-6.78745651245117	-10.9489679336548	-0.114097416400909	0.00250857626087964	-0.0876229107379913
-6.03539705276489	-6.78927326202393	-10.9510345458984	-0.11401679366827	0.00244649988599122	-0.0877572223544121
-6.04251003265381	-6.79130125045776	-10.9608116149902	-0.113924980163574	0.00259793223813176	-0.0877721682190895
-6.03506374359131	-6.79210472106934	-10.9575414657593	-0.113929390907288	0.00250405282713473	-0.0878124013543129
-6.0441255569458	-6.7939977645874	-10.9547815322876	-0.113872930407524	0.002585310023278	-0.0879290476441383
-6.05423879623413	-6.79687118530273	-10.9584369659424	-0.113851703703403	0.00276255584321916	-0.087936669588089
-6.04406785964966	-6.79460334777832	-10.9600086212158	-0.113837912678719	0.00270299869589508	-0.0880042687058449
-6.05815362930298	-6.7994532585144	-10.9512033462524	-0.113856121897697	0.00267384690232575	-0.0882092490792274
-6.06079530715942	-6.79947185516357	-10.9687337875366	-0.113745458424091	0.00278491619974375	-0.0881685018539429
-6.05776643753052	-6.80057621002197	-10.9606399536133	-0.113859869539738	0.00272528198547661	-0.0882490649819374
-6.06815958023071	-6.8048791885376	-10.9599676132202	-0.113663293421268	0.00272568827494979	-0.0884362161159515
-6.06401109695435	-6.80250597000122	-10.9626417160034	-0.113740809261799	0.00269807921722531	-0.0884916558861732
-6.06923055648804	-6.80605554580688	-10.9638032913208	-0.113768354058266	0.0028476738370955	-0.0885425209999084
-6.07924747467041	-6.80829381942749	-10.9733057022095	-0.113544538617134	0.0028635913040489	-0.0886027663946152
-6.06948041915894	-6.80482149124146	-10.9646348953247	-0.113634087145329	0.00275529432110488	-0.0887434333562851
-6.07856225967407	-6.81343746185303	-10.9712724685669	-0.113674983382225	0.00283946562558413	-0.0888388603925705
-6.08583879470825	-6.81383275985718	-10.9794492721558	-0.113518461585045	0.00286832172423601	-0.0888587906956673
-6.07567882537842	-6.81134939193726	-10.9722204208374	-0.113717436790466	0.00275301001966	-0.089038573205471
-6.08593368530273	-6.81983518600464	-10.976016998291	-0.113577738404274	0.00288921059109271	-0.0891515389084816
-6.08758592605591	-6.81464624404907	-10.9787740707397	-0.113542892038822	0.00287619000300765	-0.0892216488718987
-6.08951711654663	-6.81659936904907	-10.9738340377808	-0.113736607134342	0.00285094860009849	-0.0893842056393623
-6.09912919998169	-6.82405471801758	-10.9870252609253	-0.113584414124489	0.00291842664591968	-0.0894422084093094
-6.09390735626221	-6.81991195678711	-10.9735240936279	-0.11375679820776	0.00281904893927276	-0.0895838215947151
-6.10180377960205	-6.82207918167114	-10.9749584197998	-0.113818310201168	0.00291417352855206	-0.089706689119339
-6.106849193573	-6.82413101196289	-10.9803800582886	-0.11370611935854	0.00298414216376841	-0.089782789349556
-6.10329723358154	-6.82264614105225	-10.9725494384766	-0.113830886781216	0.00290457182563841	-0.0898646786808968
-6.11109304428101	-6.82288837432861	-10.9746189117432	-0.114037148654461	0.00291345058940351	-0.0900411605834961
-6.11552333831787	-6.8278660774231	-10.9696264266968	-0.113993160426617	0.00299725471995771	-0.0900845900177956
-6.11281967163086	-6.82398176193237	-10.972601890564	-0.114040367305279	0.00293311453424394	-0.0901779383420944
-6.11175107955933	-6.81841278076172	-10.9631576538086	-0.114252097904682	0.00284063909202814	-0.0903671234846115
-6.11911058425903	-6.82569408416748	-10.9740886688232	-0.114283181726933	0.00292771984823048	-0.0904281809926033
-6.11683177947998	-6.81961107254028	-10.9689178466797	-0.114333555102348	0.00288564269430935	-0.0904874503612518
-6.11703157424927	-6.81462383270264	-10.9653921127319	-0.114489026367664	0.00275700585916638	-0.0905971676111221
-6.12061595916748	-6.8191933631897	-10.9766206741333	-0.11451631039381	0.0027314533945173	-0.0907988771796227
-6.12288856506348	-6.81789064407349	-10.9713249206543	-0.114450350403786	0.00273387948982418	-0.0908017829060555
-6.11808252334595	-6.80963706970215	-10.9749660491943	-0.114660702645779	0.00263551250100136	-0.0909367948770523
-6.12749195098877	-6.81430435180664	-10.9758396148682	-0.114716291427612	0.00257040210999548	-0.0911490395665169
-6.12744235992432	-6.81591892242432	-10.9883136749268	-0.11466396600008	0.00255114422179759	-0.0911834761500359
-6.12381744384766	-6.81055116653442	-10.9836721420288	-0.114756688475609	0.00257007265463471	-0.0913581773638725
-6.12757587432861	-6.81250286102295	-10.974949836731	-0.114848263561726	0.00245342846028507	-0.0915128737688065
-6.13482761383057	-6.81604719161987	-10.9811525344849	-0.114797934889793	0.00248850393109024	-0.0916108265519142
-6.13230895996094	-6.81174468994141	-10.9726991653442	-0.114948235452175	0.00260824803262949	-0.0917270332574844
-6.13497352600098	-6.81368923187256	-10.970648765564	-0.115012086927891	0.0024206954985857	-0.0918707624077797
-6.14137983322144	-6.81766366958618	-10.9770832061768	-0.114934861660004	0.00255791423842311	-0.0919777303934097
-6.13570356369019	-6.8168625831604	-10.9691314697266	-0.114957876503468	0.00251743034459651	-0.092056542634964
-6.14323711395264	-6.81816291809082	-10.962103843689	-0.115109346807003	0.00249768211506307	-0.0922843813896179
-6.14897298812866	-6.82125759124756	-10.9754791259766	-0.115100055932999	0.00261352746747434	-0.0923196449875832
-6.14197444915771	-6.81981945037842	-10.9682788848877	-0.115133136510849	0.0026063013356179	-0.0924727767705917
-6.15041542053223	-6.818772315979	-10.9587106704712	-0.115173012018204	0.00254854396916926	-0.0926182344555855
-6.15490341186523	-6.8234076499939	-10.9704208374023	-0.115126848220825	0.00263323844410479	-0.0926672294735909
-6.14795923233032	-6.82002019882202	-10.9609975814819	-0.115280084311962	0.00258978386409581	-0.0928045660257339
-6.15859842300415	-6.82276201248169	-10.9608297348022	-0.11519343405962	0.00259030307643116	-0.092938631772995
-6.15803337097168	-6.8210883140564	-10.9654550552368	-0.115185268223286	0.00262764911167324	-0.0930133387446404
-6.15463018417358	-6.81924867630005	-10.9622297286987	-0.11533572524786	0.00264289835467935	-0.0930445715785027
-6.15861225128174	-6.82096195220947	-10.9608116149902	-0.115279965102673	0.00252244248986244	-0.0932899489998817
-6.16372871398926	-6.82230091094971	-10.9651498794556	-0.115179315209389	0.00262285489588976	-0.0933576375246048
-6.15902519226074	-6.82011699676514	-10.9710597991943	-0.115224041044712	0.00254454836249352	-0.0934013277292252
-6.16327714920044	-6.82058095932007	-10.9585628509521	-0.115290492773056	0.00257533742114902	-0.0936054959893227
-6.17061567306519	-6.82006692886353	-10.9623222351074	-0.115129433572292	0.00261396216228604	-0.0936717465519905
-6.16273546218872	-6.8156156539917	-10.9663801193237	-0.115295596420765	0.00261844927445054	-0.093801237642765
-6.17285442352295	-6.82340908050537	-10.9654207229614	-0.115313090384007	0.0026128152385354	-0.0939512625336647
-6.17242527008057	-6.81740474700928	-10.9678478240967	-0.115049608051777	0.00261220149695873	-0.0940825641155243
-6.16556930541992	-6.81804180145264	-10.9619493484497	-0.115240775048733	0.00267608743160963	-0.0942280516028404
-6.17814254760742	-6.82335519790649	-10.974684715271	-0.115166641771793	0.00267184642143548	-0.0943094044923782
-6.17536640167236	-6.82086801528931	-10.9680376052856	-0.115009866654873	0.00275324704125524	-0.0944787263870239
-6.17453813552856	-6.82244539260864	-10.9579772949219	-0.115184344351292	0.00272260187193751	-0.0946031138300896
-6.18667078018188	-6.82344579696655	-10.9778785705566	-0.115066096186638	0.00281442794948816	-0.0946867913007736
-6.18044281005859	-6.82353687286377	-10.9667129516602	-0.114915154874325	0.002818952081725	-0.0948242545127869
-6.17713737487793	-6.82271862030029	-10.9630031585693	-0.115022473037243	0.00275876838713884	-0.0949548035860062
-6.18950796127319	-6.82603740692139	-10.969162940979	-0.114973030984402	0.00294254650361836	-0.0950946882367134
-6.18720865249634	-6.8259654045105	-10.974720954895	-0.114858731627464	0.00301238079555333	-0.0951660498976707
-6.18580102920532	-6.82522392272949	-10.9681463241577	-0.114864930510521	0.00289509212598205	-0.0953450277447701
-6.19416236877441	-6.82834911346436	-10.9703245162964	-0.114757649600506	0.00300429644994438	-0.095454141497612
-6.19452571868896	-6.82771110534668	-10.9763164520264	-0.114572413265705	0.00314692105166614	-0.0955152586102486
-6.18980836868286	-6.82926225662231	-10.9663114547729	-0.114607535302639	0.00297109945677221	-0.0956938937306404
-6.19889068603516	-6.83147716522217	-10.9806089401245	-0.114574320614338	0.00312882196158171	-0.0957960337400436
-6.19336080551147	-6.82992124557495	-10.984637260437	-0.114322364330292	0.00320622604340315	-0.0958635732531548
-6.19092559814453	-6.83077526092529	-10.9725694656372	-0.114455841481686	0.00299436529166996	-0.0960111618041992
-6.19489240646362	-6.83111095428467	-10.9860105514526	-0.114320501685143	0.00317031727172434	-0.0961330756545067
-6.19181489944458	-6.83117914199829	-10.9840936660767	-0.114141099154949	0.0033523750025779	-0.0961813852190971
-6.18967199325562	-6.82796335220337	-10.9844102859497	-0.114059835672379	0.00317468075081706	-0.096282847225666
-6.19447088241577	-6.83104991912842	-10.9930877685547	-0.113923698663712	0.00331500777974725	-0.0964022502303123
-6.18646097183228	-6.82880926132202	-10.9879398345947	-0.113925717771053	0.00343689182773232	-0.0964610651135445
-6.19265937805176	-6.83008718490601	-10.9905815124512	-0.113708190619946	0.00342387775890529	-0.0966263338923454
-6.19412612915039	-6.83464908599854	-11.00022315979	-0.113630101084709	0.00357539835385978	-0.096687376499176
-6.18882751464844	-6.8306565284729	-10.9979257583618	-0.113583967089653	0.00358980963937938	-0.096757784485817
-6.19496393203735	-6.83417367935181	-10.9921264648438	-0.113508053123951	0.00367250945419073	-0.0969873294234276
-6.19501686096191	-6.83516931533813	-11.0040292739868	-0.113405495882034	0.00387096405029297	-0.0970693528652191
-6.18870544433594	-6.83191204071045	-10.9984226226807	-0.113419100642204	0.00395452324301004	-0.0971101671457291
-6.19898796081543	-6.83677768707275	-10.9826383590698	-0.113418936729431	0.00403285818174481	-0.0973414704203606
-6.19802951812744	-6.83504247665405	-10.9914999008179	-0.11335001885891	0.00418938929215074	-0.0973533466458321
-6.1920485496521	-6.83091259002686	-10.9815320968628	-0.113335467875004	0.00433514872565866	-0.0974816232919693
-6.19776773452759	-6.83352851867676	-10.9721841812134	-0.113376416265965	0.00439478550106287	-0.0976703092455864
-6.2018780708313	-6.83377313613892	-10.9758892059326	-0.113335251808167	0.00458962377160788	-0.0977732092142105
-6.19922304153442	-6.833092212677	-10.9805183410645	-0.113330595195293	0.00465153623372316	-0.0978490933775902
-6.19399881362915	-6.82729482650757	-10.9627227783203	-0.1134192943573	0.00466835452243686	-0.0980842262506485
-6.20326948165894	-6.83054304122925	-10.9725551605225	-0.113306485116482	0.00485632149502635	-0.0981750711798668
-6.19983053207397	-6.82839870452881	-10.9715042114258	-0.113194331526756	0.00501017505303025	-0.0982383191585541
-6.19360160827637	-6.82335567474365	-10.9531917572021	-0.113372646272182	0.00499591277912259	-0.0984599813818932
-6.20161294937134	-6.82591772079468	-10.9630928039551	-0.113375075161457	0.00516863632947207	-0.0984869673848152
-6.20055627822876	-6.82108640670776	-10.9615030288696	-0.113238051533699	0.00528786797076464	-0.0985990539193153
-6.18951511383057	-6.81582880020142	-10.9528188705444	-0.113346338272095	0.00526207219809294	-0.0987139418721199
-6.19325685501099	-6.81368589401245	-10.9495887756348	-0.113380566239357	0.00546631682664156	-0.0987616628408432
-6.19870042800903	-6.81497192382813	-10.9575815200806	-0.11327637732029	0.00555971963331103	-0.0988437458872795
-6.18656492233276	-6.8065505027771	-10.9455661773682	-0.113322831690311	0.00562204234302044	-0.0989458560943604
-6.18158578872681	-6.80496454238892	-10.9455595016479	-0.113442204892635	0.00570617988705635	-0.0989576056599617
-6.18947458267212	-6.80677509307861	-10.9544095993042	-0.113269351422787	0.00577899999916554	-0.0990234464406967
-6.18420553207397	-6.79954385757446	-10.9440450668335	-0.11324056237936	0.0059376866556704	-0.099133625626564
-6.17562341690063	-6.795006275177	-10.9454154968262	-0.113390654325485	0.00594479264691472	-0.0991484150290489
-6.18013095855713	-6.79583644866943	-10.9438323974609	-0.113253630697727	0.00597954308614135	-0.0992233380675316
-6.17311811447144	-6.79083204269409	-10.9500331878662	-0.113056741654873	0.00606416584923863	-0.0992907658219337
-6.16397714614868	-6.78864002227783	-10.9449996948242	-0.113211333751678	0.00609309738501906	-0.0993498116731644
-6.173752784729	-6.78730583190918	-10.9548406600952	-0.113081187009811	0.00618599774315953	-0.0993624031543732
-6.16421461105347	-6.78109741210938	-10.9531812667847	-0.112918846309185	0.00626858416944742	-0.0994543060660362
-6.15931844711304	-6.7820839881897	-10.947470664978	-0.113064132630825	0.00621617259457707	-0.0995582342147827
-6.1670069694519	-6.78104686737061	-10.9595127105713	-0.112848587334156	0.00638742232695222	-0.0995550379157066
-6.15567493438721	-6.77582359313965	-10.9531259536743	-0.112735077738762	0.00644673965871334	-0.0996521040797234
-6.15432214736938	-6.77765464782715	-10.9519653320313	-0.112764216959476	0.00636447267606854	-0.0997711941599846
-6.16131210327148	-6.77606821060181	-10.9629402160645	-0.112602099776268	0.00666118133813143	-0.0998083129525185
-6.15100479125977	-6.77048206329346	-10.963586807251	-0.112543061375618	0.00659753940999508	-0.0999103784561157
-6.15105152130127	-6.77116298675537	-10.9620838165283	-0.112477131187916	0.00655034463852644	-0.100035339593887
-6.15310907363892	-6.77435922622681	-10.9694766998291	-0.112309068441391	0.00670103263109922	-0.100103624165058
-6.14671230316162	-6.76700448989868	-10.9742994308472	-0.112242877483368	0.00685019604861736	-0.100168198347092
-6.146315574646	-6.77249908447266	-10.9766244888306	-0.112144887447357	0.00672092568129301	-0.100304529070854
-6.15133810043335	-6.7722487449646	-10.9782371520996	-0.111947894096375	0.00693531427532434	-0.100344739854336
-6.14524078369141	-6.76533269882202	-10.9729471206665	-0.112054884433746	0.00701948441565037	-0.100481182336807
-6.14839696884155	-6.76967906951904	-10.9621515274048	-0.111939772963524	0.00689130136743188	-0.100572049617767
-6.15382432937622	-6.77307081222534	-10.9767732620239	-0.111822903156281	0.00700837979093194	-0.100676089525223
-6.14557790756226	-6.7694935798645	-10.9665431976318	-0.111778303980827	0.0070120426826179	-0.100878499448299
-6.15246915817261	-6.77172660827637	-10.9713401794434	-0.111757174134254	0.006937051191926	-0.101031556725502
-6.15771055221558	-6.77343320846558	-10.9811668395996	-0.111578889191151	0.0069658225402236	-0.101153247058392
-6.15336513519287	-6.7723445892334	-10.9839305877686	-0.111579574644566	0.00708017079159617	-0.101264625787735
-6.16064500808716	-6.77357721328735	-10.9795875549316	-0.111507281661034	0.00700742332264781	-0.101422429084778
-6.16588830947876	-6.77746820449829	-10.986644744873	-0.111396484076977	0.0071745035238564	-0.101479701697826
-6.16211462020874	-6.77271032333374	-10.987024307251	-0.111324228346348	0.00714895827695727	-0.101620890200138
-6.17243623733521	-6.77380609512329	-10.98974609375	-0.111259862780571	0.00717152655124664	-0.101832255721092
-6.17390584945679	-6.77515077590942	-10.9942045211792	-0.111143015325069	0.00728115951642394	-0.101946197450161
-6.1726450920105	-6.77301597595215	-10.9934787750244	-0.111165776848793	0.00725430343300104	-0.102017939090729
-6.18306255340576	-6.77568340301514	-10.9995956420898	-0.110905773937702	0.00726646231487393	-0.102266252040863
-6.17335033416748	-6.77377367019653	-11.0063943862915	-0.110914781689644	0.00724103348329663	-0.102266788482666
-6.17714643478394	-6.77257919311523	-11.0020570755005	-0.110892161726952	0.00723376823589206	-0.102398328483105
-6.18188333511353	-6.77162313461304	-11.0072469711304	-0.110712438821793	0.00731841754168272	-0.102541491389275
-6.1743597984314	-6.76945495605469	-11.005464553833	-0.110762886703014	0.0073855658993125	-0.102586500346661
-6.17719888687134	-6.77118492126465	-11.0035152435303	-0.110793747007847	0.00750034861266613	-0.102660872042179
-6.18665361404419	-6.76957178115845	-11.0145168304443	-0.110542699694633	0.00753829255700111	-0.10264728218317
-6.17335891723633	-6.76842021942139	-11.0037689208984	-0.110543213784695	0.00747694727033377	-0.102778181433678
-6.18257617950439	-6.77662038803101	-11.0079622268677	-0.110479168593884	0.00766284950077534	-0.102909825742245
-6.18751955032349	-6.77071332931519	-11.0215549468994	-0.110365733504295	0.00775187695398927	-0.102907203137875
-6.17652797698975	-6.76846647262573	-11.0150909423828	-0.110356234014034	0.00770532432943583	-0.103045888245106
-6.18613052368164	-6.77833318710327	-11.0219249725342	-0.110160231590271	0.00782753527164459	-0.10316451638937
-6.18337059020996	-6.77009153366089	-11.0221815109253	-0.110123321413994	0.00788376666605473	-0.103204876184464
-6.1853666305542	-6.77390384674072	-11.0139760971069	-0.110260002315044	0.00788932852447033	-0.103315889835358
-6.18999671936035	-6.77812433242798	-11.0228290557861	-0.110007777810097	0.00806193146854639	-0.103343017399311
-6.1870903968811	-6.77353096008301	-11.0087490081787	-0.110073104500771	0.00798349548131227	-0.103482514619827
-6.1982889175415	-6.77793216705322	-11.0128526687622	-0.110093809664249	0.00816835463047028	-0.103569306433201
-6.1951060295105	-6.77906131744385	-11.0149869918823	-0.109983913600445	0.00827624369412661	-0.103656262159348
-6.19737100601196	-6.77648544311523	-11.0152101516724	-0.110021255910397	0.00819859281182289	-0.103837534785271
-6.2057147026062	-6.78110980987549	-11.0236396789551	-0.10997649282217	0.0083106392994523	-0.103878706693649
-6.19845962524414	-6.77239799499512	-11.0206613540649	-0.109908178448677	0.00825224164873362	-0.103975147008896
-6.20854949951172	-6.77849626541138	-11.0200490951538	-0.109904699027538	0.00824835710227489	-0.104193449020386
-6.20786237716675	-6.77623414993286	-11.02734375	-0.109883785247803	0.00832655932754278	-0.104167349636555
-6.20735025405884	-6.77325344085693	-11.0237131118774	-0.109873726963997	0.00820685271173716	-0.104270450770855
-6.21511316299438	-6.77829599380493	-11.0203552246094	-0.109753549098969	0.0083668977022171	-0.104420527815819
-6.21078014373779	-6.77359104156494	-11.0234260559082	-0.109777957201004	0.00831957440823317	-0.104376964271069
-6.20896816253662	-6.7705545425415	-11.0224885940552	-0.109838500618935	0.00825576297938824	-0.104451850056648
-6.2160849571228	-6.7739520072937	-11.0275020599365	-0.109687171876431	0.00832375511527061	-0.104558758437634
-6.21092176437378	-6.76729440689087	-11.0250883102417	-0.109662801027298	0.00840413570404053	-0.104524001479149
-6.20999097824097	-6.77184772491455	-11.0197401046753	-0.109785176813602	0.00836035329848528	-0.104485534131527
-6.21456336975098	-6.76974439620972	-11.0266351699829	-0.109537743031979	0.00844016205519438	-0.104557760059834
-6.20367670059204	-6.76576471328735	-11.0188894271851	-0.109695792198181	0.00847634579986334	-0.104631990194321
-6.21026754379272	-6.76925563812256	-11.0241861343384	-0.109703026711941	0.00860065780580044	-0.10456408560276
-6.20837879180908	-6.76443290710449	-11.0225715637207	-0.109461426734924	0.00864120293408632	-0.104564197361469
-6.20062160491943	-6.76513910293579	-11.0082721710205	-0.109658844769001	0.00864849798381329	-0.104653395712376
-6.21090078353882	-6.76555109024048	-11.0222043991089	-0.109513819217682	0.00887804385274649	-0.104555681347847
-6.20566415786743	-6.76393795013428	-11.0168886184692	-0.109355762600899	0.00895134452730417	-0.104574374854565
-6.19670963287354	-6.76498460769653	-11.0062351226807	-0.109451368451118	0.00895741488784552	-0.104591436684132
-6.2032265663147	-6.76574420928955	-11.0114011764526	-0.109249092638493	0.00909938104450703	-0.104581505060196
-6.20076990127563	-6.76581287384033	-11.0111408233643	-0.109233535826206	0.00930137932300568	-0.104536965489388
-6.19900608062744	-6.76391887664795	-11.0050096511841	-0.109275795519352	0.00924822688102722	-0.104569613933563
-6.20109176635742	-6.76977634429932	-11.0066757202148	-0.109140954911709	0.00948744639754295	-0.10458218306303
-6.19694757461548	-6.7651538848877	-11.0088977813721	-0.109164267778397	0.0096197696402669	-0.104572273790836
-6.19433736801147	-6.76530647277832	-11.0023374557495	-0.109218806028366	0.00962738320231438	-0.104642868041992
-6.1967601776123	-6.76990938186646	-11.0030136108398	-0.109033524990082	0.00976638682186604	-0.104653812944889
-6.1916184425354	-6.76124429702759	-11.0034627914429	-0.109044902026653	0.00991817563772202	-0.104692652821541
-6.19541072845459	-6.76259708404541	-11.001841545105	-0.109178803861141	0.0098971351981163	-0.104744799435139
-6.19835090637207	-6.7629542350769	-11.0047330856323	-0.108976006507874	0.0100217740982771	-0.104748800396919
-6.1929497718811	-6.75737857818604	-10.9972896575928	-0.109090499579906	0.0099197905510664	-0.104709945619106
-6.19999551773071	-6.76273679733276	-11.0072755813599	-0.109069503843784	0.0100900204852223	-0.104817152023315
-6.19672298431396	-6.75530052185059	-11.0050868988037	-0.10898482054472	0.0101522654294968	-0.10475942492485
-6.19840860366821	-6.75712251663208	-10.9946393966675	-0.109033741056919	0.0100584179162979	-0.104852400720119
-6.20447397232056	-6.75631809234619	-11.0100936889648	-0.108886562287807	0.0101316822692752	-0.104856967926025
-6.19422292709351	-6.74834012985229	-11.0058660507202	-0.10894263535738	0.0101422360166907	-0.104884043335915
-6.20158338546753	-6.75432014465332	-11.0042762756348	-0.108887270092964	0.0101883672177792	-0.104944944381714
-6.20005416870117	-6.75451326370239	-11.0089778900146	-0.108806364238262	0.0102188680320978	-0.104874901473522
-6.19767570495605	-6.75104856491089	-11.0001707077026	-0.10876739770174	0.0101878410205245	-0.104911059141159
-6.20068073272705	-6.75632905960083	-11.0064105987549	-0.10870535671711	0.0103648146614432	-0.105030082166195
-6.19826793670654	-6.75758409500122	-11.0083122253418	-0.108609661459923	0.0104438150301576	-0.104947239160538
-6.20024633407593	-6.75541830062866	-11.0060253143311	-0.108609229326248	0.0104162273928523	-0.104988776147366
-6.20278072357178	-6.75844526290894	-11.0091667175293	-0.108413413167	0.0106502352282405	-0.105074554681778
-6.19899892807007	-6.75724220275879	-11.0036382675171	-0.108429633080959	0.0106171015650034	-0.105049557983875
-6.20517778396606	-6.76225614547729	-11.0101671218872	-0.108311489224434	0.0107312062755227	-0.105041526257992
-6.20125198364258	-6.76332998275757	-11.0225191116333	-0.108094498515129	0.0109126409515738	-0.105016842484474
-6.19777727127075	-6.75997829437256	-11.0105180740356	-0.108093805611134	0.0109174102544785	-0.105084732174873
-6.20239639282227	-6.76603889465332	-11.0159692764282	-0.10786297172308	0.0110712945461273	-0.104997910559177
-6.19415998458862	-6.76250314712524	-11.0198745727539	-0.107871867716312	0.0111514013260603	-0.104917205870152
-6.19857358932495	-6.76643228530884	-11.0158786773682	-0.107766471803188	0.0111007755622268	-0.104996636509895
-6.19976806640625	-6.76510620117188	-11.0244998931885	-0.107567332684994	0.0112796910107136	-0.104931011795998
-6.19559478759766	-6.76652193069458	-11.0203485488892	-0.107656180858612	0.01128622982651	-0.10489796847105
-6.20381689071655	-6.77011871337891	-11.0301895141602	-0.107401058077812	0.0113880028948188	-0.104878433048725
-6.19549036026001	-6.76832723617554	-11.0274391174316	-0.107270181179047	0.0113979550078511	-0.104867830872536
-6.19608783721924	-6.77213382720947	-11.0352602005005	-0.107193201780319	0.0113455830141902	-0.104962378740311
-6.20440816879272	-6.77345085144043	-11.0446834564209	-0.106926418840885	0.0115662924945354	-0.104930303990841
-6.19548892974854	-6.76691865921021	-11.0417928695679	-0.106815055012703	0.0115025686100125	-0.104908302426338
-6.20364236831665	-6.7780499458313	-11.0379238128662	-0.106729336082935	0.011564982123673	-0.104919977486134
-6.20412302017212	-6.77573680877686	-11.0435905456543	-0.106497071683407	0.0116748912259936	-0.104831650853157
-6.20109844207764	-6.76874303817749	-11.0435781478882	-0.106421180069447	0.011751969344914	-0.104820989072323
-6.20610761642456	-6.78075504302979	-11.0428380966187	-0.106198467314243	0.0118364430963993	-0.104825980961323
-6.20322561264038	-6.77860498428345	-11.0469446182251	-0.106011033058167	0.0119464676827192	-0.104685962200165
-6.20266008377075	-6.77419376373291	-11.0394172668457	-0.105960592627525	0.0119986021891236	-0.104729674756527
-6.20479774475098	-6.78139448165894	-11.050817489624	-0.10577654093504	0.0121486028656363	-0.10462761670351
-6.19897556304932	-6.77763652801514	-11.0446739196777	-0.105663768947124	0.0121964495629072	-0.104488611221313
-6.19969415664673	-6.77926540374756	-11.0494632720947	-0.105585061013699	0.0123106492683291	-0.104548171162605
-6.19720888137817	-6.7795877456665	-11.0484085083008	-0.105393998324871	0.0125575745478272	-0.104442626237869
-6.19545745849609	-6.77620506286621	-11.0390577316284	-0.105391010642052	0.0124834598973393	-0.104413017630577
-6.20050573348999	-6.77944660186768	-11.0430488586426	-0.10512363165617	0.0127037381753325	-0.104304492473602
-6.18801593780518	-6.77482557296753	-11.0463571548462	-0.105074048042297	0.0128737287595868	-0.104170568287373
-6.18615961074829	-6.7728910446167	-11.0338449478149	-0.105149783194065	0.0129146715626121	-0.104097835719585
-6.18742704391479	-6.77267408370972	-11.0455989837646	-0.104867897927761	0.0131404316052794	-0.103939175605774
-6.17854738235474	-6.76871585845947	-11.0398302078247	-0.104826211929321	0.0132895046845078	-0.103783696889877
-6.1792893409729	-6.76940870285034	-11.0353422164917	-0.104742020368576	0.0134012345224619	-0.103764958679676
-6.17453050613403	-6.76800155639648	-11.0410442352295	-0.104630090296268	0.013609298504889	-0.103585854172707
-6.16530799865723	-6.76433324813843	-11.0261993408203	-0.104724280536175	0.0137175275012851	-0.103448122739792
-6.16861009597778	-6.76297521591187	-11.033561706543	-0.104472532868385	0.0139329889789224	-0.103394009172916
-6.15665769577026	-6.76061248779297	-11.0280742645264	-0.104435682296753	0.0141400778666139	-0.103294342756271
-6.15077972412109	-6.7567663192749	-11.0151309967041	-0.104576759040356	0.0142887877300382	-0.103208459913731
-6.15815162658691	-6.75811529159546	-11.0216932296753	-0.104334779083729	0.0145229352638125	-0.103120639920235
-6.14116430282593	-6.75122928619385	-11.0048418045044	-0.104300156235695	0.014700623229146	-0.103050112724304
-6.14300489425659	-6.75800800323486	-11.0045318603516	-0.104359053075314	0.0149375982582569	-0.102993093430996
-6.14664554595947	-6.75399208068848	-11.0081434249878	-0.104126580059528	0.0152806574478745	-0.102846458554268
-6.12924432754517	-6.74823713302612	-10.9866046905518	-0.104153014719486	0.0153693491593003	-0.102831937372684
-6.13211011886597	-6.75081920623779	-10.988109588623	-0.104152321815491	0.0156597178429365	-0.102776385843754
-6.13608884811401	-6.74916744232178	-10.9912204742432	-0.103990383446217	0.0159624852240086	-0.102652184665203
-6.12069940567017	-6.74314260482788	-10.9786396026611	-0.104016691446304	0.0159850418567657	-0.102623149752617
-6.12329530715942	-6.74989700317383	-10.9800825119019	-0.103804439306259	0.0162900425493717	-0.102601155638695
-6.12272262573242	-6.745201587677	-10.974494934082	-0.103637456893921	0.0166383441537619	-0.102445460855961
-6.11462926864624	-6.74274587631226	-10.9728784561157	-0.10361647605896	0.0167836174368858	-0.102404452860355
-6.11595630645752	-6.74622774124146	-10.9709405899048	-0.103377498686314	0.0170832555741072	-0.102338090538979
-6.10624408721924	-6.7439022064209	-10.9616241455078	-0.103358060121536	0.0172296427190304	-0.10228319466114
-6.11030340194702	-6.74454498291016	-10.9619379043579	-0.10325101017952	0.017446257174015	-0.102204710245132
-6.10300588607788	-6.74489831924438	-10.9605627059937	-0.103057570755482	0.017824737355113	-0.10214976221323
-6.10424184799194	-6.74721240997314	-10.9492139816284	-0.103027880191803	0.0178960654884577	-0.102176703512669
-6.10270261764526	-6.75165414810181	-10.9570302963257	-0.102847054600716	0.0182218756526709	-0.102067150175571
-6.09853839874268	-6.74544715881348	-10.9446039199829	-0.102783307433128	0.0184136349707842	-0.102075770497322
-6.10046291351318	-6.75000905990601	-10.9436197280884	-0.102581068873405	0.0186877325177193	-0.102130077779293
-6.09648847579956	-6.74811935424805	-10.9494276046753	-0.102507039904594	0.0189566724002361	-0.102071858942509
-6.09199047088623	-6.74855184555054	-10.9408159255981	-0.102408595383167	0.0190144814550877	-0.10209808498621
-6.10047149658203	-6.75212001800537	-10.9525671005249	-0.102149643003941	0.0194303337484598	-0.10211156308651
-6.09415864944458	-6.7476544380188	-10.950008392334	-0.102208100259304	0.0195640530437231	-0.102046638727188
[truncated: 10,091 more rows]
