# Supplementary material for: Identification of Haptic Based Guiding Using Hard Reins
Source: PLoS One. 2015 Jul 22;10(7):e0132020. doi: 10.1371/journal.pone.0132020 (PMC4511788; doi:10.1371/journal.pone.0132020)
Supplement: S5 File — (ZIP) [file pone.0132020.s005.zip › Exp2_ForceData1/Subject1/path1/T7.csv]

Force X (N)	Force Y (N)	Force Z (N)	Torque X (N-m)	Torque Y (N-m)	Torque Z (N-m)	Frequency = 10000	Averaging Level = 16	F/T Serial Number = FT11772	Time Started = 19/02/2013 12:41:06
-6.98500967025757	-8.12373161315918	-11.0602369308472	-0.0932012125849724	0.0481226220726967	-0.121570400893688
-6.98945903778076	-8.12115955352783	-11.0662279129028	-0.09321678429842	0.0482561066746712	-0.121613137423992
-6.98556470870972	-8.12426280975342	-11.0699443817139	-0.0931100249290466	0.0482120215892792	-0.121598169207573
-6.98322534561157	-8.12411022186279	-11.0661010742188	-0.0928965583443642	0.0480372458696365	-0.121746085584164
-6.98446559906006	-8.12195110321045	-11.0737752914429	-0.092888168990612	0.0481963604688644	-0.121723525226116
-6.98653841018677	-8.12519359588623	-11.0765142440796	-0.0927758887410164	0.0481260046362877	-0.121671445667744
-6.98124313354492	-8.13018703460693	-11.0801267623901	-0.0925161615014076	0.048039223998785	-0.121813245117664
-6.98281240463257	-8.12617874145508	-11.0854320526123	-0.0925617963075638	0.0482207089662552	-0.121797673404217
-6.98273754119873	-8.13564872741699	-11.0900382995605	-0.0924382954835892	0.0480903796851635	-0.121746204793453
-6.98009443283081	-8.13419342041016	-11.0895509719849	-0.0921857059001923	0.0481629967689514	-0.121827460825443
-6.9770679473877	-8.1320333480835	-11.0910911560059	-0.0922344326972961	0.0483016110956669	-0.121850915253162
-6.97927331924438	-8.13869571685791	-11.0961828231812	-0.09206473082304	0.048252746462822	-0.121811889111996
-6.97295904159546	-8.13766860961914	-11.0919609069824	-0.0919723808765411	0.0484004244208336	-0.121901795268059
-6.97814130783081	-8.13811302185059	-11.0901727676392	-0.0920001342892647	0.0485494844615459	-0.121773421764374
-6.97430992126465	-8.14194393157959	-11.0984840393066	-0.0917941331863403	0.0485549494624138	-0.121790610253811
-6.96646738052368	-8.14095687866211	-11.0882234573364	-0.0917872413992882	0.0485882163047791	-0.121867746114731
-6.97153902053833	-8.14374542236328	-11.0900602340698	-0.0918199494481087	0.0488734245300293	-0.121784552931786
-6.96745920181274	-8.14282608032227	-11.0936574935913	-0.0916207954287529	0.04881826415658	-0.121721811592579
-6.95945644378662	-8.14301204681396	-11.0899286270142	-0.0914703607559204	0.0487896502017975	-0.121795795857906
-6.95669460296631	-8.13874435424805	-11.0913276672363	-0.0916150286793709	0.0490846708416939	-0.121769361197948
-6.95799541473389	-8.1406888961792	-11.0913677215576	-0.0915549099445343	0.049195121973753	-0.12164755910635
-6.94807767868042	-8.14168739318848	-11.0876140594482	-0.0913390442728996	0.049149826169014	-0.121645748615265
-6.94600868225098	-8.13608646392822	-11.0889778137207	-0.0913788080215454	0.0494312830269337	-0.121675424277782
-6.94443702697754	-8.13657665252686	-11.1024217605591	-0.0913965404033661	0.0495081767439842	-0.121490560472012
-6.93066883087158	-8.1370267868042	-11.0934762954712	-0.0913012772798538	0.0494440793991089	-0.121473215520382
-6.93009948730469	-8.13562107086182	-11.0927000045776	-0.0913508832454681	0.0496353730559349	-0.121572472155094
-6.92773294448853	-8.1319465637207	-11.1027727127075	-0.0913499668240547	0.0498139448463917	-0.121362425386906
-6.91743230819702	-8.13448238372803	-11.1030912399292	-0.0912195295095444	0.0497864559292793	-0.121444918215275
-6.9129810333252	-8.12959957122803	-11.101957321167	-0.0911759957671165	0.0500886701047421	-0.12146221101284
-6.91033744812012	-8.12586402893066	-11.1035356521606	-0.0912570804357529	0.0501529276371002	-0.121337503194809
-6.90242624282837	-8.12847328186035	-11.0956239700317	-0.0911256149411201	0.0501118637621403	-0.121365286409855
-6.89169502258301	-8.12067317962646	-11.0999622344971	-0.0911572650074959	0.0503677800297737	-0.121414817869663
-6.8954496383667	-8.12143325805664	-11.1014242172241	-0.0912401080131531	0.0505769290030003	-0.121353842318058
-6.88554954528809	-8.12556934356689	-11.0969724655151	-0.09119663387537	0.0505455434322357	-0.121301889419556
-6.87530040740967	-8.11564826965332	-11.0963449478149	-0.0911207422614098	0.0506185404956341	-0.12135960906744
-6.87243700027466	-8.11413383483887	-11.1005086898804	-0.0911944583058357	0.0508628338575363	-0.12130194157362
-6.86580944061279	-8.10916423797607	-11.1078634262085	-0.0911234393715858	0.0508345924317837	-0.121170915663242
-6.86005926132202	-8.1066312789917	-11.0999889373779	-0.0911073237657547	0.0508759580552578	-0.121270135045052
-6.85832691192627	-8.10426616668701	-11.1081619262695	-0.091193862259388	0.051120962947607	-0.121175788342953
-6.84957599639893	-8.10142803192139	-11.1133470535278	-0.0911211147904396	0.0510759837925434	-0.121193788945675
-6.84367704391479	-8.09903240203857	-11.1012945175171	-0.0910849273204803	0.0512442290782928	-0.121208794414997
-6.84193515777588	-8.0933837890625	-11.1019678115845	-0.0912693291902542	0.0514532998204231	-0.1211207062006
-6.83571720123291	-8.09360790252686	-11.1057548522949	-0.0911630243062973	0.0514015667140484	-0.121093913912773
-6.82878541946411	-8.09073638916016	-11.1007671356201	-0.0911798402667046	0.0515964776277542	-0.121135361492634
-6.82921171188354	-8.08921527862549	-11.101508140564	-0.0912754982709885	0.0516890808939934	-0.121105089783669
-6.82469272613525	-8.08752346038818	-11.1009283065796	-0.0911101102828979	0.0516966283321381	-0.121140122413635
-6.81905269622803	-8.0831413269043	-11.0952863693237	-0.0911794751882553	0.0519209131598473	-0.121203675866127
-6.8224983215332	-8.08228492736816	-11.1015157699585	-0.091185450553894	0.0520368479192257	-0.121100224554539
-6.81381130218506	-8.08135223388672	-11.0972938537598	-0.0911331623792648	0.0520417653024197	-0.121172837913036
-6.80977630615234	-8.07827186584473	-11.0882682800293	-0.0912908390164375	0.052252009510994	-0.1211908608675
-6.80958938598633	-8.07908916473389	-11.0964632034302	-0.0913296043872833	0.0524150468409061	-0.1211316883564
-6.80002212524414	-8.07924747467041	-11.0907554626465	-0.0912100449204445	0.0523892790079117	-0.121168099343777
-6.80022621154785	-8.07563209533691	-11.0821599960327	-0.0913054868578911	0.0526655651628971	-0.121195696294308
-6.79843282699585	-8.07436561584473	-11.0871229171753	-0.0914307162165642	0.0527697466313839	-0.121121719479561
-6.79141616821289	-8.07515716552734	-11.0797138214111	-0.0912676528096199	0.0527240671217442	-0.121170423924923
-6.79151773452759	-8.07219982147217	-11.0721378326416	-0.0913761407136917	0.0530543066561222	-0.121182210743427
-6.7910041809082	-8.07121276855469	-11.0793437957764	-0.0913980677723885	0.0530723854899406	-0.121126554906368
-6.78375053405762	-8.06907272338867	-11.0676803588867	-0.091418981552124	0.053130891174078	-0.12129270285368
-6.78615140914917	-8.0667781829834	-11.0713348388672	-0.0915440320968628	0.0533734001219273	-0.121251322329044
-6.78083610534668	-8.06571483612061	-11.0692377090454	-0.0915163680911064	0.0534231178462505	-0.121199712157249
-6.78117942810059	-8.06518459320068	-11.0632781982422	-0.0916332378983498	0.0534487813711166	-0.121304608881474
-6.78111219406128	-8.06442832946777	-11.0643148422241	-0.0917131677269936	0.0537708140909672	-0.121198140084744
-6.7731237411499	-8.06429958343506	-11.0636749267578	-0.0917250961065292	0.0536735840141773	-0.121274158358574
-6.77136373519897	-8.06128978729248	-11.0510730743408	-0.0918002426624298	0.0539132952690125	-0.121314436197281
-6.77187538146973	-8.06015110015869	-11.0563488006592	-0.0920260772109032	0.0540557503700256	-0.121252223849297
-6.76388359069824	-8.06020545959473	-11.0517177581787	-0.0919141992926598	0.0539884455502033	-0.121309727430344
-6.76170969009399	-8.05594921112061	-11.0448265075684	-0.0920470654964447	0.0543063245713711	-0.121326804161072
-6.76207590103149	-8.05581760406494	-11.0471019744873	-0.0922534987330437	0.0543779209256172	-0.121248200535774
-6.75620889663696	-8.05703830718994	-11.0386791229248	-0.0922296866774559	0.0543651394546032	-0.121290266513824
-6.75074529647827	-8.04999923706055	-11.0319299697876	-0.0924893170595169	0.0546031408011913	-0.121421478688717
-6.75409555435181	-8.05007553100586	-11.0314226150513	-0.0926628708839417	0.0547652207314968	-0.12136797606945
-6.74849796295166	-8.04602909088135	-11.0335874557495	-0.0926373898983002	0.054742444306612	-0.121418990194798
-6.74609279632568	-8.04198455810547	-11.0202322006226	-0.0928876027464867	0.0548984631896019	-0.121628120541573
-6.74810409545898	-8.03853607177734	-11.0238475799561	-0.0930519849061966	0.0551246702671051	-0.12155943363905
-6.73886251449585	-8.03689575195313	-11.0227308273315	-0.0930712595582008	0.0550512261688709	-0.121570318937302
-6.7368631362915	-8.03634357452393	-11.0183086395264	-0.093196302652359	0.0552024394273758	-0.121705085039139
-6.73644971847534	-8.02967262268066	-11.0226716995239	-0.0934440866112709	0.0552859045565128	-0.1216841340065
-6.72910118103027	-8.03005695343018	-11.02516746521	-0.0934489816427231	0.0551878623664379	-0.121711522340775
-6.73093605041504	-8.02216339111328	-11.0219841003418	-0.0936182737350464	0.0554784350097179	-0.121799118816853
-6.72467613220215	-8.01943969726563	-11.0214214324951	-0.0938467532396317	0.055468887090683	-0.121739953756332
-6.71832799911499	-8.01969337463379	-11.0235013961792	-0.0938414484262466	0.0553743317723274	-0.121780589222908
-6.71347665786743	-8.01209545135498	-11.011176109314	-0.0940251052379608	0.0557119436562061	-0.121861390769482
-6.71617412567139	-8.00736904144287	-11.0218067169189	-0.0942232012748718	0.0557771176099777	-0.121745362877846
-6.70499420166016	-8.00697135925293	-11.0161275863647	-0.0942234396934509	0.055702306330204	-0.12185449898243
-6.7023754119873	-8.0021800994873	-11.0044260025024	-0.0944745019078255	0.0558923706412315	-0.1218396499753
-6.70090389251709	-7.99696159362793	-11.0238275527954	-0.0945222154259682	0.0559386163949966	-0.121735282242298
-6.68669176101685	-7.99664688110352	-11.0098571777344	-0.0946460142731667	0.0558749549090862	-0.121769353747368
-6.68373870849609	-7.98958587646484	-11.009614944458	-0.0948206931352615	0.0560737662017345	-0.121763527393341
-6.68211650848389	-7.9870080947876	-11.0179309844971	-0.094993032515049	0.0561532899737358	-0.121646098792553
-6.67117834091187	-7.98568868637085	-11.003589630127	-0.0950398668646812	0.0560940131545067	-0.121695697307587
-6.67038822174072	-7.97665786743164	-10.9991407394409	-0.0951823741197586	0.0563645102083683	-0.121732495725155
-6.66568279266357	-7.97518682479858	-11.0054473876953	-0.0952873826026917	0.0563538298010826	-0.121470473706722
-6.65714311599731	-7.97319459915161	-10.9927864074707	-0.0954120755195618	0.0563009716570377	-0.121565632522106
-6.65307331085205	-7.96551942825317	-10.9882688522339	-0.095600463449955	0.0566482320427895	-0.121573098003864
-6.6495099067688	-7.96113204956055	-10.9960632324219	-0.095786452293396	0.056607972830534	-0.121326394379139
-6.63956689834595	-7.96168899536133	-10.9828948974609	-0.0957273840904236	0.0565367974340916	-0.121421299874783
-6.63308191299438	-7.95426845550537	-10.9754199981689	-0.0959206148982048	0.0567850321531296	-0.121424533426762
-6.63521289825439	-7.95197153091431	-10.9796257019043	-0.0961146131157875	0.0568981431424618	-0.12133626639843
-6.62717008590698	-7.94882154464722	-10.9799680709839	-0.0960820466279984	0.0568455159664154	-0.121275469660759
-6.61947441101074	-7.94769334793091	-10.970874786377	-0.0960617810487747	0.0569227337837219	-0.121256195008755
-6.6145658493042	-7.9418797492981	-10.9685392379761	-0.0962292775511742	0.0571320727467537	-0.121280558407307
-6.61530208587646	-7.9387001991272	-10.9664316177368	-0.0963420644402504	0.0571359433233738	-0.121176958084106
-6.60527801513672	-7.94162368774414	-10.9670095443726	-0.096270389854908	0.0570418611168861	-0.12116377055645
-6.59966802597046	-7.93345355987549	-10.9564065933228	-0.0963104739785194	0.0572697371244431	-0.121292538940907
-6.60062599182129	-7.93250751495361	-10.9629249572754	-0.0964081361889839	0.0573925375938416	-0.121113061904907
-6.59443473815918	-7.93351984024048	-10.9562129974365	-0.0963401347398758	0.0573531500995159	-0.121115013957024
-6.59044027328491	-7.93213891983032	-10.9483699798584	-0.0963333770632744	0.0574400201439857	-0.121287874877453
-6.59204959869385	-7.92803955078125	-10.9611988067627	-0.0963835269212723	0.0576245300471783	-0.121133238077164
-6.58764600753784	-7.93046951293945	-10.9534454345703	-0.0962797850370407	0.0575554817914963	-0.121167197823524
-6.58000802993774	-7.92729139328003	-10.9520559310913	-0.0961847528815269	0.0576316863298416	-0.12124053388834
-6.58462047576904	-7.92593097686768	-10.9518327713013	-0.09628576785326	0.057787049561739	-0.121186554431915
-6.58206462860107	-7.92912244796753	-10.9584045410156	-0.0961578786373138	0.0577474385499954	-0.121231190860271
-6.57678937911987	-7.92888736724854	-10.9552583694458	-0.0960093513131142	0.0576619692146778	-0.121276870369911
-6.57893371582031	-7.92625045776367	-10.9550342559814	-0.095914214849472	0.0578978545963764	-0.121394775807858
-6.58216142654419	-7.92567920684814	-10.9587783813477	-0.0959958732128143	0.0580123923718929	-0.121409691870213
-6.58165836334229	-7.93140316009521	-10.9649887084961	-0.0957676768302917	0.0578958801925182	-0.121487647294998
-6.57927703857422	-7.93194580078125	-10.9527893066406	-0.0957774519920349	0.0580581463873386	-0.121665254235268
-6.58978605270386	-7.93165874481201	-10.9722537994385	-0.09576765447855	0.0581216774880886	-0.121605142951012
-6.58492088317871	-7.93593311309814	-10.9760503768921	-0.0955742448568344	0.0580579675734043	-0.121767230331898
-6.58563661575317	-7.93836164474487	-10.9620780944824	-0.0954332947731018	0.058034535497427	-0.121998690068722
-6.59533548355103	-7.93795680999756	-10.9837217330933	-0.0954310521483421	0.0582842119038105	-0.121991693973541
-6.59488916397095	-7.93974304199219	-10.9893493652344	-0.0952817425131798	0.0581018999218941	-0.122105553746223
-6.59498834609985	-7.94494533538818	-10.9905166625977	-0.0950613170862198	0.0581177473068237	-0.12227912992239
-6.5973539352417	-7.94303035736084	-10.996639251709	-0.0950847864151001	0.0582117959856987	-0.122413672506809
-6.60686635971069	-7.94676542282104	-11.0041913986206	-0.0950398743152618	0.0582336597144604	-0.122423782944679
-6.6027684211731	-7.95193576812744	-11.0112342834473	-0.0948039814829826	0.0580114871263504	-0.122585713863373
-6.60803127288818	-7.94666385650635	-11.0146989822388	-0.0947870016098022	0.0581220164895058	-0.122776173055172
-6.6143536567688	-7.95300722122192	-11.0290555953979	-0.0947208628058434	0.0581537112593651	-0.122742101550102
-6.61241912841797	-7.95326662063599	-11.0328216552734	-0.0945431217551231	0.058040414005518	-0.12285890430212
-6.61830139160156	-7.95551538467407	-11.0359497070313	-0.0944746807217598	0.0580765157938004	-0.123018935322762
-6.62054061889648	-7.95638799667358	-11.055136680603	-0.0944963619112968	0.0580802001059055	-0.12301854044199
-6.61806392669678	-7.96203660964966	-11.0561037063599	-0.0943264961242676	0.0578600652515888	-0.123180821537971
-6.62629699707031	-7.96040964126587	-11.0600614547729	-0.0942910984158516	0.0579667836427689	-0.123325124382973
-6.63111162185669	-7.95982456207275	-11.0702886581421	-0.0943213701248169	0.057859618216753	-0.123342268168926
-6.62937021255493	-7.96555185317993	-11.0769147872925	-0.0940047428011894	0.0576055943965912	-0.123485028743744
-6.63058280944824	-7.96175050735474	-11.0803375244141	-0.094015546143055	0.0576942078769207	-0.123635463416576
-6.64414405822754	-7.96458721160889	-11.0939979553223	-0.0940330997109413	0.0576283819973469	-0.123631194233894
-6.64055156707764	-7.96799850463867	-11.1048717498779	-0.0938081741333008	0.057373721152544	-0.123759381473064
-6.642014503479	-7.96529150009155	-11.1005544662476	-0.0937855467200279	0.0573786124587059	-0.12403367459774
-6.65001821517944	-7.96601629257202	-11.1180124282837	-0.093846432864666	0.0574560649693012	-0.123945854604244
-6.65131235122681	-7.97075700759888	-11.1157541275024	-0.0937144607305527	0.0571963377296925	-0.123975060880184
-6.65229845046997	-7.97345733642578	-11.1144638061523	-0.0935714319348335	0.0571132898330688	-0.124249063432217
-6.65734529495239	-7.9692645072937	-11.1182222366333	-0.0936475321650505	0.0572231151163578	-0.124240390956402
-6.66168260574341	-7.97535705566406	-11.1297359466553	-0.0935918316245079	0.0570162869989872	-0.124274097383022
-6.65874242782593	-7.97558259963989	-11.1290149688721	-0.0934388116002083	0.0568871162831783	-0.124398678541183
-6.66367959976196	-7.97364091873169	-11.1331167221069	-0.0934939906001091	0.0569398030638695	-0.124500662088394
-6.66690492630005	-7.97759056091309	-11.136739730835	-0.0934071093797684	0.0569051131606102	-0.124516978859901
-6.66458177566528	-7.97727870941162	-11.1366662979126	-0.0932502597570419	0.0567065328359604	-0.124632634222507
-6.6711106300354	-7.9764928817749	-11.1426162719727	-0.0933111757040024	0.0568001046776772	-0.12471617013216
-6.67185592651367	-7.97739601135254	-11.1469078063965	-0.0934118703007698	0.0566937439143658	-0.124630518257618
-6.6723575592041	-7.97965002059937	-11.1465549468994	-0.0931846052408218	0.0564282573759556	-0.124703101813793
-6.67347145080566	-7.9767951965332	-11.1439142227173	-0.09327083081007	0.0565091706812382	-0.124859370291233
-6.68032073974609	-7.97423982620239	-11.1616992950439	-0.0932668596506119	0.0563896112143993	-0.124730482697487
-6.67578315734863	-7.97735834121704	-11.1607933044434	-0.0930194407701492	0.0561413392424583	-0.124818436801434
-6.67600107192993	-7.97407531738281	-11.1528463363647	-0.0931147113442421	0.0560466982424259	-0.124972566962242
-6.68579339981079	-7.97496318817139	-11.1707525253296	-0.0931018069386482	0.0560562945902348	-0.124862425029278
-6.67801856994629	-7.97455930709839	-11.1678667068481	-0.0930005386471748	0.0557315237820148	-0.124911598861217
-6.68191003799438	-7.97371816635132	-11.1667585372925	-0.0929613262414932	0.0557034611701965	-0.12505167722702
-6.68848705291748	-7.97346687316895	-11.1746301651001	-0.09299236536026	0.0556781962513924	-0.124933123588562
-6.68891334533691	-7.97752523422241	-11.1762275695801	-0.092927098274231	0.0553889460861683	-0.124986700713634
-6.69065952301025	-7.97807645797729	-11.1793050765991	-0.0927308574318886	0.055264987051487	-0.125098094344139
-6.69346714019775	-7.97736406326294	-11.1751642227173	-0.0928207635879517	0.0553054548799992	-0.12512618303299
-6.70409250259399	-7.9804253578186	-11.1753578186035	-0.0928379446268082	0.055238239467144	-0.125101536512375
-6.70248222351074	-7.98288297653198	-11.1763753890991	-0.0927552208304405	0.0548902526497841	-0.125140070915222
-6.70833539962769	-7.98258399963379	-11.17200756073	-0.0927156805992126	0.0549410842359066	-0.125280573964119
-6.71197700500488	-7.98130702972412	-11.1771984100342	-0.0927825123071671	0.0549111254513264	-0.125219374895096
-6.71961784362793	-7.98692274093628	-11.181453704834	-0.0926058143377304	0.0546024180948734	-0.125197052955627
-6.71473932266235	-7.98689699172974	-11.175950050354	-0.0924859270453453	0.0543864108622074	-0.125416919589043
-6.72619247436523	-7.98560333251953	-11.1802234649658	-0.092513419687748	0.0544588640332222	-0.125380471348763
-6.72830057144165	-7.98625564575195	-11.1835699081421	-0.0924959033727646	0.0542872846126556	-0.125313714146614
-6.73350715637207	-7.99142074584961	-11.1819162368774	-0.0922390222549438	0.0539008490741253	-0.125427842140198
-6.73329544067383	-7.99048709869385	-11.1909837722778	-0.0922495201230049	0.0539045855402946	-0.125485748052597
-6.74185037612915	-7.98902988433838	-11.1911277770996	-0.0922116413712502	0.0537271201610565	-0.125451877713203
-6.75035095214844	-7.99546527862549	-11.2046632766724	-0.0920382291078568	0.0534112565219402	-0.125345304608345
-6.74733686447144	-7.99757480621338	-11.2035760879517	-0.0918915420770645	0.053111981600523	-0.125525370240211
-6.75940036773682	-7.99548101425171	-11.2055730819702	-0.0917989686131477	0.0531198047101498	-0.125624418258667
-6.76391792297363	-7.99947929382324	-11.2197780609131	-0.0918556228280067	0.0529326349496841	-0.125468164682388
-6.76964855194092	-8.00422668457031	-11.2184543609619	-0.0914904028177261	0.0526380650699139	-0.12561422586441
-6.77508926391602	-8.00578022003174	-11.2231330871582	-0.0915847197175026	0.0525429174304008	-0.12572468817234
-6.78595018386841	-8.01127052307129	-11.2335815429688	-0.0915357246994972	0.0525071248412132	-0.12568387389183
-6.78425884246826	-8.01594924926758	-11.2344093322754	-0.0912952795624733	0.0521767698228359	-0.125836864113808
-6.79389905929565	-8.01722240447998	-11.2335472106934	-0.091252401471138	0.0521475188434124	-0.125922694802284
-6.80261325836182	-8.02153015136719	-11.2384281158447	-0.0912708342075348	0.0520628690719604	-0.125876978039742
-6.80696296691895	-8.02649593353271	-11.2493104934692	-0.0910586044192314	0.0516966544091702	-0.125943452119827
-6.8106050491333	-8.02960300445557	-11.2482423782349	-0.0908949449658394	0.0516948625445366	-0.126086741685867
-6.8186182975769	-8.03077697753906	-11.2473373413086	-0.090997613966465	0.0516448765993118	-0.126045480370522
-6.82444095611572	-8.0364990234375	-11.2632923126221	-0.0908808261156082	0.0514515601098537	-0.126008853316307
-6.82448530197144	-8.03894996643066	-11.2531442642212	-0.0907237678766251	0.0513153672218323	-0.126184612512589
-6.8320426940918	-8.03954696655273	-11.2530126571655	-0.0908334627747536	0.051287442445755	-0.126242145895958
-6.83642148971558	-8.04115581512451	-11.2654752731323	-0.0907807797193527	0.0512106530368328	-0.126138225197792
-6.83528661727905	-8.04829120635986	-11.2643404006958	-0.0907460749149323	0.050949651747942	-0.126283198595047
-6.8392219543457	-8.04679870605469	-11.2653713226318	-0.0906060039997101	0.0510178431868553	-0.12635912001133
-6.84705638885498	-8.04788303375244	-11.2663164138794	-0.0906893163919449	0.0509573183953762	-0.126238390803337
-6.84565734863281	-8.05397319793701	-11.273720741272	-0.0905264765024185	0.050739049911499	-0.126269102096558
-6.84258794784546	-8.04892444610596	-11.2733745574951	-0.0904519334435463	0.0507185645401478	-0.126345619559288
-6.85171461105347	-8.05271148681641	-11.2789602279663	-0.090586431324482	0.050690446048975	-0.126264736056328
-6.84987783432007	-8.05534362792969	-11.2882318496704	-0.0904897898435593	0.0504622757434845	-0.126238897442818
-6.85050392150879	-8.05555152893066	-11.2876167297363	-0.0903531089425087	0.0503371469676495	-0.126329809427261
-6.85547256469727	-8.05425357818604	-11.3015279769897	-0.0904562845826149	0.0503855533897877	-0.12627699971199
-6.85142278671265	-8.05355930328369	-11.3088598251343	-0.0903172567486763	0.050135251134634	-0.126136988401413
-6.85355424880981	-8.05704593658447	-11.3036394119263	-0.0902010947465897	0.0500451065599918	-0.126218512654305
-6.8584885597229	-8.05826950073242	-11.3136014938354	-0.0902965813875198	0.0501092150807381	-0.126119211316109
-6.85396337509155	-8.05896949768066	-11.3183612823486	-0.090099036693573	0.0498277731239796	-0.126115188002586
-6.85313987731934	-8.05825138092041	-11.3157939910889	-0.0901379734277725	0.0497926622629166	-0.126117795705795
-6.85732412338257	-8.06057071685791	-11.3258495330811	-0.0902188420295715	0.0498455762863159	-0.12608990073204
-6.85783815383911	-8.06131744384766	-11.3274564743042	-0.0900654196739197	0.0496449284255505	-0.126059308648109
-6.85241603851318	-8.06205749511719	-11.3220415115356	-0.09005456417799	0.0496887378394604	-0.126125499606133
-6.85664510726929	-8.06217670440674	-11.3135328292847	-0.0902488455176353	0.0498168766498566	-0.126023262739182
-6.85625696182251	-8.06400108337402	-11.3251543045044	-0.0902077481150627	0.0496528595685959	-0.125876441597939
-6.85248422622681	-8.06135654449463	-11.3177900314331	-0.0900979116559029	0.0495951063930988	-0.125984385609627
-6.85372734069824	-8.05851650238037	-11.3226594924927	-0.0902248322963715	0.0496865920722485	-0.125847086310387
-6.84844160079956	-8.06172275543213	-11.3223896026611	-0.0901448279619217	0.0494962856173515	-0.125706359744072
-6.84684610366821	-8.05730724334717	-11.3111553192139	-0.090171292424202	0.0495741218328476	-0.125740274786949
-6.84830808639526	-8.05540657043457	-11.3213272094727	-0.0902597010135651	0.0496182404458523	-0.12554720044136
-6.83925914764404	-8.0568265914917	-11.3164691925049	-0.090226873755455	0.0494031086564064	-0.125463142991066
-6.83551597595215	-8.05234146118164	-11.3128519058228	-0.0902403146028519	0.0494078956544399	-0.125385120511055
-6.8371376991272	-8.05075836181641	-11.3167390823364	-0.0904777571558952	0.0495217218995094	-0.125247657299042
-6.83366775512695	-8.05369281768799	-11.3126373291016	-0.0903927832841873	0.0493462421000004	-0.12513779103756
-6.8255934715271	-8.04715442657471	-11.3057413101196	-0.0904287621378899	0.0494474470615387	-0.125128239393234
-6.82566404342651	-8.0438985824585	-11.3045377731323	-0.0906262993812561	0.0494581386446953	-0.124942138791084
-6.82052612304688	-8.04694175720215	-11.3111629486084	-0.0905705764889717	0.0493380837142468	-0.124866284430027
-6.81618499755859	-8.04269599914551	-11.2865695953369	-0.0906296968460083	0.0494470298290253	-0.124824188649654
-6.81665277481079	-8.03781223297119	-11.2977685928345	-0.0907991528511047	0.0494328252971172	-0.124591752886772
-6.80757331848145	-8.03773307800293	-11.2923974990845	-0.0906582251191139	0.049292765557766	-0.124525763094425
-6.80475664138794	-8.03457260131836	-11.2794818878174	-0.0908259451389313	0.0493644513189793	-0.124514356255531
-6.8075704574585	-8.03114700317383	-11.2889671325684	-0.0908815413713455	0.0495207607746124	-0.124272234737873
-6.797926902771	-8.03072929382324	-11.2821674346924	-0.0908563807606697	0.0492302663624287	-0.124137803912163
-6.79244232177734	-8.03023815155029	-11.2775678634644	-0.0908014625310898	0.0492462255060673	-0.124121904373169
-6.79423189163208	-8.02432727813721	-11.2764053344727	-0.0909114554524422	0.0494008101522923	-0.123910583555698
-6.7944016456604	-8.02796936035156	-11.2737874984741	-0.0908867940306664	0.0493238568305969	-0.123726233839989
-6.78826713562012	-8.02588748931885	-11.2754030227661	-0.0907450839877129	0.0491603277623653	-0.123601242899895
-6.78518533706665	-8.02261829376221	-11.2717943191528	-0.0907658040523529	0.0492516867816448	-0.123571820557117
-6.78560543060303	-8.02063751220703	-11.2685604095459	-0.0908904299139977	0.0492954328656197	-0.123277880251408
-6.78097105026245	-8.02545738220215	-11.2677316665649	-0.0908282548189163	0.0491709336638451	-0.123086668550968
-6.77590131759644	-8.02334690093994	-11.251501083374	-0.0907188877463341	0.0491570979356766	-0.123118549585342
-6.77858829498291	-8.02042484283447	-11.2579259872437	-0.090837650001049	0.0492343828082085	-0.122862048447132
-6.77329969406128	-8.02414894104004	-11.2501516342163	-0.0907640904188156	0.0490942224860191	-0.122728750109673
-6.76981639862061	-8.02280330657959	-11.2410373687744	-0.0907437428832054	0.0491482019424438	-0.12273234128952
-6.7772364616394	-8.02080631256104	-11.2463569641113	-0.090822733938694	0.0492234192788601	-0.122487373650074
-6.77211761474609	-8.02706146240234	-11.2429265975952	-0.0906777828931808	0.0490886047482491	-0.122394062578678
-6.76750516891479	-8.02531147003174	-11.2356367111206	-0.0905876159667969	0.0490055568516254	-0.122402667999268
-6.77429914474487	-8.02493667602539	-11.2354555130005	-0.0907232314348221	0.0491893887519836	-0.122277393937111
-6.77123689651489	-8.02686595916748	-11.2325572967529	-0.0906900390982628	0.0489923395216465	-0.122126094996929
-6.76912307739258	-8.02970695495605	-11.2326440811157	-0.0905782878398895	0.0489665567874908	-0.122131273150444
-6.76805305480957	-8.02844047546387	-11.223032951355	-0.0906452015042305	0.0490718930959702	-0.122005641460419
-6.77355909347534	-8.02828788757324	-11.230170249939	-0.0906403362751007	0.049093458801508	-0.121784001588821
-6.76718378067017	-8.02777481079102	-11.2348279953003	-0.090604729950428	0.0489528514444828	-0.121622152626514
-6.77130126953125	-8.03276062011719	-11.223952293396	-0.0905089601874352	0.0489717237651348	-0.12170372903347
-6.76992845535278	-8.02752208709717	-11.2293004989624	-0.0905903354287148	0.0490915514528751	-0.121518261730671
-6.77268409729004	-8.03168964385986	-11.230372428894	-0.090683825314045	0.0491057224571705	-0.121332362294197
-6.76498889923096	-8.03394985198975	-11.2266302108765	-0.0905482172966003	0.0488974526524544	-0.121243335306644
-6.76370811462402	-8.03334617614746	-11.225625038147	-0.0905880182981491	0.04896255210042	-0.121137961745262
-6.76600122451782	-8.02934551239014	-11.2182455062866	-0.0906268209218979	0.0490996614098549	-0.121069394052029
-6.7680025100708	-8.03042602539063	-11.2179279327393	-0.0906814634799957	0.0489852912724018	-0.120875000953674
-6.76230621337891	-8.03318309783936	-11.2193164825439	-0.0905487909913063	0.0489027872681618	-0.120831064879894
-6.76233768463135	-8.02909851074219	-11.2100687026978	-0.0906623005867004	0.0490901358425617	-0.120840795338154
-6.76438426971436	-8.02712726593018	-11.2191467285156	-0.0906915441155434	0.0491039343178272	-0.120589971542358
-6.75622177124023	-8.02916049957275	-11.2084245681763	-0.0907358080148697	0.0489892847836018	-0.120522722601891
-6.75729608535767	-8.02725791931152	-11.1960716247559	-0.0907268449664116	0.0491679944097996	-0.120572246611118
-6.75724458694458	-8.02426528930664	-11.2102146148682	-0.0908796563744545	0.0492151081562042	-0.120318025350571
-6.75224733352661	-8.02625846862793	-11.2076663970947	-0.090824268758297	0.0490711405873299	-0.120247006416321
-6.74670839309692	-8.02135848999023	-11.1966142654419	-0.0907245948910713	0.049107413738966	-0.120283849537373
-6.75018644332886	-8.01994132995605	-11.1965007781982	-0.0908737182617188	0.0492100678384304	-0.120157435536385
-6.75049209594727	-8.01845741271973	-11.2034015655518	-0.0909078046679497	0.049277625977993	-0.12004616856575
-6.74900913238525	-8.02448844909668	-11.1939640045166	-0.0909762680530548	0.0491117015480995	-0.119947217404842
-6.74117040634155	-8.02101802825928	-11.1860265731812	-0.0908186808228493	0.0491498373448849	-0.120034545660019
-6.74434328079224	-8.01642036437988	-11.1822805404663	-0.0911013633012772	0.0493663437664509	-0.119971819221973
-6.74480104446411	-8.01893711090088	-11.1869564056396	-0.0910888761281967	0.049315869808197	-0.119800977408886
-6.73991870880127	-8.01698398590088	-11.1792278289795	-0.0910499468445778	0.0492617823183537	-0.119833908975124
-6.73310232162476	-8.01692008972168	-11.1721754074097	-0.0911848992109299	0.0493454225361347	-0.119870096445084
-6.73595857620239	-8.01443290710449	-11.1678266525269	-0.0913169011473656	0.0495098941028118	-0.119754686951637
-6.73410844802856	-8.01597309112549	-11.1809158325195	-0.0912912711501122	0.0495034642517567	-0.119596995413303
-6.72444677352905	-8.01408386230469	-11.1574268341064	-0.0913261920213699	0.0495039485394955	-0.119695082306862
-6.72875928878784	-8.00905418395996	-11.1544742584229	-0.0914106070995331	0.0497011505067348	-0.119621261954308
-6.7243857383728	-8.00818824768066	-11.1552762985229	-0.0915559157729149	0.0496743358671665	-0.119443252682686
-6.71805191040039	-8.01051139831543	-11.1483926773071	-0.091434009373188	0.0496081039309502	-0.11945416778326
-6.71034145355225	-8.00126075744629	-11.1420240402222	-0.0916074737906456	0.0497365891933441	-0.119416512548923
-6.71314001083374	-8.00225353240967	-11.1413040161133	-0.0917967483401299	0.0498151332139969	-0.11919778585434
-6.70658349990845	-8.00067806243896	-11.1340055465698	-0.0916590094566345	0.0496998503804207	-0.119145065546036
-6.70021915435791	-7.99228286743164	-11.129448890686	-0.0917724743485451	0.0497830398380756	-0.119164802134037
-6.69973659515381	-7.99074792861938	-11.1382923126221	-0.0919379219412804	0.0499325022101402	-0.118989206850529
-6.69178295135498	-7.98910474777222	-11.1358079910278	-0.0918451249599457	0.049761489033699	-0.118857115507126
-6.68743562698364	-7.98440408706665	-11.1234188079834	-0.0918466821312904	0.0497700124979019	-0.118930667638779
-6.6864333152771	-7.98144483566284	-11.1272974014282	-0.0919895246624947	0.049856923520565	-0.11884044110775
-6.68082618713379	-7.98173809051514	-11.1353673934937	-0.0918336734175682	0.0497315488755703	-0.118780896067619
-6.67587757110596	-7.97920417785645	-11.1275463104248	-0.0918499305844307	0.0497574359178543	-0.118780612945557
-6.67622423171997	-7.97397613525391	-11.1309270858765	-0.0919288471341133	0.0499068945646286	-0.118753261864185
-6.67791223526001	-7.97764730453491	-11.1390867233276	-0.0918514281511307	0.049776203930378	-0.118603765964508
-6.66522026062012	-7.97837972640991	-11.1344804763794	-0.0917571261525154	0.0496618002653122	-0.118644081056118
-6.671462059021	-7.97349882125854	-11.1301593780518	-0.0917630046606064	0.0498944520950317	-0.118647962808609
-6.67089462280273	-7.97471332550049	-11.1390237808228	-0.0917159616947174	0.0497620776295662	-0.118510730564594
-6.66819667816162	-7.97956895828247	-11.137882232666	-0.0915443077683449	0.0495901852846146	-0.118519298732281
-6.66355848312378	-7.97641754150391	-11.1370964050293	-0.0914606228470802	0.0497044697403908	-0.118610560894012
-6.66591596603394	-7.97917604446411	-11.1412677764893	-0.0915137305855751	0.0497792176902294	-0.118465572595596
-6.66840887069702	-7.98013782501221	-11.1525793075562	-0.0912694856524467	0.0496291369199753	-0.118466481566429
-6.66287088394165	-7.98143434524536	-11.1411876678467	-0.0911270827054977	0.0495245605707169	-0.118609368801117
-6.66901302337646	-7.98362874984741	-11.1505613327026	-0.0912067964673042	0.0496409088373184	-0.118577010929585
-6.67193937301636	-7.98169755935669	-11.1564025878906	-0.0910593122243881	0.0495195277035236	-0.118515729904175
-6.66952037811279	-7.98865699768066	-11.1643953323364	-0.0907903984189034	0.049439150840044	-0.118623368442059
-6.6727933883667	-7.98265314102173	-11.1574363708496	-0.0907783880829811	0.0495145954191685	-0.118657141923904
-6.68148136138916	-7.98635578155518	-11.1696014404297	-0.0906844809651375	0.0494568720459938	-0.118708752095699
-6.67703151702881	-7.99031496047974	-11.16663646698	-0.0904902741312981	0.049232117831707	-0.118744678795338
-6.67663049697876	-7.99077129364014	-11.1694927215576	-0.0904737189412117	0.049314234405756	-0.118977889418602
-6.686110496521	-7.9907341003418	-11.1802129745483	-0.0904295220971107	0.0494054853916168	-0.118912242352962
-6.68733739852905	-7.99874210357666	-11.1802320480347	-0.090336836874485	0.0491478145122528	-0.118952877819538
-6.68738746643066	-7.99837636947632	-11.1798534393311	-0.090108148753643	0.0492130257189274	-0.119181364774704
-6.69274425506592	-8.00052642822266	-11.1811761856079	-0.0902005881071091	0.0493064895272255	-0.11920789629221
-6.70099782943726	-8.0048189163208	-11.1939897537231	-0.0901064798235893	0.0491784401237965	-0.119256772100925
-6.69483423233032	-8.00518608093262	-11.1865196228027	-0.0899561867117882	0.0490541309118271	-0.119429402053356
-6.70204782485962	-8.00278377532959	-11.1888580322266	-0.0900027751922607	0.049248468130827	-0.11952368915081
-6.70439100265503	-8.00668048858643	-11.1967000961304	-0.0900598466396332	0.0492554269731045	-0.11958409845829
-6.70395708084106	-8.01288890838623	-11.1964740753174	-0.0899225547909737	0.0490623638033867	-0.119706176221371
-6.70384645462036	-8.01079750061035	-11.1946954727173	-0.0898527950048447	0.0491987727582455	-0.119934618473053
-6.71010732650757	-8.00847911834717	-11.1999959945679	-0.0900171920657158	0.0492628253996372	-0.119884647428989
-6.71282434463501	-8.01454639434814	-11.2068395614624	-0.0899388119578362	0.0491779260337353	-0.119930975139141
-6.70752286911011	-8.01278018951416	-11.1901445388794	-0.089899517595768	0.0491300784051418	-0.120149783790112
-6.71449518203735	-8.01024055480957	-11.203067779541	-0.0899877473711967	0.0493534430861473	-0.120182730257511
-6.71141052246094	-8.01116847991943	-11.2120695114136	-0.0900391787290573	0.0492589026689529	-0.120195560157299
-6.70950651168823	-8.01340007781982	-11.2005300521851	-0.0900067836046219	0.0491308495402336	-0.120346650481224
-6.71262979507446	-8.01098442077637	-11.2040681838989	-0.0901525169610977	0.0493364483118057	-0.120398066937923
-6.71773195266724	-8.01061534881592	-11.2069931030273	-0.0902067795395851	0.0493996068835258	-0.120439954102039
-6.71669435501099	-8.01157474517822	-11.2108917236328	-0.0901815742254257	0.0493406541645527	-0.120453618466854
-6.71295118331909	-8.01193141937256	-11.2043628692627	-0.0901437923312187	0.0493182018399239	-0.120641700923443
-6.71523094177246	-8.00551795959473	-11.2038307189941	-0.0902073830366135	0.0495092682540417	-0.120734743773937
-6.71856117248535	-8.0096607208252	-11.2084627151489	-0.0903868302702904	0.049508810043335	-0.120722018182278
-6.71700239181519	-8.00893974304199	-11.2131547927856	-0.0902983471751213	0.0494757853448391	-0.120789051055908
-6.71243286132813	-8.00982570648193	-11.2105865478516	-0.0902881398797035	0.0495061166584492	-0.120918154716492
-6.71381330490112	-8.00566387176514	-11.2026128768921	-0.0903338640928268	0.0496312975883484	-0.12104956805706
-6.71569013595581	-8.00481033325195	-11.2097272872925	-0.0904016494750977	0.049721747636795	-0.120990544557571
-6.71111106872559	-8.00870227813721	-11.2144870758057	-0.0903461575508118	0.0496389046311378	-0.121157959103584
-6.70980739593506	-8.00628566741943	-11.2020196914673	-0.0904671475291252	0.0497756823897362	-0.121334940195084
-6.71289253234863	-8.00292778015137	-11.214747428894	-0.0904814302921295	0.0499365739524364	-0.121268376708031
-6.71082258224487	-8.00564479827881	-11.2101421356201	-0.0904243662953377	0.0499183982610703	-0.121323555707932
-6.70426416397095	-8.00555038452148	-11.2040462493896	-0.0903582945466042	0.0499755293130875	-0.121470183134079
-6.70250797271729	-8.00068855285645	-11.2035684585571	-0.0905052646994591	0.0502235256135464	-0.121479570865631
-6.701819896698	-8.00235748291016	-11.2050342559814	-0.0905325785279274	0.0501714982092381	-0.121480889618397
-6.69602203369141	-8.0000524520874	-11.2078895568848	-0.090426042675972	0.0502389706671238	-0.121551156044006
-6.6930251121521	-7.99849414825439	-11.2041788101196	-0.090491496026516	0.0504352785646915	-0.121681101620197
-6.69041299819946	-7.99574899673462	-11.2002696990967	-0.0905817970633507	0.0506486631929874	-0.121491007506847
-6.68485689163208	-7.99700212478638	-11.2001876831055	-0.0905789285898209	0.0505914352834225	-0.121541187167168
-6.67902374267578	-7.99472141265869	-11.1922721862793	-0.0905047357082367	0.0507297292351723	-0.121756069362164
-6.67925834655762	-7.99218130111694	-11.2018432617188	-0.0907269790768623	0.0509977228939533	-0.121697641909122
-6.67405986785889	-7.9929780960083	-11.1998023986816	-0.0905658304691315	0.0510291680693626	-0.121624663472176
-6.66354131698608	-7.98946142196655	-11.1878147125244	-0.0905661955475807	0.0511603243649006	-0.121814705431461
-6.66845417022705	-7.98682260513306	-11.1975593566895	-0.0907396599650383	0.0514002554118633	-0.121736608445644
-6.65926122665405	-7.98690032958984	-11.1945190429688	-0.090692900121212	0.0514348112046719	-0.121744811534882
-6.65355634689331	-7.98992681503296	-11.1866893768311	-0.090564139187336	0.0514880418777466	-0.121883943676949
-6.64918661117554	-7.98468828201294	-11.1856164932251	-0.090686097741127	0.0517727807164192	-0.121884025633335
-6.64728927612305	-7.98335599899292	-11.1876726150513	-0.0908277183771133	0.051977701485157	-0.121905334293842
-6.64642429351807	-7.9879412651062	-11.1867389678955	-0.0907769650220871	0.0520151779055595	-0.121867664158344
-6.63555288314819	-7.98439455032349	-11.1704874038696	-0.0907443463802338	0.0522146485745907	-0.122054629027843
-6.63645029067993	-7.9823112487793	-11.1746759414673	-0.0908600017428398	0.0525166802108288	-0.12208516895771
-6.63249063491821	-7.98083257675171	-11.1732540130615	-0.0909698978066444	0.0526236221194267	-0.12200129032135
-6.62768077850342	-7.98531770706177	-11.1611442565918	-0.0908640697598457	0.0526485480368137	-0.122181385755539
-6.62542819976807	-7.97642230987549	-11.156120300293	-0.0911363959312439	0.0529911555349827	-0.122185193002224
-6.6265926361084	-7.97754240036011	-11.1575708389282	-0.0912678018212318	0.0531606897711754	-0.122120097279549
-6.61657333374023	-7.97758769989014	-11.1477556228638	-0.0911677777767181	0.053206630051136	-0.122310005128384
-6.61507225036621	-7.97099208831787	-11.1429042816162	-0.0914149209856987	0.053462591022253	-0.122294299304485
-6.61300802230835	-7.96957540512085	-11.1400060653687	-0.0915836617350578	0.0536759831011295	-0.122303895652294
-6.60680246353149	-7.9690728187561	-11.1353063583374	-0.0917060226202011	0.0536815114319324	-0.122318305075169
-6.6022686958313	-7.96934366226196	-11.1290893554688	-0.0917025431990623	0.0538251399993896	-0.122452080249786
-6.59976959228516	-7.96180057525635	-11.119607925415	-0.0919549614191055	0.0541389808058739	-0.12248270213604
-6.600510597229	-7.96080923080444	-11.1260509490967	-0.0920807495713234	0.0542608425021172	-0.122430667281151
-6.5886492729187	-7.95991086959839	-11.1105337142944	-0.0922015085816383	0.0542219318449497	-0.122614927589893
-6.58906698226929	-7.95367527008057	-11.1044902801514	-0.0924145355820656	0.0545803345739841	-0.1226891502738
-6.58643913269043	-7.94958066940308	-11.1115036010742	-0.0926134139299393	0.0547751560807228	-0.122557438910007
-6.57911252975464	-7.94884538650513	-11.0975856781006	-0.0927388891577721	0.0547490157186985	-0.122710302472115
-6.57311010360718	-7.94095039367676	-11.0845031738281	-0.0928566306829453	0.0549755953252316	-0.122793607413769
-6.57339000701904	-7.93625354766846	-11.0880727767944	-0.0932070836424828	0.0551595091819763	-0.122772321105003
-6.57051658630371	-7.9358172416687	-11.0872259140015	-0.0932666063308716	0.0550993345677853	-0.122774481773376
-6.55879878997803	-7.931396484375	-11.0806312561035	-0.0933743715286255	0.0551883205771446	-0.12286963313818
-6.55913257598877	-7.9248833656311	-11.0746936798096	-0.0935240834951401	0.0554190389811993	-0.122961059212685
-6.55747079849243	-7.91893815994263	-11.0785303115845	-0.0938650071620941	0.0555379539728165	-0.122927501797676
-6.55420541763306	-7.92420864105225	-11.0806636810303	-0.0938581675291061	0.0554592981934547	-0.122945137321949
-6.54494524002075	-7.91802930831909	-11.0665855407715	-0.0939502716064453	0.0555380955338478	-0.123205348849297
-6.55349731445313	-7.91260576248169	-11.0721397399902	-0.0941256433725357	0.0557699017226696	-0.123199284076691
-6.54784965515137	-7.91084766387939	-11.0799894332886	-0.0942040160298347	0.055717870593071	-0.123275883495808
-6.54221105575562	-7.9098424911499	-11.0655889511108	-0.0943129137158394	0.0556935183703899	-0.123559564352036
-6.55042314529419	-7.90501546859741	-11.0683965682983	-0.0944803357124329	0.0559919737279415	-0.123591475188732
-6.55059814453125	-7.9074239730835	-11.0682497024536	-0.0946551635861397	0.05598109588027	-0.123628452420235
-6.54594612121582	-7.90645551681519	-11.0677585601807	-0.0945308059453964	0.0559558607637882	-0.123764634132385
-6.54413175582886	-7.9048810005188	-11.0601253509521	-0.0946170464158058	0.0560441203415394	-0.124019458889961
-6.54905986785889	-7.90073251724243	-11.0600900650024	-0.0947958454489708	0.0562631636857986	-0.124143250286579
-6.55207014083862	-7.90499639511108	-11.0630960464478	-0.0949463024735451	0.056304357945919	-0.124183997511864
-6.54951047897339	-7.90679264068604	-11.0595550537109	-0.0948637053370476	0.0562580823898315	-0.12436368316412
-6.54915237426758	-7.90153551101685	-11.052921295166	-0.0949143320322037	0.0563513785600662	-0.124674312770367
-6.55508852005005	-7.90167140960693	-11.0528106689453	-0.0950730070471764	0.0565337352454662	-0.124789215624332
-6.55968952178955	-7.90138673782349	-11.0684995651245	-0.0950848683714867	0.0565157234668732	-0.124898105859756
-6.55751752853394	-7.90187072753906	-11.0604104995728	-0.0949923172593117	0.056429598480463	-0.12517873942852
-6.55774068832397	-7.90285396575928	-11.0518360137939	-0.0951493084430695	0.0564592890441418	-0.125464886426926
-6.56400394439697	-7.90253257751465	-11.0647592544556	-0.0952163189649582	0.0566621273756027	-0.125502899289131
-6.56714248657227	-7.90139675140381	-11.0701341629028	-0.0952517911791801	0.0565419308841228	-0.125720798969269
-6.56638956069946	-7.90330696105957	-11.0698747634888	-0.0950953662395477	0.0564307905733585	-0.125920176506042
-6.56746912002563	-7.90530729293823	-11.06529712677	-0.0950776040554047	0.0564553663134575	-0.126224800944328
-6.57492733001709	-7.90140199661255	-11.0723209381104	-0.0952018201351166	0.0565773434937	-0.126496821641922
-6.58442878723145	-7.90411853790283	-11.076301574707	-0.0953041091561317	0.0565207488834858	-0.126634359359741
-6.58305883407593	-7.9092001914978	-11.0678739547729	-0.0951810255646706	0.0564249344170094	-0.126867651939392
-6.58481311798096	-7.90549373626709	-11.0692682266235	-0.0951536223292351	0.0564576908946037	-0.12724931538105
-6.59238958358765	-7.90719842910767	-11.066517829895	-0.0952900126576424	0.0565699078142643	-0.127492234110832
-6.60167741775513	-7.91183662414551	-11.0824947357178	-0.0953393504023552	0.0565960668027401	-0.127642869949341
-6.60368680953979	-7.9126033782959	-11.0855398178101	-0.0952212363481522	0.0564114525914192	-0.127947792410851
-6.60664939880371	-7.91381454467773	-11.0719041824341	-0.095239020884037	0.056425791233778	-0.128399565815926
-6.61462259292603	-7.91379356384277	-11.0786237716675	-0.0953807011246681	0.056631863117218	-0.128513395786285
-6.6214747428894	-7.91715621948242	-11.091215133667	-0.0953782200813293	0.0565244033932686	-0.128763630986214
-6.62179088592529	-7.91755867004395	-11.096212387085	-0.0952129289507866	0.056345172226429	-0.129035770893097
-6.62448692321777	-7.92188453674316	-11.0889368057251	-0.0951892361044884	0.0563210695981979	-0.12944670021534
-6.6248083114624	-7.91790437698364	-11.095832824707	-0.0952913910150528	0.0563986338675022	-0.129687651991844
-6.63369464874268	-7.92189264297485	-11.1044616699219	-0.0954531952738762	0.0564008504152298	-0.129837319254875
-6.63728761672974	-7.92125082015991	-11.1035070419312	-0.0953416079282761	0.0562638081610203	-0.130033791065216
-6.63741397857666	-7.9250020980835	-11.1130704879761	-0.0952775701880455	0.0561571903526783	-0.130318701267242
-6.64047908782959	-7.92243003845215	-11.1078701019287	-0.0953106582164764	0.056231077760458	-0.130638480186462
-6.64860486984253	-7.92048358917236	-11.1152772903442	-0.0954003110527992	0.0562445856630802	-0.130700632929802
-6.64649105072021	-7.92325353622437	-11.1217384338379	-0.0953433513641357	0.056130800396204	-0.130865231156349
-6.64727830886841	-7.92480134963989	-11.1140985488892	-0.0952029600739479	0.0559677444398403	-0.131166473031044
-6.65074872970581	-7.92121028900146	-11.116117477417	-0.0953584685921669	0.0561818033456802	-0.13136599957943
-6.65839195251465	-7.92203903198242	-11.1189422607422	-0.0953236296772957	0.0561950281262398	-0.131475731730461
-6.65986061096191	-7.92435598373413	-11.1258983612061	-0.0953198671340942	0.0560466982424259	-0.131587669253349
-6.65629529953003	-7.9265661239624	-11.1226272583008	-0.0951485261321068	0.0558856651186943	-0.131900444626808
-6.65721416473389	-7.91730356216431	-11.1260194778442	-0.0952004119753838	0.0559742264449596	-0.132145240902901
-6.66494035720825	-7.92033720016479	-11.1308364868164	-0.0952532440423965	0.0559471882879734	-0.132223606109619
-6.66508102416992	-7.92334508895874	-11.136118888855	-0.0951993390917778	0.0558455437421799	-0.13233208656311
-6.66363716125488	-7.92267036437988	-11.1409196853638	-0.095053493976593	0.0556847304105759	-0.132600009441376
-6.6645359992981	-7.91984605789185	-11.1407909393311	-0.0950795412063599	0.0557684823870659	-0.132838904857635
-6.67093420028687	-7.92086219787598	-11.1491279602051	-0.0950455069541931	0.0557409860193729	-0.132891371846199
-6.67078256607056	-7.92319965362549	-11.1570320129395	-0.0947980880737305	0.0554823353886604	-0.133045822381973
-6.66869735717773	-7.92344522476196	-11.1493158340454	-0.0947806835174561	0.0554211772978306	-0.133335828781128
-6.6779990196228	-7.92396688461304	-11.1648206710815	-0.0947430431842804	0.0555087625980377	-0.133342608809471
-6.67807865142822	-7.92423582077026	-11.1741275787354	-0.0945873409509659	0.0552165172994137	-0.133453920483589
-6.67541265487671	-7.92331457138062	-11.1781444549561	-0.0943458005785942	0.0550275519490242	-0.133690997958183
-6.67801523208618	-7.92254400253296	-11.182638168335	-0.0943320319056511	0.0549888983368874	-0.13386707007885
-6.68720054626465	-7.92171239852905	-11.1964664459229	-0.0941832438111305	0.0549775026738644	-0.133960828185081
-6.68810319900513	-7.9295220375061	-11.2069644927979	-0.0941045582294464	0.0547066517174244	-0.133997797966003
-6.68908929824829	-7.92886924743652	-11.2100601196289	-0.0938038378953934	0.0544353909790516	-0.134174048900604
-6.68971252441406	-7.93102264404297	-11.2147226333618	-0.0937472060322762	0.0544444732367992	-0.134480908513069
-6.7005410194397	-7.93445682525635	-11.226203918457	-0.0937275663018227	0.05441590026021	-0.134573772549629
-6.70673084259033	-7.93479490280151	-11.2351589202881	-0.0935738310217857	0.0543172210454941	-0.134673520922661
-6.70487642288208	-7.94261693954468	-11.2422666549683	-0.0932877361774445	0.0540790148079395	-0.134910270571709
-6.71073770523071	-7.94024229049683	-11.2364110946655	-0.0932644233107567	0.054011408239603	-0.135194271802902
-6.7182412147522	-7.94446182250977	-11.2557210922241	-0.0932497158646584	0.0539692454040051	-0.135193407535553
-6.72146081924438	-7.94628190994263	-11.2612838745117	-0.0930964127182961	0.0538652949035168	-0.135305121541023
-6.72379875183105	-7.95219564437866	-11.262825012207	-0.0928977727890015	0.0535941049456596	-0.135443150997162
-6.72521495819092	-7.94955492019653	-11.2617626190186	-0.092791959643364	0.0534772574901581	-0.135679826140404
-6.7368803024292	-7.94804763793945	-11.2701377868652	-0.0927272439002991	0.0535151697695255	-0.135773062705994
-6.73789739608765	-7.95699214935303	-11.2768030166626	-0.0927587673068047	0.0533354505896568	-0.135761454701424
-6.74063730239868	-7.95833301544189	-11.2851076126099	-0.0925504490733147	0.0530749633908272	-0.13593927025795
-6.73849248886108	-7.95611000061035	-11.2842350006104	-0.0924670100212097	0.0530049242079258	-0.136144831776619
-6.74932765960693	-7.95822095870972	-11.2898406982422	-0.092485748231411	0.0530045218765736	-0.13616931438446
-6.75279140472412	-7.9607949256897	-11.2973756790161	-0.0923470333218575	0.0528035536408424	-0.136158257722855
-6.75194787979126	-7.96205043792725	-11.2988786697388	-0.0921675786375999	0.0525418817996979	-0.136351406574249
-6.75828313827515	-7.96153974533081	-11.2989349365234	-0.0922364816069603	0.052587728947401	-0.136512830853462
-6.76674175262451	-7.96297931671143	-11.3137426376343	-0.0921786278486252	0.0525770671665668	-0.136450782418251
-6.76371431350708	-7.9657096862793	-11.3149557113647	-0.0920650735497475	0.0522024743258953	-0.136606767773628
-6.76645088195801	-7.96878051757813	-11.3162899017334	-0.0919383838772774	0.0521817691624165	-0.136801809072495
-6.77207899093628	-7.96720552444458	-11.3227071762085	-0.0919303670525551	0.0521875023841858	-0.136836752295494
-6.78000164031982	-7.97006416320801	-11.3341875076294	-0.0919161438941956	0.0519609041512012	-0.136863529682159
-6.77897310256958	-7.976233959198	-11.3387975692749	-0.0918244495987892	0.0517891384661198	-0.136944130063057
-6.77913427352905	-7.9765772819519	-11.3412837982178	-0.091722808778286	0.0516519472002983	-0.137138143181801
-6.785964012146	-7.97443914413452	-11.3437509536743	-0.09178476780653	0.0517187565565109	-0.137156158685684
-6.79040908813477	-7.97916412353516	-11.3622236251831	-0.0917477309703827	0.0514472313225269	-0.137092262506485
-6.78754663467407	-7.9798002243042	-11.3490800857544	-0.0915299952030182	0.0512135364115238	-0.13732385635376
-6.7921404838562	-7.98085737228394	-11.3555364608765	-0.0916646271944046	0.0511997975409031	-0.137340679764748
-6.80127668380737	-7.98260545730591	-11.365665435791	-0.0915464162826538	0.0510941445827484	-0.137258112430573
-6.79762411117554	-7.98272800445557	-11.3699350357056	-0.0913485363125801	0.050737526267767	-0.137364968657494
-6.79840564727783	-7.98557806015015	-11.3688259124756	-0.0913848727941513	0.050677727907896	-0.137400105595589
-6.80498504638672	-7.98372745513916	-11.3792152404785	-0.0914358124136925	0.0507050044834614	-0.137408941984177
-6.81063032150269	-7.98877477645874	-11.3928508758545	-0.0912624001502991	0.0503828376531601	-0.137331515550613
-6.80422878265381	-7.99086332321167	-11.3873519897461	-0.0912304893136024	0.0501809380948544	-0.137460187077522
-6.81175899505615	-7.98761129379272	-11.3982734680176	-0.0912187397480011	0.0502185262739658	-0.137502446770668
-6.81753540039063	-7.98989820480347	-11.4022998809814	-0.0911887139081955	0.0499474331736565	-0.137337252497673
-6.81604814529419	-7.99537420272827	-11.4112491607666	-0.0910414159297943	0.0496319010853767	-0.13756251335144
-6.82113265991211	-7.99561071395874	-11.4024362564087	-0.0910415649414063	0.0497365035116673	-0.137604460120201
-6.82748413085938	-7.9943585395813	-11.4199151992798	-0.0910527780652046	0.0495024435222149	-0.137407779693604
-6.82731676101685	-8.0000524520874	-11.4092607498169	-0.0908973440527916	0.049269650131464	-0.13755190372467
-6.83074617385864	-7.99906301498413	-11.4066410064697	-0.0910126939415932	0.0492599755525589	-0.137611284852028
-6.83923006057739	-8.00213527679443	-11.4212589263916	-0.0910730808973312	0.0492323972284794	-0.13749948143959
-6.83130931854248	-8.00429153442383	-11.4100093841553	-0.0907820463180542	0.0489020124077797	-0.137607559561729
-6.83894634246826	-8.00484657287598	-11.4163951873779	-0.0910347178578377	0.0490080453455448	-0.137520745396614
-6.84902954101563	-8.00829792022705	-11.4227256774902	-0.090986467897892	0.0489448383450508	-0.137398168444633
-6.84142780303955	-8.01005840301514	-11.4191579818726	-0.0908667221665382	0.0486622415482998	-0.137441366910934
-6.84812068939209	-8.00825214385986	-11.4193639755249	-0.090976320207119	0.0487738400697708	-0.13740485906601
-6.85129356384277	-8.0129451751709	-11.4193696975708	-0.0910048931837082	0.0487509183585644	-0.13718456029892
-6.84749698638916	-8.01613235473633	-11.4158668518066	-0.0908816158771515	0.0484683029353619	-0.137169316411018
-6.85266399383545	-8.01327037811279	-11.4222612380981	-0.0909826904535294	0.0485842972993851	-0.137082353234291
-6.85144281387329	-8.01422691345215	-11.4296875	-0.0910049751400948	0.048550371080637	-0.136872231960297
-6.84809112548828	-8.01788902282715	-11.4240007400513	-0.0909061804413795	0.0483559928834438	-0.136862024664879
-6.84636831283569	-8.01363182067871	-11.4186706542969	-0.0910172611474991	0.048393502831459	-0.136709228157997
-6.85377883911133	-8.0168399810791	-11.4216194152832	-0.0911185368895531	0.048398070037365	-0.136528357863426
-6.84499502182007	-8.01827907562256	-11.4253263473511	-0.0909731015563011	0.0482854060828686	-0.136391386389732
-6.84029054641724	-8.01550483703613	-11.4156303405762	-0.0910976082086563	0.0483407117426395	-0.136339426040649
-6.84385347366333	-8.01317024230957	-11.4171876907349	-0.0911950841546059	0.0484040454030037	-0.136128351092339
-6.84180688858032	-8.01780796051025	-11.4171600341797	-0.0911974981427193	0.0482262261211872	-0.135954007506371
-6.83558130264282	-8.01647853851318	-11.4052791595459	-0.0911537408828735	0.0482609011232853	-0.13592167198658
-6.83492040634155	-8.0105504989624	-11.4047651290894	-0.0913837850093842	0.0483775697648525	-0.135766461491585
-6.83486032485962	-8.01467418670654	-11.4103317260742	-0.0914103537797928	0.0483545251190662	-0.135500580072403
-6.82568979263306	-8.01417636871338	-11.3960266113281	-0.0913169384002686	0.0482553727924824	-0.135507270693779
-6.82769250869751	-8.01271533966064	-11.3883390426636	-0.0914972350001335	0.0484171062707901	-0.13532717525959
-6.82962274551392	-8.01411724090576	-11.4029226303101	-0.0915446951985359	0.0484061762690544	-0.135085359215736
-6.81942319869995	-8.01452445983887	-11.393461227417	-0.0914527848362923	0.0482623837888241	-0.135027378797531
-6.82098293304443	-8.01370429992676	-11.3882493972778	-0.0915573611855507	0.0483736954629421	-0.134888842701912
-6.82058191299438	-8.01142501831055	-11.3904457092285	-0.0917394235730171	0.0484424158930779	-0.13469210267067
-6.82180690765381	-8.01330757141113	-11.3975667953491	-0.0916131511330605	0.0483797155320644	-0.134513154625893
-6.81146669387817	-8.01410579681396	-11.3867101669312	-0.0916002467274666	0.048326138406992	-0.134437024593353
-6.81560277938843	-8.01172351837158	-11.3857154846191	-0.0917662009596825	0.0485599562525749	-0.134316399693489
-6.81756496429443	-8.01065444946289	-11.3835868835449	-0.0918335467576981	0.0485238619148731	-0.134031265974045
-6.81150007247925	-8.01235580444336	-11.3763666152954	-0.0918266028165817	0.0484227240085602	-0.134012207388878
-6.81035661697388	-8.00638961791992	-11.3629322052002	-0.0918996036052704	0.0486953258514404	-0.133868336677551
-6.81206369400024	-8.0084981918335	-11.3726034164429	-0.0920265167951584	0.048667561262846	-0.133523613214493
-6.80465650558472	-8.01061630249023	-11.3540163040161	-0.0919888764619827	0.0485774390399456	-0.133453443646431
-6.80122470855713	-8.0033597946167	-11.3481578826904	-0.0921319499611855	0.0487875752151012	-0.133377209305763
-6.80261516571045	-8.00531482696533	-11.3539743423462	-0.0922623574733734	0.0488882400095463	-0.133043676614761
-6.79191637039185	-8.00231742858887	-11.3422517776489	-0.0921551287174225	0.0487290173768997	-0.132993623614311
-6.7899284362793	-7.99719333648682	-11.3342533111572	-0.0923083201050758	0.0489286184310913	-0.132797077298164
-6.79032135009766	-7.9948616027832	-11.3286895751953	-0.0924266055226326	0.0491522923111916	-0.132540598511696
-6.78630828857422	-7.9940128326416	-11.3209886550903	-0.0924916565418243	0.0490071699023247	-0.132338553667068
-6.77657508850098	-7.99313688278198	-11.3152532577515	-0.0924671068787575	0.0490878745913506	-0.132246196269989
-6.77198600769043	-7.98711538314819	-11.306544303894	-0.0927534103393555	0.0492397621273994	-0.132037907838821
-6.77131509780884	-7.98747253417969	-11.3089590072632	-0.092744879424572	0.0492911972105503	-0.131745710968971
-6.76293230056763	-7.98431015014648	-11.2918615341187	-0.0928285345435143	0.0492391623556614	-0.131673261523247
-6.76089143753052	-7.98277902603149	-11.2881669998169	-0.0929931998252869	0.0495015680789948	-0.131563022732735
-6.75748062133789	-7.97921657562256	-11.2933015823364	-0.0931262969970703	0.0496028549969196	-0.131238996982574
-6.74938488006592	-7.97919845581055	-11.2807636260986	-0.0931227654218674	0.0494661368429661	-0.131195217370987
-6.74479246139526	-7.97464323043823	-11.264386177063	-0.0931897312402725	0.0497061237692833	-0.131068795919418
-6.74534511566162	-7.9711856842041	-11.2628879547119	-0.093435987830162	0.0498844645917416	-0.130879655480385
-6.74196577072144	-7.97195672988892	-11.2661027908325	-0.0935050696134567	0.0499198511242867	-0.130738407373428
-6.73630475997925	-7.97451639175415	-11.2531328201294	-0.0935060009360313	0.0499462857842445	-0.130611181259155
-6.72947645187378	-7.96548843383789	-11.2450752258301	-0.0936286449432373	0.0500975511968136	-0.130572706460953
-6.72784757614136	-7.96236610412598	-11.2395009994507	-0.0938651710748672	0.0502496957778931	-0.130343690514565
-6.72761964797974	-7.96465253829956	-11.2360458374023	-0.0938581079244614	0.0502195581793785	-0.130168408155441
-6.71640729904175	-7.96166849136353	-11.2218780517578	-0.0939300060272217	0.0502521768212318	-0.130189806222916
-6.71802711486816	-7.95605945587158	-11.2243175506592	-0.0940732657909393	0.0505387149751186	-0.129996448755264
-6.71271848678589	-7.95551872253418	-11.2200450897217	-0.0941482931375504	0.0505878813564777	-0.129822880029678
-6.70837831497192	-7.95844125747681	-11.2192945480347	-0.0940518751740456	0.0505265630781651	-0.129654452204704
-6.69857788085938	-7.9547266960144	-11.2058639526367	-0.0941830724477768	0.0505888164043427	-0.129631131887436
-6.69512367248535	-7.951340675354	-11.2020816802979	-0.0943261757493019	0.0508280396461487	-0.129564091563225
-6.69504404067993	-7.94682502746582	-11.2024068832397	-0.0944165736436844	0.0509283803403378	-0.129322066903114
-6.69172143936157	-7.95203590393066	-11.1946725845337	-0.094348356127739	0.0508658140897751	-0.129278540611267
-6.67952680587769	-7.94646120071411	-11.1890344619751	-0.0943389162421227	0.0509489178657532	-0.129181146621704
-6.67851972579956	-7.94274663925171	-11.1909027099609	-0.0944142937660217	0.0510766208171844	-0.129142388701439
-6.6798357963562	-7.93952083587646	-11.1803016662598	-0.0945516750216484	0.0512211360037327	-0.128962382674217
-6.67592906951904	-7.94274091720581	-11.1869096755981	-0.094560869038105	0.0512559562921524	-0.128785893321037
-6.66905879974365	-7.94240045547485	-11.1791563034058	-0.0944821238517761	0.0511484630405903	-0.128765061497688
-6.66301107406616	-7.93773889541626	-11.1681156158447	-0.0945186838507652	0.0513046085834503	-0.128748461604118
-6.66468381881714	-7.93561840057373	-11.174412727356	-0.0946372076869011	0.0514442622661591	-0.128571137785912
-6.66095352172852	-7.93793678283691	-11.1756162643433	-0.0945404097437859	0.051391389220953	-0.128424733877182
-6.65378952026367	-7.93794775009155	-11.16428565979	-0.0945325121283531	0.0514002777636051	-0.128518223762512
-6.65851736068726	-7.93561792373657	-11.1661806106567	-0.0945826843380928	0.0516377724707127	-0.128412976861
-6.65635013580322	-7.93621921539307	-11.1687936782837	-0.0945881754159927	0.0515430383384228	-0.128252044320107
-6.64860916137695	-7.94117307662964	-11.1609678268433	-0.0944296717643738	0.0514225177466869	-0.128353029489517
-6.64808511734009	-7.93288230895996	-11.1630735397339	-0.0945385918021202	0.0516569092869759	-0.128313466906548
-6.64933347702026	-7.93366003036499	-11.1651782989502	-0.0946028307080269	0.0517165474593639	-0.128192335367203
-6.64657402038574	-7.93643283843994	-11.1631212234497	-0.0944870114326477	0.0515847429633141	-0.128167182207108
-6.64066791534424	-7.93182373046875	-11.1577768325806	-0.0944163128733635	0.0516360923647881	-0.128170818090439
-6.64867877960205	-7.92766284942627	-11.16832447052	-0.0945475697517395	0.0516889505088329	-0.128008469939232
-6.63986921310425	-7.93213844299316	-11.1630659103394	-0.0944464281201363	0.0515179298818111	-0.127951070666313
-6.63801288604736	-7.92781066894531	-11.1581201553345	-0.094365768134594	0.051499892026186	-0.127962037920952
-6.63962173461914	-7.9278244972229	-11.1480102539063	-0.0944455042481422	0.0515866167843342	-0.128004774451256
-6.64065551757813	-7.92672824859619	-11.1626930236816	-0.0945264101028442	0.0516383461654186	-0.127829521894455
-6.63471794128418	-7.92557096481323	-11.153733253479	-0.0944142639636993	0.051373265683651	-0.127824395895004
-6.63182163238525	-7.92433738708496	-11.1470899581909	-0.0943696573376656	0.0513418279588223	-0.127901703119278
-6.63404893875122	-7.92006587982178	-11.1515598297119	-0.0944099575281143	0.0514450781047344	-0.127890452742577
-6.6395583152771	-7.92021179199219	-11.1580781936646	-0.0944037213921547	0.0513192526996136	-0.127840578556061
-6.6359806060791	-7.92229700088501	-11.1526775360107	-0.0942778736352921	0.0510846078395844	-0.127837672829628
-6.63417434692383	-7.91947364807129	-11.1508846282959	-0.0941416844725609	0.0510236211121082	-0.127952575683594
-6.63559913635254	-7.91179180145264	-11.1567220687866	-0.0942153558135033	0.0510760508477688	-0.127966955304146
-6.64090538024902	-7.9161548614502	-11.169979095459	-0.0941851958632469	0.0508467815816402	-0.127855896949768
-6.64003562927246	-7.91481113433838	-11.1825866699219	-0.0939570441842079	0.0505632497370243	-0.127959534525871
-6.63900947570801	-7.91620206832886	-11.1826686859131	-0.09377521276474	0.0503700040280819	-0.12804988026619
-6.64256048202515	-7.91411638259888	-11.1831111907959	-0.0937839969992638	0.0502710752189159	-0.128232955932617
-6.65304565429688	-7.91560316085815	-11.2029075622559	-0.0936483591794968	0.0501465275883675	-0.128178372979164
-6.65173482894897	-7.92137336730957	-11.2068548202515	-0.093440867960453	0.0498145371675491	-0.128302425146103
-6.65489816665649	-7.92316246032715	-11.21826171875	-0.0931769385933876	0.049524612724781	-0.128533914685249
-6.66364097595215	-7.91999292373657	-11.2216100692749	-0.0930957347154617	0.0495814196765423	-0.128649637103081
-6.67678928375244	-7.92870664596558	-11.2268724441528	-0.0929254293441772	0.0493673868477345	-0.128700360655785
-6.67704057693481	-7.93094730377197	-11.2381372451782	-0.0926039218902588	0.0490350984036922	-0.128918007016182
-6.68258810043335	-7.93307876586914	-11.243390083313	-0.0924061164259911	0.048929501324892	-0.129123657941818
-6.69407796859741	-7.93589925765991	-11.2557201385498	-0.0923453345894814	0.0488244779407978	-0.129170000553131
-6.70487403869629	-7.94494199752808	-11.2690420150757	-0.0920486301183701	0.0484828129410744	-0.129208043217659
-6.70448446273804	-7.94963026046753	-11.2724084854126	-0.0917627066373825	0.0481478944420815	-0.12949226796627
-6.71848392486572	-7.94757843017578	-11.2757740020752	-0.0917240828275681	0.0481620654463768	-0.129548028111458
-6.72868061065674	-7.95884227752686	-11.2965698242188	-0.0914134532213211	0.0479642115533352	-0.129610538482666
-6.72731447219849	-7.96237134933472	-11.2964696884155	-0.0911022797226906	0.0475583858788013	-0.12980480492115
-6.74537801742554	-7.96598148345947	-11.3015069961548	-0.0909647196531296	0.0475681200623512	-0.129885017871857
-6.7535080909729	-7.97173976898193	-11.3154144287109	-0.0908261463046074	0.0473564118146896	-0.129930168390274
-6.76080751419067	-7.98039102554321	-11.3218698501587	-0.0904967859387398	0.0470910929143429	-0.130067139863968
-6.76513147354126	-7.98066854476929	-11.3263425827026	-0.0902401730418205	0.0469426810741425	-0.130247369408607
-6.77815437316895	-7.98643970489502	-11.3346290588379	-0.0902194082736969	0.0469107143580914	-0.130235925316811
-6.78517532348633	-7.99469423294067	-11.3491144180298	-0.0899015888571739	0.0465330258011818	-0.130276381969452
-6.78760433197021	-7.99831295013428	-11.3470792770386	-0.0897434055805206	0.046354629099369	-0.130475029349327
-6.80091714859009	-8.00161457061768	-11.3644905090332	-0.0895714983344078	0.0463265255093575	-0.13044048845768
-6.80402326583862	-8.0077018737793	-11.3750228881836	-0.0893533304333687	0.0459930151700974	-0.130400791764259
-6.80743741989136	-8.01465702056885	-11.367847442627	-0.0891333445906639	0.0457659363746643	-0.130602180957794
-6.81950187683105	-8.01609039306641	-11.3815832138062	-0.0890501067042351	0.0458199791610241	-0.130569458007813
-6.82332181930542	-8.0204381942749	-11.3957376480103	-0.0888465866446495	0.0455192700028419	-0.130517035722733
-6.82256841659546	-8.02591991424561	-11.3944282531738	-0.0885894522070885	0.0452576950192451	-0.130691945552826
-6.8325629234314	-8.02781963348389	-11.4033336639404	-0.0886289328336716	0.0453572198748589	-0.130634725093842
-6.84068918228149	-8.0361852645874	-11.4100522994995	-0.0884515270590782	0.0450570061802864	-0.130575805902481
-6.83966732025146	-8.03770732879639	-11.4141836166382	-0.0881547257304192	0.0448283031582832	-0.130743429064751
-6.84893846511841	-8.03780269622803	-11.4162921905518	-0.0881546065211296	0.0449783839285374	-0.130673214793205
-6.85570955276489	-8.04481220245361	-11.4338293075562	-0.0881015583872795	0.0447215028107166	-0.130596831440926
-6.85299825668335	-8.04840850830078	-11.4317712783813	-0.0878985226154327	0.0444675162434578	-0.130677074193954
-6.86116790771484	-8.05086612701416	-11.4361085891724	-0.0878869220614433	0.0444984100759029	-0.130673751235008
-6.86337423324585	-8.0550479888916	-11.4442796707153	-0.0878003463149071	0.044411763548851	-0.130547821521759
-6.86360597610474	-8.05716514587402	-11.4486894607544	-0.0875767916440964	0.0440500266849995	-0.130477741360664
-6.86484861373901	-8.05494403839111	-11.4408311843872	-0.0875824242830276	0.0440114438533783	-0.130504742264748
-6.87325286865234	-8.05622100830078	-11.4601058959961	-0.0875925272703171	0.0439719818532467	-0.130290567874908
-6.87265682220459	-8.0582160949707	-11.4680299758911	-0.0873106643557549	0.0435915999114513	-0.130240604281425
-6.87322521209717	-8.05867958068848	-11.4724149703979	-0.087233230471611	0.0435158386826515	-0.130274400115013
-6.8796124458313	-8.05768299102783	-11.4859027862549	-0.0872109308838844	0.0434433966875076	-0.130140945315361
-6.88211488723755	-8.06348133087158	-11.4915742874146	-0.0870705395936966	0.0431373938918114	-0.130026146769524
-6.8790020942688	-8.05965900421143	-11.4926843643188	-0.0869591906666756	0.0430573746562004	-0.130052357912064
-6.88483095169067	-8.05784130096436	-11.5041265487671	-0.0869450569152832	0.0430878959596157	-0.12982551753521
-6.88347959518433	-8.0643892288208	-11.5088014602661	-0.0869563668966293	0.042750533670187	-0.129666864871979
-6.88021039962769	-8.06406307220459	-11.5062637329102	-0.086714468896389	0.0426649041473866	-0.12964129447937
-6.88512182235718	-8.06439113616943	-11.5274410247803	-0.086738795042038	0.0426174439489841	-0.129365533590317
-6.8828592300415	-8.06958770751953	-11.5304269790649	-0.0864693373441696	0.0423722602427006	-0.129186287522316
-6.87643909454346	-8.06396675109863	-11.5305089950562	-0.0863210409879684	0.042188324034214	-0.129143863916397
-6.88952207565308	-8.06294536590576	-11.5531253814697	-0.0863232091069222	0.0422737710177898	-0.128896698355675
-6.88549709320068	-8.06882858276367	-11.558931350708	-0.0860978439450264	0.0419858880341053	-0.128761738538742
-6.88283538818359	-8.0749979019165	-11.5615892410278	-0.085905097424984	0.041757058352232	-0.128725782036781
-6.887535572052	-8.07176780700684	-11.5684862136841	-0.0858393758535385	0.0418845154345036	-0.128575131297112
-6.88918256759644	-8.07576847076416	-11.5782556533813	-0.0858274325728416	0.0417367853224278	-0.128391429781914
-6.89032173156738	-8.08218193054199	-11.5797920227051	-0.0856309235095978	0.0416069962084293	-0.128201350569725
-6.8920955657959	-8.08322143554688	-11.5719108581543	-0.0855047255754471	0.041615579277277	-0.128178149461746
-6.89727878570557	-8.08460426330566	-11.582179069519	-0.0855331122875214	0.041699044406414	-0.127944186329842
-6.8951301574707	-8.08710861206055	-11.5783929824829	-0.0854054167866707	0.0415961258113384	-0.127734482288361
-6.89588308334351	-8.09109497070313	-11.5639019012451	-0.0853991881012917	0.0415918007493019	-0.127669289708138
-6.90093517303467	-8.09132385253906	-11.5685710906982	-0.0855137780308723	0.0417631566524506	-0.127461910247803
-6.901611328125	-8.0947208404541	-11.5650911331177	-0.085380420088768	0.0416997447609901	-0.127199575304985
-6.8982892036438	-8.09731388092041	-11.5511350631714	-0.0853080451488495	0.0417820103466511	-0.12712188065052
-6.90266990661621	-8.09752559661865	-11.5489873886108	-0.0855176970362663	0.0420487597584724	-0.1268370449543
-6.90797901153564	-8.10272407531738	-11.5510482788086	-0.085505835711956	0.042135301977396	-0.126569449901581
-6.89860582351685	-8.10329055786133	-11.5414628982544	-0.0854322537779808	0.0419979691505432	-0.126436769962311
-6.89687013626099	-8.10027694702148	-11.5345973968506	-0.0854938104748726	0.0422551445662975	-0.126269713044167
-6.89820432662964	-8.10271072387695	-11.5348606109619	-0.0856256559491158	0.0425511412322521	-0.125979751348495
-6.89507389068604	-8.10588455200195	-11.5245141983032	-0.0856669768691063	0.0425988547503948	-0.125622093677521
-6.88517808914185	-8.10311889648438	-11.5051374435425	-0.0857297256588936	0.0427238121628761	-0.125438153743744
-6.88572692871094	-8.10297966003418	-11.4969644546509	-0.0860225856304169	0.0431080237030983	-0.12515364587307
-6.88094425201416	-8.09872055053711	-11.5014925003052	-0.0861333310604095	0.0432491302490234	-0.124652609229088
-6.86738872528076	-8.09847545623779	-11.4694509506226	-0.0862390920519829	0.0433623902499676	-0.124459534883499
-6.86746263504028	-8.09129524230957	-11.4639043807983	-0.0864601582288742	0.0438329800963402	-0.124079495668411
-6.85544061660767	-8.09263038635254	-11.4568538665771	-0.0866664871573448	0.0439960323274136	-0.12362764030695
-6.84266948699951	-8.08954334259033	-11.4400339126587	-0.0867659077048302	0.0441996976733208	-0.123434841632843
-6.83599519729614	-8.07793617248535	-11.4309206008911	-0.0870724245905876	0.044653594493866	-0.123031444847584
-6.82767724990845	-8.0797233581543	-11.4204931259155	-0.0873735994100571	0.0447728149592876	-0.12255097925663
-6.81290245056152	-8.07449722290039	-11.4051685333252	-0.0874372646212578	0.0449691042304039	-0.122279606759548
-6.80030202865601	-8.06513404846191	-11.3828001022339	-0.0877477824687958	0.0454172678291798	-0.122022047638893
-6.79267549514771	-8.06117153167725	-11.3823661804199	-0.0881589874625206	0.0457705929875374	-0.121528565883636
-6.77491474151611	-8.05515956878662	-11.3657255172729	-0.088316485285759	0.0458690673112869	-0.121237702667713
-6.76563596725464	-8.04705333709717	-11.3489265441895	-0.0885278210043907	0.0462366826832294	-0.120960578322411
-6.7563910484314	-8.04035758972168	-11.3413734436035	-0.0888892933726311	0.0466690585017204	-0.120511747896671
-6.74485445022583	-8.03303146362305	-11.3351554870605	-0.0889320224523544	0.0467325150966644	-0.120137810707092
-6.72524309158325	-8.02841758728027	-11.3200950622559	-0.089169055223465	0.0469812490046024	-0.119818232953548
-6.72086095809937	-8.0208215713501	-11.3135080337524	-0.0895366966724396	0.047442901879549	-0.119506537914276
-6.71467161178589	-8.01521778106689	-11.3169803619385	-0.0897181704640388	0.0477006658911705	-0.119048669934273
-6.69362449645996	-8.01607036590576	-11.2855129241943	-0.0899153649806976	0.0478213056921959	-0.11879774928093
-6.6846022605896	-8.003173828125	-11.2778120040894	-0.090171255171299	0.0482486374676228	-0.118583492934704
-6.67577648162842	-7.99622297286987	-11.266640663147	-0.0905122831463814	0.0486028753221035	-0.118125475943089
-6.66888427734375	-7.99473476409912	-11.2563438415527	-0.090684212744236	0.0488511733710766	-0.117819026112556
-6.65190935134888	-7.98640632629395	-11.2376394271851	-0.0908390581607819	0.0490594319999218	-0.117579758167267
-6.64613342285156	-7.98259258270264	-11.2277069091797	-0.0912345498800278	0.0494767054915428	-0.117379680275917
-6.63735342025757	-7.97350168228149	-11.2235298156738	-0.0915429443120956	0.0498417988419533	-0.116990268230438
-6.62998199462891	-7.96991586685181	-11.2096881866455	-0.0917131677269936	0.0500953905284405	-0.116721220314503
-6.61166906356812	-7.96219158172607	-11.1879577636719	-0.0918575823307037	0.0502985194325447	-0.116612777113914
-6.61303567886353	-7.95284461975098	-11.1870927810669	-0.0922585427761078	0.0507366806268692	-0.116316176950932
-6.60213279724121	-7.94911098480225	-11.179726600647	-0.092557281255722	0.0510201342403889	-0.115975208580494
-6.5912914276123	-7.94305086135864	-11.1674175262451	-0.0927330628037453	0.0510750487446785	-0.115807771682739
-6.57547521591187	-7.93721389770508	-11.1493434906006	-0.0928988233208656	0.0513569712638855	-0.115623936057091
-6.56918716430664	-7.9277458190918	-11.1406965255737	-0.0932001248002052	0.0518123134970665	-0.115453578531742
-6.56495237350464	-7.91845417022705	-11.1342735290527	-0.093499518930912	0.0521106980741024	-0.115179322659969
-6.55469703674316	-7.91683864593506	-11.12282371521	-0.0936907380819321	0.0523076727986336	-0.114944197237492
-6.54036426544189	-7.90850925445557	-11.109489440918	-0.0939330607652664	0.0524779446423054	-0.114804916083813
-6.53306818008423	-7.89830493927002	-11.0864505767822	-0.0941979736089706	0.0529229789972305	-0.114710688591003
-6.52828168869019	-7.88836574554443	-11.0810394287109	-0.0945865735411644	0.0533421449363232	-0.114453680813313
-6.52138566970825	-7.88981103897095	-11.0741453170776	-0.0947984457015991	0.053500235080719	-0.11418754607439
-6.50637483596802	-7.88280439376831	-11.0544261932373	-0.0949267745018005	0.0536055378615856	-0.114168271422386
-6.49708080291748	-7.87513542175293	-11.0392484664917	-0.0951872020959854	0.0539807304739952	-0.114031113684177
-6.4909200668335	-7.86620616912842	-11.0282955169678	-0.0956614390015602	0.0543545223772526	-0.113842308521271
-6.48474597930908	-7.86264610290527	-11.0284833908081	-0.0957736819982529	0.0546249113976955	-0.113649427890778
-6.47049045562744	-7.86135053634644	-11.0076742172241	-0.0959839448332787	0.0546761639416218	-0.113581217825413
-6.46461296081543	-7.85000276565552	-10.9979009628296	-0.0961170867085457	0.0551025606691837	-0.113564483821392
-6.45784378051758	-7.84271097183228	-10.9898881912231	-0.0964348018169403	0.0553258545696735	-0.113389566540718
-6.45158195495605	-7.840172290802	-10.9879722595215	-0.0965949669480324	0.0554879531264305	-0.11325541883707
-6.43920612335205	-7.83637475967407	-10.9812335968018	-0.0966787710785866	0.0556527972221375	-0.113232105970383
-6.43090867996216	-7.83175992965698	-10.9607238769531	-0.0968648567795753	0.0559795275330544	-0.113273680210114
-6.42780113220215	-7.82556867599487	-10.9596939086914	-0.0971874445676804	0.0562865808606148	-0.113110050559044
-6.42262649536133	-7.82446622848511	-10.9575967788696	-0.0973162055015564	0.0565279833972454	-0.113023020327091
-6.41450023651123	-7.81818532943726	-10.9462585449219	-0.0973597690463066	0.0565864220261574	-0.113054975867271
-6.40417003631592	-7.81826066970825	-10.9301872253418	-0.0975353047251701	0.0568699762225151	-0.113082952797413
-6.40262985229492	-7.81110620498657	-10.9227247238159	-0.0978320837020874	0.0572260469198227	-0.113071203231812
-6.40077590942383	-7.8077449798584	-10.9241323471069	-0.0979470387101173	0.0575680881738663	-0.112888917326927
-6.39331388473511	-7.80885553359985	-10.9111003875732	-0.098046250641346	0.0576746687293053	-0.11292078346014
-6.38549709320068	-7.80539894104004	-10.9074802398682	-0.098025806248188	0.0577434934675694	-0.112967066466808
-6.37943315505981	-7.79878759384155	-10.8914642333984	-0.0982026755809784	0.0580467879772186	-0.112997002899647
-6.37576913833618	-7.79180526733398	-10.8876676559448	-0.0984093695878983	0.0583964772522449	-0.112922966480255
-6.37498712539673	-7.79274415969849	-10.8875885009766	-0.0985030457377434	0.0584995672106743	-0.112773984670639
-6.36207389831543	-7.7891411781311	-10.8796424865723	-0.0984055697917938	0.0586200505495071	-0.112847819924355
-6.36199474334717	-7.78431987762451	-10.8723249435425	-0.0985026508569717	0.0587963759899139	-0.112837500870228
-6.35867595672607	-7.7810263633728	-10.8731288909912	-0.0987012088298798	0.0591049194335938	-0.112723767757416
-6.3564338684082	-7.77893543243408	-10.8768157958984	-0.0986938327550888	0.0592568516731262	-0.112555474042892
-6.3450345993042	-7.77921962738037	-10.8617315292358	-0.0986458659172058	0.0592881888151169	-0.11248966306448
-6.33992099761963	-7.78005075454712	-10.8613204956055	-0.0986733511090279	0.0595652833580971	-0.112517021596432
-6.33733034133911	-7.77049732208252	-10.8619651794434	-0.0987399891018867	0.0598568767309189	-0.112446069717407
-6.33476734161377	-7.77303266525269	-10.8591260910034	-0.0988561883568764	0.0600190013647079	-0.112339146435261
-6.3268084526062	-7.77292585372925	-10.8564443588257	-0.0987550914287567	0.0600102730095387	-0.112259387969971
-6.31900787353516	-7.76950311660767	-10.8497362136841	-0.0986449420452118	0.0602323450148106	-0.11236234754324
-6.31697702407837	-7.76512622833252	-10.8455219268799	-0.0987955331802368	0.0606291778385639	-0.11232004314661
-6.31726980209351	-7.76671457290649	-10.8544149398804	-0.0988152548670769	0.0606906153261662	-0.112124606966972
-6.30833721160889	-7.76646995544434	-10.8469161987305	-0.0987090244889259	0.0607720911502838	-0.112123139202595
-6.30069780349731	-7.76590251922607	-10.8458585739136	-0.0985818356275558	0.0608188025653362	-0.112130768597126
-6.29773139953613	-7.75984764099121	-10.8354110717773	-0.0987082347273827	0.061098538339138	-0.112169146537781
-6.29607391357422	-7.75886821746826	-10.8469791412354	-0.0987013280391693	0.0613617710769176	-0.112011030316353
-6.28954601287842	-7.75666570663452	-10.8519735336304	-0.0986213088035584	0.0613469630479813	-0.111910626292229
-6.28429841995239	-7.75897026062012	-10.8458709716797	-0.0984930396080017	0.0613640919327736	-0.111879430711269
-6.27676630020142	-7.75538873672485	-10.8417282104492	-0.0983868464827538	0.0614524707198143	-0.111966460943222
-6.2762246131897	-7.7506742477417	-10.8480749130249	-0.0984574034810066	0.0617083571851254	-0.111921735107899
-6.2754111289978	-7.7495493888855	-10.8515453338623	-0.0985156297683716	0.0618028938770294	-0.111818678677082
-6.2707462310791	-7.74858856201172	-10.8550672531128	-0.0984203517436981	0.0617679059505463	-0.111760720610619
-6.26716804504395	-7.74973011016846	-10.8570051193237	-0.0982051193714142	0.061701737344265	-0.11176036298275
-6.26045083999634	-7.74799203872681	-10.8464403152466	-0.0982310771942139	0.061875008046627	-0.111811950802803
-6.26563262939453	-7.74527931213379	-10.8624534606934	-0.0981807634234428	0.0619933977723122	-0.111786849796772
-6.26339960098267	-7.74468660354614	-10.8652791976929	-0.0980958491563797	0.0619985833764076	-0.111732512712479
-6.25849056243896	-7.74661350250244	-10.8646869659424	-0.0979005098342896	0.0618672445416451	-0.111761622130871
-6.25669240951538	-7.7465968132019	-10.8601531982422	-0.097881592810154	0.0619707740843296	-0.111882254481316
-6.2645058631897	-7.74214744567871	-10.8712739944458	-0.0978367403149605	0.062164481729269	-0.111899837851524
-6.26371479034424	-7.74668598175049	-10.8737545013428	-0.0978966876864433	0.0620734840631485	-0.111742749810219
-6.2610969543457	-7.74821329116821	-10.8712110519409	-0.0976049453020096	0.0620150975883007	-0.111886739730835
-6.25594711303711	-7.7474946975708	-10.8745603561401	-0.0976128876209259	0.0620216615498066	-0.11193772405386
-6.25883722305298	-7.74645757675171	-10.8740148544312	-0.0975095629692078	0.0621496699750423	-0.111980110406876
-6.26569986343384	-7.74501705169678	-10.8731756210327	-0.0975752323865891	0.0622489303350449	-0.111937530338764
-6.26643133163452	-7.7484302520752	-10.8857946395874	-0.0974157527089119	0.0622154511511326	-0.111875906586647
-6.26178741455078	-7.7505259513855	-10.8916759490967	-0.0972480028867722	0.0619656555354595	-0.111957184970379
-6.25851488113403	-7.75170040130615	-10.8792772293091	-0.0971689447760582	0.0620240606367588	-0.112071514129639
-6.2626838684082	-7.75200462341309	-10.8789148330688	-0.0971087515354156	0.0621007792651653	-0.112143278121948
-6.26649618148804	-7.74968719482422	-10.8983774185181	-0.0971635729074478	0.0621393024921417	-0.112020127475262
-6.26837873458862	-7.75628328323364	-10.9014892578125	-0.0969179272651672	0.0620870850980282	-0.112050719559193
-6.26645374298096	-7.75692796707153	-10.9041175842285	-0.0967838615179062	0.0618537254631519	-0.112131953239441
-6.26532411575317	-7.75725412368774	-10.9042043685913	-0.0966434627771378	0.0618221946060658	-0.112261950969696
-6.27319240570068	-7.75466680526733	-10.9093351364136	-0.0967760011553764	0.0619635730981827	-0.112250499427319
-6.27728939056396	-7.75953340530396	-10.9148569107056	-0.0966541469097137	0.0619593895971775	-0.112247586250305
-6.27544260025024	-7.76223182678223	-10.9190864562988	-0.0964701995253563	0.0617960877716541	-0.112247012555599
-6.27440214157104	-7.76499223709106	-10.9193353652954	-0.0963611602783203	0.0617272593080997	-0.112387023866177
-6.27597665786743	-7.76549673080444	-10.9157819747925	-0.0963162034749985	0.0618831366300583	-0.112470373511314
-6.28364181518555	-7.76750087738037	-10.9319143295288	-0.0964238420128822	0.0619438625872135	-0.112394087016582
-6.28330707550049	-7.77283239364624	-10.9332275390625	-0.0963143929839134	0.0617561712861061	-0.112386271357536
-6.28280639648438	-7.77598142623901	-10.9280729293823	-0.0961615517735481	0.0617334730923176	-0.112471282482147
-6.28277778625488	-7.77487850189209	-10.9230461120605	-0.0961589142680168	0.0617059282958508	-0.112535312771797
-6.28765439987183	-7.77369070053101	-10.9336338043213	-0.0962004140019417	0.0619197636842728	-0.112544246017933
-6.29272508621216	-7.77995729446411	-10.9401445388794	-0.0962373837828636	0.0618956163525581	-0.112443454563618
-6.28898668289185	-7.77879333496094	-10.9369058609009	-0.0960487425327301	0.0617935881018639	-0.112388201057911
-6.28420639038086	-7.7803168296814	-10.9413042068481	-0.0959823057055473	0.0617035366594791	-0.112392976880074
-6.28604412078857	-7.77585983276367	-10.9439105987549	-0.0960219129920006	0.0617829225957394	-0.112421236932278
-6.29313087463379	-7.77692842483521	-10.9497470855713	-0.0960482060909271	0.0618655607104301	-0.112250223755836
-6.28925800323486	-7.77914237976074	-10.9511880874634	-0.0960354954004288	0.0616601034998894	-0.112155944108963
-6.28525495529175	-7.77841186523438	-10.9600467681885	-0.0959160998463631	0.0615697093307972	-0.112075120210648
-6.28258037567139	-7.77751922607422	-10.955846786499	-0.0959185138344765	0.0615366585552692	-0.112092070281506
-6.28522825241089	-7.77326774597168	-10.963228225708	-0.0959530174732208	0.0617440491914749	-0.112030655145645
-6.28594207763672	-7.77122354507446	-10.972825050354	-0.0959849581122398	0.0616469234228134	-0.111823029816151
-6.28015422821045	-7.77774095535278	-10.9809303283691	-0.0959457084536552	0.0615314207971096	-0.11178594827652
-6.27745056152344	-7.77718114852905	-10.970139503479	-0.0958888530731201	0.0614720918238163	-0.111797243356705
-6.27500057220459	-7.77418184280396	-10.9682731628418	-0.0958683714270592	0.0615936629474163	-0.1117804646492
-6.28425264358521	-7.7727518081665	-10.9740772247314	-0.0959900990128517	0.0616909042000771	-0.111638620495796
-6.27889394760132	-7.77353096008301	-10.968635559082	-0.0959679931402206	0.0616218149662018	-0.111491970717907
-6.27637577056885	-7.77693510055542	-10.97789478302	-0.0958459228277206	0.0614727213978767	-0.111453831195831
-6.27041673660278	-7.77821636199951	-10.9734420776367	-0.0958710536360741	0.0614754594862461	-0.111456103622913
-6.27402639389038	-7.77332353591919	-10.9754467010498	-0.09598159044981	0.0617278181016445	-0.111432127654552
-6.27444505691528	-7.7729320526123	-10.9744911193848	-0.0960623547434807	0.0616106763482094	-0.111219145357609
-6.27467203140259	-7.77436637878418	-10.9825134277344	-0.0960315018892288	0.0614635720849037	-0.111112847924232
-6.26907205581665	-7.77519655227661	-10.9744472503662	-0.0960419625043869	0.0614712052047253	-0.111123025417328
-6.27002763748169	-7.77393436431885	-10.9730930328369	-0.0960433036088943	0.0614621974527836	-0.111058101058006
-6.27180290222168	-7.76923561096191	-10.9815101623535	-0.0961904376745224	0.0616387203335762	-0.110855154693127
-6.27017784118652	-7.77363967895508	-10.9873685836792	-0.0961854010820389	0.0614202916622162	-0.110758669674397
-6.26124143600464	-7.77372360229492	-10.9780035018921	-0.0961222872138023	0.061272282153368	-0.110806554555893
-6.26340770721436	-7.76941537857056	-10.9835071563721	-0.0963053852319717	0.0614171475172043	-0.110699057579041
-6.265793800354	-7.76811027526855	-10.99143409729	-0.0963843166828156	0.0613638162612915	-0.110590554773808
-6.26717042922974	-7.76994800567627	-10.9941253662109	-0.096333734691143	0.0611822567880154	-0.110499210655689
-6.25821399688721	-7.77045345306396	-10.9892978668213	-0.0963857173919678	0.0610780864953995	-0.110502451658249
-6.26063537597656	-7.76752758026123	-10.9928703308105	-0.0964572057127953	0.0611170046031475	-0.110491536557674
-6.26220273971558	-7.76273250579834	-10.9930295944214	-0.0966217815876007	0.0611662156879902	-0.110345371067524
-6.26410531997681	-7.76415014266968	-11.0001592636108	-0.0966247171163559	0.0611351691186428	-0.110269725322723
-6.26116943359375	-7.76620388031006	-11.0024032592773	-0.0966863334178925	0.0608517453074455	-0.11017993837595
-6.25521945953369	-7.76354122161865	-10.9994764328003	-0.0966194048523903	0.0607522949576378	-0.110241308808327
-6.25922060012817	-7.75931406021118	-10.9935235977173	-0.0967713296413422	0.0607800930738449	-0.110193476080894
-6.26363658905029	-7.75855159759521	-11.0047693252563	-0.0968645215034485	0.0607742629945278	-0.110050201416016
-6.26204299926758	-7.75888299942017	-11.0098342895508	-0.0968189314007759	0.0605836249887943	-0.10992157459259
-6.25843143463135	-7.75978469848633	-11.0075349807739	-0.0968638435006142	0.0603844337165356	-0.109939329326153
-6.26005125045776	-7.76134347915649	-11.0085420608521	-0.096933051943779	0.0604121424257755	-0.109981723129749
-6.26281595230103	-7.75260543823242	-11.012149810791	-0.0969560369849205	0.0603546984493732	-0.109872363507748
-6.26687335968018	-7.75932121276855	-11.015040397644	-0.0969980657100677	0.0602082423865795	-0.109764970839024
-6.26740121841431	-7.75957727432251	-11.0177955627441	-0.0969544872641563	0.0600061044096947	-0.109694331884384
-6.26625156402588	-7.76340436935425	-11.0157909393311	-0.0969020798802376	0.0598361976444721	-0.109783209860325
-6.26736450195313	-7.75767278671265	-11.0084428787231	-0.0970938727259636	0.0599326975643635	-0.109800316393375
-6.2797679901123	-7.76225185394287	-11.0194597244263	-0.0970845818519592	0.0598812811076641	-0.109731294214725
-6.27830982208252	-7.76301717758179	-11.0258769989014	-0.0970805287361145	0.0595711953938007	-0.109677284955978
-6.2799973487854	-7.76869630813599	-11.0200614929199	-0.0969337597489357	0.0594351701438427	-0.10979438573122
-6.27978229522705	-7.76895761489868	-11.0171537399292	-0.0970423892140388	0.0593595504760742	-0.109929360449314
-6.29168176651001	-7.76880884170532	-11.0208520889282	-0.0970787480473518	0.0594761371612549	-0.109808146953583
-6.29467439651489	-7.77196836471558	-11.0244722366333	-0.0970501080155373	0.0592382736504078	-0.109817303717136
-6.29510688781738	-7.77964448928833	-11.0298042297363	-0.0969221740961075	0.0590164214372635	-0.109796449542046
-6.29981803894043	-7.78173446655273	-11.0241107940674	-0.0968555882573128	0.0589717999100685	-0.109892524778843
-6.30144023895264	-7.77926540374756	-11.0238609313965	-0.0969213247299194	0.0590523928403854	-0.109903983771801
-6.31154346466064	-7.78295755386353	-11.0238151550293	-0.096985399723053	0.0590316876769066	-0.109901703894138
-6.31646966934204	-7.78664779663086	-11.0287065505981	-0.096979632973671	0.0588477104902267	-0.109782472252846
-6.3191089630127	-7.79531192779541	-11.0264110565186	-0.0968453735113144	0.0587092190980911	-0.109868191182613
-6.31958675384521	-7.79432773590088	-11.0139007568359	-0.0968681126832962	0.0587087497115135	-0.109963849186897
-6.33000135421753	-7.79800367355347	-11.0182733535767	-0.0969293862581253	0.0588002614676952	-0.109919689595699
-6.33190774917603	-7.80428838729858	-11.0255584716797	-0.0969460979104042	0.0586784668266773	-0.10986191034317
-6.33545160293579	-7.80761766433716	-11.0141067504883	-0.0969232395291328	0.0585646778345108	-0.109995804727077
-6.33594226837158	-7.80883502960205	-11.0079460144043	-0.0969247296452522	0.0586425513029099	-0.110065892338753
-6.34552812576294	-7.81141042709351	-11.0129747390747	-0.0969861596822739	0.0587088540196419	-0.110003516077995
-6.34836912155151	-7.81127834320068	-11.013653755188	-0.0971045792102814	0.0585551857948303	-0.109951592981815
-6.35153102874756	-7.81599235534668	-11.0035572052002	-0.0969552174210548	0.0584465004503727	-0.110073395073414
-6.34692573547363	-7.81741714477539	-11.0003671646118	-0.0969954580068588	0.0584103688597679	-0.110080532729626
-6.35204410552979	-7.81694746017456	-11.0030031204224	-0.0971110612154007	0.0585970617830753	-0.110119357705116
-6.35785436630249	-7.81626796722412	-11.0007696151733	-0.0972777456045151	0.0585682094097137	-0.110038280487061
-6.35881948471069	-7.82406091690063	-11.0035276412964	-0.0971723198890686	0.0584172606468201	-0.110045731067657
-6.35472631454468	-7.82023429870605	-10.991231918335	-0.097141332924366	0.0583002045750618	-0.11016945540905
-6.36211395263672	-7.82098245620728	-10.9905252456665	-0.0972928404808044	0.0584908276796341	-0.110170371830463
-6.36185121536255	-7.82286834716797	-10.9991054534912	-0.0973914042115211	0.0585261210799217	-0.110114820301533
-6.3645806312561	-7.82271957397461	-11.0012121200562	-0.0972902625799179	0.0584084056317806	-0.110030621290207
-6.36108016967773	-7.82702732086182	-10.9896116256714	-0.0973281785845757	0.0583091750741005	-0.110196270048618
-6.36042833328247	-7.82449007034302	-10.9869709014893	-0.0972764045000076	0.0584407187998295	-0.110248997807503
-6.3688497543335	-7.82541513442993	-10.9827699661255	-0.097439669072628	0.0585407838225365	-0.110202208161354
-6.37133407592773	-7.82649326324463	-10.9867572784424	-0.0974691435694695	0.0585905387997627	-0.110209986567497
-6.3690767288208	-7.83413028717041	-10.9798803329468	-0.097413495182991	0.0584638863801956	-0.110212542116642
-6.36452674865723	-7.83244132995605	-10.9785947799683	-0.0972924157977104	0.0585392974317074	-0.110406383872032
-6.37108516693115	-7.83072328567505	-10.9726152420044	-0.0974587202072144	0.0587476342916489	-0.110437296330929
-6.37335014343262	-7.83460092544556	-10.9724063873291	-0.0975029766559601	0.058762401342392	-0.110382586717606
-6.37639999389648	-7.83711862564087	-10.9782190322876	-0.0974207669496536	0.0587405823171139	-0.110420115292072
-6.37303256988525	-7.84289312362671	-10.9673128128052	-0.0974911227822304	0.0587206669151783	-0.110514104366302
-6.37411689758301	-7.84660291671753	-10.9571876525879	-0.0974643304944038	0.0588372685015202	-0.110692746937275
-6.3751335144043	-7.84211397171021	-10.954306602478	-0.0975991040468216	0.0590002425014973	-0.110677003860474
-6.38169431686401	-7.84257793426514	-10.9678287506104	-0.0975260585546494	0.059056106954813	-0.110747531056404
-6.37610864639282	-7.84921360015869	-10.9615840911865	-0.0975738987326622	0.0590015463531017	-0.110773362219334
-6.37495708465576	-7.84995698928833	-10.9451370239258	-0.0975995436310768	0.0591267570853233	-0.110999427735806
-6.37601375579834	-7.84721565246582	-10.9436311721802	-0.0978417918086052	0.0593377836048603	-0.110992200672626
-6.38173341751099	-7.85078763961792	-10.9468631744385	-0.0978802740573883	0.0593906603753567	-0.110987082123756
-6.37277603149414	-7.85077333450317	-10.9416561126709	-0.0978814736008644	0.0592510998249054	-0.111151933670044
-6.37383413314819	-7.8470139503479	-10.9336414337158	-0.0978590771555901	0.0593999736011028	-0.111208848655224
-6.37672853469849	-7.84451866149902	-10.9254598617554	-0.0980198979377747	0.0595635138452053	-0.111298784613609
-6.37774419784546	-7.84271383285522	-10.9401378631592	-0.0980830937623978	0.0596660785377026	-0.11127570271492
-6.37374448776245	-7.84429454803467	-10.9300203323364	-0.0981327295303345	0.0594803169369698	-0.111381478607655
-6.36954069137573	-7.84135007858276	-10.927001953125	-0.09813242405653	0.0594801604747772	-0.111616529524326
-6.37550401687622	-7.83769130706787	-10.9208221435547	-0.0982093662023544	0.0596432387828827	-0.11172741651535
-6.37821769714355	-7.83299922943115	-10.9214448928833	-0.098301850259304	0.0596873722970486	-0.111746408045292
-6.37645769119263	-7.83660507202148	-10.9316520690918	-0.0983160436153412	0.0595570802688599	-0.11188817769289
-6.37005472183228	-7.83340787887573	-10.9199895858765	-0.0982015877962112	0.0594248175621033	-0.112099759280682
-6.37516355514526	-7.83077430725098	-10.9248418807983	-0.0982723385095596	0.0595399290323257	-0.11230081319809
-6.38241624832153	-7.83136701583862	-10.9304075241089	-0.0983588099479675	0.0595778152346611	-0.112455762922764
-6.38328075408936	-7.83149909973145	-10.9282598495483	-0.0983041748404503	0.0594574026763439	-0.112576358020306
-6.38118267059326	-7.83503818511963	-10.9293613433838	-0.0982068032026291	0.059348575770855	-0.112887263298035
-6.3854079246521	-7.83307075500488	-10.9237937927246	-0.0982528999447823	0.059488769620657	-0.113295577466488
-6.39282274246216	-7.83445596694946	-10.9302082061768	-0.0983138680458069	0.0596242435276508	-0.113455913960934
-6.39818668365479	-7.83650255203247	-10.9275741577148	-0.0982984602451324	0.0595017001032829	-0.113631822168827
-6.40094757080078	-7.84075689315796	-10.9350309371948	-0.0981667041778564	0.0594826005399227	-0.113945595920086
-6.40278339385986	-7.84320306777954	-10.9195213317871	-0.0981488227844238	0.0594473890960217	-0.114411205053329
-6.41147422790527	-7.83850908279419	-10.9220495223999	-0.0982592925429344	0.0596021302044392	-0.114678427577019
-6.42202711105347	-7.84460353851318	-10.9333782196045	-0.0982396826148033	0.0595825202763081	-0.114855609834194
-6.41996622085571	-7.84738969802856	-10.9277982711792	-0.0980652272701263	0.059432327747345	-0.11522912979126
-6.42392826080322	-7.84837865829468	-10.930477142334	-0.0980891212821007	0.0594152808189392	-0.11555989086628
-6.43172121047974	-7.84457540512085	-10.9245824813843	-0.09815314412117	0.0595011711120605	-0.115896724164486
-6.44383811950684	-7.84712553024292	-10.9320917129517	-0.0982274189591408	0.0595597997307777	-0.116141498088837
-6.4435715675354	-7.85267114639282	-10.930588722229	-0.0981661975383759	0.0592479147017002	-0.116467148065567
-6.44716882705688	-7.85118722915649	-10.9311408996582	-0.0981287583708763	0.0592394508421421	-0.116899333894253
-6.44862794876099	-7.8524055480957	-10.9336414337158	-0.0981859490275383	0.059246651828289	-0.117261216044426
-6.46180057525635	-7.85008668899536	-10.9326028823853	-0.0982339084148407	0.0592915117740631	-0.117608815431595
-6.46894311904907	-7.84961795806885	-10.9421472549438	-0.0983384400606155	0.0591924488544464	-0.117842093110085
-6.47323226928711	-7.85007953643799	-10.9475612640381	-0.0982579961419106	0.0590539276599884	-0.118214175105095
-6.47393989562988	-7.85373830795288	-10.9443798065186	-0.098383828997612	0.0589411519467831	-0.118706807494164
-6.4802713394165	-7.85045337677002	-10.9383821487427	-0.0983902662992477	0.0589817650616169	-0.119076423346996
-6.49489545822144	-7.84708118438721	-10.9529857635498	-0.0984463468194008	0.0589607767760754	-0.11943981051445
-6.49932670593262	-7.84701871871948	-10.9597845077515	-0.0984480306506157	0.0588190369307995	-0.119772128760815
-6.50255584716797	-7.85295009613037	-10.955940246582	-0.0983980149030685	0.0586391016840935	-0.120177514851093
-6.5033073425293	-7.84746837615967	-10.9572620391846	-0.0984374359250069	0.0585530959069729	-0.120665214955807
-6.51409435272217	-7.84699487686157	-10.9567966461182	-0.0985725820064545	0.0585707984864712	-0.12101323902607
-6.51931858062744	-7.84778070449829	-10.9688386917114	-0.0985998436808586	0.0584751218557358	-0.121305778622627
-6.52667570114136	-7.85326910018921	-10.9658641815186	-0.0985513478517532	0.0582277439534664	-0.121753104031086
-6.52336931228638	-7.84787082672119	-10.9660139083862	-0.0985107570886612	0.0581425651907921	-0.122233211994171
-6.53496265411377	-7.84828758239746	-10.9724063873291	-0.098604217171669	0.0581240504980087	-0.122577674686909
-6.54053544998169	-7.84858131408691	-10.9875440597534	-0.0985827967524529	0.0579885952174664	-0.122907638549805
-6.54560995101929	-7.85386896133423	-10.9894618988037	-0.0985220596194267	0.0577984936535358	-0.123303905129433
-6.54726362228394	-7.85162687301636	-10.9855699539185	-0.0984929800033569	0.0575641728937626	-0.123886846005917
-6.55448007583618	-7.85182905197144	-10.9947843551636	-0.0984908193349838	0.0576105266809464	-0.124326810240746
-6.56011962890625	-7.85472393035889	-11.0034627914429	-0.0985327214002609	0.0574654079973698	-0.124703995883465
-6.5680685043335	-7.85793209075928	-11.0210762023926	-0.0983157679438591	0.0573186688125134	-0.125063821673393
-6.56612253189087	-7.86484050750732	-11.0166416168213	-0.0982306599617004	0.0570084787905216	-0.125595480203629
-6.57570838928223	-7.85965347290039	-11.0241346359253	-0.0981925204396248	0.0570558570325375	-0.126123875379562
-6.58363962173462	-7.86010932922363	-11.03590965271	-0.0981981679797173	0.0569513365626335	-0.12638321518898
-6.58904075622559	-7.86786556243896	-11.0505847930908	-0.0980246216058731	0.0566048622131348	-0.126824855804443
-6.58861589431763	-7.86780405044556	-11.0462656021118	-0.0978967398405075	0.0565530210733414	-0.127374529838562
-6.60025835037231	-7.86722230911255	-11.0556888580322	-0.0979480594396591	0.0565410330891609	-0.127706959843636
-6.6047568321228	-7.87051677703857	-11.0788869857788	-0.0979162901639938	0.056474432349205	-0.128015473484993
-6.61107683181763	-7.87419319152832	-11.0803604125977	-0.0977392941713333	0.0562092550098896	-0.128468662500381
-6.61172819137573	-7.87282371520996	-11.0816535949707	-0.0977342873811722	0.0561420023441315	-0.128961831331253
-6.62719678878784	-7.87164735794067	-11.0863666534424	-0.0977891534566879	0.0561593472957611	-0.129162818193436
-6.62915754318237	-7.87773513793945	-11.0966033935547	-0.0977165177464485	0.0560980848968029	-0.129525706171989
-6.63402795791626	-7.87771272659302	-11.0967826843262	-0.0975682213902473	0.0558057315647602	-0.129918485879898
-6.63924646377563	-7.87652111053467	-11.1039571762085	-0.0975349098443985	0.0558256879448891	-0.130372419953346
-6.64666080474854	-7.87548303604126	-11.1089105606079	-0.0976346358656883	0.055821917951107	-0.130705252289772
-6.65325498580933	-7.88111352920532	-11.1206369400024	-0.0975709185004234	0.0556663945317268	-0.130928054451942
-6.65340232849121	-7.8861985206604	-11.1206188201904	-0.0974635183811188	0.0555254518985748	-0.131404593586922
-6.65818929672241	-7.88001203536987	-11.1239681243896	-0.0973789244890213	0.0556266494095325	-0.131779372692108
-6.66750001907349	-7.88089799880981	-11.1309909820557	-0.097523033618927	0.0555297285318375	-0.131950214505196
-6.67031764984131	-7.88437080383301	-11.1407337188721	-0.0974383428692818	0.0554833821952343	-0.132228597998619
-6.67063808441162	-7.88699674606323	-11.1310682296753	-0.0974383354187012	0.0553103350102901	-0.132553428411484
-6.67321920394897	-7.88497352600098	-11.133768081665	-0.0974688604474068	0.0554477907717228	-0.13287179172039
-6.68512439727783	-7.88511896133423	-11.1452627182007	-0.0975629016757011	0.0554953664541245	-0.133029744029045
-6.68364524841309	-7.88573932647705	-11.1467809677124	-0.0974460765719414	0.0554133430123329	-0.133287072181702
-6.68131971359253	-7.88765096664429	-11.1355981826782	-0.0975054353475571	0.0553692393004894	-0.133619025349617
-6.68517208099365	-7.88424205780029	-11.1468572616577	-0.0975577309727669	0.0555871538817883	-0.133787140250206
-6.68965482711792	-7.88326168060303	-11.1485614776611	-0.0976664200425148	0.0555376261472702	-0.133884206414223
-6.69053792953491	-7.88667154312134	-11.1496124267578	-0.0975997373461723	0.0554684512317181	-0.134041666984558
-6.68535041809082	-7.88484621047974	-11.144980430603	-0.0976311191916466	0.0554650612175465	-0.134380549192429
-6.69248580932617	-7.88104009628296	-11.141547203064	-0.0977464914321899	0.0556444711983204	-0.134504064917564
-6.69113826751709	-7.88068008422852	-11.146614074707	-0.0978239700198174	0.0556185729801655	-0.134478658437729
-6.68789291381836	-7.88273334503174	-11.1429624557495	-0.0977400913834572	0.0555166378617287	-0.134729996323586
-6.686439037323	-7.87662124633789	-11.1388645172119	-0.0979316309094429	0.0555610358715057	-0.134909346699715
-6.69057512283325	-7.87575531005859	-11.1433181762695	-0.0980609506368637	0.0557117201387882	-0.135022729635239
-6.69498062133789	-7.87212467193604	-11.1522607803345	-0.0981425866484642	0.0556977167725563	-0.135038942098618
-6.68859195709229	-7.87254571914673	-11.144889831543	-0.0980656370520592	0.0555782541632652	-0.135168433189392
-6.68488931655884	-7.87182331085205	-11.1346092224121	-0.0981533005833626	0.0555891059339046	-0.135340616106987
-6.69331836700439	-7.86351680755615	-11.1401405334473	-0.0982891917228699	0.0558248944580555	-0.135420173406601
-6.69327163696289	-7.86354351043701	-11.135139465332	-0.0984723567962646	0.0557691566646099	-0.135474413633347
-6.69336462020874	-7.86318969726563	-11.135458946228	-0.0984640717506409	0.0556884109973907	-0.135536640882492
-6.69246625900269	-7.85897064208984	-11.1265735626221	-0.0985379368066788	0.0557142347097397	-0.135771840810776
-6.69771146774292	-7.85511207580566	-11.1281461715698	-0.0987420454621315	0.0559229105710983	-0.13583467900753
-6.6994047164917	-7.85246324539185	-11.1335144042969	-0.0988844186067581	0.0558824725449085	-0.135753631591797
-6.69981145858765	-7.85332822799683	-11.1221656799316	-0.0988525599241257	0.0557558052241802	-0.135892882943153
-6.69471168518066	-7.84945583343506	-11.1155710220337	-0.0989264696836472	0.0557713471353054	-0.136035650968552
-6.6977071762085	-7.84604740142822	-11.1122884750366	-0.0991518124938011	0.0558660104870796	-0.136130750179291
-6.70622062683105	-7.84018325805664	-11.1171455383301	-0.0993575230240822	0.0560207851231098	-0.136085286736488
-6.70424175262451	-7.84090614318848	-11.1166887283325	-0.0994314625859261	0.0558843798935413	-0.136080741882324
-6.70008850097656	-7.84089326858521	-11.1063833236694	-0.0994511544704437	0.0557200387120247	-0.136165902018547
-6.6969051361084	-7.83377456665039	-11.1080341339111	-0.0996165424585342	0.0558230988681316	-0.13628101348877
-6.70263624191284	-7.82914781570435	-11.1003475189209	-0.0998098254203796	0.0560210943222046	-0.136282354593277
-6.70309782028198	-7.82627248764038	-11.1059455871582	-0.0999209061264992	0.0559871643781662	-0.136174768209457
-6.70280885696411	-7.82724094390869	-11.1004457473755	-0.0999499633908272	0.0558214448392391	-0.136232629418373
-6.69507551193237	-7.82114934921265	-11.0958070755005	-0.10000018030405	0.0558120347559452	-0.136320129036903
-6.6960334777832	-7.81858062744141	-11.094090461731	-0.100229911506176	0.0558729954063892	-0.136285290122032
-6.69775629043579	-7.81630277633667	-11.1013469696045	-0.100362740457058	0.0559371672570705	-0.136188745498657
-6.69588470458984	-7.81691551208496	-11.1005868911743	-0.100366219878197	0.0557969324290752	-0.13623420894146
-6.69092893600464	-7.81250286102295	-11.0892705917358	-0.100430123507977	0.0557160973548889	-0.136339694261551
-6.6953125	-7.80888080596924	-11.0920209884644	-0.100628711283207	0.0558692775666714	-0.136300668120384
-6.69544076919556	-7.80708265304565	-11.0956935882568	-0.100743345916271	0.0558904260396957	-0.136214017868042
-6.69120121002197	-7.80888605117798	-11.0922908782959	-0.100750647485256	0.055711641907692	-0.136188566684723
-6.68619728088379	-7.80681419372559	-11.0878639221191	-0.100870221853256	0.0557165257632732	-0.136240318417549
-6.6906590461731	-7.80159902572632	-11.0801868438721	-0.10107383877039	0.0560118407011032	-0.136248216032982
-6.69093418121338	-7.8015398979187	-11.0792226791382	-0.101246140897274	0.0559941940009594	-0.136108130216599
-6.68958044052124	-7.8028507232666	-11.0768518447876	-0.101249717175961	0.0558597855269909	-0.136080890893936
-6.68155765533447	-7.80061483383179	-11.067850112915	-0.10131198912859	0.0558469779789448	-0.136159434914589
-6.68574047088623	-7.79757738113403	-11.0631141662598	-0.10149896889925	0.0560278594493866	-0.136124193668365
-6.68554258346558	-7.79464912414551	-11.0697031021118	-0.101640522480011	0.0560300126671791	-0.135973334312439
-6.68484354019165	-7.79931306838989	-11.0687389373779	-0.101668670773506	0.0559553615748882	-0.135953351855278
-6.67948532104492	-7.79421663284302	-11.0535612106323	-0.101720042526722	0.0559087879955769	-0.136031195521355
-6.6888689994812	-7.7909722328186	-11.0581645965576	-0.101867139339447	0.0561679266393185	-0.135973021388054
-6.68254280090332	-7.79135942459106	-11.0592155456543	-0.102026104927063	0.0560914389789104	-0.135822519659996
-6.6837363243103	-7.79166173934937	-11.0583648681641	-0.10196878015995	0.0560466796159744	-0.135798260569572
-6.67731523513794	-7.78925800323486	-11.0579719543457	-0.102071300148964	0.0560320354998112	-0.135789126157761
-6.67637968063354	-7.78754949569702	-11.0530881881714	-0.102249853312969	0.0562318041920662	-0.135764181613922
-6.67784357070923	-7.78698921203613	-11.0599393844604	-0.102386690676212	0.0561109334230423	-0.135512605309486
-6.67339754104614	-7.7893443107605	-11.0602750778198	-0.102300241589546	0.0560080856084824	-0.135519802570343
-6.66895055770874	-7.78446865081787	-11.0559005737305	-0.102310203015804	0.0561239756643772	-0.135520070791245
-6.67131996154785	-7.78226232528687	-11.0590171813965	-0.10250972956419	0.0561275780200958	-0.135408848524094
-6.66699600219727	-7.78060531616211	-11.0644102096558	-0.102522514760494	0.0561190620064735	-0.135209053754807
-6.66202878952026	-7.78229093551636	-11.0605764389038	-0.102520927786827	0.0560177639126778	-0.135176226496696
-6.65579032897949	-7.77890348434448	-11.0504560470581	-0.102545030415058	0.0559874586760998	-0.135190948843956
-6.66212892532349	-7.77669382095337	-11.0585260391235	-0.102737233042717	0.0561613664031029	-0.134996861219406
-6.65985774993896	-7.7765965461731	-11.0593957901001	-0.102672904729843	0.0561147704720497	-0.134930625557899
-6.65843391418457	-7.77557754516602	-11.0580244064331	-0.102657161653042	0.0559987910091877	-0.134802922606468
-6.64792633056641	-7.77843475341797	-11.0498352050781	-0.102582842111588	0.0559518933296204	-0.134793654084206
-6.64949893951416	-7.77383756637573	-11.0533771514893	-0.102697871625423	0.0560658238828182	-0.134764775633812
-6.65326833724976	-7.77238178253174	-11.0521612167358	-0.1027911901474	0.0561418682336807	-0.134574890136719
-6.65323305130005	-7.77480840682983	-11.0530729293823	-0.102662518620491	0.0559543520212173	-0.134537860751152
-6.64530086517334	-7.77505302429199	-11.0483236312866	-0.102615408599377	0.0558950938284397	-0.134548708796501
-6.64914989471436	-7.77523136138916	-11.0489263534546	-0.102743588387966	0.0560604631900787	-0.134503766894341
-6.64907741546631	-7.77648591995239	-11.0559558868408	-0.10277958959341	0.0560360290110111	-0.134346723556519
-6.65101146697998	-7.78178930282593	-11.0522403717041	-0.102709509432316	0.0559755153954029	-0.134323313832283
-6.64470815658569	-7.77736616134644	-11.0414905548096	-0.102587498724461	0.0558636039495468	-0.134391590952873
-6.65220785140991	-7.77834558486938	-11.0480937957764	-0.10266325622797	0.055999681353569	-0.134365171194077
-6.65661525726318	-7.77781295776367	-11.0439720153809	-0.102764882147312	0.0560552068054676	-0.134269088506699
-6.65712213516235	-7.78139972686768	-11.051830291748	-0.102722123265266	0.0559567026793957	-0.13423465192318
-6.65353918075562	-7.788010597229	-11.0388317108154	-0.102677054703236	0.0558201260864735	-0.134278923273087
-6.65396213531494	-7.78378105163574	-11.0338687896729	-0.102611966431141	0.0558827929198742	-0.134325847029686
-6.65900802612305	-7.78347015380859	-11.0343160629272	-0.10272441804409	0.0559775531291962	-0.134313255548477
-6.66287040710449	-7.78714323043823	-11.038722038269	-0.102759771049023	0.0559435226023197	-0.134185671806335
-6.66377115249634	-7.7877631187439	-11.0376901626587	-0.102722138166428	0.0558100715279579	-0.134190633893013
-6.66084289550781	-7.78899574279785	-11.0276908874512	-0.10265739262104	0.0557052008807659	-0.134330704808235
-6.6683349609375	-7.78686237335205	-11.0268096923828	-0.102749563753605	0.0558299347758293	-0.134274125099182
-6.6735634803772	-7.79083919525146	-11.0295028686523	-0.102743685245514	0.0558478087186813	-0.134145960211754
-6.67403173446655	-7.79169225692749	-11.0322294235229	-0.102685198187828	0.0555452480912209	-0.134205713868141
-6.67275857925415	-7.79130840301514	-11.0294017791748	-0.102617055177689	0.055538434535265	-0.134271755814552
-6.67671346664429	-7.7899432182312	-11.0215635299683	-0.102611631155014	0.0555505864322186	-0.134357139468193
-6.68329858779907	-7.79004383087158	-11.0319051742554	-0.102708622813225	0.0555537045001984	-0.134213730692863
-6.68385314941406	-7.79773616790771	-11.0325002670288	-0.102663397789001	0.0553356595337391	-0.134228646755219
-6.68285608291626	-7.79839754104614	-11.0315599441528	-0.102438732981682	0.0552334748208523	-0.134331405162811
-6.68863201141357	-7.79552602767944	-11.0323181152344	-0.102436609566212	0.0552595406770706	-0.134449347853661
-6.69215679168701	-7.79768562316895	-11.038067817688	-0.102525822818279	0.0552970170974731	-0.134393736720085
-6.69823408126831	-7.80474328994751	-11.0473470687866	-0.102450363337994	0.0551490187644959	-0.134378373622894
-6.69597101211548	-7.80580806732178	-11.0421438217163	-0.102174356579781	0.0550148151814938	-0.134618252515793
-6.70368146896362	-7.80932521820068	-11.0401401519775	-0.102159857749939	0.0550050437450409	-0.134679555892944
-6.70658111572266	-7.81159448623657	-11.0521011352539	-0.102198675274849	0.055013008415699	-0.134754687547684
-6.71645450592041	-7.81453704833984	-11.0648012161255	-0.102112129330635	0.0550053045153618	-0.134735599160194
-6.71239423751831	-7.82313346862793	-11.0556058883667	-0.101962298154831	0.0548167191445827	-0.134855017066002
-6.71880102157593	-7.82332324981689	-11.0582485198975	-0.101824678480625	0.0548376068472862	-0.135067030787468
-6.72347974777222	-7.82346439361572	-11.0583162307739	-0.101894609630108	0.0549896396696568	-0.135074630379677
-6.73153400421143	-7.8330283164978	-11.0634489059448	-0.101875923573971	0.0549646094441414	-0.135109305381775
-6.73113107681274	-7.83837270736694	-11.0733270645142	-0.101617656648159	0.0547977648675442	-0.135178327560425
-6.73318719863892	-7.83909606933594	-11.0687627792358	-0.101592049002647	0.0549070835113525	-0.135323017835617
-6.73792934417725	-7.84065818786621	-11.0724849700928	-0.101724289357662	0.0551043935120106	-0.135243922472
-6.74235010147095	-7.8471212387085	-11.0790128707886	-0.101637102663517	0.0549484416842461	-0.135218873620033
-6.73809814453125	-7.84891986846924	-11.0736560821533	-0.101439498364925	0.0549103766679764	-0.135391071438789
-6.74270105361938	-7.84829187393188	-11.075421333313	-0.101614467799664	0.055098183453083	-0.135281279683113
-6.74769020080566	-7.85191965103149	-11.0797052383423	-0.101565025746822	0.0551998130977154	-0.135201796889305
-6.74296474456787	-7.85395479202271	-11.0852136611938	-0.101475916802883	0.0549702197313309	-0.135210767388344
-6.73910570144653	-7.85687589645386	-11.0796432495117	-0.101525321602821	0.0550770238041878	-0.135251447558403
-6.73953151702881	-7.85461759567261	-11.0806484222412	-0.101593375205994	0.0552555434405804	-0.13524554669857
-6.74096918106079	-7.85438299179077	-11.0960540771484	-0.101715281605721	0.0553463473916054	-0.13501550257206
-6.73967313766479	-7.85802507400513	-11.0943689346313	-0.101658433675766	0.0551996938884258	-0.135012537240982
-6.73010921478271	-7.85822057723999	-11.0982532501221	-0.101526997983456	0.0552371107041836	-0.13502249121666
-6.72905492782593	-7.85340070724487	-11.0912208557129	-0.101611420512199	0.0552750080823898	-0.135028839111328
-6.72834396362305	-7.84979581832886	-11.0963335037231	-0.101684205234051	0.0555196441709995	-0.134868025779724
-6.72509574890137	-7.85592126846313	-11.107964515686	-0.101725928485394	0.0554240085184574	-0.134653463959694
-6.714674949646	-7.85611057281494	-11.0993623733521	-0.101576901972294	0.0554054975509644	-0.134741991758347
-6.71904706954956	-7.84985494613647	-11.096718788147	-0.101751565933228	0.055571623146534	-0.13461497426033
-6.71838474273682	-7.85235691070557	-11.1039266586304	-0.101667061448097	0.0556811131536961	-0.134376794099808
-6.71022415161133	-7.85452461242676	-11.1068239212036	-0.101602248847485	0.0555635094642639	-0.134348079562187
-6.70207977294922	-7.85435962677002	-11.0940446853638	-0.101611889898777	0.0556423328816891	-0.134319916367531
-6.70452165603638	-7.85584735870361	-11.0987243652344	-0.101650282740593	0.0558537468314171	-0.134233251214027
-6.70220279693604	-7.85293102264404	-11.1004314422607	-0.10175733268261	0.0559818148612976	-0.134083405137062
-6.70542860031128	-7.85783433914185	-11.0915441513062	-0.101775847375393	0.0559989847242832	-0.133941322565079
-6.69611167907715	-7.85860300064087	-11.0913801193237	-0.101598180830479	0.0559810139238834	-0.133934125304222
-6.69318008422852	-7.85585737228394	-11.0838994979858	-0.101609855890274	0.0561146810650826	-0.133897542953491
-6.69385576248169	-7.85397052764893	-11.0831756591797	-0.101780265569687	0.0563527941703796	-0.133794918656349
-6.69324111938477	-7.85990905761719	-11.0796966552734	-0.101762510836124	0.0562674961984158	-0.13363091647625
-6.68415594100952	-7.85847043991089	-11.0746793746948	-0.101588115096092	0.0562382787466049	-0.133650153875351
-6.68761682510376	-7.85620784759521	-11.0674171447754	-0.101675614714622	0.0563919693231583	-0.13357962667942
-6.68861103057861	-7.85453653335571	-11.0716171264648	-0.101800352334976	0.0565497428178787	-0.133440956473351
-6.68721532821655	-7.85714101791382	-11.0815172195435	-0.101753510534763	0.0565916113555431	-0.133312970399857
-6.68001127243042	-7.85867023468018	-11.0718326568604	-0.101745381951332	0.0564786903560162	-0.133186295628548
-6.67792797088623	-7.85801362991333	-11.0666580200195	-0.101578250527382	0.0564901418983936	-0.133180558681488
-6.67429351806641	-7.85569190979004	-11.0584850311279	-0.101669102907181	0.0566476359963417	-0.133158832788467
-6.67906379699707	-7.85265970230103	-11.0650148391724	-0.101820565760136	0.0567094832658768	-0.133029043674469
-6.67661142349243	-7.85551738739014	-11.0592746734619	-0.101841785013676	0.0565968491137028	-0.132898792624474
-6.67060995101929	-7.85822296142578	-11.0534791946411	-0.101639993488789	0.056616023182869	-0.132890194654465
-6.66601753234863	-7.85265350341797	-11.0444841384888	-0.10181675106287	0.0566936358809471	-0.132887095212936
-6.66952419281006	-7.85447597503662	-11.0494337081909	-0.1019317060709	0.0568325221538544	-0.132732704281807
-6.66684722900391	-7.85244417190552	-11.0440559387207	-0.101905763149261	0.0567990727722645	-0.132627919316292
-6.66103744506836	-7.85686540603638	-11.0383787155151	-0.101825244724751	0.0566951110959053	-0.132635831832886
-6.65980195999146	-7.85541009902954	-11.0191898345947	-0.10191710293293	0.0567821338772774	-0.13273024559021
-6.66477823257446	-7.85452032089233	-11.023946762085	-0.102011270821095	0.0570300593972206	-0.132572263479233
-6.66373300552368	-7.85542821884155	-11.0227336883545	-0.10193033516407	0.0569072961807251	-0.132554933428764
-6.65944004058838	-7.85872745513916	-11.0190935134888	-0.101904384791851	0.0568906851112843	-0.132533103227615
-6.6557445526123	-7.85756349563599	-11.0103321075439	-0.101833276450634	0.056887049227953	-0.132603719830513
-6.65610980987549	-7.85460090637207	-11.0126171112061	-0.10193333029747	0.0569723062217236	-0.132592618465424
-6.65856742858887	-7.85936403274536	-11.0096006393433	-0.102016635239124	0.0570528693497181	-0.132569447159767
-6.65891647338867	-7.85899257659912	-11.0163545608521	-0.101978696882725	0.0568910203874111	-0.132444083690643
-6.65670013427734	-7.86137247085571	-11.0171213150024	-0.101837657392025	0.0568002462387085	-0.132613867521286
-6.66000986099243	-7.85824012756348	-11.0099515914917	-0.101850792765617	0.0568665936589241	-0.132709175348282
-6.66715002059937	-7.86179876327515	-11.0294513702393	-0.101960740983486	0.0569179430603981	-0.132603168487549
-6.66380739212036	-7.86234378814697	-11.0320749282837	-0.101668886840343	0.0567306689918041	-0.132732197642326
-6.66240119934082	-7.86493062973022	-11.0228443145752	-0.101720750331879	0.0566089153289795	-0.132916674017906
-6.67358112335205	-7.8645133972168	-11.0320072174072	-0.101751677691936	0.0568902790546417	-0.1328966319561
-6.67459535598755	-7.86643218994141	-11.0363340377808	-0.10172363370657	0.0566826574504375	-0.132923513650894
-6.67644166946411	-7.87005662918091	-11.0444259643555	-0.101614274084568	0.0565665923058987	-0.133043572306633
-6.67823505401611	-7.87194013595581	-11.0372323989868	-0.101545669138432	0.0565116368234158	-0.133270025253296
-6.68533277511597	-7.86841440200806	-11.0394554138184	-0.10167146474123	0.0567396469414234	-0.133313521742821
-6.68996810913086	-7.87470245361328	-11.0424604415894	-0.101727150380611	0.0566316246986389	-0.133312568068504
-6.69087696075439	-7.88071537017822	-11.0461959838867	-0.101531349122524	0.056532371789217	-0.133508577942848
-6.68992567062378	-7.8743314743042	-11.0411787033081	-0.101630128920078	0.0565796680748463	-0.133746698498726
-6.69879627227783	-7.87666273117065	-11.051438331604	-0.101687282323837	0.0565836578607559	-0.133738964796066
-6.69715356826782	-7.87557315826416	-11.0531616210938	-0.101584397256374	0.0565114431083202	-0.133803620934486
-6.69952774047852	-7.87766695022583	-11.0513677597046	-0.101582929491997	0.0564283169806004	-0.133951440453529
-6.70248126983643	-7.87524127960205	-11.0533361434937	-0.101688541471958	0.0565037205815315	-0.134067177772522
-6.706787109375	-7.87552690505981	-11.0649814605713	-0.101730607450008	0.0565232299268246	-0.134053334593773
-6.70491790771484	-7.8766975402832	-11.0624198913574	-0.101688250899315	0.05630749091506	-0.134164452552795
-6.70022964477539	-7.87603139877319	-11.0624866485596	-0.101628914475441	0.0562163889408112	-0.134273171424866
-6.70192050933838	-7.87100648880005	-11.0633478164673	-0.101567775011063	0.0562287010252476	-0.134355768561363
-6.70523977279663	-7.86815595626831	-11.0718746185303	-0.101713232696056	0.0563011579215527	-0.134438186883926
-6.70868110656738	-7.87067842483521	-11.0736274719238	-0.101839989423752	0.0561361946165562	-0.134436890482903
-6.70657682418823	-7.87117195129395	-11.0786695480347	-0.101627051830292	0.0560527816414833	-0.134529069066048
-6.70169115066528	-7.86818170547485	-11.0785531997681	-0.101696774363518	0.0560634024441242	-0.134731814265251
-6.7097020149231	-7.86829137802124	-11.0883960723877	-0.101755365729332	0.0562020391225815	-0.134712189435959
-6.70866203308105	-7.86555671691895	-11.0912666320801	-0.101739384233952	0.0560222938656807	-0.134695112705231
-6.7074499130249	-7.86700105667114	-11.090558052063	-0.101537942886353	0.0559534803032875	-0.13484263420105
-6.7038779258728	-7.86731719970703	-11.0771474838257	-0.101710349321365	0.0559711009263992	-0.134983792901039
-6.70922708511353	-7.86439943313599	-11.0945768356323	-0.101755984127522	0.0560444407165051	-0.13495184481144
-6.7045693397522	-7.86556911468506	-11.0909376144409	-0.101638220250607	0.0558417662978172	-0.1349758207798
-6.70506715774536	-7.86634540557861	-11.0889854431152	-0.101476438343525	0.0558867566287518	-0.13520759344101
-6.7070460319519	-7.86333179473877	-11.0963249206543	-0.101590238511562	0.0559564083814621	-0.135156139731407
-6.70905637741089	-7.8639965057373	-11.0947294235229	-0.10144217312336	0.0557743385434151	-0.135153010487556
-6.70432996749878	-7.8671669960022	-11.1037483215332	-0.101260185241699	0.0557172819972038	-0.135209962725639
-6.70287227630615	-7.86593008041382	-11.0950880050659	-0.101309902966022	0.0557327792048454	-0.135301321744919
-6.70705556869507	-7.86393404006958	-11.1071929931641	-0.101269617676735	0.0558253638446331	-0.135232523083687
-6.7089204788208	-7.86922407150269	-11.1167669296265	-0.101115889847279	0.0556714832782745	-0.135156571865082
-6.70213747024536	-7.8713207244873	-11.1091394424438	-0.100930087268353	0.0555749014019966	-0.135371372103691
-6.70632982254028	-7.86823606491089	-11.104434967041	-0.100866325199604	0.0556829310953617	-0.135348707437515
-6.70832395553589	-7.86972141265869	-11.1184015274048	-0.100878588855267	0.0556546859443188	-0.135271906852722
-6.70689678192139	-7.87326860427856	-11.1238374710083	-0.100680790841579	0.0555359832942486	-0.135222136974335
-6.70218133926392	-7.87718057632446	-11.1121616363525	-0.100487992167473	0.0554370433092117	-0.13532267510891
-6.70356464385986	-7.87524557113647	-11.10901927948	-0.100307561457157	0.0555394105613232	-0.135425746440887
-6.70511722564697	-7.87371301651001	-11.1119079589844	-0.100329004228115	0.0556093603372574	-0.135360851883888
-6.70887613296509	-7.8800687789917	-11.1192255020142	-0.10030622035265	0.0555436350405216	-0.135331466794014
-6.70722818374634	-7.88378286361694	-11.1208477020264	-0.100127995014191	0.0554128661751747	-0.135323271155357
-6.7037410736084	-7.88857746124268	-11.1157112121582	-0.0997847989201546	0.0554158315062523	-0.135456502437592
-6.70207691192627	-7.88373184204102	-11.1206035614014	-0.0997992306947708	0.0554251298308373	-0.135530158877373
-6.71089124679565	-7.8891339302063	-11.1283302307129	-0.099803052842617	0.055531807243824	-0.1353989392519
-6.7083683013916	-7.88700246810913	-11.1320171356201	-0.0995529890060425	0.0553483255207539	-0.135353356599808
-6.70629739761353	-7.8926830291748	-11.1371831893921	-0.0993896499276161	0.0552324056625366	-0.135477393865585
-6.705491065979	-7.89109420776367	-11.126953125	-0.0992881879210472	0.0552873499691486	-0.135586991906166
-6.70970964431763	-7.89300203323364	-11.1442155838013	-0.0992599725723267	0.0554530248045921	-0.135439842939377
-6.71045589447021	-7.8978123664856	-11.1493854522705	-0.0992084816098213	0.0552724041044712	-0.135481581091881
-6.71015405654907	-7.8998646736145	-11.1499557495117	-0.0989652499556541	0.055120587348938	-0.135432437062263
-6.70591592788696	-7.90199041366577	-11.1430082321167	-0.0987877920269966	0.0551325902342796	-0.135556116700172
-6.70869398117065	-7.89941930770874	-11.1521635055542	-0.0988011360168457	0.0553252175450325	-0.135552421212196
-6.71120977401733	-7.90582847595215	-11.1562118530273	-0.098775826394558	0.0552584528923035	-0.135459467768669
-6.71277952194214	-7.90885162353516	-11.155517578125	-0.0985379293560982	0.0551685243844986	-0.13547195494175
-6.70892381668091	-7.91035556793213	-11.1482543945313	-0.0984114482998848	0.0551814697682858	-0.135545492172241
-6.71211051940918	-7.90875625610352	-11.1473007202148	-0.0984602198004723	0.0553282834589481	-0.135534137487411
-6.71804618835449	-7.91122341156006	-11.1564998626709	-0.0984279066324234	0.0553804747760296	-0.135449603199959
-6.71492195129395	-7.91649198532104	-11.1625356674194	-0.0983203202486038	0.0553266443312168	-0.13544325530529
-6.71428442001343	-7.91742515563965	-11.1586685180664	-0.098176047205925	0.05523631721735	-0.135495483875275
-6.7153639793396	-7.92016935348511	-11.1575450897217	-0.0981854125857353	0.0553394518792629	-0.135523855686188
-6.72134113311768	-7.92025470733643	-11.1615562438965	-0.0981819108128548	0.055548582226038	-0.135576903820038
-6.72291421890259	-7.92456483840942	-11.1692094802856	-0.0982062965631485	0.0554855465888977	-0.13545173406601
-6.71918106079102	-7.92933797836304	-11.1647539138794	-0.0980240479111671	0.0554380677640438	-0.135546699166298
-6.71910953521729	-7.92563915252686	-11.1675872802734	-0.0980536118149757	0.0555462948977947	-0.135571002960205
-6.72203874588013	-7.92538356781006	-11.1680469512939	-0.0981434509158134	0.055722538381815	-0.135542631149292
-6.72385263442993	-7.92546701431274	-11.1717767715454	-0.0981424003839493	0.0557134859263897	-0.135465279221535
-6.72441577911377	-7.93147134780884	-11.1747636795044	-0.0980948135256767	0.0555858425796032	-0.135497361421585
-6.71480464935303	-7.92808246612549	-11.1678638458252	-0.0980208367109299	0.055617593228817	-0.135596543550491
-6.72153329849243	-7.92641544342041	-11.1721000671387	-0.0981559157371521	0.0557858943939209	-0.135559529066086
-6.72151947021484	-7.92607116699219	-11.1744585037231	-0.098288469016552	0.0558845028281212	-0.135492622852325
-6.72016096115112	-7.92481136322021	-11.186297416687	-0.0982194468379021	0.0558544956147671	-0.135294586420059
-6.71575593948364	-7.92687511444092	-11.1798868179321	-0.098198838531971	0.0556818693876266	-0.135413646697998
-6.71234273910522	-7.92527294158936	-11.1767110824585	-0.0981647744774818	0.0557821691036224	-0.13537161052227
-6.71420431137085	-7.92036008834839	-11.1777334213257	-0.0983023270964623	0.0558452866971493	-0.135388135910034
-6.71735239028931	-7.91680717468262	-11.1808052062988	-0.0984679907560349	0.0560567900538445	-0.135237663984299
-6.71404838562012	-7.92325782775879	-11.176778793335	-0.0984264463186264	0.0558975487947464	-0.135099694132805
-6.70705986022949	-7.92102670669556	-11.1768741607666	-0.0983569175004959	0.0558717548847198	-0.135187029838562
-6.70765924453735	-7.91614580154419	-11.1715354919434	-0.0983953401446342	0.0560347475111485	-0.135182723402977
-6.71178817749023	-7.91377973556519	-11.1706266403198	-0.0985670834779739	0.0561633184552193	-0.13511897623539
-6.70814085006714	-7.91736507415771	-11.1824436187744	-0.0984830409288406	0.0561400353908539	-0.134936839342117
-6.69887208938599	-7.9202823638916	-11.167329788208	-0.0985516235232353	0.0560178123414516	-0.134965479373932
-6.69936513900757	-7.91640710830688	-11.1630668640137	-0.0985110476613045	0.0561792999505997	-0.135094955563545
-6.70114231109619	-7.91513776779175	-11.1695919036865	-0.0986379235982895	0.0563799440860748	-0.134957015514374
-6.69993162155151	-7.91605377197266	-11.1724815368652	-0.0986053198575974	0.0562872514128685	-0.134836852550507
-6.69406652450562	-7.91958951950073	-11.1685657501221	-0.0984865203499794	0.0561942644417286	-0.134845897555351
-6.69113206863403	-7.91671800613403	-11.1661396026611	-0.0984921231865883	0.0563436411321163	-0.134910613298416
-6.69702482223511	-7.91457176208496	-11.1687231063843	-0.09871556609869	0.0564656443893909	-0.134789183735847
-6.69769859313965	-7.92108869552612	-11.1665077209473	-0.0986826866865158	0.0564602613449097	-0.134634166955948
-6.69000625610352	-7.92254114151001	-11.1622734069824	-0.0985779240727425	0.0563496053218842	-0.134687587618828
-6.68869590759277	-7.92024850845337	-11.1653251647949	-0.0985851809382439	0.0564536191523075	-0.13470546901226
-6.69145727157593	-7.91954708099365	-11.157618522644	-0.0987159907817841	0.0566958151757717	-0.134676396846771
-6.69383144378662	-7.92139434814453	-11.1705827713013	-0.0987541750073433	0.0566996186971664	-0.13451623916626
-6.68849611282349	-7.92394304275513	-11.1591835021973	-0.098708800971508	0.0565307475626469	-0.134559750556946
-6.68659162521362	-7.92285299301147	-11.1574230194092	-0.0986656621098518	0.0566581971943378	-0.134644463658333
-6.68709468841553	-7.91953611373901	-11.1528787612915	-0.0988764092326164	0.056781318038702	-0.134553775191307
-6.68960189819336	-7.9238224029541	-11.1613712310791	-0.0988829731941223	0.0568518564105034	-0.134434401988983
-6.68453454971313	-7.92333269119263	-11.1535387039185	-0.0989219769835472	0.0567727722227573	-0.134453311562538
-6.67954874038696	-7.92358350753784	-11.1422166824341	-0.098865695297718	0.0567927844822407	-0.134550824761391
-6.68577480316162	-7.91764783859253	-11.143518447876	-0.0991211161017418	0.0570483841001987	-0.134421557188034
-6.6871280670166	-7.9210000038147	-11.1450223922729	-0.099159948527813	0.0570912323892117	-0.134350791573524
-6.68208885192871	-7.92349529266357	-11.1386442184448	-0.0991473197937012	0.0569418743252754	-0.134330570697784
-6.68096399307251	-7.92298364639282	-11.1320266723633	-0.0991581827402115	0.0570361278951168	-0.134345978498459
-6.68030643463135	-7.91789102554321	-11.1291542053223	-0.0993791744112968	0.0572067946195602	-0.13436983525753
-6.6839427947998	-7.91943216323853	-11.1370754241943	-0.0994396582245827	0.0572749674320221	-0.13414677977562
-6.67865896224976	-7.92027759552002	-11.1304492950439	-0.0995375141501427	0.0571598038077354	-0.134154632687569
-6.67783260345459	-7.91872596740723	-11.1203546524048	-0.0994696095585823	0.0572248473763466	-0.134226575493813
-6.67743730545044	-7.91506910324097	-11.1258134841919	-0.099685050547123	0.0574137009680271	-0.134092569351196
-6.67975854873657	-7.91754198074341	-11.1282634735107	-0.0997697189450264	0.0574246235191822	-0.133948534727097
-6.67514801025391	-7.91720247268677	-11.122953414917	-0.0997417867183685	0.0573581866919994	-0.133894324302673
-6.67051267623901	-7.91460847854614	-11.1170644760132	-0.0997158139944077	0.0573788210749626	-0.13404344022274
-6.67550086975098	-7.91420221328735	-11.1120223999023	-0.0999800562858582	0.0575842186808586	-0.133865341544151
-6.67911815643311	-7.91534090042114	-11.1154479980469	-0.0999838635325432	0.0575930140912533	-0.133757352828979
-6.672203540802	-7.91731309890747	-11.1114568710327	-0.0999966263771057	0.0574247725307941	-0.133751720190048
-6.67100238800049	-7.91750526428223	-11.1097364425659	-0.0999890491366386	0.0574370995163918	-0.133730784058571
-6.67175149917603	-7.9146032333374	-11.1005573272705	-0.100063197314739	0.0576109103858471	-0.133791878819466
-6.67677640914917	-7.91376256942749	-11.1136693954468	-0.100150048732758	0.0577029883861542	-0.133615761995316
-6.67531871795654	-7.91501140594482	-11.1096563339233	-0.100006967782974	0.0575996115803719	-0.133544862270355
-6.6687331199646	-7.91766786575317	-11.1148462295532	-0.100030176341534	0.0575413443148136	-0.133561030030251
-6.67208385467529	-7.91912364959717	-11.1028366088867	-0.100047022104263	0.0576307214796543	-0.133620157837868
-6.67354774475098	-7.91562128067017	-11.1041269302368	-0.100161850452423	0.0577832870185375	-0.133522436022758
-6.67609786987305	-7.91701984405518	-11.1101856231689	-0.100121699273586	0.0577690713107586	-0.133424669504166
-6.67402219772339	-7.91952562332153	-11.1074485778809	-0.100062035024166	0.0576268061995506	-0.133410736918449
-6.67413568496704	-7.92179155349731	-11.1065301895142	-0.0999375656247139	0.0576210804283619	-0.133478328585625
-6.6723575592041	-7.9202299118042	-11.1021318435669	-0.0999427661299706	0.0576624162495136	-0.133522272109985
-6.68066072463989	-7.92190885543823	-11.112229347229	-0.10005859285593	0.057864386588335	-0.133438229560852
-6.67874479293823	-7.92473888397217	-11.1085481643677	-0.100000232458115	0.0577205866575241	-0.133360758423805
-6.68122577667236	-7.92962646484375	-11.111515045166	-0.0998995751142502	0.0575877614319324	-0.133346170186996
-6.68147277832031	-7.92895793914795	-11.1096057891846	-0.0998358801007271	0.0576025880873203	-0.13348101079464
-6.6830906867981	-7.92623662948608	-11.1064443588257	-0.0997845903038979	0.0577149875462055	-0.133480235934258
-6.69098424911499	-7.92694854736328	-11.1262531280518	-0.0998287349939346	0.0576372519135475	-0.133354470133781
-6.68830060958862	-7.93176412582397	-11.1214666366577	-0.0996384471654892	0.057458184659481	-0.133343711495399
-6.6891622543335	-7.93174362182617	-11.121488571167	-0.0995992124080658	0.0574296787381172	-0.133510261774063
-6.69170951843262	-7.92919158935547	-11.1198453903198	-0.099517822265625	0.0575291663408279	-0.133515492081642
-6.70105457305908	-7.93094158172607	-11.1364107131958	-0.0996038988232613	0.0574600845575333	-0.1334228515625
-6.70015907287598	-7.93480062484741	-11.1317920684814	-0.0994691699743271	0.0573481619358063	-0.133429810404778
-6.69988250732422	-7.9378547668457	-11.1242084503174	-0.0992630273103714	0.0571625754237175	-0.133566528558731
-6.70512628555298	-7.93705177307129	-11.1290502548218	-0.0992662385106087	0.0572886019945145	-0.133569836616516
-6.70989084243774	-7.93733167648315	-11.1272296905518	-0.0992994159460068	0.057325404137373	-0.133567959070206
-6.7129864692688	-7.94220352172852	-11.1376991271973	-0.0991059169173241	0.057128794491291	-0.133498013019562
-6.71124267578125	-7.94843864440918	-11.1195945739746	-0.0989582389593124	0.0569784045219421	-0.133679896593094
-6.71525907516479	-7.94659185409546	-11.1207094192505	-0.0989054441452026	0.0571838244795799	-0.133727878332138
-6.72370862960815	-7.9501576423645	-11.1258783340454	-0.0989441871643066	0.0571695826947689	-0.133580684661865
-6.72423982620239	-7.95374011993408	-11.1304979324341	-0.0987864285707474	0.0571155101060867	-0.133621782064438
-6.72503805160522	-7.95809268951416	-11.1212511062622	-0.0986448153853416	0.0569715201854706	-0.133707866072655
-6.72302961349487	-7.9601149559021	-11.1159467697144	-0.098575696349144	0.0569741539657116	-0.133873626589775
-6.73502779006958	-7.96003150939941	-11.1256790161133	-0.0986153334379196	0.057068444788456	-0.133786782622337
-6.7348108291626	-7.96610879898071	-11.1239719390869	-0.0984834283590317	0.057004276663065	-0.133773475885391
-6.73720121383667	-7.9703106880188	-11.1262645721436	-0.0983244106173515	0.0568226873874664	-0.133846521377563
-6.73273468017578	-7.97233104705811	-11.1209487915039	-0.0981853753328323	0.0567848384380341	-0.13392162322998
-6.73826265335083	-7.97099590301514	-11.1189336776733	-0.0981128364801407	0.0568667985498905	-0.134025499224663
-6.74429512023926	-7.97433757781982	-11.1231651306152	-0.0981430336833	0.0568772368133068	-0.133951842784882
-6.7483549118042	-7.97853803634644	-11.1320447921753	-0.0980322286486626	0.0567203462123871	-0.134043157100677
-6.74408435821533	-7.98183441162109	-11.1275587081909	-0.097874790430069	0.0565930679440498	-0.134091436862946
-6.74197912216187	-7.98179197311401	-11.1242694854736	-0.0977422222495079	0.056557297706604	-0.134249791502953
-6.74923849105835	-7.98125267028809	-11.1253175735474	-0.0978370532393456	0.0566594824194908	-0.134214848279953
-6.75394439697266	-7.98535919189453	-11.1311845779419	-0.0977564379572868	0.0566832274198532	-0.134173110127449
-6.75634622573853	-7.98714733123779	-11.1375532150269	-0.0976236015558243	0.0564803071320057	-0.134235307574272
-6.75193023681641	-7.99144077301025	-11.1239814758301	-0.0975609421730042	0.0564323626458645	-0.134293094277382
-6.75608110427856	-7.99353170394897	-11.1248235702515	-0.0974341183900833	0.0564240887761116	-0.134440466761589
-6.7581787109375	-7.98967885971069	-11.1284103393555	-0.0974949225783348	0.0565132461488247	-0.134423181414604
-6.76758480072021	-7.99473476409912	-11.1269445419312	-0.0974352136254311	0.0564454346895218	-0.134402945637703
-6.76434135437012	-7.99536180496216	-11.1293125152588	-0.0973046943545341	0.0562488622963429	-0.13443897664547
-6.76467514038086	-7.99585580825806	-11.1274461746216	-0.0971745103597641	0.0563039034605026	-0.134586066007614
-6.7670202255249	-7.99393367767334	-11.1320505142212	-0.0973285436630249	0.0564080625772476	-0.134624272584915
-6.77220773696899	-7.99916458129883	-11.1423635482788	-0.0972653329372406	0.0563622675836086	-0.134569853544235
-6.76962184906006	-8.00054931640625	-11.1445236206055	-0.0971365198493004	0.0562540702521801	-0.134643405675888
-6.76997947692871	-8.00007820129395	-11.1478986740112	-0.0969513207674026	0.0561825260519981	-0.134806871414185
-6.77072477340698	-7.99767923355103	-11.1425085067749	-0.096991129219532	0.0562253594398499	-0.134951621294022
-6.77766370773315	-8.00229167938232	-11.1605958938599	-0.0969698205590248	0.0562946982681751	-0.134840115904808
-6.77179384231567	-8.00364398956299	-11.1631536483765	-0.0969117134809494	0.0561090633273125	-0.134889766573906
-6.76802825927734	-8.0062141418457	-11.1635007858276	-0.0967082381248474	0.0560381151735783	-0.13501213490963
-6.76729583740234	-8.00216293334961	-11.1647701263428	-0.0967307463288307	0.0561441034078598	-0.135136798024178
-6.77376556396484	-8.00282573699951	-11.1718606948853	-0.0967962443828583	0.0562753789126873	-0.135134801268578
-6.77031898498535	-8.00462818145752	-11.1746616363525	-0.0967447012662888	0.0560708902776241	-0.135072559118271
-6.76457071304321	-8.00612926483154	-11.1739702224731	-0.096612960100174	0.0560194104909897	-0.135234862565994
-6.76284074783325	-7.99749088287354	-11.1713809967041	-0.0967053920030594	0.0561379045248032	-0.135327562689781
-6.76448154449463	-8.00395393371582	-11.1771297454834	-0.096764825284481	0.0562465153634548	-0.135300189256668
-6.7624397277832	-8.00046920776367	-11.1803922653198	-0.0967152342200279	0.0561829246580601	-0.135228872299194
-6.75683259963989	-8.0016040802002	-11.1762609481812	-0.0966296344995499	0.0560463629662991	-0.135391056537628
-6.75629043579102	-7.9969596862793	-11.1726560592651	-0.0967801287770271	0.056200884282589	-0.135471940040588
-6.75870656967163	-7.99711608886719	-11.1865758895874	-0.0967942997813225	0.0562333017587662	-0.135355263948441
-6.75258731842041	-7.99499082565308	-11.1804800033569	-0.0968151018023491	0.0561084672808647	-0.135340541601181
-6.74837446212769	-7.99249649047852	-11.1765422821045	-0.0967433750629425	0.0560940317809582	-0.135479465126991
-6.74700736999512	-7.98821544647217	-11.1782121658325	-0.096877321600914	0.0562483482062817	-0.135484918951988
-6.74920892715454	-7.98250722885132	-11.1805429458618	-0.0969052836298943	0.0561971627175808	-0.135422721505165
-6.74686193466187	-7.98308134078979	-11.1839351654053	-0.0969725027680397	0.0560796521604061	-0.135410115122795
-6.74445152282715	-7.98359489440918	-11.1787900924683	-0.0968357920646667	0.055984865874052	-0.13544487953186
-6.73863363265991	-7.98142957687378	-11.1761713027954	-0.0969981476664543	0.0559499673545361	-0.135585904121399
-6.73949575424194	-7.97651052474976	-11.1759977340698	-0.0970272645354271	0.0561297126114368	-0.135604187846184
-6.74316883087158	-7.97851467132568	-11.176609992981	-0.0971271991729736	0.0560847222805023	-0.13554148375988
-6.73637771606445	-7.97704887390137	-11.1790494918823	-0.0970581099390984	0.0559888854622841	-0.135622888803482
-6.73369312286377	-7.9761791229248	-11.1652393341064	-0.0970923900604248	0.0559179782867432	-0.1358422935009
-6.73632049560547	-7.97501945495605	-11.1650533676147	-0.0973063111305237	0.0561363585293293	-0.135884791612625
-6.74041986465454	-7.97324085235596	-11.1695461273193	-0.0973224490880966	0.0561547689139843	-0.135919868946075
-6.74078702926636	-7.97324752807617	-11.1723184585571	-0.0973678380250931	0.0561143197119236	-0.135941222310066
-6.73897981643677	-7.97579145431519	-11.1575946807861	-0.0972980782389641	0.056053351610899	-0.136103302240372
-6.73401832580566	-7.97265720367432	-11.1574440002441	-0.0973295345902443	0.0560010671615601	-0.13623808324337
-6.73890399932861	-7.97135639190674	-11.1526575088501	-0.0974900349974632	0.0561792366206646	-0.13634580373764
-6.74478626251221	-7.96903800964355	-11.1516628265381	-0.0976123437285423	0.0562282130122185	-0.136360079050064
-6.74595785140991	-7.97233724594116	-11.1562566757202	-0.097552627325058	0.0560493990778923	-0.136432111263275
-6.74100065231323	-7.96912336349487	-11.1413307189941	-0.0975505709648132	0.0559117719531059	-0.136691406369209
-6.74679613113403	-7.96470403671265	-11.1445064544678	-0.0976872742176056	0.0560883246362209	-0.136786833405495
-6.74754571914673	-7.96416330337524	-11.147216796875	-0.0978176966309547	0.0560157857835293	-0.136809065937996
-6.74848079681396	-7.96640491485596	-11.1438522338867	-0.0977687761187553	0.0558630041778088	-0.137012004852295
-6.74833679199219	-7.96436929702759	-11.1359186172485	-0.0978691726922989	0.0558856092393398	-0.137211516499519
-6.75665044784546	-7.960777759552	-11.1406173706055	-0.0979564785957336	0.0559377372264862	-0.137314066290855
-6.75651884078979	-7.96152353286743	-11.1411352157593	-0.0980056896805763	0.0557714104652405	-0.137404337525368
-6.75269269943237	-7.96653985977173	-11.1370830535889	-0.0979321300983429	0.0556165166199207	-0.137711346149445
-6.75455904006958	-7.95996856689453	-11.1376419067383	-0.098114050924778	0.0557460747659206	-0.137888550758362
-6.76398658752441	-7.96033477783203	-11.1370525360107	-0.0982855409383774	0.055676057934761	-0.137975320219994
-6.76306009292603	-7.96319341659546	-11.1367588043213	-0.098161555826664	0.0555281266570091	-0.13817685842514
-6.76714897155762	-7.96520757675171	-11.1321783065796	-0.0981294214725494	0.0554337725043297	-0.138485983014107
-6.77420473098755	-7.96287631988525	-11.1300420761108	-0.0982561856508255	0.0556175597012043	-0.138646677136421
-6.78029441833496	-7.96464109420776	-11.1401414871216	-0.0982812494039536	0.0555224306881428	-0.138776794075966
-6.78268051147461	-7.96719074249268	-11.1376810073853	-0.0981970578432083	0.055379893630743	-0.139016106724739
-6.78433036804199	-7.96946001052856	-11.1256055831909	-0.0982871204614639	0.0553134605288506	-0.139384433627129
-6.79186010360718	-7.97109460830688	-11.1353511810303	-0.0983579009771347	0.0554284490644932	-0.139479726552963
-6.79997253417969	-7.97356510162354	-11.144229888916	-0.0983653292059898	0.0553691387176514	-0.139686226844788
-6.80170106887817	-7.97841024398804	-11.1375675201416	-0.0983244851231575	0.0552627593278885	-0.139876276254654
-6.80275583267212	-7.97588348388672	-11.1318778991699	-0.0982966348528862	0.0551558881998062	-0.140229150652885
-6.8106050491333	-7.97519302368164	-11.1379709243774	-0.0983706340193748	0.0552549809217453	-0.140452742576599
-6.81936836242676	-7.97811079025269	-11.1412057876587	-0.0985172167420387	0.0552587285637856	-0.14054162800312
-6.8228006362915	-7.97908401489258	-11.1461887359619	-0.0984295159578323	0.0551094561815262	-0.140730902552605
-6.82594347000122	-7.98123168945313	-11.1549062728882	-0.0983453318476677	0.0548963584005833	-0.141004845499992
-6.82508897781372	-7.97922372817993	-11.1463756561279	-0.0983365327119827	0.0548335611820221	-0.141315028071404
-6.83745908737183	-7.97614192962646	-11.156964302063	-0.0984828472137451	0.0549086853861809	-0.141432642936707
-6.84017515182495	-7.97913694381714	-11.1686849594116	-0.0984855890274048	0.0547543838620186	-0.141618624329567
-6.84626960754395	-7.98411846160889	-11.1684370040894	-0.0984035208821297	0.0546145550906658	-0.141821146011353
-6.84687852859497	-7.98306512832642	-11.1681690216064	-0.0984168127179146	0.0544988065958023	-0.142104923725128
-6.8525128364563	-7.98045682907104	-11.1674747467041	-0.0984383970499039	0.0545774661004543	-0.142285764217377
-6.85823822021484	-7.97847509384155	-11.1836423873901	-0.0985703244805336	0.0544608496129513	-0.142320111393929
-6.86167430877686	-7.98389053344727	-11.1810331344604	-0.0983825325965881	0.0543121583759785	-0.142591163516045
-6.85751819610596	-7.98343706130981	-11.1857738494873	-0.0984097495675087	0.0542292669415474	-0.142744332551956
-6.8656644821167	-7.98096704483032	-11.1838188171387	-0.0984315201640129	0.0543422661721706	-0.142976880073547
-6.87327480316162	-7.98171234130859	-11.1866855621338	-0.0986005738377571	0.0543589256703854	-0.143087193369865
-6.87812471389771	-7.9837965965271	-11.1914358139038	-0.0985237658023834	0.0542516484856606	-0.143137395381927
-6.874183177948	-7.98609685897827	-11.195821762085	-0.0984924212098122	0.0540874004364014	-0.143336445093155
-6.87288427352905	-7.98229122161865	-11.184380531311	-0.098480224609375	0.0541353821754456	-0.143527179956436
-6.87917232513428	-7.98249483108521	-11.1861209869385	-0.098601907491684	0.0541784800589085	-0.143711894750595
-6.88284063339233	-7.98011827468872	-11.198712348938	-0.0986702516674995	0.0542656593024731	-0.143752962350845
-6.88493251800537	-7.98176145553589	-11.1993389129639	-0.0985797047615051	0.0540401674807072	-0.143862277269363
-6.87793111801147	-7.98080348968506	-11.1994762420654	-0.0985505282878876	0.053935844451189	-0.144017234444618
-6.87618684768677	-7.97982311248779	-11.1976289749146	-0.0985900983214378	0.0539195761084557	-0.144242182374001
-6.88177156448364	-7.97663259506226	-11.2036390304565	-0.0988031104207039	0.0540789403021336	-0.144272074103355
-6.88589382171631	-7.97696685791016	-11.2083759307861	-0.0987657532095909	0.0539689511060715	-0.144305184483528
-6.88272714614868	-7.97644233703613	-11.213342666626	-0.0987942516803741	0.0537647306919098	-0.14446085691452
-6.87925243377686	-7.9758734703064	-11.2142496109009	-0.0987133681774139	0.0536680892109871	-0.144555479288101
-6.87966012954712	-7.97185087203979	-11.2077608108521	-0.0989192649722099	0.0537730641663074	-0.144774124026299
-6.88501739501953	-7.97034311294556	-11.2189340591431	-0.098956897854805	0.0538029298186302	-0.144710332155228
-6.88354539871216	-7.97201061248779	-11.2137670516968	-0.0989511087536812	0.0536370575428009	-0.14483368396759
-6.87948274612427	-7.97005653381348	-11.2130680084229	-0.0989004597067833	0.0535816662013531	-0.145013883709908
-6.88037395477295	-7.96806907653809	-11.2054653167725	-0.0990154817700386	0.053602859377861	-0.145157352089882
-6.88461208343506	-7.96828651428223	-11.2142305374146	-0.0991614162921906	0.0536837317049503	-0.14514422416687
-6.88392925262451	-7.96898126602173	-11.223126411438	-0.0991587787866592	0.0535499751567841	-0.145222753286362
-6.87758016586304	-7.96590042114258	-11.2113094329834	-0.0990843027830124	0.0534570626914501	-0.145347699522972
-6.87970018386841	-7.96137523651123	-11.2196416854858	-0.0992822498083115	0.0535308569669724	-0.145444735884666
-6.88406896591187	-7.96067762374878	-11.2288026809692	-0.0993774756789207	0.0535453781485558	-0.145518764853477
-6.88747358322144	-7.96054077148438	-11.2290201187134	-0.0994107350707054	0.0533807054162025	-0.145556822419167
-6.88359403610229	-7.96187019348145	-11.2339820861816	-0.0993610024452209	0.0531761050224304	-0.145672127604485
-6.87873888015747	-7.96010303497314	-11.2313299179077	-0.0994621440768242	0.0531760603189468	-0.145935997366905
-6.88301801681519	-7.95511531829834	-11.2284164428711	-0.0994610786437988	0.0532191246747971	-0.145983889698982
-6.89180946350098	-7.95433664321899	-11.2389068603516	-0.0995479747653008	0.0532053709030151	-0.146132588386536
-6.89161920547485	-7.95374774932861	-11.2517385482788	-0.0996072590351105	0.0530237145721912	-0.146132871508598
-6.89062309265137	-7.95646715164185	-11.2527379989624	-0.0994910895824432	0.0527973882853985	-0.146332636475563
-6.89114332199097	-7.95119524002075	-11.2608442306519	-0.0995393916964531	0.0527193918824196	-0.146608397364616
-6.89827442169189	-7.95230102539063	-11.2601165771484	-0.0996314585208893	0.0527557358145714	-0.146702080965042
-6.90903854370117	-7.94914865493774	-11.2765140533447	-0.0997096076607704	0.0527062863111496	-0.146761059761047
-6.9076247215271	-7.95385074615479	-11.2784481048584	-0.0995949879288673	0.0525118708610535	-0.146883815526962
-6.90755128860474	-7.95705604553223	-11.2797384262085	-0.0995118692517281	0.0522517785429955	-0.147178843617439
-6.91229438781738	-7.95462846755981	-11.2841577529907	-0.0995467975735664	0.0523261539638042	-0.147343456745148
-6.92015504837036	-7.9548544883728	-11.2909574508667	-0.0996977686882019	0.0523275062441826	-0.147500678896904
-6.92641830444336	-7.95782470703125	-11.2975435256958	-0.0996520593762398	0.0521826706826687	-0.147522255778313
-6.92693901062012	-7.96147966384888	-11.2979803085327	-0.0995591059327126	0.051932442933321	-0.147827938199043
-6.92957210540771	-7.95878410339355	-11.2991161346436	-0.0995728969573975	0.0520258843898773	-0.148064389824867
-6.93915939331055	-7.9626669883728	-11.3098726272583	-0.099702924489975	0.052003987133503	-0.148188039660454
-6.93828344345093	-7.96236848831177	-11.3204679489136	-0.0996833294630051	0.0519701056182384	-0.148245081305504
-6.9406886100769	-7.96998977661133	-11.327657699585	-0.099631667137146	0.051749724894762	-0.148413449525833
-6.93978023529053	-7.96534633636475	-11.3227548599243	-0.0996144339442253	0.0517153702676296	-0.148677572607994
-6.94998073577881	-7.96457195281982	-11.3300256729126	-0.0997893810272217	0.0518055483698845	-0.148739755153656
-6.95056247711182	-7.96441841125488	-11.3414459228516	-0.0998368114233017	0.0517220944166183	-0.148828610777855
-6.95282459259033	-7.96897602081299	-11.3435659408569	-0.0997322425246239	0.0515520684421062	-0.148976966738701
-6.94459247589111	-7.9714298248291	-11.347767829895	-0.0998019427061081	0.0514241456985474	-0.149228557944298
-6.95163059234619	-7.96689558029175	-11.3473873138428	-0.0998918414115906	0.0515727326273918	-0.14936375617981
-6.95224475860596	-7.96627569198608	-11.3599033355713	-0.100049220025539	0.0515198297798634	-0.149376273155212
-6.95012903213501	-7.96657037734985	-11.3628997802734	-0.100060611963272	0.0513578876852989	-0.14951303601265
-6.94781637191772	-7.96601009368896	-11.3635358810425	-0.100144132971764	0.051225695759058	-0.149683326482773
-6.95301008224487	-7.96533060073853	-11.3651123046875	-0.100292861461639	0.0513425767421722	-0.149912640452385
-6.95538234710693	-7.96068096160889	-11.3741874694824	-0.100473992526531	0.0514069609344006	-0.149908140301704
-6.95441961288452	-7.96176958084106	-11.3826084136963	-0.100470088422298	0.0512391328811646	-0.149946749210358
-6.94834852218628	-7.95916938781738	-11.3772563934326	-0.100467823445797	0.0510389842092991	-0.150150910019875
-6.94663906097412	-7.95582485198975	-11.3706550598145	-0.100667662918568	0.0510449558496475	-0.150247648358345
-6.94640827178955	-7.95605707168579	-11.373161315918	-0.100847162306309	0.0511408559978008	-0.150337308645248
-6.95001173019409	-7.95092439651489	-11.3809108734131	-0.101025089621544	0.0512230955064297	-0.150305807590485
-6.95039033889771	-7.95255470275879	-11.3872880935669	-0.101069234311581	0.0510803423821926	-0.150309935212135
-6.94666719436646	-7.95197916030884	-11.3856992721558	-0.101137548685074	0.0509533435106277	-0.150386705994606
-6.94052410125732	-7.95000982284546	-11.3783149719238	-0.101130947470665	0.0509673766791821	-0.150542005896568
-6.9409556388855	-7.94395971298218	-11.3820323944092	-0.101259976625443	0.050995159894228	-0.1506187915802
-6.94579601287842	-7.94433069229126	-11.3911018371582	-0.101435981690884	0.0510155037045479	-0.150526389479637
-6.946204662323	-7.94094038009644	-11.3941717147827	-0.101346366107464	0.0509663186967373	-0.150473549962044
-6.94259119033813	-7.94318151473999	-11.3939914703369	-0.10126855969429	0.0508300699293613	-0.150589436292648
-6.94111061096191	-7.94216394424438	-11.3860378265381	-0.101331636309624	0.0507926382124424	-0.150737702846527
-6.94394826889038	-7.93803739547729	-11.3935298919678	-0.101479023694992	0.0509398877620697	-0.150664955377579
-6.94877862930298	-7.93978500366211	-11.4001703262329	-0.101598836481571	0.0509204939007759	-0.150658935308456
-6.94701385498047	-7.9372730255127	-11.4008102416992	-0.101447969675064	0.0508249215781689	-0.150655880570412
-6.94114923477173	-7.94094610214233	-11.3958892822266	-0.101477704942226	0.0507782846689224	-0.150825873017311
-6.94414567947388	-7.93361616134644	-11.3992366790771	-0.101632811129093	0.0509602203965187	-0.150829866528511
-6.94891500473022	-7.9401798248291	-11.4031848907471	-0.101812787353992	0.0509674996137619	-0.150834575295448
-6.94477462768555	-7.94136333465576	-11.3989658355713	-0.101854458451271	0.0508900694549084	-0.150870472192764
-6.94215488433838	-7.94055938720703	-11.3948802947998	-0.101891160011292	0.0507989637553692	-0.150996148586273
-6.93751621246338	-7.93608093261719	-11.3921070098877	-0.101977035403252	0.050864826887846	-0.151127845048904
-6.94452142715454	-7.93493509292603	-11.3914670944214	-0.102151684463024	0.0509960725903511	-0.151159361004829
-6.94620037078857	-7.93466806411743	-11.4007720947266	-0.10222227871418	0.0509944409132004	-0.151135370135307
-6.9444727897644	-7.93335390090942	-11.4018220901489	-0.102254629135132	0.0509149394929409	-0.151091918349266
-6.93767642974854	-7.92903804779053	-11.3882989883423	-0.10224399715662	0.0508294403553009	-0.151241824030876
-6.94089937210083	-7.92262935638428	-11.391263961792	-0.102370753884315	0.0510199815034866	-0.151278048753738
-6.9387903213501	-7.91990423202515	-11.393159866333	-0.102587662637234	0.0509983487427235	-0.151168197393417
-6.93706464767456	-7.91871500015259	-11.3931674957275	-0.102472297847271	0.0509601980447769	-0.151225477457047
-6.92852210998535	-7.91565990447998	-11.3878622055054	-0.102557376027107	0.0508733093738556	-0.151337921619415
-6.93028116226196	-7.91273164749146	-11.390962600708	-0.102581843733788	0.0510096736252308	-0.151438027620316
-6.93482780456543	-7.90678358078003	-11.3920974731445	-0.102724805474281	0.0511345490813255	-0.151401162147522
-6.93290901184082	-7.91099452972412	-11.3914356231689	-0.102680817246437	0.0510493442416191	-0.151379927992821
-6.92385673522949	-7.9093074798584	-11.3837461471558	-0.102664776146412	0.0509967915713787	-0.151589930057526
-6.928062915802	-7.90673351287842	-11.3799428939819	-0.102781504392624	0.0512103587388992	-0.151578441262245
-6.92413377761841	-7.90841388702393	-11.3776683807373	-0.102888062596321	0.0513701513409615	-0.151547685265541
-6.92222547531128	-7.91042280197144	-11.3801116943359	-0.102819859981537	0.0512596741318703	-0.151563212275505
-6.91566371917725	-7.90989112854004	-11.3634071350098	-0.10290652513504	0.0512492470443249	-0.151698067784309
-6.91902828216553	-7.90604829788208	-11.3640279769897	-0.10291613638401	0.0514673553407192	-0.151703327894211
-6.92030334472656	-7.90421867370605	-11.365460395813	-0.103079274296761	0.0515558123588562	-0.151593923568726
-6.91633367538452	-7.90676164627075	-11.3607015609741	-0.103003084659576	0.0514393225312233	-0.151645913720131
-6.9110860824585	-7.90818500518799	-11.3536748886108	-0.103105053305626	0.0514106005430222	-0.151701271533966
-6.91031885147095	-7.90229940414429	-11.3480167388916	-0.103132359683514	0.0515161082148552	-0.151738703250885
-6.91423177719116	-7.89584541320801	-11.3489084243774	-0.103352725505829	0.0516981594264507	-0.151725709438324
-6.9157772064209	-7.89827585220337	-11.3483142852783	-0.103351771831512	0.0516074821352959	-0.151631012558937
-6.90637826919556	-7.89555263519287	-11.3423271179199	-0.103258922696114	0.0514812618494034	-0.151750788092613
-6.9084529876709	-7.89074850082397	-11.3438835144043	-0.103407382965088	0.0516188889741898	-0.151875197887421
-6.90955543518066	-7.88908720016479	-11.3451681137085	-0.10360237210989	0.0516920424997807	-0.151837646961212
-6.91077423095703	-7.88840770721436	-11.3538551330566	-0.103478215634823	0.0515794940292835	-0.151843622326851
-6.90714502334595	-7.89072751998901	-11.3363466262817	-0.103505171835423	0.0514230914413929	-0.15203121304512
-6.90653657913208	-7.88478946685791	-11.3474807739258	-0.103498972952366	0.0515647307038307	-0.152135163545609
-6.91463899612427	-7.8833441734314	-11.3456773757935	-0.103601105511189	0.051621325314045	-0.1522087007761
-6.91651153564453	-7.88533544540405	-11.349835395813	-0.103694215416908	0.0517088323831558	-0.152237474918365
-6.91802215576172	-7.88847684860229	-11.3500833511353	-0.103664509952068	0.0516094751656055	-0.152289211750031
-6.91138982772827	-7.89193344116211	-11.3453025817871	-0.103595577180386	0.0515032410621643	-0.152485713362694
-6.91821622848511	-7.88947200775146	-11.347225189209	-0.103602468967438	0.0517242066562176	-0.152560845017433
-6.91924285888672	-7.88891696929932	-11.3419313430786	-0.103761769831181	0.0518644712865353	-0.152567207813263
-6.92256927490234	-7.89085626602173	-11.3534555435181	-0.103701956570148	0.0516844131052494	-0.152539640665054
-6.91740989685059	-7.89417219161987	-11.3418598175049	-0.10369011759758	0.0517056621611118	-0.15266241133213
-6.92422914505005	-7.89389705657959	-11.3335666656494	-0.10370609909296	0.0518676228821278	-0.152808651328087
-6.92492055892944	-7.89320707321167	-11.346848487854	-0.103823639452457	0.0519182235002518	-0.15273804962635
-6.92582321166992	-7.89806413650513	-11.3550424575806	-0.103763721883297	0.0517918579280376	-0.152807235717773
-6.91966819763184	-7.89559364318848	-11.344446182251	-0.103732496500015	0.0517586767673492	-0.152929484844208
-6.92453384399414	-7.8923168182373	-11.34947681427	-0.103862263262272	0.0518161319196224	-0.152951285243034
-6.92729330062866	-7.89470672607422	-11.3618497848511	-0.103864476084709	0.0517674647271633	-0.152980327606201
-6.92829132080078	-7.89734935760498	-11.3527040481567	-0.103770956397057	0.0516360402107239	-0.152989208698273
-6.92016410827637	-7.89440584182739	-11.362190246582	-0.103668130934238	0.0516153797507286	-0.153183907270432
-6.92725133895874	-7.89022827148438	-11.3640947341919	-0.103811249136925	0.0517156086862087	-0.153298452496529
-6.93004941940308	-7.89449644088745	-11.3647441864014	-0.103893585503101	0.0516539178788662	-0.153272971510887
-6.93049716949463	-7.89289140701294	-11.3759288787842	-0.103728160262108	0.0515002384781837	-0.153337970376015
-6.92454051971436	-7.8935284614563	-11.3663444519043	-0.103725500404835	0.051392063498497	-0.153467953205109
-6.93050813674927	-7.89366006851196	-11.3655433654785	-0.1037777364254	0.0515621080994606	-0.153639644384384
-6.93419170379639	-7.89212465286255	-11.3852872848511	-0.10378785431385	0.0515495166182518	-0.153542220592499
-6.93416929244995	-7.89772605895996	-11.36647605896	-0.103662900626659	0.0513631701469421	-0.153691604733467
-6.93084812164307	-7.89620733261108	-11.3629026412964	-0.103605054318905	0.0513457581400871	-0.153812244534492
-6.93408823013306	-7.89703273773193	-11.3686437606812	-0.103662766516209	0.0512920767068863	-0.153863027691841
-6.9419960975647	-7.89783096313477	-11.379919052124	-0.103768058121204	0.0514662638306618	-0.153837218880653
-6.94387245178223	-7.90228748321533	-11.376353263855	-0.103638388216496	0.0513403080403805	-0.153871789574623
-6.94233894348145	-7.90307855606079	-11.3766622543335	-0.103521153330803	0.0511799305677414	-0.154008328914642
-6.94195079803467	-7.90417146682739	-11.3735446929932	-0.103537514805794	0.0512231923639774	-0.154109224677086
-6.94670677185059	-7.90261650085449	-11.3741436004639	-0.103588692843914	0.051303394138813	-0.15415196120739
-6.95173263549805	-7.90464210510254	-11.3844614028931	-0.103537872433662	0.0512057468295097	-0.154056146740913
-6.9474196434021	-7.9081335067749	-11.3800439834595	-0.103458024561405	0.0510210990905762	-0.154205948114395
-6.94750547409058	-7.90851068496704	-11.3779325485229	-0.103391371667385	0.0510674379765987	-0.154367208480835
-6.9521861076355	-7.90545749664307	-11.382137298584	-0.103570871055126	0.0511686578392982	-0.154283553361893
-6.95459127426147	-7.90764856338501	-11.3864345550537	-0.103516601026058	0.0510259382426739	-0.154296889901161
-6.9517240524292	-7.90927648544312	-11.3902597427368	-0.103489570319653	0.0508575327694416	-0.154395893216133
-6.94587898254395	-7.90865421295166	-11.3863258361816	-0.103431485593319	0.0507867783308029	-0.154546424746513
-6.95044565200806	-7.904212474823	-11.3821334838867	-0.103576183319092	0.0508240051567554	-0.154538363218307
-6.95462226867676	-7.90108060836792	-11.3906230926514	-0.103609547019005	0.0509314052760601	-0.154523894190788
-6.95258522033691	-7.90428066253662	-11.3906545639038	-0.103571683168411	0.0507515482604504	-0.154520109295845
-6.94955444335938	-7.9071216583252	-11.387565612793	-0.103486865758896	0.0505799129605293	-0.154539227485657
-6.94594287872314	-7.9027419090271	-11.3845815658569	-0.10355169326067	0.0506736598908901	-0.154675140976906
-6.94856691360474	-7.89809131622314	-11.3781337738037	-0.103723622858524	0.050787128508091	-0.154579550027847
-6.95087099075317	-7.89805316925049	-11.3839483261108	-0.103763706982136	0.050712838768959	-0.154480144381523
-6.94739961624146	-7.8991060256958	-11.3864126205444	-0.103762991726398	0.0505698211491108	-0.154354110360146
-6.94352149963379	-7.90105247497559	-11.3846874237061	-0.103686660528183	0.0504553839564323	-0.15442855656147
-6.9399585723877	-7.89534950256348	-11.3821487426758	-0.103828936815262	0.050563994795084	-0.154446169734001
-6.94478321075439	-7.89745855331421	-11.3830451965332	-0.103898860514164	0.0506692193448544	-0.154282763600349
-6.94406938552856	-7.89473009109497	-11.3905210494995	-0.103854537010193	0.0504802316427231	-0.154169395565987
-6.93774271011353	-7.89868879318237	-11.3835983276367	-0.103734895586967	0.0503516271710396	-0.154163107275963
-6.93167972564697	-7.89388179779053	-11.3793268203735	-0.103763729333878	0.0503428913652897	-0.154224097728729
-6.93726491928101	-7.89064455032349	-11.3914813995361	-0.103889815509319	0.0504465065896511	-0.154139176011086
-6.93581438064575	-7.89387130737305	-11.3930768966675	-0.103876635432243	0.0503938011825085	-0.154058933258057
-6.93522691726685	-7.89471530914307	-11.3986253738403	-0.103772722184658	0.0502243191003799	-0.153956681489944
-6.9331431388855	-7.89710474014282	-11.399073600769	-0.10371021926403	0.050070870667696	-0.15408943593502
-6.92878580093384	-7.89374160766602	-11.3904209136963	-0.10373117774725	0.0501225553452969	-0.154110342264175
-6.93406391143799	-7.89417743682861	-11.3963842391968	-0.103694520890713	0.0501239039003849	-0.154128521680832
-6.93726301193237	-7.89171886444092	-11.406023979187	-0.103768110275269	0.0502385310828686	-0.154034987092018
-6.94088649749756	-7.89682769775391	-11.4020586013794	-0.103710897266865	0.0501169301569462	-0.153999492526054
-6.93462324142456	-7.89847612380981	-11.3995876312256	-0.103587493300438	0.0498847775161266	-0.154082387685776
-6.93572330474854	-7.89995718002319	-11.3980503082275	-0.103629365563393	0.0499452762305737	-0.154121547937393
-6.94213581085205	-7.89681720733643	-11.4021501541138	-0.103658713400364	0.049974899739027	-0.154199972748756
-6.94643020629883	-7.89489078521729	-11.407732963562	-0.103664107620716	0.0500438362360001	-0.154079273343086
-6.94944000244141	-7.90143871307373	-11.4074430465698	-0.103641510009766	0.049764059484005	-0.154087692499161
-6.94678115844727	-7.90219402313232	-11.402925491333	-0.103524170815945	0.0496266484260559	-0.154119625687599
-6.94963407516479	-7.90152263641357	-11.4014129638672	-0.103505000472069	0.0496170558035374	-0.154285073280334
-6.95450019836426	-7.89849281311035	-11.4025735855103	-0.10366977751255	0.0496698170900345	-0.154319867491722
-6.96020650863647	-7.90088987350464	-11.4089851379395	-0.103691622614861	0.0496451780200005	-0.154251515865326
-6.9627571105957	-7.90211629867554	-11.4094305038452	-0.103637337684631	0.0494097135961056	-0.154239073395729
-6.96329212188721	-7.90341329574585	-11.4140968322754	-0.103585883975029	0.0492791831493378	-0.154347524046898
-6.96455335617065	-7.9055700302124	-11.4018907546997	-0.103561192750931	0.0491846911609173	-0.154522821307182
-6.97170305252075	-7.90332651138306	-11.4049634933472	-0.103674367070198	0.0492597632110119	-0.154550760984421
-6.98060131072998	-7.90256690979004	-11.4100761413574	-0.103750571608543	0.049202635884285	-0.154493898153305
-6.98317670822144	-7.90261363983154	-11.4085206985474	-0.103785075247288	0.0490584149956703	-0.154478967189789
-6.98614740371704	-7.90619230270386	-11.4087600708008	-0.10363182425499	0.0488495714962482	-0.154617577791214
-6.98311614990234	-7.90381622314453	-11.4024467468262	-0.103733420372009	0.0488073490560055	-0.154697209596634
-6.99047231674194	-7.90227317810059	-11.4053344726563	-0.103801541030407	0.0488788150250912	-0.154728814959526
-6.99589395523071	-7.90070676803589	-11.4025640487671	-0.103964097797871	0.0488570034503937	-0.154713168740273
-7.00190591812134	-7.9062385559082	-11.4137687683105	-0.103971108794212	0.0486062467098236	-0.154718443751335
-6.99812602996826	-7.90461349487305	-11.4088706970215	-0.103932648897171	0.0484152883291245	-0.154788836836815
-6.9968376159668	-7.9026665687561	-11.4008045196533	-0.103883244097233	0.0483154691755772	-0.154919385910034
-7.00463199615479	-7.8994665145874	-11.3943099975586	-0.104055590927601	0.0483784377574921	-0.155028000473976
-7.00993061065674	-7.8983006477356	-11.4099073410034	-0.104085229337215	0.0483724325895309	-0.154901847243309
-7.01259708404541	-7.90076160430908	-11.4104623794556	-0.104089602828026	0.0480376482009888	-0.155022203922272
-7.00792217254639	-7.89807462692261	-11.4083461761475	-0.104024171829224	0.0478608794510365	-0.155050501227379
-7.00925588607788	-7.8981728553772	-11.4088325500488	-0.104091741144657	0.0478441454470158	-0.155157089233398
-7.0168285369873	-7.89536428451538	-11.4136161804199	-0.104307129979134	0.0478585325181484	-0.155070945620537
-7.01987600326538	-7.89752149581909	-11.4130811691284	-0.104260481894016	0.0476498082280159	-0.154987961053848
-7.01582193374634	-7.89753818511963	-11.4125118255615	-0.104135237634182	0.047311007976532	-0.155036240816116
-7.01707124710083	-7.9003963470459	-11.416974067688	-0.104110337793827	0.0472808070480824	-0.155043914914131
-7.01800775527954	-7.89572668075562	-11.414155960083	-0.104249626398087	0.0473280437290668	-0.155061632394791
-7.02342796325684	-7.89706325531006	-11.419677734375	-0.10425890237093	0.0472468584775925	-0.15493144094944
-7.02461385726929	-7.9020619392395	-11.4246549606323	-0.104246988892555	0.0470561534166336	-0.154853269457817
-7.02258920669556	-7.9010534286499	-11.4301509857178	-0.104134418070316	0.0469151623547077	-0.15483695268631
-7.01982021331787	-7.90374517440796	-11.4213714599609	-0.104033872485161	0.0467381961643696	-0.154914304614067
-7.02130937576294	-7.90079355239868	-11.4238395690918	-0.104179106652737	0.0467977821826935	-0.15491758286953
-7.02797937393188	-7.90344619750977	-11.4331130981445	-0.104158490896225	0.0467866212129593	-0.154730305075645
-7.02555131912231	-7.90434694290161	-11.4378719329834	-0.104116052389145	0.0464784912765026	-0.154682621359825
-7.021080493927	-7.90806579589844	-11.4365367889404	-0.103908218443394	0.0463032796978951	-0.15464748442173
-7.02292585372925	-7.90331888198853	-11.4320049285889	-0.10394562035799	0.0463522896170616	-0.154603242874146
-7.0310845375061	-7.90385484695435	-11.4422035217285	-0.103971064090729	0.046327218413353	-0.154488563537598
-7.02565145492554	-7.90911531448364	-11.4415655136108	-0.10390842705965	0.0460654571652412	-0.154423892498016
-7.02667713165283	-7.90945529937744	-11.4410638809204	-0.103765621781349	0.0459368638694286	-0.154434457421303
-7.02397632598877	-7.90849256515503	-11.4419164657593	-0.103777058422565	0.0459936521947384	-0.154404580593109
-7.02941751480103	-7.909499168396	-11.4489154815674	-0.103812038898468	0.0459220483899117	-0.154273837804794
-7.02560615539551	-7.91303157806396	-11.4596920013428	-0.103756979107857	0.0457138977944851	-0.154105111956596
-7.02517318725586	-7.91238737106323	-11.4447984695435	-0.103634372353554	0.0455265268683434	-0.154217094182968
-7.02872037887573	-7.9115891456604	-11.4555311203003	-0.103810988366604	0.0456414893269539	-0.154069676995277
-7.02930212020874	-7.91253852844238	-11.4680395126343	-0.103783160448074	0.0454759709537029	-0.15395525097847
-7.02245283126831	-7.91107606887817	-11.461688041687	-0.103599548339844	0.0452304929494858	-0.153922155499458
-7.02244424819946	-7.91328763961792	-11.4690999984741	-0.103580221533775	0.0451752804219723	-0.153870046138763
-7.02352666854858	-7.90862703323364	-11.4699096679688	-0.103617586195469	0.0451405458152294	-0.153799876570702
-7.0310263633728	-7.90915727615356	-11.4766893386841	-0.103599563241005	0.0450138263404369	-0.153635606169701
-7.02704811096191	-7.91349077224731	-11.4753589630127	-0.103540323674679	0.0447767376899719	-0.153539210557938
-7.02444744110107	-7.91478776931763	-11.4838094711304	-0.103443965315819	0.0446761250495911	-0.153533756732941
-7.02454853057861	-7.90939331054688	-11.4842443466187	-0.103486940264702	0.0446233972907066	-0.153485655784607
-7.02915716171265	-7.90969753265381	-11.4853506088257	-0.10341303050518	0.0447021909058094	-0.153361335396767
-7.02861404418945	-7.9110951423645	-11.4979257583618	-0.103497177362442	0.0444853752851486	-0.153190866112709
-7.0290904045105	-7.91426515579224	-11.4970483779907	-0.103265941143036	0.044291827827692	-0.153208419680595
-7.02751541137695	-7.91389322280884	-11.49436378479	-0.103212274610996	0.0442098714411259	-0.153213903307915
-7.03252267837524	-7.91343784332275	-11.4973287582397	-0.103261932730675	0.0442522577941418	-0.153108477592468
-7.0378098487854	-7.91395473480225	-11.5083684921265	-0.103278823196888	0.0441992841660976	-0.152939423918724
-7.03554058074951	-7.91638851165771	-11.5070142745972	-0.103095978498459	0.0439591817557812	-0.152901872992516
-7.03414630889893	-7.92110013961792	-11.505352973938	-0.103027239441872	0.0438527762889862	-0.15293088555336
-7.03769731521606	-7.91816186904907	-11.5100345611572	-0.103009536862373	0.0438874736428261	-0.152902200818062
-7.0452561378479	-7.92043209075928	-11.5105285644531	-0.103121779859066	0.0439281836152077	-0.152810588479042
-7.04529809951782	-7.9236364364624	-11.5183601379395	-0.10292611271143	0.0437472611665726	-0.152628481388092
-7.04495143890381	-7.92786312103271	-11.516544342041	-0.102926783263683	0.0434873402118683	-0.152733877301216
-7.04718780517578	-7.92307424545288	-11.5112924575806	-0.102922096848488	0.0435846410691738	-0.152780547738075
-7.05425071716309	-7.92414474487305	-11.520112991333	-0.103036642074585	0.0436079576611519	-0.152652516961098
-7.0551061630249	-7.9272723197937	-11.5294361114502	-0.10297255218029	0.0435047745704651	-0.152574732899666
-7.05641460418701	-7.93031120300293	-11.5247669219971	-0.102908581495285	0.0433809831738472	-0.152600511908531
-7.05205583572388	-7.92804622650146	-11.5178003311157	-0.102880150079727	0.0432763807475567	-0.152730464935303
-7.06007719039917	-7.92731332778931	-11.5269823074341	-0.10304307192564	0.0434130392968655	-0.15258464217186
-7.06348037719727	-7.92801570892334	-11.5299634933472	-0.103135660290718	0.0433424636721611	-0.15250401198864
-7.06472730636597	-7.92954635620117	-11.5335340499878	-0.103035435080528	0.0432668812572956	-0.152406647801399
-7.05904531478882	-7.93111610412598	-11.5257349014282	-0.103064984083176	0.0431987978518009	-0.152469992637634
-7.06113004684448	-7.92624187469482	-11.5308399200439	-0.103144735097885	0.0432917326688766	-0.152468264102936
-7.06560945510864	-7.9255542755127	-11.5285892486572	-0.103321775794029	0.0433548390865326	-0.152379438281059
-7.06434869766235	-7.92542695999146	-11.5399103164673	-0.103289820253849	0.0432613827288151	-0.152313187718391
-7.05819320678711	-7.92383241653442	-11.5438299179077	-0.10332178324461	0.0430661179125309	-0.152272015810013
-7.05376291275024	-7.92301225662231	-11.5391283035278	-0.10334175825119	0.0430789478123188	-0.152401238679886
-7.05870676040649	-7.9161057472229	-11.5348901748657	-0.103479988873005	0.0432965978980064	-0.152346506714821
-7.05968809127808	-7.9171576499939	-11.5476512908936	-0.103625230491161	0.0433741994202137	-0.152252450585365
-7.05153846740723	-7.91512966156006	-11.5537395477295	-0.103670887649059	0.0431662313640118	-0.152212828397751
-7.04492282867432	-7.9156174659729	-11.5433588027954	-0.103695422410965	0.0431766472756863	-0.152246803045273
-7.04481410980225	-7.91035127639771	-11.5433788299561	-0.103882260620594	0.0433675870299339	-0.152343600988388
-7.04553031921387	-7.9084358215332	-11.5539503097534	-0.104044653475285	0.0434576272964478	-0.152178570628166
-7.04270458221436	-7.91003704071045	-11.5503673553467	-0.104117318987846	0.0433526001870632	-0.152076661586761
-7.03768110275269	-7.91034650802612	-11.5527973175049	-0.104096330702305	0.0432887747883797	-0.152062997221947
-7.03317213058472	-7.90716028213501	-11.5414028167725	-0.104186326265335	0.0433780960738659	-0.152169302105904
-7.03132390975952	-7.90158128738403	-11.5452404022217	-0.104462385177612	0.0435469783842564	-0.152102515101433
-7.03219985961914	-7.9030499458313	-11.553014755249	-0.104563526809216	0.0435909405350685	-0.151925146579742
-7.02710914611816	-7.90110301971436	-11.5551538467407	-0.104637168347836	0.0435732454061508	-0.151889115571976
-7.02001953125	-7.90136241912842	-11.5554256439209	-0.104705058038235	0.043459564447403	-0.151890009641647
-7.01812171936035	-7.89677047729492	-11.5408849716187	-0.104926608502865	0.0435814447700977	-0.151981979608536
-7.01925373077393	-7.89515399932861	-11.5506944656372	-0.105158276855946	0.0437908880412579	-0.151792451739311
-7.01087427139282	-7.89218282699585	-11.5460472106934	-0.105199135839939	0.0436270646750927	-0.151710286736488
-7.0059609413147	-7.89252090454102	-11.5483913421631	-0.105182282626629	0.0435951352119446	-0.151807844638824
-7.0019736289978	-7.88485717773438	-11.5436992645264	-0.105356857180595	0.0437303632497787	-0.151808321475983
-7.00316858291626	-7.88129615783691	-11.5537185668945	-0.105541653931141	0.0438955835998058	-0.151721581816673
-6.99954509735107	-7.88311910629272	-11.5517139434814	-0.105786442756653	0.0437661334872246	-0.151622757315636
-6.99328660964966	-7.88235807418823	-11.5475072860718	-0.105721399188042	0.0437007546424866	-0.151716738939285
-6.98356056213379	-7.87477397918701	-11.5474319458008	-0.105919547379017	0.0437041632831097	-0.1517503708601
-6.98885583877563	-7.87471437454224	-11.5517597198486	-0.106115080416203	0.0438127666711807	-0.151655286550522
-6.98714876174927	-7.86916446685791	-11.5453004837036	-0.106166683137417	0.0437280125916004	-0.151549130678177
-6.98129510879517	-7.86998224258423	-11.5427618026733	-0.106222376227379	0.0436853021383286	-0.151550084352493
-6.97808218002319	-7.86424016952515	-11.5347337722778	-0.106401301920414	0.0437674410641193	-0.151649981737137
-6.97961664199829	-7.86152791976929	-11.5395345687866	-0.106581144034863	0.0439298674464226	-0.151510640978813
-6.97483158111572	-7.85787630081177	-11.5350999832153	-0.106632255017757	0.0437845811247826	-0.151466593146324
-6.97044658660889	-7.85813856124878	-11.5386362075806	-0.106623455882072	0.0437518060207367	-0.151501074433327
-6.96664905548096	-7.85257768630981	-11.524356842041	-0.106741718947887	0.0437711216509342	-0.151509031653404
-6.96746778488159	-7.8472728729248	-11.5295867919922	-0.106978788971901	0.043916255235672	-0.151531085371971
-6.96778440475464	-7.84689950942993	-11.5298833847046	-0.10715514421463	0.0438784845173359	-0.151370733976364
-6.96648693084717	-7.84830188751221	-11.5216522216797	-0.107013188302517	0.0437680296599865	-0.151352152228355
-6.96148872375488	-7.84681558609009	-11.5177249908447	-0.107123196125031	0.0436640605330467	-0.15144681930542
-6.96617412567139	-7.84184312820435	-11.5134429931641	-0.107244804501534	0.0439164824783802	-0.151375412940979
-6.96717214584351	-7.84042072296143	-11.5208187103271	-0.10739903151989	0.0438044555485249	-0.151195555925369
-6.96236991882324	-7.84121227264404	-11.5149831771851	-0.107291713356972	0.0436609387397766	-0.151182726025581
-6.96124792098999	-7.83716344833374	-11.4987659454346	-0.107521243393421	0.0436546355485916	-0.151304215192795
-6.96312046051025	-7.83121299743652	-11.5038623809814	-0.107701204717159	0.0437598861753941	-0.151178225874901
-6.96687889099121	-7.83306503295898	-11.5103273391724	-0.107761107385159	0.0437609069049358	-0.151154309511185
-6.96531009674072	-7.83237075805664	-11.5040760040283	-0.107771441340446	0.0435742102563381	-0.151069775223732
-6.96432304382324	-7.83211755752563	-11.5001840591431	-0.107718385756016	0.0434631854295731	-0.151139885187149
-6.96033573150635	-7.83208703994751	-11.4980506896973	-0.107750296592712	0.043437983840704	-0.151117756962776
-6.96132850646973	-7.82722759246826	-11.4988698959351	-0.107895120978355	0.0435552224516869	-0.151148810982704
-6.96850681304932	-7.82083749771118	-11.4978361129761	-0.107984654605389	0.0435867086052895	-0.151061534881592
-6.96880149841309	-7.82510137557983	-11.4979276657104	-0.107910737395287	0.0433567315340042	-0.15094405412674
-6.96658420562744	-7.8263692855835	-11.4956789016724	-0.107860043644905	0.043235968798399	-0.150967791676521
-6.96226644515991	-7.82616424560547	-11.4895420074463	-0.107882477343082	0.0432304069399834	-0.15098649263382
-6.96515703201294	-7.82662105560303	-11.4913492202759	-0.107969500124454	0.0432908572256565	-0.150998219847679
-6.97018146514893	-7.82498598098755	-11.4987592697144	-0.108058229088783	0.0433402992784977	-0.150866016745567
-6.97112703323364	-7.82870435714722	-11.5013799667358	-0.107933402061462	0.0431701168417931	-0.150860339403152
-6.96791791915894	-7.83210039138794	-11.4912385940552	-0.107858829200268	0.0430908091366291	-0.150911837816238
-6.96726846694946	-7.83006620407104	-11.4886627197266	-0.107784621417522	0.0430960208177567	-0.150991052389145
-6.97354745864868	-7.83128356933594	-11.4902124404907	-0.107955768704414	0.0431432202458382	-0.150900721549988
-6.97800540924072	-7.83329582214355	-11.4915561676025	-0.107899934053421	0.0431251674890518	-0.150815412402153
-6.97676277160645	-7.83622455596924	-11.4872894287109	-0.10786072909832	0.0430053882300854	-0.150808155536652
-6.97555732727051	-7.83922052383423	-11.4876117706299	-0.107712388038635	0.0429247543215752	-0.150809615850449
-6.97622728347778	-7.83880519866943	-11.4796762466431	-0.107826992869377	0.0430100113153458	-0.150887414813042
-6.98275184631348	-7.83963775634766	-11.478515625	-0.107892863452435	0.0431358925998211	-0.150792047381401
-6.98798799514771	-7.84018421173096	-11.4781970977783	-0.1079465970397	0.0430552251636982	-0.150627821683884
-6.98422336578369	-7.84249830245972	-11.4860515594482	-0.107800647616386	0.0428527817130089	-0.150610759854317
-6.98541355133057	-7.84327173233032	-11.4735136032104	-0.107792809605598	0.0428400039672852	-0.150694847106934
-6.99027729034424	-7.83917093276978	-11.4751930236816	-0.107920497655869	0.0429150871932507	-0.150592982769012
-6.99859476089478	-7.84038209915161	-11.4826736450195	-0.107919685542583	0.0429275073111057	-0.150527879595757
-6.99553442001343	-7.84217262268066	-11.4723119735718	-0.107758365571499	0.042714711278677	-0.150474116206169
-6.99844884872437	-7.84633445739746	-11.4781970977783	-0.107617177069187	0.0425544120371342	-0.15053091943264
-6.99645090103149	-7.84622383117676	-11.472448348999	-0.107691042125225	0.0425438545644283	-0.150579735636711
-7.00502157211304	-7.84312391281128	-11.4826898574829	-0.107661403715611	0.042608205229044	-0.150597080588341
-7.00863552093506	-7.84748840332031	-11.4892606735229	-0.107761576771736	0.0425142534077168	-0.150533109903336
-7.00791931152344	-7.85269832611084	-11.4988536834717	-0.107666000723839	0.0422790236771107	-0.150471463799477
-7.00603055953979	-7.8495454788208	-11.4903345108032	-0.107527546584606	0.0420734509825706	-0.150653705000877
-7.00870227813721	-7.84626245498657	-11.4964237213135	-0.107546389102936	0.0421960428357124	-0.150746718049049
-7.0141749382019	-7.84697771072388	-11.5028867721558	-0.107571050524712	0.0421179123222828	-0.150687456130981
-7.01416635513306	-7.85072660446167	-11.513801574707	-0.107410453259945	0.0419157557189465	-0.150772675871849
-7.01106405258179	-7.85238885879517	-11.5078859329224	-0.107394129037857	0.0418086387217045	-0.150966659188271
-7.01437139511108	-7.85306787490845	-11.5095071792603	-0.107335798442364	0.0417860858142376	-0.151067182421684
-7.02384376525879	-7.85327625274658	-11.5163736343384	-0.107316829264164	0.0417941510677338	-0.151008099317551
-7.02546215057373	-7.85332632064819	-11.5188274383545	-0.10723352432251	0.0417086146771908	-0.15103779733181
-7.02289772033691	-7.85705089569092	-11.5136089324951	-0.10712244361639	0.0414831638336182	-0.151056125760078
-7.02301597595215	-7.86028337478638	-11.5090093612671	-0.107155226171017	0.0414793193340302	-0.151040226221085
-7.02566385269165	-7.85451698303223	-11.5092344284058	-0.107069097459316	0.0415956042706966	-0.151125714182854
-7.02949047088623	-7.85206842422485	-11.5076627731323	-0.107193663716316	0.0416335761547089	-0.150995254516602
-7.03142595291138	-7.85465288162231	-11.51038646698	-0.1071602627635	0.0415484495460987	-0.150970280170441
-7.02895021438599	-7.85897493362427	-11.5086908340454	-0.107156865298748	0.0414271764457226	-0.15099835395813
-7.0266375541687	-7.85791444778442	-11.4961423873901	-0.107125610113144	0.0413734167814255	-0.15115775167942
-7.03231954574585	-7.85419368743896	-11.4970436096191	-0.107256054878235	0.0415108688175678	-0.15114364027977
-7.03774356842041	-7.85699844360352	-11.5059595108032	-0.107305131852627	0.0415691845118999	-0.151058495044708
-7.03226280212402	-7.8553352355957	-11.496675491333	-0.107230462133884	0.041314635425806	-0.151159644126892
-7.02871704101563	-7.85363054275513	-11.4938650131226	-0.107375681400299	0.0413465350866318	-0.151178315281868
-7.03213405609131	-7.85041904449463	-11.4929752349854	-0.107462167739868	0.0415520891547203	-0.151233121752739
-7.03545427322388	-7.84763097763062	-11.4976301193237	-0.107591018080711	0.0415735207498074	-0.151109457015991
-7.03018951416016	-7.84973669052124	-11.4923324584961	-0.107578352093697	0.0412996895611286	-0.151073113083839
-7.02557706832886	-7.84382247924805	-11.4972972869873	-0.107545427978039	0.0413017570972443	-0.151123568415642
-7.02314615249634	-7.83733367919922	-11.4911422729492	-0.107676982879639	0.0414197891950607	-0.151151642203331
-7.02510356903076	-7.83287954330444	-11.5008478164673	-0.107776172459126	0.0414339564740658	-0.151071965694427
-7.0222806930542	-7.83344459533691	-11.5018472671509	-0.107861317694187	0.0412659421563149	-0.151026725769043
-7.01604175567627	-7.83163976669312	-11.4951906204224	-0.107764020562172	0.0412560999393463	-0.151186153292656
-7.01480770111084	-7.8265175819397	-11.4885339736938	-0.108045466244221	0.041408933699131	-0.151125535368919
-7.0161771774292	-7.82349443435669	-11.4952993392944	-0.10806405544281	0.0413843803107738	-0.151042968034744
-7.00884103775024	-7.82389307022095	-11.4988212585449	-0.108065642416477	0.0412783212959766	-0.151031762361526
-7.00288200378418	-7.82018041610718	-11.4910717010498	-0.108128271996975	0.0413142964243889	-0.151095032691956
-7.00489568710327	-7.81515264511108	-11.4915914535522	-0.108265586197376	0.0414764620363712	-0.151067137718201
-7.00105905532837	-7.81508779525757	-11.4919385910034	-0.10844063013792	0.0415815785527229	-0.15092422068119
-6.99837350845337	-7.81507587432861	-11.4877605438232	-0.108392119407654	0.0414534322917461	-0.150922298431396
-6.99126482009888	-7.81420660018921	-11.485725402832	-0.108375199139118	0.0414352305233479	-0.150900021195412
-6.98801803588867	-7.80815649032593	-11.4803113937378	-0.108426436781883	0.041447177529335	-0.150935888290405
-6.98563146591187	-7.80155611038208	-11.47278881073	-0.108600907027721	0.0416921600699425	-0.150943711400032
-6.9842586517334	-7.80259656906128	-11.4804191589355	-0.108737088739872	0.0416678227484226	-0.150805801153183
-6.97775554656982	-7.79759120941162	-11.4710893630981	-0.108663715422153	0.0415759049355984	-0.150837182998657
-6.97498750686646	-7.79797983169556	-11.4754486083984	-0.108701333403587	0.0416139140725136	-0.150907829403877
-6.97093343734741	-7.79308223724365	-11.4650926589966	-0.108814865350723	0.0416775904595852	-0.150983259081841
-6.9759955406189	-7.79185390472412	-11.4749813079834	-0.10895860940218	0.0418698005378246	-0.150844886898994
-6.96794891357422	-7.78937339782715	-11.4732789993286	-0.10896535217762	0.0416148528456688	-0.150865405797958
-6.96485090255737	-7.78716087341309	-11.4669561386108	-0.10885501652956	0.0416253134608269	-0.15097439289093
-6.9608736038208	-7.78069496154785	-11.4676418304443	-0.10901165753603	0.0417424663901329	-0.150997817516327
-6.96672868728638	-7.78151226043701	-11.4709959030151	-0.109160467982292	0.0418709628283978	-0.15096877515316
-6.96442079544067	-7.7791805267334	-11.4693841934204	-0.109144672751427	0.0417305901646614	-0.150958657264709
-6.96021842956543	-7.78237199783325	-11.4672164916992	-0.109148874878883	0.0416187793016434	-0.151092052459717
-6.95460271835327	-7.77317762374878	-11.4596681594849	-0.109249651432037	0.0416978746652603	-0.151275351643562
-6.96193695068359	-7.77229452133179	-11.461220741272	-0.109443195164204	0.0418403521180153	-0.151199445128441
-6.9650502204895	-7.76914834976196	-11.4635581970215	-0.109485529363155	0.0418351888656616	-0.151204705238342
-6.96021366119385	-7.77021551132202	-11.4648694992065	-0.109441265463829	0.0416810214519501	-0.151306286454201
-6.95905494689941	-7.76912832260132	-11.4471282958984	-0.109553635120392	0.0416831634938717	-0.151539623737335
-6.9618878364563	-7.76770496368408	-11.4469308853149	-0.109768822789192	0.0418768785893917	-0.151569947600365
-6.9680814743042	-7.76629543304443	-11.4469022750854	-0.109838329255581	0.0419129654765129	-0.151648417115211
-6.96701812744141	-7.76629638671875	-11.4469432830811	-0.109828621149063	0.0417762137949467	-0.151643186807632
-6.9659538269043	-7.76722192764282	-11.4391860961914	-0.109796054661274	0.0417208224534988	-0.151910915970802
-6.96171140670776	-7.76164102554321	-11.4425449371338	-0.109939031302929	0.0417409725487232	-0.152005717158318
-6.96623468399048	-7.7614164352417	-11.438889503479	-0.11002254486084	0.0418333373963833	-0.152107581496239
-6.96964931488037	-7.75809955596924	-11.4426298141479	-0.11024758964777	0.041889376938343	-0.152175471186638
-6.97328186035156	-7.76044750213623	-11.4449052810669	-0.110102601349354	0.0417573638260365	-0.152236610651016
-6.97130966186523	-7.75814247131348	-11.4414806365967	-0.110020615160465	0.0415474325418472	-0.152436122298241
-6.97440481185913	-7.75521898269653	-11.4436264038086	-0.110084213316441	0.0415843352675438	-0.152653053402901
-6.97778224945068	-7.75637483596802	-11.4406461715698	-0.110184855759144	0.0416332669556141	-0.152796238660812
-6.9816107749939	-7.7528977394104	-11.4597511291504	-0.110166281461716	0.0415527783334255	-0.152815654873848
-6.98280668258667	-7.75625848770142	-11.4607315063477	-0.110009677708149	0.0413068160414696	-0.153001800179482
-6.9779200553894	-7.75354862213135	-11.4588689804077	-0.109928198158741	0.0412501804530621	-0.153237417340279
-6.98351812362671	-7.74913835525513	-11.4639921188354	-0.109917968511581	0.0412815622985363	-0.153396442532539
-6.99077653884888	-7.75030946731567	-11.4718770980835	-0.110003866255283	0.0412591062486172	-0.153523519635201
-6.99835109710693	-7.75756454467773	-11.4749135971069	-0.109844163060188	0.0411050356924534	-0.153610289096832
-6.99592208862305	-7.75986003875732	-11.4761152267456	-0.109678685665131	0.0409299582242966	-0.153923004865646
-6.99869441986084	-7.76248550415039	-11.4797792434692	-0.109597951173782	0.0408655665814877	-0.154117003083229
-7.00615310668945	-7.76216268539429	-11.4763917922974	-0.10956497490406	0.0409792512655258	-0.154389008879662
-7.01770639419556	-7.76660633087158	-11.4856634140015	-0.109554447233677	0.0410716645419598	-0.154470726847649
-7.02238845825195	-7.77349805831909	-11.4888401031494	-0.109412923455238	0.0409104935824871	-0.154644384980202
-7.0261492729187	-7.77564716339111	-11.4907264709473	-0.109265886247158	0.0408746935427189	-0.154920101165771
-7.02984380722046	-7.78118133544922	-11.4854221343994	-0.109223432838917	0.0408925227820873	-0.155218467116356
-7.03961277008057	-7.78102970123291	-11.4909896850586	-0.109266258776188	0.0410844758152962	-0.15538527071476
-7.05073642730713	-7.7865047454834	-11.5011730194092	-0.109327659010887	0.0409801192581654	-0.155543327331543
-7.04889440536499	-7.78941679000854	-11.4953832626343	-0.109162032604218	0.0408496856689453	-0.155762121081352
-7.05090427398682	-7.7933177947998	-11.4999332427979	-0.109111398458481	0.0409143604338169	-0.156030580401421
-7.05895280838013	-7.79224443435669	-11.5011644363403	-0.109284311532974	0.0411030612885952	-0.156208142638206
-7.06473541259766	-7.79542303085327	-11.5032081604004	-0.109311148524284	0.0410663783550262	-0.156253188848495
-7.0601224899292	-7.79832553863525	-11.4979543685913	-0.109125413000584	0.0408997982740402	-0.156509220600128
-7.06223917007446	-7.79746866226196	-11.4888134002686	-0.109324157238007	0.0410974659025669	-0.156732320785522
-7.06806612014771	-7.7949104309082	-11.5014476776123	-0.109426833689213	0.0412237457931042	-0.156687423586845
-7.06380701065063	-7.79656744003296	-11.5005102157593	-0.109409496188164	0.041060496121645	-0.156733974814415
-7.06280851364136	-7.79877853393555	-11.5003204345703	-0.109402038156986	0.041059635579586	-0.156937956809998
-7.05996179580688	-7.79168605804443	-11.4911279678345	-0.109478704631329	0.0411046110093594	-0.157042503356934
-7.06213140487671	-7.79064702987671	-11.4968929290771	-0.109592735767365	0.0414013005793095	-0.156993299722672
-7.05888223648071	-7.79317998886108	-11.499153137207	-0.109633788466454	0.0412404425442219	-0.156923562288284
-7.05103731155396	-7.79332733154297	-11.4925451278687	-0.109538577497005	0.0411736220121384	-0.157125219702721
-7.0500693321228	-7.78805160522461	-11.4945468902588	-0.109624408185482	0.0413108132779598	-0.157179862260818
-7.05451202392578	-7.79064655303955	-11.497220993042	-0.109737880527973	0.0414777845144272	-0.157110646367073
-7.04683208465576	-7.79070520401001	-11.5016870498657	-0.109688870608807	0.0413402691483498	-0.157121598720551
-7.044114112854	-7.79524326324463	-11.500039100647	-0.109551981091499	0.0414117127656937	-0.157294601202011
-7.0425877571106	-7.78919792175293	-11.4915819168091	-0.109677359461784	0.0415944531559944	-0.157385811209679
-7.04371213912964	-7.79267835617065	-11.5085000991821	-0.10970725864172	0.0415999107062817	-0.157310605049133
-7.03745746612549	-7.79679584503174	-11.4967699050903	-0.109614491462708	0.0415675044059753	-0.157430619001389
-7.03730010986328	-7.79542398452759	-11.4956150054932	-0.109564185142517	0.0417300015687943	-0.157672047615051
-7.03531408309937	-7.79591178894043	-11.5008974075317	-0.109681189060211	0.0418032482266426	-0.157695725560188
-7.03848695755005	-7.79757213592529	-11.5120410919189	-0.109606869518757	0.041859295219183	-0.157726407051086
-7.02974700927734	-7.798583984375	-11.5080890655518	-0.109506525099277	0.041745625436306	-0.15781843662262
-7.02868843078613	-7.79829692840576	-11.5077409744263	-0.10948321968317	0.0418396703898907	-0.158035278320313
-7.03298377990723	-7.79589176177979	-11.504789352417	-0.109655551612377	0.0420059598982334	-0.158055856823921
-7.03420209884644	-7.79879760742188	-11.5084829330444	-0.109646461904049	0.0420764200389385	-0.157988160848618
-7.0290994644165	-7.79968452453613	-11.5069227218628	-0.109528735280037	0.0419527105987072	-0.15813672542572
-7.02585697174072	-7.79946136474609	-11.5073680877686	-0.109450027346611	0.0419132448732853	-0.15822172164917
-7.02663660049438	-7.79590034484863	-11.5060930252075	-0.109609186649323	0.0420978404581547	-0.158323958516121
-7.02902555465698	-7.7969765663147	-11.5161828994751	-0.109677873551846	0.0421509854495525	-0.158277705311775
-7.0224437713623	-7.79671382904053	-11.5117816925049	-0.109575271606445	0.0420012846589088	-0.158352181315422
-7.022873878479	-7.79534721374512	-11.4938154220581	-0.109619140625	0.0421329289674759	-0.158562213182449
-7.02378511428833	-7.78813743591309	-11.4958639144897	-0.109775476157665	0.0422930717468262	-0.158528819680214
-7.02424621582031	-7.78906583786011	-11.50608253479	-0.109789706766605	0.0423539206385612	-0.158525213599205
-7.02067089080811	-7.79212760925293	-11.5015497207642	-0.109750270843506	0.042269341647625	-0.158628076314926
-7.01272678375244	-7.7894082069397	-11.4973011016846	-0.109694853425026	0.0422728769481182	-0.158830732107162
-7.01689577102661	-7.78992509841919	-11.4924364089966	-0.109859198331833	0.0424476526677608	-0.158894702792168
-7.02133464813232	-7.78987789154053	-11.4959850311279	-0.109928406774998	0.0426012352108955	-0.158942803740501
-7.02203416824341	-7.7915825843811	-11.4938268661499	-0.109949320554733	0.0425390675663948	-0.158965975046158
-7.01657724380493	-7.7931957244873	-11.4973678588867	-0.109822884202003	0.0423720590770245	-0.159081310033798
-7.01347637176514	-7.7929515838623	-11.4955825805664	-0.109838061034679	0.0425030812621117	-0.159355521202087
-7.01806688308716	-7.79205513000488	-11.5002613067627	-0.109863333404064	0.0426997654139996	-0.159416675567627
-7.02093267440796	-7.79327821731567	-11.5136785507202	-0.109938278794289	0.0426291786134243	-0.159457817673683
-7.0183424949646	-7.79408693313599	-11.5132827758789	-0.109843745827675	0.0425942800939083	-0.159566223621368
-7.01778602600098	-7.79743337631226	-11.5034055709839	-0.10977266728878	0.0425521470606327	-0.159866884350777
-7.02053689956665	-7.79380083084106	-11.5055103302002	-0.109772555530071	0.0427744016051292	-0.160021975636482
-7.02566766738892	-7.79673433303833	-11.5147972106934	-0.109854094684124	0.0428537651896477	-0.160084173083305
-7.02557754516602	-7.80020904541016	-11.5141525268555	-0.109897211194038	0.042759083211422	-0.160146147012711
-7.02562046051025	-7.80623292922974	-11.5166234970093	-0.109763614833355	0.0427077226340771	-0.160395562648773
-7.02348947525024	-7.80269765853882	-11.5097103118896	-0.109753295779228	0.0427507273852825	-0.160611003637314
-7.03131055831909	-7.80239725112915	-11.5161113739014	-0.109857320785522	0.042957492172718	-0.160779982805252
-7.03572559356689	-7.80522346496582	-11.5113153457642	-0.109991028904915	0.043027363717556	-0.160899460315704
-7.03702592849731	-7.80803060531616	-11.5160789489746	-0.109899379312992	0.0430508591234684	-0.16093909740448
-7.03505516052246	-7.81138515472412	-11.5094175338745	-0.109911389648914	0.0429865606129169	-0.161281004548073
-7.03784084320068	-7.80725812911987	-11.5014238357544	-0.110009707510471	0.0432298853993416	-0.161465108394623
-7.04631567001343	-7.80739259719849	-11.5108137130737	-0.110178299248219	0.0433556288480759	-0.161505416035652
-7.04243898391724	-7.81023454666138	-11.5158081054688	-0.110232591629028	0.0433402433991432	-0.161596029996872
-7.04128456115723	-7.81178426742554	-11.5083141326904	-0.110178403556347	0.0433138497173786	-0.16173055768013
-7.03516578674316	-7.80796241760254	-11.4977798461914	-0.11025357991457	0.0433080159127712	-0.161960676312447
-7.04296875	-7.80375194549561	-11.5136919021606	-0.110399127006531	0.0434924438595772	-0.162006497383118
-7.04201602935791	-7.80156850814819	-11.5108451843262	-0.11056749522686	0.0434615649282932	-0.162025064229965
-7.04277086257935	-7.80422210693359	-11.5168924331665	-0.110547795891762	0.0433790683746338	-0.162089809775352
-7.03318548202515	-7.80338430404663	-11.5124740600586	-0.11055152118206	0.0433761104941368	-0.162204653024673
-7.0375828742981	-7.79454708099365	-11.5121870040894	-0.110714823007584	0.0436310283839703	-0.162389561533928
-7.03835868835449	-7.78927755355835	-11.5181016921997	-0.110834240913391	0.0435757339000702	-0.162338256835938
-7.03848791122437	-7.79166460037231	-11.5264167785645	-0.110902510583401	0.043598260730505	-0.162399902939796
-7.0293984413147	-7.78869199752808	-11.5258264541626	-0.110893845558167	0.0434468686580658	-0.162611484527588
-7.02579355239868	-7.78565549850464	-11.5223655700684	-0.110978305339813	0.0435550138354301	-0.162743508815765
-7.03117179870605	-7.78076457977295	-11.522557258606	-0.111228257417679	0.0437718778848648	-0.162749454379082
-7.03127813339233	-7.7805962562561	-11.5324850082397	-0.111208662390709	0.0437124632298946	-0.162794679403305
-7.0220365524292	-7.78140878677368	-11.5283880233765	-0.111168965697289	0.0435925535857677	-0.162974372506142
-7.02041578292847	-7.77898645401001	-11.5277528762817	-0.111326053738594	0.0437583327293396	-0.163060456514359
-7.0221996307373	-7.77682256698608	-11.535418510437	-0.111484862864017	0.0438032373785973	-0.163135424256325
-7.02194452285767	-7.77631378173828	-11.5450429916382	-0.111457020044327	0.0437603741884232	-0.163097038865089
-7.01349353790283	-7.77404928207397	-11.5367565155029	-0.111476793885231	0.0436122827231884	-0.163351312279701
-7.01400804519653	-7.77060556411743	-11.5392961502075	-0.111508935689926	0.0437982268631458	-0.16350656747818
-7.01424312591553	-7.76561164855957	-11.5552635192871	-0.111657992005348	0.0438049808144569	-0.163479134440422
-7.01432991027832	-7.76861619949341	-11.5577392578125	-0.111627958714962	0.04363764077425	-0.163575023412704
-7.00681924819946	-7.76840019226074	-11.5567979812622	-0.111609749495983	0.0435964576900005	-0.163744166493416
-7.00935077667236	-7.76386022567749	-11.5576372146606	-0.111625611782074	0.043750062584877	-0.163898497819901
-7.01342678070068	-7.75714445114136	-11.5666189193726	-0.111725017428398	0.0438442640006542	-0.163927361369133
-7.01343774795532	-7.76130771636963	-11.5754642486572	-0.1116838529706	0.0438122898340225	-0.16401132941246
-7.00320863723755	-7.76150512695313	-11.5699901580811	-0.111604504287243	0.0436292886734009	-0.164232268929482
-7.00577545166016	-7.75927019119263	-11.5793743133545	-0.111705183982849	0.0437627099454403	-0.164294168353081
-7.0105447769165	-7.75625133514404	-11.5848064422607	-0.111812815070152	0.0438097789883614	-0.164451137185097
-7.00872468948364	-7.76033782958984	-11.5964298248291	-0.11173477768898	0.0437395349144936	-0.164481788873672
-7.00126981735229	-7.76169109344482	-11.5925722122192	-0.111697137355804	0.0435700006783009	-0.1647038012743
-7.00608777999878	-7.75634670257568	-11.6026983261108	-0.111668698489666	0.0437957942485809	-0.164921775460243
-7.00478315353394	-7.75727272033691	-11.603443145752	-0.11185098439455	0.0437438897788525	-0.164949119091034
-7.0059175491333	-7.75518083572388	-11.6161603927612	-0.111848048865795	0.0437100864946842	-0.165001079440117
-7.00257301330566	-7.75624942779541	-11.6125383377075	-0.111855700612068	0.0436048172414303	-0.165151804685593
-6.99932622909546	-7.7554292678833	-11.6090059280396	-0.111842215061188	0.043634545058012	-0.165353253483772
-7.0053071975708	-7.75365114212036	-11.6054725646973	-0.112038649618626	0.043741799890995	-0.165456831455231
-7.00918388366699	-7.752357006073	-11.6148014068604	-0.112134031951427	0.0438151508569717	-0.16549026966095
-7.00579786300659	-7.75157356262207	-11.6220607757568	-0.112139731645584	0.043653778731823	-0.165580630302429
-6.99913167953491	-7.75099325180054	-11.6080188751221	-0.11212795227766	0.0435672886669636	-0.165710940957069
-7.00079345703125	-7.74727821350098	-11.612696647644	-0.112187579274178	0.0436178334057331	-0.165874302387238
-7.00214576721191	-7.74296522140503	-11.6154909133911	-0.112363263964653	0.043752409517765	-0.165977582335472
-7.00672388076782	-7.74075698852539	-11.6206188201904	-0.112466014921665	0.043821856379509	-0.166072800755501
-7.00489521026611	-7.74348831176758	-11.6234483718872	-0.112550474703312	0.0435703434050083	-0.166150033473969
-7.00244951248169	-7.74168539047241	-11.6188735961914	-0.11254009604454	0.0435506254434586	-0.166364401578903
-7.00373077392578	-7.73470497131348	-11.614444732666	-0.112662270665169	0.043637577444315	-0.166597932577133
-7.0085244178772	-7.73544073104858	-11.6251058578491	-0.112844727933407	0.0437588281929493	-0.166604831814766
-7.00805902481079	-7.73542356491089	-11.6291065216064	-0.112868569791317	0.0435881428420544	-0.166710242629051
-7.00650930404663	-7.73539686203003	-11.6294860839844	-0.112754091620445	0.0435207299888134	-0.166906923055649
-7.0050253868103	-7.73147296905518	-11.6171722412109	-0.112808860838413	0.0435966476798058	-0.167130798101425
-7.01075315475464	-7.73096227645874	-11.6270370483398	-0.113061226904392	0.0437566116452217	-0.167231217026711
-7.01611328125	-7.73284769058228	-11.630482673645	-0.11306668817997	0.0437630191445351	-0.167339280247688
-7.01730966567993	-7.73347759246826	-11.635027885437	-0.11307892203331	0.0437430776655674	-0.16740782558918
-7.01313400268555	-7.73768091201782	-11.6295070648193	-0.112974129617214	0.0436498038470745	-0.167710557579994
-7.01250171661377	-7.73171854019165	-11.6327362060547	-0.113050930202007	0.0438146181404591	-0.16788312792778
-7.01571559906006	-7.73443460464478	-11.6349992752075	-0.113157495856285	0.0439663045108318	-0.167979553341866
-7.02018070220947	-7.73248958587646	-11.6394243240356	-0.113312683999538	0.043937686830759	-0.168050020933151
-7.02213668823242	-7.73642158508301	-11.6399459838867	-0.113233603537083	0.0439778417348862	-0.16815322637558
-7.01386117935181	-7.73401975631714	-11.6370677947998	-0.113177008926868	0.0439314767718315	-0.168416559696198
-7.0126838684082	-7.7337327003479	-11.6355056762695	-0.11332480609417	0.0440535619854927	-0.168637856841087
-7.01632261276245	-7.7307710647583	-11.637713432312	-0.113406121730804	0.0441617257893085	-0.168763101100922
-7.01666116714478	-7.73069429397583	-11.6476354598999	-0.113562121987343	0.0443052090704441	-0.168787375092506
-7.01522779464722	-7.7303991317749	-11.6498613357544	-0.113500155508518	0.0441675595939159	-0.168943479657173
-7.0093560218811	-7.7308406829834	-11.6494836807251	-0.11351553350687	0.0441680401563644	-0.169105708599091
-7.00829029083252	-7.72727298736572	-11.6545057296753	-0.113544575870037	0.044282853603363	-0.169332146644592
-7.01057147979736	-7.7229528427124	-11.6567363739014	-0.113759472966194	0.0444752499461174	-0.169374391436577
-7.01380491256714	-7.72593879699707	-11.6617860794067	-0.113798543810844	0.0444420427083969	-0.169406622648239
-7.00708723068237	-7.7232518196106	-11.662914276123	-0.113729678094387	0.0443409532308578	-0.169619902968407
-7.00489377975464	-7.72495698928833	-11.6600227355957	-0.113799385726452	0.0443989485502243	-0.169758647680283
-7.00518465042114	-7.71789026260376	-11.6524572372437	-0.113989159464836	0.0446012243628502	-0.169931650161743
-7.01000261306763	-7.71879100799561	-11.6666173934937	-0.11407145857811	0.044687245041132	-0.169927313923836
-7.00306987762451	-7.71771764755249	-11.6660242080688	-0.114129945635796	0.0445805750787258	-0.170069396495819
-7.00341415405273	-7.717698097229	-11.6605606079102	-0.114021442830563	0.0446077063679695	-0.170251399278641
-7.00312232971191	-7.71480798721313	-11.6556816101074	-0.11426118761301	0.0447433516383171	-0.170425653457642
-7.00622844696045	-7.71005058288574	-11.6584577560425	-0.114372782409191	0.0449287034571171	-0.170492380857468
-7.00837802886963	-7.71282482147217	-11.6678037643433	-0.114488892257214	0.0450381748378277	-0.170596033334732
-7.00156354904175	-7.71254682540894	-11.6599674224854	-0.114472135901451	0.044895377010107	-0.170719593763351
-7.00324583053589	-7.71142721176147	-11.6571569442749	-0.114491157233715	0.0449373945593834	-0.170889332890511
-6.999351978302	-7.70473575592041	-11.6585636138916	-0.114730209112167	0.0451229102909565	-0.171040683984756
-7.00707817077637	-7.70359468460083	-11.6592082977295	-0.114898763597012	0.0452893488109112	-0.171080961823463
-7.00447654724121	-7.70760679244995	-11.6551465988159	-0.11497937142849	0.0451618507504463	-0.17114844918251
-7.00025320053101	-7.70651388168335	-11.6587944030762	-0.114934146404266	0.0451428219676018	-0.171402141451836
-7.00188684463501	-7.70267915725708	-11.6590948104858	-0.115058332681656	0.0453498102724552	-0.171551316976547
-7.0074987411499	-7.69877910614014	-11.6669616699219	-0.115233987569809	0.0454567670822144	-0.171655118465424
-7.00364971160889	-7.69840526580811	-11.6670618057251	-0.11542171984911	0.0453392304480076	-0.171627417206764
-6.99986839294434	-7.69857692718506	-11.6716117858887	-0.115239098668098	0.045255433768034	-0.171837821602821
-6.99535942077637	-7.69451141357422	-11.6708822250366	-0.115455560386181	0.045349482446909	-0.17199319601059
-7.00242280960083	-7.69043588638306	-11.6695222854614	-0.115546979010105	0.0454546026885509	-0.172030970454216
-7.00364017486572	-7.68860721588135	-11.6820688247681	-0.115700699388981	0.0454101487994194	-0.172056511044502
-7.00006151199341	-7.68996524810791	-11.6826200485229	-0.115694217383862	0.0453170239925385	-0.172117009758949
-6.9997673034668	-7.6889762878418	-11.681999206543	-0.115704573690891	0.0452206693589687	-0.172280624508858
-6.99543190002441	-7.6862268447876	-11.6850032806396	-0.115781038999557	0.0452357232570648	-0.17242556810379
-6.99972534179688	-7.68256235122681	-11.6785917282104	-0.115922950208187	0.0454133078455925	-0.17255063354969
-7.00055932998657	-7.68220376968384	-11.6827602386475	-0.116015166044235	0.0454436093568802	-0.172533556818962
-7.00058794021606	-7.68276834487915	-11.6890897750854	-0.116011895239353	0.0453448928892612	-0.172626450657845
-6.99724674224854	-7.67961406707764	-11.6836862564087	-0.115939348936081	0.0453262962400913	-0.172790169715881
-7.00116777420044	-7.67501401901245	-11.6810350418091	-0.115986950695515	0.0453864336013794	-0.172913447022438
-7.00393486022949	-7.67613410949707	-11.6854858398438	-0.116052903234959	0.0455031916499138	-0.172817140817642
-7.00614500045776	-7.67914199829102	-11.6879863739014	-0.116058222949505	0.0453853607177734	-0.172817945480347
-6.99887704849243	-7.67652702331543	-11.6865587234497	-0.115995936095715	0.0452497825026512	-0.173035949468613
-7.00420999526978	-7.67565965652466	-11.6844530105591	-0.116127178072929	0.0453931391239166	-0.173049733042717
-7.00638866424561	-7.67443227767944	-11.6962871551514	-0.116232201457024	0.0454425662755966	-0.173017203807831
-7.01031875610352	-7.67597436904907	-11.7016248703003	-0.116238072514534	0.0453219413757324	-0.17305999994278
-7.00502443313599	-7.68062829971313	-11.6888256072998	-0.116269506514072	0.0451749376952648	-0.173268049955368
-7.00875473022461	-7.67774868011475	-11.7012176513672	-0.116232022643089	0.0452510267496109	-0.173411220312119
-7.01185894012451	-7.67465448379517	-11.6988401412964	-0.116400755941868	0.0453013554215431	-0.17350572347641
-7.01779413223267	-7.67435741424561	-11.7114038467407	-0.116390265524387	0.0453215278685093	-0.173515826463699
-7.02120971679688	-7.67781591415405	-11.7102851867676	-0.116416051983833	0.0451928004622459	-0.173561796545982
-7.01551866531372	-7.67862319946289	-11.7035684585571	-0.116219975054264	0.0451104938983917	-0.173808842897415
-7.02454853057861	-7.67482900619507	-11.704080581665	-0.116297043859959	0.0452738404273987	-0.173828274011612
-7.02514886856079	-7.6751184463501	-11.7039918899536	-0.116375349462032	0.045367918908596	-0.173835411667824
-7.02868604660034	-7.67519235610962	-11.7196607589722	-0.116278611123562	0.0452801547944546	-0.173835590481758
-7.02385473251343	-7.67718267440796	-11.7185716629028	-0.116184011101723	0.0451081469655037	-0.173877686262131
-7.0250415802002	-7.68034791946411	-11.7156219482422	-0.116037406027317	0.0451287999749184	-0.174043402075768
-7.02668476104736	-7.67497253417969	-11.7157316207886	-0.116017557680607	0.045247133821249	-0.174077570438385
-7.03258371353149	-7.67784643173218	-11.7247896194458	-0.116040170192719	0.0453213974833488	-0.174095347523689
-7.03115463256836	-7.68089389801025	-11.7241888046265	-0.115973524749279	0.0451183170080185	-0.174081027507782
-7.02815246582031	-7.6834888458252	-11.7269725799561	-0.115718223154545	0.0450515784323215	-0.174242153763771
-7.0268497467041	-7.67978715896606	-11.7249116897583	-0.115807138383389	0.0452140346169472	-0.1743233948946
-7.03408861160278	-7.68205118179321	-11.7315168380737	-0.115773513913155	0.0453153997659683	-0.174233928322792
-7.03334522247314	-7.68092155456543	-11.7337341308594	-0.115678258240223	0.0452242381870747	-0.174194127321243
-7.02785682678223	-7.6844916343689	-11.7338562011719	-0.115486346185207	0.0450674220919609	-0.1742974370718
-7.02602577209473	-7.68303823471069	-11.7276182174683	-0.115434214472771	0.0450803302228451	-0.174366787075996
-7.0283260345459	-7.68182277679443	-11.7318067550659	-0.115546360611916	0.0453232415020466	-0.174244955182076
-7.03116369247437	-7.68235778808594	-11.7413759231567	-0.115483395755291	0.0453234016895294	-0.174193397164345
-7.03019380569458	-7.68338060379028	-11.7398433685303	-0.115368939936161	0.0452140681445599	-0.174074947834015
-7.02589750289917	-7.68491888046265	-11.7369728088379	-0.115327052772045	0.0451232120394707	-0.174106389284134
-7.0193395614624	-7.68327617645264	-11.7377471923828	-0.115312665700912	0.0452052503824234	-0.174118474125862
-7.02587270736694	-7.6785364151001	-11.7360372543335	-0.11537604033947	0.0453889034688473	-0.174024939537048
-7.02888488769531	-7.67871761322021	-11.7314128875732	-0.11554641276598	0.0454783998429775	-0.173916056752205
-7.02959203720093	-7.68328475952148	-11.7325134277344	-0.115429617464542	0.0454712957143784	-0.173759877681732
-7.02461051940918	-7.67957210540771	-11.7311868667603	-0.115402311086655	0.0454334653913975	-0.173765569925308
-7.01934337615967	-7.68243265151978	-11.7214374542236	-0.115544050931931	0.0456254482269287	-0.173775300383568
-7.02290916442871	-7.67821025848389	-11.7247886657715	-0.115663394331932	0.0458518341183662	-0.173641324043274
-7.02235746383667	-7.67909812927246	-11.7298383712769	-0.115649208426476	0.0459393225610256	-0.173412382602692
-7.01583337783813	-7.67976188659668	-11.7190866470337	-0.115603551268578	0.0458320900797844	-0.173430919647217
-7.01074409484863	-7.6752610206604	-11.7125387191772	-0.115566737949848	0.0459509417414665	-0.173370912671089
-7.00911569595337	-7.6740665435791	-11.7154521942139	-0.115713328123093	0.0460839457809925	-0.173219591379166
-7.00786876678467	-7.67325067520142	-11.7157297134399	-0.115836799144745	0.0461777411401272	-0.17300383746624
-7.00492477416992	-7.67526865005493	-11.7176094055176	-0.115796096622944	0.0462245978415012	-0.17276993393898
-6.99851512908936	-7.67291831970215	-11.7154674530029	-0.115834027528763	0.0461660921573639	-0.172682195901871
-6.99022102355957	-7.67266654968262	-11.7138013839722	-0.115756556391716	0.0461740605533123	-0.172570452094078
-6.98643016815186	-7.66711187362671	-11.706862449646	-0.115912802517414	0.0464427173137665	-0.172523155808449
-6.98735523223877	-7.66476774215698	-11.7089824676514	-0.115980789065361	0.0465754382312298	-0.172209963202477
-6.97879934310913	-7.66494560241699	-11.7048292160034	-0.115971237421036	0.0464317798614502	-0.172020211815834
-6.96995258331299	-7.66491270065308	-11.703200340271	-0.115856051445007	0.0464928224682808	-0.171918079257011
-6.96750736236572	-7.66343545913696	-11.6942729949951	-0.11590176820755	0.0466782823204994	-0.171805009245872
-6.96250867843628	-7.65780782699585	-11.695122718811	-0.116016007959843	0.0467837899923325	-0.171588391065598
-6.96398162841797	-7.65953588485718	-11.7006530761719	-0.116090394556522	0.046844057738781	-0.171321421861649
-6.95796823501587	-7.65522336959839	-11.6980199813843	-0.116024866700172	0.0467703454196453	-0.171085849404335
-6.95095109939575	-7.65908193588257	-11.6941251754761	-0.115910917520523	0.046744741499424	-0.170945569872856
-6.94460105895996	-7.65394878387451	-11.686336517334	-0.116013929247856	0.0468385480344296	-0.170818969607353
-6.94847917556763	-7.65536689758301	-11.6892681121826	-0.116126954555511	0.0470848754048347	-0.170604586601257
-6.94284534454346	-7.65549039840698	-11.6897640228271	-0.116231344640255	0.0470011010766029	-0.170315802097321
-6.94301557540894	-7.65631914138794	-11.6985387802124	-0.116093598306179	0.0469925962388515	-0.170064508914948
-6.93643045425415	-7.65858840942383	-11.6884231567383	-0.116095006465912	0.0468239821493626	-0.169953227043152
-6.9297137260437	-7.65321350097656	-11.6734685897827	-0.116106249392033	0.0469925962388515	-0.169853061437607
-6.93259239196777	-7.65175437927246	-11.6743831634521	-0.116172350943089	0.0470826514065266	-0.169627845287323
-6.93256807327271	-7.65025568008423	-11.6837224960327	-0.116287395358086	0.0471629798412323	-0.16929729282856
-6.93030261993408	-7.65522718429565	-11.6825103759766	-0.116243258118629	0.0471131205558777	-0.169019609689713
-6.91968441009521	-7.65407133102417	-11.6708612442017	-0.116175904870033	0.0469284988939762	-0.168907389044762
-6.91929817199707	-7.65333700180054	-11.670334815979	-0.116243824362755	0.0469283051788807	-0.168690845370293
-6.91920137405396	-7.64898109436035	-11.6653079986572	-0.116350807249546	0.0470615178346634	-0.168465465307236
-6.91861200332642	-7.64710140228271	-11.6707019805908	-0.116433851420879	0.0471227206289768	-0.168193817138672
-6.92072582244873	-7.64965677261353	-11.6640815734863	-0.116398297250271	0.0470117479562759	-0.167880654335022
-6.91525745391846	-7.65136241912842	-11.6714296340942	-0.116349443793297	0.0468488074839115	-0.167675867676735
-6.90825796127319	-7.64869403839111	-11.6651706695557	-0.116239473223686	0.0467548966407776	-0.167598128318787
-6.9087119102478	-7.64220809936523	-11.6603603363037	-0.11641052365303	0.0468389205634594	-0.167388305068016
-6.91328525543213	-7.64473009109497	-11.6694345474243	-0.116416558623314	0.046834908425808	-0.167036712169647
-6.90754318237305	-7.64310550689697	-11.6732082366943	-0.116419367492199	0.0465862341225147	-0.166854232549667
-6.90540504455566	-7.64339923858643	-11.6676549911499	-0.116237744688988	0.0465331338346004	-0.166710376739502
-6.90193653106689	-7.64347887039185	-11.6551532745361	-0.116287246346474	0.046407800167799	-0.166614294052124
-6.90745258331299	-7.64154958724976	-11.6630563735962	-0.116358615458012	0.0465295277535915	-0.166363582015038
-6.90897130966187	-7.64382696151733	-11.6710748672485	-0.116315089166164	0.0463382340967655	-0.16609562933445
-6.90578413009644	-7.64722013473511	-11.673264503479	-0.116235710680485	0.0462651737034321	-0.165911480784416
-6.90471076965332	-7.64903736114502	-11.6679811477661	-0.11609823256731	0.0460958927869797	-0.165858626365662
-6.89971160888672	-7.64798879623413	-11.6712236404419	-0.116111688315868	0.0460956506431103	-0.165654420852661
-6.90636444091797	-7.65023612976074	-11.6736316680908	-0.116128824651241	0.046104159206152	-0.165473595261574
-6.91334438323975	-7.65004301071167	-11.674976348877	-0.116147413849831	0.0460925474762917	-0.165266916155815
-6.91326808929443	-7.65438079833984	-11.680736541748	-0.116025060415268	0.0459448099136353	-0.165037959814072
-6.91183042526245	-7.65701484680176	-11.6829032897949	-0.115888699889183	0.0457550138235092	-0.164959132671356
-6.90896892547607	-7.66186952590942	-11.6753435134888	-0.115991353988647	0.0456715598702431	-0.164827048778534
-6.91389751434326	-7.66261911392212	-11.6727237701416	-0.115880846977234	0.0457652546465397	-0.164787739515305
-6.9180154800415	-7.65895366668701	-11.6824321746826	-0.115948416292667	0.0457397140562534	-0.164547249674797
-6.92383670806885	-7.66439628601074	-11.6850624084473	-0.115903809666634	0.0457138270139694	-0.164362654089928
-6.92533683776855	-7.66757917404175	-11.6911458969116	-0.115893512964249	0.0455903746187687	-0.164132103323936
-6.91955709457397	-7.66987800598145	-11.6806983947754	-0.115781933069229	0.0454215258359909	-0.164028257131577
-6.92393684387207	-7.67446088790894	-11.6858205795288	-0.115800812840462	0.0453523918986321	-0.163963422179222
-6.92428970336914	-7.67257452011108	-11.6799411773682	-0.115750335156918	0.0454022064805031	-0.163831934332848
-6.93399333953857	-7.67062330245972	-11.6877584457397	-0.115858837962151	0.0454707033932209	-0.163575679063797
-6.93452262878418	-7.67604637145996	-11.6880474090576	-0.115873895585537	0.0453728027641773	-0.163371443748474
-6.93486928939819	-7.68171262741089	-11.685601234436	-0.11579567193985	0.04527348279953	-0.163141041994095
-6.93508720397949	-7.68256902694702	-11.6802597045898	-0.115728914737701	0.0451394505798817	-0.16309829056263
-6.93109750747681	-7.67823839187622	-11.677433013916	-0.115694738924503	0.0452402606606483	-0.162947684526443
-6.93691968917847	-7.68220281600952	-11.678656578064	-0.11579817533493	0.0452967174351215	-0.162757709622383
-6.94091129302979	-7.68323421478271	-11.67955493927	-0.115804061293602	0.0453810691833496	-0.162524938583374
-6.94171094894409	-7.68589782714844	-11.6832695007324	-0.115791358053684	0.0452887006103992	-0.162269562482834
-6.93813133239746	-7.68674373626709	-11.6894454956055	-0.115639753639698	0.0451438464224339	-0.16209402680397
-6.93226766586304	-7.69018077850342	-11.6766815185547	-0.115687631070614	0.0450690351426601	-0.161987796425819
-6.93416738510132	-7.69167757034302	-11.6736259460449	-0.115554958581924	0.0451750382781029	-0.161905080080032
-6.93451070785522	-7.6884880065918	-11.6760540008545	-0.115670695900917	0.0452712662518024	-0.161676436662674
-6.94060516357422	-7.68948793411255	-11.6817407608032	-0.115617528557777	0.0453325025737286	-0.161487966775894
-6.93772602081299	-7.69291687011719	-11.6846418380737	-0.115704961121082	0.0451492518186569	-0.161292031407356
-6.93251609802246	-7.69827222824097	-11.6777372360229	-0.115542970597744	0.0450631268322468	-0.161139190196991
-6.93181753158569	-7.69967937469482	-11.6820077896118	-0.11545604467392	0.0450699962675571	-0.161086246371269
-6.93026065826416	-7.69804382324219	-11.6665201187134	-0.115528240799904	0.0452092215418816	-0.161049872636795
-6.93835783004761	-7.69690227508545	-11.6754770278931	-0.115535750985146	0.0453616641461849	-0.160786390304565
-6.93174076080322	-7.70385599136353	-11.6789951324463	-0.115608178079128	0.0452713519334793	-0.160580918192863
-6.93522691726685	-7.70405054092407	-11.673451423645	-0.115439042448997	0.0452025644481182	-0.160511821508408
-6.92974996566772	-7.70492458343506	-11.6635789871216	-0.115483537316322	0.0452837347984314	-0.160482197999954
-6.93277502059937	-7.70534229278564	-11.6682558059692	-0.115505807101727	0.0454100370407104	-0.160359069705009
-6.93744325637817	-7.70540332794189	-11.6740798950195	-0.115600518882275	0.045449536293745	-0.160178661346436
-6.93732976913452	-7.71158266067505	-11.6820430755615	-0.115537770092487	0.0453045815229416	-0.160067051649094
-6.93163442611694	-7.71270990371704	-11.6820058822632	-0.115493193268776	0.0452048778533936	-0.159946575760841
-6.92688798904419	-7.70654392242432	-11.6796455383301	-0.115480937063694	0.0452920496463776	-0.159977093338966
-6.92961835861206	-7.69991445541382	-11.6745471954346	-0.115671202540398	0.0453604832291603	-0.159740999341011
-6.93285799026489	-7.70134115219116	-11.6725873947144	-0.115819491446018	0.0453671850264072	-0.15953129529953
-6.92823028564453	-7.69875001907349	-11.6760997772217	-0.11576035618782	0.0452554486691952	-0.159457877278328
-6.91951608657837	-7.69594240188599	-11.6658172607422	-0.115879088640213	0.0451523475348949	-0.159379065036774
-6.91830539703369	-7.69419240951538	-11.6542119979858	-0.115826465189457	0.0453319810330868	-0.159458965063095
-6.92009353637695	-7.69141721725464	-11.6583938598633	-0.115972056984901	0.0454689599573612	-0.159312292933464
-6.92039775848389	-7.69105005264282	-11.6695680618286	-0.116010889410973	0.0453768260776997	-0.159192115068436
-6.9196252822876	-7.69167280197144	-11.67311668396	-0.116047278046608	0.0453134775161743	-0.15913762152195
-6.90964555740356	-7.68997430801392	-11.667875289917	-0.115965813398361	0.0451784767210484	-0.159183904528618
-6.90870571136475	-7.68508052825928	-11.6720752716064	-0.116104021668434	0.0452058203518391	-0.159141108393669
-6.91145420074463	-7.68151521682739	-11.6716356277466	-0.116221062839031	0.0453640073537827	-0.159043237566948
-6.91494226455688	-7.68038129806519	-11.6731939315796	-0.116304226219654	0.0453418418765068	-0.158998444676399
-6.9110860824585	-7.68148899078369	-11.6673145294189	-0.11632826179266	0.045155081897974	-0.158877804875374
-6.90769529342651	-7.681471824646	-11.6697473526001	-0.116320617496967	0.045147392898798	-0.158897772431374
-6.90440845489502	-7.67892265319824	-11.6597633361816	-0.116360880434513	0.0452107861638069	-0.158920541405678
-6.90363454818726	-7.67804050445557	-11.6614427566528	-0.11646132171154	0.0453406646847725	-0.158961400389671
-6.90729379653931	-7.67622756958008	-11.6656980514526	-0.11658288538456	0.0453041642904282	-0.158863589167595
-6.9107460975647	-7.67468929290771	-11.6739101409912	-0.116630971431732	0.0453838184475899	-0.15881983935833
-6.90865612030029	-7.6768593788147	-11.6792545318604	-0.116597056388855	0.0452967435121536	-0.158787235617638
-6.90680503845215	-7.67722415924072	-11.6724309921265	-0.116532742977142	0.0451674126088619	-0.158899024128914
-6.90345478057861	-7.67665672302246	-11.6738567352295	-0.116553820669651	0.0452568531036377	-0.158994525671005
-6.9057765007019	-7.67280054092407	-11.6692781448364	-0.116706550121307	0.045362614095211	-0.159017220139503
-6.90861082077026	-7.67237186431885	-11.6798620223999	-0.116702705621719	0.0454185232520103	-0.158957079052925
-6.90887069702148	-7.6786675453186	-11.6789922714233	-0.116705574095249	0.0452480912208557	-0.159014835953712
-6.9054274559021	-7.6736011505127	-11.6830272674561	-0.116557687520981	0.0451885536313057	-0.159112885594368
-6.90561771392822	-7.67198467254639	-11.6811752319336	-0.116586767137051	0.0453040227293968	-0.15918755531311
-6.90794277191162	-7.66967487335205	-11.6846513748169	-0.116790510714054	0.0454183481633663	-0.159208565950394
-6.90964412689209	-7.67144012451172	-11.6952447891235	-0.116746254265308	0.0453468151390553	-0.159128770232201
-6.9109354019165	-7.672447681427	-11.6938953399658	-0.116699457168579	0.0452693141996861	-0.159232273697853
-6.91136646270752	-7.67579412460327	-11.6896276473999	-0.116544619202614	0.0452703721821308	-0.159358456730843
-6.91315889358521	-7.67274379730225	-11.6842727661133	-0.11662645637989	0.0453036986291409	-0.159562066197395
-6.91978120803833	-7.67345666885376	-11.6982088088989	-0.116630718111992	0.0454317331314087	-0.159519329667091
-6.92299938201904	-7.67583084106445	-11.7026424407959	-0.116648323833942	0.0454187840223312	-0.159550622105598
-6.9242205619812	-7.67454624176025	-11.699649810791	-0.116536431014538	0.0452650785446167	-0.159618705511093
-6.92446088790894	-7.68187046051025	-11.6949663162231	-0.116413109004498	0.0452623665332794	-0.159829452633858
-6.92755270004272	-7.67442560195923	-11.7037944793701	-0.116397060453892	0.0453650392591953	-0.159978821873665
[truncated: 8,913 more rows]
