# Supplementary material for: Identification of Haptic Based Guiding Using Hard Reins
Source: PLoS One. 2015 Jul 22;10(7):e0132020. doi: 10.1371/journal.pone.0132020 (PMC4511788; doi:10.1371/journal.pone.0132020)
Supplement: S5 File — (ZIP) [file pone.0132020.s005.zip › Exp2_ForceData1/Subject1/path1/T8.csv]

Force X (N)	Force Y (N)	Force Z (N)	Torque X (N-m)	Torque Y (N-m)	Torque Z (N-m)	Frequency = 10000	Averaging Level = 16	F/T Serial Number = FT11772	Time Started = 19/02/2013 12:43:58
-6.77500915527344	-6.75440216064453	-11.8230361938477	-0.0649614036083221	-0.0431987419724464	-0.144179970026016
-6.77331161499023	-6.75525188446045	-11.816668510437	-0.0650483965873718	-0.0431068316102028	-0.143945470452309
-6.76831912994385	-6.74935245513916	-11.8143167495728	-0.0651285573840141	-0.0432414673268795	-0.143674343824387
-6.76545667648315	-6.75093173980713	-11.8015975952148	-0.065094567835331	-0.0431955941021442	-0.143400803208351
-6.76177740097046	-6.74865818023682	-11.7910594940186	-0.0652388408780098	-0.0431318059563637	-0.143221616744995
-6.75930500030518	-6.74746513366699	-11.7872018814087	-0.0651949718594551	-0.0431706830859184	-0.14296567440033
-6.75901412963867	-6.74445056915283	-11.7773475646973	-0.0653388574719429	-0.043123796582222	-0.14267586171627
-6.75588798522949	-6.74588108062744	-11.7687149047852	-0.0653982236981392	-0.0431839637458324	-0.142462626099586
-6.75320243835449	-6.74407863616943	-11.7602729797363	-0.0654282197356224	-0.0431019328534603	-0.142190605401993
-6.74977445602417	-6.74526214599609	-11.7404670715332	-0.0655174404382706	-0.0431040786206722	-0.141963228583336
-6.74898719787598	-6.74504327774048	-11.7338447570801	-0.0657172799110413	-0.043023694306612	-0.141765758395195
-6.74832677841187	-6.74200630187988	-11.7227268218994	-0.0656381398439407	-0.0430564545094967	-0.141492500901222
-6.7507266998291	-6.7456431388855	-11.7093315124512	-0.0658640488982201	-0.0429402999579906	-0.141296535730362
-6.74722719192505	-6.74611520767212	-11.6980314254761	-0.065927691757679	-0.0429124236106873	-0.141002282500267
-6.74516630172729	-6.74861621856689	-11.6803617477417	-0.0660237297415733	-0.0429036989808083	-0.140810698270798
-6.74489593505859	-6.74733638763428	-11.6746349334717	-0.0660624131560326	-0.0428415164351463	-0.140695080161095
-6.74861001968384	-6.74432182312012	-11.6585922241211	-0.0661774426698685	-0.0427854955196381	-0.140441909432411
-6.74406623840332	-6.74533557891846	-11.6467275619507	-0.066343367099762	-0.0427110716700554	-0.140282556414604
-6.74876689910889	-6.74736213684082	-11.6324586868286	-0.0664524063467979	-0.0426919609308243	-0.140151709318161
-6.74851894378662	-6.74568891525269	-11.6185169219971	-0.0665344223380089	-0.0426402017474175	-0.139989569783211
-6.7506628036499	-6.74821281433105	-11.6014451980591	-0.066680870950222	-0.0426225252449512	-0.139846429228783
-6.7478084564209	-6.74766445159912	-11.5910625457764	-0.0667766109108925	-0.0426148138940334	-0.13978399336338
-6.75006771087646	-6.74796199798584	-11.5879611968994	-0.0669322162866592	-0.0425837859511375	-0.139668941497803
-6.75202035903931	-6.74686288833618	-11.5724020004272	-0.0669924691319466	-0.0425494834780693	-0.139597922563553
-6.75242519378662	-6.74833869934082	-11.5570545196533	-0.0671619102358818	-0.0424662157893181	-0.139455422759056
-6.75024843215942	-6.7462592124939	-11.5520544052124	-0.0671994239091873	-0.0425143614411354	-0.139357268810272
-6.75271224975586	-6.75009202957153	-11.5450401306152	-0.0672765076160431	-0.0426047146320343	-0.139344736933708
-6.76065540313721	-6.75193214416504	-11.5401763916016	-0.0673770159482956	-0.0425707064568996	-0.139236286282539
-6.75680351257324	-6.74985647201538	-11.5327138900757	-0.067446380853653	-0.0426291823387146	-0.139224201440811
-6.75809288024902	-6.75330400466919	-11.5191278457642	-0.0674497485160828	-0.0425961576402187	-0.139208540320396
-6.76347780227661	-6.75506925582886	-11.5087871551514	-0.0675755590200424	-0.0426050685346127	-0.139150485396385
-6.76322650909424	-6.75537872314453	-11.5036239624023	-0.0676540285348892	-0.0425896123051643	-0.139185398817062
-6.76597929000854	-6.75723171234131	-11.4978847503662	-0.0677206218242645	-0.0425944104790688	-0.139146193861961
-6.77194595336914	-6.76018714904785	-11.489972114563	-0.0677768886089325	-0.042569424957037	-0.139128267765045
-6.77031755447388	-6.75975227355957	-11.4821949005127	-0.0678908377885818	-0.0426175892353058	-0.139115050435066
-6.77512454986572	-6.76238489151001	-11.471076965332	-0.0678366795182228	-0.0425966419279575	-0.139177203178406
-6.77584600448608	-6.76600742340088	-11.4685382843018	-0.0679261460900307	-0.0425918102264404	-0.139149516820908
-6.77695083618164	-6.76499509811401	-11.4640827178955	-0.0679511353373528	-0.0425753220915794	-0.139198809862137
-6.77985668182373	-6.76398468017578	-11.4615125656128	-0.0679191276431084	-0.0426636040210724	-0.139178842306137
-6.78337860107422	-6.76819801330566	-11.4539794921875	-0.0680992007255554	-0.0426743291318417	-0.139191806316376
-6.78567409515381	-6.76626348495483	-11.4547100067139	-0.0680747628211975	-0.0427875332534313	-0.139228150248528
-6.78772783279419	-6.76889419555664	-11.4491844177246	-0.0680359452962875	-0.0428945831954479	-0.139275446534157
-6.7895712852478	-6.76830434799194	-11.4418621063232	-0.0681324899196625	-0.0429431945085526	-0.139307767152786
-6.78884077072144	-6.76614570617676	-11.4465608596802	-0.0680534988641739	-0.0430440232157707	-0.139365449547768
-6.7913384437561	-6.76660823822021	-11.4375524520874	-0.0681010037660599	-0.0430557392537594	-0.139411047101021
-6.79435777664185	-6.7675666809082	-11.4353675842285	-0.0681810826063156	-0.0431088209152222	-0.139469146728516
-6.7939133644104	-6.76773500442505	-11.4352216720581	-0.0682054236531258	-0.0433028303086758	-0.139510080218315
-6.79491901397705	-6.76817321777344	-11.4312105178833	-0.0682352036237717	-0.0433273687958717	-0.139587208628654
-6.79867172241211	-6.76749849319458	-11.4302206039429	-0.0682721734046936	-0.0434597209095955	-0.139688938856125
-6.80120134353638	-6.76796007156372	-11.4190835952759	-0.0683623403310776	-0.0435056053102016	-0.13976913690567
-6.80058240890503	-6.76704788208008	-11.4156541824341	-0.0683828070759773	-0.0435495749115944	-0.139922276139259
-6.80648326873779	-6.76654291152954	-11.4144945144653	-0.0683631747961044	-0.0435344241559505	-0.140067800879478
-6.80797052383423	-6.76693725585938	-11.4040403366089	-0.0683832913637161	-0.0435615666210651	-0.140123665332794
-6.80778169631958	-6.76570606231689	-11.4076747894287	-0.0685102120041847	-0.0436781942844391	-0.140171140432358
-6.80937433242798	-6.76845407485962	-11.3978986740112	-0.0685194358229637	-0.0436644740402699	-0.140288710594177
-6.81370449066162	-6.76808404922485	-11.395378112793	-0.0685984045267105	-0.0436972677707672	-0.140417709946632
-6.81109380722046	-6.7687611579895	-11.3930130004883	-0.0686129033565521	-0.04377181828022	-0.140559256076813
-6.8129768371582	-6.76802158355713	-11.384485244751	-0.0686974003911018	-0.0437485426664352	-0.140654549002647
-6.81870079040527	-6.76843976974487	-11.391942024231	-0.0687241405248642	-0.043818324804306	-0.140707790851593
-6.81571388244629	-6.76913499832153	-11.3863477706909	-0.0687697306275368	-0.0438631288707256	-0.140854895114899
-6.81728363037109	-6.76818799972534	-11.3819446563721	-0.0688100978732109	-0.0438913963735104	-0.14095376431942
-6.81897211074829	-6.7687726020813	-11.3795356750488	-0.0687950924038887	-0.0439055226743221	-0.141093969345093
-6.81966352462769	-6.76859951019287	-11.3742094039917	-0.068929061293602	-0.0438828617334366	-0.141212522983551
-6.82128572463989	-6.76455688476563	-11.371244430542	-0.0689649358391762	-0.0439432114362717	-0.141384541988373
-6.82586288452148	-6.76526212692261	-11.3686742782593	-0.069132499396801	-0.0439470000565052	-0.141557052731514
-6.82940864562988	-6.76649475097656	-11.3613061904907	-0.0691510438919067	-0.0439467951655388	-0.141721993684769
-6.82660341262817	-6.76718664169312	-11.3619241714478	-0.0692423209547997	-0.043998446315527	-0.141907304525375
-6.8320198059082	-6.7670636177063	-11.3523740768433	-0.06934504956007	-0.0439059287309647	-0.142111152410507
-6.83536100387573	-6.76165008544922	-11.3502998352051	-0.0694407448172569	-0.0439003631472588	-0.142360746860504
-6.83275556564331	-6.76254892349243	-11.3500757217407	-0.069536566734314	-0.0439181625843048	-0.142570406198502
-6.8330512046814	-6.7599573135376	-11.3464660644531	-0.0695935934782028	-0.0439443364739418	-0.142765462398529
-6.83548069000244	-6.75681638717651	-11.340181350708	-0.0697422996163368	-0.0438360907137394	-0.142972037196159
-6.83270215988159	-6.75205564498901	-11.3438920974731	-0.0697909221053123	-0.043943252414465	-0.143122002482414
-6.83507204055786	-6.7541708946228	-11.3423881530762	-0.0698675066232681	-0.0439134687185287	-0.143400445580482
-6.83426523208618	-6.74985551834106	-11.3377027511597	-0.070010170340538	-0.0439560487866402	-0.143609702587128
-6.82981538772583	-6.74782085418701	-11.3335237503052	-0.0700633674860001	-0.043983668088913	-0.143815234303474
-6.83224439620972	-6.74590873718262	-11.3341989517212	-0.0700877457857132	-0.0438667163252831	-0.144045561552048
-6.82940864562988	-6.74326467514038	-11.3243350982666	-0.0702317804098129	-0.0438425615429878	-0.144233256578445
-6.82920265197754	-6.73951625823975	-11.3268871307373	-0.0703251212835312	-0.0438628308475018	-0.144397065043449
-6.82812213897705	-6.73591041564941	-11.3193922042847	-0.0704265981912613	-0.0438120402395725	-0.144577473402023
-6.82853412628174	-6.73388814926147	-11.3193473815918	-0.0705449059605598	-0.0437923260033131	-0.144771978259087
-6.8266863822937	-6.72911787033081	-11.3133707046509	-0.0706828683614731	-0.0437728650867939	-0.144963905215263
-6.82397317886353	-6.72823810577393	-11.3127250671387	-0.07079117000103	-0.0436882153153419	-0.145175457000732
-6.82314205169678	-6.72271060943604	-11.3035564422607	-0.0709363594651222	-0.0437360443174839	-0.145377114415169
-6.82187032699585	-6.71792125701904	-11.3050565719604	-0.0710681155323982	-0.0436644144356251	-0.145568460226059
-6.82057857513428	-6.71406173706055	-11.2977666854858	-0.0711834281682968	-0.0436265394091606	-0.145743548870087
-6.82206201553345	-6.71049118041992	-11.2953405380249	-0.0713298544287682	-0.0435441918671131	-0.145934656262398
-6.81868934631348	-6.70378589630127	-11.2913608551025	-0.0714209601283073	-0.043554924428463	-0.146101355552673
-6.81753540039063	-6.7016396522522	-11.2884721755981	-0.0716499835252762	-0.0434408523142338	-0.146318018436432
-6.81681299209595	-6.69745635986328	-11.2792406082153	-0.0717326626181602	-0.0433896370232105	-0.146461203694344
-6.81613111495972	-6.69393634796143	-11.2727518081665	-0.071889616549015	-0.0432967580854893	-0.146639078855515
-6.81534576416016	-6.68899011611938	-11.2637147903442	-0.0720814019441605	-0.0432351045310497	-0.146831035614014
-6.81253957748413	-6.68467855453491	-11.2594146728516	-0.0722715705633163	-0.0431607849895954	-0.147035643458366
-6.81236124038696	-6.68196868896484	-11.2493886947632	-0.0722832083702087	-0.0430811420083046	-0.147208988666534
-6.80997705459595	-6.6802978515625	-11.2455053329468	-0.0724422186613083	-0.0429726019501686	-0.147428706288338
-6.81026649475098	-6.67898464202881	-11.2366876602173	-0.0725867375731468	-0.042882613837719	-0.147659868001938
-6.8091402053833	-6.67381477355957	-11.2304840087891	-0.0727041959762573	-0.0428105667233467	-0.14783738553524
-6.80734777450562	-6.6711220741272	-11.2205581665039	-0.0728517025709152	-0.0426183119416237	-0.148011937737465
-6.80740833282471	-6.67105102539063	-11.2138614654541	-0.0729786828160286	-0.0425159968435764	-0.148232087492943
-6.80747318267822	-6.66725921630859	-11.2126264572144	-0.0730428993701935	-0.0423696152865887	-0.148455902934074
-6.80635261535645	-6.66543102264404	-11.2020683288574	-0.0732059106230736	-0.0423404611647129	-0.148645013570786
-6.8038215637207	-6.66312694549561	-11.1984853744507	-0.0732362493872643	-0.0422372967004776	-0.148833826184273
-6.80476045608521	-6.66218614578247	-11.1909322738647	-0.0732911974191666	-0.0420719347894192	-0.149011924862862
-6.80412292480469	-6.65950679779053	-11.1884660720825	-0.0734400153160095	-0.0420062355697155	-0.149159550666809
-6.80001354217529	-6.65969896316528	-11.1867799758911	-0.0734872072935104	-0.0419691577553749	-0.149345695972443
-6.80159711837769	-6.65512609481812	-11.1737442016602	-0.073512390255928	-0.0418754518032074	-0.14951266348362
-6.80284070968628	-6.65496826171875	-11.1692609786987	-0.0736165344715118	-0.0417319573462009	-0.149624109268188
-6.8012433052063	-6.6534538269043	-11.1656246185303	-0.073680616915226	-0.0417059808969498	-0.149804100394249
-6.79911947250366	-6.65496635437012	-11.1610746383667	-0.0737707614898682	-0.0416705943644047	-0.149993881583214
-6.80300998687744	-6.65198945999146	-11.15651512146	-0.0738610178232193	-0.0416368655860424	-0.150178983807564
-6.79676294326782	-6.6507043838501	-11.1512622833252	-0.0738885849714279	-0.0416507050395012	-0.150356292724609
-6.80168390274048	-6.64875507354736	-11.1432180404663	-0.0739317089319229	-0.0416306853294373	-0.150483906269073
-6.79905700683594	-6.64769220352173	-11.1356439590454	-0.0740899071097374	-0.0416394025087357	-0.150649219751358
-6.79819011688232	-6.64890670776367	-11.1304550170898	-0.0741927474737167	-0.0416645482182503	-0.150851219892502
-6.79994821548462	-6.6472373008728	-11.1292114257813	-0.0742393061518669	-0.041660588234663	-0.151082128286362
-6.80389451980591	-6.6483736038208	-11.1122350692749	-0.0742977559566498	-0.0416009277105331	-0.151301622390747
-6.80642795562744	-6.64694213867188	-11.1096239089966	-0.0744006261229515	-0.0415283776819706	-0.15152633190155
-6.80920267105103	-6.64872550964355	-11.1104516983032	-0.0744318142533302	-0.0415416546165943	-0.151749953627586
-6.81508636474609	-6.65044927597046	-11.1044578552246	-0.0744675546884537	-0.0415868759155273	-0.152025371789932
-6.81498003005981	-6.64855051040649	-11.110146522522	-0.0744341090321541	-0.0415986627340317	-0.152243942022324
-6.82181310653687	-6.64717626571655	-11.1053037643433	-0.0744316726922989	-0.0415854677557945	-0.152532905340195
-6.82401752471924	-6.64649438858032	-11.1034078598022	-0.0744652599096298	-0.0415689945220947	-0.152767300605774
-6.82903099060059	-6.64765501022339	-11.1080207824707	-0.0745499357581139	-0.0415731035172939	-0.152993127703667
-6.83132123947144	-6.64749240875244	-11.1030015945435	-0.0744607746601105	-0.0416166670620441	-0.153210788965225
-6.83260011672974	-6.64650821685791	-11.0947904586792	-0.0745013654232025	-0.0416472740471363	-0.153340220451355
-6.83552646636963	-6.64613628387451	-11.1020784378052	-0.0745969414710999	-0.0416844412684441	-0.153609350323677
-6.84079027175903	-6.64726257324219	-11.1025581359863	-0.0745687112212181	-0.0417030714452267	-0.153872981667519
-6.84490299224854	-6.64713907241821	-11.1018838882446	-0.0746617615222931	-0.0417734123766422	-0.154115289449692
-6.84249258041382	-6.64591264724731	-11.1031560897827	-0.0746024399995804	-0.041830986738205	-0.154354870319366
-6.8483247756958	-6.64595746994019	-11.1053447723389	-0.0746505185961723	-0.041863989084959	-0.154656827449799
-6.85019731521606	-6.64537954330444	-11.1064939498901	-0.0745834633708	-0.0419017486274242	-0.154852390289307
-6.85363960266113	-6.64464330673218	-11.1074590682983	-0.0746128708124161	-0.0419644936919212	-0.155148968100548
-6.85944890975952	-6.64350843429565	-11.1150817871094	-0.0745778754353523	-0.0420323945581913	-0.155441179871559
-6.86210870742798	-6.64425039291382	-11.1159687042236	-0.074630580842495	-0.0421141609549522	-0.155701294541359
-6.86231279373169	-6.64528274536133	-11.1183052062988	-0.0745185688138008	-0.0421568937599659	-0.155962690711021
-6.864670753479	-6.6476149559021	-11.1206140518188	-0.074544295668602	-0.0422326065599918	-0.156333461403847
-6.87091684341431	-6.64789581298828	-11.1291103363037	-0.0744615197181702	-0.0423480495810509	-0.156625643372536
-6.87200784683228	-6.64859533309937	-11.1342649459839	-0.0743992924690247	-0.0424183793365955	-0.156950190663338
-6.87598419189453	-6.64959716796875	-11.1300773620605	-0.0744384229183197	-0.0424577258527279	-0.157273441553116
-6.8774881362915	-6.64881372451782	-11.1393041610718	-0.0743220522999763	-0.0424965582787991	-0.157556384801865
-6.88058805465698	-6.64733600616455	-11.1426134109497	-0.0742167457938194	-0.0425673313438892	-0.157908126711845
-6.88467979431152	-6.65157604217529	-11.1395397186279	-0.0743311271071434	-0.0426088161766529	-0.158193618059158
-6.88354396820068	-6.64820909500122	-11.1568269729614	-0.0742015317082405	-0.0427014268934727	-0.15850955247879
-6.88519287109375	-6.64758396148682	-11.1544027328491	-0.0741586089134216	-0.0428104810416698	-0.158758252859116
-6.88990306854248	-6.64899730682373	-11.1562042236328	-0.0742326825857162	-0.0427884198725224	-0.158955857157707
-6.88455581665039	-6.64739894866943	-11.1644315719604	-0.0742109641432762	-0.043048445135355	-0.15923984348774
-6.88703632354736	-6.6503701210022	-11.1745710372925	-0.0741663053631783	-0.0430989526212215	-0.159509316086769
-6.88926649093628	-6.64872741699219	-11.1782035827637	-0.0740895345807076	-0.0432802438735962	-0.15976981818676
-6.88670206069946	-6.64515113830566	-11.1886568069458	-0.0740838795900345	-0.0433851145207882	-0.159988805651665
-6.88990020751953	-6.64183616638184	-11.1899566650391	-0.0739769414067268	-0.0434693470597267	-0.160245269536972
-6.89243745803833	-6.64465427398682	-11.193793296814	-0.0740356147289276	-0.0434613712131977	-0.160514429211617
-6.89305448532104	-6.64090442657471	-11.1999368667603	-0.0738840401172638	-0.0436627194285393	-0.160798385739326
-6.89457988739014	-6.63703060150146	-11.2031908035278	-0.0739207044243813	-0.0437374785542488	-0.160981267690659
-6.89625835418701	-6.63882398605347	-11.2126903533936	-0.0738449543714523	-0.0438237637281418	-0.161199048161507
-6.89672374725342	-6.63780784606934	-11.2194833755493	-0.0737605318427086	-0.0439206138253212	-0.161416411399841
-6.89765691757202	-6.64078617095947	-11.2287578582764	-0.0737160742282867	-0.044014286249876	-0.161655068397522
-6.90008544921875	-6.63758897781372	-11.2358255386353	-0.0736154168844223	-0.0441752783954144	-0.161891341209412
-6.9017858505249	-6.6395468711853	-11.2481870651245	-0.0734738558530808	-0.0442287288606167	-0.162136301398277
-6.90527153015137	-6.64031791687012	-11.2541856765747	-0.0733039081096649	-0.0442889854311943	-0.162408098578453
-6.90719127655029	-6.64184999465942	-11.2563724517822	-0.0733125880360603	-0.0443446561694145	-0.16265743970871
-6.90868663787842	-6.63860034942627	-11.2680597305298	-0.0731611028313637	-0.0444349497556686	-0.162958770990372
-6.91257905960083	-6.6404972076416	-11.2716121673584	-0.0730673968791962	-0.0444823652505875	-0.163230940699577
-6.92006492614746	-6.64430379867554	-11.2792987823486	-0.0730063542723656	-0.0445530414581299	-0.163473531603813
-6.9213080406189	-6.64282512664795	-11.2848281860352	-0.0729197263717651	-0.0445833168923855	-0.163716927170753
-6.92433309555054	-6.64601802825928	-11.2909393310547	-0.0728610455989838	-0.0446300059556961	-0.164015784859657
-6.92814826965332	-6.64296388626099	-11.2945775985718	-0.0728289186954498	-0.0446921661496162	-0.164325401186943
-6.93232011795044	-6.64495801925659	-11.2990016937256	-0.0727302953600883	-0.0446515567600727	-0.164624735713005
-6.93465280532837	-6.64305734634399	-11.2983493804932	-0.0727053433656693	-0.044697891920805	-0.164932578802109
-6.9360671043396	-6.6453161239624	-11.3000192642212	-0.0727854892611504	-0.0447196327149868	-0.165168285369873
-6.94075489044189	-6.64147996902466	-11.3059234619141	-0.0727517083287239	-0.0447216853499413	-0.165415421128273
-6.94371652603149	-6.64238882064819	-11.306450843811	-0.0727909728884697	-0.0447213985025883	-0.165737673640251
-6.94988059997559	-6.642822265625	-11.3087091445923	-0.0728614181280136	-0.044793825596571	-0.165945261716843
-6.94993543624878	-6.64019966125488	-11.3135929107666	-0.0728702396154404	-0.0447924435138702	-0.166226148605347
-6.95532369613647	-6.64049863815308	-11.3147325515747	-0.0728839635848999	-0.0447420328855515	-0.166533008217812
-6.95544004440308	-6.64304161071777	-11.3154830932617	-0.0730061233043671	-0.0447158254683018	-0.166744604706764
-6.95800161361694	-6.63984060287476	-11.314603805542	-0.0729613900184631	-0.0447744987905025	-0.16701103746891
-6.96136522293091	-6.63708734512329	-11.3261432647705	-0.0730621889233589	-0.0447488725185394	-0.167242094874382
-6.963951587677	-6.6377477645874	-11.3290567398071	-0.0731480419635773	-0.0447681657969952	-0.167440444231033
-6.96422100067139	-6.63446760177612	-11.3372764587402	-0.0731831938028336	-0.0447706468403339	-0.167663380503654
-6.96623802185059	-6.63783502578735	-11.3389978408813	-0.0732698366045952	-0.0447587855160236	-0.167973384261131
-6.9647045135498	-6.63287782669067	-11.3428201675415	-0.0732654631137848	-0.0448560491204262	-0.168187469244003
-6.96459722518921	-6.63310384750366	-11.3522691726685	-0.0733417272567749	-0.0448238737881184	-0.168445438146591
-6.96780967712402	-6.63296031951904	-11.3572788238525	-0.0733844935894012	-0.044774629175663	-0.168756887316704
-6.96838521957397	-6.6298713684082	-11.3618297576904	-0.0734786838293076	-0.0447760671377182	-0.169000536203384
-6.96833515167236	-6.62581205368042	-11.3647384643555	-0.0735380947589874	-0.0447058156132698	-0.169266283512115
-6.96924686431885	-6.62643527984619	-11.3645458221436	-0.0735892280936241	-0.0446114242076874	-0.169521763920784
-6.97329378128052	-6.62557172775269	-11.3695278167725	-0.0738127827644348	-0.0446156598627567	-0.16975599527359
-6.97274589538574	-6.62058687210083	-11.3761138916016	-0.0738273486495018	-0.0445680096745491	-0.170000985264778
-6.97507572174072	-6.62567186355591	-11.373948097229	-0.0739539638161659	-0.0444226898252964	-0.170184701681137
-6.97336387634277	-6.61912631988525	-11.3725528717041	-0.0741035044193268	-0.0444392077624798	-0.17042587697506
-6.97371673583984	-6.61802911758423	-11.3782587051392	-0.0741758644580841	-0.0442796386778355	-0.170602381229401
-6.97160196304321	-6.61430597305298	-11.3733386993408	-0.0743230283260345	-0.0442286357283592	-0.170805558562279
-6.97050476074219	-6.61318206787109	-11.3729782104492	-0.0745450332760811	-0.0441348515450954	-0.170997828245163
-6.97077989578247	-6.60849285125732	-11.3772611618042	-0.0746095702052116	-0.0440312922000885	-0.171167641878128
-6.96644163131714	-6.60488843917847	-11.3784685134888	-0.0747827365994453	-0.0439215451478958	-0.171313881874084
-6.96643495559692	-6.604576587677	-11.3840818405151	-0.0749351307749748	-0.0438294634222984	-0.171467542648315
-6.96207571029663	-6.60032844543457	-11.3840599060059	-0.0750735178589821	-0.0438250415027142	-0.171608120203018
-6.96075487136841	-6.59753084182739	-11.3820362091064	-0.0752165168523788	-0.0436835177242756	-0.171765387058258
-6.955078125	-6.59282922744751	-11.3833684921265	-0.0753448083996773	-0.0435883589088917	-0.171947866678238
-6.95675659179688	-6.58805322647095	-11.3778829574585	-0.0754258632659912	-0.0435169190168381	-0.172026589512825
-6.95413541793823	-6.58827829360962	-11.3879299163818	-0.0756221413612366	-0.0433701612055302	-0.172150284051895
-6.94681024551392	-6.58466720581055	-11.3773288726807	-0.0758087337017059	-0.0432592891156673	-0.172239780426025
-6.94751310348511	-6.57885503768921	-11.3857746124268	-0.0758720189332962	-0.0431859977543354	-0.172300577163696
-6.94402074813843	-6.57771015167236	-11.3809976577759	-0.0759966000914574	-0.0430392362177372	-0.172296717762947
-6.93696165084839	-6.57436943054199	-11.3858251571655	-0.0761503279209137	-0.0429739989340305	-0.172382354736328
-6.93452262878418	-6.57220125198364	-11.3812532424927	-0.0762595310807228	-0.0428333543241024	-0.172358140349388
-6.93210411071777	-6.57043933868408	-11.3834419250488	-0.0763801783323288	-0.0427582189440727	-0.172439470887184
-6.92734622955322	-6.57137060165405	-11.384669303894	-0.0765073820948601	-0.042641568928957	-0.172459781169891
-6.92366600036621	-6.56176948547363	-11.386962890625	-0.0765765905380249	-0.0425158143043518	-0.172471582889557
-6.92196559906006	-6.56230926513672	-11.3832330703735	-0.0766884908080101	-0.0423473790287972	-0.172488570213318
-6.92358207702637	-6.56429719924927	-11.3779048919678	-0.0768092796206474	-0.0422307662665844	-0.172479823231697
-6.91659116744995	-6.56165742874146	-11.3781805038452	-0.0769487395882607	-0.0421129055321217	-0.172526940703392
-6.91615867614746	-6.56345319747925	-11.3736972808838	-0.0769702270627022	-0.0418815575540066	-0.172603264451027
-6.91213417053223	-6.5610146522522	-11.3768625259399	-0.0771580711007118	-0.0417590066790581	-0.172636553645134
-6.90918064117432	-6.55795240402222	-11.3779792785645	-0.0772325098514557	-0.0416055433452129	-0.172672122716904
-6.90811777114868	-6.55975961685181	-11.378981590271	-0.077345035970211	-0.0414514616131783	-0.172732010483742
-6.90718460083008	-6.56017780303955	-11.368857383728	-0.0775380730628967	-0.0412457101047039	-0.172663241624832
-6.90555000305176	-6.5588755607605	-11.3714294433594	-0.0775907710194588	-0.0411129705607891	-0.172687515616417
-6.90386629104614	-6.56156587600708	-11.3715438842773	-0.077646903693676	-0.0409768931567669	-0.172684922814369
-6.89877462387085	-6.55986166000366	-11.3634338378906	-0.0778295174241066	-0.0408468171954155	-0.17259393632412
-6.89959526062012	-6.55800580978394	-11.3685159683228	-0.0779241919517517	-0.0406623743474483	-0.17262627184391
-6.89832878112793	-6.55631160736084	-11.3613252639771	-0.0780143737792969	-0.0404682159423828	-0.172575399279594
-6.89328098297119	-6.55949020385742	-11.3515901565552	-0.0782697200775146	-0.0403141528367996	-0.172505214810371
-6.89198303222656	-6.55664539337158	-11.3482656478882	-0.0784111991524696	-0.040176372975111	-0.172476217150688
-6.88992929458618	-6.55506229400635	-11.3491878509521	-0.0784618631005287	-0.0400265343487263	-0.172370731830597
-6.89087343215942	-6.55529737472534	-11.34401512146	-0.0786410346627235	-0.0398142449557781	-0.172336980700493
-6.88359260559082	-6.55104160308838	-11.3377923965454	-0.0787459462881088	-0.0397908762097359	-0.172256469726563
-6.88396120071411	-6.55344390869141	-11.3300514221191	-0.0789067223668098	-0.0395932532846928	-0.172232821583748
-6.88014268875122	-6.54843473434448	-11.3237323760986	-0.0790961608290672	-0.0393657647073269	-0.172191977500916
-6.87765264511108	-6.54987049102783	-11.320333480835	-0.079211637377739	-0.0393394231796265	-0.17211639881134
-6.87707614898682	-6.54745292663574	-11.3206195831299	-0.0793372765183449	-0.0391280949115753	-0.172079831361771
-6.87592077255249	-6.54783773422241	-11.3128614425659	-0.079554095864296	-0.0389996729791164	-0.172024488449097
-6.87377977371216	-6.54344129562378	-11.3112659454346	-0.0796441808342934	-0.0388912744820118	-0.171938434243202
-6.87470483779907	-6.5439887046814	-11.3083143234253	-0.0797911435365677	-0.0387553237378597	-0.171941474080086
-6.87687253952026	-6.54292678833008	-11.3035774230957	-0.0798969715833664	-0.0387019217014313	-0.171836942434311
-6.87097930908203	-6.54114294052124	-11.3026599884033	-0.0799876376986504	-0.0386311560869217	-0.171769589185715
-6.87390041351318	-6.54339265823364	-11.2974920272827	-0.0800756216049194	-0.0384880676865578	-0.171717137098312
-6.87147760391235	-6.53998994827271	-11.2961101531982	-0.0801742076873779	-0.0384039618074894	-0.171643957495689
-6.86624908447266	-6.53949117660522	-11.2964372634888	-0.0802929028868675	-0.0383445769548416	-0.171589583158493
-6.86826992034912	-6.5381236076355	-11.2997350692749	-0.0803273096680641	-0.0382646843791008	-0.171527311205864
-6.86470794677734	-6.5396523475647	-11.2831926345825	-0.0804560929536819	-0.0381947942078114	-0.17138297855854
-6.86282825469971	-6.53753995895386	-11.2833080291748	-0.080463744699955	-0.0380954630672932	-0.171273663640022
-6.86229801177979	-6.53774690628052	-11.2858409881592	-0.0805472582578659	-0.0380017980933189	-0.171143397688866
-6.86035823822021	-6.54025793075562	-11.2817087173462	-0.0806252434849739	-0.0379616767168045	-0.170992165803909
-6.85599994659424	-6.53905248641968	-11.2792348861694	-0.0805962011218071	-0.0378350242972374	-0.17082904279232
-6.85540342330933	-6.54146909713745	-11.2722959518433	-0.0806737393140793	-0.0377178192138672	-0.170683279633522
-6.85140800476074	-6.53988027572632	-11.2764692306519	-0.0806935578584671	-0.0376941226422787	-0.170549020171165
-6.8522834777832	-6.54089641571045	-11.2672595977783	-0.0806773230433464	-0.0375882647931576	-0.170398965477943
-6.85143089294434	-6.54423666000366	-11.2676153182983	-0.0807137340307236	-0.037516713142395	-0.17024353146553
-6.84872007369995	-6.54793834686279	-11.2626113891602	-0.0807534456253052	-0.0373861603438854	-0.170075461268425
-6.84919023513794	-6.54664182662964	-11.2611169815063	-0.0807305872440338	-0.0372713468968868	-0.169895306229591
-6.84791374206543	-6.54919624328613	-11.2544956207275	-0.0807449519634247	-0.0372036248445511	-0.169774547219276
-6.84600162506104	-6.55288457870483	-11.2546911239624	-0.0807445049285889	-0.0370959229767323	-0.169635355472565
-6.84417152404785	-6.55362558364868	-11.2511320114136	-0.0807250589132309	-0.0369938015937805	-0.169519573450089
-6.84514141082764	-6.55852842330933	-11.2417774200439	-0.0807412192225456	-0.0369695015251637	-0.16931876540184
-6.84301519393921	-6.56048345565796	-11.2399940490723	-0.0806949138641357	-0.0369104892015457	-0.169242456555367
-6.84299325942993	-6.56395578384399	-11.2379217147827	-0.0807654708623886	-0.0367930680513382	-0.169069319963455
-6.84060621261597	-6.5641508102417	-11.2349586486816	-0.0807459428906441	-0.036698404699564	-0.168901294469833
-6.8412504196167	-6.56940126419067	-11.2345590591431	-0.0807219594717026	-0.0366925932466984	-0.168817698955536
-6.84298610687256	-6.56861877441406	-11.2403697967529	-0.0807260796427727	-0.0365672074258327	-0.16870291531086
-6.84484958648682	-6.57424211502075	-11.228235244751	-0.0807234644889832	-0.0366722568869591	-0.168493002653122
-6.84471464157104	-6.57705545425415	-11.2304353713989	-0.080763079226017	-0.0366433821618557	-0.168441027402878
-6.84621429443359	-6.57811403274536	-11.228310585022	-0.0806949138641357	-0.0365192666649818	-0.168284922838211
-6.84775114059448	-6.57868242263794	-11.2317790985107	-0.0807012692093849	-0.0366785153746605	-0.168156459927559
-6.84801387786865	-6.58069324493408	-11.2320508956909	-0.0806751251220703	-0.0366377606987953	-0.168050676584244
-6.85198497772217	-6.58396863937378	-11.2380638122559	-0.0806687474250793	-0.0366956628859043	-0.167975023388863
-6.85249662399292	-6.58380174636841	-11.2359371185303	-0.0807060524821281	-0.036736473441124	-0.167837575078011
-6.85130405426025	-6.58585739135742	-11.234206199646	-0.0806662887334824	-0.036683339625597	-0.167818188667297
-6.85298871994019	-6.58674430847168	-11.2399368286133	-0.0807332396507263	-0.0367025658488274	-0.167685329914093
-6.85532331466675	-6.58897495269775	-11.2346630096436	-0.0806451514363289	-0.0368149429559708	-0.167555004358292
-6.8540358543396	-6.5895414352417	-11.2408666610718	-0.0807117000222206	-0.0368337407708168	-0.167420968413353
-6.85500574111938	-6.59188318252563	-11.2383060455322	-0.0806954354047775	-0.0368700176477432	-0.167281985282898
-6.85680961608887	-6.59425258636475	-11.2428865432739	-0.080706775188446	-0.0369177348911762	-0.167234852910042
-6.85712718963623	-6.59526824951172	-11.2493553161621	-0.0806556195020676	-0.0369839929044247	-0.167077869176865
-6.85745429992676	-6.59603118896484	-11.2394018173218	-0.080714114010334	-0.0370256043970585	-0.167037859559059
-6.85534811019897	-6.59554529190063	-11.2435884475708	-0.0806587636470795	-0.0371180437505245	-0.166881620883942
-6.85788869857788	-6.59893178939819	-11.2480459213257	-0.0806997418403625	-0.0371182560920715	-0.166786402463913
-6.86072540283203	-6.60194778442383	-11.2492904663086	-0.0807296335697174	-0.0370909348130226	-0.166683003306389
-6.86135244369507	-6.60342216491699	-11.2537622451782	-0.080771692097187	-0.0372470989823341	-0.166529417037964
-6.85615921020508	-6.60261726379395	-11.2514533996582	-0.0806994959712029	-0.0371957309544086	-0.166454270482063
-6.86055660247803	-6.60725259780884	-11.2537546157837	-0.0807184502482414	-0.0372678339481354	-0.166358262300491
-6.86180400848389	-6.60663795471191	-11.2513780593872	-0.080731213092804	-0.0373234003782272	-0.166174679994583
-6.85686302185059	-6.60831737518311	-11.2499561309814	-0.0807511061429977	-0.0373127013444901	-0.166049435734749
-6.8583459854126	-6.60890340805054	-11.2521228790283	-0.080813892185688	-0.0373254418373108	-0.165965273976326
-6.85701274871826	-6.60751581192017	-11.2523937225342	-0.0807738676667213	-0.0374800972640514	-0.165756672620773
-6.85450029373169	-6.6082706451416	-11.249828338623	-0.0808025896549225	-0.0374667420983315	-0.165591657161713
-6.85504770278931	-6.6060471534729	-11.250527381897	-0.0808562487363815	-0.0374982804059982	-0.165474399924278
-6.85231828689575	-6.60853958129883	-11.2498626708984	-0.0808847099542618	-0.0375643745064735	-0.165301024913788
-6.84968185424805	-6.60720586776733	-11.2509593963623	-0.0808797553181648	-0.0376332737505436	-0.165089160203934
-6.84818696975708	-6.60596370697021	-11.25230884552	-0.0809234455227852	-0.0377755686640739	-0.164946213364601
-6.84810876846313	-6.60448169708252	-11.2460889816284	-0.0809478312730789	-0.0377705954015255	-0.164758935570717
-6.8426570892334	-6.60322713851929	-11.2549352645874	-0.0808930918574333	-0.0378989800810814	-0.164684191346169
-6.84458112716675	-6.6020941734314	-11.2525787353516	-0.0808660835027695	-0.0379514880478382	-0.164490357041359
-6.84021043777466	-6.60404491424561	-11.2560424804688	-0.0809043571352959	-0.0380547977983952	-0.164342477917671
-6.83844184875488	-6.60211706161499	-11.2552719116211	-0.0808601751923561	-0.0380264520645142	-0.164166554808617
-6.83560037612915	-6.60218000411987	-11.2527627944946	-0.0808816105127335	-0.0381040945649147	-0.164016395807266
-6.83556365966797	-6.60322046279907	-11.2602872848511	-0.0808208212256432	-0.0382433757185936	-0.163826435804367
-6.83295822143555	-6.60517358779907	-11.2592277526855	-0.0807616487145424	-0.0381923243403435	-0.163629814982414
-6.82995319366455	-6.60483455657959	-11.2559251785278	-0.0809185802936554	-0.0381990522146225	-0.16345326602459
-6.82959413528442	-6.60248279571533	-11.2571201324463	-0.0808148607611656	-0.0383619666099548	-0.163249909877777
-6.82921886444092	-6.60724544525146	-11.2566270828247	-0.080791674554348	-0.0382927060127258	-0.16308531165123
-6.82938194274902	-6.60786724090576	-11.2505712509155	-0.0807999446988106	-0.0382779240608215	-0.162880599498749
-6.8285083770752	-6.60941171646118	-11.2486944198608	-0.0807463452219963	-0.0383304581046104	-0.1627167314291
-6.82708406448364	-6.60923671722412	-11.2524929046631	-0.0808150842785835	-0.0383040122687817	-0.162536770105362
-6.82485151290894	-6.60932016372681	-11.2470006942749	-0.0807661712169647	-0.0383709147572517	-0.162355616688728
-6.82396411895752	-6.60978651046753	-11.2489147186279	-0.0807459503412247	-0.0384269319474697	-0.162150055170059
-6.82319498062134	-6.61281776428223	-11.2460193634033	-0.0806608721613884	-0.0385031029582024	-0.16202349960804
-6.82395458221436	-6.61356449127197	-11.2452850341797	-0.0807431116700172	-0.038459125906229	-0.161861792206764
-6.8202657699585	-6.60954618453979	-11.2442111968994	-0.0806484743952751	-0.0384761653840542	-0.161694288253784
-6.81962776184082	-6.61190938949585	-11.2459325790405	-0.0806296840310097	-0.038529921323061	-0.161535829305649
-6.82015657424927	-6.61018419265747	-11.2424726486206	-0.0807167738676071	-0.0385115332901478	-0.161380425095558
-6.81665372848511	-6.61078977584839	-11.2454681396484	-0.0806674286723137	-0.0386068932712078	-0.161131873726845
-6.81487131118774	-6.60867404937744	-11.2427272796631	-0.0806343331933022	-0.0385674759745598	-0.160927161574364
-6.8137583732605	-6.61087036132813	-11.2471837997437	-0.0807002037763596	-0.0386287830770016	-0.160781666636467
-6.81188297271729	-6.60799169540405	-11.2441463470459	-0.0806256160140038	-0.0387343503534794	-0.160620927810669
-6.80953931808472	-6.61122226715088	-11.2533683776855	-0.0805394127964973	-0.0387084297835827	-0.160432070493698
-6.80966520309448	-6.61036825180054	-11.2442827224731	-0.080612801015377	-0.0386990495026112	-0.160222932696342
-6.80646085739136	-6.61104536056519	-11.2539434432983	-0.0804547071456909	-0.0387870222330093	-0.160102382302284
-6.80779981613159	-6.61070728302002	-11.2535343170166	-0.0803899690508842	-0.0387917086482048	-0.159910947084427
-6.80599784851074	-6.61366128921509	-11.2507085800171	-0.0803752094507217	-0.0387890338897705	-0.159717991948128
-6.80163097381592	-6.61462831497192	-11.2574024200439	-0.0803870111703873	-0.0388456806540489	-0.159561455249786
-6.80096769332886	-6.61218547821045	-11.2600879669189	-0.0802902355790138	-0.0388607233762741	-0.159373804926872
-6.80112600326538	-6.61585140228271	-11.2593059539795	-0.0802661776542664	-0.0388218834996223	-0.159134164452553
-6.79555130004883	-6.61365461349487	-11.2602043151855	-0.080117829144001	-0.0388981066644192	-0.158963337540627
-6.79324102401733	-6.61489677429199	-11.2681398391724	-0.0800782516598701	-0.0389279797673225	-0.158768430352211
-6.79146909713745	-6.61345148086548	-11.2651815414429	-0.0800238996744156	-0.0389445275068283	-0.158547922968864
-6.7885799407959	-6.61278629302979	-11.272141456604	-0.0799161940813065	-0.0389810465276241	-0.15834753215313
-6.78859853744507	-6.60990333557129	-11.2718887329102	-0.0798953250050545	-0.039023794233799	-0.158084809780121
-6.78301620483398	-6.6105489730835	-11.2746334075928	-0.079872265458107	-0.0390082858502865	-0.15781831741333
-6.7765417098999	-6.61031150817871	-11.2803211212158	-0.0797622054815292	-0.0390546061098576	-0.157591417431831
-6.77531433105469	-6.60992908477783	-11.2815084457397	-0.0796590819954872	-0.0390353798866272	-0.157426923513412
-6.77526092529297	-6.60723209381104	-11.2744550704956	-0.0796829387545586	-0.0390337184071541	-0.157240614295006
-6.77191257476807	-6.60486602783203	-11.28244972229	-0.0795995965600014	-0.039048794656992	-0.157002493739128
-6.76703977584839	-6.60653686523438	-11.2775449752808	-0.0796032249927521	-0.0391084402799606	-0.156808406114578
-6.76425933837891	-6.60246419906616	-11.281099319458	-0.0795661136507988	-0.0390680134296417	-0.156634747982025
-6.75973415374756	-6.6040415763855	-11.2791442871094	-0.0795143097639084	-0.0390459299087524	-0.156379714608192
-6.75829172134399	-6.60284280776978	-11.278998374939	-0.0794985741376877	-0.0390049405395985	-0.156226336956024
-6.75537109375	-6.60143041610718	-11.2766151428223	-0.0795432776212692	-0.0389317460358143	-0.156020641326904
-6.74987602233887	-6.59775733947754	-11.2710399627686	-0.0794509872794151	-0.0389901660382748	-0.155827894806862
-6.74643564224243	-6.59656238555908	-11.2735996246338	-0.0794634148478508	-0.0389187447726727	-0.155615106225014
-6.7443995475769	-6.59674692153931	-11.2758693695068	-0.0795061588287354	-0.0389565527439117	-0.155381605029106
-6.73910140991211	-6.59663486480713	-11.2726945877075	-0.0795072168111801	-0.0388967096805573	-0.155187129974365
-6.73768901824951	-6.59392261505127	-11.2645130157471	-0.0793917030096054	-0.0388650596141815	-0.155017390847206
-6.73009872436523	-6.59337520599365	-11.2649335861206	-0.0795090869069099	-0.038959413766861	-0.154816329479218
-6.73001909255981	-6.58935689926147	-11.26171875	-0.0795476287603378	-0.0388684123754501	-0.154623344540596
-6.72562599182129	-6.58758687973022	-11.2540082931519	-0.079642727971077	-0.0388533659279346	-0.154440820217133
-6.72237491607666	-6.58690690994263	-11.2545003890991	-0.0796394199132919	-0.0388482920825481	-0.154273867607117
-6.72020196914673	-6.58241415023804	-11.2497320175171	-0.0795939937233925	-0.038794718682766	-0.154115006327629
-6.71778249740601	-6.58025121688843	-11.2449903488159	-0.0796987563371658	-0.0387090034782887	-0.153943762183189
-6.71355533599854	-6.57685089111328	-11.244499206543	-0.079708494246006	-0.0387320518493652	-0.153801769018173
-6.70997858047485	-6.57468461990356	-11.2452545166016	-0.0797314047813416	-0.0386782735586166	-0.153675451874733
-6.70789384841919	-6.57097864151001	-11.2363519668579	-0.0797533467411995	-0.0387459322810173	-0.153502002358437
-6.70185804367065	-6.56828784942627	-11.2378749847412	-0.0797595605254173	-0.0387022756040096	-0.153427511453629
-6.69969892501831	-6.56252813339233	-11.2339487075806	-0.0797490030527115	-0.0387481488287449	-0.153248757123947
-6.69590091705322	-6.56181812286377	-11.2319602966309	-0.0798736289143562	-0.0387599654495716	-0.153059780597687
-6.68793201446533	-6.56050109863281	-11.2325954437256	-0.0798425227403641	-0.0386737771332264	-0.15293887257576
-6.6852879524231	-6.55967473983765	-11.234787940979	-0.079908512532711	-0.0386727675795555	-0.152815669775009
-6.68026971817017	-6.55942440032959	-11.2260141372681	-0.079895943403244	-0.0386598594486713	-0.152577474713326
-6.67857694625854	-6.55688619613647	-11.2274055480957	-0.0799130871891975	-0.0385903269052505	-0.152460753917694
-6.67494630813599	-6.55697870254517	-11.2235813140869	-0.079932801425457	-0.0385522209107876	-0.152291268110275
-6.67139148712158	-6.55402851104736	-11.2222099304199	-0.0799045339226723	-0.0386118739843369	-0.152111828327179
-6.66664123535156	-6.55801200866699	-11.2181606292725	-0.0799217224121094	-0.0385845601558685	-0.151973843574524
-6.66382503509521	-6.55630254745483	-11.2199668884277	-0.0798822119832039	-0.0385568328201771	-0.151800855994225
-6.65953063964844	-6.55315923690796	-11.2123823165894	-0.0798905193805695	-0.0385541692376137	-0.151638001203537
-6.65694189071655	-6.54937505722046	-11.2125034332275	-0.079843208193779	-0.0384539179503918	-0.151464596390724
-6.65387916564941	-6.55175065994263	-11.2120628356934	-0.0799330249428749	-0.0384550839662552	-0.151344522833824
-6.6506724357605	-6.54860496520996	-11.209454536438	-0.0798607468605042	-0.0385349206626415	-0.151171609759331
-6.64594125747681	-6.54654932022095	-11.2064228057861	-0.0799085274338722	-0.0384818390011787	-0.150931105017662
-6.64318037033081	-6.54323720932007	-11.2061500549316	-0.0798941403627396	-0.0384520962834358	-0.150801166892052
-6.6410436630249	-6.53820180892944	-11.2128982543945	-0.0798959508538246	-0.0385578982532024	-0.150614470243454
-6.63651561737061	-6.53862905502319	-11.2087268829346	-0.0798169672489166	-0.0385499633848667	-0.150432914495468
-6.63336324691772	-6.53493022918701	-11.2084426879883	-0.0798673778772354	-0.038583654910326	-0.150319471955299
-6.62682437896729	-6.52933645248413	-11.207049369812	-0.0797735378146172	-0.0387545228004456	-0.150162413716316
-6.62192392349243	-6.52651453018188	-11.2097387313843	-0.0797652080655098	-0.0387656167149544	-0.149988204240799
-6.61946964263916	-6.52302503585815	-11.215615272522	-0.0797860473394394	-0.0387361086905003	-0.149840667843819
-6.61461210250854	-6.5200719833374	-11.2180194854736	-0.0798365026712418	-0.0389047674834728	-0.149624824523926
-6.60859346389771	-6.51825666427612	-11.2201461791992	-0.0797212198376656	-0.0389302149415016	-0.149439826607704
-6.60624837875366	-6.51380443572998	-11.2185249328613	-0.0797119811177254	-0.0389281623065472	-0.149246379733086
-6.60048627853394	-6.51206207275391	-11.225923538208	-0.0796840786933899	-0.0390972048044205	-0.149042785167694
-6.59573936462402	-6.50976514816284	-11.2247657775879	-0.0796048417687416	-0.0391505211591721	-0.148826107382774
-6.59428024291992	-6.51055717468262	-11.2268238067627	-0.0795570090413094	-0.039180900901556	-0.148718640208244
-6.58599901199341	-6.50924491882324	-11.2309322357178	-0.0794693529605865	-0.0393026061356068	-0.148566320538521
-6.58371734619141	-6.51075267791748	-11.2332286834717	-0.0793066769838333	-0.0393102504312992	-0.148403719067574
-6.58264207839966	-6.50983095169067	-11.2339334487915	-0.0792951732873917	-0.0392897054553032	-0.148253560066223
-6.57891893386841	-6.50777435302734	-11.236777305603	-0.0791774094104767	-0.0393867269158363	-0.14813894033432
-6.57792091369629	-6.50824737548828	-11.2411966323853	-0.0790916457772255	-0.0393247678875923	-0.148025795817375
-6.57743549346924	-6.51101350784302	-11.2339506149292	-0.0791000947356224	-0.0393467992544174	-0.147913455963135
-6.5754828453064	-6.50869464874268	-11.2443971633911	-0.0789402425289154	-0.0393756367266178	-0.147716701030731
-6.57372808456421	-6.51271152496338	-11.2414617538452	-0.0789226815104485	-0.0393831469118595	-0.147617444396019
-6.57361268997192	-6.50697231292725	-11.2377977371216	-0.0788868591189384	-0.0394673459231853	-0.147477433085442
-6.56924104690552	-6.50824165344238	-11.2415895462036	-0.0787781774997711	-0.0395445823669434	-0.147312834858894
-6.56874799728394	-6.50840759277344	-11.2415313720703	-0.0786599814891815	-0.0394910387694836	-0.147190898656845
-6.56515884399414	-6.51045513153076	-11.251784324646	-0.0786553621292114	-0.0395722687244415	-0.146981135010719
-6.56430864334106	-6.50359439849854	-11.2527122497559	-0.0785001292824745	-0.0397203415632248	-0.146804884076118
-6.5603289604187	-6.50342702865601	-11.2583808898926	-0.0784225538372993	-0.0398302376270294	-0.146603032946587
-6.55914306640625	-6.50237846374512	-11.2624540328979	-0.0784028545022011	-0.0399309992790222	-0.146383106708527
-6.55742025375366	-6.50086545944214	-11.2681999206543	-0.0781887322664261	-0.0400310195982456	-0.146156176924706
-6.55568838119507	-6.49884986877441	-11.2729415893555	-0.0781364440917969	-0.0401301011443138	-0.145916178822517
-6.55237865447998	-6.49817180633545	-11.2792634963989	-0.0780004262924194	-0.0402683541178703	-0.145679727196693
-6.55273818969727	-6.49878644943237	-11.2785558700562	-0.0779682770371437	-0.0402962416410446	-0.145442426204681
-6.55309629440308	-6.49968290328979	-11.2798938751221	-0.0778461322188377	-0.0403583347797394	-0.145239368081093
-6.54724264144897	-6.49903726577759	-11.2827997207642	-0.0777207314968109	-0.0404777750372887	-0.144991546869278
-6.54908514022827	-6.50093460083008	-11.2848663330078	-0.0776918977499008	-0.0405201762914658	-0.144783824682236
-6.54730463027954	-6.50333833694458	-11.2841491699219	-0.0775634944438934	-0.0405252687633038	-0.144477307796478
-6.54619264602661	-6.50271701812744	-11.2809228897095	-0.0774579718708992	-0.0405523404479027	-0.14419624209404
-6.54611253738403	-6.50739765167236	-11.2786140441895	-0.0774548575282097	-0.0405127517879009	-0.143958792090416
-6.54285955429077	-6.50781440734863	-11.2792625427246	-0.0773108005523682	-0.0404537878930569	-0.143674269318581
-6.54102993011475	-6.50880098342896	-11.2769107818604	-0.0771990418434143	-0.0405081771314144	-0.14341339468956
-6.54020118713379	-6.50971555709839	-11.2692470550537	-0.0772336795926094	-0.0404485836625099	-0.143139317631721
-6.53943395614624	-6.51047897338867	-11.2712392807007	-0.0771055519580841	-0.0404650047421455	-0.142933309078217
-6.53493165969849	-6.5108323097229	-11.266637802124	-0.077049657702446	-0.0404362976551056	-0.142596617341042
-6.53133583068848	-6.51073694229126	-11.2685356140137	-0.0770181864500046	-0.0404810421168804	-0.142335683107376
-6.53141784667969	-6.5129017829895	-11.2710447311401	-0.0769184306263924	-0.0404858812689781	-0.142080888152122
-6.52776050567627	-6.5112476348877	-11.2632369995117	-0.0768272876739502	-0.0405110009014606	-0.141866579651833
-6.52784824371338	-6.51271438598633	-11.2607297897339	-0.0768524184823036	-0.0404467284679413	-0.141621381044388
-6.51977586746216	-6.51311540603638	-11.2563142776489	-0.0767955556511879	-0.0404871702194214	-0.141384080052376
-6.52033758163452	-6.5158486366272	-11.2567806243896	-0.0767607241868973	-0.0403413102030754	-0.14111602306366
-6.51749277114868	-6.51704549789429	-11.2538442611694	-0.0768459588289261	-0.0403721258044243	-0.140861079096794
-6.51532793045044	-6.51556491851807	-11.2491369247437	-0.0767768621444702	-0.040298618376255	-0.140608891844749
-6.51513338088989	-6.51238918304443	-11.2400846481323	-0.0767953246831894	-0.0402186326682568	-0.140362322330475
-6.51340866088867	-6.51923036575317	-11.2380819320679	-0.0768593922257423	-0.0401792377233505	-0.14008603990078
-6.50746393203735	-6.51478004455566	-11.2338542938232	-0.0768421217799187	-0.0401915833353996	-0.139814510941505
-6.50572872161865	-6.51928663253784	-11.2261476516724	-0.076930969953537	-0.0400898866355419	-0.139589965343475
-6.50329923629761	-6.51791095733643	-11.2216110229492	-0.0769849717617035	-0.0400016196072102	-0.139388233423233
-6.50330305099487	-6.51685571670532	-11.2265224456787	-0.076966181397438	-0.0399254262447357	-0.139193788170815
-6.502197265625	-6.52018737792969	-11.2199010848999	-0.0771028026938438	-0.0398957058787346	-0.138993158936501
-6.49866628646851	-6.51712465286255	-11.2188882827759	-0.0771118625998497	-0.039769746363163	-0.138810530304909
-6.49715375900269	-6.5205454826355	-11.2184324264526	-0.0771149918437004	-0.0397637374699116	-0.138652414083481
-6.4939980506897	-6.51676750183105	-11.212251663208	-0.077204555273056	-0.0397590026259422	-0.138474225997925
-6.48798894882202	-6.51935577392578	-11.2063932418823	-0.0772939771413803	-0.0396907962858677	-0.138280779123306
-6.48655319213867	-6.5176739692688	-11.2058324813843	-0.0774070397019386	-0.0395495630800724	-0.138061657547951
-6.48341655731201	-6.51595067977905	-11.2059679031372	-0.0773801058530808	-0.0395205691456795	-0.137926444411278
-6.48283624649048	-6.51604986190796	-11.2020072937012	-0.0774774774909019	-0.0394938699901104	-0.137733593583107
-6.47935724258423	-6.51396751403809	-11.1916513442993	-0.0776383578777313	-0.0393780507147312	-0.137554362416267
-6.47231483459473	-6.51247882843018	-11.1987619400024	-0.0776871144771576	-0.0393577702343464	-0.137361869215965
-6.47194671630859	-6.50747680664063	-11.1937160491943	-0.0777333974838257	-0.0392276458442211	-0.137238398194313
-6.46873378753662	-6.50939512252808	-11.1915483474731	-0.0779575929045677	-0.0392019413411617	-0.137023270130157
-6.46188116073608	-6.50630569458008	-11.1949653625488	-0.0779060646891594	-0.0392150916159153	-0.136861741542816
-6.4592342376709	-6.50447082519531	-11.1927080154419	-0.0779890343546867	-0.0391153544187546	-0.136783927679062
-6.45700359344482	-6.5035080909729	-11.1898508071899	-0.0781146436929703	-0.0391269624233246	-0.136599525809288
-6.4513726234436	-6.50344324111938	-11.1935529708862	-0.0781803876161575	-0.0390768647193909	-0.136470332741737
-6.45132732391357	-6.50597429275513	-11.1927995681763	-0.0782373771071434	-0.0390131026506424	-0.136464104056358
-6.44661617279053	-6.50422286987305	-11.1929130554199	-0.0782624781131744	-0.0390281938016415	-0.136322304606438
-6.44791078567505	-6.5001335144043	-11.1910486221313	-0.078315831720829	-0.0389250069856644	-0.13620924949646
-6.44703340530396	-6.50196218490601	-11.1867933273315	-0.078410916030407	-0.0389613546431065	-0.136133536696434
-6.44340562820435	-6.50482034683228	-11.1896419525146	-0.0784677341580391	-0.0389047525823116	-0.136063635349274
-6.44612216949463	-6.50369024276733	-11.184720993042	-0.07853614538908	-0.0388735309243202	-0.135957852005959
-6.44577407836914	-6.50469303131104	-11.1843385696411	-0.078529417514801	-0.0387937724590302	-0.135841384530067
-6.44403457641602	-6.5076117515564	-11.1817560195923	-0.0785601660609245	-0.0388338454067707	-0.13569600880146
-6.44641637802124	-6.50744199752808	-11.1778364181519	-0.0786409378051758	-0.0386717356741428	-0.135573416948318
-6.44568586349487	-6.50921964645386	-11.1812677383423	-0.0786825940012932	-0.0387960262596607	-0.135436922311783
-6.44438076019287	-6.51112937927246	-11.1768274307251	-0.0786384344100952	-0.0387261025607586	-0.135299757122993
-6.4460072517395	-6.51073408126831	-11.1808824539185	-0.0786953791975975	-0.0387476645410061	-0.135168805718422
-6.44611692428589	-6.51235771179199	-11.1798725128174	-0.078703336417675	-0.0387801341712475	-0.135071501135826
-6.4517822265625	-6.51531410217285	-11.1801309585571	-0.078646145761013	-0.0387882068753242	-0.135001018643379
-6.45112705230713	-6.51639556884766	-11.1769104003906	-0.0787028968334198	-0.0388422086834908	-0.134859874844551
-6.45326662063599	-6.51803731918335	-11.1799373626709	-0.0786556079983711	-0.0387769341468811	-0.134738475084305
-6.45516300201416	-6.51953935623169	-11.1840686798096	-0.0786622613668442	-0.0387889482080936	-0.13466539978981
-6.45752239227295	-6.52242374420166	-11.174033164978	-0.0786330625414848	-0.0388618111610413	-0.134547010064125
-6.45883846282959	-6.52488899230957	-11.174298286438	-0.0786057636141777	-0.03884132578969	-0.13444983959198
-6.46167993545532	-6.52993154525757	-11.1749258041382	-0.0786161050200462	-0.0388569235801697	-0.134375289082527
-6.46227502822876	-6.52866268157959	-11.1709651947021	-0.0785956233739853	-0.0389042794704437	-0.134255856275558
-6.46815729141235	-6.532555103302	-11.1722068786621	-0.0785860642790794	-0.0389025844633579	-0.134165063500404
-6.46827554702759	-6.53608465194702	-11.1732892990112	-0.0785739868879318	-0.0389004535973072	-0.134047865867615
-6.47015857696533	-6.53816556930542	-11.1686782836914	-0.0785107016563416	-0.0389110222458839	-0.133958026766777
-6.4735164642334	-6.54229784011841	-11.1723098754883	-0.0784177035093308	-0.0389284454286098	-0.133812516927719
-6.4774055480957	-6.54729795455933	-11.1660327911377	-0.0783170834183693	-0.0389254428446293	-0.133628308773041
-6.47686862945557	-6.54801750183105	-11.1618041992188	-0.0782958716154099	-0.0389407984912395	-0.133485749363899
-6.48210716247559	-6.55391979217529	-11.1655464172363	-0.0781812816858292	-0.038902148604393	-0.133295297622681
-6.48506450653076	-6.55361223220825	-11.1602439880371	-0.0780542492866516	-0.0390000604093075	-0.133089527487755
-6.48753070831299	-6.55854272842407	-11.1590309143066	-0.0779718905687332	-0.0389722399413586	-0.132848605513573
-6.49096918106079	-6.56319761276245	-11.1579484939575	-0.0779065638780594	-0.0389612913131714	-0.132727727293968
-6.49014186859131	-6.56812047958374	-11.1576890945435	-0.077815905213356	-0.0390381366014481	-0.132508352398872
-6.49429368972778	-6.57326030731201	-11.1550760269165	-0.0776312947273254	-0.0389136634767056	-0.132309973239899
-6.49912548065186	-6.57676649093628	-11.1503868103027	-0.0776499882340431	-0.0389049872756004	-0.132099524140358
-6.50002241134644	-6.58145904541016	-11.1454429626465	-0.0774779468774796	-0.038977362215519	-0.131857886910439
-6.50291109085083	-6.58385562896729	-11.150185585022	-0.0773423165082932	-0.0389545820653439	-0.131692305207253
-6.50504302978516	-6.58764553070068	-11.1412363052368	-0.0773645043373108	-0.0388640910387039	-0.131485164165497
-6.50539922714233	-6.59264039993286	-11.139084815979	-0.0772347077727318	-0.0388782359659672	-0.131288096308708
-6.50682067871094	-6.59652233123779	-11.1403474807739	-0.0771172717213631	-0.0388093180954456	-0.131099671125412
-6.51139068603516	-6.60293197631836	-11.1313457489014	-0.0770298764109612	-0.0387695580720901	-0.130832776427269
-6.50947189331055	-6.60419940948486	-11.1349582672119	-0.0769724398851395	-0.0387207493185997	-0.130606725811958
-6.51400327682495	-6.61042928695679	-11.1247682571411	-0.0769331678748131	-0.0387338548898697	-0.130438297986984
-6.51485729217529	-6.61006689071655	-11.1256628036499	-0.0767770484089851	-0.038690697401762	-0.130201727151871
-6.51736307144165	-6.61372804641724	-11.12269115448	-0.0767273977398872	-0.0386421382427216	-0.129932090640068
-6.51715421676636	-6.61656427383423	-11.1209869384766	-0.0766531378030777	-0.0386720336973667	-0.129749208688736
-6.51670551300049	-6.6213641166687	-11.1102170944214	-0.0765999555587769	-0.0385726913809776	-0.129560798406601
-6.51863527297974	-6.62395811080933	-11.1133642196655	-0.0764952152967453	-0.0386299192905426	-0.12931814789772
-6.51722621917725	-6.62400484085083	-11.1075973510742	-0.0764065086841583	-0.0385965704917908	-0.129084408283234
-6.51753711700439	-6.626220703125	-11.1022539138794	-0.0763568356633186	-0.0385520122945309	-0.128925159573555
-6.52187967300415	-6.62885332107544	-11.1035718917847	-0.0762825459241867	-0.0384759530425072	-0.128657221794128
-6.5204439163208	-6.63103008270264	-11.0975275039673	-0.0762384012341499	-0.0385234914720058	-0.128420814871788
-6.52243232727051	-6.63301277160645	-11.0899295806885	-0.076174795627594	-0.0383780784904957	-0.128190279006958
-6.52334833145142	-6.63642072677612	-11.0873613357544	-0.0761978179216385	-0.0383194424211979	-0.127930104732513
-6.52317523956299	-6.63721990585327	-11.0772094726563	-0.0761427879333496	-0.0383055247366428	-0.127656534314156
-6.52179861068726	-6.6371922492981	-11.0822896957397	-0.0761213004589081	-0.0381759740412235	-0.12743154168129
-6.52642965316772	-6.64410638809204	-11.0766630172729	-0.0761189013719559	-0.0381565503776073	-0.127187967300415
-6.52628469467163	-6.64351606369019	-11.0672702789307	-0.0760535374283791	-0.0381593704223633	-0.126979783177376
-6.5267071723938	-6.64737701416016	-11.0630664825439	-0.0760348811745644	-0.0379716865718365	-0.12677201628685
-6.52437114715576	-6.64838266372681	-11.0596723556519	-0.0760221779346466	-0.0379618927836418	-0.126604631543159
-6.52712297439575	-6.65200710296631	-11.0531272888184	-0.075908824801445	-0.03785315528512	-0.126352906227112
-6.52952718734741	-6.65376567840576	-11.047646522522	-0.075995922088623	-0.0378138795495033	-0.126194506883621
-6.52609395980835	-6.65568447113037	-11.0441417694092	-0.0758246704936028	-0.037713497877121	-0.126015543937683
-6.53089475631714	-6.65536594390869	-11.0412101745605	-0.0758382752537727	-0.0376193672418594	-0.125796258449554
-6.53046607971191	-6.65703964233398	-11.0305480957031	-0.0758863911032677	-0.0375385880470276	-0.125546917319298
-6.52666997909546	-6.65875720977783	-11.0308113098145	-0.0758207142353058	-0.0374529659748077	-0.125365898013115
-6.5290412902832	-6.66286516189575	-11.0239725112915	-0.0758322775363922	-0.0373470522463322	-0.125137344002724
-6.52711629867554	-6.66532945632935	-11.0257625579834	-0.0758487582206726	-0.0372510217130184	-0.124897062778473
-6.52517557144165	-6.66556167602539	-11.0124320983887	-0.0758075565099716	-0.0371481142938137	-0.124643035233021
-6.52651214599609	-6.66825437545776	-11.0100202560425	-0.0758723318576813	-0.0370560325682163	-0.12436518073082
-6.5248818397522	-6.66900873184204	-11.0094022750854	-0.0758000537753105	-0.0370030477643013	-0.124164387583733
-6.52283477783203	-6.66884183883667	-10.9964427947998	-0.0757994875311852	-0.0368714667856693	-0.123890578746796
-6.52163457870483	-6.67374658584595	-10.9886827468872	-0.0758506655693054	-0.036719910800457	-0.123615674674511
-6.51940631866455	-6.67262077331543	-10.9891595840454	-0.0757528990507126	-0.0366685688495636	-0.123384311795235
-6.51765298843384	-6.67481422424316	-10.981484413147	-0.0757745578885078	-0.0364843346178532	-0.123117081820965
-6.51751804351807	-6.67601871490479	-10.9761505126953	-0.0758223608136177	-0.0364551022648811	-0.122840791940689
-6.51633214950562	-6.6777081489563	-10.9722595214844	-0.0757035166025162	-0.0363113880157471	-0.122588202357292
-6.51292848587036	-6.67830657958984	-10.9624614715576	-0.0757372155785561	-0.036279983818531	-0.12228087335825
-6.51271963119507	-6.67926597595215	-10.9604911804199	-0.07565076649189	-0.0361195951700211	-0.122048854827881
-6.51498031616211	-6.68019104003906	-10.9588594436646	-0.075629286468029	-0.0360509902238846	-0.121804803609848
-6.51097059249878	-6.68378782272339	-10.9478130340576	-0.0756192952394485	-0.0359729751944542	-0.121536858379841
-6.50707912445068	-6.68313884735107	-10.9460678100586	-0.0755548924207687	-0.0359433516860008	-0.121248126029968
-6.50809621810913	-6.68506002426147	-10.9405488967896	-0.0755698978900909	-0.0358810797333717	-0.120999611914158
-6.50693082809448	-6.68669080734253	-10.9393615722656	-0.0755225941538811	-0.0358773469924927	-0.120713211596012
-6.50693941116333	-6.68649101257324	-10.9384660720825	-0.0753727331757545	-0.0359176732599735	-0.120399497449398
-6.50837469100952	-6.6906270980835	-10.9344215393066	-0.0753450617194176	-0.0358088985085487	-0.120145231485367
-6.50612354278564	-6.68852090835571	-10.9366731643677	-0.0752041041851044	-0.0359080471098423	-0.11989863216877
-6.50586652755737	-6.68872165679932	-10.9349374771118	-0.0750938504934311	-0.0359010472893715	-0.119633942842484
-6.50518178939819	-6.68907165527344	-10.9359874725342	-0.0750487074255943	-0.0359180085361004	-0.119411207735538
-6.50423192977905	-6.68757295608521	-10.9381675720215	-0.0748395472764969	-0.0360466428101063	-0.119079850614071
-6.50477933883667	-6.68823051452637	-10.937970161438	-0.0747555643320084	-0.0361152701079845	-0.118870414793491
-6.5046272277832	-6.6901969909668	-10.936863899231	-0.074639156460762	-0.0361758172512054	-0.118607267737389
-6.50217056274414	-6.68704652786255	-10.9426679611206	-0.0744678750634193	-0.0363576710224152	-0.118414461612701
-6.50394725799561	-6.69062614440918	-10.9438285827637	-0.0742870047688484	-0.0363967381417751	-0.11825592815876
-6.50143671035767	-6.69114685058594	-10.9465141296387	-0.0741997584700584	-0.036599837243557	-0.118070274591446
-6.50367069244385	-6.69359064102173	-10.9529895782471	-0.0739872977137566	-0.0366739854216576	-0.117846854031086
-6.50511789321899	-6.69445705413818	-10.9546928405762	-0.073800764977932	-0.0367660038173199	-0.117728129029274
-6.50423812866211	-6.69810962677002	-10.9545087814331	-0.0736818537116051	-0.036859754472971	-0.117526642978191
-6.50552606582642	-6.69695520401001	-10.9615697860718	-0.0734681934118271	-0.0370165295898914	-0.117356963455677
-6.50752878189087	-6.70036029815674	-10.9644775390625	-0.0732800886034966	-0.037079107016325	-0.117218367755413
-6.51014852523804	-6.706214427948	-10.9665098190308	-0.0730798467993736	-0.0372570306062698	-0.117081113159657
-6.51020002365112	-6.70488357543945	-10.9740467071533	-0.0728751718997955	-0.0374089144170284	-0.116939194500446
-6.51126194000244	-6.71071767807007	-10.9683656692505	-0.0726971104741097	-0.0375692434608936	-0.116793371737003
-6.51411914825439	-6.71182870864868	-10.9747877120972	-0.0725053176283836	-0.0376500934362412	-0.116700008511543
-6.51811981201172	-6.71561717987061	-10.9800758361816	-0.0722719579935074	-0.0378050841391087	-0.116566546261311
-6.51810836791992	-6.72047185897827	-10.9870491027832	-0.0721099153161049	-0.0380002148449421	-0.116425432264805
-6.52015256881714	-6.72312927246094	-10.9865007400513	-0.0718224048614502	-0.0382139049470425	-0.116331696510315
-6.52491617202759	-6.72589015960693	-10.9952116012573	-0.071617104113102	-0.0383134745061398	-0.116219446063042
-6.52587699890137	-6.72753095626831	-11.0027713775635	-0.0714035853743553	-0.0385450050234795	-0.11613005399704
-6.52960777282715	-6.73284816741943	-11.0024538040161	-0.0711971819400787	-0.0386873334646225	-0.116000533103943
-6.53487873077393	-6.73599100112915	-11.0101776123047	-0.0710431635379791	-0.038801982998848	-0.115998014807701
-6.53651571273804	-6.73901700973511	-11.0142498016357	-0.0708640143275261	-0.0390793234109879	-0.115901671350002
-6.54091310501099	-6.73886728286743	-11.0130643844604	-0.070576623082161	-0.0391386300325394	-0.115820728242397
-6.54440879821777	-6.74527072906494	-11.0170745849609	-0.0704680606722832	-0.0393267758190632	-0.115803487598896
-6.54727268218994	-6.74872398376465	-11.0245294570923	-0.0702728629112244	-0.0395206436514854	-0.115694463253021
-6.55006456375122	-6.75509929656982	-11.0249462127686	-0.0701013281941414	-0.0396015346050262	-0.115677453577518
-6.55366182327271	-6.75416421890259	-11.02525806427	-0.0699709951877594	-0.0397997684776783	-0.115663386881351
-6.55713081359863	-6.75602912902832	-11.0396699905396	-0.0697738155722618	-0.0399320386350155	-0.115635797381401
-6.55821180343628	-6.76143884658813	-11.0395212173462	-0.0695727616548538	-0.0400964431464672	-0.115613415837288
-6.56324911117554	-6.76460027694702	-11.0366525650024	-0.0695345848798752	-0.0402547940611839	-0.115594998002052
-6.56602144241333	-6.7661395072937	-11.0531558990479	-0.0692808702588081	-0.0404666587710381	-0.115635544061661
-6.56694793701172	-6.76839971542358	-11.0516729354858	-0.069111280143261	-0.0406090505421162	-0.115553759038448
-6.57097291946411	-6.77249145507813	-11.0486288070679	-0.0690057352185249	-0.0407261773943901	-0.115526378154755
-6.57444763183594	-6.77202272415161	-11.0589237213135	-0.0688904896378517	-0.0408333875238895	-0.115484111011028
-6.57512617111206	-6.77377605438232	-11.0631227493286	-0.0687089562416077	-0.0410392694175243	-0.11546865105629
-6.57753372192383	-6.77691888809204	-11.0651388168335	-0.068668507039547	-0.0411784984171391	-0.115392036736012
-6.57554292678833	-6.77579355239868	-11.0703096389771	-0.0684758573770523	-0.0413600131869316	-0.115395367145538
-6.57878971099854	-6.77485370635986	-11.0732574462891	-0.0682274624705315	-0.041442982852459	-0.115369133651257
-6.579833984375	-6.7820725440979	-11.0723056793213	-0.0683167204260826	-0.0415641814470291	-0.115278363227844
-6.58247137069702	-6.77890777587891	-11.0711488723755	-0.0680837854743004	-0.0416266620159149	-0.115195281803608
-6.57923793792725	-6.77810192108154	-11.0787525177002	-0.0680034756660461	-0.0417386814951897	-0.115168489515781
-6.58257007598877	-6.78275060653687	-11.0837898254395	-0.0679129809141159	-0.0418725162744522	-0.115111708641052
-6.57989692687988	-6.78168153762817	-11.0900859832764	-0.0678035840392113	-0.0419554933905602	-0.115053437650204
-6.57875299453735	-6.78262138366699	-11.0876522064209	-0.0676379650831223	-0.0420184955000877	-0.115037672221661
-6.57879829406738	-6.78179550170898	-11.0851373672485	-0.0675714984536171	-0.0421239025890827	-0.115007497370243
-6.57228755950928	-6.78150987625122	-11.0953054428101	-0.0675167515873909	-0.0422380678355694	-0.114966876804829
-6.57582902908325	-6.78130531311035	-11.0995922088623	-0.0674529671669006	-0.0422331839799881	-0.114967092871666
-6.57247638702393	-6.78268671035767	-11.0984992980957	-0.0674028694629669	-0.0423272289335728	-0.114882439374924
-6.56772804260254	-6.78011989593506	-11.1039962768555	-0.0672494396567345	-0.0424156971275806	-0.11479390412569
-6.56592226028442	-6.78011751174927	-11.1115694046021	-0.0671730563044548	-0.0425092056393623	-0.114775806665421
-6.56729984283447	-6.77880525588989	-11.1109218597412	-0.0671251192688942	-0.0425382889807224	-0.114731788635254
-6.55643224716187	-6.77554607391357	-11.114935874939	-0.0670352727174759	-0.042553823441267	-0.114630937576294
-6.55364990234375	-6.77648115158081	-11.1164865493774	-0.0669949352741241	-0.0426662005484104	-0.114612311124802
-6.54694223403931	-6.77127742767334	-11.1235609054565	-0.0669195279479027	-0.042792335152626	-0.114577174186707
-6.54292249679565	-6.76904773712158	-11.1217565536499	-0.0667865127325058	-0.0428279042243958	-0.114500664174557
-6.54033851623535	-6.76641368865967	-11.1235628128052	-0.0667641013860703	-0.0428307540714741	-0.114495381712914
-6.53449440002441	-6.76539087295532	-11.1259698867798	-0.0667635425925255	-0.0428824573755264	-0.114449977874756
-6.53346347808838	-6.76087045669556	-11.1334133148193	-0.0666960477828979	-0.0429487265646458	-0.114455163478851
-6.52620553970337	-6.76033115386963	-11.1300325393677	-0.0666903182864189	-0.0429200418293476	-0.114400617778301
-6.5258584022522	-6.75900650024414	-11.1288738250732	-0.0666461512446404	-0.0430176593363285	-0.114434033632278
-6.52073383331299	-6.75605869293213	-11.1324710845947	-0.0665563493967056	-0.0429774336516857	-0.114419624209404
-6.51895666122437	-6.75686025619507	-11.1336765289307	-0.0666153356432915	-0.0430792458355427	-0.114373229444027
-6.51045179367065	-6.7576117515564	-11.1344928741455	-0.0665987506508827	-0.0431395024061203	-0.114410042762756
-6.51019859313965	-6.75390243530273	-11.1423997879028	-0.0665512830018997	-0.0431688986718655	-0.114481061697006
-6.51089191436768	-6.75395965576172	-11.1422185897827	-0.0665790364146233	-0.0431738048791885	-0.114533953368664
-6.50771427154541	-6.75129747390747	-11.1412153244019	-0.0664961189031601	-0.0432216115295887	-0.114621102809906
-6.50706052780151	-6.74942684173584	-11.1396312713623	-0.0665508434176445	-0.0432377941906452	-0.114725157618523
-6.50344705581665	-6.74589061737061	-11.1387319564819	-0.0665542632341385	-0.0433127470314503	-0.114761985838413
-6.50474309921265	-6.74535751342773	-11.1423091888428	-0.066566526889801	-0.04335056245327	-0.114894561469555
-6.50546550750732	-6.74279117584229	-11.1428823471069	-0.0665316432714462	-0.0433048233389854	-0.114965103566647
-6.50315999984741	-6.73873043060303	-11.1482276916504	-0.0665472373366356	-0.0433603599667549	-0.115053549408913
-6.50179529190063	-6.73765563964844	-11.1422357559204	-0.0664968863129616	-0.043383564800024	-0.115154638886452
-6.50192928314209	-6.73622608184814	-11.1398439407349	-0.0664987191557884	-0.0434212684631348	-0.115271545946598
-6.49923753738403	-6.73358488082886	-11.1451148986816	-0.0665463507175446	-0.0434883236885071	-0.115336544811726
-6.5009765625	-6.73399257659912	-11.1457605361938	-0.0664267688989639	-0.0434661544859409	-0.115457184612751
-6.49718809127808	-6.73085355758667	-11.1413879394531	-0.0664995461702347	-0.0435545444488525	-0.115503780543804
-6.4907660484314	-6.72964382171631	-11.148265838623	-0.0664717853069305	-0.0435792282223701	-0.115588918328285
-6.49387884140015	-6.72996664047241	-11.1402807235718	-0.0664184018969536	-0.0435512959957123	-0.115710891783237
-6.49245357513428	-6.72938680648804	-11.1356601715088	-0.0664898753166199	-0.0435419492423534	-0.115806020796299
-6.48838424682617	-6.72577476501465	-11.1381616592407	-0.0664603337645531	-0.0436171293258667	-0.115967474877834
-6.49067115783691	-6.72280740737915	-11.1385536193848	-0.066429041326046	-0.0435560755431652	-0.116080746054649
-6.4894905090332	-6.72658634185791	-11.1354579925537	-0.0664598792791367	-0.0436222925782204	-0.116223603487015
-6.48925733566284	-6.72051048278809	-11.1383638381958	-0.0664404183626175	-0.0435847528278828	-0.11639728397131
-6.49127864837646	-6.72213268280029	-11.1353969573975	-0.0663802996277809	-0.0435002557933331	-0.116606511175632
-6.49459648132324	-6.72253131866455	-11.1348094940186	-0.0663608312606812	-0.0435467138886452	-0.116842091083527
-6.49389982223511	-6.72043323516846	-11.1366147994995	-0.0663017854094505	-0.0435722172260284	-0.117006301879883
-6.49856996536255	-6.7223162651062	-11.1335592269897	-0.0663574412465096	-0.0435535870492458	-0.117248214781284
-6.4958176612854	-6.72089767456055	-11.1372013092041	-0.0662911608815193	-0.0436062626540661	-0.117489382624626
-6.50337600708008	-6.71702861785889	-11.1378402709961	-0.0661979243159294	-0.0436658151447773	-0.117785848677158
-6.50186967849731	-6.72211599349976	-11.1397066116333	-0.0663159340620041	-0.0437367707490921	-0.118033841252327
-6.50461006164551	-6.72181940078735	-11.138726234436	-0.0662993192672729	-0.043762382119894	-0.118287935853004
-6.50890922546387	-6.71927738189697	-11.1405277252197	-0.0662881806492805	-0.0437541455030441	-0.118534781038761
-6.51602411270142	-6.72155714035034	-11.1429309844971	-0.066231943666935	-0.0437684096395969	-0.118814766407013
-6.51340341567993	-6.7216534614563	-11.1431016921997	-0.0662869811058044	-0.043848067522049	-0.119120419025421
-6.52305936813354	-6.71841859817505	-11.1466493606567	-0.0661931857466698	-0.0438723638653755	-0.119383729994297
-6.52643394470215	-6.71826934814453	-11.1404943466187	-0.0662441924214363	-0.0439244247972965	-0.119656071066856
-6.52560997009277	-6.71710538864136	-11.1464691162109	-0.0661792829632759	-0.043875876814127	-0.119922041893005
-6.53040742874146	-6.7173490524292	-11.1462049484253	-0.0661554858088493	-0.0439694486558437	-0.120249874889851
-6.53114986419678	-6.71655511856079	-11.1458435058594	-0.0661946386098862	-0.04403081163764	-0.120488360524178
-6.53190803527832	-6.71877098083496	-11.1485376358032	-0.0661524012684822	-0.0441400445997715	-0.120755285024643
-6.53767967224121	-6.71625232696533	-11.1520462036133	-0.0662021860480309	-0.0441157147288322	-0.121059246361256
-6.53612518310547	-6.71406555175781	-11.1536359786987	-0.0661036968231201	-0.0442136153578758	-0.121345154941082
-6.54126214981079	-6.71364068984985	-11.1541090011597	-0.066094271838665	-0.0442477017641068	-0.121590688824654
-6.5445294380188	-6.7123236656189	-11.157585144043	-0.0660993978381157	-0.0442326329648495	-0.121827200055122
-6.5433464050293	-6.71024513244629	-11.1683568954468	-0.0660800859332085	-0.0444065518677235	-0.122145898640156
-6.54422426223755	-6.70927858352661	-11.1629018783569	-0.0660023093223572	-0.0444487705826759	-0.122339956462383
-6.55017900466919	-6.71184062957764	-11.1695423126221	-0.0659906193614006	-0.0444715991616249	-0.122606433928013
-6.54888963699341	-6.70953989028931	-11.1824636459351	-0.0659556835889816	-0.0445439405739307	-0.122934810817242
-6.55208444595337	-6.71079587936401	-11.1840972900391	-0.0658553019165993	-0.0446317307651043	-0.123185038566589
-6.55447053909302	-6.70923471450806	-11.1793823242188	-0.0658345893025398	-0.0447700135409832	-0.12349034845829
-6.55621576309204	-6.7072114944458	-11.198881149292	-0.0657659247517586	-0.0448372699320316	-0.123788177967072
-6.56153154373169	-6.70577001571655	-11.2024097442627	-0.0656447410583496	-0.0448978394269943	-0.124160401523113
-6.56466150283813	-6.71194887161255	-11.2073307037354	-0.0656570494174957	-0.0449596121907234	-0.124451920390129
-6.56725120544434	-6.71023845672607	-11.2194213867188	-0.0655742809176445	-0.0451193526387215	-0.124804459512234
-6.57469367980957	-6.70907163619995	-11.2263116836548	-0.065459668636322	-0.0451637245714664	-0.125162109732628
-6.57932806015015	-6.71495294570923	-11.2369709014893	-0.065409854054451	-0.0451611205935478	-0.125572726130486
-6.58241128921509	-6.71180725097656	-11.2451295852661	-0.0652396380901337	-0.0453660525381565	-0.125951156020164
-6.58816719055176	-6.71432161331177	-11.2508888244629	-0.0651826038956642	-0.0454157777130604	-0.126330018043518
-6.59311771392822	-6.72094392776489	-11.2616109848022	-0.0652485862374306	-0.0455033965408802	-0.126701012253761
-6.59750556945801	-6.71752119064331	-11.2728042602539	-0.0650982335209847	-0.0456681735813618	-0.127140715718269
-6.60550928115845	-6.72017526626587	-11.280855178833	-0.0650186985731125	-0.0457864962518215	-0.127472564578056
-6.61008787155151	-6.72180700302124	-11.2860088348389	-0.0649963617324829	-0.0459414198994637	-0.127865001559258
-6.61598491668701	-6.72220087051392	-11.2928619384766	-0.0649461075663567	-0.0459725372493267	-0.128242745995522
-6.62303018569946	-6.72420740127563	-11.3018245697021	-0.064921610057354	-0.0461184568703175	-0.12863402068615
-6.63296413421631	-6.72319173812866	-11.3056201934814	-0.0648672953248024	-0.0462059937417507	-0.128976196050644
-6.63616418838501	-6.72456169128418	-11.3177804946899	-0.0648715868592262	-0.046309769153595	-0.129331395030022
-6.63955163955688	-6.7280592918396	-11.3151931762695	-0.0648535341024399	-0.0465132482349873	-0.129702106118202
-6.64630699157715	-6.72427701950073	-11.3217782974243	-0.0648802667856216	-0.046565979719162	-0.13003733754158
-6.65075588226318	-6.723557472229	-11.3260889053345	-0.0648262500762939	-0.0467562563717365	-0.130378499627113
-6.65316104888916	-6.72424030303955	-11.3329935073853	-0.064866878092289	-0.0467945709824562	-0.130653902888298
-6.65786027908325	-6.72550916671753	-11.3404846191406	-0.064963586628437	-0.0469645820558071	-0.130937486886978
-6.6596245765686	-6.72343826293945	-11.3427658081055	-0.0649005323648453	-0.0471692495048046	-0.131309792399406
-6.66389036178589	-6.72437810897827	-11.3529453277588	-0.0648988112807274	-0.047261219471693	-0.131624698638916
-6.67320489883423	-6.72339677810669	-11.3589181900024	-0.0649322643876076	-0.0474091917276382	-0.131871864199638
-6.6752552986145	-6.72403144836426	-11.3663940429688	-0.064898855984211	-0.0475808754563332	-0.132186204195023
-6.68109607696533	-6.72494125366211	-11.3658561706543	-0.0648622587323189	-0.0477290190756321	-0.132470592856407
-6.68368911743164	-6.72586631774902	-11.3770847320557	-0.064909815788269	-0.047843087464571	-0.132781311869621
-6.69386005401611	-6.72549915313721	-11.3780145645142	-0.0648673176765442	-0.0479890741407871	-0.133068025112152
-6.69640588760376	-6.72946500778198	-11.3854856491089	-0.0649591684341431	-0.0480622984468937	-0.13336119055748
-6.7051944732666	-6.72822237014771	-11.3890523910522	-0.0649005845189095	-0.0481854900717735	-0.133668020367622
-6.7120795249939	-6.73067283630371	-11.3914432525635	-0.064863532781601	-0.0482214502990246	-0.133948042988777
-6.71951293945313	-6.73552227020264	-11.3952035903931	-0.0649120956659317	-0.0483006946742535	-0.134218275547028
-6.72896289825439	-6.73827600479126	-11.3953638076782	-0.0648908317089081	-0.0483090691268444	-0.134473845362663
-6.73564529418945	-6.74094295501709	-11.3995199203491	-0.0648639127612114	-0.0484178811311722	-0.13479371368885
-6.74301385879517	-6.74483871459961	-11.3990077972412	-0.0648672580718994	-0.0485206730663776	-0.135020568966866
-6.74910354614258	-6.74793577194214	-11.4017391204834	-0.0648459419608116	-0.0485528670251369	-0.13524255156517
-6.75923824310303	-6.75058269500732	-11.403003692627	-0.0647837743163109	-0.0486087687313557	-0.135496571660042
-6.76574659347534	-6.74936628341675	-11.4024963378906	-0.0648662894964218	-0.0486980117857456	-0.135702133178711
-6.77090549468994	-6.75313711166382	-11.4024534225464	-0.064833402633667	-0.0487862639129162	-0.135912269353867
-6.77804183959961	-6.75235271453857	-11.4036703109741	-0.0649009868502617	-0.0487301722168922	-0.136152788996696
-6.78323936462402	-6.75350046157837	-11.4037570953369	-0.0649686679244041	-0.0489050559699535	-0.136317163705826
-6.78817892074585	-6.75413656234741	-11.4051141738892	-0.065016508102417	-0.0489146299660206	-0.136469811201096
-6.79414081573486	-6.75509643554688	-11.4012765884399	-0.0651329904794693	-0.048917043954134	-0.136639028787613
-6.79976415634155	-6.75496482849121	-11.4002103805542	-0.0652243345975876	-0.049000971019268	-0.136753335595131
-6.80275583267212	-6.75400352478027	-11.3977127075195	-0.0652670189738274	-0.0490262024104595	-0.136853650212288
-6.80871295928955	-6.7567834854126	-11.4053087234497	-0.0653678625822067	-0.0490794293582439	-0.136934608221054
-6.81053924560547	-6.75682210922241	-11.40465259552	-0.0654491633176804	-0.0491773448884487	-0.136985838413239
-6.81139850616455	-6.75777769088745	-11.3973035812378	-0.0654700249433517	-0.0492181666195393	-0.137128412723541
-6.81666421890259	-6.75656414031982	-11.3973751068115	-0.0655866339802742	-0.0491451174020767	-0.137146428227425
-6.81929731369019	-6.76254844665527	-11.3993406295776	-0.0656723454594612	-0.0492398366332054	-0.137165606021881
-6.8228816986084	-6.76146745681763	-11.3990030288696	-0.0657229274511337	-0.0491843186318874	-0.137134626507759
-6.82342958450317	-6.76198530197144	-11.3994340896606	-0.0657806545495987	-0.0491945147514343	-0.137188091874123
-6.82898664474487	-6.76498746871948	-11.3991250991821	-0.0659010633826256	-0.049164030700922	-0.137133345007896
-6.82553625106812	-6.76786375045776	-11.3937883377075	-0.0658883154392242	-0.0491255521774292	-0.137140989303589
-6.83075094223022	-6.76820659637451	-11.3920450210571	-0.0660564079880714	-0.049006100744009	-0.137141063809395
-6.82763338088989	-6.76697397232056	-11.3895721435547	-0.0661328062415123	-0.0490116439759731	-0.137045666575432
-6.8312611579895	-6.77152967453003	-11.3824777603149	-0.066205196082592	-0.0489437691867352	-0.13701131939888
-6.83257818222046	-6.77214097976685	-11.381649017334	-0.0663275048136711	-0.0488334596157074	-0.136984437704086
-6.8315281867981	-6.76997041702271	-11.3798379898071	-0.0664105862379074	-0.0487961918115616	-0.136925578117371
-6.83269882202148	-6.77041959762573	-11.3722581863403	-0.0665621683001518	-0.0486883670091629	-0.136820837855339
-6.83111333847046	-6.76948499679565	-11.3686971664429	-0.0667194128036499	-0.0486702769994736	-0.136790961027145
-6.83097887039185	-6.76875495910645	-11.367603302002	-0.0668118968605995	-0.0487009771168232	-0.136648312211037
-6.82755279541016	-6.76963901519775	-11.3576192855835	-0.0669378340244293	-0.0486109666526318	-0.136608436703682
-6.82903814315796	-6.76475811004639	-11.3597526550293	-0.0671201348304749	-0.0486146062612534	-0.136505827307701
-6.8256196975708	-6.76293325424194	-11.3555965423584	-0.0672271326184273	-0.0486337728798389	-0.136439353227615
-6.82527256011963	-6.76406192779541	-11.3539896011353	-0.0673796460032463	-0.0485462173819542	-0.136311456561089
-6.8222918510437	-6.7612190246582	-11.3426790237427	-0.0675660520792007	-0.0485813617706299	-0.136214300990105
-6.82437086105347	-6.75820446014404	-11.3463296890259	-0.0676606297492981	-0.0485802851617336	-0.136099234223366
-6.82127523422241	-6.75501585006714	-11.3433303833008	-0.0678539648652077	-0.0486202612519264	-0.135973259806633
-6.82263898849487	-6.7579026222229	-11.3410577774048	-0.0680123716592789	-0.0485390275716782	-0.135872185230255
-6.82018089294434	-6.75387907028198	-11.3401346206665	-0.0681366845965385	-0.0486458763480186	-0.135804817080498
-6.81958627700806	-6.75310325622559	-11.3382215499878	-0.0682698264718056	-0.0485939830541611	-0.13572496175766
-6.82064008712769	-6.75307941436768	-11.3350038528442	-0.0683445408940315	-0.0486171692609787	-0.135606914758682
-6.81715726852417	-6.75364685058594	-11.3343191146851	-0.0685103610157967	-0.0485804155468941	-0.135491192340851
-6.8204026222229	-6.75399732589722	-11.3255004882813	-0.0686207860708237	-0.0484987944364548	-0.13541117310524
-6.81694269180298	-6.75453186035156	-11.3225412368774	-0.0687675625085831	-0.0485744141042233	-0.135328680276871
-6.82067489624023	-6.7519211769104	-11.3131113052368	-0.068818062543869	-0.0485529787838459	-0.135187581181526
-6.81788778305054	-6.75554275512695	-11.3078050613403	-0.0690038204193115	-0.0484333857893944	-0.135044857859612
-6.81738471984863	-6.75514221191406	-11.3045434951782	-0.069107361137867	-0.0484640225768089	-0.134887397289276
-6.8160982131958	-6.75614356994629	-11.3056087493896	-0.0692109763622284	-0.0483836531639099	-0.134796649217606
-6.81344079971313	-6.75573348999023	-11.3044548034668	-0.0693428218364716	-0.0483957678079605	-0.134611546993256
-6.81302070617676	-6.75483512878418	-11.2958536148071	-0.0694838240742683	-0.0483926385641098	-0.134487003087997
-6.81264781951904	-6.75300788879395	-11.2913503646851	-0.0695988014340401	-0.048328835517168	-0.134365275502205
-6.81045436859131	-6.75692987442017	-11.2853841781616	-0.0697417333722115	-0.0483626797795296	-0.134168311953545
-6.80755996704102	-6.75548219680786	-11.2788143157959	-0.0698203891515732	-0.0483024120330811	-0.134058117866516
-6.80903148651123	-6.75796985626221	-11.2765684127808	-0.0700102299451828	-0.0482359752058983	-0.133993342518806
-6.80890941619873	-6.75761127471924	-11.2708911895752	-0.0701594725251198	-0.0482752770185471	-0.133821830153465
-6.80509614944458	-6.75683736801147	-11.2661533355713	-0.0701809599995613	-0.0482886284589767	-0.133756011724472
-6.80436611175537	-6.76021480560303	-11.2624940872192	-0.0704708099365234	-0.0482367053627968	-0.13364315032959
-6.80380630493164	-6.75528573989868	-11.2611598968506	-0.0704614743590355	-0.0482586026191711	-0.133518636226654
-6.80359363555908	-6.75831890106201	-11.2553110122681	-0.0707007125020027	-0.0482553318142891	-0.13349461555481
-6.80462884902954	-6.75608205795288	-11.2498712539673	-0.0708646029233933	-0.0481801591813564	-0.133355647325516
-6.80085420608521	-6.7552285194397	-11.2480850219727	-0.0709976404905319	-0.0483141578733921	-0.133313730359077
-6.8000373840332	-6.75562047958374	-11.2442483901978	-0.0710512101650238	-0.0483172088861465	-0.133187472820282
-6.8019962310791	-6.75542211532593	-11.2465362548828	-0.0712956786155701	-0.0483457297086716	-0.133145898580551
-6.79860734939575	-6.75367450714111	-11.2419195175171	-0.0713839530944824	-0.0484340414404869	-0.133032917976379
-6.79705095291138	-6.74916362762451	-11.2370986938477	-0.0714903175830841	-0.0484678521752357	-0.132929965853691
-6.79657793045044	-6.74788522720337	-11.2334241867065	-0.0717055797576904	-0.0484827645123005	-0.132851377129555
-6.78956604003906	-6.74653625488281	-11.2286930084229	-0.0717334374785423	-0.0486021488904953	-0.132738023996353
-6.79251098632813	-6.74122524261475	-11.2236471176147	-0.0718520954251289	-0.0486139580607414	-0.13267557322979
-6.78993463516235	-6.74281406402588	-11.2229099273682	-0.0721015185117722	-0.0487059615552425	-0.132580429315567
-6.78572845458984	-6.73861885070801	-11.2295484542847	-0.0721399039030075	-0.0488278158009052	-0.132488802075386
-6.7861442565918	-6.73499441146851	-11.2266483306885	-0.0721553489565849	-0.0488677844405174	-0.132351860404015
-6.78255033493042	-6.73515605926514	-11.2257852554321	-0.0723297894001007	-0.0490228049457073	-0.132235884666443
-6.77872085571289	-6.73267030715942	-11.2256450653076	-0.0723138675093651	-0.0491259880363941	-0.13219079375267
-6.77485704421997	-6.73341941833496	-11.2232856750488	-0.0724033042788506	-0.0492301844060421	-0.13202939927578
-6.76907014846802	-6.73327159881592	-11.224422454834	-0.0725649371743202	-0.0493879057466984	-0.131934270262718
-6.76451539993286	-6.73134469985962	-11.231861114502	-0.0725002288818359	-0.0495472624897957	-0.131920620799065
-6.76621103286743	-6.72859573364258	-11.2338886260986	-0.0725377723574638	-0.0496563613414764	-0.131820812821388
-6.76719665527344	-6.72874975204468	-11.237359046936	-0.0725889280438423	-0.0497085675597191	-0.131728529930115
-6.7638578414917	-6.72788763046265	-11.2348051071167	-0.0726613998413086	-0.0497936643660069	-0.131727129220963
-6.76280212402344	-6.73110485076904	-11.2363319396973	-0.0726486817002296	-0.0498600453138351	-0.131766080856323
-6.76949977874756	-6.73175239562988	-11.2288417816162	-0.0727184936404228	-0.0499324016273022	-0.131714075803757
-6.7677640914917	-6.73028230667114	-11.2332181930542	-0.0726709812879562	-0.050004106014967	-0.13170912861824
-6.76800203323364	-6.73640394210815	-11.2342500686646	-0.0726524665951729	-0.0500339344143867	-0.131750881671906
-6.77078247070313	-6.73529577255249	-11.2320423126221	-0.0726627558469772	-0.050093587487936	-0.131709381937981
-6.77258157730103	-6.73990249633789	-11.232400894165	-0.0726531445980072	-0.0501554496586323	-0.131723672151566
-6.77277278900146	-6.74154329299927	-11.2364778518677	-0.0726433098316193	-0.0502140335738659	-0.131742581725121
-6.77368497848511	-6.74271440505981	-11.2349376678467	-0.0726486891508102	-0.0502851381897926	-0.13172872364521
-6.775146484375	-6.74327707290649	-11.2420101165771	-0.07256218791008	-0.0503044165670872	-0.131700545549393
-6.77549171447754	-6.74667978286743	-11.2413396835327	-0.0725097730755806	-0.0503820702433586	-0.131681621074677
-6.78003931045532	-6.74859571456909	-11.2445087432861	-0.0725269466638565	-0.0504555404186249	-0.131728231906891
-6.78046226501465	-6.74859046936035	-11.2454147338867	-0.0724801570177078	-0.0505603812634945	-0.131724998354912
-6.78569984436035	-6.74858474731445	-11.2445650100708	-0.0723977088928223	-0.0506507642567158	-0.131718128919601
-6.78500986099243	-6.75061655044556	-11.2474660873413	-0.072418138384819	-0.0507622957229614	-0.131832793354988
-6.79072189331055	-6.75189924240112	-11.242299079895	-0.0723854154348373	-0.0508563295006752	-0.131851822137833
-6.79182004928589	-6.75113105773926	-11.2457809448242	-0.0723778307437897	-0.0508629307150841	-0.131893783807755
-6.79261350631714	-6.75110101699829	-11.2478322982788	-0.07231255620718	-0.0509912632405758	-0.131938859820366
-6.79858255386353	-6.75277280807495	-11.2478046417236	-0.0722639262676239	-0.0510320216417313	-0.131967529654503
-6.80397605895996	-6.75442552566528	-11.2515935897827	-0.0722488537430763	-0.0510696321725845	-0.13198459148407
-6.80460977554321	-6.75473976135254	-11.2503004074097	-0.0721956789493561	-0.0511461719870567	-0.132110640406609
-6.80725002288818	-6.75615835189819	-11.2567529678345	-0.0720762982964516	-0.0512329004704952	-0.132092922925949
-6.80877733230591	-6.75861644744873	-11.2570266723633	-0.0720675066113472	-0.0513216070830822	-0.132173344492912
-6.8096399307251	-6.76176023483276	-11.2562208175659	-0.0719621926546097	-0.0513547845184803	-0.132190182805061
-6.81292724609375	-6.76164722442627	-11.2581720352173	-0.0719020068645477	-0.0513741560280323	-0.132200941443443
-6.81380796432495	-6.76392602920532	-11.2583351135254	-0.0718987882137299	-0.051371093839407	-0.13220052421093
-6.81780958175659	-6.76535797119141	-11.2639560699463	-0.0718193426728249	-0.0514066740870476	-0.132251530885696
-6.81438064575195	-6.76719331741333	-11.2680892944336	-0.0717238858342171	-0.0514196678996086	-0.132226213812828
-6.81565237045288	-6.76758146286011	-11.2683362960815	-0.0716890543699265	-0.0514102280139923	-0.132249265909195
-6.81454277038574	-6.76935720443726	-11.2676334381104	-0.0715496763586998	-0.0514609776437283	-0.132281869649887
-6.81661653518677	-6.77253293991089	-11.2710552215576	-0.071440614759922	-0.0514953136444092	-0.132267817854881
-6.81449604034424	-6.77095937728882	-11.2723045349121	-0.0713574662804604	-0.0514459162950516	-0.132315933704376
-6.81595897674561	-6.77518224716187	-11.2783670425415	-0.0713735669851303	-0.0514298006892204	-0.132290929555893
-6.81418895721436	-6.77146673202515	-11.2781362533569	-0.0712383911013603	-0.0514083728194237	-0.13228765130043
-6.81487989425659	-6.77694654464722	-11.2840785980225	-0.0711917206645012	-0.0514077842235565	-0.132301360368729
-6.81612539291382	-6.78066205978394	-11.2870855331421	-0.071101076900959	-0.0514797866344452	-0.132304489612579
-6.81333017349243	-6.77621412277222	-11.2872848510742	-0.0709928423166275	-0.0514564402401447	-0.132298603653908
-6.81782579421997	-6.77927017211914	-11.2857503890991	-0.0709619596600533	-0.0514620766043663	-0.132340386509895
-6.81540155410767	-6.77886009216309	-11.2910795211792	-0.0708450227975845	-0.0514794588088989	-0.132379844784737
-6.81728887557983	-6.7789134979248	-11.2886123657227	-0.0707994252443314	-0.0514555387198925	-0.13245315849781
-6.81703901290894	-6.78048372268677	-11.2957067489624	-0.0707834511995316	-0.0514994822442532	-0.132483005523682
-6.82158374786377	-6.78267478942871	-11.2980127334595	-0.0706619918346405	-0.0514847487211227	-0.13244491815567
-6.81977033615112	-6.78165912628174	-11.3006362915039	-0.0705325528979301	-0.0515189953148365	-0.132533088326454
-6.82175922393799	-6.78705263137817	-11.309627532959	-0.0704876482486725	-0.0515829361975193	-0.132594674825668
-6.8244457244873	-6.78273677825928	-11.3076963424683	-0.0704088807106018	-0.0515430010855198	-0.132681101560593
-6.82527637481689	-6.78406429290771	-11.3114070892334	-0.0703210011124611	-0.0515808612108231	-0.132701724767685
-6.82694673538208	-6.78750705718994	-11.313383102417	-0.0702970400452614	-0.0515632554888725	-0.132795393466949
-6.82825994491577	-6.78616952896118	-11.316743850708	-0.070228137075901	-0.0516105480492115	-0.132857412099838
-6.83131122589111	-6.78618144989014	-11.3127002716064	-0.0701724365353584	-0.0515671782195568	-0.132876470685005
-6.83180856704712	-6.78725719451904	-11.3196601867676	-0.0701081082224846	-0.0515860542654991	-0.132940754294395
-6.83703517913818	-6.78975009918213	-11.3184175491333	-0.0700408741831779	-0.0515491217374802	-0.133026152849197
-6.83603715896606	-6.78633165359497	-11.322211265564	-0.0699612498283386	-0.0516018122434616	-0.133029997348785
-6.8396143913269	-6.78866720199585	-11.3190088272095	-0.0699732378125191	-0.0515723899006844	-0.133119344711304
-6.83843231201172	-6.78721237182617	-11.3269176483154	-0.0698926597833633	-0.0516133569180965	-0.133189603686333
-6.8385181427002	-6.78833103179932	-11.3216648101807	-0.0697555094957352	-0.0516150109469891	-0.133188456296921
-6.83888530731201	-6.78976631164551	-11.3290672302246	-0.0697636604309082	-0.0516425110399723	-0.133316278457642
-6.84045267105103	-6.79146957397461	-11.327672958374	-0.0697277933359146	-0.0515721403062344	-0.133425906300545
-6.84026336669922	-6.7899169921875	-11.3353929519653	-0.0695974379777908	-0.0516121350228786	-0.133491545915604
-6.84089279174805	-6.79424715042114	-11.3325443267822	-0.0696404799818993	-0.0514871068298817	-0.133553966879845
-6.84515476226807	-6.79491567611694	-11.335376739502	-0.069648414850235	-0.051544051617384	-0.133648157119751
-6.84838533401489	-6.79506969451904	-11.339056968689	-0.0695818588137627	-0.0514165610074997	-0.13369308412075
-6.8481650352478	-6.79742813110352	-11.3312711715698	-0.069565162062645	-0.051434725522995	-0.133814141154289
-6.84847927093506	-6.79874038696289	-11.3291082382202	-0.0696188658475876	-0.0513577461242676	-0.13386432826519
-6.85108089447021	-6.79739093780518	-11.3239107131958	-0.0695992410182953	-0.0513281412422657	-0.133986234664917
-6.85297250747681	-6.79677629470825	-11.3205080032349	-0.0696450397372246	-0.0512374080717564	-0.134060069918633
-6.85685443878174	-6.79983758926392	-11.3204364776611	-0.0696883648633957	-0.0511684231460094	-0.134127110242844
-6.85425996780396	-6.80075263977051	-11.3240776062012	-0.0697281956672668	-0.0511598289012909	-0.134143725037575
-6.85637426376343	-6.80193281173706	-11.3187856674194	-0.0697317644953728	-0.0511060729622841	-0.134240001440048
-6.85592031478882	-6.80068111419678	-11.3144340515137	-0.0698322057723999	-0.0510659962892532	-0.134233638644218
-6.85560369491577	-6.79830169677734	-11.3150596618652	-0.0697648152709007	-0.0510845147073269	-0.13430543243885
-6.85848426818848	-6.79697895050049	-11.3161010742188	-0.0698145925998688	-0.0510548688471317	-0.134334415197372
-6.85759496688843	-6.79841947555542	-11.3058710098267	-0.0700125321745873	-0.0510102845728397	-0.13434824347496
-6.85646152496338	-6.79551076889038	-11.306583404541	-0.0699883624911308	-0.0509596429765224	-0.134341239929199
-6.85740232467651	-6.79387426376343	-11.3057165145874	-0.070132203400135	-0.0509343668818474	-0.134422421455383
-6.86377954483032	-6.7977237701416	-11.2988538742065	-0.0702424421906471	-0.0508785210549831	-0.13444721698761
-6.8604474067688	-6.794349193573	-11.3021421432495	-0.0702866762876511	-0.0508649423718452	-0.134458526968956
-6.86293840408325	-6.79899072647095	-11.2958402633667	-0.0703788176178932	-0.0508363321423531	-0.134540900588036
-6.86442708969116	-6.79700994491577	-11.2953958511353	-0.0704199597239494	-0.0507451072335243	-0.134557336568832
-6.8634786605835	-6.79615926742554	-11.2931241989136	-0.0704435035586357	-0.0507630854845047	-0.134613767266273
-6.8681206703186	-6.7955117225647	-11.2934274673462	-0.0705666318535805	-0.0506955459713936	-0.134651213884354
-6.86474609375	-6.79569578170776	-11.2874021530151	-0.0706674680113792	-0.0506327338516712	-0.134667068719864
-6.86638450622559	-6.79228019714355	-11.2874097824097	-0.0706847459077835	-0.0506120324134827	-0.1346575319767
-6.86705160140991	-6.79374885559082	-11.2867403030396	-0.070784404873848	-0.0506174303591251	-0.134731963276863
-6.87040853500366	-6.79431915283203	-11.2850399017334	-0.0708686634898186	-0.0505309328436852	-0.134685143828392
-6.86551380157471	-6.79001379013062	-11.2862033843994	-0.0709293633699417	-0.0505760796368122	-0.134680777788162
-6.86603784561157	-6.79241037368774	-11.2801818847656	-0.0709979683160782	-0.0505345687270164	-0.13474814593792
-6.86688375473022	-6.79115772247314	-11.2799005508423	-0.0710734352469444	-0.0504841059446335	-0.134744837880135
-6.8658709526062	-6.78942823410034	-11.2761507034302	-0.0710612013936043	-0.0505481474101543	-0.134773164987564
-6.86356258392334	-6.78773021697998	-11.2772388458252	-0.0712327137589455	-0.0504979118704796	-0.13469223678112
-6.86607646942139	-6.78908014297485	-11.2806005477905	-0.071254201233387	-0.0504953004419804	-0.134705379605293
-6.86519384384155	-6.78691816329956	-11.2826366424561	-0.071202851831913	-0.0505381040275097	-0.134711548686028
-6.86726236343384	-6.78826093673706	-11.2822217941284	-0.0713034942746162	-0.0505316182971001	-0.134663566946983
-6.86769390106201	-6.78581237792969	-11.2842473983765	-0.0714479386806488	-0.0505733229219913	-0.134635776281357
-6.86752653121948	-6.78596830368042	-11.2788743972778	-0.0713815838098526	-0.0505577959120274	-0.13457302749157
-6.86748600006104	-6.78897380828857	-11.2772722244263	-0.0714679509401321	-0.0505962669849396	-0.134585201740265
-6.86893653869629	-6.79076147079468	-11.2853698730469	-0.0714709386229515	-0.0505914725363255	-0.134603068232536
-6.87368297576904	-6.7875394821167	-11.2729091644287	-0.07151859998703	-0.0505772233009338	-0.134604275226593
-6.87249088287354	-6.78879404067993	-11.2703475952148	-0.0716356262564659	-0.0505346618592739	-0.134528890252113
-6.87653875350952	-6.79018354415894	-11.2667741775513	-0.07169309258461	-0.0505395121872425	-0.134512707591057
-6.87705659866333	-6.79069137573242	-11.2740144729614	-0.0717291161417961	-0.0505372621119022	-0.134523347020149
-6.87999582290649	-6.79422998428345	-11.2598705291748	-0.0718387067317963	-0.0505248382687569	-0.13449339568615
-6.88093757629395	-6.79291248321533	-11.258994102478	-0.0718617364764214	-0.0505012795329094	-0.134487941861153
-6.88507223129272	-6.79566621780396	-11.2592449188232	-0.0718194469809532	-0.0504913777112961	-0.134403005242348
-6.88673877716064	-6.79828405380249	-11.2597646713257	-0.0718966722488403	-0.050537470728159	-0.13440814614296
-6.88880252838135	-6.7972354888916	-11.2461071014404	-0.0720125138759613	-0.0504597015678883	-0.134363830089569
-6.88766145706177	-6.79555797576904	-11.2489423751831	-0.0720972865819931	-0.050501886755228	-0.134252190589905
-6.89146614074707	-6.79845094680786	-11.2481737136841	-0.0721263736486435	-0.0505264960229397	-0.134249284863472
-6.8923225402832	-6.79650735855103	-11.2443742752075	-0.0721726641058922	-0.0505201853811741	-0.134135276079178
-6.88995552062988	-6.79802274703979	-11.2451457977295	-0.0722178146243095	-0.050580520182848	-0.134085699915886
-6.8936915397644	-6.79633235931396	-11.2366647720337	-0.0722407400608063	-0.0505001991987228	-0.134020417928696
-6.89348554611206	-6.80077600479126	-11.2356996536255	-0.0723798498511314	-0.0505484454333782	-0.1339111328125
-6.89495801925659	-6.79903173446655	-11.2384128570557	-0.0723779499530792	-0.0505925714969635	-0.133841618895531
-6.89708852767944	-6.79476833343506	-11.2336702346802	-0.0723804086446762	-0.0506398677825928	-0.13377146422863
-6.8967719078064	-6.79743003845215	-11.2338037490845	-0.0724556669592857	-0.0505679473280907	-0.133632630109787
-6.89452695846558	-6.79626655578613	-11.2349424362183	-0.0725256279110909	-0.0505925826728344	-0.133519947528839
-6.89627027511597	-6.79863023757935	-11.2321805953979	-0.0725255012512207	-0.0505186840891838	-0.133427366614342
-6.89133930206299	-6.79609870910645	-11.2278823852539	-0.0725278407335281	-0.0506092496216297	-0.133310824632645
-6.88854694366455	-6.79739952087402	-11.226713180542	-0.0726455003023148	-0.0505289435386658	-0.13314101099968
-6.89025402069092	-6.79629564285278	-11.2200498580933	-0.0726687759160995	-0.0504533164203167	-0.13297626376152
-6.88615655899048	-6.7944803237915	-11.2145462036133	-0.0727178379893303	-0.0504398308694363	-0.132817447185516
-6.88348484039307	-6.79382038116455	-11.211953163147	-0.0727267861366272	-0.050374761223793	-0.132602944970131
-6.88067245483398	-6.79485082626343	-11.1992626190186	-0.0728312432765961	-0.0502747409045696	-0.132447957992554
-6.87878656387329	-6.79561138153076	-11.1975879669189	-0.0729111731052399	-0.050221748650074	-0.132188901305199
-6.87228345870972	-6.79252576828003	-11.1988124847412	-0.0729059129953384	-0.0501570329070091	-0.132032454013824
-6.87203311920166	-6.79339647293091	-11.1933393478394	-0.0729186832904816	-0.0501177050173283	-0.131786227226257
-6.86512184143066	-6.78767919540405	-11.1841974258423	-0.0730237811803818	-0.0500987805426121	-0.131579354405403
-6.86046600341797	-6.78814888000488	-11.1808547973633	-0.0730553343892097	-0.0499443523585796	-0.131301999092102
-6.85704660415649	-6.78788185119629	-11.17600440979	-0.0731335878372192	-0.0498740971088409	-0.131039947271347
-6.85235023498535	-6.78742265701294	-11.1757097244263	-0.073238730430603	-0.0498475581407547	-0.13082230091095
-6.85002660751343	-6.78129434585571	-11.1625003814697	-0.0731997862458229	-0.0497255548834801	-0.130575940012932
-6.84274578094482	-6.78018474578857	-11.1619329452515	-0.0733209401369095	-0.0496322140097618	-0.130293339490891
-6.83778619766235	-6.78011751174927	-11.1597099304199	-0.0733608156442642	-0.0496290698647499	-0.130028828978539
-6.83079719543457	-6.77593612670898	-11.1549873352051	-0.0733834430575371	-0.0494548827409744	-0.129750430583954
-6.82714128494263	-6.77555179595947	-11.148398399353	-0.073463998734951	-0.0493977144360542	-0.129461571574211
-6.81856727600098	-6.77304744720459	-11.1500844955444	-0.0735159814357758	-0.0494454726576805	-0.129169702529907
-6.81428480148315	-6.76992893218994	-11.1386489868164	-0.0735334381461143	-0.0493374839425087	-0.128858670592308
-6.810706615448	-6.76455020904541	-11.136531829834	-0.0735509619116783	-0.0492018274962902	-0.128622516989708
-6.80295419692993	-6.76405763626099	-11.1276979446411	-0.0735533908009529	-0.0491560772061348	-0.128317981958389
-6.79707622528076	-6.75692272186279	-11.1295986175537	-0.0735398679971695	-0.049065213650465	-0.127966016530991
-6.79225206375122	-6.7570915222168	-11.1268548965454	-0.073648028075695	-0.0490452796220779	-0.127681508660316
-6.78236389160156	-6.75194644927979	-11.1215972900391	-0.0736255124211311	-0.0490711890161037	-0.127383142709732
-6.77888679504395	-6.74960327148438	-11.1152935028076	-0.0735884457826614	-0.0489855706691742	-0.127048879861832
-6.77391815185547	-6.74816036224365	-11.1151437759399	-0.0736634582281113	-0.0489458367228508	-0.126740783452988
-6.76407861709595	-6.74471139907837	-11.1168460845947	-0.0735621601343155	-0.0489518344402313	-0.126505866646767
-6.76119184494019	-6.73915433883667	-11.1174383163452	-0.0735681131482124	-0.0488964356482029	-0.126198053359985
-6.75257253646851	-6.73753643035889	-11.1112289428711	-0.0735861212015152	-0.0488711893558502	-0.125921905040741
-6.75012969970703	-6.73618841171265	-11.1105222702026	-0.0734863877296448	-0.0488472655415535	-0.125588819384575
-6.74357986450195	-6.73341846466064	-11.1137647628784	-0.0734541714191437	-0.0488353706896305	-0.125312268733978
-6.73981189727783	-6.7345724105835	-11.1092281341553	-0.0734691992402077	-0.0489276759326458	-0.125078663229942
-6.73548173904419	-6.73133707046509	-11.112154006958	-0.0733273476362228	-0.0488665662705898	-0.124841198325157
-6.7296290397644	-6.72956466674805	-11.1120166778564	-0.073201984167099	-0.0489399917423725	-0.124545186758041
-6.72686719894409	-6.73087167739868	-11.1152496337891	-0.073176346719265	-0.0488509424030781	-0.12437691539526
-6.72223854064941	-6.73098278045654	-11.1113986968994	-0.0731401592493057	-0.0489437915384769	-0.12411929666996
-6.72022390365601	-6.72715473175049	-11.1223049163818	-0.0730304569005966	-0.0489495880901814	-0.123962163925171
-6.71638154983521	-6.72714710235596	-11.1175756454468	-0.0729948803782463	-0.0488433837890625	-0.123722471296787
-6.71529245376587	-6.72913265228271	-11.1173973083496	-0.0728548839688301	-0.048896536231041	-0.12349309772253
-6.71164751052856	-6.72903251647949	-11.1170415878296	-0.0727934464812279	-0.0489295274019241	-0.123291067779064
-6.71019887924194	-6.7304515838623	-11.1171731948853	-0.0726608857512474	-0.0488936603069305	-0.12314335256815
-6.70725059509277	-6.72819662094116	-11.1213998794556	-0.0725963711738586	-0.048970066010952	-0.122982181608677
-6.70556974411011	-6.72734832763672	-11.1162242889404	-0.0724606737494469	-0.048944279551506	-0.122829385101795
-6.70309352874756	-6.72967720031738	-11.1209630966187	-0.072481706738472	-0.0490685515105724	-0.122686706483364
-6.70114421844482	-6.73086452484131	-11.1240501403809	-0.0723716989159584	-0.0491003468632698	-0.122503958642483
-6.69949007034302	-6.72528219223022	-11.1225509643555	-0.0722271874547005	-0.0491810515522957	-0.122295461595058
-6.69740056991577	-6.73021793365479	-11.1262083053589	-0.0721959099173546	-0.0492178685963154	-0.122160583734512
-6.69542407989502	-6.72720670700073	-11.137526512146	-0.0721025541424751	-0.0492683760821819	-0.12200803309679
-6.6933126449585	-6.73039388656616	-11.1383094787598	-0.0719546228647232	-0.0493516139686108	-0.121857911348343
-6.69033908843994	-6.72814989089966	-11.1356201171875	-0.071898490190506	-0.0495020039379597	-0.12163569778204
-6.68865966796875	-6.72813558578491	-11.1390533447266	-0.0717089623212814	-0.0495209768414497	-0.121492594480515
-6.689040184021	-6.72942638397217	-11.1417036056519	-0.0716781169176102	-0.0495664551854134	-0.12138257175684
-6.68610858917236	-6.73059558868408	-11.1439170837402	-0.0715953260660172	-0.0496638230979443	-0.121184296905994
-6.68244934082031	-6.72966051101685	-11.1450338363647	-0.0714533105492592	-0.0497367344796658	-0.121059097349644
-6.6857476234436	-6.73321962356567	-11.1484537124634	-0.0712482556700706	-0.0497241504490376	-0.121004328131676
-6.6869945526123	-6.73135232925415	-11.1464719772339	-0.071123331785202	-0.0497750975191593	-0.120854631066322
-6.68459320068359	-6.73319482803345	-11.1590662002563	-0.0710074603557587	-0.0499025397002697	-0.120732814073563
-6.68272924423218	-6.73541259765625	-11.1619853973389	-0.0708915665745735	-0.0498863086104393	-0.120605386793613
-6.68304252624512	-6.73634719848633	-11.1633977890015	-0.0707357600331306	-0.0500178411602974	-0.120428122580051
-6.68019199371338	-6.74066781997681	-11.169960975647	-0.0705426335334778	-0.0500591173768044	-0.120263814926147
-6.67825269699097	-6.7391414642334	-11.1763896942139	-0.0703500211238861	-0.0501761920750141	-0.12008062005043
-6.67692375183105	-6.74016380310059	-11.1832513809204	-0.0700788497924805	-0.0503682233393192	-0.119877740740776
-6.66999340057373	-6.7398796081543	-11.1930751800537	-0.0698890089988709	-0.050457164645195	-0.119639709591866
-6.66782474517822	-6.7414755821228	-11.1953258514404	-0.0697074756026268	-0.050547182559967	-0.119418621063232
-6.66355562210083	-6.74493265151978	-11.2048301696777	-0.0695769637823105	-0.0506081618368626	-0.119223222136497
-6.66208982467651	-6.74425268173218	-11.2046976089478	-0.0693668574094772	-0.0507162548601627	-0.118932329118252
-6.66157007217407	-6.74576282501221	-11.2119064331055	-0.069242499768734	-0.050673957914114	-0.118646159768105
-6.65778303146362	-6.74747371673584	-11.2179908752441	-0.0690674111247063	-0.0508557818830013	-0.118386194109917
-6.65613222122192	-6.74994611740112	-11.2240200042725	-0.0688602849841118	-0.0508487112820148	-0.118121318519115
-6.65356922149658	-6.75308656692505	-11.2191247940063	-0.0687826499342918	-0.0508817546069622	-0.117929503321648
-6.64985799789429	-6.75206422805786	-11.2222509384155	-0.068565845489502	-0.0509611256420612	-0.117647580802441
-6.65050220489502	-6.75591659545898	-11.2171182632446	-0.0683902949094772	-0.0509239546954632	-0.117424070835114
-6.64650058746338	-6.75841522216797	-11.2243480682373	-0.0683826133608818	-0.0509518571197987	-0.117199935019016
-6.6437611579895	-6.75968980789185	-11.2281513214111	-0.0682757571339607	-0.0509774200618267	-0.116901822388172
-6.64136934280396	-6.76167154312134	-11.2262191772461	-0.068151980638504	-0.0509554408490658	-0.116645410656929
-6.63676261901855	-6.76192903518677	-11.2243843078613	-0.0680259317159653	-0.0509569458663464	-0.116413593292236
-6.63509798049927	-6.76216220855713	-11.2271919250488	-0.0679033994674683	-0.0510625317692757	-0.116148762404919
-6.62928438186646	-6.76365852355957	-11.22998046875	-0.067797377705574	-0.050951462239027	-0.115884579718113
-6.62620878219604	-6.76475954055786	-11.2261772155762	-0.0678734183311462	-0.0509297549724579	-0.115619085729122
-6.61841917037964	-6.76166248321533	-11.2268199920654	-0.0677119418978691	-0.0509533695876598	-0.115376561880112
-6.61350774765015	-6.76268625259399	-11.2250213623047	-0.0677000135183334	-0.0509075783193111	-0.11509408056736
-6.61150169372559	-6.76251554489136	-11.2229681015015	-0.0677296370267868	-0.0507956296205521	-0.114833697676659
-6.60396480560303	-6.76241779327393	-11.216872215271	-0.0677550658583641	-0.0507807619869709	-0.114514246582985
-6.60137701034546	-6.76013708114624	-11.2110214233398	-0.0677545741200447	-0.0507351718842983	-0.114230409264565
-6.5962028503418	-6.76089859008789	-11.2130374908447	-0.0677783042192459	-0.0506271198391914	-0.113946825265884
-6.5903377532959	-6.75816631317139	-11.2074365615845	-0.0678224563598633	-0.0506114661693573	-0.113674320280552
-6.58428907394409	-6.76003217697144	-11.201208114624	-0.0678193867206573	-0.0505367070436478	-0.113453082740307
-6.5800609588623	-6.75808382034302	-11.1967992782593	-0.0679136291146278	-0.0504113100469112	-0.11318801343441
-6.57547569274902	-6.75769567489624	-11.1933174133301	-0.0679915994405746	-0.0504006147384644	-0.112969577312469
-6.56981611251831	-6.75396490097046	-11.1855869293213	-0.0680339112877846	-0.0503091365098953	-0.112703554332256
-6.56529808044434	-6.75028276443481	-11.1779203414917	-0.0681580007076263	-0.0502098761498928	-0.112388700246811
-6.55683469772339	-6.75404214859009	-11.179723739624	-0.0682331174612045	-0.0501393154263496	-0.112141728401184
-6.55347299575806	-6.74711751937866	-11.1720209121704	-0.068311832845211	-0.0500652305781841	-0.111901544034481
-6.5513219833374	-6.7480731010437	-11.167140007019	-0.0684387758374214	-0.0500392839312553	-0.111672192811966
-6.5446982383728	-6.74386262893677	-11.165210723877	-0.0685124099254608	-0.0499578230082989	-0.111428260803223
-6.53845262527466	-6.74190235137939	-11.1573123931885	-0.0685894340276718	-0.0498841628432274	-0.111239269375801
-6.53209209442139	-6.73756551742554	-11.1549806594849	-0.068723089993	-0.0498701110482216	-0.111048258841038
-6.52347612380981	-6.73484992980957	-11.1483955383301	-0.0688030496239662	-0.0497992001473904	-0.110846929252148
-6.52257394790649	-6.73281335830688	-11.1534414291382	-0.0688921362161636	-0.0497163869440556	-0.110640943050385
-6.51642370223999	-6.73302936553955	-11.1395998001099	-0.0690937861800194	-0.0496442466974258	-0.110434971749783
-6.51145792007446	-6.72739744186401	-11.1388339996338	-0.069190077483654	-0.0495471209287643	-0.110281728208065
-6.50612163543701	-6.72577476501465	-11.1350374221802	-0.0692811608314514	-0.0494547784328461	-0.110149368643761
-6.50219774246216	-6.72394466400146	-11.129674911499	-0.0694365575909615	-0.0494811683893204	-0.11000057309866
-6.49449396133423	-6.72212219238281	-11.1269359588623	-0.0695031434297562	-0.0493533983826637	-0.109817504882813
-6.49274778366089	-6.72309827804565	-11.123366355896	-0.0696701407432556	-0.0493093393743038	-0.109645441174507
-6.48581695556641	-6.71563720703125	-11.1202459335327	-0.0697760283946991	-0.0492774210870266	-0.109612464904785
-6.48341274261475	-6.7160325050354	-11.1200180053711	-0.0698102861642838	-0.0490790009498596	-0.109462141990662
-6.47797822952271	-6.71783494949341	-11.115330696106	-0.0699373334646225	-0.0491469576954842	-0.109349012374878
-6.47246217727661	-6.71361970901489	-11.1124601364136	-0.0700908526778221	-0.0490669459104538	-0.10927476733923
-6.4691686630249	-6.709547996521	-11.1036081314087	-0.0701773017644882	-0.0489586591720581	-0.109191931784153
-6.46745681762695	-6.70896100997925	-11.0956840515137	-0.0703152343630791	-0.0488799549639225	-0.109094589948654
-6.46703910827637	-6.70870113372803	-11.0965805053711	-0.0704113692045212	-0.0488402172923088	-0.109019264578819
-6.46143436431885	-6.70742273330688	-11.095682144165	-0.0704555809497833	-0.0488001964986324	-0.108941681683064
-6.46291542053223	-6.70659637451172	-11.0903997421265	-0.0705176368355751	-0.0487370043992996	-0.108880661427975
-6.4581618309021	-6.70598363876343	-11.0924100875854	-0.0706937536597252	-0.0486510880291462	-0.108849756419659
-6.45855855941772	-6.70716857910156	-11.0901288986206	-0.0707887411117554	-0.0486026704311371	-0.108830206096172
-6.45325899124146	-6.70789766311646	-11.0800113677979	-0.0708653926849365	-0.0485803335905075	-0.108788624405861
-6.45442771911621	-6.70769739151001	-11.0749635696411	-0.0709282383322716	-0.0485002249479294	-0.10875254124403
-6.45096683502197	-6.70439672470093	-11.0691080093384	-0.0711049437522888	-0.0483743324875832	-0.108744248747826
-6.44842052459717	-6.70390844345093	-11.0658283233643	-0.0711700841784477	-0.0483969002962112	-0.108693949878216
-6.44796705245972	-6.70582246780396	-11.0667600631714	-0.071244977414608	-0.0483432151377201	-0.108665451407433
-6.45164060592651	-6.70463514328003	-11.063232421875	-0.0713080614805222	-0.0482040569186211	-0.108668729662895
-6.44808387756348	-6.70302057266235	-11.0587024688721	-0.0714288502931595	-0.0482211373746395	-0.108657546341419
-6.44665431976318	-6.70435237884521	-11.0509214401245	-0.0714646577835083	-0.0481604970991611	-0.108630888164043
-6.44829845428467	-6.70294666290283	-11.0548791885376	-0.0715539380908012	-0.0481133460998535	-0.108612418174744
-6.44710683822632	-6.70254755020142	-11.0533924102783	-0.071601115167141	-0.0481332167983055	-0.108631670475006
-6.4439697265625	-6.7016453742981	-11.0468063354492	-0.0716226324439049	-0.0480814315378666	-0.108643442392349
-6.44607973098755	-6.70281982421875	-11.0421047210693	-0.0717781558632851	-0.0479975566267967	-0.108636103570461
-6.44223403930664	-6.70137357711792	-11.0453796386719	-0.0717564970254898	-0.0480038076639175	-0.108609318733215
-6.4425106048584	-6.70224094390869	-11.0393295288086	-0.0718258544802666	-0.0479471832513809	-0.108632884919643
-6.44339179992676	-6.70020341873169	-11.0308895111084	-0.0719583332538605	-0.0478815212845802	-0.1086385846138
-6.4414849281311	-6.70078277587891	-11.0414247512817	-0.0719775035977364	-0.0479043796658516	-0.108676567673683
-6.44270706176758	-6.70021724700928	-11.0278978347778	-0.0720262303948402	-0.0478706061840057	-0.108682058751583
-6.44436979293823	-6.70191955566406	-11.0385694503784	-0.0720655098557472	-0.0478536412119865	-0.108732953667641
-6.44312620162964	-6.70103645324707	-11.0296592712402	-0.0721254348754883	-0.0479180179536343	-0.10879822075367
-6.44439172744751	-6.70192193984985	-11.0345125198364	-0.0720631554722786	-0.0479209497570992	-0.108899109065533
-6.44709491729736	-6.70044422149658	-11.0248003005981	-0.0721527263522148	-0.0477889366447926	-0.108921207487583
-6.44433832168579	-6.70105600357056	-11.0291271209717	-0.0720908418297768	-0.0478259921073914	-0.109060615301132
-6.44853210449219	-6.70348119735718	-11.0270853042603	-0.0722095966339111	-0.0477951355278492	-0.109133996069431
-6.44721937179565	-6.70605325698853	-11.0240612030029	-0.072273887693882	-0.0477360486984253	-0.109185591340065
-6.44847536087036	-6.70446681976318	-11.0267906188965	-0.072265587747097	-0.0477099753916264	-0.109303958714008
-6.45166015625	-6.70169067382813	-11.0278253555298	-0.072256438434124	-0.0476488880813122	-0.109445862472057
-6.45215606689453	-6.7062816619873	-11.0238132476807	-0.0723825171589851	-0.047607284039259	-0.109479449689388
-6.4518723487854	-6.70520162582397	-11.0215425491333	-0.0723530650138855	-0.0476859509944916	-0.109666496515274
-6.45318698883057	-6.70671272277832	-11.0170631408691	-0.0723835006356239	-0.047580149024725	-0.109749615192413
-6.45500183105469	-6.70515155792236	-11.0118894577026	-0.0725400298833847	-0.0475045554339886	-0.109834767878056
-6.45687532424927	-6.70532703399658	-11.0201740264893	-0.0725041255354881	-0.0475104078650475	-0.109955526888371
-6.457848072052	-6.70504999160767	-11.0228719711304	-0.0725367143750191	-0.0474905036389828	-0.110091865062714
-6.46232080459595	-6.70669555664063	-11.0175247192383	-0.0726276338100433	-0.0474114008247852	-0.11023934930563
-6.46521902084351	-6.70352935791016	-11.0211486816406	-0.0726346075534821	-0.0473829731345177	-0.110396102070808
-6.46620607376099	-6.70887613296509	-11.0184679031372	-0.0727079659700394	-0.0473309978842735	-0.110620029270649
-6.47185754776001	-6.70972156524658	-11.0155487060547	-0.0727019682526588	-0.0473029837012291	-0.11075484007597
-6.47028541564941	-6.70999479293823	-11.0157432556152	-0.0727574527263641	-0.0472771301865578	-0.110938414931297
-6.47322463989258	-6.70992279052734	-11.0149612426758	-0.0726721584796906	-0.0472208894789219	-0.11114875972271
-6.48039627075195	-6.70891427993774	-11.0177173614502	-0.0728175416588783	-0.0471228286623955	-0.111307732760906
-6.47947025299072	-6.70941400527954	-11.0166702270508	-0.072845995426178	-0.0471829958260059	-0.111504308879375
-6.48396492004395	-6.70901155471802	-11.0183076858521	-0.0728402733802795	-0.0471096001565456	-0.111666388809681
-6.48601961135864	-6.70981931686401	-11.0163078308105	-0.0728971064090729	-0.0470770783722401	-0.111855685710907
-6.48965406417847	-6.70883989334106	-11.0191249847412	-0.0728143975138664	-0.0471392422914505	-0.112015254795551
-6.49070358276367	-6.70997285842896	-11.0231170654297	-0.0728644356131554	-0.0470723323523998	-0.112199351191521
-6.49452924728394	-6.70619583129883	-11.0234527587891	-0.0728561729192734	-0.0470442324876785	-0.112454831600189
-6.5000524520874	-6.70910787582397	-11.0264225006104	-0.0727606490254402	-0.0470774360001087	-0.112636603415012
-6.5036506652832	-6.70745658874512	-11.0253171920776	-0.072773277759552	-0.0469812043011189	-0.112818323075771
-6.50859022140503	-6.71287488937378	-11.0266466140747	-0.0728569626808167	-0.0469757653772831	-0.113043457269669
-6.51199150085449	-6.70995473861694	-11.0353698730469	-0.0727305933833122	-0.047014731913805	-0.113250456750393
-6.51765441894531	-6.70787286758423	-11.0373811721802	-0.0726508721709251	-0.0470226146280766	-0.113466635346413
-6.51742935180664	-6.71456432342529	-11.0387563705444	-0.0726894438266754	-0.046943262219429	-0.113669186830521
-6.52414512634277	-6.71099710464478	-11.0399036407471	-0.072631299495697	-0.046989593654871	-0.113878853619099
-6.52509689331055	-6.7126841545105	-11.0377740859985	-0.0725378915667534	-0.0469337962567806	-0.114035665988922
-6.52974987030029	-6.71576309204102	-11.0374422073364	-0.0725997388362885	-0.046932015568018	-0.114249706268311
-6.53013610839844	-6.71299028396606	-11.0461587905884	-0.0725125819444656	-0.0469141341745853	-0.114454708993435
-6.53425073623657	-6.71183776855469	-11.0498094558716	-0.0725150629878044	-0.0468956679105759	-0.114670731127262
-6.53741693496704	-6.71116781234741	-11.0412578582764	-0.072524182498455	-0.0468360036611557	-0.114885501563549
-6.54056882858276	-6.71104764938354	-11.0447969436646	-0.0725478678941727	-0.0467745065689087	-0.115037202835083
-6.5433783531189	-6.71576642990112	-11.040997505188	-0.0723914429545403	-0.046697061508894	-0.115250363945961
-6.54423475265503	-6.71533060073853	-11.044713973999	-0.0725728496909142	-0.0466939359903336	-0.115442015230656
-6.54735326766968	-6.71199607849121	-11.045352935791	-0.0725732669234276	-0.0466090478003025	-0.11561019718647
-6.54584550857544	-6.71377420425415	-11.0434923171997	-0.0725155621767044	-0.0465271659195423	-0.115812927484512
-6.55114412307739	-6.71190881729126	-11.0400352478027	-0.0725841969251633	-0.0464745722711086	-0.116043612360954
-6.54846239089966	-6.70842170715332	-11.0426769256592	-0.0726011618971825	-0.0464588850736618	-0.116209581494331
-6.55212450027466	-6.70857620239258	-11.0430269241333	-0.0726694092154503	-0.0463735722005367	-0.116420134902
-6.55432891845703	-6.70808124542236	-11.0463609695435	-0.072678729891777	-0.0463626235723495	-0.116544015705585
-6.55323791503906	-6.70626878738403	-11.0419092178345	-0.072709821164608	-0.0464216060936451	-0.116722762584686
-6.55433893203735	-6.70646953582764	-11.0408840179443	-0.0726973116397858	-0.0463412031531334	-0.116947047412395
-6.55521059036255	-6.70097732543945	-11.0389919281006	-0.0728125125169754	-0.0462409369647503	-0.11716977506876
-6.55813074111938	-6.70093584060669	-11.0453243255615	-0.0728148221969604	-0.0462349094450474	-0.117306150496006
-6.55759763717651	-6.69859409332275	-11.0431213378906	-0.072867639362812	-0.0461777299642563	-0.11743238568306
-6.55887842178345	-6.69759941101074	-11.0448913574219	-0.0728962048888206	-0.0462377518415451	-0.117660664021969
-6.56182432174683	-6.69588088989258	-11.0466823577881	-0.0729165151715279	-0.0462355092167854	-0.117746233940125
-6.56155061721802	-6.69605016708374	-11.0441255569458	-0.0729411318898201	-0.0461340062320232	-0.117956764996052
-6.56145334243774	-6.69322061538696	-11.0436534881592	-0.0730761736631393	-0.0461600311100483	-0.118139944970608
-6.56490802764893	-6.68882751464844	-11.0453014373779	-0.0730543956160545	-0.0461331568658352	-0.118225239217281
-6.5677809715271	-6.69108819961548	-11.0434503555298	-0.0731584578752518	-0.0461071319878101	-0.118423163890839
-6.56942987442017	-6.68981266021729	-11.047025680542	-0.0732337683439255	-0.0461522452533245	-0.118590451776981
-6.5734977722168	-6.68563270568848	-11.0460233688354	-0.0732398182153702	-0.046157069504261	-0.118633188307285
-6.57211923599243	-6.68833065032959	-11.0427665710449	-0.0732782632112503	-0.0461031459271908	-0.118822947144508
-6.57423734664917	-6.68727254867554	-11.047025680542	-0.0733179897069931	-0.0461571961641312	-0.119005739688873
-6.5753698348999	-6.68593597412109	-11.0504941940308	-0.0733962059020996	-0.0461359694600105	-0.119092591106892
-6.57257413864136	-6.68472385406494	-11.0477275848389	-0.0734164714813232	-0.0461192429065704	-0.119243234395981
-6.577796459198	-6.68315887451172	-11.0506467819214	-0.0734648182988167	-0.0460926555097103	-0.119425669312477
-6.57964468002319	-6.68246078491211	-11.0496683120728	-0.073448121547699	-0.0461323298513889	-0.1194918602705
-6.58058166503906	-6.68174314498901	-11.0499515533447	-0.0735852047801018	-0.0461119711399078	-0.119644321501255
-6.57978296279907	-6.68121957778931	-11.0531396865845	-0.0735442340373993	-0.0460550896823406	-0.119762323796749
-6.58237648010254	-6.68297529220581	-11.0498514175415	-0.0736719444394112	-0.0460749417543411	-0.119836881756783
-6.58011722564697	-6.68244600296021	-11.0496015548706	-0.0736922398209572	-0.046080719679594	-0.119960062205791
-6.58336496353149	-6.68029737472534	-11.0484037399292	-0.0737166553735733	-0.0460316985845566	-0.120057232677937
-6.58197355270386	-6.68121480941772	-11.0460186004639	-0.0737900882959366	-0.0459723360836506	-0.120089344680309
-6.58250141143799	-6.68032264709473	-11.052698135376	-0.0738983750343323	-0.0459696538746357	-0.12019482254982
-6.58199119567871	-6.67974519729614	-11.0514974594116	-0.0738902986049652	-0.0459006950259209	-0.120251759886742
-6.58160066604614	-6.67843627929688	-11.0501680374146	-0.0740078538656235	-0.0459782630205154	-0.120261907577515
-6.57777738571167	-6.67614459991455	-11.0552711486816	-0.0740069225430489	-0.0459471605718136	-0.120337016880512
-6.58133983612061	-6.67737865447998	-11.0507612228394	-0.0739976614713669	-0.0458810739219189	-0.120383284986019
-6.57810688018799	-6.67453145980835	-11.056884765625	-0.0740901604294777	-0.04596246778965	-0.120464839041233
-6.57412958145142	-6.67216300964355	-11.0542707443237	-0.0741036310791969	-0.0459997691214085	-0.120524764060974
-6.57809829711914	-6.67119646072388	-11.0529079437256	-0.074167437851429	-0.0459182895720005	-0.12054704874754
-6.57919406890869	-6.67128372192383	-11.045355796814	-0.0742199569940567	-0.0458502024412155	-0.120555572211742
-6.57409620285034	-6.66812705993652	-11.0499124526978	-0.0743357092142105	-0.0459232479333878	-0.120574302971363
-6.5749077796936	-6.66444063186646	-11.0519561767578	-0.0743248611688614	-0.0458932556211948	-0.120622932910919
-6.57424879074097	-6.65957117080688	-11.0497331619263	-0.0743808448314667	-0.0459606237709522	-0.120679788291454
-6.57334852218628	-6.66305685043335	-11.0497713088989	-0.074315719306469	-0.0458848550915718	-0.120716087520123
-6.57500982284546	-6.65823078155518	-11.0549926757813	-0.0744039341807365	-0.0459987819194794	-0.120778977870941
-6.57156372070313	-6.65914392471313	-11.0543756484985	-0.0744290128350258	-0.0459868870675564	-0.120792672038078
-6.56889772415161	-6.65627288818359	-11.0572862625122	-0.0744476988911629	-0.0460662879049778	-0.120826862752438
-6.56997299194336	-6.65317010879517	-11.06041431427	-0.0744458138942719	-0.0460801497101784	-0.120897047221661
-6.5712456703186	-6.65165567398071	-11.0554914474487	-0.0744429081678391	-0.0461006239056587	-0.120883375406265
-6.57038402557373	-6.65163087844849	-11.0612707138062	-0.0745350643992424	-0.0460830144584179	-0.120941497385502
-6.57311201095581	-6.65243434906006	-11.0606517791748	-0.0745018944144249	-0.0460794381797314	-0.12097992002964
-6.57363891601563	-6.65407466888428	-11.0562105178833	-0.0744588151574135	-0.046114981174469	-0.121014840900898
-6.5699028968811	-6.65665912628174	-11.0639886856079	-0.0744833722710609	-0.0462044849991798	-0.121074482798576
-6.5732946395874	-6.65274858474731	-11.0581197738647	-0.0745164379477501	-0.0461685620248318	-0.121182069182396
-6.57055616378784	-6.65333032608032	-11.0529403686523	-0.0745150744915009	-0.0461001843214035	-0.121132537722588
-6.5737566947937	-6.65528249740601	-11.054817199707	-0.0745914354920387	-0.0461437478661537	-0.121203377842903
-6.57615613937378	-6.65156126022339	-11.063362121582	-0.0746127292513847	-0.0461041815578938	-0.121187537908554
-6.57370042800903	-6.65496683120728	-11.0550403594971	-0.0746171921491623	-0.0461558513343334	-0.121221646666527
-6.57064294815063	-6.65441942214966	-11.0521621704102	-0.074622206389904	-0.0461499243974686	-0.121278561651707
-6.57412242889404	-6.65208101272583	-11.049822807312	-0.0745984390377998	-0.046184379607439	-0.121273167431355
-6.57369089126587	-6.65317583084106	-11.0451316833496	-0.074641689658165	-0.046179935336113	-0.121326372027397
-6.57248878479004	-6.65157651901245	-11.0495138168335	-0.0746337845921516	-0.0461700744926929	-0.121369883418083
-6.57429552078247	-6.65080118179321	-11.0510168075562	-0.0746706053614616	-0.046291209757328	-0.121390588581562
-6.57648849487305	-6.6554536819458	-11.0569152832031	-0.0746582075953484	-0.0463070049881935	-0.121395282447338
-6.57502222061157	-6.65392971038818	-11.0535888671875	-0.0747019872069359	-0.0464178435504436	-0.121449314057827
-6.57458448410034	-6.65504026412964	-11.0572938919067	-0.0746631249785423	-0.0463681407272816	-0.121494755148888
-6.5785117149353	-6.65623474121094	-11.0551099777222	-0.0746793001890183	-0.0464848950505257	-0.121512956917286
-6.57542133331299	-6.6564679145813	-11.0589418411255	-0.0746482387185097	-0.046586561948061	-0.12160187959671
-6.58170795440674	-6.65405607223511	-11.0598030090332	-0.0746259838342667	-0.0466104038059711	-0.121622085571289
-6.5833797454834	-6.65404415130615	-11.0664129257202	-0.0746830403804779	-0.0466327406466007	-0.121658869087696
-6.58600044250488	-6.65547704696655	-11.0649013519287	-0.074676901102066	-0.0467262715101242	-0.121679544448853
-6.58554601669312	-6.6552677154541	-11.0654315948486	-0.0746364295482636	-0.0467497520148754	-0.121720932424068
-6.58792400360107	-6.65786361694336	-11.060079574585	-0.0746794417500496	-0.0468966364860535	-0.121789157390594
-6.58854818344116	-6.65669059753418	-11.0674276351929	-0.0746637210249901	-0.0468954890966415	-0.121828399598598
-6.59160900115967	-6.65957975387573	-11.0711097717285	-0.0746711641550064	-0.0469394251704216	-0.121767528355122
-6.59092950820923	-6.6616792678833	-11.0726451873779	-0.0747101157903671	-0.0470287464559078	-0.121832311153412
-6.59046125411987	-6.65975952148438	-11.0751314163208	-0.0746137946844101	-0.0471102073788643	-0.121828816831112
-6.59593057632446	-6.65596914291382	-11.0777673721313	-0.074568510055542	-0.0472104251384735	-0.121844746172428
-6.59533166885376	-6.65810394287109	-11.0849905014038	-0.0745981186628342	-0.0472719967365265	-0.121838763356209
-6.59162187576294	-6.65723371505737	-11.0893783569336	-0.0745610669255257	-0.0473235622048378	-0.121838741004467
-6.59671306610107	-6.65792942047119	-11.0919160842896	-0.0744735822081566	-0.0473641082644463	-0.121816277503967
-6.59758329391479	-6.65810537338257	-11.0965976715088	-0.0744820460677147	-0.0474957972764969	-0.121793903410435
-6.59839344024658	-6.66020202636719	-11.1059474945068	-0.0744095295667648	-0.0475733615458012	-0.121721059083939
-6.59895324707031	-6.66213989257813	-11.1091499328613	-0.0744044259190559	-0.0476071573793888	-0.12173942476511
-6.599684715271	-6.66354894638062	-11.1169929504395	-0.0743922591209412	-0.0477030947804451	-0.121687032282352
-6.60094404220581	-6.66186380386353	-11.112021446228	-0.0742840394377708	-0.0477140545845032	-0.121561393141747
-6.60002088546753	-6.66650295257568	-11.1152229309082	-0.0742640420794487	-0.0477362833917141	-0.121592693030834
-6.59902048110962	-6.66661024093628	-11.1104726791382	-0.0742247775197029	-0.047771543264389	-0.121517546474934
-6.60242128372192	-6.66925191879272	-11.1189613342285	-0.0741089731454849	-0.0477713160216808	-0.121456801891327
-6.60346651077271	-6.67224836349487	-11.1176824569702	-0.0741488859057426	-0.0477492436766624	-0.121374443173409
-6.60077428817749	-6.67039918899536	-11.1241703033447	-0.0740261748433113	-0.0477920360863209	-0.121283397078514
-6.60486602783203	-6.67096328735352	-11.1246395111084	-0.0739872083067894	-0.0477625988423824	-0.121176563203335
-6.60201358795166	-6.67638063430786	-11.1260375976563	-0.0739348232746124	-0.047812394797802	-0.121098309755325
-6.60229921340942	-6.67355489730835	-11.1243181228638	-0.0739091411232948	-0.0478848963975906	-0.121027268469334
-6.60164976119995	-6.67541170120239	-11.1199760437012	-0.0738189667463303	-0.0478185676038265	-0.120944768190384
-6.60397577285767	-6.67912292480469	-11.1246490478516	-0.0738309696316719	-0.0478482693433762	-0.120828174054623
-6.60136556625366	-6.67729806900024	-11.1324577331543	-0.0737634003162384	-0.0479215085506439	-0.120801776647568
-6.60323476791382	-6.68100166320801	-11.1332006454468	-0.0737003460526466	-0.0478821881115437	-0.12074688822031
-6.60611057281494	-6.68330764770508	-11.1302452087402	-0.0737170875072479	-0.0479096658527851	-0.120679803192616
-6.60084915161133	-6.68437623977661	-11.1319913864136	-0.0736482590436935	-0.047959566116333	-0.120609357953072
-6.60441637039185	-6.68147993087769	-11.1343450546265	-0.0735816061496735	-0.0479641295969486	-0.120562717318535
-6.60540103912354	-6.68751192092896	-11.1327705383301	-0.0735952779650688	-0.0479252524673939	-0.120440602302551
-6.60676765441895	-6.68666887283325	-11.1417407989502	-0.0735402926802635	-0.0479801334440708	-0.120385490357876
-6.60635042190552	-6.69391012191772	-11.1377420425415	-0.0735375806689262	-0.047941267490387	-0.120369501411915
-6.60695791244507	-6.69384098052979	-11.1359548568726	-0.073560543358326	-0.0480060242116451	-0.12032076716423
-6.60696220397949	-6.69585704803467	-11.1359043121338	-0.0735224187374115	-0.0480169244110584	-0.120281413197517
-6.60906839370728	-6.69563627243042	-11.1354131698608	-0.0734348222613335	-0.0479501262307167	-0.120201475918293
-6.60961246490479	-6.69980955123901	-11.1356925964355	-0.073459655046463	-0.0480067916214466	-0.12015675753355
-6.61080360412598	-6.69812822341919	-11.141019821167	-0.0734408050775528	-0.0479595176875591	-0.12012242525816
-6.61480617523193	-6.70099878311157	-11.1323394775391	-0.073393389582634	-0.04797238484025	-0.120074711740017
-6.61686563491821	-6.7043604850769	-11.1328153610229	-0.0734596475958824	-0.0479484163224697	-0.120061658322811
-6.61659526824951	-6.70395994186401	-11.1319046020508	-0.0734324231743813	-0.0479841828346252	-0.11998525261879
-6.61819791793823	-6.70775651931763	-11.1329326629639	-0.0733916908502579	-0.0479591488838196	-0.119998842477798
-6.61835622787476	-6.70833349227905	-11.1319179534912	-0.0734796896576881	-0.0479689463973045	-0.119941033422947
-6.61956453323364	-6.70971250534058	-11.1260328292847	-0.073440857231617	-0.0479255951941013	-0.119866773486137
-6.62264966964722	-6.71259927749634	-11.1256647109985	-0.073534794151783	-0.0478990562260151	-0.119886465370655
-6.62632942199707	-6.71464872360229	-11.1204042434692	-0.0735752061009407	-0.0478564575314522	-0.119889549911022
-6.62700748443604	-6.71383285522461	-11.1201515197754	-0.0735431984066963	-0.0477881878614426	-0.11984246969223
-6.62756013870239	-6.71719217300415	-11.1129245758057	-0.0736382529139519	-0.0477047339081764	-0.119840279221535
-6.63452816009521	-6.71720600128174	-11.112904548645	-0.0737441405653954	-0.047762181609869	-0.119794979691505
-6.63043308258057	-6.72057390213013	-11.1121387481689	-0.0738041996955872	-0.0477052628993988	-0.119748465716839
-6.63209676742554	-6.71975469589233	-11.1041879653931	-0.0738387703895569	-0.0477038249373436	-0.119750551879406
-6.63415956497192	-6.71864652633667	-11.1010646820068	-0.0739083886146545	-0.047628715634346	-0.119715310633183
-6.63085174560547	-6.72015047073364	-11.0965919494629	-0.0739243254065514	-0.0476372949779034	-0.119726032018661
-6.63005113601685	-6.71623373031616	-11.0997343063354	-0.0740375816822052	-0.0475857257843018	-0.119693040847778
-6.63189363479614	-6.72003412246704	-11.0931034088135	-0.0741067156195641	-0.0475106574594975	-0.119656920433044
-6.63085985183716	-6.7192440032959	-11.0964679718018	-0.074230894446373	-0.0475203096866608	-0.119669862091541
-6.63474416732788	-6.72072649002075	-11.0925588607788	-0.074204109609127	-0.0474730283021927	-0.119675815105438
-6.6338415145874	-6.72220325469971	-11.0907402038574	-0.0744437128305435	-0.0474846065044403	-0.119593352079391
-6.63189506530762	-6.7202615737915	-11.0866365432739	-0.0743923336267471	-0.0474216900765896	-0.119658499956131
-6.6328558921814	-6.71703481674194	-11.0840997695923	-0.0744699388742447	-0.0473262406885624	-0.119715586304665
-6.63442993164063	-6.72208118438721	-11.0784645080566	-0.074637658894062	-0.0472436062991619	-0.119701988995075
-6.63359689712524	-6.72155714035034	-11.078164100647	-0.0747300162911415	-0.0471917539834976	-0.119687914848328
-6.63473272323608	-6.72283554077148	-11.0842885971069	-0.0747735649347305	-0.0471144840121269	-0.119695864617825
-6.63381958007813	-6.72460699081421	-11.0751056671143	-0.0749641358852386	-0.047057744115591	-0.119692482054234
-6.63470506668091	-6.72222805023193	-11.0698013305664	-0.0750279650092125	-0.0469981953501701	-0.119756475090981
-6.63679361343384	-6.72175884246826	-11.0654640197754	-0.0750222057104111	-0.0468835718929768	-0.119739443063736
-6.63908529281616	-6.72293186187744	-11.0670013427734	-0.075263649225235	-0.0467802807688713	-0.119822315871716
-6.63642406463623	-6.7215723991394	-11.0630321502686	-0.0754593461751938	-0.0467069670557976	-0.119824580848217
-6.63693904876709	-6.71895408630371	-11.059271812439	-0.0755394846200943	-0.0466398857533932	-0.119759984314442
-6.63614654541016	-6.71733903884888	-11.0601978302002	-0.0756017342209816	-0.0466246753931046	-0.119829878211021
-6.63491058349609	-6.71510314941406	-11.0600671768188	-0.0757303982973099	-0.0465751141309738	-0.119775854051113
-6.63129329681396	-6.71507167816162	-11.0574607849121	-0.0758667215704918	-0.0465197898447514	-0.119805380702019
-6.63142919540405	-6.71166229248047	-11.0557060241699	-0.0759656950831413	-0.0463042594492435	-0.119823321700096
-6.63054466247559	-6.70659065246582	-11.0528421401978	-0.0760993808507919	-0.0463445372879505	-0.119762450456619
-6.62767553329468	-6.7055492401123	-11.0586996078491	-0.076211005449295	-0.046259231865406	-0.119698993861675
-6.62412881851196	-6.70438814163208	-11.0519742965698	-0.0763468220829964	-0.0462165027856827	-0.119669251143932
-6.62366819381714	-6.69992828369141	-11.050217628479	-0.0764561146497726	-0.0462849400937557	-0.119629882276058
-6.6201229095459	-6.70028114318848	-11.0523061752319	-0.0765119418501854	-0.0462006591260433	-0.11960556358099
-6.6196117401123	-6.69773578643799	-11.0501251220703	-0.0766022577881813	-0.0461627282202244	-0.119599066674709
-6.61416053771973	-6.69373989105225	-11.0483636856079	-0.0766953155398369	-0.0461497269570827	-0.119508393108845
-6.61185264587402	-6.69246435165405	-11.0533647537231	-0.0767731294035912	-0.0460351370275021	-0.119599029421806
-6.61201906204224	-6.68824243545532	-11.055492401123	-0.0767556726932526	-0.0460190325975418	-0.119522988796234
-6.60890674591064	-6.69019746780396	-11.0449352264404	-0.0768199115991592	-0.0459919534623623	-0.119505114853382
-6.60682487487793	-6.6879096031189	-11.0506448745728	-0.0769492462277412	-0.0458955951035023	-0.119499735534191
-6.60455131530762	-6.68515157699585	-11.0502967834473	-0.0769963636994362	-0.0459042191505432	-0.119529120624065
-6.60253524780273	-6.68624448776245	-11.0497484207153	-0.0770882666110992	-0.0459197089076042	-0.119487419724464
-6.60051441192627	-6.68344974517822	-11.0518636703491	-0.0770072862505913	-0.0458920113742352	-0.119525693356991
-6.60054636001587	-6.67955112457275	-11.0488233566284	-0.0771659985184669	-0.0458999685943127	-0.11954290419817
-6.59732675552368	-6.6807074546814	-11.0430631637573	-0.0771195814013481	-0.0458047203719616	-0.119518987834454
-6.60006141662598	-6.68105268478394	-11.0473871231079	-0.077276349067688	-0.0457276925444603	-0.11953816562891
-6.59951829910278	-6.68158149719238	-11.0503482818604	-0.07728311419487	-0.0456347167491913	-0.119530312716961
-6.59876298904419	-6.67933464050293	-11.040771484375	-0.0773812308907509	-0.0456794947385788	-0.11959170550108
-6.59490442276001	-6.68166923522949	-11.0442237854004	-0.0773869156837463	-0.0456514023244381	-0.119613833725452
-6.59702014923096	-6.68089580535889	-11.0418090820313	-0.0774824917316437	-0.0456598997116089	-0.119641326367855
-6.59685039520264	-6.67858266830444	-11.0371255874634	-0.077519491314888	-0.045590665191412	-0.1196613535285
-6.59534072875977	-6.67761087417603	-11.0399761199951	-0.0775975957512856	-0.0456001162528992	-0.119737893342972
-6.59685802459717	-6.67784833908081	-11.0354671478271	-0.0776905864477158	-0.0455591678619385	-0.119814671576023
-6.59950304031372	-6.67814779281616	-11.0322074890137	-0.0777457430958748	-0.0456057675182819	-0.119838811457157
-6.59876346588135	-6.67621946334839	-11.0359086990356	-0.0777786448597908	-0.0455817095935345	-0.119880393147469
-6.60226011276245	-6.67608785629272	-11.0265312194824	-0.0778293237090111	-0.0455433949828148	-0.119987346231937
-6.60365438461304	-6.67528200149536	-11.0313215255737	-0.0778511986136436	-0.0456627458333969	-0.120055347681046
-6.60422420501709	-6.67513036727905	-11.0253973007202	-0.0778599083423615	-0.0456484146416187	-0.12012080848217
-6.60787534713745	-6.67732572555542	-11.0316915512085	-0.0779524445533752	-0.0456724911928177	-0.120152749121189
-6.60847663879395	-6.67467498779297	-11.0314235687256	-0.078011579811573	-0.0456974171102047	-0.12028630822897
-6.60886478424072	-6.67633485794067	-11.0298881530762	-0.0779477953910828	-0.0457373410463333	-0.120404489338398
-6.61052894592285	-6.67742681503296	-11.0272808074951	-0.0780571550130844	-0.0457472875714302	-0.120480164885521
-6.6150050163269	-6.67801380157471	-11.0331573486328	-0.0780861079692841	-0.0458119213581085	-0.120627716183662
-6.62124633789063	-6.67643260955811	-11.0335149765015	-0.0780055895447731	-0.0457609407603741	-0.120741903781891
-6.62376117706299	-6.68199300765991	-11.0300617218018	-0.0780713781714439	-0.0458655692636967	-0.120853334665298
-6.62370014190674	-6.68088245391846	-11.0330085754395	-0.0780870169401169	-0.0459212511777878	-0.120971359312534
-6.62933969497681	-6.68145751953125	-11.0380573272705	-0.0780731067061424	-0.0459423214197159	-0.121131531894207
-6.62792682647705	-6.68274688720703	-11.0348377227783	-0.0781874284148216	-0.0460165441036224	-0.121193118393421
-6.63449621200562	-6.67948246002197	-11.0378713607788	-0.0780909284949303	-0.0460689328610897	-0.121346712112427
-6.63498306274414	-6.68221807479858	-11.0387077331543	-0.0781855881214142	-0.0460619740188122	-0.121442057192326
-6.64026212692261	-6.67956638336182	-11.0436334609985	-0.0781685560941696	-0.0462085157632828	-0.121604315936565
-6.63810062408447	-6.68186330795288	-11.045262336731	-0.0781639590859413	-0.0462715439498425	-0.121704936027527
-6.64391994476318	-6.67871856689453	-11.0520238876343	-0.0781953483819962	-0.0464389882981777	-0.121824711561203
-6.64158630371094	-6.6791524887085	-11.0585193634033	-0.0781174600124359	-0.0464342646300793	-0.121983967721462
-6.645423412323	-6.6765775680542	-11.062933921814	-0.0781103745102882	-0.0465580560266972	-0.12207567691803
-6.64564657211304	-6.67598342895508	-11.0608015060425	-0.0782167837023735	-0.0466212257742882	-0.122139647603035
-6.64704990386963	-6.6771354675293	-11.0659418106079	-0.0782202035188675	-0.04667729139328	-0.122340597212315
-6.64987802505493	-6.67230653762817	-11.0689392089844	-0.0781777873635292	-0.0466965399682522	-0.122444681823254
-6.6490216255188	-6.67334365844727	-11.0703067779541	-0.0782297402620316	-0.0467591881752014	-0.122542917728424
-6.65068864822388	-6.67611980438232	-11.072075843811	-0.0782289952039719	-0.0468227006494999	-0.122635401785374
-6.6517128944397	-6.67372798919678	-11.0690097808838	-0.0782711654901505	-0.0468281544744968	-0.122756019234657
-6.6512622833252	-6.67300701141357	-11.0752563476563	-0.0783523619174957	-0.0469267554581165	-0.122816026210785
-6.65069723129272	-6.67396211624146	-11.0807809829712	-0.0782516300678253	-0.0469146929681301	-0.122895412147045
-6.65119218826294	-6.67417526245117	-11.0865879058838	-0.0783014446496964	-0.0469427220523357	-0.122959017753601
-6.64704751968384	-6.67239332199097	-11.0828533172607	-0.0783728435635567	-0.0470178239047527	-0.123018406331539
-6.64705848693848	-6.66882371902466	-11.0837726593018	-0.0783416032791138	-0.0470833107829094	-0.123159550130367
-6.64703369140625	-6.66709136962891	-11.0963439941406	-0.0783364176750183	-0.0469926744699478	-0.123273640871048
-6.64888668060303	-6.66594266891479	-11.090124130249	-0.0783190280199051	-0.0471194721758366	-0.123235359787941
-6.64494276046753	-6.66354990005493	-11.0975933074951	-0.078353688120842	-0.0471649207174778	-0.12333121150732
-6.64276266098022	-6.66509914398193	-11.1033020019531	-0.0784089863300323	-0.0472599528729916	-0.123468115925789
-6.64674186706543	-6.6590690612793	-11.1022138595581	-0.078325167298317	-0.0473441295325756	-0.123514540493488
-6.64524221420288	-6.65982723236084	-11.1069240570068	-0.0782730579376221	-0.0473197065293789	-0.123649738729
-6.64372062683105	-6.66157007217407	-11.1035041809082	-0.0783723145723343	-0.0473152510821819	-0.123728260397911
-6.64024877548218	-6.65683317184448	-11.1160907745361	-0.0783015936613083	-0.0475001856684685	-0.123860396444798
-6.64162826538086	-6.65830612182617	-11.1119155883789	-0.0782797858119011	-0.0474393665790558	-0.12397289276123
-6.63850402832031	-6.65784549713135	-11.1160669326782	-0.0783796831965446	-0.0474681928753853	-0.124065265059471
-6.64265298843384	-6.65642404556274	-11.1211233139038	-0.0783064365386963	-0.0474665947258472	-0.124149397015572
-6.63919734954834	-6.65452671051025	-11.1189203262329	-0.0783193111419678	-0.0474887862801552	-0.12421015650034
-6.64195537567139	-6.65521097183228	-11.1200218200684	-0.0783864036202431	-0.0475026518106461	-0.124318897724152
-6.64109182357788	-6.65147018432617	-11.1212530136108	-0.0783694908022881	-0.0475381463766098	-0.12436917424202
-6.6395435333252	-6.65357732772827	-11.1196765899658	-0.078364335000515	-0.0475250482559204	-0.124488465487957
-6.63885450363159	-6.65275907516479	-11.1199407577515	-0.0784216448664665	-0.0475145243108273	-0.124549031257629
-6.63828086853027	-6.64731454849243	-11.1212425231934	-0.0784473791718483	-0.0475742481648922	-0.124660953879356
-6.63664770126343	-6.64712285995483	-11.11962890625	-0.0784504786133766	-0.0475863069295883	-0.124718971550465
-6.63648700714111	-6.64618253707886	-11.1141653060913	-0.0785623490810394	-0.0475833564996719	-0.124859854578972
-6.63594961166382	-6.64324188232422	-11.1179094314575	-0.0785862803459167	-0.0476054400205612	-0.124910980463028
-6.6347393989563	-6.64316034317017	-11.1152076721191	-0.078626736998558	-0.0475901402533054	-0.124989949166775
-6.63773012161255	-6.64332246780396	-11.1054944992065	-0.0787127465009689	-0.0474987477064133	-0.125029161572456
-6.63662910461426	-6.63839244842529	-11.1144819259644	-0.0787040889263153	-0.0476135760545731	-0.125097349286079
-6.63585805892944	-6.63887166976929	-11.1154270172119	-0.078741155564785	-0.0476203486323357	-0.125191062688828
-6.63384103775024	-6.63843536376953	-11.1118469238281	-0.0788594335317612	-0.0476114675402641	-0.125290185213089
-6.63512277603149	-6.63297271728516	-11.1099414825439	-0.0788020566105843	-0.0476258508861065	-0.125373721122742
-6.6332426071167	-6.6352276802063	-11.1108465194702	-0.0788797587156296	-0.0476485975086689	-0.125473856925964
-6.63497972488403	-6.63419675827026	-11.1069593429565	-0.0789657235145569	-0.0475745908915997	-0.125518560409546
-6.63391447067261	-6.63508415222168	-11.1064291000366	-0.0789618715643883	-0.0476500429213047	-0.125595062971115
-6.63401412963867	-6.63092422485352	-11.108757019043	-0.0789889246225357	-0.0476155355572701	-0.125711485743523
-6.63527679443359	-6.63410377502441	-11.1086549758911	-0.0790482982993126	-0.0476385504007339	-0.125726208090782
-6.63456535339355	-6.62862062454224	-11.1075468063354	-0.0791020393371582	-0.0475955419242382	-0.125824168324471
-6.63516092300415	-6.63244295120239	-11.1055994033813	-0.0791078805923462	-0.0475775264203548	-0.125873818993568
-6.63336849212646	-6.628342628479	-11.1034145355225	-0.07915398478508	-0.0475843735039234	-0.125961288809776
-6.63359594345093	-6.62620067596436	-11.1086702346802	-0.0791116952896118	-0.0476053170859814	-0.125998288393021
-6.63568067550659	-6.63125562667847	-11.1038455963135	-0.0791627392172813	-0.0476383455097675	-0.12602810561657
-6.62925004959106	-6.62917423248291	-11.1095361709595	-0.0791852548718452	-0.0475945919752121	-0.126052245497704
-6.63348770141602	-6.6279091835022	-11.1115112304688	-0.0791368186473846	-0.0476085096597672	-0.126085475087166
-6.62907791137695	-6.62627267837524	-11.1061601638794	-0.0791696608066559	-0.04756785556674	-0.126039430499077
-6.62839031219482	-6.62707757949829	-11.1111183166504	-0.0791775807738304	-0.0475703775882721	-0.126079112291336
-6.62962198257446	-6.62466812133789	-11.114146232605	-0.0791334360837936	-0.0475359968841076	-0.126058951020241
-6.62904071807861	-6.62755060195923	-11.109468460083	-0.0792373716831207	-0.0475727468729019	-0.12601213157177
-6.6288743019104	-6.62569427490234	-11.1144123077393	-0.0792276933789253	-0.0475039109587669	-0.126006320118904
-6.62801265716553	-6.62439489364624	-11.1144790649414	-0.0791715309023857	-0.0475724563002586	-0.125982373952866
-6.6260929107666	-6.62759351730347	-11.1169395446777	-0.0791932493448257	-0.0474937036633492	-0.125947922468185
-6.62389612197876	-6.62691450119019	-11.1219797134399	-0.0791930109262466	-0.0475990399718285	-0.125993967056274
-6.62942171096802	-6.6260232925415	-11.1186876296997	-0.0791616216301918	-0.0475260354578495	-0.125965759158134
-6.62691164016724	-6.62681531906128	-11.1199245452881	-0.0791732966899872	-0.0474768057465553	-0.125925943255425
-6.62779760360718	-6.62421894073486	-11.1223201751709	-0.0791336223483086	-0.0475381016731262	-0.125896796584129
-6.6271071434021	-6.62582588195801	-11.1237211227417	-0.0791888535022736	-0.0474690906703472	-0.125882565975189
-6.62964105606079	-6.62283086776733	-11.1244029998779	-0.0791580677032471	-0.0475904755294323	-0.125861510634422
-6.62342119216919	-6.62133073806763	-11.1329193115234	-0.0791125372052193	-0.0476530827581882	-0.125869482755661
-6.62768983840942	-6.62136793136597	-11.1292028427124	-0.0790861845016479	-0.0476567260921001	-0.12583501636982
-6.62887334823608	-6.62215709686279	-11.1299953460693	-0.0791022852063179	-0.047625008970499	-0.125824257731438
-6.62432765960693	-6.62098217010498	-11.1293525695801	-0.0791706591844559	-0.0476696155965328	-0.125797539949417
-6.6290807723999	-6.61973333358765	-11.1303672790527	-0.0791861340403557	-0.0476558022201061	-0.125799894332886
-6.62659358978271	-6.62027168273926	-11.1338510513306	-0.0792325288057327	-0.0476078391075134	-0.125697404146194
-6.62545967102051	-6.61988592147827	-11.1340017318726	-0.079272985458374	-0.0476507097482681	-0.125650018453598
-6.62504386901855	-6.62083673477173	-11.1368503570557	-0.0792961493134499	-0.0476335138082504	-0.125560358166695
-6.62654972076416	-6.62035179138184	-11.1298561096191	-0.0793133527040482	-0.04766646027565	-0.125459164381027
-6.62324666976929	-6.62190866470337	-11.1379375457764	-0.0793293863534927	-0.0476249828934669	-0.125422820448875
-6.62422561645508	-6.61947727203369	-11.1362333297729	-0.079278476536274	-0.0476579107344151	-0.125366553664207
-6.62184810638428	-6.62081098556519	-11.1338891983032	-0.0792831778526306	-0.0476045235991478	-0.125206887722015
-6.61843204498291	-6.6204776763916	-11.1404590606689	-0.079340323805809	-0.0476126633584499	-0.125151470303535
-6.61854457855225	-6.62024259567261	-11.1426458358765	-0.0793810114264488	-0.0476020723581314	-0.125045612454414
-6.61558771133423	-6.62067747116089	-11.1391983032227	-0.0793256536126137	-0.0476799234747887	-0.12495007365942
-6.61529111862183	-6.62272882461548	-11.1447906494141	-0.0793301835656166	-0.0476586073637009	-0.124836005270481
-6.61347484588623	-6.6198468208313	-11.1506862640381	-0.0792838856577873	-0.0476217642426491	-0.124672830104828
-6.61435985565186	-6.6197772026062	-11.1507349014282	-0.0793185830116272	-0.047673124819994	-0.124566584825516
-6.60800504684448	-6.6218433380127	-11.1472578048706	-0.0792642906308174	-0.0477542318403721	-0.124433301389217
-6.60592889785767	-6.61861562728882	-11.1515378952026	-0.0793020576238632	-0.047767449170351	-0.124389596283436
-6.60436487197876	-6.62100124359131	-11.1472196578979	-0.0792694017291069	-0.0476890280842781	-0.124192945659161
-6.60437440872192	-6.6193962097168	-11.1479053497314	-0.079296849668026	-0.0476197823882103	-0.124063283205032
-6.60243654251099	-6.61787891387939	-11.1457891464233	-0.079355500638485	-0.0476266890764236	-0.123908296227455
-6.60228490829468	-6.61821317672729	-11.1429357528687	-0.0794170722365379	-0.0476437993347645	-0.123722650110722
-6.59432935714722	-6.61818742752075	-11.1431083679199	-0.0794414207339287	-0.0476261042058468	-0.123620331287384
-6.59741830825806	-6.61677694320679	-11.1405534744263	-0.0794743075966835	-0.047612439841032	-0.123499065637589
-6.59298944473267	-6.61832332611084	-11.1321563720703	-0.079559788107872	-0.04763463139534	-0.123314879834652
-6.58948183059692	-6.61956644058228	-11.1315841674805	-0.0796014815568924	-0.0475807264447212	-0.123214930295944
-6.59116411209106	-6.61373329162598	-11.1322727203369	-0.0796897932887077	-0.0475937835872173	-0.123076811432838
-6.58726215362549	-6.61262130737305	-11.1307182312012	-0.0797573402523994	-0.0475791767239571	-0.122849866747856
-6.58639621734619	-6.61315774917603	-11.1300191879272	-0.0798477008938789	-0.0476225651800632	-0.122687235474586
-6.58596801757813	-6.61219358444214	-11.1334676742554	-0.0799608305096626	-0.0476289689540863	-0.122594758868217
-6.58173799514771	-6.60930585861206	-11.1269187927246	-0.0800431296229362	-0.0477112345397472	-0.12244837731123
-6.58035659790039	-6.60918521881104	-11.1322746276855	-0.0800480097532272	-0.0476983897387981	-0.122271575033665
-6.5760178565979	-6.60700654983521	-11.1309108734131	-0.0800981447100639	-0.0477303676307201	-0.122159652411938
-6.57582187652588	-6.6067476272583	-11.1308469772339	-0.0802109614014626	-0.0478162169456482	-0.12199691683054
-6.56998062133789	-6.60498476028442	-11.1293258666992	-0.0802369266748428	-0.0478247441351414	-0.121904507279396
-6.57308101654053	-6.60528326034546	-11.1270799636841	-0.0803279876708984	-0.0477813109755516	-0.121756657958031
-6.56770086288452	-6.6027889251709	-11.127326965332	-0.0804129838943481	-0.0478100664913654	-0.121573098003864
-6.56491327285767	-6.59911251068115	-11.1274137496948	-0.080487996339798	-0.0477919839322567	-0.121441975235939
-6.56378602981567	-6.60145950317383	-11.1260681152344	-0.0805865675210953	-0.0477070547640324	-0.121322445571423
-6.5595874786377	-6.60080337524414	-11.1275196075439	-0.0806686207652092	-0.047739177942276	-0.121110953390598
-6.5589747428894	-6.59883832931519	-11.1226816177368	-0.0806941986083984	-0.0477226600050926	-0.120992444455624
-6.55675268173218	-6.60168981552124	-11.1214046478271	-0.0808595195412636	-0.0476427264511585	-0.120796553790569
-6.55604648590088	-6.59918260574341	-11.1180486679077	-0.0808909833431244	-0.0476487539708614	-0.120657809078693
-6.55021572113037	-6.59918355941772	-11.1184978485107	-0.0809625834226608	-0.0476616993546486	-0.120486631989479
-6.54730939865112	-6.59866380691528	-11.1029691696167	-0.0811505019664764	-0.0475112572312355	-0.120328649878502
-6.5414342880249	-6.59776926040649	-11.1060419082642	-0.0811285525560379	-0.047520961612463	-0.120125122368336
-6.54059076309204	-6.59612846374512	-11.1012525558472	-0.0811797603964806	-0.0474893227219582	-0.119896680116653
-6.53744173049927	-6.59648323059082	-11.0962228775024	-0.0813013538718224	-0.0474262833595276	-0.119701586663723
-6.53076171875	-6.596848487854	-11.0965900421143	-0.0813564583659172	-0.0474431850016117	-0.119450323283672
-6.52940702438354	-6.59245443344116	-11.1010580062866	-0.0814231112599373	-0.0474310107529163	-0.119229264557362
-6.5281867980957	-6.59113550186157	-11.0933465957642	-0.0815188959240913	-0.0474818460643291	-0.119077958166599
-6.52116632461548	-6.58645868301392	-11.0908422470093	-0.0815838500857353	-0.0474555641412735	-0.118862316012383
-6.51706981658936	-6.58703899383545	-11.0857648849487	-0.0815719962120056	-0.0475304611027241	-0.118681482970715
-6.51654863357544	-6.58781385421753	-11.0851631164551	-0.0817004516720772	-0.0474830903112888	-0.118471838533878
-6.51074647903442	-6.5839467048645	-11.0908908843994	-0.0816862061619759	-0.0475653372704983	-0.1182926222682
-6.51169204711914	-6.58335447311401	-11.0843620300293	-0.0818223133683205	-0.0475087091326714	-0.118138544261456
-6.50749444961548	-6.5825457572937	-11.085015296936	-0.0818453729152679	-0.0475719533860683	-0.117926441133022
-6.50546455383301	-6.58068132400513	-11.0882568359375	-0.081870935857296	-0.0476386360824108	-0.117740504443645
-6.50527667999268	-6.58041524887085	-11.0860109329224	-0.0818750783801079	-0.0476416498422623	-0.117652043700218
-6.50551986694336	-6.57947158813477	-11.0847320556641	-0.0819353759288788	-0.0477161854505539	-0.117504552006721
-6.49959468841553	-6.57768630981445	-11.0819120407104	-0.0819201022386551	-0.0478766299784184	-0.117349356412888
-6.49971485137939	-6.58047962188721	-11.0859375	-0.0819069221615791	-0.0478404648602009	-0.117183953523636
-6.49987697601318	-6.58117151260376	-11.0834970474243	-0.0820499062538147	-0.0478580296039581	-0.1170514523983
-6.49764537811279	-6.57850790023804	-11.0865983963013	-0.0819650739431381	-0.0479640625417233	-0.116999953985214
-6.50137567520142	-6.57877969741821	-11.0850439071655	-0.0819878876209259	-0.0480020791292191	-0.116839617490768
-6.49885654449463	-6.58117008209229	-11.08030128479	-0.0821114182472229	-0.0479805395007133	-0.116734258830547
-6.49919271469116	-6.57858991622925	-11.080885887146	-0.0820164307951927	-0.0480409376323223	-0.116582274436951
-6.49825954437256	-6.58271265029907	-11.0790853500366	-0.0819596499204636	-0.0480436012148857	-0.116518929600716
-6.4997444152832	-6.58227109909058	-11.0793943405151	-0.0821264013648033	-0.0480387397110462	-0.116379216313362
-6.49701595306396	-6.58163213729858	-11.0768480300903	-0.0820619463920593	-0.0481382384896278	-0.116297326982021
-6.49630355834961	-6.58627796173096	-11.0736694335938	-0.0821152850985527	-0.0480797700583935	-0.116254404187202
-6.50008869171143	-6.58674955368042	-11.0710868835449	-0.0821921303868294	-0.0480461940169334	-0.116177223622799
-6.49887561798096	-6.58559322357178	-11.0703773498535	-0.0821739584207535	-0.0479998514056206	-0.116088286042213
-6.50054359436035	-6.5842227935791	-11.0713539123535	-0.0821833088994026	-0.0480234734714031	-0.116015575826168
-6.49991321563721	-6.58639621734619	-11.0740995407104	-0.0822577401995659	-0.0481254681944847	-0.115876726806164
-6.49762058258057	-6.58522081375122	-11.0701608657837	-0.0823099240660667	-0.0481203608214855	-0.115800566971302
-6.50029802322388	-6.58635425567627	-11.0696077346802	-0.0822836384177208	-0.0481532327830791	-0.115724354982376
-6.4981369972229	-6.58617067337036	-11.0601787567139	-0.0823924094438553	-0.0481851175427437	-0.115584880113602
-6.49560689926147	-6.58514261245728	-11.0657081604004	-0.0824111253023148	-0.0482741966843605	-0.115515768527985
-6.49515914916992	-6.58362579345703	-11.0628700256348	-0.0824421569705009	-0.0483045987784863	-0.115460842847824
-6.49644231796265	-6.58352470397949	-11.0633678436279	-0.0824917182326317	-0.0483832880854607	-0.11538091301918
-6.49560546875	-6.58085489273071	-11.0650520324707	-0.0824765563011169	-0.0484319925308228	-0.115295223891735
-6.49357175827026	-6.58060646057129	-11.0620193481445	-0.0825255736708641	-0.0483448728919029	-0.115285992622375
-6.49519824981689	-6.58112668991089	-11.0646982192993	-0.0825574547052383	-0.0483930930495262	-0.115244023501873
-6.49723434448242	-6.57739210128784	-11.0631113052368	-0.0825692042708397	-0.0483776107430458	-0.115152604877949
-6.49721908569336	-6.58291053771973	-11.0576820373535	-0.0826195701956749	-0.048421785235405	-0.115023300051689
-6.49353981018066	-6.58059167861938	-11.063380241394	-0.0826607868075371	-0.0484198443591595	-0.115086905658245
-6.49416875839233	-6.58296632766724	-11.0569763183594	-0.0826641246676445	-0.0483643040060997	-0.114979311823845
-6.4946665763855	-6.58340263366699	-11.0562496185303	-0.0827297195792198	-0.0484272912144661	-0.114958524703979
-6.49456405639648	-6.5844521522522	-11.0518674850464	-0.0827292203903198	-0.0484026819467545	-0.114893354475498
-6.49586200714111	-6.58200883865356	-11.0528612136841	-0.0827485471963882	-0.0483812354505062	-0.114828668534756
-6.49328947067261	-6.58035087585449	-11.0527982711792	-0.0827673822641373	-0.0483990274369717	-0.114737667143345
-6.49025392532349	-6.58005428314209	-11.0485363006592	-0.0827610269188881	-0.0483919233083725	-0.114710658788681
-6.49008417129517	-6.58011388778687	-11.0474100112915	-0.0828863456845284	-0.0483023934066296	-0.114592134952545
-6.49158763885498	-6.57729911804199	-11.0479030609131	-0.0827904492616653	-0.0483405962586403	-0.114550806581974
-6.48981428146362	-6.57389879226685	-11.0477352142334	-0.0828843489289284	-0.0483717210590839	-0.11440858989954
-6.48747301101685	-6.57690238952637	-11.045783996582	-0.0829166769981384	-0.048300389200449	-0.114265613257885
-6.48621797561646	-6.57319688796997	-11.0491905212402	-0.0829144492745399	-0.0483336262404919	-0.114180713891983
-6.48280334472656	-6.57166147232056	-11.0448188781738	-0.0829472616314888	-0.0482584647834301	-0.11408057063818
-6.48364591598511	-6.57241773605347	-11.0448389053345	-0.08297099173069	-0.0483257174491882	-0.113952897489071
-6.47797870635986	-6.56497955322266	-11.0477352142334	-0.0829472318291664	-0.048368651419878	-0.113854989409447
-6.4765944480896	-6.56823301315308	-11.0415735244751	-0.0829931870102882	-0.0483103729784489	-0.113788731396198
-6.47437381744385	-6.56431341171265	-11.0415353775024	-0.0830393806099892	-0.0483098179101944	-0.113710343837738
-6.46962928771973	-6.56457328796387	-11.0467891693115	-0.0830697864294052	-0.0482942648231983	-0.113608911633492
-6.47102022171021	-6.56189489364624	-11.0435056686401	-0.0830574184656143	-0.0482486076653004	-0.113525867462158
-6.4667501449585	-6.55887460708618	-11.0378017425537	-0.0831275805830956	-0.0482234470546246	-0.113375462591648
-6.46536493301392	-6.55536270141602	-11.0380535125732	-0.0830998346209526	-0.0481909848749638	-0.113326534628868
-6.46288633346558	-6.55658864974976	-11.0368595123291	-0.0831558480858803	-0.0482095628976822	-0.113253124058247
-6.46177768707275	-6.55471229553223	-11.0356578826904	-0.0831730142235756	-0.0481732040643692	-0.113126218318939
-6.45766305923462	-6.55039834976196	-11.0386323928833	-0.0831903219223022	-0.0481609702110291	-0.11301751434803
-6.45513105392456	-6.55073022842407	-11.0303955078125	-0.0832390189170837	-0.0481229275465012	-0.112948000431061
-6.45095014572144	-6.54675197601318	-11.030948638916	-0.0832909643650055	-0.048184473067522	-0.112802021205425
-6.44965124130249	-6.54500246047974	-11.0335559844971	-0.0832514688372612	-0.0481608808040619	-0.112771704792976
-6.44801712036133	-6.54479742050171	-11.034725189209	-0.0833120569586754	-0.0481048636138439	-0.112707577645779
-6.4460277557373	-6.54311180114746	-11.0248517990112	-0.0833525359630585	-0.048097375780344	-0.11266602575779
-6.44465637207031	-6.5387978553772	-11.0207891464233	-0.0833990722894669	-0.0481534600257874	-0.112616136670113
-6.44268703460693	-6.53908443450928	-11.0260238647461	-0.0834535136818886	-0.0480699017643929	-0.112556755542755
-6.44534063339233	-6.53889226913452	-11.0192260742188	-0.0835060998797417	-0.0480350889265537	-0.112492457032204
-6.4426646232605	-6.53734874725342	-11.0204639434814	-0.0835349187254906	-0.0480483025312424	-0.112422242760658
-6.44121217727661	-6.53690195083618	-11.017560005188	-0.0836674571037292	-0.0480145402252674	-0.112398333847523
-6.44097995758057	-6.53130531311035	-11.0133743286133	-0.0836796388030052	-0.0480326861143112	-0.112397506833076
-6.4438099861145	-6.53156089782715	-11.0098695755005	-0.0836429372429848	-0.0480201616883278	-0.112343460321426
-6.44110107421875	-6.53239393234253	-11.0062856674194	-0.0838321670889854	-0.0479611940681934	-0.1123356372118
-6.4391450881958	-6.53190565109253	-11.0049486160278	-0.0839002653956413	-0.0479754097759724	-0.112309195101261
-6.4411678314209	-6.52854156494141	-10.9965925216675	-0.0839857906103134	-0.0478787980973721	-0.112347990274429
-6.44274711608887	-6.53017139434814	-10.9953660964966	-0.0840088352560997	-0.0478699095547199	-0.112280555069447
-6.44385957717896	-6.53160190582275	-10.9881734848022	-0.084144726395607	-0.0478399060666561	-0.112304605543613
-6.44281768798828	-6.52840280532837	-10.9904794692993	-0.0842712298035622	-0.0478091016411781	-0.112301513552666
-6.44721364974976	-6.52772426605225	-10.9828414916992	-0.0843658372759819	-0.0478457063436508	-0.112280547618866
-6.44377899169922	-6.5271782875061	-10.9775590896606	-0.084368035197258	-0.0478013828396797	-0.112295001745224
-6.44563150405884	-6.52623176574707	-10.9799785614014	-0.0843742042779922	-0.0478471033275127	-0.112353444099426
-6.44717645645142	-6.52230453491211	-10.977071762085	-0.0845253616571426	-0.0478838793933392	-0.112313382327557
-6.44298410415649	-6.5250391960144	-10.9719409942627	-0.0845335572957993	-0.0478403642773628	-0.112320378422737
-6.44587182998657	-6.52430009841919	-10.970742225647	-0.084641307592392	-0.0478018149733543	-0.112318821251392
-6.44471597671509	-6.52154970169067	-10.9734878540039	-0.0846837982535362	-0.0478703416883945	-0.112257435917854
-6.44770383834839	-6.52361726760864	-10.96910572052	-0.084675021469593	-0.0479019768536091	-0.11222692579031
-6.44982671737671	-6.5214958190918	-10.962869644165	-0.0847515985369682	-0.0478483662009239	-0.112255655229092
-6.44753074645996	-6.51979684829712	-10.9657735824585	-0.0847543925046921	-0.0480251759290695	-0.112280532717705
-6.44755554199219	-6.51701974868774	-10.965781211853	-0.0847425684332848	-0.0479567460715771	-0.112248912453651
-6.45128917694092	-6.5207953453064	-10.9599676132202	-0.084837332367897	-0.0479761473834515	-0.11220583319664
-6.44854307174683	-6.51966571807861	-10.9630126953125	-0.0848193764686584	-0.0480577424168587	-0.112175464630127
-6.44933843612671	-6.51982355117798	-10.9578943252563	-0.0847864151000977	-0.0480595156550407	-0.112177222967148
-6.45029926300049	-6.51920604705811	-10.9604053497314	-0.0848303288221359	-0.0481670387089252	-0.112147428095341
-6.44853734970093	-6.51934766769409	-10.9626655578613	-0.0847401767969131	-0.0482074432075024	-0.112158365547657
-6.45285940170288	-6.52107286453247	-10.9587440490723	-0.0847263485193253	-0.0482095442712307	-0.112165354192257
-6.45078134536743	-6.52203559875488	-10.9596185684204	-0.0846950635313988	-0.048301849514246	-0.112135969102383
-6.45450258255005	-6.52470445632935	-10.9619064331055	-0.0846224725246429	-0.0482856594026089	-0.112115107476711
-6.45341205596924	-6.52737379074097	-10.962721824646	-0.0846067145466805	-0.0483095273375511	-0.112093560397625
-6.45274019241333	-6.52516412734985	-10.9649820327759	-0.0845273062586784	-0.0483742505311966	-0.112087696790695
-6.45546436309814	-6.52566766738892	-10.9673309326172	-0.084523044526577	-0.0483523160219193	-0.112121388316154
-6.45514965057373	-6.52634334564209	-10.9679336547852	-0.0844282284379005	-0.0484071560204029	-0.112023003399372
-6.45659685134888	-6.5286021232605	-10.9752168655396	-0.0843383222818375	-0.0484964549541473	-0.112003095448017
-6.45668315887451	-6.53007841110229	-10.9739542007446	-0.0842395648360252	-0.0484826043248177	-0.11197667568922
-6.45497560501099	-6.53095769882202	-10.9763822555542	-0.0841491967439651	-0.0486385896801949	-0.11194409430027
-6.45798540115356	-6.53203153610229	-10.9832763671875	-0.0840109139680862	-0.0485500320792198	-0.111948698759079
-6.45671224594116	-6.53535032272339	-10.9832592010498	-0.0839833766222	-0.0486051477491856	-0.111940957605839
-6.45886659622192	-6.53466844558716	-10.9917287826538	-0.0838557481765747	-0.0487212054431438	-0.111951410770416
-6.45810127258301	-6.53808403015137	-10.9904861450195	-0.0837194323539734	-0.0486822128295898	-0.11193472892046
-6.45892143249512	-6.5395336151123	-10.9893779754639	-0.0836903154850006	-0.0486746206879616	-0.111914932727814
-6.4606237411499	-6.54094552993774	-10.9962778091431	-0.0835771262645721	-0.0488013885915279	-0.111900545656681
-6.4602370262146	-6.54341840744019	-10.9993181228638	-0.0834664329886436	-0.0487109273672104	-0.11190365254879
-6.45961856842041	-6.54316854476929	-10.9963579177856	-0.083370603621006	-0.0487076006829739	-0.111856877803802
-6.4615273475647	-6.54591989517212	-10.9967985153198	-0.0832901075482368	-0.0487287417054176	-0.111868694424629
-6.4616641998291	-6.54751539230347	-10.9943056106567	-0.0831645131111145	-0.0487418249249458	-0.111863039433956
-6.46512317657471	-6.55275630950928	-10.9968671798706	-0.0831792950630188	-0.0486967638134956	-0.111817255616188
-6.46669292449951	-6.55215263366699	-10.9961433410645	-0.08299820125103	-0.0487166419625282	-0.11180354654789
-6.46972846984863	-6.55317497253418	-10.9982652664185	-0.0828776359558105	-0.0486408770084381	-0.111766450107098
-6.47483921051025	-6.55740451812744	-10.9979486465454	-0.0828223302960396	-0.0486116372048855	-0.111766569316387
-6.4743447303772	-6.55729007720947	-10.9961452484131	-0.082608163356781	-0.0486087501049042	-0.111709803342819
-6.47385454177856	-6.5608434677124	-10.9970302581787	-0.082433208823204	-0.0484974794089794	-0.111674703657627
-6.47544622421265	-6.5612473487854	-10.9937782287598	-0.082434318959713	-0.0485404059290886	-0.111657939851284
-6.48035192489624	-6.56420135498047	-10.9911680221558	-0.0822469815611839	-0.0484852232038975	-0.111599259078503
-6.48021793365479	-6.57087421417236	-10.989990234375	-0.082177072763443	-0.0484165027737617	-0.111567497253418
-6.48208379745483	-6.56976079940796	-10.9902381896973	-0.0820510908961296	-0.0483890287578106	-0.11151684820652
-6.48452711105347	-6.57330942153931	-10.9910116195679	-0.0818619877099991	-0.0482914671301842	-0.111413083970547
-6.48716115951538	-6.57681655883789	-10.9864740371704	-0.081804096698761	-0.0481210760772228	-0.111270420253277
-6.48721075057983	-6.58054542541504	-10.9906072616577	-0.0816052258014679	-0.0480492599308491	-0.111251667141914
-6.48891878128052	-6.58482217788696	-10.9834756851196	-0.0814241617918015	-0.0479025542736053	-0.111172199249268
-6.49375534057617	-6.58947801589966	-10.9823751449585	-0.0812977999448776	-0.0477907955646515	-0.111024715006351
-6.48812198638916	-6.59127569198608	-10.9814596176147	-0.0810393244028091	-0.047663502395153	-0.110951110720634
-6.49360799789429	-6.59610414505005	-10.9768114089966	-0.0808227211236954	-0.0475057698786259	-0.11083111166954
-6.492995262146	-6.60391712188721	-10.9732856750488	-0.0807227268815041	-0.0472954586148262	-0.110644392669201
-6.49251174926758	-6.60678291320801	-10.9703521728516	-0.0804427787661552	-0.0472224801778793	-0.110546611249447
-6.49524831771851	-6.61507654190063	-10.9676723480225	-0.0802558287978172	-0.0469445623457432	-0.110345520079136
-6.49446535110474	-6.62147760391235	-10.9604864120483	-0.0800263732671738	-0.046760194003582	-0.110196448862553
-6.49324703216553	-6.62609100341797	-10.9563112258911	-0.0799577236175537	-0.0465516746044159	-0.109972223639488
-6.49513387680054	-6.63208532333374	-10.9477500915527	-0.0797712579369545	-0.0462725050747395	-0.109816908836365
-6.49486970901489	-6.63772821426392	-10.9398460388184	-0.0795802474021912	-0.046041801571846	-0.10963498800993
-6.49178647994995	-6.64483404159546	-10.9326839447021	-0.0794927105307579	-0.0458258129656315	-0.109420672059059
-6.4943470954895	-6.64921855926514	-10.9301290512085	-0.0793092772364616	-0.0455388575792313	-0.109265647828579
-6.49041795730591	-6.6523551940918	-10.9184045791626	-0.0791667252779007	-0.0453691557049751	-0.10905697196722
-6.4884204864502	-6.65651273727417	-10.9066734313965	-0.0790151283144951	-0.045038141310215	-0.1088957041502
-6.48913478851318	-6.65604448318481	-10.9066905975342	-0.0789183676242828	-0.0447846166789532	-0.108712069690228
-6.48492908477783	-6.66192102432251	-10.8901662826538	-0.0787821412086487	-0.0445519238710403	-0.108477078378201
-6.48164939880371	-6.66500568389893	-10.8894338607788	-0.0787427052855492	-0.0443297289311886	-0.108246125280857
-6.48036289215088	-6.66583156585693	-10.8888444900513	-0.078620046377182	-0.0441249795258045	-0.108060292899609
-6.4784984588623	-6.66908836364746	-10.8735456466675	-0.078581191599369	-0.0439023114740849	-0.107834428548813
-6.47398805618286	-6.67070007324219	-10.8625173568726	-0.0785167366266251	-0.0436932630836964	-0.107700876891613
-6.47241926193237	-6.66961574554443	-10.8566856384277	-0.0785126462578774	-0.0433823950588703	-0.107496656477451
-6.46626615524292	-6.6707649230957	-10.8427581787109	-0.0784793198108673	-0.0431785918772221	-0.107263542711735
-6.4655704498291	-6.67476272583008	-10.8259782791138	-0.0784051418304443	-0.042875874787569	-0.107062056660652
-6.46108245849609	-6.67506790161133	-10.8225536346436	-0.0785034894943237	-0.0427559800446033	-0.106929168105125
-6.45829296112061	-6.6723518371582	-10.8085584640503	-0.0785382017493248	-0.0426242165267468	-0.106662392616272
-6.45423698425293	-6.67282915115356	-10.7910556793213	-0.0786565691232681	-0.0423298925161362	-0.106440581381321
-6.45177125930786	-6.67287492752075	-10.7733564376831	-0.0787457749247551	-0.0418797619640827	-0.106245644390583
-6.44558954238892	-6.66628122329712	-10.7583274841309	-0.0787692815065384	-0.0415608398616314	-0.106104865670204
-6.43977069854736	-6.67005109786987	-10.7352848052979	-0.078853152692318	-0.0411082394421101	-0.105927169322968
-6.43550539016724	-6.66850328445435	-10.7171764373779	-0.0790105909109116	-0.0406894125044346	-0.105748176574707
-6.43071746826172	-6.66361474990845	-10.7051296234131	-0.0791248306632042	-0.0403327904641628	-0.105534359812737
-6.42587614059448	-6.66471529006958	-10.683614730835	-0.0792142227292061	-0.0399696491658688	-0.10534343123436
-6.41945552825928	-6.66240167617798	-10.6720142364502	-0.0794596448540688	-0.0395141392946243	-0.105095602571964
-6.41167974472046	-6.65896081924438	-10.6649837493896	-0.0795185267925262	-0.0392371043562889	-0.104894414544106
-6.40202903747559	-6.65905332565308	-10.6492156982422	-0.079640120267868	-0.0389408096671104	-0.104626461863518
-6.39659643173218	-6.65871620178223	-10.6414480209351	-0.0798940137028694	-0.0387194380164146	-0.10437486320734
-6.38865613937378	-6.65230464935303	-10.6294660568237	-0.0800244435667992	-0.038526177406311	-0.104142867028713
-6.37894439697266	-6.65310621261597	-10.6291036605835	-0.0802415311336517	-0.0382388308644295	-0.103948079049587
-6.37348031997681	-6.64617919921875	-10.6136884689331	-0.0805168300867081	-0.0380735881626606	-0.103653565049171
-6.3627462387085	-6.64081192016602	-10.6030559539795	-0.0806741788983345	-0.0377299450337887	-0.103499293327332
-6.35910749435425	-6.63548803329468	-10.591968536377	-0.0809582993388176	-0.0375172644853592	-0.103298470377922
-6.3489146232605	-6.62758111953735	-10.5817775726318	-0.081134632229805	-0.0372200421988964	-0.103130988776684
-6.34503269195557	-6.61963939666748	-10.5693206787109	-0.0813716053962708	-0.0369669906795025	-0.102967359125614
-6.33685159683228	-6.616042137146	-10.5572996139526	-0.0816349163651466	-0.0366693511605263	-0.102848097681999
-6.32419061660767	-6.61061573028564	-10.5460376739502	-0.0818471983075142	-0.036408606916666	-0.102706477046013
-6.3214750289917	-6.603684425354	-10.5339775085449	-0.0820768773555756	-0.0361629910767078	-0.102539300918579
-6.31619358062744	-6.59750127792358	-10.5214672088623	-0.082327663898468	-0.0358287803828716	-0.102362751960754
-6.30626058578491	-6.59317493438721	-10.5126943588257	-0.0825836583971977	-0.0356504321098328	-0.102222062647343
-6.29996347427368	-6.58736801147461	-10.501181602478	-0.0828338637948036	-0.035408902913332	-0.102139711380005
-6.29438352584839	-6.58539962768555	-10.4826221466064	-0.0831375271081924	-0.0352151915431023	-0.101988434791565
-6.28664922714233	-6.57885122299194	-10.4742851257324	-0.0833727344870567	-0.0348456241190434	-0.101860895752907
-6.28205347061157	-6.57687759399414	-10.4621334075928	-0.0836669951677322	-0.0346097722649574	-0.101712256669998
-6.27514886856079	-6.56779003143311	-10.4510288238525	-0.0839294865727425	-0.0343839712440968	-0.101566426455975
-6.26893901824951	-6.57036685943604	-10.4379358291626	-0.0842526704072952	-0.0341135486960411	-0.101420901715755
-6.26716756820679	-6.56622266769409	-10.424934387207	-0.0845308378338814	-0.0338600017130375	-0.101268768310547
-6.25847101211548	-6.55940341949463	-10.4137907028198	-0.0847922936081886	-0.0335037484765053	-0.101123511791229
-6.25445938110352	-6.55564880371094	-10.402850151062	-0.0850246921181679	-0.0333067700266838	-0.101019695401192
-6.24816751480103	-6.54860067367554	-10.3931884765625	-0.0853129178285599	-0.0331308580935001	-0.10087663680315
-6.23938274383545	-6.54440879821777	-10.3865795135498	-0.0855153799057007	-0.0328084006905556	-0.100755520164967
-6.23570156097412	-6.54190349578857	-10.37220287323	-0.0857728943228722	-0.0326234698295593	-0.100678190588951
-6.22574901580811	-6.53583908081055	-10.3692789077759	-0.0860157385468483	-0.032523725181818	-0.100550249218941
-6.22182512283325	-6.53117752075195	-10.3590478897095	-0.0861304625868797	-0.0322817377746105	-0.100415654480457
-6.2167010307312	-6.52498388290405	-10.3489856719971	-0.0864056348800659	-0.0320030152797699	-0.100324764847755
-6.20676851272583	-6.52300453186035	-10.3439769744873	-0.0865400433540344	-0.0318842902779579	-0.100227408111095
-6.20546674728394	-6.51890802383423	-10.3374042510986	-0.0866631343960762	-0.031631451100111	-0.100152865052223
-6.20023679733276	-6.51524925231934	-10.324499130249	-0.0868991687893867	-0.031466793268919	-0.100004963576794
-6.19589471817017	-6.51189279556274	-10.3179759979248	-0.0869761928915977	-0.0311646573245525	-0.0999229401350021
-6.19103908538818	-6.50949287414551	-10.3053159713745	-0.0871954187750816	-0.0309226159006357	-0.0998217612504959
-6.18591976165771	-6.50960445404053	-10.3019313812256	-0.0873000472784042	-0.0307128839194775	-0.0997286811470985
-6.18141889572144	-6.5075535774231	-10.2985277175903	-0.0874019861221313	-0.0304415784776211	-0.0996048003435135
-6.18046140670776	-6.50772619247437	-10.284930229187	-0.0876422002911568	-0.0302693918347359	-0.0995208248496056
-6.17320346832275	-6.50282287597656	-10.2791519165039	-0.0876989960670471	-0.0300886817276478	-0.0994353443384171
-6.17258405685425	-6.5033540725708	-10.2733421325684	-0.0878413245081902	-0.029797250404954	-0.0993786826729774
-6.1679539680481	-6.50119304656982	-10.2645626068115	-0.0880493447184563	-0.0295856706798077	-0.0992940291762352
-6.16549491882324	-6.49916362762451	-10.2549867630005	-0.0881221666932106	-0.0294517260044813	-0.0991790965199471
-6.16509389877319	-6.50112390518188	-10.2506198883057	-0.0883266180753708	-0.0292272493243217	-0.0991339683532715
-6.15904426574707	-6.49716281890869	-10.2374887466431	-0.0883854478597641	-0.0289751496165991	-0.0990248620510101
-6.15875911712646	-6.49253559112549	-10.2308855056763	-0.0885529518127441	-0.0288508515805006	-0.0989419668912888
-6.15390110015869	-6.49126577377319	-10.2237768173218	-0.0887138023972511	-0.0286287311464548	-0.0988044366240501
-6.1498236656189	-6.49114179611206	-10.2137975692749	-0.0888471603393555	-0.0284794960170984	-0.0987613573670387
-6.14756774902344	-6.48679780960083	-10.2111129760742	-0.0889175459742546	-0.028196519240737	-0.0986706614494324
-6.14208221435547	-6.48485660552979	-10.2006282806396	-0.0890683233737946	-0.0280653610825539	-0.0985338687896729
-6.13808250427246	-6.48328065872192	-10.1944999694824	-0.0891806185245514	-0.0279882792383432	-0.0984461382031441
-6.13480138778687	-6.47807645797729	-10.1859683990479	-0.0893346667289734	-0.0277660470455885	-0.0983247682452202
-6.1312460899353	-6.47739124298096	-10.1844434738159	-0.0894357934594154	-0.0276870895177126	-0.098164290189743
-6.12539052963257	-6.47367572784424	-10.1765899658203	-0.0895409509539604	-0.0274859517812729	-0.0980283319950104
-6.12381887435913	-6.47274875640869	-10.1708116531372	-0.0895823091268539	-0.0273678340017796	-0.0978711396455765
-6.11611652374268	-6.46817207336426	-10.1720056533813	-0.0896728783845901	-0.0273387208580971	-0.0977173671126366
-6.11017656326294	-6.46720838546753	-10.1711311340332	-0.0896370261907578	-0.0272240377962589	-0.097615122795105
-6.10913181304932	-6.46725749969482	-10.1607370376587	-0.0897781178355217	-0.0270951855927706	-0.0974494367837906
-6.10219621658325	-6.4631929397583	-10.1605091094971	-0.0897884741425514	-0.0271249953657389	-0.0973082631826401
-6.09865951538086	-6.46409606933594	-10.1562757492065	-0.0898174270987511	-0.0269010588526726	-0.0971997380256653
-6.09480667114258	-6.46224594116211	-10.1555814743042	-0.0898361504077911	-0.0268739648163319	-0.0971062853932381
-6.09180545806885	-6.45914268493652	-10.1549787521362	-0.0898720249533653	-0.0267738979309797	-0.0969285368919373
-6.08673715591431	-6.46089220046997	-10.1499490737915	-0.089899405837059	-0.0266775880008936	-0.0968441590666771
-6.08136177062988	-6.46057987213135	-10.1466474533081	-0.0898962542414665	-0.0266801025718451	-0.0967039987444878
-6.08083295822144	-6.45688486099243	-10.141242980957	-0.0898922979831696	-0.026523444801569	-0.0966211557388306
-6.0756664276123	-6.45758676528931	-10.1405191421509	-0.0898460820317268	-0.0264841355383396	-0.0964830741286278
-6.07543897628784	-6.45747089385986	-10.1391220092773	-0.0898602232336998	-0.0264888815581799	-0.0963971763849258
-6.07412910461426	-6.45595598220825	-10.142541885376	-0.089791439473629	-0.0264305174350739	-0.0963203981518745
-6.07097625732422	-6.45471906661987	-10.1453113555908	-0.0897179692983627	-0.0264656990766525	-0.0962023884057999
-6.06923198699951	-6.45633792877197	-10.1452283859253	-0.0897028297185898	-0.0264541376382113	-0.0961320921778679
-6.06686496734619	-6.4573860168457	-10.1446981430054	-0.0896907597780228	-0.0264420583844185	-0.0960318818688393
-6.06621789932251	-6.45533990859985	-10.151629447937	-0.0896305814385414	-0.0264814589172602	-0.0960173681378365
-6.06520366668701	-6.45836591720581	-10.1557216644287	-0.0895069688558578	-0.026486536487937	-0.0959839075803757
-6.06930446624756	-6.45706605911255	-10.1624593734741	-0.0894815102219582	-0.0265540760010481	-0.0958976745605469
-6.06677103042603	-6.45855188369751	-10.1703939437866	-0.0894174724817276	-0.0265242792665958	-0.09586551040411
-6.06740045547485	-6.46070194244385	-10.173210144043	-0.0893092527985573	-0.0265980418771505	-0.0958459675312042
-6.06527614593506	-6.46101951599121	-10.1712331771851	-0.0891804024577141	-0.026674784719944	-0.0958566665649414
-6.06892585754395	-6.46051645278931	-10.1809711456299	-0.0890955328941345	-0.0267024878412485	-0.0957451090216637
-6.06891202926636	-6.46032667160034	-10.1846466064453	-0.0890508890151978	-0.0268007051199675	-0.0957275182008743
-6.06548690795898	-6.46144723892212	-10.1906080245972	-0.0888257101178169	-0.0268984232097864	-0.0956843569874763
-6.07132148742676	-6.46148347854614	-10.2015247344971	-0.0887089967727661	-0.0270289126783609	-0.0956545621156693
-6.07033586502075	-6.46517419815063	-10.203369140625	-0.0886096656322479	-0.0270722452551126	-0.0955567806959152
-6.06965255737305	-6.46432495117188	-10.2085008621216	-0.0884122028946877	-0.0271940790116787	-0.0955519750714302
-6.07092142105103	-6.46930027008057	-10.2156286239624	-0.0883768126368523	-0.0272458754479885	-0.0954869315028191
-6.07034873962402	-6.46736669540405	-10.2239694595337	-0.0881398916244507	-0.0273203477263451	-0.09544837474823
-6.07193231582642	-6.47105360031128	-10.2255535125732	-0.0879109278321266	-0.0274647306650877	-0.09540955722332
-6.07264518737793	-6.47531652450562	-10.2368173599243	-0.0878776907920837	-0.027579128742218	-0.0953768044710159
-6.07290554046631	-6.47594261169434	-10.2492113113403	-0.0875838696956635	-0.0276832822710276	-0.0953305587172508
-6.07177209854126	-6.47817802429199	-10.2462940216064	-0.0875260978937149	-0.0277668964117765	-0.095360055565834
-6.07395601272583	-6.48195552825928	-10.2620630264282	-0.0873036980628967	-0.0278977602720261	-0.0953863188624382
-6.07606029510498	-6.48367118835449	-10.2707080841064	-0.0871217548847198	-0.028022026643157	-0.0953593254089355
-6.07750797271729	-6.48536252975464	-10.2778539657593	-0.0869338661432266	-0.0281431190669537	-0.0953212529420853
-6.07585096359253	-6.48629474639893	-10.2819013595581	-0.0867245197296143	-0.0283455513417721	-0.0952992364764214
-6.07992887496948	-6.48833274841309	-10.2826385498047	-0.086587019264698	-0.0284310523420572	-0.0953428596258163
-6.07918834686279	-6.49063873291016	-10.2964477539063	-0.0864002555608749	-0.0285662934184074	-0.0953119769692421
-6.08131217956543	-6.49520921707153	-10.2957763671875	-0.0863049030303955	-0.0286142732948065	-0.0953037440776825
-6.08464288711548	-6.49449825286865	-10.2995615005493	-0.0861334204673767	-0.0287908855825663	-0.0953046754002571
-6.08338594436646	-6.49735641479492	-10.3083972930908	-0.0859957709908485	-0.0289192572236061	-0.095269039273262
-6.08575344085693	-6.50015211105347	-10.3145008087158	-0.0858722552657127	-0.0290160086005926	-0.0953264757990837
-6.08820533752441	-6.50277900695801	-10.3217706680298	-0.0857553854584694	-0.0292198173701763	-0.0952764004468918
-6.08696222305298	-6.50244092941284	-10.329701423645	-0.0855946913361549	-0.0293462425470352	-0.0953114107251167
-6.09256744384766	-6.50213241577148	-10.3261938095093	-0.0854249596595764	-0.029482688754797	-0.0953369438648224
-6.09195756912231	-6.50575971603394	-10.3389024734497	-0.0853279903531075	-0.0296280849725008	-0.0953615307807922
-6.09274053573608	-6.50754880905151	-10.3434858322144	-0.0851961076259613	-0.0297522265464067	-0.0953584536910057
-6.09576892852783	-6.50882530212402	-10.3433485031128	-0.0851175710558891	-0.0300070885568857	-0.0953803285956383
-6.09608840942383	-6.50907754898071	-10.3497018814087	-0.0849230736494064	-0.0300551205873489	-0.0953663513064384
-6.10075378417969	-6.51114273071289	-10.3542852401733	-0.0848429501056671	-0.0302144028246403	-0.0954400673508644
-6.10476970672607	-6.51162624359131	-10.3601665496826	-0.0847230404615402	-0.030450414866209	-0.0954588651657104
-6.10319662094116	-6.51338243484497	-10.3680791854858	-0.0845560878515244	-0.030527088791132	-0.0955076366662979
-6.10431098937988	-6.51429176330566	-10.371410369873	-0.0844712406396866	-0.0306749679148197	-0.0955508425831795
-6.10651826858521	-6.51643228530884	-10.3775482177734	-0.0843433067202568	-0.0308874472975731	-0.0956037938594818
-6.11130428314209	-6.51959848403931	-10.3789396286011	-0.0841910392045975	-0.0309020448476076	-0.0956805422902107
-6.11405181884766	-6.52266120910645	-10.3828554153442	-0.0841078758239746	-0.0310667734593153	-0.0957247391343117
-6.1182975769043	-6.52397489547729	-10.384955406189	-0.0839694365859032	-0.0311885867267847	-0.0958167538046837
-6.12068367004395	-6.52782201766968	-10.3851652145386	-0.0838851034641266	-0.0312680155038834	-0.0958242118358612
-6.12236261367798	-6.52945852279663	-10.392991065979	-0.0838466286659241	-0.0314433909952641	-0.0959120318293571
-6.12573623657227	-6.52853775024414	-10.3820066452026	-0.0836750194430351	-0.0315264873206615	-0.0959189757704735
-6.12682151794434	-6.53130054473877	-10.3957214355469	-0.083646148443222	-0.0316221714019775	-0.0959531292319298
-6.12779760360718	-6.53128385543823	-10.3953809738159	-0.0836203843355179	-0.0317710861563683	-0.0959948599338531
-6.13301086425781	-6.53308963775635	-10.3996849060059	-0.0835607349872589	-0.0318098142743111	-0.0960515961050987
-6.13619613647461	-6.53141832351685	-10.3987188339233	-0.0834940820932388	-0.0319884680211544	-0.0960736200213432
-6.13453531265259	-6.53324890136719	-10.4037399291992	-0.0834587216377258	-0.0320710651576519	-0.0961256325244904
-6.13717555999756	-6.53400421142578	-10.4051160812378	-0.0834243148565292	-0.0322250090539455	-0.0961924120783806
-6.13765859603882	-6.53143262863159	-10.4088907241821	-0.0833321735262871	-0.0324206985533237	-0.0961795598268509
-6.13749027252197	-6.53447771072388	-10.4133615493774	-0.0831964761018753	-0.0324825122952461	-0.0962719693779945
-6.14114189147949	-6.53293323516846	-10.4152984619141	-0.0832404494285584	-0.0326174683868885	-0.0963095501065254
-6.13736820220947	-6.53084087371826	-10.4247732162476	-0.0831412449479103	-0.03278998285532	-0.0963650718331337
-6.14058208465576	-6.53227615356445	-10.4261798858643	-0.0830279067158699	-0.0329373404383659	-0.0964197143912315
-6.14149570465088	-6.53320217132568	-10.425726890564	-0.0830660238862038	-0.0329646579921246	-0.0964442119002342
-6.14133548736572	-6.53264427185059	-10.4353485107422	-0.0829830393195152	-0.0331078544259071	-0.0965236201882362
-6.14242458343506	-6.53359603881836	-10.4380540847778	-0.0828960165381432	-0.0331884622573853	-0.096587173640728
-6.14114141464233	-6.5358943939209	-10.4372329711914	-0.0829151496291161	-0.0332520306110382	-0.0966363549232483
-6.13916254043579	-6.53421258926392	-10.4483499526978	-0.0828054696321487	-0.0333549007773399	-0.0966658666729927
-6.14266014099121	-6.53736352920532	-10.4492979049683	-0.0827209204435349	-0.0333719551563263	-0.0967608168721199
-6.14394378662109	-6.53605127334595	-10.45578956604	-0.0827342048287392	-0.0334430746734142	-0.0968134328722954
-6.14491081237793	-6.53595352172852	-10.4558029174805	-0.0826674550771713	-0.0334035754203796	-0.096964955329895
-6.14310026168823	-6.53594207763672	-10.4571752548218	-0.0826337113976479	-0.0335349589586258	-0.0969725102186203
-6.14475774765015	-6.53702163696289	-10.4605932235718	-0.082639291882515	-0.0335015542805195	-0.0970113277435303
-6.14225149154663	-6.53345346450806	-10.4597225189209	-0.0826636925339699	-0.0335756726562977	-0.0970980152487755
-6.14336109161377	-6.53400945663452	-10.460090637207	-0.0826871991157532	-0.0336084738373756	-0.0970820561051369
-6.14255905151367	-6.52867555618286	-10.4658012390137	-0.0826373398303986	-0.0335703268647194	-0.0970867201685905
-6.13952827453613	-6.52967023849487	-10.4700555801392	-0.0826893225312233	-0.0336260460317135	-0.0970753058791161
-6.13778591156006	-6.52266073226929	-10.4686002731323	-0.0826268643140793	-0.0337385833263397	-0.0971026569604874
-6.13793897628784	-6.52533435821533	-10.4716424942017	-0.0826898738741875	-0.0337248593568802	-0.0970537438988686
-6.13182210922241	-6.51928281784058	-10.4706611633301	-0.0827780216932297	-0.0337792970240116	-0.0970245152711868
-6.13119506835938	-6.51673603057861	-10.4743595123291	-0.0827303379774094	-0.0338128358125687	-0.0969927310943604
-6.13150644302368	-6.51892614364624	-10.4784936904907	-0.0828517824411392	-0.0338217988610268	-0.0969938337802887
-6.12838506698608	-6.5137767791748	-10.479043006897	-0.0828405618667603	-0.0337854139506817	-0.0969807803630829
-6.12862873077393	-6.50937271118164	-10.4778432846069	-0.0828253254294395	-0.0338101163506508	-0.0969742462038994
-6.12382507324219	-6.51005983352661	-10.4730730056763	-0.0829197987914085	-0.0337914749979973	-0.0969487428665161
-6.11978483200073	-6.50664186477661	-10.4770431518555	-0.0829152837395668	-0.0337726064026356	-0.0969506427645683
-6.11987733840942	-6.50430202484131	-10.4731607437134	-0.0830132067203522	-0.0336759425699711	-0.0969751849770546
-6.1166558265686	-6.50144672393799	-10.4719085693359	-0.0830329656600952	-0.0336149409413338	-0.0969462245702744
-6.11554002761841	-6.50291013717651	-10.4669055938721	-0.0830665826797485	-0.033512569963932	-0.0969273224473
-6.11446475982666	-6.50004100799561	-10.4595155715942	-0.0832501798868179	-0.0334494560956955	-0.096917450428009
-6.11208343505859	-6.49997091293335	-10.4602460861206	-0.0832173079252243	-0.0334694497287273	-0.0969352945685387
-6.10859155654907	-6.49825286865234	-10.4564800262451	-0.0833230912685394	-0.0333201996982098	-0.0968638360500336
-6.1065821647644	-6.49406051635742	-10.451265335083	-0.0834045484662056	-0.0332967229187489	-0.0967792049050331
-6.10682773590088	-6.49253606796265	-10.4527397155762	-0.0834152027964592	-0.0331763364374638	-0.096766822040081
-6.09955739974976	-6.48962688446045	-10.442042350769	-0.0835335031151772	-0.033205658197403	-0.0967227071523666
-6.09623622894287	-6.4847559928894	-10.4453039169312	-0.0834995210170746	-0.0331037938594818	-0.0966499969363213
-6.09676456451416	-6.48362636566162	-10.4404220581055	-0.0835939645767212	-0.0330223515629768	-0.0965773388743401
-6.09217834472656	-6.47978782653809	-10.4415283203125	-0.0835897177457809	-0.0330348685383797	-0.0964972898364067
-6.09017658233643	-6.47656536102295	-10.4424734115601	-0.0836427807807922	-0.0329782031476498	-0.0963745936751366
-6.08741617202759	-6.47733211517334	-10.4389352798462	-0.0837462842464447	-0.0329005494713783	-0.0963465198874474
-6.08112382888794	-6.47345399856567	-10.4390211105347	-0.083736963570118	-0.0328781232237816	-0.0962866917252541
-6.07848691940308	-6.46847152709961	-10.437292098999	-0.0836981534957886	-0.0328464210033417	-0.0961517095565796
-6.07605028152466	-6.47203063964844	-10.4317817687988	-0.0837305039167404	-0.0328412242233753	-0.0960691869258881
-6.07122039794922	-6.46866035461426	-10.4317941665649	-0.0836933627724648	-0.0327061600983143	-0.0959720313549042
-6.06921529769897	-6.46788120269775	-10.4252519607544	-0.0836871564388275	-0.0325959473848343	-0.095853216946125
-6.06341791152954	-6.4653263092041	-10.4300079345703	-0.0837056487798691	-0.0326343365013599	-0.0957988575100899
-6.061927318573	-6.46492481231689	-10.4273958206177	-0.0836010053753853	-0.0324768573045731	-0.0956923216581345
-6.05959033966064	-6.46448516845703	-10.4227705001831	-0.0835869237780571	-0.032436165958643	-0.0955503284931183
-6.05538892745972	-6.46453523635864	-10.4214725494385	-0.0834830328822136	-0.0322681441903114	-0.095447264611721
-6.05195760726929	-6.46496820449829	-10.4252862930298	-0.083376519382	-0.0322360694408417	-0.0953167155385017
-6.04898309707642	-6.46330451965332	-10.4168796539307	-0.0833043307065964	-0.0321848504245281	-0.0951684936881065
-6.04682874679565	-6.46315479278564	-10.4234991073608	-0.0831797495484352	-0.0320436172187328	-0.0950675830245018
-6.04393482208252	-6.46801900863647	-10.4166355133057	-0.083188995718956	-0.0319887436926365	-0.0949344336986542
-6.03927373886108	-6.46604681015015	-10.4160623550415	-0.0830370187759399	-0.0318973138928413	-0.0948192402720451
-6.03808784484863	-6.46919250488281	-10.411229133606	-0.0828990340232849	-0.0317994728684425	-0.0946688950061798
-6.03628444671631	-6.46958208084106	-10.4229669570923	-0.0827487409114838	-0.031755343079567	-0.0945342257618904
-6.03104543685913	-6.46920776367188	-10.4161548614502	-0.0826092883944511	-0.0316168777644634	-0.0944235175848007
-6.0270094871521	-6.47469043731689	-10.4108810424805	-0.0825195908546448	-0.0314635187387466	-0.0943054705858231
-6.02512168884277	-6.47467994689941	-10.4079704284668	-0.0823337957262993	-0.0314796678721905	-0.0942231118679047
-6.02465152740479	-6.47477102279663	-10.4099092483521	-0.0821675583720207	-0.0313025787472725	-0.0941411182284355
-6.02123641967773	-6.4778151512146	-10.4024820327759	-0.0820486024022102	-0.0311540197581053	-0.093964010477066
-6.01963233947754	-6.48291826248169	-10.4067277908325	-0.0818551480770111	-0.0309983361512423	-0.0938817411661148
-6.01776742935181	-6.48130035400391	-10.4069299697876	-0.0817654952406883	-0.0308339893817902	-0.0937914401292801
-6.01607370376587	-6.48648262023926	-10.4027528762817	-0.0815440863370895	-0.0307461954653263	-0.0936178267002106
-6.01601791381836	-6.48727083206177	-10.4075202941895	-0.0813203677535057	-0.0305857546627522	-0.0935460478067398
-6.0121636390686	-6.49254035949707	-10.4015979766846	-0.0811341851949692	-0.0304586999118328	-0.0933520644903183
-6.01022386550903	-6.49460172653198	-10.4097929000854	-0.080914743244648	-0.0303523205220699	-0.0932764783501625
-6.00807905197144	-6.49642038345337	-10.4131078720093	-0.0806664302945137	-0.0301498211920261	-0.093051515519619
-6.00677633285522	-6.50219345092773	-10.411527633667	-0.0804516598582268	-0.0300238020718098	-0.0929234698414803
-6.0073447227478	-6.50104141235352	-10.4036693572998	-0.0801526978611946	-0.0298730209469795	-0.0927762612700462
-6.00800561904907	-6.50577259063721	-10.4138660430908	-0.0799410939216614	-0.0296642649918795	-0.0926777198910713
-6.00284862518311	-6.51043176651001	-10.4082365036011	-0.0797740593552589	-0.0295154936611652	-0.0925398468971252
-6.0045428276062	-6.5143027305603	-10.4061813354492	-0.0795115903019905	-0.0292647890746593	-0.0923663601279259
-6.00749397277832	-6.52056312561035	-10.4031019210815	-0.0792435556650162	-0.0290467888116837	-0.0922677293419838
-6.00367021560669	-6.52140617370605	-10.4005851745605	-0.0789731815457344	-0.0288281943649054	-0.0921235531568527
-6.00754070281982	-6.52686929702759	-10.4036092758179	-0.0788192451000214	-0.0285998694598675	-0.0920242145657539
-6.00651454925537	-6.52760124206543	-10.3943519592285	-0.0785437226295471	-0.0283733513206244	-0.0918214395642281
-6.00601434707642	-6.53292989730835	-10.390191078186	-0.0783704221248627	-0.0280858688056469	-0.091737262904644
-6.0063419342041	-6.53846883773804	-10.3922901153564	-0.0782794430851936	-0.0278267338871956	-0.0915917232632637
-6.00514984130859	-6.5386791229248	-10.385157585144	-0.0779654085636139	-0.0275937169790268	-0.0915126278996468
-6.00538778305054	-6.53998422622681	-10.3792381286621	-0.0777754336595535	-0.0272866766899824	-0.0913334935903549
-6.00173616409302	-6.54545497894287	-10.37340259552	-0.0777657628059387	-0.0269789826124907	-0.0911907404661179
-5.99923419952393	-6.54774951934814	-10.3730154037476	-0.0775734037160873	-0.0267539341002703	-0.0911293774843216
-5.99702978134155	-6.54583024978638	-10.3660354614258	-0.0774611607193947	-0.0264810025691986	-0.0909341648221016
-5.99456214904785	-6.55064678192139	-10.3573760986328	-0.0773166418075562	-0.0261726956814528	-0.0908401161432266
-5.99017858505249	-6.54997444152832	-10.3543910980225	-0.0771510601043701	-0.0259668081998825	-0.0907059460878372
-5.98643732070923	-6.55234575271606	-10.3515462875366	-0.0770423635840416	-0.0256749447435141	-0.0906154960393906
-5.98657703399658	-6.55213832855225	-10.3427143096924	-0.0768535807728767	-0.0253813676536083	-0.0904804021120071
-5.97938585281372	-6.55098485946655	-10.3493814468384	-0.0767390727996826	-0.0251015406101942	-0.0903742536902428
-5.97414636611938	-6.55414819717407	-10.3392448425293	-0.076610654592514	-0.024842843413353	-0.0902455747127533
-5.968665599823	-6.55177593231201	-10.3352098464966	-0.0764557346701622	-0.0244934055954218	-0.0901202782988548
-5.96454286575317	-6.55162143707275	-10.3308687210083	-0.076376348733902	-0.0241643190383911	-0.0900167003273964
-5.9581151008606	-6.55507230758667	-10.3256616592407	-0.0762685984373093	-0.0238737221807241	-0.089905172586441
-5.95193195343018	-6.55195283889771	-10.3195505142212	-0.0760545283555985	-0.0235852804034948	-0.0897631943225861
-5.94954299926758	-6.55263566970825	-10.3117208480835	-0.0760166421532631	-0.0231344550848007	-0.0896845310926437
-5.94266891479492	-6.55166482925415	-10.3052606582642	-0.07589041441679	-0.0228768959641457	-0.0895117744803429
-5.94163084030151	-6.55403470993042	-10.3009014129639	-0.0757291913032532	-0.0225064624100924	-0.0894130915403366
-5.93808746337891	-6.5523853302002	-10.2893304824829	-0.0756756067276001	-0.0221412591636181	-0.0893537327647209
-5.93546533584595	-6.55259037017822	-10.290789604187	-0.0755827054381371	-0.0217678174376488	-0.0892870277166367
-5.9340295791626	-6.55572509765625	-10.2867021560669	-0.0755229815840721	-0.0214101187884808	-0.0891383215785027
-5.92843818664551	-6.56538105010986	-10.2738838195801	-0.0755229443311691	-0.0210687927901745	-0.0891062393784523
-5.92496538162231	-6.56459951400757	-10.2749290466309	-0.0754243284463882	-0.0207694657146931	-0.0890136286616325
-5.91672611236572	-6.568190574646	-10.2679204940796	-0.0754314884543419	-0.0204149447381496	-0.0889000594615936
-5.9154052734375	-6.57288217544556	-10.2598180770874	-0.0754417106509209	-0.0200916156172752	-0.0888566225767136
-5.9123101234436	-6.56986284255981	-10.247465133667	-0.0754233300685883	-0.0197587255388498	-0.0888602659106255
-5.90829658508301	-6.56545352935791	-10.2336721420288	-0.075407512485981	-0.0193774756044149	-0.0888897553086281
-5.90650033950806	-6.56204175949097	-10.2298069000244	-0.0754360929131508	-0.0189068745821714	-0.0888991802930832
-5.9045991897583	-6.55821418762207	-10.2217988967896	-0.0753918215632439	-0.0185456555336714	-0.0889434441924095
-5.90153837203979	-6.55328130722046	-10.2129697799683	-0.0753780975937843	-0.0182669423520565	-0.0889972373843193
-5.89882135391235	-6.55184984207153	-10.2047481536865	-0.0753420144319534	-0.0178310386836529	-0.0890831425786018
-5.8995099067688	-6.55091381072998	-10.1963567733765	-0.0754163935780525	-0.0174350570887327	-0.0891483351588249
-5.89349222183228	-6.54533576965332	-10.1872100830078	-0.0753392577171326	-0.0171922519803047	-0.0891986340284348
-5.89014387130737	-6.5429162979126	-10.1855030059814	-0.07530377805233	-0.0168334562331438	-0.0893297120928764
-5.89005279541016	-6.54164838790894	-10.1796789169312	-0.0753047689795494	-0.0165936462581158	-0.0893094316124916
-5.88565874099731	-6.53671550750732	-10.1747951507568	-0.0752182230353355	-0.0163452960550785	-0.0893688648939133
-5.88265419006348	-6.53430843353271	-10.1656856536865	-0.0752269700169563	-0.0161161571741104	-0.0894125699996948
-5.88089418411255	-6.53214693069458	-10.169979095459	-0.0752699300646782	-0.0158521216362715	-0.0894421711564064
-5.8790283203125	-6.52973508834839	-10.1620922088623	-0.0751973092556	-0.0155036095529795	-0.0895820930600166
-5.87735891342163	-6.52884483337402	-10.1547002792358	-0.0751864984631538	-0.0152661427855492	-0.0896558240056038
-5.87564516067505	-6.52926778793335	-10.1495122909546	-0.0751377940177917	-0.0149803329259157	-0.0897795408964157
-5.87499237060547	-6.52854824066162	-10.1401214599609	-0.0752106234431267	-0.0146570559591055	-0.089877262711525
-5.87606716156006	-6.52666044235229	-10.1354160308838	-0.075093001127243	-0.0143811171874404	-0.0899933055043221
-5.87647438049316	-6.52621221542358	-10.1333618164063	-0.0750449150800705	-0.0140196746215224	-0.0900799110531807
-5.87245941162109	-6.52594947814941	-10.1198348999023	-0.0750642418861389	-0.0136989215388894	-0.0902241468429565
-5.87497329711914	-6.52466535568237	-10.1256952285767	-0.0748880058526993	-0.0134653355926275	-0.0903836786746979
-5.87328290939331	-6.52401781082153	-10.1155920028687	-0.0748337730765343	-0.0131447203457355	-0.0904990434646606
-5.87647485733032	-6.52225542068481	-10.1147241592407	-0.0747740417718887	-0.012871558777988	-0.0906695649027824
-5.87226295471191	-6.52058696746826	-10.1185092926025	-0.0745827332139015	-0.0127161350101233	-0.090779110789299
-5.87145042419434	-6.52044582366943	-10.1177606582642	-0.0744485259056091	-0.0124370595440269	-0.0909721776843071
-5.87242031097412	-6.52218103408813	-10.121654510498	-0.0742738768458366	-0.0122489305213094	-0.0911201313138008
-5.87218856811523	-6.52009248733521	-10.1143665313721	-0.0740373954176903	-0.0119621241465211	-0.0912985056638718
-5.87199592590332	-6.52073907852173	-10.1149482727051	-0.0739395469427109	-0.0117516675963998	-0.091391809284687
-5.87516927719116	-6.52144527435303	-10.1100158691406	-0.0738142654299736	-0.0114527242258191	-0.0915550291538239
-5.87192153930664	-6.52243137359619	-10.1118192672729	-0.0736351907253265	-0.0111617958173156	-0.0916971415281296
-5.87550640106201	-6.52198791503906	-10.1044979095459	-0.0734749287366867	-0.0109454104676843	-0.0917855799198151
-5.87349843978882	-6.52092885971069	-10.1062746047974	-0.0732838809490204	-0.0106467884033918	-0.0918837264180183
-5.87792158126831	-6.52255487442017	-10.1036109924316	-0.0731012374162674	-0.0103755332529545	-0.0919624343514442
-5.87777090072632	-6.52207517623901	-10.1042490005493	-0.0728812366724014	-0.0101358005777001	-0.0920064747333527
-5.87716293334961	-6.52285051345825	-10.0985708236694	-0.072699673473835	-0.00990003906190395	-0.092168889939785
-5.87928056716919	-6.52745389938354	-10.0952672958374	-0.0726227760314941	-0.00956694968044758	-0.0921780467033386
-5.87805986404419	-6.52638864517212	-10.1052074432373	-0.0723262950778008	-0.00938364863395691	-0.0922220647335052
-5.8798508644104	-6.52543210983276	-10.0996885299683	-0.0720707699656487	-0.00900079775601625	-0.0923152714967728
-5.88029432296753	-6.52825736999512	-10.1001453399658	-0.0719466283917427	-0.00887992046773434	-0.0923149585723877
-5.88202285766602	-6.52827072143555	-10.0956583023071	-0.0716953054070473	-0.00861512031406164	-0.0923761278390884
-5.88098812103271	-6.53167772293091	-10.0917711257935	-0.0714855417609215	-0.00830816850066185	-0.0924546867609024
-5.87980556488037	-6.53615665435791	-10.0916805267334	-0.0713238269090652	-0.00806328188627958	-0.0925282835960388
-5.88077259063721	-6.53343296051025	-10.0919141769409	-0.071136899292469	-0.00782865658402443	-0.092592865228653
-5.8835129737854	-6.53743505477905	-10.086799621582	-0.0709522813558578	-0.00756800640374422	-0.092606820166111
-5.88313865661621	-6.53605699539185	-10.0856733322144	-0.0707641616463661	-0.00729339849203825	-0.0926199555397034
-5.88301134109497	-6.53783798217773	-10.0837640762329	-0.0705782175064087	-0.0070697320625186	-0.0927324891090393
-5.88243198394775	-6.53657913208008	-10.0846328735352	-0.0703630074858665	-0.00686523038893938	-0.0927711203694344
-5.88111639022827	-6.53691434860229	-10.0837688446045	-0.0701484456658363	-0.00657309405505657	-0.0928211584687233
-5.8807806968689	-6.53919649124146	-10.0787715911865	-0.0700411573052406	-0.00639184983447194	-0.0929117128252983
-5.88236951828003	-6.53586053848267	-10.0792121887207	-0.0698283985257149	-0.00623891223222017	-0.0929400473833084
-5.88051986694336	-6.53815364837646	-10.0847520828247	-0.0696642696857452	-0.00598558783531189	-0.093028225004673
-5.88396739959717	-6.53843641281128	-10.0819234848022	-0.0694620981812477	-0.00576540781185031	-0.0930969789624214
-5.88315486907959	-6.53612899780273	-10.0766572952271	-0.0692873522639275	-0.00558503018692136	-0.0931985527276993
-5.88456773757935	-6.53849267959595	-10.0799531936646	-0.0691762194037437	-0.0054192109964788	-0.0932642817497253
-5.87953042984009	-6.53317546844482	-10.0826482772827	-0.0688924416899681	-0.0052608116529882	-0.0934053435921669
-5.88587999343872	-6.53507900238037	-10.0856409072876	-0.0687645450234413	-0.00503882952034473	-0.0934450551867485
-5.88555145263672	-6.53409385681152	-10.0808811187744	-0.0685626715421677	-0.00498087611049414	-0.093597449362278
-5.88724660873413	-6.53446865081787	-10.0836668014526	-0.0683222189545631	-0.00473844073712826	-0.0936652272939682
-5.88955020904541	-6.53299236297607	-10.0897846221924	-0.0681070983409882	-0.00467026606202126	-0.093804657459259
-5.88915824890137	-6.53219366073608	-10.0898199081421	-0.067924402654171	-0.00455151358619332	-0.0938797444105148
-5.88994693756104	-6.53385066986084	-10.0961866378784	-0.0676574856042862	-0.00443316483870149	-0.0940462201833725
-5.89284420013428	-6.53369092941284	-10.0985927581787	-0.0675291121006012	-0.00432527670636773	-0.0942154973745346
-5.893639087677	-6.53490591049194	-10.1117382049561	-0.0672804340720177	-0.00423480616882443	-0.0943306311964989
-5.89321136474609	-6.53473901748657	-10.1133241653442	-0.0670740380883217	-0.00410877075046301	-0.0944411307573318
-5.89710140228271	-6.53976917266846	-10.1150512695313	-0.0668944269418716	-0.00399730354547501	-0.0946311727166176
-5.90006732940674	-6.54064035415649	-10.1264114379883	-0.0665796548128128	-0.00388202886097133	-0.0948347821831703
-5.90280866622925	-6.54180574417114	-10.135648727417	-0.0663669258356094	-0.00373798585496843	-0.094957247376442
-5.90712738037109	-6.5450873374939	-10.1404466629028	-0.0661223977804184	-0.00364974094554782	-0.0951394662261009
-5.90985250473022	-6.54544162750244	-10.1404361724854	-0.0658444240689278	-0.00356810004450381	-0.0953278765082359
-5.91320562362671	-6.54912424087524	-10.1456613540649	-0.0655940771102905	-0.00338991940952837	-0.0955139324069023
-5.91502714157104	-6.55287837982178	-10.1525373458862	-0.0654262378811836	-0.00331012066453695	-0.0956775769591331
-5.91862392425537	-6.55600118637085	-10.1619701385498	-0.0650441870093346	-0.00319310906343162	-0.095873087644577
-5.9230318069458	-6.55945873260498	-10.1684293746948	-0.0648674964904785	-0.00312698958441615	-0.0960626900196075
-5.92281675338745	-6.56184387207031	-10.1740226745605	-0.0645406693220139	-0.00306676747277379	-0.0962440520524979
-5.92521095275879	-6.56606578826904	-10.1837377548218	-0.064314067363739	-0.00300281611271203	-0.0964234247803688
-5.92981195449829	-6.56503009796143	-10.1886568069458	-0.0639897957444191	-0.0030394159257412	-0.0965723171830177
-5.930983543396	-6.57016801834106	-10.1977462768555	-0.0636498183012009	-0.00292712543159723	-0.0966933444142342
-5.93801689147949	-6.57440948486328	-10.2079944610596	-0.0634769126772881	-0.00276238447986543	-0.0968901142477989
-5.93864250183105	-6.57356262207031	-10.2139072418213	-0.0631222277879715	-0.00280419504269958	-0.0970857813954353
-5.94180536270142	-6.57786321640015	-10.2234582901001	-0.0628010332584381	-0.00274676596745849	-0.0972494706511498
-5.9475793838501	-6.58178758621216	-10.223292350769	-0.0625871941447258	-0.0026307434309274	-0.0974468588829041
-5.94597291946411	-6.57992887496948	-10.2347221374512	-0.062316220253706	-0.00267036375589669	-0.0976251661777496
-5.94962215423584	-6.58301544189453	-10.2364826202393	-0.0621382929384708	-0.00256004836410284	-0.0978129431605339
-5.94953012466431	-6.58646011352539	-10.2401103973389	-0.0620271451771259	-0.0025259570684284	-0.0979524180293083
-5.95164203643799	-6.58255910873413	-10.2406845092773	-0.0617230534553528	-0.00248876726254821	-0.098174624145031
-5.95584869384766	-6.5870532989502	-10.2490911483765	-0.0615972988307476	-0.00240158243104815	-0.0982614979147911
-5.95532321929932	-6.58570766448975	-10.248927116394	-0.061393216252327	-0.00242912978865206	-0.0984742045402527
-5.95690584182739	-6.58521747589111	-10.24831199646	-0.0612995475530624	-0.00239709601737559	-0.0986168086528778
-5.95837259292603	-6.58717775344849	-10.2542943954468	-0.0611916780471802	-0.00236767530441284	-0.0987545475363731
-5.95908260345459	-6.58498239517212	-10.2499876022339	-0.0610070377588272	-0.0023383644875139	-0.0989284589886665
-5.95668697357178	-6.58482646942139	-10.2550888061523	-0.0609627813100815	-0.00224856450222433	-0.0990262851119041
-5.95911931991577	-6.58064270019531	-10.2544870376587	-0.0607661865651608	-0.00227600475773215	-0.0992289707064629
-5.96122455596924	-6.57771110534668	-10.2626657485962	-0.060680128633976	-0.00223841448314488	-0.0993668958544731
-5.95856523513794	-6.57927322387695	-10.2663459777832	-0.0605774037539959	-0.00229140114970505	-0.0994862169027328
-5.96008157730103	-6.57078838348389	-10.2717561721802	-0.0604457929730415	-0.00234422367066145	-0.0996768400073051
-5.96398591995239	-6.57309436798096	-10.2754764556885	-0.0604004599153996	-0.00220871041528881	-0.0998073145747185
-5.96448230743408	-6.5683422088623	-10.2766904830933	-0.0603016130626202	-0.00226971204392612	-0.0999542474746704
-5.96734523773193	-6.56899785995483	-10.2822484970093	-0.060207188129425	-0.00226501980796456	-0.100098691880703
-5.96903419494629	-6.56946897506714	-10.2747087478638	-0.0601947791874409	-0.00227413629181683	-0.100243344902992
-5.9700231552124	-6.56627035140991	-10.2744722366333	-0.0600232444703579	-0.00218714121729136	-0.100427635014057
-5.97018241882324	-6.5680685043335	-10.277289390564	-0.0599915757775307	-0.00219054776243865	-0.100631825625896
-5.97658777236938	-6.5685658454895	-10.275260925293	-0.0599220544099808	-0.00218739127740264	-0.100750289857388
-5.98023509979248	-6.56716203689575	-10.2792062759399	-0.0598321631550789	-0.00212870561517775	-0.100963525474072
-5.98042154312134	-6.56966543197632	-10.2747163772583	-0.0598136149346828	-0.00213012844324112	-0.101161487400532
-5.98208904266357	-6.56657648086548	-10.2808351516724	-0.0596629530191422	-0.00209527439437807	-0.101311311125755
-5.98590898513794	-6.57008504867554	-10.2806329727173	-0.0595422983169556	-0.00198287307284772	-0.101515762507915
-5.98798084259033	-6.57050895690918	-10.2842035293579	-0.0594778433442116	-0.00203971588052809	-0.101780511438847
-5.99120044708252	-6.57014656066895	-10.2909145355225	-0.0592835135757923	-0.0019814579281956	-0.10191997885704
-5.99335908889771	-6.57276582717896	-10.2889547348022	-0.0592337772250175	-0.00200308300554752	-0.102086506783962
-5.99436044692993	-6.57016038894653	-10.2857713699341	-0.0590959973633289	-0.00197549047879875	-0.102331943809986
-6.00068330764771	-6.57003402709961	-10.2876920700073	-0.0589450411498547	-0.00182915991172194	-0.102484375238419
-6.00125980377197	-6.56961727142334	-10.2854232788086	-0.0588578954339027	-0.00188332179095596	-0.102655865252018
-6.00460052490234	-6.57529878616333	-10.2893209457397	-0.0586668103933334	-0.00178774085361511	-0.10286357998848
-6.00632858276367	-6.57403898239136	-10.2900943756104	-0.0585016645491123	-0.00178831163793802	-0.103027336299419
-6.00647306442261	-6.57524108886719	-10.2989883422852	-0.0583444163203239	-0.00180130626540631	-0.103204064071178
-6.01253080368042	-6.57990264892578	-10.3035345077515	-0.0581280589103699	-0.00172203732654452	-0.103411726653576
-6.01257848739624	-6.57894229888916	-10.3127727508545	-0.057894766330719	-0.00178114732261747	-0.103602975606918
-6.02099180221558	-6.5796856880188	-10.3145198822021	-0.0576830394566059	-0.00171694543678313	-0.10376912355423
-6.02467966079712	-6.58483648300171	-10.3188924789429	-0.057457372546196	-0.0017488282173872	-0.103967919945717
-6.0243706703186	-6.58759260177612	-10.3242378234863	-0.0571718588471413	-0.0017385259270668	-0.10414782166481
-6.03033828735352	-6.59014892578125	-10.3257780075073	-0.0569404698908329	-0.00169228913728148	-0.104302421212196
-6.03209543228149	-6.59155654907227	-10.3315753936768	-0.0566374100744724	-0.00170020060613751	-0.104490369558334
-6.03686666488647	-6.59415769577026	-10.3356294631958	-0.0562387146055698	-0.00169461534824222	-0.104640327394009
-6.04538440704346	-6.5992169380188	-10.3434276580811	-0.0560536310076714	-0.00157467857934535	-0.104772388935089
-6.04692220687866	-6.60107660293579	-10.3472099304199	-0.055671501904726	-0.00154347985517234	-0.105015307664871
-6.05229711532593	-6.60495662689209	-10.356803894043	-0.0552929751574993	-0.00139179150573909	-0.105205520987511
-6.05731582641602	-6.61340570449829	-10.3467407226563	-0.0550432093441486	-0.00128501618746668	-0.105388626456261
-6.06192779541016	-6.61340045928955	-10.3624591827393	-0.0546457692980766	-0.00127527711447328	-0.105589546263218
-6.06438636779785	-6.61896753311157	-10.3636531829834	-0.0543237775564194	-0.00110256590414792	-0.105769373476505
-6.07155847549438	-6.62325763702393	-10.3663053512573	-0.0539738349616528	-0.000972611713223159	-0.105925314128399
-6.07306814193726	-6.62909984588623	-10.3750858306885	-0.0535593144595623	-0.000785039563197643	-0.106115698814392
-6.07775354385376	-6.63045167922974	-10.3730993270874	-0.0532313920557499	-0.000630537571851164	-0.106276862323284
-6.07841491699219	-6.63629913330078	-10.3801670074463	-0.0528689064085484	-0.000490331440232694	-0.106485225260258
-6.08037614822388	-6.6428279876709	-10.3797769546509	-0.0525107346475124	-0.000136123460833915	-0.106605596840382
-6.07960510253906	-6.64644289016724	-10.3774995803833	-0.052054014056921	-1.79608723556157E-05	-0.106753498315811
-6.0830717086792	-6.64973878860474	-10.3822841644287	-0.0516769550740719	0.000292899756459519	-0.106858439743519
-6.08345031738281	-6.65514087677002	-10.3808650970459	-0.0512608028948307	0.000593902310356498	-0.106929615139961
-6.07901096343994	-6.65671396255493	-10.3827600479126	-0.0509415157139301	0.000827935175038874	-0.107034713029861
-6.081298828125	-6.66236734390259	-10.3865671157837	-0.0504495874047279	0.00110081839375198	-0.107148617506027
-6.08025121688843	-6.66357374191284	-10.3840885162354	-0.0501061901450157	0.0014672843972221	-0.107212722301483
-6.07813167572021	-6.66601896286011	-10.3952484130859	-0.0496847778558731	0.00181427574716508	-0.107354149222374
-6.0799126625061	-6.6714506149292	-10.3966054916382	-0.0492862910032272	0.00208526197820902	-0.1074458360672
-6.07896947860718	-6.67312812805176	-10.3988695144653	-0.0490118600428104	0.00232095899991691	-0.107575081288815
-6.08448553085327	-6.67073392868042	-10.3994379043579	-0.0484814420342445	0.00264920969493687	-0.107740186154842
-6.08814144134521	-6.67560625076294	-10.3979473114014	-0.0482534989714623	0.00306707806885242	-0.107758566737175
-6.09974050521851	-6.67605972290039	-10.3979120254517	-0.0478665716946125	0.00343714514747262	-0.107824243605137
-6.10671758651733	-6.67405891418457	-10.3924760818481	-0.0475547611713409	0.00383664714172482	-0.107989348471165
-6.10628938674927	-6.67532444000244	-10.3875942230225	-0.0473254099488258	0.00430073402822018	-0.108114376664162
-6.10809469223022	-6.68037366867065	-10.3813333511353	-0.0470564141869545	0.00462564406916499	-0.10819386690855
-6.10746765136719	-6.67969417572021	-10.3828563690186	-0.0467001385986805	0.00500856246799231	-0.10835137963295
-6.11257982254028	-6.67910957336426	-10.374701499939	-0.0464690364897251	0.00532754603773355	-0.10843775421381
-6.11129808425903	-6.67863702774048	-10.3760671615601	-0.0461896061897278	0.00567357894033194	-0.108512304723263
-6.1135721206665	-6.6806640625	-10.3759098052979	-0.0459597706794739	0.00606727367267013	-0.108681209385395
-6.11450052261353	-6.67849349975586	-10.3788986206055	-0.0456331223249435	0.00632307911291718	-0.108810521662235
-6.11386346817017	-6.67940807342529	-10.3760681152344	-0.0452701859176159	0.00671486975625157	-0.108926564455032
-6.11360025405884	-6.68030452728271	-10.3773612976074	-0.0450319312512875	0.00713537260890007	-0.109012559056282
-6.1102089881897	-6.67876434326172	-10.3793277740479	-0.044696182012558	0.00747912563383579	-0.109146133065224
-6.10947799682617	-6.68092679977417	-10.3786869049072	-0.0443674921989441	0.00780568737536669	-0.109333217144012
-6.10946464538574	-6.67443370819092	-10.3844470977783	-0.0440185219049454	0.00810673553496599	-0.109545521438122
-6.10871696472168	-6.67338848114014	-10.3886318206787	-0.0436778999865055	0.00848413538187742	-0.109609976410866
-6.10807847976685	-6.67265224456787	-10.381630897522	-0.0433759652078152	0.00876982789486647	-0.10981509834528
-6.1077446937561	-6.67039918899536	-10.3862686157227	-0.0429655462503433	0.00916473846882582	-0.110012911260128
-6.1108546257019	-6.67148494720459	-10.3919887542725	-0.0426932126283646	0.00948870927095413	-0.110218875110149
-6.11344480514526	-6.66483354568481	-10.3881750106812	-0.0422204881906509	0.00981168448925018	-0.110419735312462
-6.11174917221069	-6.66520404815674	-10.3974981307983	-0.041837502270937	0.0102338613942266	-0.110643640160561
-6.11466264724731	-6.66454076766968	-10.3971118927002	-0.0414863526821136	0.0106361350044608	-0.110859006643295
-6.11487627029419	-6.65978336334229	-10.4055013656616	-0.0410860739648342	0.0109468353912234	-0.111113384366035
-6.11970186233521	-6.66396951675415	-10.4063625335693	-0.0406261198222637	0.0113362986594439	-0.111312597990036
-6.12338352203369	-6.6644926071167	-10.4076862335205	-0.0402474962174892	0.0117334611713886	-0.111532226204872
-6.12642192840576	-6.66538190841675	-10.416187286377	-0.0398349463939667	0.0121355876326561	-0.111820220947266
-6.13222551345825	-6.66416549682617	-10.418083190918	-0.0393820628523827	0.0125125143676996	-0.1120999827981
-6.13834381103516	-6.66818141937256	-10.4248180389404	-0.0389912538230419	0.012872657738626	-0.112432114779949
-6.14284658432007	-6.6651759147644	-10.4341135025024	-0.0385261885821819	0.0132292443886399	-0.112759947776794
-6.14979457855225	-6.66867017745972	-10.4332780838013	-0.038172610104084	0.0136978747323155	-0.113069199025631
-6.15408277511597	-6.67345523834229	-10.4416494369507	-0.0376859493553638	0.014001065865159	-0.113428041338921
-6.1651439666748	-6.67662239074707	-10.4492597579956	-0.0373442433774471	0.014423992484808	-0.1138611510396
-6.16724920272827	-6.67887353897095	-10.4504594802856	-0.0369001813232899	0.0147322025150061	-0.114272199571133
-6.1766414642334	-6.67816877365112	-10.4576854705811	-0.0364578738808632	0.0151277119293809	-0.114592880010605
-6.18239545822144	-6.68478012084961	-10.4599714279175	-0.036143533885479	0.0155166080221534	-0.115048676729202
-6.18766021728516	-6.68285036087036	-10.4671545028687	-0.0357268862426281	0.0158321913331747	-0.115449950098991
-6.19409132003784	-6.68863773345947	-10.4736814498901	-0.0353258140385151	0.0162198841571808	-0.115981742739677
-6.20293283462524	-6.6883807182312	-10.4803791046143	-0.0349350348114967	0.0165176559239626	-0.116415806114674
-6.20781755447388	-6.68732309341431	-10.4859952926636	-0.0345212034881115	0.0168375633656979	-0.116943024098873
-6.21355533599854	-6.69158935546875	-10.4859743118286	-0.0342263244092464	0.0170583184808493	-0.117390997707844
-6.21879959106445	-6.69359636306763	-10.4947919845581	-0.0338141620159149	0.0173951257020235	-0.117962993681431
-6.22935628890991	-6.69418048858643	-10.5015029907227	-0.0335256792604923	0.0177138615399599	-0.11851067841053
-6.23651361465454	-6.69120836257935	-10.4994535446167	-0.0331093296408653	0.0179783906787634	-0.119055606424809
-6.24479818344116	-6.69269466400146	-10.5102939605713	-0.0327870734035969	0.0182813480496407	-0.119617119431496
-6.25481367111206	-6.69504976272583	-10.5131273269653	-0.0325547531247139	0.0186235867440701	-0.120204143226147
-6.2594633102417	-6.69252014160156	-10.5170240402222	-0.0323371440172195	0.0188396815210581	-0.120820946991444
-6.2687029838562	-6.69604301452637	-10.5231513977051	-0.032029040157795	0.0191490892320871	-0.121428184211254
-6.27697420120239	-6.695481300354	-10.5308704376221	-0.0318711586296558	0.0193038582801819	-0.121950894594193
-6.28172206878662	-6.69360303878784	-10.5418710708618	-0.0315497033298016	0.0194820258766413	-0.122536361217499
-6.29275751113892	-6.69300031661987	-10.5423994064331	-0.0313815698027611	0.0196002013981342	-0.123142518103123
-6.30054330825806	-6.69174480438232	-10.5540590286255	-0.0313238427042961	0.0196695905178785	-0.123778842389584
-6.30955839157104	-6.68941783905029	-10.5618104934692	-0.0311535708606243	0.0197647605091333	-0.124464556574821
-6.31987619400024	-6.68873167037964	-10.5641775131226	-0.0310710947960615	0.0198126211762428	-0.125212699174881
-6.33026218414307	-6.68579864501953	-10.5739231109619	-0.0309897400438786	0.0199785009026527	-0.126030623912811
-6.34438180923462	-6.68535137176514	-10.5743923187256	-0.0310841426253319	0.0200662016868591	-0.1268031001091
-6.3550877571106	-6.68101453781128	-10.5801706314087	-0.030935375019908	0.0200148653239012	-0.12760528922081
-6.36929130554199	-6.68021249771118	-10.5838766098022	-0.0309459175914526	0.0201902035623789	-0.128350749611855
-6.38367748260498	-6.67622518539429	-10.5837554931641	-0.0310607310384512	0.020295700058341	-0.129133209586143
-6.39692497253418	-6.67120742797852	-10.5918121337891	-0.0310363918542862	0.0203622039407492	-0.1299968957901
-6.40911388397217	-6.66981840133667	-10.5903968811035	-0.031191024929285	0.0204658173024654	-0.130810439586639
-6.42233848571777	-6.6647253036499	-10.586030960083	-0.0312858186662197	0.0206563007086515	-0.131590470671654
-6.43538045883179	-6.6593222618103	-10.5830173492432	-0.0313294529914856	0.0207505133002996	-0.132370427250862
-6.45053768157959	-6.65721273422241	-10.5835599899292	-0.0314996764063835	0.0208926033228636	-0.133078888058662
-6.46078443527222	-6.65471458435059	-10.5842275619507	-0.0316640213131905	0.0210163276642561	-0.133819848299026
-6.47098541259766	-6.64693784713745	-10.5881061553955	-0.0317604020237923	0.0211602300405502	-0.1346146017313
-6.48337650299072	-6.6444616317749	-10.5850095748901	-0.0318840891122818	0.021205373108387	-0.135409250855446
-6.49408721923828	-6.63982057571411	-10.589204788208	-0.0320155397057533	0.0213496666401625	-0.136189207434654
-6.50556993484497	-6.63555765151978	-10.5916681289673	-0.0322559736669064	0.0214981622993946	-0.137042537331581
-6.51397562026978	-6.62610340118408	-10.600848197937	-0.0323186405003071	0.0214843489229679	-0.137880697846413
-6.52277326583862	-6.62102365493774	-10.6029891967773	-0.0324884429574013	0.021598432213068	-0.138723582029343
-6.53239631652832	-6.61944198608398	-10.6071577072144	-0.0326861999928951	0.0217370949685574	-0.139556884765625
-6.53944778442383	-6.60904169082642	-10.6166067123413	-0.0328150652348995	0.0217458195984364	-0.140460163354874
-6.55069971084595	-6.608567237854	-10.622257232666	-0.0331068821251392	0.0218618009239435	-0.141376301646233
-6.55947732925415	-6.60137128829956	-10.6310386657715	-0.0334049761295319	0.0218882188200951	-0.142270892858505
-6.56743192672729	-6.58918714523315	-10.6365947723389	-0.033655408769846	0.0219307113438845	-0.143212959170341
-6.57967329025269	-6.5860652923584	-10.6391038894653	-0.034014955163002	0.0220164824277163	-0.144199550151825
-6.58888149261475	-6.57294702529907	-10.6425666809082	-0.0344228334724903	0.0221216063946486	-0.145295560359955
-6.59882211685181	-6.56423377990723	-10.6371078491211	-0.0348606631159782	0.0222453474998474	-0.146367102861404
-6.61081314086914	-6.5542049407959	-10.6300678253174	-0.0353515595197678	0.022410461679101	-0.147417545318604
-6.62058019638062	-6.5488338470459	-10.6276702880859	-0.0359178781509399	0.022577865049243	-0.148509934544563
-6.63498306274414	-6.53640508651733	-10.6227712631226	-0.0366333089768887	0.0228743758052588	-0.149556845426559
-6.64442443847656	-6.52361011505127	-10.6107597351074	-0.0372993759810925	0.0230223461985588	-0.15061841905117
-6.65582418441772	-6.51686477661133	-10.603687286377	-0.0379650555551052	0.0233434997498989	-0.151655063033104
-6.66149044036865	-6.50333213806152	-10.5910682678223	-0.038738738745451	0.0236032474786043	-0.15261036157608
-6.66918134689331	-6.49271678924561	-10.5834274291992	-0.0395424552261829	0.0238812286406755	-0.153527617454529
-6.67685270309448	-6.48000526428223	-10.5696105957031	-0.0403856299817562	0.0241539180278778	-0.154293730854988
-6.67484283447266	-6.46202898025513	-10.5567178726196	-0.0412277728319168	0.0243877097964287	-0.154927268624306
-6.67841053009033	-6.44732809066772	-10.5443801879883	-0.042073417454958	0.0247734691947699	-0.155453190207481
-6.67438793182373	-6.43090534210205	-10.531662940979	-0.0430665612220764	0.0250197965651751	-0.155819088220596
-6.67194604873657	-6.41136312484741	-10.5139417648315	-0.0438320301473141	0.025369456037879	-0.156122729182243
-6.67157745361328	-6.39778089523315	-10.4947805404663	-0.0449177548289299	0.0257117263972759	-0.156285405158997
-6.66371822357178	-6.37830686569214	-10.4886903762817	-0.0458488054573536	0.0260355826467276	-0.156360179185867
-6.66103315353394	-6.36023998260498	-10.473445892334	-0.0467734858393669	0.0264518819749355	-0.1563870459795
-6.65340137481689	-6.34457349777222	-10.4521579742432	-0.0477923676371574	0.0267968103289604	-0.156404435634613
-6.64594793319702	-6.33121252059937	-10.4352979660034	-0.0487262718379498	0.0272251255810261	-0.156358569860458
-6.63761758804321	-6.31622505187988	-10.4209890365601	-0.0497396439313889	0.0275933146476746	-0.15631277859211
-6.62456941604614	-6.2988600730896	-10.4003944396973	-0.0506692044436932	0.0279953628778458	-0.156235575675964
-6.618812084198	-6.28267049789429	-10.3886604309082	-0.0516650080680847	0.0284207239747047	-0.156032308936119
-6.60788345336914	-6.26512908935547	-10.3668842315674	-0.0526035875082016	0.0287250746041536	-0.155878290534019
-6.59565162658691	-6.24810123443604	-10.3623828887939	-0.0535151362419128	0.0291272457689047	-0.155668571591377
-6.58285808563232	-6.23258209228516	-10.3463401794434	-0.0545433349907398	0.0293666552752256	-0.155369400978088
-6.56686019897461	-6.21627473831177	-10.3355283737183	-0.0554870516061783	0.0297164376825094	-0.155059009790421
-6.55263090133667	-6.19796323776245	-10.3243198394775	-0.0563855990767479	0.030094638466835	-0.154736936092377
-6.53613090515137	-6.17693758010864	-10.3114147186279	-0.0573604367673397	0.0302988346666098	-0.154390916228294
-6.52340698242188	-6.16015291213989	-10.2895097732544	-0.0582183822989464	0.0307081378996372	-0.154084354639053
-6.51050806045532	-6.13836097717285	-10.2781076431274	-0.0591445676982403	0.0309039689600468	-0.153738081455231
-6.49794149398804	-6.11471557617188	-10.2585382461548	-0.0600040145218372	0.0313287936151028	-0.153326615691185
-6.48711109161377	-6.09770393371582	-10.2442045211792	-0.0610084906220436	0.0316539295017719	-0.153021052479744
-6.47316741943359	-6.07643413543701	-10.2372360229492	-0.0618409551680088	0.0318787470459938	-0.152732700109482
-6.4620418548584	-6.05853223800659	-10.2204990386963	-0.0627068653702736	0.0322190001606941	-0.15245096385479
-6.4511981010437	-6.03748464584351	-10.2055902481079	-0.063540130853653	0.032530315220356	-0.152194306254387
-6.44354581832886	-6.02172327041626	-10.1912174224854	-0.064371295273304	0.032942358404398	-0.151975512504578
-6.43249702453613	-6.00427627563477	-10.1792249679565	-0.0652143433690071	0.0331711694598198	-0.151699095964432
-6.42252731323242	-5.98890733718872	-10.1725559234619	-0.0658706724643707	0.0334367007017136	-0.151490792632103
-6.41040945053101	-5.97069358825684	-10.1647176742554	-0.0666730478405952	0.0336096249520779	-0.151226118206978
-6.39748477935791	-5.95348644256592	-10.1662425994873	-0.0672889575362206	0.033771488815546	-0.150968357920647
-6.38467502593994	-5.93150329589844	-10.1598167419434	-0.0679323896765709	0.033828429877758	-0.150619804859161
-6.3694167137146	-5.91186189651489	-10.1591606140137	-0.0684287995100021	0.0339201912283897	-0.150346770882607
-6.36124181747437	-5.89640235900879	-10.1612939834595	-0.0690878480672836	0.0340631827712059	-0.149994716048241
[truncated: 8,231 more rows]
