# Supplementary material for: Identification of Haptic Based Guiding Using Hard Reins
Source: PLoS One. 2015 Jul 22;10(7):e0132020. doi: 10.1371/journal.pone.0132020 (PMC4511788; doi:10.1371/journal.pone.0132020)
Supplement: S5 File — (ZIP) [file pone.0132020.s005.zip › Exp2_ForceData1/Subject1/path1/T9.csv]

Force X (N)	Force Y (N)	Force Z (N)	Torque X (N-m)	Torque Y (N-m)	Torque Z (N-m)	Frequency = 10000	Averaging Level = 16	F/T Serial Number = FT11772	Time Started = 19/02/2013 12:46:35
-6.34429407119751	-6.84263372421265	-11.5109891891479	-0.136895433068275	-0.0326362736523151	-0.132224723696709
-6.35301637649536	-6.84231519699097	-11.5126094818115	-0.136738449335098	-0.0327746532857418	-0.132116213440895
-6.34693622589111	-6.84717607498169	-11.5082521438599	-0.136853829026222	-0.0327204465866089	-0.132142052054405
-6.35463190078735	-6.84720468521118	-11.5120372772217	-0.136660814285278	-0.0327005013823509	-0.132045283913612
-6.34823942184448	-6.84467792510986	-11.5179948806763	-0.136835485696793	-0.0327335484325886	-0.132027700543404
-6.35201072692871	-6.84405612945557	-11.5148315429688	-0.13669142127037	-0.0329184085130692	-0.131971091032028
-6.34764814376831	-6.84815979003906	-11.5112638473511	-0.136875748634338	-0.0327865965664387	-0.132011473178864
-6.35079717636108	-6.8454475402832	-11.5129718780518	-0.136720657348633	-0.0328832976520061	-0.131885334849358
-6.34599590301514	-6.8436803817749	-11.5152063369751	-0.136814713478088	-0.0328275300562382	-0.131955161690712
-6.35414934158325	-6.84620666503906	-11.5097246170044	-0.136807575821877	-0.0329402945935726	-0.131782874464989
-6.34962749481201	-6.84408569335938	-11.5144701004028	-0.136865675449371	-0.0329982340335846	-0.131935283541679
-6.35079002380371	-6.84579944610596	-11.5124082565308	-0.136853724718094	-0.0328710153698921	-0.13187438249588
-6.34429311752319	-6.84196186065674	-11.5151386260986	-0.1369788646698	-0.0329632759094238	-0.131951227784157
-6.3524808883667	-6.84317207336426	-11.5086765289307	-0.137020781636238	-0.0329891853034496	-0.131877943873405
-6.35487031936646	-6.83861923217773	-11.507040977478	-0.136940091848373	-0.0330838598310947	-0.132003337144852
-6.35228490829468	-6.84378290176392	-11.5099239349365	-0.137049332261086	-0.0328957810997963	-0.131888851523399
-6.34879779815674	-6.83692312240601	-11.5077667236328	-0.13703727722168	-0.0329852402210236	-0.131888419389725
-6.34306335449219	-6.83638572692871	-11.5051393508911	-0.137250080704689	-0.033054631203413	-0.131906181573868
-6.34999465942383	-6.83200597763062	-11.4976358413696	-0.137274354696274	-0.0331413894891739	-0.131913110613823
-6.34481906890869	-6.83656454086304	-11.5025386810303	-0.137350782752037	-0.0331212729215622	-0.131960794329643
-6.34499979019165	-6.83113765716553	-11.4993257522583	-0.137229859828949	-0.0331059508025646	-0.131973147392273
-6.33671236038208	-6.82987976074219	-11.5024309158325	-0.137473747134209	-0.0330890119075775	-0.131950855255127
-6.34413719177246	-6.82157516479492	-11.4924125671387	-0.13743694126606	-0.0331162437796593	-0.131917104125023
-6.33803129196167	-6.82595252990723	-11.4943885803223	-0.137546002864838	-0.0331972427666187	-0.132014408707619
-6.34314060211182	-6.82329416275024	-11.4926128387451	-0.137514039874077	-0.0331383235752583	-0.131969004869461
-6.33623790740967	-6.81909942626953	-11.4939556121826	-0.137671560049057	-0.0331111364066601	-0.131992727518082
-6.34142208099365	-6.8149471282959	-11.4779014587402	-0.137658417224884	-0.0331652201712132	-0.131968259811401
-6.33530712127686	-6.81777238845825	-11.4716777801514	-0.137814566493034	-0.0331472866237164	-0.13203401863575
-6.33822393417358	-6.81871700286865	-11.4800329208374	-0.137851491570473	-0.0331087559461594	-0.131949096918106
-6.33135366439819	-6.81382369995117	-11.4704036712646	-0.137926235795021	-0.0331092141568661	-0.132026165723801
-6.33746290206909	-6.81077432632446	-11.4645538330078	-0.138105034828186	-0.0330491252243519	-0.131951898336411
-6.3375825881958	-6.80942392349243	-11.4578399658203	-0.138063073158264	-0.0332294888794422	-0.131985396146774
-6.33375930786133	-6.81561279296875	-11.4645357131958	-0.138169959187508	-0.0330699346959591	-0.132006332278252
-6.33174753189087	-6.80685186386108	-11.4481287002563	-0.138150051236153	-0.0332132391631603	-0.1320511251688
-6.33597803115845	-6.80791234970093	-11.4542541503906	-0.138340294361115	-0.0331155061721802	-0.132023185491562
-6.33935546875	-6.80604076385498	-11.4474220275879	-0.138243094086647	-0.033236388117075	-0.132131323218346
-6.34161567687988	-6.81188011169434	-11.4503688812256	-0.138431057333946	-0.0330579206347466	-0.132184535264969
-6.34396409988403	-6.80919742584229	-11.4455232620239	-0.138359680771828	-0.0331574231386185	-0.13216894865036
-6.33799695968628	-6.80581951141357	-11.4542903900146	-0.138518437743187	-0.0331912562251091	-0.132326751947403
-6.3484902381897	-6.80640554428101	-11.4439039230347	-0.138544693589211	-0.0331995822489262	-0.132374569773674
-6.34820747375488	-6.80756711959839	-11.4503660202026	-0.138677030801773	-0.0331946834921837	-0.132513463497162
-6.35152530670166	-6.80727577209473	-11.4414520263672	-0.138610512018204	-0.033173356205225	-0.132561072707176
-6.34618520736694	-6.80386829376221	-11.4496231079102	-0.1388089209795	-0.0330776572227478	-0.132636994123459
-6.35433530807495	-6.79972410202026	-11.4371509552002	-0.138788193464279	-0.0331284552812576	-0.132597342133522
-6.35078907012939	-6.80032205581665	-11.4438648223877	-0.138922035694122	-0.0331124067306519	-0.132725432515144
-6.3526496887207	-6.80096435546875	-11.442211151123	-0.138793721795082	-0.0330859683454037	-0.132718294858932
-6.34938716888428	-6.79705810546875	-11.444314956665	-0.138954043388367	-0.0330495238304138	-0.132712543010712
-6.35225439071655	-6.79644107818604	-11.4379024505615	-0.138912469148636	-0.0330969095230103	-0.132704988121986
-6.34787464141846	-6.79743337631226	-11.4386901855469	-0.139084324240685	-0.0331457480788231	-0.132727116346359
-6.34985542297363	-6.7979154586792	-11.436710357666	-0.139038130640984	-0.0330100134015083	-0.132700994610786
-6.34554290771484	-6.7966890335083	-11.4425792694092	-0.139041677117348	-0.0331125147640705	-0.132696777582169
-6.34399890899658	-6.79344511032104	-11.4368162155151	-0.139086648821831	-0.0329948626458645	-0.132693991065025
-6.34780788421631	-6.79267311096191	-11.4418029785156	-0.139037281274796	-0.0331033803522587	-0.132726788520813
-6.34305238723755	-6.79292011260986	-11.4349403381348	-0.139081329107285	-0.0329955369234085	-0.132711008191109
-6.33629751205444	-6.79119348526001	-11.4344072341919	-0.13915354013443	-0.033116091042757	-0.132731169462204
-6.34039306640625	-6.78850984573364	-11.4383115768433	-0.139213189482689	-0.0330494865775108	-0.132660999894142
-6.34375333786011	-6.78700017929077	-11.4373407363892	-0.13918100297451	-0.033231858164072	-0.132706746459007
-6.33928871154785	-6.78742551803589	-11.4403390884399	-0.139204740524292	-0.0330826863646507	-0.132703050971031
-6.3354344367981	-6.78048992156982	-11.4371757507324	-0.139170721173286	-0.0332396142184734	-0.132725298404694
-6.33598947525024	-6.78209114074707	-11.4382629394531	-0.139341816306114	-0.033112108707428	-0.132733538746834
-6.33951759338379	-6.77763032913208	-11.4380540847778	-0.139213725924492	-0.0333372801542282	-0.13276369869709
-6.3399486541748	-6.78234577178955	-11.4440898895264	-0.139359787106514	-0.0331633538007736	-0.132824540138245
-6.34016847610474	-6.77851057052612	-11.441764831543	-0.139198258519173	-0.0332187302410603	-0.132847458124161
-6.33640909194946	-6.77714443206787	-11.4418039321899	-0.139372617006302	-0.0332735367119312	-0.132930517196655
-6.3453369140625	-6.7783637046814	-11.4429607391357	-0.139235287904739	-0.033293642103672	-0.133018732070923
-6.34465885162354	-6.78187417984009	-11.4489040374756	-0.139310419559479	-0.033230546861887	-0.133082553744316
-6.3501558303833	-6.78065586090088	-11.4490566253662	-0.139149278402328	-0.0332146026194096	-0.13314014673233
-6.34407424926758	-6.77848482131958	-11.4544019699097	-0.139363139867783	-0.0332042574882507	-0.133188635110855
-6.35245180130005	-6.77955961227417	-11.4414300918579	-0.13933539390564	-0.033126138150692	-0.133180558681488
-6.34970426559448	-6.78159236907959	-11.4469738006592	-0.13934151828289	-0.0332553535699844	-0.133318737149239
-6.35026407241821	-6.78574800491333	-11.4384498596191	-0.139417454600334	-0.0330577343702316	-0.133321553468704
-6.35149812698364	-6.78046083450317	-11.444221496582	-0.139332726597786	-0.0331294313073158	-0.133358269929886
-6.3519082069397	-6.78329849243164	-11.4323854446411	-0.139460042119026	-0.0329521931707859	-0.133460715413094
-6.35881614685059	-6.77675247192383	-11.4434423446655	-0.139350682497025	-0.0329827629029751	-0.133482560515404
-6.35264921188354	-6.78521919250488	-11.4339714050293	-0.139422550797462	-0.0328740142285824	-0.133552193641663
-6.35202121734619	-6.77729988098145	-11.4330530166626	-0.139379739761353	-0.0328430198132992	-0.133531242609024
-6.34960842132568	-6.7788405418396	-11.4289875030518	-0.139579683542252	-0.0327950678765774	-0.133669197559357
-6.35597515106201	-6.77489805221558	-11.4277772903442	-0.139387533068657	-0.0327468551695347	-0.133617922663689
-6.34953880310059	-6.77714490890503	-11.4211921691895	-0.139490649104118	-0.0325256772339344	-0.133718520402908
-6.34980726242065	-6.77230405807495	-11.415488243103	-0.139448598027229	-0.0325401276350021	-0.133680865168571
-6.34415578842163	-6.7721152305603	-11.4070930480957	-0.139610216021538	-0.032391581684351	-0.133707612752914
-6.34756088256836	-6.77035856246948	-11.404990196228	-0.139498218894005	-0.0323935188353062	-0.133673071861267
-6.34114933013916	-6.77283430099487	-11.4029035568237	-0.13956618309021	-0.0321206040680408	-0.133764445781708
-6.33548164367676	-6.76696300506592	-11.3961772918701	-0.13950352370739	-0.0320296883583069	-0.133685678243637
-6.334303855896	-6.76461410522461	-11.3911991119385	-0.139636382460594	-0.031826414167881	-0.133714094758034
-6.33393907546997	-6.76495265960693	-11.3846464157104	-0.139537662267685	-0.0318504199385643	-0.133707970380783
-6.32911920547485	-6.76819372177124	-11.3868703842163	-0.139583751559258	-0.0315770506858826	-0.133668258786201
-6.32314872741699	-6.76232385635376	-11.378532409668	-0.139560863375664	-0.0315736904740334	-0.133680433034897
-6.31851816177368	-6.76144027709961	-11.3756809234619	-0.139659747481346	-0.0314283929765224	-0.133649960160255
-6.32024383544922	-6.75651121139526	-11.3679313659668	-0.139535069465637	-0.0313730835914612	-0.133654341101646
-6.31609582901001	-6.76191806793213	-11.3627767562866	-0.13958615064621	-0.0311302319169044	-0.133569985628128
-6.30724477767944	-6.75382518768311	-11.3601131439209	-0.139524936676025	-0.0311213601380587	-0.133581653237343
-6.30024385452271	-6.75098419189453	-11.3530302047729	-0.139613822102547	-0.0310172699391842	-0.133521616458893
-6.30440473556519	-6.74613571166992	-11.3477506637573	-0.139555782079697	-0.0309253297746181	-0.133528932929039
-6.29746913909912	-6.75309228897095	-11.3428411483765	-0.139664962887764	-0.0307777412235737	-0.133484348654747
-6.29546070098877	-6.74577283859253	-11.3416528701782	-0.139458894729614	-0.0306879337877035	-0.133478596806526
-6.28614664077759	-6.74521064758301	-11.3395948410034	-0.139646768569946	-0.0305525790899992	-0.133411675691605
-6.29044342041016	-6.74088573455811	-11.330846786499	-0.139560028910637	-0.0305467545986176	-0.133357614278793
-6.28051519393921	-6.74580860137939	-11.3298406600952	-0.139675378799438	-0.0304375104606152	-0.133462458848953
-6.28564357757568	-6.74086570739746	-11.3322477340698	-0.139454543590546	-0.0302639435976744	-0.13336655497551
-6.27525472640991	-6.73726463317871	-11.3317394256592	-0.13960836827755	-0.0301896650344133	-0.133423924446106
-6.28061246871948	-6.73743724822998	-11.3269739151001	-0.139474913477898	-0.0302326064556837	-0.133341282606125
-6.27567386627197	-6.74144983291626	-11.3261528015137	-0.139522686600685	-0.0300197303295136	-0.133434325456619
-6.27602672576904	-6.73626661300659	-11.3263101577759	-0.139430031180382	-0.0300352424383163	-0.133425056934357
-6.27169275283813	-6.7380051612854	-11.3246154785156	-0.139427423477173	-0.0298952050507069	-0.133433774113655
-6.27187967300415	-6.73616409301758	-11.3204984664917	-0.13936522603035	-0.0299818832427263	-0.133482962846756
-6.27098560333252	-6.74099159240723	-11.3206787109375	-0.139381557703018	-0.0298071522265673	-0.133551210165024
-6.27007532119751	-6.73370742797852	-11.3205366134644	-0.139198482036591	-0.0298494100570679	-0.133534595370293
-6.26841735839844	-6.73511362075806	-11.3306636810303	-0.139335423707962	-0.0297609828412533	-0.133530527353287
-6.27152824401855	-6.73020935058594	-11.3236865997314	-0.139182299375534	-0.0298407562077045	-0.133615672588348
-6.26619386672974	-6.73769474029541	-11.3314485549927	-0.139252677559853	-0.0298500936478376	-0.133587226271629
-6.26530170440674	-6.7322678565979	-11.3281688690186	-0.139085963368416	-0.0299561563879251	-0.133655115962029
-6.26637601852417	-6.73381471633911	-11.3357667922974	-0.139173448085785	-0.0299164764583111	-0.133672013878822
-6.27245473861694	-6.73018360137939	-11.3360090255737	-0.138976901769638	-0.0299867894500494	-0.133736148476601
-6.26939010620117	-6.73782968521118	-11.3420162200928	-0.13907191157341	-0.0299584325402975	-0.133720979094505
-6.26897239685059	-6.73015975952148	-11.3411493301392	-0.138901576399803	-0.0301122888922691	-0.133802473545074
-6.27414226531982	-6.73383140563965	-11.340142250061	-0.139002650976181	-0.0300275776535273	-0.133872047066689
-6.27858304977417	-6.73276710510254	-11.3467502593994	-0.138829469680786	-0.0301428698003292	-0.133920967578888
-6.27788162231445	-6.73833656311035	-11.3454027175903	-0.138854697346687	-0.03010568395257	-0.133964404463768
-6.27604103088379	-6.73533868789673	-11.3508195877075	-0.138740912079811	-0.0302451364696026	-0.13402883708477
-6.28454256057739	-6.73722887039185	-11.3492527008057	-0.138729482889175	-0.0302327238023281	-0.13408736884594
-6.2859263420105	-6.7364296913147	-11.3521757125854	-0.138711929321289	-0.0303483586758375	-0.134175151586533
-6.28790903091431	-6.74206590652466	-11.3482732772827	-0.138669848442078	-0.0302351154386997	-0.134223788976669
-6.2849268913269	-6.73741483688354	-11.3536767959595	-0.138629302382469	-0.0304467882961035	-0.134280472993851
-6.29468441009521	-6.74197483062744	-11.3602828979492	-0.138677477836609	-0.0303987395018339	-0.134300962090492
-6.29815340042114	-6.7412052154541	-11.3603296279907	-0.138502821326256	-0.0306231565773487	-0.134383767843246
-6.29618740081787	-6.74640417098999	-11.3621520996094	-0.138526752591133	-0.0305192936211824	-0.134384676814079
-6.29536294937134	-6.74245452880859	-11.3597002029419	-0.13841050863266	-0.0306833311915398	-0.134479463100433
-6.29914665222168	-6.74460411071777	-11.3631639480591	-0.138540148735046	-0.0306049082428217	-0.134513571858406
-6.30837345123291	-6.74365568161011	-11.3577356338501	-0.13833723962307	-0.0308206640183926	-0.134538486599922
-6.30917882919312	-6.75090742111206	-11.3642091751099	-0.13836857676506	-0.0306611601263285	-0.134567871689796
-6.31298685073853	-6.74998950958252	-11.3570261001587	-0.138263180851936	-0.0308233574032784	-0.134572386741638
-6.30925512313843	-6.75214052200317	-11.3628559112549	-0.138344213366508	-0.0308231469243765	-0.134660139679909
-6.32064867019653	-6.75168085098267	-11.3553409576416	-0.138265639543533	-0.0309502687305212	-0.134685203433037
-6.32094764709473	-6.75805807113647	-11.360276222229	-0.138307347893715	-0.0309326592832804	-0.134821891784668
-6.32959413528442	-6.76188898086548	-11.3536167144775	-0.138141706585884	-0.0309126693755388	-0.134838089346886
-6.32952880859375	-6.76312780380249	-11.3597736358643	-0.138255685567856	-0.0308883134275675	-0.134899407625198
-6.33607721328735	-6.76456785202026	-11.3462133407593	-0.138250708580017	-0.0310134924948215	-0.134905263781548
-6.33837175369263	-6.76808834075928	-11.3589334487915	-0.138262748718262	-0.0311101321130991	-0.135051608085632
-6.34464311599731	-6.773681640625	-11.3470592498779	-0.13819994032383	-0.0310285817831755	-0.135083943605423
-6.34750318527222	-6.76867151260376	-11.3561658859253	-0.138250708580017	-0.0310637783259153	-0.135170429944992
-6.34998655319214	-6.77496242523193	-11.3483476638794	-0.138312727212906	-0.0309717562049627	-0.135249197483063
-6.35828351974487	-6.77091026306152	-11.3571319580078	-0.138180062174797	-0.0310455448925495	-0.135362982749939
-6.35592555999756	-6.78073263168335	-11.3474111557007	-0.138354763388634	-0.0309321396052837	-0.135366976261139
-6.36067676544189	-6.7743182182312	-11.3497266769409	-0.138226538896561	-0.0310150291770697	-0.135539278388023
-6.3602819442749	-6.77695608139038	-11.3432273864746	-0.138422682881355	-0.0309154335409403	-0.135657206177711
-6.37029457092285	-6.77209663391113	-11.3514308929443	-0.138309136033058	-0.0309216268360615	-0.135679990053177
-6.36489915847778	-6.78090572357178	-11.3400173187256	-0.138519808650017	-0.0308846514672041	-0.135834455490112
-6.37092638015747	-6.77442121505737	-11.3444118499756	-0.138371884822845	-0.030845882371068	-0.13580559194088
-6.36531639099121	-6.77628707885742	-11.3379755020142	-0.138627558946609	-0.0307227745652199	-0.135948166251183
-6.37686920166016	-6.77524089813232	-11.337776184082	-0.138561755418777	-0.0307673569768667	-0.136022105813026
-6.37796354293823	-6.78305339813232	-11.3403434753418	-0.138746529817581	-0.0306776519864798	-0.136283367872238
-6.38790512084961	-6.78106498718262	-11.3329048156738	-0.138752266764641	-0.0304528772830963	-0.136441931128502
-6.38876247406006	-6.77956581115723	-11.324312210083	-0.13902023434639	-0.0302463658154011	-0.136957228183746
-6.40403652191162	-6.78149890899658	-11.3148431777954	-0.139052525162697	-0.0300187952816486	-0.137334495782852
-6.40963125228882	-6.78479957580566	-11.3068647384644	-0.139122411608696	-0.0298537220805883	-0.137976482510567
-6.41789722442627	-6.7937388420105	-11.3038158416748	-0.139151781797409	-0.0294742677360773	-0.138397708535194
-6.42174768447876	-6.78753566741943	-11.297420501709	-0.139242425560951	-0.029275581240654	-0.138803899288177
-6.42286777496338	-6.78581953048706	-11.3007211685181	-0.139372080564499	-0.0291170794516802	-0.138977438211441
-6.42315244674683	-6.78461360931396	-11.2890520095825	-0.139400258660316	-0.0291836187243462	-0.139221683144569
-6.42224359512329	-6.79042673110962	-11.287353515625	-0.139455989003181	-0.0288832876831293	-0.139215365052223
-6.41972637176514	-6.78176498413086	-11.2816591262817	-0.139377608895302	-0.0287731755524874	-0.139264494180679
-6.41406011581421	-6.77934694290161	-11.2821865081787	-0.139437228441238	-0.0286503061652184	-0.139135032892227
-6.41352796554565	-6.77631616592407	-11.276894569397	-0.139405697584152	-0.0286415871232748	-0.139111280441284
-6.40477228164673	-6.78217077255249	-11.2779922485352	-0.139557912945747	-0.02842035330832	-0.138914540410042
-6.40394020080566	-6.77283239364624	-11.2700443267822	-0.139391198754311	-0.0283821243792772	-0.138811081647873
-6.3991870880127	-6.77528142929077	-11.2713193893433	-0.139639109373093	-0.0281531419605017	-0.138647511601448
-6.4037504196167	-6.76876354217529	-11.2740821838379	-0.139462545514107	-0.028202710673213	-0.138463497161865
-6.39536380767822	-6.77754878997803	-11.2685699462891	-0.139621764421463	-0.0280103199183941	-0.138330429792404
-6.39386796951294	-6.7752251625061	-11.2606773376465	-0.139481604099274	-0.0279407203197479	-0.138214394450188
-6.39072465896606	-6.77687740325928	-11.2586030960083	-0.139597207307816	-0.0277363229542971	-0.138193249702454
-6.39744853973389	-6.77347087860107	-11.2686414718628	-0.139422029256821	-0.0277451202273369	-0.138084530830383
-6.39214086532593	-6.78268527984619	-11.2540493011475	-0.139568164944649	-0.0275258664041758	-0.138081565499306
-6.3973445892334	-6.78199052810669	-11.2522039413452	-0.139439508318901	-0.0274727344512939	-0.137942716479301
-6.3888463973999	-6.78561735153198	-11.2505903244019	-0.139616295695305	-0.0273952782154083	-0.137939289212227
-6.39845180511475	-6.78672409057617	-11.2461271286011	-0.139501437544823	-0.0273904819041491	-0.137836158275604
-6.39757347106934	-6.79190063476563	-11.2508449554443	-0.139452382922173	-0.0272275395691395	-0.137897551059723
-6.39836978912354	-6.79129600524902	-11.2490730285645	-0.139277100563049	-0.0272004716098309	-0.137734189629555
-6.396240234375	-6.79391622543335	-11.2532567977905	-0.139384359121323	-0.0271406136453152	-0.137753531336784
-6.40655469894409	-6.79715013504028	-11.2473640441895	-0.13921645283699	-0.0272158812731504	-0.137693986296654
-6.40607786178589	-6.80411291122437	-11.254358291626	-0.139294907450676	-0.027071438729763	-0.137638136744499
-6.40720653533936	-6.80488109588623	-11.2486944198608	-0.139157295227051	-0.0270836688578129	-0.137485027313232
-6.40394115447998	-6.80784606933594	-11.2468872070313	-0.139257103204727	-0.0271121263504028	-0.137478992342949
-6.41426038742065	-6.81071281433105	-11.2440805435181	-0.139126658439636	-0.0271380469202995	-0.137348026037216
-6.41823053359985	-6.81814050674438	-11.2478742599487	-0.139177694916725	-0.027089562267065	-0.137322247028351
-6.42649555206299	-6.82011985778809	-11.2395439147949	-0.139025971293449	-0.0270096324384212	-0.137190133333206
-6.42191457748413	-6.82200384140015	-11.2424468994141	-0.139156818389893	-0.0270513631403446	-0.137176036834717
-6.43605804443359	-6.82456922531128	-11.2285928726196	-0.139065802097321	-0.0270540844649076	-0.137005388736725
-6.4366307258606	-6.83311748504639	-11.2320175170898	-0.139123931527138	-0.0270948652178049	-0.136996313929558
-6.44494676589966	-6.83353137969971	-11.2302513122559	-0.138936594128609	-0.0270111672580242	-0.136934384703636
-6.44578075408936	-6.836989402771	-11.2291831970215	-0.13908863067627	-0.0270789731293917	-0.136917963624001
-6.4564995765686	-6.84047746658325	-11.2264261245728	-0.139001056551933	-0.0271706189960241	-0.136860266327858
-6.45822811126709	-6.8484320640564	-11.2198495864868	-0.139077395200729	-0.0272074285894632	-0.136912047863007
-6.46955060958862	-6.85078096389771	-11.22141456604	-0.138905331492424	-0.027113065123558	-0.136849358677864
-6.46885061264038	-6.85601997375488	-11.2279920578003	-0.138939633965492	-0.0272177197039127	-0.136879488825798
-6.47836303710938	-6.85786533355713	-11.2206611633301	-0.138877421617508	-0.0272257383912802	-0.136750772595406
-6.47901487350464	-6.86322736740112	-11.2173624038696	-0.138988748192787	-0.0272992141544819	-0.136827707290649
-6.48373937606812	-6.8707423210144	-11.2168312072754	-0.138821914792061	-0.0272927060723305	-0.136618927121162
-6.48624801635742	-6.86882638931274	-11.2162761688232	-0.138831526041031	-0.027367802336812	-0.136684700846672
-6.49164819717407	-6.87402200698853	-11.219428062439	-0.138906434178352	-0.0271686557680368	-0.13651080429554
-6.49486303329468	-6.87519502639771	-11.2131147384644	-0.138712108135223	-0.0273067634552717	-0.136493623256683
-6.49484872817993	-6.88024044036865	-11.2200546264648	-0.138779148459435	-0.027189826592803	-0.136360913515091
-6.4943413734436	-6.88067817687988	-11.2105197906494	-0.138680845499039	-0.0272531043738127	-0.136357814073563
-6.49753046035767	-6.88300609588623	-11.2136535644531	-0.138729006052017	-0.0271030254662037	-0.136249780654907
-6.50294876098633	-6.88245964050293	-11.2135591506958	-0.138637840747833	-0.0272042993456125	-0.136321127414703
-6.50373029708862	-6.89031744003296	-11.2151823043823	-0.138622760772705	-0.0270579196512699	-0.136209666728973
-6.50373220443726	-6.88443565368652	-11.2119674682617	-0.138489678502083	-0.0271008629351854	-0.136195331811905
-6.49818134307861	-6.88998556137085	-11.2108154296875	-0.138729363679886	-0.0271189007908106	-0.136137634515762
-6.50413036346436	-6.88874292373657	-11.1997900009155	-0.138554781675339	-0.0271975733339787	-0.136134713888168
-6.50196313858032	-6.89822101593018	-11.206934928894	-0.13859611749649	-0.0269813686609268	-0.136029899120331
-6.50453567504883	-6.89098453521729	-11.1959981918335	-0.138494938611984	-0.0269519798457623	-0.136041462421417
-6.49436664581299	-6.89391326904297	-11.1990594863892	-0.1386529058218	-0.0268745198845863	-0.135971769690514
-6.50026082992554	-6.89019775390625	-11.1879234313965	-0.138583853840828	-0.0269028414040804	-0.135925069451332
-6.49545955657959	-6.89912748336792	-11.1903324127197	-0.138657063245773	-0.0267882943153381	-0.135938256978989
-6.49663925170898	-6.89688968658447	-11.1805858612061	-0.138473436236382	-0.0267680678516626	-0.13587249815464
-6.49296617507935	-6.89507007598877	-11.1860466003418	-0.138569310307503	-0.0266424957662821	-0.135809049010277
-6.49451065063477	-6.89459228515625	-11.1782608032227	-0.138520449399948	-0.0265660248696804	-0.135731086134911
-6.49072647094727	-6.89383172988892	-11.1750736236572	-0.138529852032661	-0.0265974011272192	-0.135697364807129
-6.48866033554077	-6.89753913879395	-11.1652069091797	-0.13852795958519	-0.0263364352285862	-0.135572895407677
-6.48353290557861	-6.89588975906372	-11.1689977645874	-0.138602837920189	-0.0263674147427082	-0.135491713881493
-6.48437881469727	-6.89553356170654	-11.1631317138672	-0.138472676277161	-0.026228180155158	-0.135356262326241
-6.48227691650391	-6.89588260650635	-11.1596803665161	-0.138490960001945	-0.0261960197240114	-0.135332718491554
-6.47936201095581	-6.89480686187744	-11.1559572219849	-0.138422816991806	-0.0260260626673698	-0.13519474864006
-6.47349071502686	-6.89103841781616	-11.1498136520386	-0.138429164886475	-0.0260132048279047	-0.135131910443306
-6.47264909744263	-6.89243316650391	-11.1498517990112	-0.138505518436432	-0.0258030537515879	-0.135084420442581
-6.47929668426514	-6.89369916915894	-11.1462173461914	-0.138319909572601	-0.025828605517745	-0.135047137737274
-6.47147512435913	-6.89741897583008	-11.1557559967041	-0.138403981924057	-0.0255109332501888	-0.135046154260635
-6.46993780136108	-6.89161109924316	-11.1507387161255	-0.138149246573448	-0.0255179163068533	-0.134865984320641
-6.46236848831177	-6.89185190200806	-11.1412029266357	-0.138284385204315	-0.0253408160060644	-0.134977400302887
-6.467604637146	-6.89264249801636	-11.1355323791504	-0.138295263051987	-0.0252331960946321	-0.134811967611313
-6.46378660202026	-6.89218139648438	-11.1377983093262	-0.138271033763885	-0.025148544460535	-0.134860873222351
-6.4613151550293	-6.89965295791626	-11.1352100372314	-0.138194814324379	-0.0249352045357227	-0.134728640317917
-6.45828533172607	-6.89452981948853	-11.1304988861084	-0.138108298182487	-0.0248262193053961	-0.134747922420502
-6.45563077926636	-6.89511251449585	-11.1344861984253	-0.138164445757866	-0.0246573779731989	-0.134556427598
-6.45345735549927	-6.89259386062622	-11.1218566894531	-0.138091221451759	-0.0246730018407106	-0.134610936045647
-6.44856786727905	-6.89721393585205	-11.1202812194824	-0.138189539313316	-0.024472288787365	-0.134486153721809
-6.45002174377441	-6.89141845703125	-11.1168346405029	-0.138012006878853	-0.024318465963006	-0.134472995996475
-6.44445371627808	-6.89214658737183	-11.1207752227783	-0.138061419129372	-0.0241976622492075	-0.134373977780342
-6.44416284561157	-6.88843441009521	-11.1138105392456	-0.138005673885345	-0.0240859445184469	-0.134373024106026
-6.43885517120361	-6.89590787887573	-11.1044912338257	-0.138095557689667	-0.0238778833299875	-0.134244918823242
-6.43831253051758	-6.88454675674438	-11.0968999862671	-0.137893736362457	-0.0238363780081272	-0.134206414222717
-6.43195533752441	-6.89154434204102	-11.0985059738159	-0.138143256306648	-0.0236678402870893	-0.134175598621368
-6.44132804870605	-6.88570117950439	-11.0920972824097	-0.137939065694809	-0.0236227549612522	-0.134070739150047
-6.43255567550659	-6.89132499694824	-11.0905380249023	-0.13800847530365	-0.0234820600599051	-0.134071752429008
-6.43254566192627	-6.88688564300537	-11.0843925476074	-0.137850537896156	-0.0233452375978231	-0.133968681097031
-6.42576456069946	-6.88852024078369	-11.0885314941406	-0.13806788623333	-0.0232096537947655	-0.133973270654678
-6.43554019927979	-6.88542556762695	-11.0865430831909	-0.137924239039421	-0.0231767762452364	-0.1338931620121
-6.43199157714844	-6.89045143127441	-11.0788497924805	-0.138028800487518	-0.0230094622820616	-0.134029269218445
-6.43224573135376	-6.88749837875366	-11.0767507553101	-0.13779890537262	-0.0229104310274124	-0.133878231048584
-6.42493200302124	-6.88520431518555	-11.0709772109985	-0.138047084212303	-0.0228322613984346	-0.133949249982834
-6.43390560150146	-6.8834547996521	-11.0712614059448	-0.137829959392548	-0.0227150488644838	-0.133948460221291
-6.43116283416748	-6.88695096969604	-11.0678062438965	-0.13798551261425	-0.0226801689714193	-0.134054452180862
-6.43304777145386	-6.88256311416626	-11.0674524307251	-0.13778418302536	-0.0225438661873341	-0.133953034877777
-6.4227352142334	-6.87908601760864	-11.0649423599243	-0.137945368885994	-0.0224953442811966	-0.134124130010605
-6.42791795730591	-6.87915134429932	-11.0566835403442	-0.137891486287117	-0.0224470067769289	-0.134050145745277
-6.42624998092651	-6.87676286697388	-11.0577611923218	-0.137929230928421	-0.0224231909960508	-0.134205222129822
-6.42710208892822	-6.88024091720581	-11.0569772720337	-0.137896612286568	-0.0222879722714424	-0.134146988391876
-6.42156744003296	-6.87030935287476	-11.0528535842896	-0.137907534837723	-0.0221955273300409	-0.134262725710869
-6.42263650894165	-6.87294483184814	-11.0526027679443	-0.138028591871262	-0.0220863483846188	-0.134209379553795
-6.42430448532104	-6.86757373809814	-11.0484981536865	-0.137904465198517	-0.0221711751073599	-0.13436384499073
-6.42030763626099	-6.87190008163452	-11.0455284118652	-0.138019576668739	-0.0219909437000752	-0.134336173534393
-6.42084646224976	-6.865882396698	-11.047119140625	-0.137920290231705	-0.0219603776931763	-0.134439259767532
-6.41525602340698	-6.86588335037231	-11.0462656021118	-0.138039544224739	-0.0218889527022839	-0.134471505880356
-6.42214488983154	-6.85963678359985	-11.0312347412109	-0.137960433959961	-0.0218701809644699	-0.13453496992588
-6.41616535186768	-6.86550092697144	-11.0347929000854	-0.138020500540733	-0.0217502620071173	-0.134547352790833
-6.41795873641968	-6.86219453811646	-11.0279655456543	-0.137941360473633	-0.0217647310346365	-0.134650751948357
-6.41104030609131	-6.85926961898804	-11.0324764251709	-0.138213470578194	-0.0216679647564888	-0.134747162461281
-6.41673040390015	-6.85693836212158	-11.0300149917603	-0.138073474168777	-0.0216445829719305	-0.134770184755325
-6.41207551956177	-6.85895776748657	-11.0318775177002	-0.138084217905998	-0.0216501764953136	-0.134873047471046
-6.4111123085022	-6.85590553283691	-11.0220909118652	-0.138072699308395	-0.0214666873216629	-0.134882792830467
-6.40476894378662	-6.85285806655884	-11.0261220932007	-0.138184309005737	-0.0215066466480494	-0.134983867406845
-6.40945196151733	-6.85163593292236	-11.021674156189	-0.138240590691566	-0.0214751586318016	-0.135098189115524
-6.40943670272827	-6.85425424575806	-11.0217418670654	-0.138274550437927	-0.0214035715907812	-0.135222032666206
-6.40826559066772	-6.85107851028442	-11.0223579406738	-0.138124018907547	-0.0213443394750357	-0.135219812393188
-6.40108108520508	-6.84636735916138	-11.0148487091064	-0.138316288590431	-0.0213306490331888	-0.135363325476646
-6.40607786178589	-6.84365510940552	-11.0104990005493	-0.138369709253311	-0.0212919432669878	-0.135366335511208
-6.40477752685547	-6.84795141220093	-11.0112714767456	-0.138413771986961	-0.0212286543101072	-0.135554417967796
-6.40327882766724	-6.84225702285767	-11.0135717391968	-0.138276651501656	-0.021178487688303	-0.13549916446209
-6.39336109161377	-6.83846712112427	-11.0058727264404	-0.138475343585014	-0.0211526621133089	-0.135650262236595
-6.4038667678833	-6.83587598800659	-10.9947881698608	-0.138547673821449	-0.0211845394223928	-0.135636329650879
-6.40145301818848	-6.83712959289551	-11.0004615783691	-0.138633832335472	-0.0210507642477751	-0.135794132947922
-6.40043783187866	-6.83249473571777	-10.99596118927	-0.13853232562542	-0.0211305394768715	-0.135801538825035
-6.38891744613647	-6.82917165756226	-10.9956617355347	-0.138755306601524	-0.021078884601593	-0.135890662670135
-6.39526081085205	-6.8242769241333	-10.9835472106934	-0.138701424002647	-0.0211071334779263	-0.135915413498878
-6.39198684692383	-6.82653474807739	-10.9919691085815	-0.138779684901237	-0.0211306996643543	-0.136022359132767
-6.39395523071289	-6.82296085357666	-10.9872360229492	-0.138662695884705	-0.0210571940988302	-0.136074617505074
-6.38582611083984	-6.81967496871948	-10.9917669296265	-0.138862118124962	-0.0210568737238646	-0.13610565662384
-6.39151096343994	-6.81541872024536	-10.9806880950928	-0.138887286186218	-0.0212209448218346	-0.136139422655106
-6.39035701751709	-6.82080554962158	-10.984263420105	-0.138948634266853	-0.0211473107337952	-0.136206164956093
-6.3876690864563	-6.81086730957031	-10.9861078262329	-0.138812944293022	-0.0211986154317856	-0.136212557554245
-6.3828444480896	-6.8107533454895	-10.9764375686646	-0.139019131660461	-0.0212272722274065	-0.136260792613029
-6.3912091255188	-6.80925464630127	-10.9859113693237	-0.138966977596283	-0.0213257875293493	-0.13632932305336
-6.38843679428101	-6.81677722930908	-10.9762287139893	-0.139013841748238	-0.0212226882576942	-0.136407807469368
-6.38797521591187	-6.80738544464111	-10.9812526702881	-0.138910248875618	-0.021333759650588	-0.136436387896538
-6.3867301940918	-6.80649852752686	-10.9755973815918	-0.139105007052422	-0.0212757680565119	-0.136478543281555
-6.39229822158813	-6.80918979644775	-10.974778175354	-0.139076426625252	-0.021484537050128	-0.136556446552277
-6.39118528366089	-6.81235504150391	-10.976505279541	-0.139076992869377	-0.0213911589235067	-0.136615559458733
-6.39265298843384	-6.80742168426514	-10.9725933074951	-0.138997092843056	-0.0214664675295353	-0.136619031429291
-6.39331865310669	-6.80556488037109	-10.9768352508545	-0.139138922095299	-0.0215149931609631	-0.136660099029541
-6.39357233047485	-6.80552530288696	-10.9723615646362	-0.139116913080215	-0.0217029377818108	-0.136805683374405
-6.39716100692749	-6.81110334396362	-10.9703874588013	-0.139216497540474	-0.0216087773442268	-0.136797279119492
-6.39898347854614	-6.8051609992981	-10.9699935913086	-0.139182969927788	-0.0217256508767605	-0.136890947818756
-6.40043830871582	-6.80484342575073	-10.9755220413208	-0.139231726527214	-0.0218080896884203	-0.136896505951881
-6.40309190750122	-6.80387163162231	-10.9777307510376	-0.139203473925591	-0.022021172568202	-0.137088462710381
-6.40559768676758	-6.80664777755737	-10.974781036377	-0.139251321554184	-0.0219619330018759	-0.137061640620232
-6.4068078994751	-6.80161571502686	-10.9771070480347	-0.139237865805626	-0.0221038125455379	-0.137123256921768
-6.40587377548218	-6.80574035644531	-10.9785327911377	-0.139331564307213	-0.0220679640769959	-0.137183263897896
-6.41875839233398	-6.79938793182373	-10.9780626296997	-0.139186859130859	-0.0221866276115179	-0.137256428599358
-6.41241645812988	-6.80588626861572	-10.9803047180176	-0.139346808195114	-0.022264925763011	-0.137287601828575
-6.41810035705566	-6.80109357833862	-10.9726247787476	-0.139217287302017	-0.022371020168066	-0.137366369366646
-6.41375827789307	-6.79935550689697	-10.984582901001	-0.139410972595215	-0.0223839227110147	-0.137406602501869
-6.42453002929688	-6.80245685577393	-10.9798307418823	-0.139278769493103	-0.0225229784846306	-0.137423023581505
-6.42168617248535	-6.80240631103516	-10.9810886383057	-0.139274284243584	-0.0225447118282318	-0.137534409761429
-6.42120885848999	-6.80209493637085	-10.9813556671143	-0.139196440577507	-0.0225404109805822	-0.137514010071754
-6.41744422912598	-6.79881525039673	-10.9852342605591	-0.139404982328415	-0.022703155875206	-0.137567162513733
-6.42771673202515	-6.79748487472534	-10.9814014434814	-0.139261797070503	-0.022726533934474	-0.137574881315231
-6.42689228057861	-6.8019871711731	-10.9927015304565	-0.139268562197685	-0.0228453930467367	-0.137756392359734
-6.42773199081421	-6.79852437973022	-10.9929704666138	-0.139133393764496	-0.022776423022151	-0.137678697705269
-6.41898012161255	-6.79763507843018	-10.9901065826416	-0.139217019081116	-0.0229362733662128	-0.137707740068436
-6.42675304412842	-6.79785251617432	-10.9924392700195	-0.13917763531208	-0.023011589422822	-0.137742459774017
-6.42799425125122	-6.80156898498535	-11.0013475418091	-0.139158755540848	-0.0229954998940229	-0.137906491756439
-6.43066310882568	-6.7992582321167	-11.0103168487549	-0.139042943716049	-0.023059232160449	-0.137802183628082
-6.42359304428101	-6.80068874359131	-11.0068483352661	-0.139131501317024	-0.0230287127196789	-0.137942478060722
-6.43196249008179	-6.79810380935669	-11.004864692688	-0.139124482870102	-0.0231788884848356	-0.137926027178764
-6.431556224823	-6.80115175247192	-11.0123195648193	-0.139109000563622	-0.0231549516320229	-0.138101190328598
-6.43601560592651	-6.802818775177	-11.0207109451294	-0.138935416936874	-0.023211756721139	-0.138084962964058
-6.42951107025146	-6.80105209350586	-11.0276012420654	-0.139033943414688	-0.0231621563434601	-0.138268485665321
-6.43549203872681	-6.80005979537964	-11.0221786499023	-0.138961479067802	-0.0231585614383221	-0.138212487101555
-6.4324951171875	-6.79651546478271	-11.0258045196533	-0.138974517583847	-0.0232938546687365	-0.138450562953949
-6.43635177612305	-6.80141448974609	-11.0259952545166	-0.138841733336449	-0.0231993310153484	-0.138466909527779
-6.4304461479187	-6.7956919670105	-11.033655166626	-0.138945341110229	-0.0231143981218338	-0.138541281223297
-6.43395566940308	-6.79352903366089	-11.0184993743896	-0.138883292675018	-0.0231240745633841	-0.138533383607864
-6.42600870132446	-6.79395818710327	-11.0324974060059	-0.13892574608326	-0.0232613291591406	-0.13870370388031
-6.42994832992554	-6.79395008087158	-11.0271806716919	-0.138836950063705	-0.0231043975800276	-0.138735800981522
-6.42619228363037	-6.78781938552856	-11.0286636352539	-0.138833150267601	-0.0230686515569687	-0.138769507408142
-6.42603778839111	-6.78498363494873	-11.0229272842407	-0.138808891177177	-0.0230228714644909	-0.138749063014984
-6.42248582839966	-6.78712558746338	-11.0179996490479	-0.138898715376854	-0.023043729364872	-0.138793706893921
-6.42291736602783	-6.78267908096313	-11.0245761871338	-0.138712853193283	-0.0229559876024723	-0.13874576985836
-6.41579437255859	-6.78185844421387	-11.0250091552734	-0.13887020945549	-0.0229755286127329	-0.13876573741436
-6.41632461547852	-6.77897787094116	-11.0159435272217	-0.138739109039307	-0.0228959657251835	-0.138760477304459
-6.41322565078735	-6.77781867980957	-11.017523765564	-0.138807415962219	-0.0229405611753464	-0.138816431164742
-6.41213274002075	-6.77943849563599	-11.0193977355957	-0.138738542795181	-0.0227494835853577	-0.138766422867775
-6.40613698959351	-6.77573537826538	-11.0098924636841	-0.138813152909279	-0.0227303598076105	-0.138799577951431
-6.41028881072998	-6.77441596984863	-11.0137147903442	-0.13876836001873	-0.0225925538688898	-0.138793274760246
-6.40586709976196	-6.77529144287109	-11.0061511993408	-0.138754218816757	-0.022614449262619	-0.138853952288628
-6.40234661102295	-6.77513980865479	-11.0087013244629	-0.138737320899963	-0.0224879812449217	-0.138806000351906
-6.39594507217407	-6.77040863037109	-10.9986686706543	-0.138751536607742	-0.0225044768303633	-0.138865232467651
-6.40368509292603	-6.77415466308594	-10.9985475540161	-0.138778239488602	-0.0223347172141075	-0.138779133558273
-6.39860200881958	-6.76832485198975	-10.9939098358154	-0.13871505856514	-0.02239890396595	-0.138814076781273
-6.39504337310791	-6.77339172363281	-10.9940786361694	-0.138821929693222	-0.0221634488552809	-0.138747796416283
-6.39109802246094	-6.76634931564331	-10.9905090332031	-0.138757333159447	-0.0222660563886166	-0.138770774006844
-6.38547229766846	-6.76387023925781	-10.9882745742798	-0.138856127858162	-0.0221930705010891	-0.13867549598217
-6.38986301422119	-6.76026296615601	-10.9764499664307	-0.13877084851265	-0.0222148913890123	-0.138736099004745
-6.38814210891724	-6.76652812957764	-10.9847497940063	-0.138840153813362	-0.0220358427613974	-0.138674139976501
-6.38565826416016	-6.76078796386719	-10.9757242202759	-0.138764247298241	-0.022039445117116	-0.138651788234711
-6.37723445892334	-6.75921678543091	-10.9750471115112	-0.138930663466454	-0.0219785030931234	-0.138630717992783
-6.38166284561157	-6.75586271286011	-10.9693326950073	-0.138885751366615	-0.0220276080071926	-0.138644978404045
-6.37713766098022	-6.7606406211853	-10.9618673324585	-0.138978779315948	-0.0218925587832928	-0.138593450188637
-6.3781681060791	-6.75338459014893	-10.9641427993774	-0.138799861073494	-0.021994810551405	-0.138473823666573
-6.36929225921631	-6.75259351730347	-10.9580888748169	-0.13899601995945	-0.0218457709997892	-0.138470277190208
-6.37331819534302	-6.75169706344604	-10.9547519683838	-0.138957142829895	-0.0219680033624172	-0.138355940580368
-6.36844110488892	-6.75436449050903	-10.9548902511597	-0.138974741101265	-0.0218244250863791	-0.138311862945557
-6.36894989013672	-6.74560976028442	-10.9555807113647	-0.138809949159622	-0.0219115652143955	-0.138278096914291
-6.36337804794312	-6.74971771240234	-10.9516582489014	-0.139039680361748	-0.0218133814632893	-0.138218402862549
-6.36938047409058	-6.74544858932495	-10.9534225463867	-0.138801515102386	-0.0219166073948145	-0.138087898492813
-6.36578750610352	-6.74973583221436	-10.9454345703125	-0.138949751853943	-0.0218447558581829	-0.138163551688194
-6.36965417861938	-6.74910879135132	-10.9538373947144	-0.138891667127609	-0.0218441616743803	-0.138034656643867
-6.36300182342529	-6.74996471405029	-10.9534645080566	-0.138972416520119	-0.0218981392681599	-0.13806377351284
-6.37226295471191	-6.75012159347534	-10.9538307189941	-0.138981342315674	-0.0217910576611757	-0.137970924377441
-6.37114810943604	-6.75090837478638	-10.9557046890259	-0.138937190175056	-0.0218870136886835	-0.138054922223091
-6.3737530708313	-6.7555775642395	-10.9578800201416	-0.138870269060135	-0.0217718835920095	-0.137978091835976
-6.36924409866333	-6.75326919555664	-10.9509544372559	-0.138935908675194	-0.021854504942894	-0.138036072254181
-6.37785673141479	-6.75820779800415	-10.9593315124512	-0.138961493968964	-0.0217798296362162	-0.137914508581161
-6.37972211837769	-6.75509643554688	-10.9623718261719	-0.138880088925362	-0.0218164790421724	-0.138035804033279
-6.37984275817871	-6.7628378868103	-10.9653377532959	-0.138901010155678	-0.0217468608170748	-0.137977778911591
-6.37895727157593	-6.75615978240967	-10.9574041366577	-0.138880133628845	-0.0218067429959774	-0.138007283210754
-6.37829637527466	-6.75821352005005	-10.9670600891113	-0.139019161462784	-0.0218234490603209	-0.137972682714462
-6.38524627685547	-6.75744295120239	-10.9649848937988	-0.138901561498642	-0.021905492991209	-0.13799874484539
-6.38549852371216	-6.76283264160156	-10.9720344543457	-0.139044538140297	-0.02178755402565	-0.138012334704399
-6.38797378540039	-6.7600269317627	-10.9662237167358	-0.138857498764992	-0.0217818543314934	-0.138016223907471
-6.38033056259155	-6.75896120071411	-10.9724063873291	-0.139099448919296	-0.0217711124569178	-0.138067543506622
-6.39409780502319	-6.75506734848022	-10.9671401977539	-0.139069393277168	-0.0216874573379755	-0.138051703572273
-6.38804960250854	-6.75797319412231	-10.9666481018066	-0.139140233397484	-0.0217592529952526	-0.13818247616291
-6.39194440841675	-6.76017189025879	-10.9615106582642	-0.139038652181625	-0.0216515567153692	-0.138201043009758
-6.38664722442627	-6.75346899032593	-10.9659557342529	-0.139136359095573	-0.0215943325310946	-0.138255402445793
-6.39124441146851	-6.75171041488647	-10.9633550643921	-0.139088422060013	-0.0215270705521107	-0.138232052326202
-6.38427829742432	-6.75106287002563	-10.9619436264038	-0.139185175299644	-0.0216311383992434	-0.138265654444695
-6.38616991043091	-6.75272417068481	-10.9659099578857	-0.139142140746117	-0.0214971080422401	-0.138221442699432
-6.38069200515747	-6.75046396255493	-10.9655437469482	-0.139227002859116	-0.0214967969805002	-0.138236552476883
-6.38512706756592	-6.74591541290283	-10.9624280929565	-0.139099165797234	-0.0215209778398275	-0.138205677270889
-6.37412214279175	-6.74684762954712	-10.9603710174561	-0.139207348227501	-0.0215019024908543	-0.138240426778793
-6.38048219680786	-6.74572849273682	-10.9758462905884	-0.139095142483711	-0.0212953556329012	-0.138132631778717
-6.37087345123291	-6.74345302581787	-10.9624223709106	-0.139087244868279	-0.0213763583451509	-0.138191595673561
-6.37355995178223	-6.74396181106567	-10.9723739624023	-0.139118909835815	-0.0212419591844082	-0.138016924262047
-6.36864852905273	-6.74250364303589	-10.9684972763062	-0.139104187488556	-0.0212906617671251	-0.138074830174446
-6.36667919158936	-6.74701833724976	-10.9730110168457	-0.139081105589867	-0.0211616400629282	-0.137964352965355
-6.3592643737793	-6.73933458328247	-10.9630212783813	-0.13901175558567	-0.0212158560752869	-0.137943118810654
-6.35786533355713	-6.74304151535034	-10.9700889587402	-0.139085352420807	-0.0210349075496197	-0.137892708182335
-6.35682487487793	-6.7412223815918	-10.9666624069214	-0.139010667800903	-0.0211124215275049	-0.137789964675903
-6.35269260406494	-6.74661540985107	-10.9720478057861	-0.139074131846428	-0.0208557229489088	-0.137759640812874
-6.35088586807251	-6.74361848831177	-10.9704103469849	-0.138917565345764	-0.0208646394312382	-0.137647554278374
-6.33731603622437	-6.74084568023682	-10.9699773788452	-0.13901275396347	-0.0208569318056107	-0.137691244482994
-6.34319686889648	-6.73793888092041	-10.9652919769287	-0.138957127928734	-0.0207906886935234	-0.137534290552139
-6.33502388000488	-6.74035787582397	-10.9767932891846	-0.138959363102913	-0.020763685926795	-0.137612566351891
-6.33694553375244	-6.7406268119812	-10.9699430465698	-0.138814181089401	-0.0206478778272867	-0.137551456689835
-6.32512140274048	-6.73738956451416	-10.9794797897339	-0.138972744345665	-0.0206521786749363	-0.137580871582031
-6.32875490188599	-6.73795986175537	-10.9732122421265	-0.138864368200302	-0.020608976483345	-0.137512251734734
-6.32220554351807	-6.73879766464233	-10.9791231155396	-0.138932824134827	-0.0206876769661903	-0.137593910098076
-6.32202386856079	-6.73875951766968	-10.9727001190186	-0.138851776719093	-0.0204869732260704	-0.137560710310936
-6.31626129150391	-6.73315954208374	-10.9818000793457	-0.138890191912651	-0.0205385144799948	-0.137527942657471
-6.3140811920166	-6.73383283615112	-10.9706611633301	-0.138923227787018	-0.0204551294445992	-0.137538552284241
-6.31558179855347	-6.72829675674438	-10.9743757247925	-0.138867363333702	-0.0204815119504929	-0.137496083974838
-6.30733108520508	-6.73745203018188	-10.9686307907104	-0.138897359371185	-0.0203572493046522	-0.137428015470505
-6.30701208114624	-6.72746992111206	-10.9690704345703	-0.138796374201775	-0.0204349998384714	-0.137382239103317
-6.30130100250244	-6.72853803634644	-10.9678506851196	-0.138991743326187	-0.0203076209872961	-0.137367114424706
-6.30700254440308	-6.72312879562378	-10.972601890564	-0.138796135783195	-0.0204251985996962	-0.137239009141922
-6.29950380325317	-6.72880744934082	-10.9660758972168	-0.138870775699615	-0.0203463919460773	-0.137212574481964
-6.29675006866455	-6.72155904769897	-10.9646759033203	-0.138779357075691	-0.0204123854637146	-0.137085452675819
-6.29477548599243	-6.7231011390686	-10.9598474502563	-0.138883590698242	-0.0203566029667854	-0.137068226933479
-6.29965877532959	-6.72255277633667	-10.9675693511963	-0.138708680868149	-0.020524587482214	-0.136986136436462
-6.29641723632813	-6.72780847549438	-10.9708757400513	-0.138835176825523	-0.0203340761363506	-0.137045741081238
-6.3009991645813	-6.72529315948486	-10.9722852706909	-0.13863180577755	-0.0203530490398407	-0.136848136782646
-6.29367542266846	-6.72705507278442	-10.9702701568604	-0.138723850250244	-0.0204708781093359	-0.136936977505684
-6.29877948760986	-6.72731256484985	-10.9727029800415	-0.138795375823975	-0.0204125959426165	-0.136777266860008
-6.29678916931152	-6.72966718673706	-10.9715957641602	-0.138705357909203	-0.0205009672790766	-0.136854082345963
-6.30202770233154	-6.73766803741455	-10.9703874588013	-0.138634234666824	-0.0203232914209366	-0.13671949505806
-6.29579925537109	-6.7321081161499	-10.9735584259033	-0.138661354780197	-0.0203613117337227	-0.136725828051567
-6.29728984832764	-6.73375082015991	-10.9729433059692	-0.138644829392433	-0.0203166119754314	-0.136611610651016
-6.29331302642822	-6.73347854614258	-10.9697017669678	-0.138623639941216	-0.0204125754535198	-0.136680737137794
-6.29726696014404	-6.73421669006348	-10.9644012451172	-0.138525545597076	-0.0202706065028906	-0.136556640267372
-6.29104042053223	-6.73390579223633	-10.9668674468994	-0.138645082712173	-0.0202756896615028	-0.136483907699585
-6.29590845108032	-6.73013114929199	-10.9562425613403	-0.138613104820251	-0.0201927702873945	-0.136361792683601
-6.29143047332764	-6.73507833480835	-10.9633350372314	-0.138629108667374	-0.0203231200575829	-0.136399105191231
-6.2945613861084	-6.74080801010132	-10.9508762359619	-0.138598680496216	-0.0201695989817381	-0.136304587125778
-6.29157590866089	-6.73337411880493	-10.9610872268677	-0.138583391904831	-0.0201891791075468	-0.13627877831459
-6.29069757461548	-6.73209762573242	-10.9507856369019	-0.138570919632912	-0.0201417189091444	-0.136223182082176
-6.28830766677856	-6.73276710510254	-10.9538078308105	-0.138562560081482	-0.0202422961592674	-0.136208042502403
-6.28737449645996	-6.73362350463867	-10.9507684707642	-0.138546735048294	-0.0201659072190523	-0.136174887418747
-6.28800868988037	-6.73219633102417	-10.9546155929565	-0.138549655675888	-0.0202866513282061	-0.136142209172249
-6.29078674316406	-6.72896575927734	-10.9551048278809	-0.138451665639877	-0.0202343463897705	-0.136117517948151
-6.28656196594238	-6.7283411026001	-10.9526329040527	-0.138528972864151	-0.0203619170933962	-0.136173188686371
-6.29462242126465	-6.73262214660645	-10.9551906585693	-0.138478875160217	-0.020255533978343	-0.136124417185783
-6.28890943527222	-6.73330593109131	-10.9585971832275	-0.138571500778198	-0.0202781055122614	-0.136288851499557
-6.29750347137451	-6.73464107513428	-10.9601106643677	-0.138541057705879	-0.0202477984130383	-0.13622759282589
-6.29511213302612	-6.73200130462646	-10.9524202346802	-0.13862943649292	-0.0202813688665628	-0.13640008866787
-6.3005051612854	-6.73489475250244	-10.9592008590698	-0.138499528169632	-0.0202202200889587	-0.136368229985237
-6.2955756187439	-6.73303461074829	-10.9539451599121	-0.138623550534248	-0.0202031452208757	-0.136448040604591
-6.30193996429443	-6.73354434967041	-10.9522409439087	-0.138684824109077	-0.0201159287244082	-0.136417075991631
-6.30106687545776	-6.73072576522827	-10.9511165618896	-0.138604059815407	-0.0201191883534193	-0.136608719825745
-6.29962062835693	-6.73373556137085	-10.9571228027344	-0.138685867190361	-0.0199660826474428	-0.136555746197701
-6.29417419433594	-6.72671031951904	-10.9501218795776	-0.138760507106781	-0.0199899319559336	-0.136661797761917
-6.29461145401001	-6.72728109359741	-10.9384336471558	-0.138830780982971	-0.0199436545372009	-0.136621370911598
-6.29712915420532	-6.72270536422729	-10.9380979537964	-0.138760134577751	-0.0199283119291067	-0.136784732341766
-6.29378700256348	-6.72791767120361	-10.9400329589844	-0.138856038451195	-0.0196543242782354	-0.136762991547585
-6.28913736343384	-6.71851825714111	-10.9448404312134	-0.138794630765915	-0.0196716301143169	-0.136785939335823
-6.28300619125366	-6.71901178359985	-10.9293975830078	-0.138938739895821	-0.0195526853203774	-0.136809930205345
-6.28696489334106	-6.71296739578247	-10.9281435012817	-0.138834252953529	-0.019563278183341	-0.136889576911926
-6.28334808349609	-6.71950578689575	-10.9266910552979	-0.138876602053642	-0.0192961189895868	-0.136875435709953
-6.27732801437378	-6.70896196365356	-10.9214420318604	-0.1388159096241	-0.0192863252013922	-0.136871501803398
-6.2704029083252	-6.70893526077271	-10.9168825149536	-0.138932794332504	-0.0191399436444044	-0.136842533946037
-6.27599334716797	-6.71031713485718	-10.9159374237061	-0.138870522379875	-0.0191334970295429	-0.136810109019279
-6.26920986175537	-6.70936107635498	-10.9121398925781	-0.138882800936699	-0.0188589915633202	-0.136812642216682
-6.26610374450684	-6.70520067214966	-10.9136304855347	-0.138684213161469	-0.0188596583902836	-0.13674820959568
-6.2597222328186	-6.70320796966553	-10.9080638885498	-0.138799652457237	-0.0186914894729853	-0.136750862002373
-6.26176929473877	-6.70275402069092	-10.9064912796021	-0.138669833540916	-0.0187521334737539	-0.136609882116318
-6.25412654876709	-6.70673418045044	-10.9044389724731	-0.138741791248322	-0.0185794662684202	-0.136553660035133
-6.25353145599365	-6.70316505432129	-10.9056262969971	-0.138585031032562	-0.0185629148036242	-0.136486396193504
-6.24968481063843	-6.69980478286743	-10.9053363800049	-0.138644978404045	-0.0184441171586514	-0.136394143104553
-6.24740266799927	-6.69839191436768	-10.8989105224609	-0.138417512178421	-0.0185806788504124	-0.136337906122208
-6.24416875839233	-6.70352554321289	-10.90234375	-0.138383597135544	-0.0183877740055323	-0.136217296123505
-6.24138164520264	-6.70248794555664	-10.90221118927	-0.138317614793777	-0.0184396263211966	-0.136183679103851
-6.23905467987061	-6.69909191131592	-10.9065618515015	-0.138256207108498	-0.0183981582522392	-0.135960891842842
-6.23767757415771	-6.70102024078369	-10.9083881378174	-0.138224363327026	-0.0184950977563858	-0.136028572916985
-6.2378077507019	-6.70902729034424	-10.903582572937	-0.138163954019547	-0.0184104293584824	-0.135864526033401
-6.23624658584595	-6.70559406280518	-10.9090032577515	-0.138103485107422	-0.0183328483253717	-0.135826587677002
-6.23740863800049	-6.70407199859619	-10.9024982452393	-0.138066917657852	-0.0182995274662972	-0.135728076100349
-6.23282957077026	-6.70903730392456	-10.9035730361938	-0.138034000992775	-0.0184345152229071	-0.135709583759308
-6.23578023910522	-6.71065425872803	-10.9023523330688	-0.137953847646713	-0.0182425752282143	-0.135616391897202
-6.22888946533203	-6.70781803131104	-10.9045486450195	-0.137934684753418	-0.0182668603956699	-0.135529533028603
-6.2365517616272	-6.70679712295532	-10.8999509811401	-0.137842580676079	-0.0182919818907976	-0.135449394583702
-6.2273907661438	-6.71345043182373	-10.889965057373	-0.137975573539734	-0.0181780848652124	-0.135434210300446
-6.23217248916626	-6.7075023651123	-10.8973445892334	-0.137733042240143	-0.0181301534175873	-0.13532891869545
-6.22518730163574	-6.70755958557129	-10.8886661529541	-0.13788303732872	-0.0180854797363281	-0.135265052318573
-6.22620058059692	-6.70611143112183	-10.8884239196777	-0.137818410992622	-0.0181876141577959	-0.135174885392189
-6.2250280380249	-6.70958948135376	-10.8818979263306	-0.137842372059822	-0.0180114023387432	-0.135166704654694
-6.22326517105103	-6.70751237869263	-10.8805780410767	-0.137772992253304	-0.0180262718349695	-0.135039180517197
-6.21553564071655	-6.70749759674072	-10.8850069046021	-0.137837946414948	-0.01788997836411	-0.134966760873795
-6.21735048294067	-6.70285081863403	-10.8727703094482	-0.137691125273705	-0.0181108303368092	-0.134926870465279
-6.21679925918579	-6.70825862884521	-10.8766069412231	-0.137678742408752	-0.017942413687706	-0.134829714894295
-6.21322059631348	-6.70348262786865	-10.8688735961914	-0.137587398290634	-0.0179266408085823	-0.134808942675591
-6.21237277984619	-6.70161056518555	-10.8733501434326	-0.137646302580833	-0.0179387331008911	-0.134628564119339
-6.20931005477905	-6.7003870010376	-10.8722476959229	-0.137619316577911	-0.0180466938763857	-0.134687915444374
-6.21101665496826	-6.70816230773926	-10.868293762207	-0.13759434223175	-0.0178866591304541	-0.134568870067596
-6.21123695373535	-6.70073938369751	-10.8738842010498	-0.137501522898674	-0.0179413054138422	-0.134587675333023
-6.21169233322144	-6.70388841629028	-10.871729850769	-0.137526720762253	-0.0179624576121569	-0.134470120072365
-6.21221828460693	-6.70184898376465	-10.8731737136841	-0.137493878602982	-0.0180395934730768	-0.134540691971779
-6.21220016479492	-6.70870018005371	-10.8667688369751	-0.137504443526268	-0.0179368313401937	-0.134499043226242
-6.21292591094971	-6.69960880279541	-10.8769598007202	-0.137462973594666	-0.0179615002125502	-0.134455516934395
-6.21397113800049	-6.70236682891846	-10.8646183013916	-0.137530133128166	-0.0178864393383265	-0.134445756673813
-6.21589946746826	-6.70240116119385	-10.8633480072021	-0.13755664229393	-0.0179537460207939	-0.134487092494965
-6.21440124511719	-6.70337629318237	-10.8620977401733	-0.137639388442039	-0.0178250856697559	-0.13441513478756
-6.21211004257202	-6.70145893096924	-10.8630504608154	-0.137660384178162	-0.0178659055382013	-0.13444958627224
-6.21393394470215	-6.70248365402222	-10.8569488525391	-0.137610822916031	-0.0177445244044065	-0.134378552436829
-6.21521854400635	-6.69599962234497	-10.8568229675293	-0.137616664171219	-0.0178441181778908	-0.134362056851387
-6.21206521987915	-6.69887399673462	-10.8560752868652	-0.137680813670158	-0.0176674667745829	-0.134353131055832
-6.20713043212891	-6.69513511657715	-10.8468532562256	-0.137748211622238	-0.017744155600667	-0.134433567523956
-6.21505975723267	-6.69453096389771	-10.8425531387329	-0.137800008058548	-0.017600916326046	-0.134381592273712
-6.21504306793213	-6.69365978240967	-10.8435201644897	-0.137770250439644	-0.0177137143909931	-0.134421080350876
-6.2113184928894	-6.69347715377808	-10.8445854187012	-0.137823194265366	-0.0176587272435427	-0.134417444467545
-6.20784187316895	-6.68747901916504	-10.831561088562	-0.137865394353867	-0.017748674377799	-0.134503155946732
-6.21393489837646	-6.69068765640259	-10.8361406326294	-0.137922704219818	-0.0176513455808163	-0.134396687150002
-6.21363496780396	-6.68664312362671	-10.8349189758301	-0.137866780161858	-0.0178003869950771	-0.134496748447418
-6.21294260025024	-6.68861246109009	-10.8283681869507	-0.137890502810478	-0.0177092514932156	-0.134441137313843
-6.21103715896606	-6.68460273742676	-10.8302183151245	-0.138006135821342	-0.0178626738488674	-0.134530082345009
-6.21885013580322	-6.6845326423645	-10.8250617980957	-0.138102367520332	-0.0178897175937891	-0.134489893913269
-6.2189884185791	-6.6808705329895	-10.834979057312	-0.138005465269089	-0.0180333144962788	-0.134583845734596
-6.21944952011108	-6.68486642837524	-10.8310108184814	-0.137966096401215	-0.0179895013570786	-0.134530514478683
-6.21557378768921	-6.68001937866211	-10.8405485153198	-0.138122901320457	-0.0182201564311981	-0.134592369198799
-6.22245454788208	-6.68021678924561	-10.8377437591553	-0.138043746352196	-0.018327172845602	-0.134582236409187
-6.22786855697632	-6.68767929077148	-10.8477363586426	-0.138026893138885	-0.0184061843901873	-0.134674191474915
-6.23044967651367	-6.68127346038818	-10.8494453430176	-0.137874275445938	-0.0184747613966465	-0.13466714322567
-6.22604084014893	-6.68282032012939	-10.8513221740723	-0.138122379779816	-0.018578577786684	-0.134755745530128
-6.23853731155396	-6.68105602264404	-10.860915184021	-0.138007938861847	-0.0187284220010042	-0.134741172194481
-6.23744964599609	-6.68874788284302	-10.8596925735474	-0.137980431318283	-0.0188162177801132	-0.134853944182396
-6.24242973327637	-6.68383502960205	-10.8662033081055	-0.137894660234451	-0.019008057191968	-0.134826600551605
-6.23598098754883	-6.68500423431396	-10.866060256958	-0.138081267476082	-0.0190666280686855	-0.134948238730431
-6.24577808380127	-6.686439037323	-10.8724775314331	-0.137896239757538	-0.0193225219845772	-0.134911134839058
-6.2453408241272	-6.69182109832764	-10.8758773803711	-0.137904942035675	-0.0193069577217102	-0.134971737861633
-6.24584054946899	-6.68798637390137	-10.8773345947266	-0.137836769223213	-0.0194885153323412	-0.134989023208618
-6.24666881561279	-6.68875789642334	-10.883225440979	-0.137964844703674	-0.0195865761488676	-0.135001927614212
-6.25173044204712	-6.68948364257813	-10.8775310516357	-0.137840166687965	-0.0197858568280935	-0.135018646717072
-6.2557430267334	-6.69533729553223	-10.8871688842773	-0.137854486703873	-0.0198055673390627	-0.13499116897583
-6.25257158279419	-6.69139623641968	-10.8853225708008	-0.137775734066963	-0.0199710857123137	-0.135055229067802
-6.25544881820679	-6.6930365562439	-10.8838148117065	-0.137833088636398	-0.0201549530029297	-0.134944230318069
-6.26129055023193	-6.69365930557251	-10.8935708999634	-0.137741521000862	-0.0203129705041647	-0.135034322738647
-6.25957632064819	-6.69712066650391	-10.8887910842896	-0.137629494071007	-0.020312225446105	-0.134929463267326
-6.25848865509033	-6.69552898406982	-10.8976011276245	-0.137781098484993	-0.0205846931785345	-0.134989202022552
-6.26491689682007	-6.69639110565186	-10.894287109375	-0.1376693546772	-0.0206070393323898	-0.134908944368362
-6.26878690719604	-6.70133209228516	-10.9045753479004	-0.137607127428055	-0.0208899341523647	-0.134952440857887
-6.26723861694336	-6.69890308380127	-10.8954153060913	-0.137520760297775	-0.0209241956472397	-0.134868770837784
-6.26523590087891	-6.6992335319519	-10.8946733474731	-0.137665212154388	-0.0211141891777515	-0.134843066334724
-6.27596712112427	-6.69893789291382	-10.8973121643066	-0.137611225247383	-0.0212739240378141	-0.134783163666725
-6.27495098114014	-6.70223140716553	-10.899733543396	-0.137617260217667	-0.0213680900633335	-0.134862840175629
-6.27854681015015	-6.69946956634521	-10.9010171890259	-0.137482762336731	-0.0215158630162477	-0.134749978780746
-6.27214574813843	-6.69979429244995	-10.8997182846069	-0.137721508741379	-0.0216779056936502	-0.134812399744987
-6.28489303588867	-6.69920253753662	-10.9002723693848	-0.137594506144524	-0.021889042109251	-0.134756773710251
-6.28538465499878	-6.70179033279419	-10.9070339202881	-0.137578710913658	-0.0218853577971458	-0.134891122579575
-6.28995275497437	-6.69987392425537	-10.9059467315674	-0.137503013014793	-0.0221068616956472	-0.13481605052948
-6.28537702560425	-6.70107746124268	-10.9040517807007	-0.137694865465164	-0.0221823044121265	-0.134927660226822
-6.29825448989868	-6.7002067565918	-10.9000129699707	-0.137661144137383	-0.0224849972873926	-0.135011360049248
-6.29890012741089	-6.70450115203857	-10.9185819625854	-0.137647897005081	-0.0224399566650391	-0.135040938854218
-6.30409622192383	-6.69895124435425	-10.9092817306519	-0.137623935937881	-0.0225488618016243	-0.135078430175781
-6.30203247070313	-6.70075941085815	-10.9090576171875	-0.137737050652504	-0.0227708015590906	-0.135118275880814
-6.31039428710938	-6.69751977920532	-10.9034805297852	-0.137659892439842	-0.0229879319667816	-0.135239273309708
-6.31075286865234	-6.70563697814941	-10.9100656509399	-0.137701541185379	-0.0228573903441429	-0.135196760296822
-6.31141138076782	-6.69864177703857	-10.9150257110596	-0.137622177600861	-0.0230347011238337	-0.13522757589817
-6.3092679977417	-6.6992883682251	-10.9078044891357	-0.137784227728844	-0.023146640509367	-0.135179221630096
-6.31974029541016	-6.69565629959106	-10.9087495803833	-0.137715831398964	-0.0233362149447203	-0.135239645838737
-6.32021141052246	-6.70226573944092	-10.9100160598755	-0.137742340564728	-0.0233026184141636	-0.13517715036869
-6.32174396514893	-6.69703483581543	-10.9144887924194	-0.137611448764801	-0.0234200842678547	-0.135168448090553
-6.31971883773804	-6.69537305831909	-10.9084234237671	-0.137730181217194	-0.0235566962510347	-0.135124638676643
-6.33114671707153	-6.69866371154785	-10.9195890426636	-0.137735337018967	-0.0237242467701435	-0.135138407349586
-6.33116769790649	-6.70231437683105	-10.9141979217529	-0.137707501649857	-0.023614251986146	-0.135152816772461
-6.33173847198486	-6.697181224823	-10.9180517196655	-0.137647643685341	-0.023783203214407	-0.135193586349487
-6.3355917930603	-6.69766426086426	-10.9145259857178	-0.137770771980286	-0.0237937234342098	-0.135243892669678
-6.34365177154541	-6.69970941543579	-10.9165019989014	-0.137734889984131	-0.0239696148782969	-0.135351777076721
-6.34876680374146	-6.70576429367065	-10.9188852310181	-0.137823864817619	-0.0239654015749693	-0.135409116744995
-6.34941053390503	-6.70057916641235	-10.9192590713501	-0.137842044234276	-0.0240326728671789	-0.135643929243088
-6.35425281524658	-6.70081520080566	-10.9189958572388	-0.137962728738785	-0.0241528190672398	-0.135726198554039
-6.36148691177368	-6.69816923141479	-10.9197864532471	-0.137957826256752	-0.024328688159585	-0.13602939248085
-6.36868572235107	-6.70432376861572	-10.9205636978149	-0.137995555996895	-0.0242648739367723	-0.136167839169502
-6.37117958068848	-6.69857358932495	-10.9246110916138	-0.13798813521862	-0.0243831966072321	-0.136419087648392
-6.37839555740356	-6.69948863983154	-10.9219417572021	-0.138112291693687	-0.0244029760360718	-0.136511772871017
-6.38132810592651	-6.69928979873657	-10.9268636703491	-0.138140276074409	-0.024572990834713	-0.136708065867424
-6.38952541351318	-6.70249891281128	-10.923189163208	-0.138109505176544	-0.0244992654770613	-0.136803492903709
-6.38496494293213	-6.69926261901855	-10.9242858886719	-0.138194739818573	-0.0246000681072474	-0.13694404065609
-6.39271402359009	-6.69925594329834	-10.9162378311157	-0.13823613524437	-0.0247096233069897	-0.136936068534851
-6.39513492584229	-6.7045431137085	-10.9227848052979	-0.138257831335068	-0.0247239153832197	-0.136981338262558
-6.40328454971313	-6.69956254959106	-10.9233665466309	-0.138147488236427	-0.024788610637188	-0.137040913105011
-6.39691543579102	-6.69890022277832	-10.9211473464966	-0.138412699103355	-0.0247545130550861	-0.137082621455193
-6.40711498260498	-6.69705867767334	-10.9216403961182	-0.138308808207512	-0.0248856283724308	-0.137131109833717
-6.40823698043823	-6.70481824874878	-10.9204521179199	-0.138400852680206	-0.024792205542326	-0.137235969305038
-6.41106081008911	-6.69682550430298	-10.9256563186646	-0.138264045119286	-0.0248664673417807	-0.13727530837059
-6.41050148010254	-6.69811964035034	-10.9159679412842	-0.138439863920212	-0.0248617753386498	-0.137360394001007
-6.42040109634399	-6.70064830780029	-10.9191989898682	-0.138396620750427	-0.025032514706254	-0.137467801570892
-6.42437601089478	-6.70535039901733	-10.9165124893188	-0.138517066836357	-0.0248681772500277	-0.13758972287178
-6.42516136169434	-6.70337200164795	-10.9173526763916	-0.138491064310074	-0.0249131117016077	-0.137704715132713
-6.42595911026001	-6.7027382850647	-10.9170989990234	-0.138622090220451	-0.0248783025890589	-0.137768283486366
-6.43059492111206	-6.70086431503296	-10.9094820022583	-0.13857664167881	-0.0250219646841288	-0.137978211045265
-6.43265676498413	-6.70979022979736	-10.9075660705566	-0.1385887414217	-0.0249133165925741	-0.137987941503525
-6.43440341949463	-6.70402050018311	-10.909107208252	-0.138597160577774	-0.0248999409377575	-0.138139620423317
-6.43406629562378	-6.70286130905151	-10.9085607528687	-0.138752549886703	-0.0248993337154388	-0.138131901621819
-6.43276214599609	-6.7004919052124	-10.9045457839966	-0.138727799057961	-0.0250522252172232	-0.138255715370178
-6.43996000289917	-6.70431232452393	-10.9019584655762	-0.138746157288551	-0.0249235257506371	-0.138233810663223
-6.43199110031128	-6.69800090789795	-10.9047613143921	-0.138818919658661	-0.0249884333461523	-0.138284951448441
-6.43763017654419	-6.69813680648804	-10.8939371109009	-0.138835325837135	-0.0249939728528261	-0.138258546590805
-6.43624019622803	-6.70026922225952	-10.8991041183472	-0.138893127441406	-0.0250693950802088	-0.138327434659004
-6.43783617019653	-6.69715547561646	-10.8966341018677	-0.138802170753479	-0.0250727459788322	-0.138315618038177
-6.43188619613647	-6.69618129730225	-10.8907098770142	-0.138998195528984	-0.0249913986772299	-0.138265743851662
-6.43872737884521	-6.69375038146973	-10.893515586853	-0.138980329036713	-0.0251893103122711	-0.13828456401825
-6.43791580200195	-6.70000982284546	-10.8887672424316	-0.138991728425026	-0.0250945538282394	-0.138351365923882
-6.437912940979	-6.69469356536865	-10.8909845352173	-0.13888230919838	-0.0251544769853354	-0.138255760073662
-6.43492555618286	-6.69209480285645	-10.8772306442261	-0.139058768749237	-0.025160389021039	-0.138256877660751
-6.44137096405029	-6.69261598587036	-10.8796319961548	-0.139021560549736	-0.0252856928855181	-0.138330280780792
-6.44582176208496	-6.69837236404419	-10.8864860534668	-0.138969287276268	-0.0251304153352976	-0.138282746076584
-6.4427924156189	-6.69627475738525	-10.8778629302979	-0.139044597744942	-0.025238037109375	-0.138375356793404
-6.44988250732422	-6.69595241546631	-10.8831796646118	-0.139102876186371	-0.025244664400816	-0.138290986418724
-6.44841718673706	-6.70051431655884	-10.8717241287231	-0.139184236526489	-0.0253068692982197	-0.138464212417603
-6.45383548736572	-6.70607089996338	-10.8819398880005	-0.139129400253296	-0.0252355169504881	-0.138362154364586
-6.45382070541382	-6.6992335319519	-10.8768491744995	-0.139092162251472	-0.0253036227077246	-0.138434663414955
-6.45891809463501	-6.70270109176636	-10.8818817138672	-0.139197170734406	-0.025230610743165	-0.13837106525898
-6.4613790512085	-6.69964170455933	-10.8736371994019	-0.139081120491028	-0.0254444610327482	-0.138493835926056
-6.46097230911255	-6.7061710357666	-10.8764562606812	-0.139276117086411	-0.025294728577137	-0.138425692915916
-6.46351432800293	-6.69945049285889	-10.8793020248413	-0.139173284173012	-0.0254659485071898	-0.138485446572304
-6.46322631835938	-6.7040433883667	-10.8771476745605	-0.139278009533882	-0.0254019740968943	-0.138445764780045
-6.47148275375366	-6.69903898239136	-10.8702116012573	-0.139188840985298	-0.0254777781665325	-0.138493716716766
-6.46481037139893	-6.70480298995972	-10.8721971511841	-0.139348387718201	-0.0254720784723759	-0.138489171862602
-6.46657466888428	-6.69970846176147	-10.8671464920044	-0.13921532034874	-0.0256473943591118	-0.138557508587837
-6.46881151199341	-6.70201826095581	-10.8699522018433	-0.139426320791245	-0.0255345553159714	-0.138625219464302
-6.47444772720337	-6.69835329055786	-10.8769845962524	-0.139252901077271	-0.0257135182619095	-0.138638377189636
-6.4714822769165	-6.70217847824097	-10.8618669509888	-0.139434710144997	-0.0256577525287867	-0.138679936528206
-6.47285747528076	-6.70149898529053	-10.8664903640747	-0.139395967125893	-0.025813490152359	-0.138740763068199
-6.47515201568604	-6.69748401641846	-10.8631658554077	-0.139367744326591	-0.0257424116134644	-0.138778686523438
-6.47504997253418	-6.69686222076416	-10.8673133850098	-0.139414861798286	-0.0259634535759687	-0.138834744691849
-6.47203350067139	-6.69987010955811	-10.8678979873657	-0.13945172727108	-0.0258652120828629	-0.13883863389492
-6.47093868255615	-6.69672775268555	-10.8635740280151	-0.139544397592545	-0.0260379742830992	-0.138953894376755
-6.4776930809021	-6.69623756408691	-10.8689889907837	-0.139606118202209	-0.0259696003049612	-0.138956606388092
-6.48006677627563	-6.69682550430298	-10.8677320480347	-0.139556035399437	-0.0261672306805849	-0.139120042324066
-6.48057556152344	-6.69780302047729	-10.872106552124	-0.139586269855499	-0.0261584687978029	-0.139237836003304
-6.4800705909729	-6.69371795654297	-10.8697843551636	-0.139585360884666	-0.0262935850769281	-0.139351099729538
-6.48265027999878	-6.69464063644409	-10.8728885650635	-0.139705687761307	-0.0262450370937586	-0.139396250247955
-6.48754262924194	-6.69139862060547	-10.8788843154907	-0.139612376689911	-0.026477349922061	-0.139653027057648
-6.48851490020752	-6.69473075866699	-10.8831272125244	-0.139646589756012	-0.0263659972697496	-0.139722004532814
-6.48244142532349	-6.68767309188843	-10.8807821273804	-0.139730095863342	-0.0265253558754921	-0.139937043190002
-6.48857164382935	-6.68776988983154	-10.8835573196411	-0.139737069606781	-0.0265554282814264	-0.140002354979515
-6.4898853302002	-6.68699932098389	-10.8878755569458	-0.139717370271683	-0.0266573242843151	-0.140179246664047
-6.48912525177002	-6.69173717498779	-10.8848314285278	-0.139729216694832	-0.0265807174146175	-0.140216991305351
-6.48452091217041	-6.68432188034058	-10.8954744338989	-0.139712005853653	-0.0266868248581886	-0.140332639217377
-6.48159170150757	-6.68531465530396	-10.8895444869995	-0.139761567115784	-0.0267383866012096	-0.14038972556591
-6.48490619659424	-6.68185234069824	-10.8936452865601	-0.13967752456665	-0.0267806947231293	-0.140513569116592
-6.48071813583374	-6.68757009506226	-10.891318321228	-0.139678835868835	-0.0266307666897774	-0.140590667724609
-6.47682523727417	-6.68314743041992	-10.9010753631592	-0.139614045619965	-0.026680389419198	-0.140707820653915
-6.47305393218994	-6.68240308761597	-10.8969926834106	-0.13959376513958	-0.0267214793711901	-0.140792012214661
-6.47782373428345	-6.68485832214355	-10.8961696624756	-0.139627024531364	-0.0267462078481913	-0.14092493057251
-6.47485685348511	-6.69131517410278	-10.9017524719238	-0.139502748847008	-0.0266397912055254	-0.140929490327835
-6.4667706489563	-6.69000244140625	-10.9057245254517	-0.139475375413895	-0.0266923289746046	-0.141062662005425
-6.46821355819702	-6.68891954421997	-10.9085378646851	-0.139524236321449	-0.0266697388142347	-0.141125842928886
-6.47247505187988	-6.68896579742432	-10.9122924804688	-0.139529913663864	-0.0266197547316551	-0.141277238726616
-6.47319364547729	-6.69089555740356	-10.9183073043823	-0.139440223574638	-0.0265153888612986	-0.141285821795464
-6.46460485458374	-6.68450546264648	-10.9148025512695	-0.139553114771843	-0.0266005042940378	-0.1414425522089
-6.46742534637451	-6.67835426330566	-10.9096670150757	-0.139607176184654	-0.0265355221927166	-0.141432762145996
-6.46689128875732	-6.67972135543823	-10.9162263870239	-0.139750778675079	-0.0264968052506447	-0.141662895679474
-6.4688549041748	-6.67520475387573	-10.9104909896851	-0.139661133289337	-0.0264605991542339	-0.141597718000412
-6.45623922348022	-6.66929292678833	-10.9141654968262	-0.139879584312439	-0.0264417827129364	-0.1417286247015
-6.46305084228516	-6.66206216812134	-10.9032011032104	-0.139858812093735	-0.0264759305864573	-0.141810491681099
-6.45581293106079	-6.66323709487915	-10.9126901626587	-0.140013605356216	-0.0263359360396862	-0.141934022307396
-6.45679759979248	-6.65584897994995	-10.8992147445679	-0.13990381360054	-0.0262378063052893	-0.141953483223915
-6.44213628768921	-6.65114688873291	-10.9030313491821	-0.14015656709671	-0.0262725837528706	-0.142036274075508
-6.44858884811401	-6.64455842971802	-10.9005613327026	-0.140148967504501	-0.0262155402451754	-0.142095610499382
-6.44018793106079	-6.65076589584351	-10.9003000259399	-0.140304043889046	-0.0260978993028402	-0.142176046967506
-6.44033861160278	-6.63624334335327	-10.8991231918335	-0.140128120779991	-0.0260676555335522	-0.142283946275711
-6.42466163635254	-6.63752174377441	-10.8902797698975	-0.140395969152451	-0.0260061640292406	-0.142264544963837
-6.42776870727539	-6.63436079025269	-10.8902387619019	-0.140368551015854	-0.0260410718619823	-0.142368495464325
-6.42387723922729	-6.63677072525024	-10.8891305923462	-0.140391528606415	-0.0257987473160028	-0.142380982637405
-6.41728925704956	-6.6278338432312	-10.8864402770996	-0.140372827649117	-0.0258802399039268	-0.142399653792381
-6.40849018096924	-6.62297248840332	-10.8839197158813	-0.140494510531425	-0.0257545076310635	-0.142373561859131
-6.41021776199341	-6.62338495254517	-10.87779712677	-0.140496894717216	-0.0257325284183025	-0.142468899488449
-6.40642166137695	-6.61896371841431	-10.8825044631958	-0.140404477715492	-0.0255779959261417	-0.142324358224869
-6.39238739013672	-6.61457204818726	-10.8761720657349	-0.140543326735497	-0.025592278689146	-0.142439842224121
-6.39427804946899	-6.61032676696777	-10.8660097122192	-0.140561029314995	-0.0256382264196873	-0.142321556806564
-6.39090013504028	-6.61176681518555	-10.8720350265503	-0.140659928321838	-0.0255641527473927	-0.142410933971405
-6.38756847381592	-6.606605052948	-10.8698692321777	-0.140428751707077	-0.0255053695291281	-0.142300873994827
-6.37624645233154	-6.60161113739014	-10.8676424026489	-0.140672117471695	-0.0255559757351875	-0.142366021871567
-6.37998342514038	-6.59923362731934	-10.8552618026733	-0.140644788742065	-0.0256434585899115	-0.142365247011185
-6.37641191482544	-6.60496997833252	-10.8640670776367	-0.140740126371384	-0.0254317279905081	-0.142358914017677
-6.37483024597168	-6.59504127502441	-10.8566484451294	-0.140644133090973	-0.0254324767738581	-0.142361700534821
-6.36705207824707	-6.5970630645752	-10.8518190383911	-0.140795677900314	-0.0254394747316837	-0.142310068011284
-6.37256526947021	-6.59381580352783	-10.8530139923096	-0.140730112791061	-0.0254400763660669	-0.142379567027092
-6.37045955657959	-6.59560441970825	-10.8400316238403	-0.140732556581497	-0.0252789873629808	-0.142290830612183
-6.36018753051758	-6.59161901473999	-10.8416957855225	-0.1408551633358	-0.0253939349204302	-0.142321392893791
-6.36552286148071	-6.59057903289795	-10.8346967697144	-0.140874862670898	-0.0253116972744465	-0.14226821064949
-6.36374759674072	-6.59438371658325	-10.8338918685913	-0.140936806797981	-0.0253208000212908	-0.142384961247444
-6.35991096496582	-6.58860063552856	-10.8327178955078	-0.140775769948959	-0.02522430755198	-0.142251625657082
-6.3524489402771	-6.58680534362793	-10.8243312835693	-0.141013786196709	-0.0252092406153679	-0.142275884747505
-6.36164712905884	-6.58269739151001	-10.8309202194214	-0.140860676765442	-0.0252851787954569	-0.142169371247292
-6.35058164596558	-6.58553075790405	-10.8288383483887	-0.140934675931931	-0.0251161959022284	-0.142208099365234
-6.34737539291382	-6.57649326324463	-10.8145246505737	-0.140891626477242	-0.0252986047416925	-0.142176359891891
-6.3468189239502	-6.5770320892334	-10.8213691711426	-0.141029089689255	-0.0252133589237928	-0.142113029956818
-6.34993171691895	-6.57652902603149	-10.8165149688721	-0.140929505228996	-0.0253356527537107	-0.142107710242271
-6.34438991546631	-6.57929658889771	-10.807448387146	-0.140945255756378	-0.0251631401479244	-0.142056375741959
-6.33922624588013	-6.57311725616455	-10.8067598342896	-0.14102266728878	-0.0253193415701389	-0.142076164484024
-6.34642505645752	-6.57452774047852	-10.8039140701294	-0.141042083501816	-0.0252604316920042	-0.141975283622742
-6.343590259552	-6.57357931137085	-10.8050060272217	-0.1409892141819	-0.0253699813038111	-0.14206737279892
-6.34506225585938	-6.57675886154175	-10.8014326095581	-0.140960767865181	-0.0252450928092003	-0.14200747013092
-6.33735990524292	-6.57138633728027	-10.806676864624	-0.141114190220833	-0.0253423079848289	-0.142025753855705
-6.34385538101196	-6.57075357437134	-10.7991523742676	-0.141070738434792	-0.0254072956740856	-0.142019659280777
-6.34489583969116	-6.57331562042236	-10.797700881958	-0.141035363078117	-0.025469496846199	-0.142070740461349
-6.34319543838501	-6.56926679611206	-10.7935180664063	-0.140919432044029	-0.0254304483532906	-0.141997411847115
-6.33564805984497	-6.56842947006226	-10.7982320785522	-0.141094043850899	-0.0255803484469652	-0.142005801200867
-6.34624147415161	-6.56478548049927	-10.8111219406128	-0.140949964523315	-0.0256010312587023	-0.142011940479279
-6.34507846832275	-6.57168197631836	-10.8033037185669	-0.141086027026176	-0.0256480406969786	-0.142090111970901
-6.34513139724731	-6.56530809402466	-10.8027906417847	-0.140934109687805	-0.0257226191461086	-0.141988471150398
-6.33927726745605	-6.56539344787598	-10.8046703338623	-0.141187652945518	-0.0257402118295431	-0.142060056328773
-6.3471155166626	-6.56355810165405	-10.8025064468384	-0.140928104519844	-0.0260012485086918	-0.142055854201317
-6.34456396102905	-6.56855964660645	-10.8084573745728	-0.140985012054443	-0.0259129349142313	-0.142119288444519
-6.34566164016724	-6.5634560585022	-10.8064298629761	-0.140924870967865	-0.0260569751262665	-0.142085149884224
-6.33904218673706	-6.56174659729004	-10.8128328323364	-0.141116619110107	-0.0260845739394426	-0.142103776335716
-6.3516845703125	-6.56057643890381	-10.8071708679199	-0.140877589583397	-0.0262695048004389	-0.142128229141235
-6.35097169876099	-6.56947946548462	-10.8186569213867	-0.14105199277401	-0.0261982697993517	-0.142151027917862
-6.3513503074646	-6.56492519378662	-10.8113555908203	-0.140869915485382	-0.0263685639947653	-0.142089873552322
-6.34666299819946	-6.56376171112061	-10.8188762664795	-0.141003131866455	-0.0263697579503059	-0.142140030860901
-6.35507678985596	-6.56380748748779	-10.808162689209	-0.140904366970062	-0.0264724250882864	-0.142137169837952
-6.35719919204712	-6.57114410400391	-10.8236522674561	-0.140943884849548	-0.0264253374189138	-0.142195016145706
-6.36092472076416	-6.56795263290405	-10.8229827880859	-0.140784397721291	-0.0264641530811787	-0.142225027084351
-6.3572211265564	-6.57052516937256	-10.824408531189	-0.140986561775208	-0.0264727827161551	-0.142300486564636
-6.36562156677246	-6.57002973556519	-10.8230237960815	-0.140872970223427	-0.0265838988125324	-0.142383053898811
-6.36603736877441	-6.57928609848022	-10.8287754058838	-0.140979140996933	-0.0264718756079674	-0.142415925860405
-6.36740016937256	-6.57065963745117	-10.8297472000122	-0.140811875462532	-0.026577839627862	-0.142442867159843
-6.36575841903687	-6.57415342330933	-10.8223123550415	-0.140988186001778	-0.026498531922698	-0.142477914690971
-6.37598037719727	-6.57599306106567	-10.8263263702393	-0.140951186418533	-0.0265012867748737	-0.142550483345985
-6.37299299240112	-6.57608985900879	-10.8319835662842	-0.140834644436836	-0.0264042783528566	-0.142527431249619
-6.36406898498535	-6.57422971725464	-10.8308391571045	-0.140946939587593	-0.0265314523130655	-0.142573580145836
-6.37200546264648	-6.57263994216919	-10.8328828811646	-0.140863850712776	-0.0265406891703606	-0.142502918839455
-6.36948013305664	-6.5761661529541	-10.8339004516602	-0.140909671783447	-0.0265641808509827	-0.142681628465652
-6.37215805053711	-6.57029581069946	-10.837366104126	-0.140751093626022	-0.0264895465224981	-0.142565175890923
-6.35997581481934	-6.5700044631958	-10.8371133804321	-0.140926644206047	-0.0265010911971331	-0.142685055732727
-6.36847829818726	-6.57001352310181	-10.8331089019775	-0.140860483050346	-0.0265989135950804	-0.142596513032913
-6.36764240264893	-6.57239675521851	-10.8455066680908	-0.140869542956352	-0.0263813361525536	-0.142649531364441
-6.36471176147461	-6.56848621368408	-10.8380441665649	-0.140748038887978	-0.0265213791280985	-0.142649248242378
-6.35850620269775	-6.56604909896851	-10.841420173645	-0.14097598195076	-0.0264640524983406	-0.142673850059509
-6.3642053604126	-6.56512022018433	-10.8331785202026	-0.140873998403549	-0.026503162458539	-0.142730519175529
-6.36156797409058	-6.57377815246582	-10.8348741531372	-0.140880703926086	-0.0263193175196648	-0.142670854926109
-6.35710048675537	-6.56664848327637	-10.8384037017822	-0.140783041715622	-0.0263265687972307	-0.142709150910378
-6.3554482460022	-6.56730842590332	-10.8337230682373	-0.140952542424202	-0.0262477863579988	-0.142677888274193
-6.35870981216431	-6.56522274017334	-10.8379335403442	-0.140829414129257	-0.0263229347765446	-0.142705053091049
-6.35250663757324	-6.56557369232178	-10.8340339660645	-0.140823468565941	-0.0260757692158222	-0.142634823918343
-6.34405899047852	-6.56403017044067	-10.8389911651611	-0.14090920984745	-0.0261869747191668	-0.142591327428818
-6.35083246231079	-6.56138563156128	-10.8343801498413	-0.140812560915947	-0.0260758120566607	-0.142485246062279
-6.345543384552	-6.56566143035889	-10.8352136611938	-0.14093679189682	-0.0260278936475515	-0.142561450600624
-6.34248971939087	-6.55961847305298	-10.8397045135498	-0.140696987509727	-0.0260316748172045	-0.142445415258408
-6.33074808120728	-6.55979299545288	-10.8326053619385	-0.140914261341095	-0.0259839165955782	-0.14244432747364
-6.33773374557495	-6.55854463577271	-10.8366088867188	-0.140778675675392	-0.0259684380143881	-0.142363175749779
-6.33104658126831	-6.5631742477417	-10.8414106369019	-0.140756368637085	-0.0258642360568047	-0.142431348562241
-6.32845783233643	-6.55596876144409	-10.8361444473267	-0.140659600496292	-0.0258564446121454	-0.142300307750702
-6.326012134552	-6.5554518699646	-10.8325910568237	-0.140798106789589	-0.0258384086191654	-0.142260491847992
-6.32969093322754	-6.55606079101563	-10.8326749801636	-0.140656471252441	-0.0258474964648485	-0.142278790473938
-6.32516622543335	-6.56035089492798	-10.8344306945801	-0.140621513128281	-0.025663711130619	-0.14215524494648
-6.32094097137451	-6.55420875549316	-10.8322134017944	-0.140742003917694	-0.025765173137188	-0.142199516296387
-6.32607889175415	-6.5575966835022	-10.8293619155884	-0.140720650553703	-0.0257656630128622	-0.142062902450562
-6.32369422912598	-6.55348777770996	-10.8338918685913	-0.140669301152229	-0.0257641673088074	-0.142144381999969
-6.32349872589111	-6.55817842483521	-10.8251647949219	-0.14060090482235	-0.025639072060585	-0.142044052481651
-6.31827831268311	-6.55646419525146	-10.828332901001	-0.140795081853867	-0.025663897395134	-0.142059579491615
-6.32618808746338	-6.55692291259766	-10.8231134414673	-0.140672102570534	-0.0256107561290264	-0.142009064555168
-6.3239369392395	-6.5612416267395	-10.8230466842651	-0.140641719102859	-0.025592839345336	-0.141972631216049
-6.32374620437622	-6.55379390716553	-10.8197660446167	-0.140548661351204	-0.0256348922848701	-0.141909375786781
-6.31897115707397	-6.55718660354614	-10.8187294006348	-0.14073172211647	-0.0255305953323841	-0.141901329159737
-6.32990694046021	-6.55614233016968	-10.824556350708	-0.140500470995903	-0.0256193969398737	-0.141875475645065
-6.32434415817261	-6.56207132339478	-10.8175344467163	-0.140597015619278	-0.0255200825631619	-0.141838073730469
-6.3216290473938	-6.55632781982422	-10.8194799423218	-0.14054811000824	-0.0256134625524282	-0.141867324709892
-6.33061647415161	-6.56034851074219	-10.8189239501953	-0.140584424138069	-0.0255113150924444	-0.141790181398392
-6.32850551605225	-6.56281471252441	-10.8190422058105	-0.140509486198425	-0.0256670210510492	-0.141821920871735
-6.32915353775024	-6.56590270996094	-10.8214750289917	-0.140480160713196	-0.0256160609424114	-0.141752660274506
-6.32426977157593	-6.56176280975342	-10.8178625106812	-0.140508398413658	-0.0257280152291059	-0.141832813620567
-6.33522939682007	-6.56477212905884	-10.8213758468628	-0.140495225787163	-0.0256430357694626	-0.141730725765228
-6.33372497558594	-6.56622219085693	-10.822093963623	-0.140534400939941	-0.0257042963057756	-0.141813293099403
-6.33365201950073	-6.5662693977356	-10.8185977935791	-0.140360221266747	-0.0257839318364859	-0.141794234514236
-6.333571434021	-6.56510400772095	-10.8291187286377	-0.140485465526581	-0.025784008204937	-0.141893461346626
-6.34526586532593	-6.56710767745972	-10.8208265304565	-0.140362486243248	-0.0258101671934128	-0.141832873225212
-6.34037971496582	-6.57189702987671	-10.8267059326172	-0.140466585755348	-0.0258579719811678	-0.14182136952877
-6.34381341934204	-6.56847763061523	-10.8275747299194	-0.140391290187836	-0.0259670224040747	-0.141925245523453
-6.34542942047119	-6.57210445404053	-10.8264446258545	-0.140422865748405	-0.0259649343788624	-0.141967967152596
-6.35128402709961	-6.56828546524048	-10.8329153060913	-0.140377327799797	-0.0260418243706226	-0.141978457570076
-6.3512978553772	-6.57469892501831	-10.8310298919678	-0.14044651389122	-0.0259693153202534	-0.141987949609756
-6.35065221786499	-6.57280349731445	-10.8343696594238	-0.140371948480606	-0.0260322708636522	-0.141997471451759
-6.35264444351196	-6.57277822494507	-10.8293647766113	-0.140410870313644	-0.0259902626276016	-0.141986042261124
-6.35390424728394	-6.57085466384888	-10.8301258087158	-0.140378549695015	-0.0260211750864983	-0.142040207982063
-6.35256433486938	-6.57408046722412	-10.8331851959229	-0.140479102730751	-0.0259999502450228	-0.142023921012878
-6.35006380081177	-6.57346820831299	-10.8288087844849	-0.140483796596527	-0.0259631983935833	-0.142088815569878
-6.35516977310181	-6.57093477249146	-10.8289604187012	-0.140397280454636	-0.0259154923260212	-0.142007276415825
-6.35302591323853	-6.570885181427	-10.8228635787964	-0.140437915921211	-0.0259718336164951	-0.142088338732719
-6.35125875473022	-6.5703558921814	-10.8243103027344	-0.140380144119263	-0.0259780734777451	-0.141981363296509
-6.3461332321167	-6.57045936584473	-10.8267240524292	-0.140512824058533	-0.0258420761674643	-0.142084717750549
-6.35132217407227	-6.56715440750122	-10.8253755569458	-0.140384137630463	-0.0259227436035872	-0.141943648457527
-6.34537792205811	-6.57081651687622	-10.8235101699829	-0.140490710735321	-0.0258363392204046	-0.142063021659851
-6.34672594070435	-6.56731462478638	-10.8122663497925	-0.140370026230812	-0.0258642695844173	-0.142018213868141
-6.34047937393188	-6.56666469573975	-10.8203763961792	-0.140516385436058	-0.0257743801921606	-0.142037585377693
-6.34940052032471	-6.56417417526245	-10.8130645751953	-0.140398725867271	-0.0256719756871462	-0.142005294561386
-6.34181022644043	-6.56452226638794	-10.8173551559448	-0.140501633286476	-0.0256743617355824	-0.142006352543831
-6.3403754234314	-6.56227827072144	-10.8035707473755	-0.140426442027092	-0.0256553776562214	-0.142006412148476
-6.33520650863647	-6.56279945373535	-10.8143320083618	-0.140648320317268	-0.0256003215909004	-0.141997665166855
-6.34025144577026	-6.55814170837402	-10.8048429489136	-0.14045013487339	-0.0255552791059017	-0.141968175768852
-6.33626890182495	-6.5613374710083	-10.8069429397583	-0.140539705753326	-0.0255573075264692	-0.142000451683998
-6.33419561386108	-6.55188894271851	-10.7981948852539	-0.140367776155472	-0.0254365056753159	-0.141933619976044
-6.32827663421631	-6.55550336837769	-10.798134803772	-0.140658408403397	-0.0254276860505342	-0.141899481415749
-6.3329029083252	-6.55220127105713	-10.7971467971802	-0.140525415539742	-0.0254163313657045	-0.141881257295609
-6.32830619812012	-6.55400657653809	-10.7930631637573	-0.140663206577301	-0.0253759995102882	-0.141941159963608
-6.32683992385864	-6.54800844192505	-10.7956418991089	-0.140430048108101	-0.025287888944149	-0.141872882843018
-6.31825828552246	-6.54750967025757	-10.7872152328491	-0.140660300850868	-0.02526337467134	-0.141867160797119
-6.32683515548706	-6.54511833190918	-10.7891988754272	-0.14045637845993	-0.0253386460244656	-0.141824319958687
-6.32142114639282	-6.5477180480957	-10.7820606231689	-0.140642613172531	-0.0251732636243105	-0.141890466213226
-6.32132577896118	-6.54494380950928	-10.7850036621094	-0.140400990843773	-0.0250749476253986	-0.141657114028931
-6.31331825256348	-6.54203176498413	-10.7787199020386	-0.140584319829941	-0.0251281298696995	-0.141753107309341
-6.31863641738892	-6.54231405258179	-10.7722549438477	-0.140558689832687	-0.0250507928431034	-0.141601547598839
-6.31510305404663	-6.54336452484131	-10.7697038650513	-0.140505626797676	-0.0250885505229235	-0.141719803214073
-6.3162317276001	-6.54713535308838	-10.7606744766235	-0.140440225601196	-0.0249737314879894	-0.141552314162254
-6.30967903137207	-6.5433177947998	-10.7602500915527	-0.140419945120811	-0.0249338932335377	-0.141590446233749
-6.3114333152771	-6.54448890686035	-10.7578172683716	-0.140507563948631	-0.0248656142503023	-0.141462370753288
-6.31029891967773	-6.54259920120239	-10.7532968521118	-0.140464082360268	-0.0249562133103609	-0.141529604792595
-6.31137609481812	-6.54836225509644	-10.7482566833496	-0.140511304140091	-0.0247370693832636	-0.141420885920525
-6.31089925765991	-6.54153060913086	-10.7452802658081	-0.140434682369232	-0.0247575640678406	-0.141449198126793
-6.30980730056763	-6.54623651504517	-10.7388200759888	-0.140487834811211	-0.0247420221567154	-0.141338676214218
-6.30859518051147	-6.54401683807373	-10.7384099960327	-0.140415102243423	-0.0248355623334646	-0.141416490077972
-6.30693674087524	-6.54712581634521	-10.7322845458984	-0.14046710729599	-0.0247270837426186	-0.141385421156883
-6.30746221542358	-6.54045343399048	-10.7324256896973	-0.140395835042	-0.0248343590646982	-0.141344740986824
-6.31271982192993	-6.54134273529053	-10.7268037796021	-0.140371903777122	-0.0247237794101238	-0.141368046402931
-6.30821847915649	-6.54063558578491	-10.72571849823	-0.140505522489548	-0.0249563381075859	-0.141353890299797
-6.31276512145996	-6.54008197784424	-10.727954864502	-0.140333712100983	-0.0248323492705822	-0.141373470425606
-6.3092155456543	-6.54335927963257	-10.7293825149536	-0.140456467866898	-0.0249092150479555	-0.14139749109745
-6.3201265335083	-6.53667497634888	-10.7262496948242	-0.140331357717514	-0.0250632539391518	-0.141376599669456
-6.31614112854004	-6.5426230430603	-10.7245588302612	-0.140454784035683	-0.0250978581607342	-0.1415124386549
-6.32298135757446	-6.54224157333374	-10.7291116714478	-0.140287488698959	-0.0251410827040672	-0.141509503126144
-6.32217788696289	-6.54144144058228	-10.7297344207764	-0.140438586473465	-0.0252417083829641	-0.141562640666962
-6.32874774932861	-6.53789138793945	-10.7254438400269	-0.140375569462776	-0.0254736598581076	-0.141670316457748
-6.33282613754272	-6.54478454589844	-10.7302274703979	-0.140363022685051	-0.0254236273467541	-0.141700983047485
-6.33428955078125	-6.54286766052246	-10.7308235168457	-0.140323996543884	-0.0255513973534107	-0.141779527068138
-6.33917379379272	-6.54358339309692	-10.7308683395386	-0.140373662114143	-0.0256118550896645	-0.141733720898628
-6.34273862838745	-6.54378318786621	-10.7306594848633	-0.140384495258331	-0.0258831270039082	-0.14191822707653
-6.34885883331299	-6.5490288734436	-10.7307710647583	-0.140267267823219	-0.02583216316998	-0.141905173659325
-6.34916305541992	-6.54540395736694	-10.7390127182007	-0.140363052487373	-0.0259158927947283	-0.141999661922455
-6.35087394714355	-6.54761362075806	-10.7271747589111	-0.140379562973976	-0.026045260950923	-0.141985669732094
-6.35414743423462	-6.54931545257568	-10.7331237792969	-0.140340954065323	-0.0262438226491213	-0.142127811908722
-6.36002779006958	-6.55630397796631	-10.729287147522	-0.14028200507164	-0.0262031387537718	-0.142097190022469
-6.35913944244385	-6.55235958099365	-10.7376079559326	-0.140275418758392	-0.0263323858380318	-0.142161712050438
-6.36248588562012	-6.55359315872192	-10.7300930023193	-0.14023445546627	-0.0263998433947563	-0.142155990004539
-6.36281871795654	-6.55867528915405	-10.7343549728394	-0.140325888991356	-0.0265106894075871	-0.142264604568481
-6.3689866065979	-6.55634307861328	-10.7387323379517	-0.140178859233856	-0.0265502985566854	-0.14227132499218
-6.36804342269897	-6.55554580688477	-10.7449474334717	-0.140330404043198	-0.0266137085855007	-0.142353996634483
-6.37337255477905	-6.55289220809937	-10.7425308227539	-0.140135064721107	-0.0268070809543133	-0.14233361184597
-6.37030076980591	-6.55767917633057	-10.7408380508423	-0.140254780650139	-0.0268310662358999	-0.142459392547607
-6.37286710739136	-6.55824136734009	-10.7472763061523	-0.140201151371002	-0.0269011538475752	-0.142464861273766
-6.37133646011353	-6.55860662460327	-10.7426729202271	-0.140271440148354	-0.0269449912011623	-0.142576709389687
-6.37952613830566	-6.55520057678223	-10.7501726150513	-0.140104427933693	-0.0270345993340015	-0.142502397298813
-6.37246465682983	-6.55808925628662	-10.7447891235352	-0.140197649598122	-0.0270619243383408	-0.142666965723038
-6.37847137451172	-6.55675411224365	-10.7469806671143	-0.14009815454483	-0.0271882954984903	-0.142669141292572
-6.37282466888428	-6.55761861801147	-10.7498512268066	-0.14023469388485	-0.027142534032464	-0.142791301012039
-6.38518285751343	-6.55398082733154	-10.745717048645	-0.140183985233307	-0.0272327065467834	-0.14277295768261
-6.38076734542847	-6.55544710159302	-10.7475891113281	-0.140233710408211	-0.0273301154375076	-0.142893239855766
-6.38025426864624	-6.55850458145142	-10.741512298584	-0.14005221426487	-0.0273819155991077	-0.142900303006172
-6.38152694702148	-6.55680751800537	-10.7420024871826	-0.140229091048241	-0.0274229235947132	-0.143055707216263
-6.39235019683838	-6.55670976638794	-10.7374639511108	-0.140080004930496	-0.0274429097771645	-0.143032968044281
-6.38742733001709	-6.5596718788147	-10.7418069839478	-0.140147179365158	-0.0275054443627596	-0.143106192350388
-6.38983964920044	-6.55826711654663	-10.7280464172363	-0.140124067664146	-0.0275171287357807	-0.143213614821434
-6.38704442977905	-6.55938577651978	-10.7372436523438	-0.140213325619698	-0.0275850053876638	-0.143246576189995
-6.39842796325684	-6.55730485916138	-10.7295751571655	-0.140098929405212	-0.0276592448353767	-0.143281444907188
-6.39805269241333	-6.56313037872314	-10.72629737854	-0.14015494287014	-0.0277552474290133	-0.143328592181206
-6.39883852005005	-6.55937385559082	-10.7229051589966	-0.140009552240372	-0.0277466122061014	-0.143381237983704
-6.39294147491455	-6.56006956100464	-10.7217130661011	-0.14013484120369	-0.0278465803712606	-0.143470376729965
-6.40343761444092	-6.55834913253784	-10.7245140075684	-0.139976263046265	-0.0279588270932436	-0.143452540040016
-6.40127468109131	-6.56441307067871	-10.7099704742432	-0.140077844262123	-0.02805170789361	-0.143574312329292
-6.40692329406738	-6.55828142166138	-10.7145147323608	-0.139959141612053	-0.0280260220170021	-0.143514841794968
-6.4015588760376	-6.55903053283691	-10.707950592041	-0.140154659748077	-0.0281618516892195	-0.143634617328644
-6.41538763046265	-6.56279563903809	-10.7041292190552	-0.139890164136887	-0.0283461138606071	-0.143655374646187
-6.41152048110962	-6.56659269332886	-10.7042188644409	-0.139996498823166	-0.0282902419567108	-0.143818631768227
-6.41561365127563	-6.56374645233154	-10.6983194351196	-0.139782920479774	-0.0283685028553009	-0.143738687038422
-6.41468620300293	-6.56484651565552	-10.6878700256348	-0.13995435833931	-0.0284695532172918	-0.143874049186707
-6.42358350753784	-6.56409120559692	-10.678277015686	-0.13975927233696	-0.0285748187452555	-0.143839970231056
-6.42593002319336	-6.57319450378418	-10.6798515319824	-0.139768987894058	-0.0285192411392927	-0.143898576498032
-6.42853784561157	-6.57017469406128	-10.6638078689575	-0.139570906758308	-0.028633575886488	-0.143905594944954
-6.42132711410522	-6.57354640960693	-10.6661577224731	-0.139680802822113	-0.0286918319761753	-0.143936917185783
-6.43098640441895	-6.57254314422607	-10.646900177002	-0.139495953917503	-0.028834231197834	-0.143881246447563
-6.43357515335083	-6.58289241790771	-10.6451625823975	-0.139442279934883	-0.0286992732435465	-0.14384651184082
-6.43436527252197	-6.57804250717163	-10.6366872787476	-0.139186099171638	-0.028796935454011	-0.143834143877029
-6.42859792709351	-6.57987403869629	-10.6301498413086	-0.139180421829224	-0.0288449060171843	-0.143860504031181
-6.43619060516357	-6.58530855178833	-10.6224660873413	-0.13898991048336	-0.028917333111167	-0.143895447254181
-6.43923664093018	-6.59665679931641	-10.6170482635498	-0.138971790671349	-0.0288173761218786	-0.143863990902901
-6.44168663024902	-6.5968542098999	-10.6104850769043	-0.13859948515892	-0.0288620237261057	-0.143858522176743
-6.43685150146484	-6.60254144668579	-10.6101732254028	-0.138702556490898	-0.0289172139018774	-0.14386884868145
-6.44625568389893	-6.60635232925415	-10.6019439697266	-0.138473629951477	-0.0290423110127449	-0.143772482872009
-6.44608640670776	-6.61537599563599	-10.5950345993042	-0.138389721512794	-0.0289599299430847	-0.143800541758537
-6.44902992248535	-6.61402034759521	-10.5952243804932	-0.138102158904076	-0.0290905758738518	-0.143750265240669
-6.44764232635498	-6.6149959564209	-10.5869827270508	-0.138181552290916	-0.0290511026978493	-0.143719956278801
-6.45808696746826	-6.61739206314087	-10.5847721099854	-0.137955993413925	-0.029249919578433	-0.143628746271133
-6.45560789108276	-6.62504148483276	-10.5756502151489	-0.13798713684082	-0.0292120333760977	-0.143627732992172
-6.4604344367981	-6.62311410903931	-10.5759325027466	-0.137741461396217	-0.0292794946581125	-0.143530532717705
-6.45731973648071	-6.62420225143433	-10.5768604278564	-0.137752547860146	-0.0292370654642582	-0.143581569194794
-6.46444225311279	-6.62087106704712	-10.5625467300415	-0.137551248073578	-0.0295475702732801	-0.143447771668434
-6.4643406867981	-6.62849092483521	-10.5557479858398	-0.137636601924896	-0.0294674634933472	-0.143490746617317
-6.46972608566284	-6.62634897232056	-10.5502443313599	-0.137395113706589	-0.0296047143638134	-0.143382593989372
-6.46723079681396	-6.63230609893799	-10.5542764663696	-0.137452632188797	-0.0295778550207615	-0.143285140395164
-6.47703456878662	-6.62679290771484	-10.5371522903442	-0.137215942144394	-0.0297371111810207	-0.143293842673302
-6.47529602050781	-6.63654899597168	-10.5470180511475	-0.137187317013741	-0.0297142509371042	-0.143243923783302
-6.478440284729	-6.63711357116699	-10.5359363555908	-0.137017428874969	-0.0297977607697248	-0.143193185329437
-6.48073482513428	-6.64322662353516	-10.5372676849365	-0.136945337057114	-0.0298239160329103	-0.143118619918823
-6.48399972915649	-6.64258146286011	-10.5346126556396	-0.136805608868599	-0.0299171190708876	-0.143136531114578
-6.48354768753052	-6.65027618408203	-10.5349903106689	-0.136749655008316	-0.0298671871423721	-0.142998248338699
-6.48459339141846	-6.64813470840454	-10.5315380096436	-0.136565819382668	-0.0299875549972057	-0.142984166741371
-6.48721647262573	-6.65509033203125	-10.5335474014282	-0.136554330587387	-0.0299284271895885	-0.143007099628448
-6.49708318710327	-6.65520858764648	-10.5346021652222	-0.136356994509697	-0.0300518460571766	-0.142953112721443
-6.49439573287964	-6.6632604598999	-10.5319271087646	-0.136308163404465	-0.0299696456640959	-0.142928093671799
-6.49444532394409	-6.66370725631714	-10.543475151062	-0.136098995804787	-0.030108567327261	-0.142939001321793
-6.49648714065552	-6.66795349121094	-10.5375566482544	-0.136109501123428	-0.030044699087739	-0.142923474311829
-6.50451326370239	-6.66635942459106	-10.5518522262573	-0.135931625962257	-0.0301708094775677	-0.142988532781601
-6.50529861450195	-6.67412900924683	-10.5479202270508	-0.135880380868912	-0.0300489645451307	-0.143025189638138
-6.50229930877686	-6.67150163650513	-10.5495624542236	-0.135835111141205	-0.0302720721811056	-0.14300699532032
-6.50979471206665	-6.67813777923584	-10.5555839538574	-0.135884493589401	-0.0301442202180624	-0.143088698387146
-6.51594734191895	-6.67672681808472	-10.5597581863403	-0.135638669133186	-0.0302997939288616	-0.143204063177109
-6.51617097854614	-6.68228626251221	-10.5684614181519	-0.135664418339729	-0.0301250666379929	-0.143272116780281
-6.5155782699585	-6.68108463287354	-10.5672264099121	-0.135575205087662	-0.0302977580577135	-0.143372341990471
-6.52152109146118	-6.68476343154907	-10.5722208023071	-0.135637074708939	-0.0301068611443043	-0.143448635935783
-6.52892589569092	-6.68270969390869	-10.5710716247559	-0.135470628738403	-0.0302009023725986	-0.143652006983757
-6.52994680404663	-6.69059228897095	-10.5752468109131	-0.135555148124695	-0.0299953185021877	-0.143778309226036
-6.53520727157593	-6.68760061264038	-10.5728206634521	-0.135509744286537	-0.0299836080521345	-0.143878504633904
-6.53308534622192	-6.68707132339478	-10.5710439682007	-0.135675370693207	-0.0298073962330818	-0.14410525560379
-6.54604291915894	-6.68616962432861	-10.5603847503662	-0.135681062936783	-0.0298005491495132	-0.144270241260529
-6.54583549499512	-6.69473218917847	-10.5647459030151	-0.135760679841042	-0.0295721776783466	-0.144371822476387
-6.55002450942993	-6.6912956237793	-10.5579328536987	-0.135674387216568	-0.0295215789228678	-0.144514977931976
-6.54646110534668	-6.68879556655884	-10.5609550476074	-0.135883986949921	-0.0293432865291834	-0.144630894064903
-6.55631256103516	-6.68752670288086	-10.5476522445679	-0.135907962918282	-0.0292065311223269	-0.144727721810341
-6.55255794525146	-6.69460248947144	-10.5504474639893	-0.135989427566528	-0.029126001521945	-0.144864797592163
-6.55738973617554	-6.69182538986206	-10.5426158905029	-0.1358882188797	-0.0289694592356682	-0.144900694489479
-6.54801225662231	-6.68967294692993	-10.5475759506226	-0.136120200157166	-0.0288231894373894	-0.14497809112072
-6.55676317214966	-6.68750333786011	-10.5459566116333	-0.136017441749573	-0.0286953579634428	-0.145065486431122
-6.55244255065918	-6.6908130645752	-10.5371942520142	-0.136179804801941	-0.0285691507160664	-0.145201951265335
-6.55372381210327	-6.69121742248535	-10.5413188934326	-0.136112526059151	-0.0284301713109016	-0.145243212580681
-6.54966402053833	-6.68904829025269	-10.5392198562622	-0.136250451207161	-0.02829784527421	-0.145314812660217
-6.55322122573853	-6.68570470809937	-10.5423450469971	-0.136152341961861	-0.028189942240715	-0.145359262824059
-6.54766130447388	-6.68702459335327	-10.5303049087524	-0.136298790574074	-0.0280653312802315	-0.145557716488838
-6.55001640319824	-6.68667125701904	-10.5400991439819	-0.136212036013603	-0.0277886316180229	-0.145522698760033
-6.54028177261353	-6.68718099594116	-10.530873298645	-0.136321738362312	-0.0276998672634363	-0.145659789443016
-6.54571771621704	-6.68359613418579	-10.5362033843994	-0.136220768094063	-0.0275829061865807	-0.145602032542229
-6.53711318969727	-6.68497610092163	-10.5304327011108	-0.13640208542347	-0.0275256019085646	-0.145833909511566
-6.54043531417847	-6.68289136886597	-10.5297298431396	-0.13631646335125	-0.0273925010114908	-0.145754262804985
-6.52982616424561	-6.68238544464111	-10.5357160568237	-0.136399999260902	-0.0272128693759441	-0.145880937576294
-6.53689956665039	-6.67753934860229	-10.5348796844482	-0.136300563812256	-0.0271306056529284	-0.145850375294685
-6.52412462234497	-6.67976331710815	-10.5317897796631	-0.136484459042549	-0.027086416259408	-0.145966917276382
-6.5225396156311	-6.67832231521606	-10.524863243103	-0.136352851986885	-0.0270206481218338	-0.145956084132195
-6.51701402664185	-6.67330408096313	-10.5298690795898	-0.136561393737793	-0.0268843937665224	-0.146055430173874
-6.52134609222412	-6.67247009277344	-10.5250911712646	-0.136451825499535	-0.0267395190894604	-0.145980507135391
-6.51590776443481	-6.67419481277466	-10.5315113067627	-0.136574029922485	-0.0267056170850992	-0.146034240722656
-6.51571941375732	-6.67321825027466	-10.5159311294556	-0.136536076664925	-0.0266334339976311	-0.146033883094788
-6.50775146484375	-6.66936254501343	-10.5239238739014	-0.136696636676788	-0.0265149623155594	-0.14607934653759
-6.51189661026001	-6.66909217834473	-10.5155181884766	-0.136654108762741	-0.0264452453702688	-0.146054223179817
-6.50972986221313	-6.66913843154907	-10.5214395523071	-0.13670140504837	-0.0264947079122067	-0.146170869469643
-6.50766944885254	-6.66854286193848	-10.5112028121948	-0.136599898338318	-0.0262947920709848	-0.146126747131348
-6.5018482208252	-6.665114402771	-10.5124835968018	-0.136822611093521	-0.0262184198945761	-0.146174803376198
-6.50405406951904	-6.66511201858521	-10.5092630386353	-0.136772438883781	-0.0262485798448324	-0.146151214838028
-6.50632047653198	-6.66820907592773	-10.5126705169678	-0.136871665716171	-0.0262161232531071	-0.146279364824295
-6.50731468200684	-6.67056369781494	-10.5143795013428	-0.13675357401371	-0.0261071305721998	-0.146257445216179
-6.50066232681274	-6.66612529754639	-10.5140352249146	-0.136772453784943	-0.026151480153203	-0.146364733576775
-6.50387668609619	-6.66768836975098	-10.5069704055786	-0.136923924088478	-0.0260269306600094	-0.146370589733124
-6.5104808807373	-6.66862058639526	-10.5128917694092	-0.136928364634514	-0.0261161681264639	-0.146391317248344
-6.50639867782593	-6.67260313034058	-10.5120859146118	-0.13697575032711	-0.0258987713605165	-0.146506860852242
-6.50968313217163	-6.6689715385437	-10.5176038742065	-0.13687527179718	-0.0259107630699873	-0.146556004881859
-6.51088190078735	-6.66740274429321	-10.5190305709839	-0.137044236063957	-0.025802981108427	-0.146622598171234
-6.51316976547241	-6.66765117645264	-10.5106763839722	-0.137030124664307	-0.0258648637682199	-0.146794646978378
-6.51377248764038	-6.67432069778442	-10.5160551071167	-0.137073993682861	-0.0256450530141592	-0.146809652447701
-6.51279544830322	-6.67155122756958	-10.5132932662964	-0.137054339051247	-0.0256184302270412	-0.146936729550362
-6.51379108428955	-6.67183876037598	-10.5213308334351	-0.137119680643082	-0.0255670975893736	-0.146930173039436
-6.51004791259766	-6.66809034347534	-10.5143070220947	-0.137181326746941	-0.0255720429122448	-0.14707787334919
-6.51318168640137	-6.67576694488525	-10.5173187255859	-0.137220367789268	-0.025381937623024	-0.147117406129837
-6.51409482955933	-6.6660304069519	-10.5248880386353	-0.137198284268379	-0.0253223218023777	-0.147220194339752
-6.51703500747681	-6.66933536529541	-10.5226249694824	-0.137200579047203	-0.0252100173383951	-0.147217229008675
-6.51454830169678	-6.66729402542114	-10.5265855789185	-0.137221932411194	-0.025272149592638	-0.147425100207329
-6.51432514190674	-6.67333745956421	-10.5265064239502	-0.137229904532433	-0.0250189565122128	-0.14748603105545
-6.51321935653687	-6.66361808776855	-10.5298414230347	-0.137192249298096	-0.0251294337213039	-0.14756652712822
-6.51219892501831	-6.66858863830566	-10.5272130966187	-0.137282833456993	-0.024957561865449	-0.147662997245789
-6.52042579650879	-6.66588926315308	-10.5392398834229	-0.137109741568565	-0.0249289348721504	-0.147809162735939
-6.51657152175903	-6.67247724533081	-10.5401992797852	-0.137264832854271	-0.0248062014579773	-0.147895738482475
-6.51766443252563	-6.67130184173584	-10.5409421920776	-0.137109532952309	-0.0247941315174103	-0.14803709089756
-6.51870536804199	-6.67480993270874	-10.5456457138062	-0.137197837233543	-0.0245762281119823	-0.148188397288322
-6.52045774459839	-6.67171478271484	-10.5480298995972	-0.137117028236389	-0.0245508793741465	-0.148308396339417
-6.52115821838379	-6.6773362159729	-10.5538930892944	-0.13720066845417	-0.0244015157222748	-0.148371323943138
-6.51992177963257	-6.67257738113403	-10.5479698181152	-0.137167677283287	-0.024329824373126	-0.148503616452217
-6.52323055267334	-6.67422819137573	-10.5579328536987	-0.137286633253098	-0.0241559147834778	-0.14859576523304
-6.52628231048584	-6.67261505126953	-10.5665597915649	-0.137117385864258	-0.0242902748286724	-0.148697182536125
-6.52011775970459	-6.67507648468018	-10.5631866455078	-0.137150585651398	-0.0241258796304464	-0.148750901222229
-6.51806974411011	-6.66865396499634	-10.5648698806763	-0.137089908123016	-0.024146594107151	-0.148911103606224
-6.51883888244629	-6.67028284072876	-10.5722513198853	-0.137208998203278	-0.0240595489740372	-0.148952290415764
-6.52191495895386	-6.66755294799805	-10.5701665878296	-0.137102216482162	-0.0240539070218802	-0.149089783430099
-6.51903247833252	-6.67026376724243	-10.5714454650879	-0.137079373002052	-0.0239615458995104	-0.149088874459267
-6.51514768600464	-6.66319561004639	-10.5788707733154	-0.13713838160038	-0.0239481497555971	-0.149280741810799
-6.52195358276367	-6.66639184951782	-10.5754022598267	-0.137195527553558	-0.0238969102501869	-0.149240434169769
-6.52447891235352	-6.66432046890259	-10.5727567672729	-0.137071281671524	-0.0239323638379574	-0.149429440498352
-6.5235424041748	-6.6702184677124	-10.5749435424805	-0.137126430869102	-0.0237678624689579	-0.149429604411125
-6.52170848846436	-6.66456079483032	-10.581672668457	-0.137099787592888	-0.0238169953227043	-0.149551779031754
-6.5232458114624	-6.66567516326904	-10.5792236328125	-0.13714474439621	-0.0238191541284323	-0.149539053440094
-6.53060245513916	-6.66604423522949	-10.5871238708496	-0.137006983160973	-0.023819399997592	-0.149688631296158
-6.52649211883545	-6.67090845108032	-10.5782241821289	-0.13700270652771	-0.0236774571239948	-0.149626955389977
-6.52471160888672	-6.66906356811523	-10.5890159606934	-0.137048453092575	-0.0236903745681047	-0.149686560034752
-6.52918434143066	-6.6683669090271	-10.5795793533325	-0.137006461620331	-0.0236522238701582	-0.149684518575668
-6.53489065170288	-6.67256879806519	-10.5845069885254	-0.136959537863731	-0.0237301699817181	-0.149768248200417
-6.53504467010498	-6.6739559173584	-10.5847368240356	-0.136775761842728	-0.0235573519021273	-0.149701818823814
-6.52666139602661	-6.67649745941162	-10.5777759552002	-0.13687951862812	-0.023573374375701	-0.149793311953545
-6.53379440307617	-6.67433881759644	-10.5862255096436	-0.136781230568886	-0.0235762763768435	-0.149687603116035
-6.53657865524292	-6.67830991744995	-10.5858602523804	-0.136815026402473	-0.0235590189695358	-0.149849057197571
-6.53855991363525	-6.68272161483765	-10.5930547714233	-0.136611178517342	-0.0236100647598505	-0.149723142385483
-6.53351926803589	-6.68403053283691	-10.5853452682495	-0.136563703417778	-0.023588327690959	-0.149820297956467
-6.53932762145996	-6.68395614624023	-10.5902557373047	-0.136568814516068	-0.023599760606885	-0.149707108736038
-6.54184865951538	-6.68799543380737	-10.5950517654419	-0.136507824063301	-0.023621954023838	-0.149817124009132
-6.54463815689087	-6.69346284866333	-10.5941495895386	-0.136258244514465	-0.0236199628561735	-0.149716898798943
-6.53798723220825	-6.69268369674683	-10.6028051376343	-0.13633020222187	-0.0236425288021564	-0.149756923317909
-6.54895496368408	-6.69356155395508	-10.5945997238159	-0.136246025562286	-0.0238552112132311	-0.149742364883423
-6.54888677597046	-6.70261716842651	-10.6066160202026	-0.136170610785484	-0.0237576737999916	-0.14968803524971
-6.55418252944946	-6.70300483703613	-10.6054029464722	-0.136011838912964	-0.0237526576966047	-0.149699583649635
-6.54961919784546	-6.70548391342163	-10.5992841720581	-0.13607195019722	-0.0238578747957945	-0.149607986211777
-6.55915403366089	-6.70375537872314	-10.6021108627319	-0.135904833674431	-0.023949883878231	-0.149597868323326
-6.55882406234741	-6.71446800231934	-10.6029176712036	-0.135838091373444	-0.0238986406475306	-0.149496391415596
-6.55793285369873	-6.71222305297852	-10.6065683364868	-0.135773107409477	-0.0239854212850332	-0.149409055709839
-6.56093835830688	-6.71562099456787	-10.5945348739624	-0.135784134268761	-0.0239179842174053	-0.149293825030327
-6.56619596481323	-6.71978044509888	-10.5946998596191	-0.135683551430702	-0.0241530910134315	-0.149268209934235
-6.56670331954956	-6.7258129119873	-10.6004343032837	-0.135581731796265	-0.0240319333970547	-0.149102240800858
-6.56691932678223	-6.7242283821106	-10.5960254669189	-0.135416269302368	-0.0241329111158848	-0.149021610617638
-6.56719255447388	-6.72467803955078	-10.5874137878418	-0.135460793972015	-0.0240755453705788	-0.148855820298195
-6.57166051864624	-6.73262023925781	-10.5862407684326	-0.135408595204353	-0.0242095310240984	-0.148709118366241
-6.57307863235474	-6.74023723602295	-10.5894508361816	-0.135269433259964	-0.0241111274808645	-0.148581847548485
-6.57134008407593	-6.73915147781372	-10.5844106674194	-0.135225638747215	-0.0242410991340876	-0.148402109742165
-6.57352161407471	-6.74029016494751	-10.5749950408936	-0.13519649207592	-0.024235961958766	-0.148250684142113
-6.57421350479126	-6.74400234222412	-10.5742969512939	-0.135052919387817	-0.024396076798439	-0.148144602775574
-6.57622480392456	-6.75432252883911	-10.5721216201782	-0.134912133216858	-0.0242868531495333	-0.147860676050186
-6.57130575180054	-6.74902009963989	-10.5625152587891	-0.134881362318993	-0.0243291538208723	-0.147722408175468
-6.57429790496826	-6.75367259979248	-10.5640850067139	-0.134811475872993	-0.0244247447699308	-0.1474749147892
-6.56951951980591	-6.75572109222412	-10.5665922164917	-0.134749755263329	-0.024555929005146	-0.147341892123222
-6.57810974121094	-6.76348447799683	-10.5562858581543	-0.134597688913345	-0.0245315227657557	-0.147074863314629
-6.5736722946167	-6.76231241226196	-10.5571746826172	-0.134604290127754	-0.0245149359107018	-0.146872639656067
-6.57885217666626	-6.76286792755127	-10.5421190261841	-0.134447693824768	-0.024532251060009	-0.146593526005745
-6.57286739349365	-6.76988172531128	-10.5492677688599	-0.134421482682228	-0.0248279832303524	-0.14646378159523
-6.57764387130737	-6.7706036567688	-10.5372915267944	-0.134230270981789	-0.0247692875564098	-0.1462382376194
-6.57262277603149	-6.77361631393433	-10.5402364730835	-0.134240970015526	-0.0248253811150789	-0.146013230085373
-6.58096647262573	-6.77428150177002	-10.5304527282715	-0.134080111980438	-0.024846613407135	-0.145706340670586
-6.57486820220947	-6.78125333786011	-10.5276641845703	-0.134128868579865	-0.0249153785407543	-0.145583778619766
-6.58130264282227	-6.78185987472534	-10.5218820571899	-0.133941814303398	-0.0249129626899958	-0.145360633730888
-6.57678031921387	-6.78599977493286	-10.5149021148682	-0.133998304605484	-0.0249531008303165	-0.145124062895775
-6.58633327484131	-6.78300905227661	-10.5100126266479	-0.133801251649857	-0.0250856652855873	-0.144888028502464
-6.58135747909546	-6.79093503952026	-10.4971475601196	-0.133882850408554	-0.0251186694949865	-0.144802734255791
-6.5868124961853	-6.79091358184814	-10.4958324432373	-0.133652091026306	-0.0251788478344679	-0.144500091671944
-6.58136606216431	-6.79464960098267	-10.4896106719971	-0.133705109357834	-0.0251162406057119	-0.14435376226902
-6.59307479858398	-6.7954421043396	-10.4808759689331	-0.133564710617065	-0.0251686293631792	-0.1440789103508
-6.58738899230957	-6.80063486099243	-10.4689254760742	-0.133677184581757	-0.0252483822405338	-0.144008204340935
-6.59335803985596	-6.80332136154175	-10.4652109146118	-0.133510544896126	-0.0252599883824587	-0.143763467669487
-6.59320116043091	-6.80501651763916	-10.4538516998291	-0.133562356233597	-0.0252093337476254	-0.143641784787178
-6.60031890869141	-6.80678510665894	-10.4381971359253	-0.133426830172539	-0.0252843182533979	-0.143442451953888
-6.59544801712036	-6.81173610687256	-10.4362640380859	-0.133467435836792	-0.0252849794924259	-0.14330843091011
-6.60090017318726	-6.81157112121582	-10.427830696106	-0.133258581161499	-0.0253142509609461	-0.143148571252823
-6.59855699539185	-6.81403827667236	-10.4234857559204	-0.133424818515778	-0.0253358241170645	-0.14304430782795
-6.60238695144653	-6.8130202293396	-10.4095411300659	-0.133209124207497	-0.0253661330789328	-0.14289028942585
-6.5994668006897	-6.81854438781738	-10.4068822860718	-0.133285149931908	-0.0254014302045107	-0.142738580703735
-6.60091876983643	-6.81833076477051	-10.3953161239624	-0.133169144392014	-0.025525500997901	-0.142644643783569
-6.60313701629639	-6.82084798812866	-10.3922891616821	-0.133145093917847	-0.0254313312470913	-0.14250536262989
-6.60545301437378	-6.82036876678467	-10.3881673812866	-0.133060485124588	-0.0255682785063982	-0.142401084303856
-6.60621786117554	-6.82282209396362	-10.3754758834839	-0.133076176047325	-0.0255074705928564	-0.142237812280655
-6.60629940032959	-6.82366752624512	-10.3759174346924	-0.133009135723114	-0.025662899017334	-0.142192974686623
-6.60814571380615	-6.82181596755981	-10.3692045211792	-0.132880911231041	-0.0257191173732281	-0.142027273774147
-6.60696029663086	-6.82776403427124	-10.358006477356	-0.132980778813362	-0.02583316154778	-0.142092108726501
-6.61293983459473	-6.82942819595337	-10.3595161437988	-0.132910057902336	-0.0258283670991659	-0.14197239279747
-6.6075267791748	-6.8320164680481	-10.3586387634277	-0.133017793297768	-0.0259024165570736	-0.141995757818222
-6.61706304550171	-6.83168840408325	-10.3559846878052	-0.132817968726158	-0.0260024219751358	-0.141874924302101
-6.61669731140137	-6.83098077774048	-10.3446884155273	-0.132927492260933	-0.0260574705898762	-0.141962558031082
-6.6230936050415	-6.83447647094727	-10.3380250930786	-0.132863432168961	-0.0260835681110621	-0.141838520765305
-6.62184715270996	-6.83443546295166	-10.3458089828491	-0.133019268512726	-0.0260565690696239	-0.141829758882523
-6.62733030319214	-6.83163785934448	-10.3313446044922	-0.132863223552704	-0.0261977426707745	-0.141791433095932
-6.62472438812256	-6.83762884140015	-10.3284931182861	-0.133037447929382	-0.0261556915938854	-0.141745582222939
-6.62943124771118	-6.83259010314941	-10.3284606933594	-0.132934421300888	-0.0262188259512186	-0.141791790723801
-6.63262701034546	-6.83773469924927	-10.3306732177734	-0.133058115839958	-0.0261960849165916	-0.141704618930817
-6.6356201171875	-6.83198499679565	-10.3252210617065	-0.132973909378052	-0.0262824911624193	-0.141845092177391
-6.63511800765991	-6.83930206298828	-10.3193769454956	-0.13303254544735	-0.0262067839503288	-0.14176969230175
-6.63667011260986	-6.83329343795776	-10.3232402801514	-0.132986530661583	-0.0262970756739378	-0.141837686300278
-6.64007234573364	-6.83859634399414	-10.3142738342285	-0.1330855935812	-0.0261530000716448	-0.141883596777916
-6.64568471908569	-6.83320236206055	-10.3182220458984	-0.133004114031792	-0.0262267477810383	-0.141880467534065
-6.64064979553223	-6.84064722061157	-10.3087863922119	-0.133163765072823	-0.0261303018778563	-0.141865342855453
-6.64122009277344	-6.83667659759521	-10.3105669021606	-0.133004292845726	-0.0262170303612947	-0.141919523477554
-6.63661956787109	-6.83713102340698	-10.3055839538574	-0.133227109909058	-0.0260738451033831	-0.141999289393425
-6.64478874206543	-6.83610439300537	-10.3087854385376	-0.133107826113701	-0.0260715130716562	-0.141987293958664
-6.63714170455933	-6.8426775932312	-10.3059177398682	-0.133227407932281	-0.0259915627539158	-0.142019852995872
-6.63873910903931	-6.83332777023315	-10.3031578063965	-0.133099228143692	-0.0260075237601995	-0.142003402113914
-6.63442182540894	-6.83473300933838	-10.2968196868896	-0.133348122239113	-0.0258878245949745	-0.142057552933693
-6.64264297485352	-6.8349814414978	-10.2974901199341	-0.133180394768715	-0.0259598102420568	-0.142049551010132
-6.63779449462891	-6.83953046798706	-10.2976684570313	-0.133312851190567	-0.025815524160862	-0.142142757773399
-6.63994264602661	-6.8351263999939	-10.299843788147	-0.133224070072174	-0.025722386315465	-0.142085954546928
-6.63080644607544	-6.83393812179565	-10.2984113693237	-0.133375987410545	-0.0256873462349176	-0.142299249768257
-6.63926696777344	-6.83097171783447	-10.2884368896484	-0.133398368954659	-0.0257038939744234	-0.142258480191231
-6.63714933395386	-6.83229827880859	-10.2955799102783	-0.133487433195114	-0.0256010107696056	-0.142396628856659
-6.63850784301758	-6.8305516242981	-10.2890129089355	-0.133376851677895	-0.0255627240985632	-0.142368108034134
-6.62637090682983	-6.82469987869263	-10.2906265258789	-0.133531361818314	-0.0255728624761105	-0.142519429326057
-6.62965774536133	-6.82075548171997	-10.2820701599121	-0.133550837635994	-0.0256090890616179	-0.142510145902634
-6.62559747695923	-6.82251167297363	-10.294171333313	-0.133578300476074	-0.0255685821175575	-0.142609566450119
-6.62600898742676	-6.81496715545654	-10.2841300964355	-0.133489161729813	-0.025485422462225	-0.142640560865402
-6.61376810073853	-6.810875415802	-10.2846126556396	-0.133679866790771	-0.0254699401557446	-0.142625451087952
-6.6176872253418	-6.80516147613525	-10.2730350494385	-0.133665338158607	-0.0255573354661465	-0.142716899514198
-6.61092853546143	-6.80744075775146	-10.2811670303345	-0.133788093924522	-0.0255186818540096	-0.142765283584595
-6.6158242225647	-6.80022144317627	-10.2755966186523	-0.133658990263939	-0.025436969473958	-0.142805099487305
-6.60364389419556	-6.79492378234863	-10.271595954895	-0.133906930685043	-0.0254775118082762	-0.142811894416809
-6.60590219497681	-6.79237461090088	-10.2697887420654	-0.133827596902847	-0.0255451593548059	-0.142830908298492
-6.60000419616699	-6.79280233383179	-10.2639112472534	-0.133882865309715	-0.0254469774663448	-0.142915561795235
-6.59905242919922	-6.78811740875244	-10.2680463790894	-0.133735314011574	-0.0255294758826494	-0.142952010035515
-6.59124040603638	-6.78455495834351	-10.2672653198242	-0.13393422961235	-0.0254273805767298	-0.143026292324066
-6.59661102294922	-6.78156328201294	-10.2625637054443	-0.133868873119354	-0.0255107749253511	-0.14299064874649
-6.5929012298584	-6.78331279754639	-10.2559156417847	-0.133991107344627	-0.0254294518381357	-0.143057838082314
-6.59162044525146	-6.78196668624878	-10.2545690536499	-0.133880421519279	-0.025474525988102	-0.143062353134155
-6.58476257324219	-6.77739095687866	-10.2634992599487	-0.13397191464901	-0.025436831638217	-0.143117547035217
-6.58571147918701	-6.77302312850952	-10.2454843521118	-0.133952528238297	-0.0256765261292458	-0.143154993653297
-6.58320093154907	-6.77890682220459	-10.2479133605957	-0.134039312601089	-0.0254755299538374	-0.143187522888184
-6.58396625518799	-6.77194786071777	-10.2441005706787	-0.133958294987679	-0.0255294106900692	-0.143236562609673
-6.58464622497559	-6.76995849609375	-10.2412061691284	-0.13399612903595	-0.0254432205110788	-0.143163681030273
-6.58059024810791	-6.76736116409302	-10.2329130172729	-0.134068503975868	-0.0256898477673531	-0.143307089805603
-6.58521127700806	-6.7695140838623	-10.2310562133789	-0.134027302265167	-0.0255196373909712	-0.143269538879395
-6.58064126968384	-6.76611137390137	-10.2251815795898	-0.134037971496582	-0.0255749952048063	-0.143263056874275
-6.58244943618774	-6.76267576217651	-10.2124004364014	-0.134073600172997	-0.0255959145724773	-0.143300548195839
-6.58061695098877	-6.765944480896	-10.2154502868652	-0.134076863527298	-0.0256683882325888	-0.143361642956734
-6.58330631256104	-6.76663541793823	-10.209267616272	-0.133979678153992	-0.0255637113004923	-0.143367007374763
-6.57678318023682	-6.76304388046265	-10.2069272994995	-0.134084776043892	-0.0255730897188187	-0.143325284123421
-6.58515644073486	-6.76052951812744	-10.2030448913574	-0.134036362171173	-0.0256201885640621	-0.143318623304367
-6.57892894744873	-6.76665735244751	-10.1917362213135	-0.134143382310867	-0.0256679784506559	-0.143425688147545
-6.58668947219849	-6.76108074188232	-10.1961612701416	-0.13390240073204	-0.0255800597369671	-0.143398091197014
-6.57965850830078	-6.76350688934326	-10.1858463287354	-0.134065806865692	-0.025565043091774	-0.143432289361954
-6.58522272109985	-6.75814294815063	-10.1821393966675	-0.133916959166527	-0.0257034730166197	-0.143410295248032
-6.57952690124512	-6.76561260223389	-10.173267364502	-0.134013533592224	-0.025590855628252	-0.14345571398735
-6.58486652374268	-6.7618727684021	-10.1808986663818	-0.133810356259346	-0.0256046690046787	-0.143434971570969
-6.57935571670532	-6.76519918441772	-10.1751070022583	-0.133859246969223	-0.0255365762859583	-0.14345246553421
-6.58209085464478	-6.76152467727661	-10.1695470809937	-0.13382562994957	-0.0256593208760023	-0.143562778830528
-6.58738088607788	-6.76699876785278	-10.1702442169189	-0.133737832307816	-0.0255441311746836	-0.143529027700424
-6.58176231384277	-6.7654013633728	-10.1657609939575	-0.133757308125496	-0.0254977680742741	-0.143642321228981
-6.58727550506592	-6.76493263244629	-10.1645860671997	-0.133669003844261	-0.0255312621593475	-0.143546745181084
-6.58444929122925	-6.76598453521729	-10.1683225631714	-0.133630990982056	-0.025605658069253	-0.143743589520454
-6.59065818786621	-6.76782751083374	-10.1639928817749	-0.133480817079544	-0.0254347436130047	-0.143719658255577
-6.58389234542847	-6.76556015014648	-10.1748218536377	-0.133556738495827	-0.0254751276224852	-0.143763244152069
-6.59057998657227	-6.76682996749878	-10.1580276489258	-0.13348188996315	-0.0254076737910509	-0.14373017847538
-6.58493041992188	-6.76724624633789	-10.1629590988159	-0.133422091603279	-0.025538194924593	-0.143792271614075
-6.58881330490112	-6.76828908920288	-10.1628789901733	-0.133241042494774	-0.0254468731582165	-0.143845543265343
-6.58468770980835	-6.76401138305664	-10.1732416152954	-0.133299112319946	-0.0254058558493853	-0.14385998249054
-6.58904695510864	-6.76345062255859	-10.1719760894775	-0.133174866437912	-0.0254097245633602	-0.143829166889191
-6.58446311950684	-6.76905298233032	-10.1679792404175	-0.133223801851273	-0.025393795222044	-0.143947154283524
-6.58614540100098	-6.7672700881958	-10.1797933578491	-0.132899567484856	-0.0253136269748211	-0.143939331173897
-6.58021879196167	-6.76649618148804	-10.1704187393188	-0.133060649037361	-0.0252735316753387	-0.144009053707123
-6.58557796478271	-6.76397514343262	-10.1723709106445	-0.132888123393059	-0.0253031887114048	-0.143931686878204
-6.57889604568481	-6.76619291305542	-10.167368888855	-0.132910579442978	-0.0252383630722761	-0.144020274281502
-6.58111047744751	-6.76504564285278	-10.1787109375	-0.132757127285004	-0.0251164920628071	-0.143942713737488
-6.57449388504028	-6.76599216461182	-10.1809282302856	-0.13279989361763	-0.0250200740993023	-0.143988713622093
-6.57642459869385	-6.76470804214478	-10.171443939209	-0.132590800523758	-0.025014366954565	-0.143963754177094
-6.57056427001953	-6.76662731170654	-10.1702241897583	-0.132657244801521	-0.0248963255435228	-0.1440399736166
-6.57065010070801	-6.76490306854248	-10.1707000732422	-0.13250420987606	-0.0248547866940498	-0.143956661224365
-6.56511640548706	-6.7659068107605	-10.1753988265991	-0.132571220397949	-0.024719525128603	-0.143967971205711
-6.56830263137817	-6.76126766204834	-10.1712617874146	-0.132422655820847	-0.0246908385306597	-0.143954008817673
-6.56191396713257	-6.76800966262817	-10.1675672531128	-0.132482409477234	-0.0245150234550238	-0.143998727202415
-6.56158638000488	-6.7597770690918	-10.1650724411011	-0.132355824112892	-0.0244766883552074	-0.144026726484299
-6.55777931213379	-6.76001024246216	-10.165470123291	-0.132341280579567	-0.0243344511836767	-0.143974676728249
-6.55252838134766	-6.75905704498291	-10.1647758483887	-0.132351130247116	-0.0243374854326248	-0.144038274884224
-6.55181264877319	-6.76214694976807	-10.158670425415	-0.13230262696743	-0.0241161920130253	-0.143981695175171
-6.5498194694519	-6.75516891479492	-10.1690378189087	-0.13216769695282	-0.0241446550935507	-0.144012644886971
-6.5486855506897	-6.75366020202637	-10.1630373001099	-0.132194250822067	-0.0240547377616167	-0.144003346562386
-6.54234933853149	-6.75510692596436	-10.1584396362305	-0.132214292883873	-0.0241002552211285	-0.144046917557716
-6.54508304595947	-6.75484991073608	-10.1653528213501	-0.132054030895233	-0.0239457003772259	-0.144039571285248
-6.53743505477905	-6.75324678421021	-10.1639442443848	-0.132085576653481	-0.0239188671112061	-0.144029438495636
-6.54411888122559	-6.75112724304199	-10.1721687316895	-0.131899774074554	-0.023940434679389	-0.144018247723579
-6.53944301605225	-6.75400924682617	-10.1643419265747	-0.131970435380936	-0.0239347014576197	-0.14412721991539
-6.54458570480347	-6.75516223907471	-10.1726779937744	-0.131746232509613	-0.0237792860716581	-0.144062653183937
-6.54189348220825	-6.75305366516113	-10.1767778396606	-0.131876543164253	-0.0237780306488276	-0.144120872020721
-6.54378938674927	-6.75463771820068	-10.1748018264771	-0.131768450140953	-0.0238586850464344	-0.14420822262764
-6.54742431640625	-6.76217555999756	-10.1840343475342	-0.13165907561779	-0.0237130336463451	-0.144156590104103
-6.54465579986572	-6.75690793991089	-10.1879482269287	-0.131635725498199	-0.0236559826880693	-0.144265294075012
-6.54839706420898	-6.76013660430908	-10.1871109008789	-0.131626769900322	-0.0236546657979488	-0.1441899985075
-6.54481744766235	-6.76385259628296	-10.1917896270752	-0.131575897336006	-0.0236995089799166	-0.144309535622597
-6.55198097229004	-6.7647180557251	-10.1915369033813	-0.13141667842865	-0.0235456880182028	-0.144283041357994
-6.54354238510132	-6.76587820053101	-10.1966199874878	-0.13153463602066	-0.0233870111405849	-0.144268035888672
-6.54605865478516	-6.76501226425171	-10.1880550384521	-0.131451949477196	-0.0234350338578224	-0.144214928150177
-6.54721069335938	-6.77471351623535	-10.1958656311035	-0.131368234753609	-0.0232975464314222	-0.144242450594902
-6.54764080047607	-6.77004480361938	-10.1969175338745	-0.131166100502014	-0.0232124719768763	-0.14421121776104
-6.5408091545105	-6.77291393280029	-10.1885461807251	-0.131395891308784	-0.0231112465262413	-0.144156843423843
-6.54591131210327	-6.77629423141479	-10.1923837661743	-0.131289467215538	-0.0231790170073509	-0.144166648387909
-6.54410696029663	-6.7825174331665	-10.1970281600952	-0.131231188774109	-0.0229842290282249	-0.144172802567482
-6.54034328460693	-6.77725267410278	-10.19762134552	-0.131130591034889	-0.0229897145181894	-0.144119635224342
-6.54187536239624	-6.77693796157837	-10.1967992782593	-0.131168231368065	-0.0228584352880716	-0.14403310418129
-6.54309606552124	-6.7817587852478	-10.1985301971436	-0.131123945116997	-0.0228939540684223	-0.144094347953796
-6.54188632965088	-6.78562355041504	-10.2041301727295	-0.130971550941467	-0.0227504726499319	-0.143911302089691
-6.53375673294067	-6.78321695327759	-10.1957416534424	-0.131084501743317	-0.0227991081774235	-0.14399254322052
-6.54417037963867	-6.7846827507019	-10.1960248947144	-0.130998477339745	-0.022854084149003	-0.143945530056953
-6.54135799407959	-6.7939887046814	-10.2071733474731	-0.130969122052193	-0.0226703509688377	-0.143899276852608
-6.53789329528809	-6.786292552948	-10.2033710479736	-0.130867466330528	-0.0227061677724123	-0.143887549638748
-6.53948783874512	-6.79298877716064	-10.2019596099854	-0.130979523062706	-0.0226429253816605	-0.14381317794323
-6.54260396957397	-6.79114437103271	-10.2041091918945	-0.130839809775352	-0.0227238088846207	-0.143892362713814
-6.53955411911011	-6.79848051071167	-10.2028427124023	-0.130818203091621	-0.0225341580808163	-0.143818557262421
-6.53606081008911	-6.79399347305298	-10.2121772766113	-0.130819797515869	-0.0225083623081446	-0.143829166889191
-6.53487157821655	-6.79472255706787	-10.2041254043579	-0.130891337990761	-0.0224848426878452	-0.143770575523376
-6.53764009475708	-6.79760503768921	-10.2067518234253	-0.13079945743084	-0.0224776733666658	-0.143826305866241
-6.53362417221069	-6.79835414886475	-10.2027950286865	-0.130723014473915	-0.0223593767732382	-0.143673241138458
-6.52697896957397	-6.79836273193359	-10.2058391571045	-0.130821153521538	-0.0223205853253603	-0.143711566925049
-6.53244829177856	-6.79800701141357	-10.2130298614502	-0.130716055631638	-0.0222400221973658	-0.14364005625248
-6.52968978881836	-6.80456161499023	-10.2074193954468	-0.130710527300835	-0.0222535226494074	-0.143658235669136
-6.52776956558228	-6.80006170272827	-10.2147598266602	-0.130531579256058	-0.0220906231552362	-0.143526718020439
-6.51483678817749	-6.8007869720459	-10.2095899581909	-0.130733579397202	-0.0220914576202631	-0.143504917621613
-6.52226781845093	-6.8020806312561	-10.2106075286865	-0.130511000752449	-0.0220775734633207	-0.143412739038467
-6.51522207260132	-6.80551338195801	-10.2082748413086	-0.13055594265461	-0.0219108052551746	-0.143455743789673
-6.51402044296265	-6.80302143096924	-10.2131938934326	-0.130358770489693	-0.0218915250152349	-0.143272370100021
-6.50407028198242	-6.80181694030762	-10.2152051925659	-0.130489006638527	-0.0217839442193508	-0.143319770693779
-6.51200485229492	-6.80508279800415	-10.2126941680908	-0.130328357219696	-0.0218264684081078	-0.14321169257164
-6.5070161819458	-6.81037044525146	-10.2173633575439	-0.130288079380989	-0.021581357344985	-0.143208384513855
-6.50366640090942	-6.80624485015869	-10.2151584625244	-0.130224108695984	-0.0216085594147444	-0.143184274435043
-6.50304651260376	-6.81012725830078	-10.2147426605225	-0.130315840244293	-0.0215553287416697	-0.143140316009521
-6.50767803192139	-6.81051969528198	-10.2210855484009	-0.130133211612701	-0.0215376242995262	-0.143186286091805
-6.50582838058472	-6.81729173660278	-10.2151098251343	-0.130087524652481	-0.021235765889287	-0.143113881349564
-6.49831342697144	-6.81349039077759	-10.2224206924438	-0.130020827054977	-0.0213114228099585	-0.143120899796486
-6.49908828735352	-6.81822490692139	-10.216438293457	-0.13012669980526	-0.0211795829236507	-0.143123373389244
-6.50215911865234	-6.82055473327637	-10.2213888168335	-0.129982382059097	-0.0211743265390396	-0.143116548657417
-6.50083589553833	-6.82332324981689	-10.2148885726929	-0.12989604473114	-0.0209225937724113	-0.143053099513054
-6.49137926101685	-6.82104110717773	-10.2203025817871	-0.129957526922226	-0.0209444276988506	-0.143007829785347
-6.49712514877319	-6.81948137283325	-10.2133913040161	-0.129858508706093	-0.0208314321935177	-0.142945438623428
-6.49581670761108	-6.8264627456665	-10.2165241241455	-0.129856035113335	-0.0206627026200294	-0.142990916967392
-6.49313068389893	-6.82034349441528	-10.2156925201416	-0.129625573754311	-0.0206110905855894	-0.142915070056915
-6.48668098449707	-6.82674503326416	-10.2120714187622	-0.129804834723473	-0.0204804688692093	-0.142917409539223
-6.49473190307617	-6.8271017074585	-10.2109365463257	-0.129598706960678	-0.0204087346792221	-0.142828822135925
-6.48803520202637	-6.83259105682373	-10.2153692245483	-0.129627421498299	-0.0201753210276365	-0.142838090658188
-6.48422718048096	-6.83032131195068	-10.2044019699097	-0.129541337490082	-0.0201040375977755	-0.142841026186943
-6.48727941513062	-6.83541965484619	-10.2115468978882	-0.129550397396088	-0.0198476500809193	-0.142715767025948
-6.48810529708862	-6.83616495132446	-10.2067699432373	-0.129451245069504	-0.0198121964931488	-0.142787486314774
-6.483717918396	-6.84056425094604	-10.2054500579834	-0.129323333501816	-0.0195529069751501	-0.142723336815834
-6.47602653503418	-6.83621883392334	-10.2092924118042	-0.12937094271183	-0.0195057354867458	-0.142780169844627
-6.48504781723022	-6.84070777893066	-10.2038345336914	-0.129285246133804	-0.0193137973546982	-0.142654433846474
-6.47804832458496	-6.84417009353638	-10.2103662490845	-0.129241541028023	-0.0191784407943487	-0.142705261707306
-6.47644329071045	-6.84626436233521	-10.2052946090698	-0.129105255007744	-0.0190504305064678	-0.142692252993584
-6.47188901901245	-6.84577989578247	-10.2121086120605	-0.129221543669701	-0.0189203172922134	-0.142708316445351
-6.4779691696167	-6.84322881698608	-10.2136812210083	-0.129025533795357	-0.0188081227242947	-0.142680257558823
-6.4675440788269	-6.85146236419678	-10.2097625732422	-0.129070058465004	-0.0187003426253796	-0.142674371600151
-6.46788501739502	-6.84750699996948	-10.2058048248291	-0.128856062889099	-0.0186377298086882	-0.142570614814758
-6.46208333969116	-6.84844779968262	-10.2123565673828	-0.129030078649521	-0.0184440519660711	-0.142602801322937
-6.46616792678833	-6.84633016586304	-10.2137022018433	-0.12878443300724	-0.0184147525578737	-0.142502918839455
-6.46299457550049	-6.85100269317627	-10.2082490921021	-0.128828257322311	-0.018221914768219	-0.14250785112381
-6.4575834274292	-6.84714937210083	-10.2084712982178	-0.128766432404518	-0.0181752741336823	-0.142366021871567
-6.45708417892456	-6.85088586807251	-10.2075796127319	-0.128776103258133	-0.017915390431881	-0.142258360981941
-6.45857381820679	-6.85120105743408	-10.2115240097046	-0.12871640920639	-0.017919635400176	-0.142311915755272
-6.45303106307983	-6.85502099990845	-10.2097063064575	-0.12863726913929	-0.0176770500838757	-0.142201334238052
-6.44814252853394	-6.85018253326416	-10.2013721466064	-0.12855626642704	-0.0175699926912785	-0.142217263579369
-6.45430707931519	-6.85470914840698	-10.2051210403442	-0.128477424383163	-0.0174316503107548	-0.142062768340111
-6.44906425476074	-6.85544586181641	-10.2110214233398	-0.128399342298508	-0.0173176489770412	-0.14207698404789
-6.44566297531128	-6.85796451568604	-10.2038822174072	-0.128308698534966	-0.017145149409771	-0.141975417733192
-6.4385085105896	-6.85720825195313	-10.2086305618286	-0.128348127007484	-0.0170402135699987	-0.141961589455605
-6.44634246826172	-6.85422229766846	-10.2088031768799	-0.128145918250084	-0.016859482973814	-0.141859814524651
-6.4328293800354	-6.85929393768311	-10.2098579406738	-0.128155827522278	-0.0167514272034168	-0.14179316163063
-6.43063640594482	-6.85839939117432	-10.2137355804443	-0.128018006682396	-0.0166301112622023	-0.141700655221939
-6.427903175354	-6.8589653968811	-10.2083492279053	-0.127975106239319	-0.016399284824729	-0.141652837395668
-6.42429733276367	-6.85485744476318	-10.211724281311	-0.127825736999512	-0.0164013709872961	-0.141584262251854
-6.41658496856689	-6.86069202423096	-10.2114915847778	-0.127843469381332	-0.0161925181746483	-0.141437590122223
-6.41428232192993	-6.85914754867554	-10.2159814834595	-0.12775057554245	-0.0161121878772974	-0.141336977481842
-6.41129684448242	-6.85844087600708	-10.2130727767944	-0.127575039863586	-0.0159570090472698	-0.141264230012894
-6.40469884872437	-6.85736036300659	-10.2031784057617	-0.127658292651176	-0.0158389061689377	-0.141209438443184
-6.40335035324097	-6.86129999160767	-10.2126140594482	-0.127463936805725	-0.0156235545873642	-0.140994623303413
-6.39465761184692	-6.86018800735474	-10.2088775634766	-0.127463340759277	-0.0154438726603985	-0.140999525785446
-6.39952707290649	-6.85741949081421	-10.2114601135254	-0.127390548586845	-0.0153484055772424	-0.140820503234863
-6.38974237442017	-6.85862159729004	-10.2036819458008	-0.127384871244431	-0.0152003532275558	-0.140857219696045
-6.38918781280518	-6.8597297668457	-10.2030687332153	-0.127274513244629	-0.0151265244930983	-0.140653789043427
-6.38290309906006	-6.85820198059082	-10.2050342559814	-0.127264425158501	-0.014901059679687	-0.14062088727951
-6.38616991043091	-6.85407590866089	-10.1979961395264	-0.127118185162544	-0.014863601885736	-0.140521734952927
-6.37479543685913	-6.85895681381226	-10.2027797698975	-0.127162337303162	-0.0147413425147533	-0.140403121709824
-6.37338018417358	-6.85582208633423	-10.1919775009155	-0.127058833837509	-0.0145693719387054	-0.140384331345558
-6.36893224716187	-6.8584303855896	-10.2027292251587	-0.127023056149483	-0.0144417006522417	-0.140238478779793
-6.36916732788086	-6.8560733795166	-10.1941442489624	-0.126952469348907	-0.0143452286720276	-0.140152484178543
-6.36006116867065	-6.86352872848511	-10.1874599456787	-0.127016246318817	-0.0141645781695843	-0.140015423297882
-6.35877656936646	-6.85749101638794	-10.1959075927734	-0.126852586865425	-0.0140638705343008	-0.139900416135788
-6.35756015777588	-6.85804414749146	-10.1937074661255	-0.126747101545334	-0.0138876056298614	-0.139799848198891
-6.35162258148193	-6.85998773574829	-10.1854257583618	-0.1268270611763	-0.0138834537938237	-0.139696583151817
-6.35074090957642	-6.86370897293091	-10.1874694824219	-0.126672133803368	-0.013626572676003	-0.139594182372093
-6.34612894058228	-6.86622619628906	-10.192943572998	-0.126695141196251	-0.0134358806535602	-0.139550983905792
-6.34638261795044	-6.8648533821106	-10.1899671554565	-0.12654373049736	-0.0134175485000014	-0.139448955655098
-6.34107208251953	-6.87087059020996	-10.1833076477051	-0.126705124974251	-0.0132612073794007	-0.139415398240089
-6.34333848953247	-6.87181329727173	-10.1924514770508	-0.126508325338364	-0.0130910482257605	-0.139299675822258
-6.33390140533447	-6.87049579620361	-10.1897668838501	-0.126571074128151	-0.0129124810919166	-0.139322847127914
-6.33452558517456	-6.87139511108398	-10.1856622695923	-0.126349449157715	-0.0128635792061687	-0.139166101813316
-6.32868385314941	-6.87224531173706	-10.1853122711182	-0.126510232686996	-0.0127079822123051	-0.139136791229248
-6.32547044754028	-6.87481260299683	-10.1859254837036	-0.126357600092888	-0.0126606989651918	-0.139018058776855
-6.31874132156372	-6.8741774559021	-10.1873893737793	-0.126401305198669	-0.012432724237442	-0.138970091938972
-6.32274532318115	-6.87206697463989	-10.1776781082153	-0.126305490732193	-0.0123741403222084	-0.138860672712326
-6.31257057189941	-6.87540817260742	-10.1837568283081	-0.126417487859726	-0.0122178578749299	-0.138794526457787
-6.3107647895813	-6.87226963043213	-10.1747455596924	-0.126239866018295	-0.0121785616502166	-0.138765349984169
-6.30717086791992	-6.87315893173218	-10.1810464859009	-0.126277461647987	-0.0120192980393767	-0.138693585991859
-6.30867195129395	-6.86973762512207	-10.1741724014282	-0.126231163740158	-0.0119081111624837	-0.138624668121338
-6.30033016204834	-6.87424468994141	-10.1695003509521	-0.12631843984127	-0.0117282355204225	-0.13853845000267
-6.29900026321411	-6.86930179595947	-10.1710968017578	-0.126209437847137	-0.0116969887167215	-0.138463348150253
-6.29950284957886	-6.87029409408569	-10.1680603027344	-0.126197710633278	-0.0115241687744856	-0.138466864824295
-6.29353189468384	-6.86910200119019	-10.169017791748	-0.126318767666817	-0.0114788673818111	-0.13838529586792
-6.29360389709473	-6.87113285064697	-10.1637163162231	-0.126303359866142	-0.0112846279516816	-0.138298153877258
-6.28995895385742	-6.87083768844604	-10.1633148193359	-0.126303762197495	-0.0112287057563663	-0.138284176588058
-6.28947639465332	-6.86825132369995	-10.1595230102539	-0.126204207539558	-0.0112225515767932	-0.138222083449364
-6.28435373306274	-6.86804103851318	-10.1544742584229	-0.126413211226463	-0.0111698815599084	-0.138212069869041
-6.28762483596802	-6.86725664138794	-10.1620588302612	-0.126328885555267	-0.0109634092077613	-0.138113856315613
-6.27553653717041	-6.86798000335693	-10.1601505279541	-0.126388117671013	-0.0109425680711865	-0.138219267129898
-6.2824068069458	-6.86274528503418	-10.1626968383789	-0.126255437731743	-0.0108888661488891	-0.13812144100666
-6.27298927307129	-6.86301803588867	-10.1652793884277	-0.126478791236877	-0.0108181284740567	-0.138197734951973
-6.27694654464722	-6.86025190353394	-10.1605978012085	-0.12637285888195	-0.0108581930398941	-0.138143822550774
-6.27128267288208	-6.85963344573975	-10.1675281524658	-0.126467987895012	-0.0107308430597186	-0.138223424553871
-6.27246761322021	-6.85499906539917	-10.1591548919678	-0.12639357149601	-0.010761484503746	-0.138263672590256
-6.26698112487793	-6.85892295837402	-10.1656799316406	-0.126528203487396	-0.0106401089578867	-0.138282746076584
-6.26727294921875	-6.85133790969849	-10.1688737869263	-0.126474320888519	-0.0106637310236692	-0.138295739889145
-6.26659250259399	-6.84807443618774	-10.1633052825928	-0.126496613025665	-0.0106263812631369	-0.138258829712868
-6.26274156570435	-6.84540176391602	-10.1705150604248	-0.126581013202667	-0.0107306474819779	-0.138340875506401
-6.26511335372925	-6.84803342819214	-10.1672830581665	-0.126534342765808	-0.0106251323595643	-0.138368636369705
-6.26262664794922	-6.84209823608398	-10.1696453094482	-0.126600027084351	-0.010649973526597	-0.138306453824043
-6.26310777664185	-6.84015798568726	-10.1683340072632	-0.126619473099709	-0.0106565188616514	-0.138275161385536
-6.25786638259888	-6.8392186164856	-10.1672859191895	-0.126762643456459	-0.0107528809458017	-0.138305634260178
-6.26014423370361	-6.83942174911499	-10.1664867401123	-0.126689612865448	-0.0106247691437602	-0.138176545500755
-6.2557635307312	-6.83881282806396	-10.1704893112183	-0.126800581812859	-0.0106583274900913	-0.138141587376595
-6.26013898849487	-6.83612394332886	-10.1646680831909	-0.12669213116169	-0.0106240920722485	-0.138046875596046
-6.2551155090332	-6.83524513244629	-10.1622896194458	-0.126915007829666	-0.0107175214216113	-0.13809822499752
-6.25821399688721	-6.83843231201172	-10.1649303436279	-0.126775443553925	-0.0106094134971499	-0.137984246015549
-6.2510461807251	-6.83392810821533	-10.1772003173828	-0.126866206526756	-0.0106624532490969	-0.137956604361534
-6.25234651565552	-6.82977390289307	-10.1727561950684	-0.12681370973587	-0.0108482260257006	-0.13788877427578
-6.25040531158447	-6.83316802978516	-10.1733512878418	-0.126864567399025	-0.0107544846832752	-0.137926355004311
-6.25115633010864	-6.83201694488525	-10.1737442016602	-0.126746758818626	-0.0108275469392538	-0.137798279523849
-6.24783611297607	-6.83218669891357	-10.1881513595581	-0.126864582300186	-0.0108035570010543	-0.137735366821289
-6.24653005599976	-6.83040189743042	-10.1814479827881	-0.126866817474365	-0.010975549928844	-0.137787073850632
-6.2512583732605	-6.83693265914917	-10.1843786239624	-0.126820966601372	-0.0108857490122318	-0.13769043982029
-6.24648952484131	-6.83157300949097	-10.1957406997681	-0.126888230443001	-0.0108346836641431	-0.137634694576263
-6.24739217758179	-6.83055353164673	-10.1869029998779	-0.126865476369858	-0.0109766917303205	-0.137541100382805
-6.24754953384399	-6.83464050292969	-10.1919975280762	-0.1270362585783	-0.0110455928370357	-0.137504279613495
-6.24721813201904	-6.8299036026001	-10.1940803527832	-0.126842111349106	-0.0110664395615458	-0.137423828244209
-6.24194097518921	-6.82955980300903	-10.1889581680298	-0.127077475190163	-0.0110288159921765	-0.1373670399189
-6.25013256072998	-6.82867622375488	-10.1943578720093	-0.127045571804047	-0.0111878383904696	-0.137270733714104
-6.24696397781372	-6.83316230773926	-10.1946325302124	-0.127096131443977	-0.0111136715859175	-0.137220710515976
-6.24783706665039	-6.82425403594971	-10.1998834609985	-0.127012386918068	-0.0111763291060925	-0.137131974101067
-6.23969459533691	-6.82282686233521	-10.1947584152222	-0.127248987555504	-0.011133311316371	-0.137026846408844
-6.24480485916138	-6.82255411148071	-10.1944236755371	-0.127261742949486	-0.0113045061007142	-0.136967405676842
-6.2438907623291	-6.82555866241455	-10.193546295166	-0.127220243215561	-0.0112090334296227	-0.136797726154327
-6.23966884613037	-6.81866407394409	-10.1963701248169	-0.127339094877243	-0.011293139308691	-0.136756226420403
-6.23918962478638	-6.81544733047485	-10.1989641189575	-0.127420768141747	-0.0113655915483832	-0.136602073907852
-6.23906898498535	-6.81512212753296	-10.199426651001	-0.127437248826027	-0.0114010665565729	-0.136629655957222
-6.24158573150635	-6.82251358032227	-10.2034864425659	-0.127411380410194	-0.0113265598192811	-0.136409595608711
-6.23147964477539	-6.81255769729614	-10.2090358734131	-0.127491682767868	-0.011424008756876	-0.136358141899109
-6.23895835876465	-6.81208276748657	-10.2019300460815	-0.12745675444603	-0.0114856874570251	-0.136195302009583
-6.23355960845947	-6.81631422042847	-10.2155876159668	-0.127613469958305	-0.0113839516416192	-0.136118516325951
-6.23687791824341	-6.81283473968506	-10.206561088562	-0.127436831593513	-0.0113408556208014	-0.135958284139633
-6.22659873962402	-6.81244277954102	-10.2051877975464	-0.127670019865036	-0.0113241616636515	-0.135759145021439
-6.23152256011963	-6.80831670761108	-10.2030448913574	-0.127555802464485	-0.0113789346069098	-0.135667115449905
-6.22671699523926	-6.81411933898926	-10.2076225280762	-0.127617031335831	-0.0112228468060493	-0.135487154126167
-6.2217583656311	-6.80678081512451	-10.2084817886353	-0.127559304237366	-0.0112661626189947	-0.135285690426826
-6.21662855148315	-6.80713510513306	-10.2015266418457	-0.12764573097229	-0.0111105348914862	-0.135058745741844
-6.216148853302	-6.80622386932373	-10.1996021270752	-0.127669766545296	-0.0111791715025902	-0.134877353906631
-6.21295022964478	-6.81049394607544	-10.2010316848755	-0.127578675746918	-0.0109700197353959	-0.134644895792007
-6.19903659820557	-6.80473661422729	-10.1993045806885	-0.127631723880768	-0.0109574571251869	-0.134436592459679
-6.19971609115601	-6.80033397674561	-10.1940717697144	-0.127701327204704	-0.0108344852924347	-0.134199276566505
-6.19340658187866	-6.80570459365845	-10.1980724334717	-0.127773091197014	-0.0107081336900592	-0.134049773216248
-6.18829727172852	-6.79772710800171	-10.1921968460083	-0.127635806798935	-0.0106358453631401	-0.133718550205231
-6.17960786819458	-6.79648065567017	-10.1893539428711	-0.127821668982506	-0.0105313882231712	-0.133527770638466
-6.17643785476685	-6.79257965087891	-10.1843328475952	-0.127764463424683	-0.0104710115119815	-0.133327975869179
-6.16727495193481	-6.79667234420776	-10.1760730743408	-0.127756699919701	-0.0103295752778649	-0.133025616407394
-6.15845966339111	-6.78834438323975	-10.1736278533936	-0.127866700291634	-0.0102965952828526	-0.132818400859833
-6.15435886383057	-6.78607559204102	-10.1665391921997	-0.127937093377113	-0.0101745361462235	-0.13244317471981
-6.14825582504272	-6.78329515457153	-10.1690511703491	-0.127893701195717	-0.0100926496088505	-0.132275447249413
-6.13923406600952	-6.78257894515991	-10.1555500030518	-0.127841606736183	-0.0099234702065587	-0.131965830922127
-6.12672662734985	-6.77930927276611	-10.1593971252441	-0.127989187836647	-0.00994640961289406	-0.131705567240715
-6.12741279602051	-6.77339744567871	-10.1579399108887	-0.127836003899574	-0.00989384669810534	-0.131394043564796
-6.11575746536255	-6.77843856811523	-10.150354385376	-0.127876833081245	-0.00983909796923399	-0.131124779582024
-6.11173582077026	-6.76998090744019	-10.1509504318237	-0.127791717648506	-0.00977075472474098	-0.130876049399376
-6.09829616546631	-6.77247619628906	-10.1478996276855	-0.127975389361382	-0.0097181424498558	-0.130680769681931
-6.10143041610718	-6.76659345626831	-10.1565971374512	-0.127722829580307	-0.00977245066314936	-0.130392372608185
-6.09156703948975	-6.77142572402954	-10.1451787948608	-0.127829611301422	-0.00968634802848101	-0.13020433485508
-6.08097982406616	-6.76749563217163	-10.1491794586182	-0.127811580896378	-0.0096664922311902	-0.129970505833626
-6.08314085006714	-6.7688684463501	-10.154483795166	-0.127854079008102	-0.0094811487942934	-0.129693746566772
-6.07723236083984	-6.76671361923218	-10.1491508483887	-0.127859085798264	-0.00957423448562622	-0.129600435495377
-6.07410192489624	-6.7692928314209	-10.1510343551636	-0.12773571908474	-0.00954027101397514	-0.129317730665207
-6.06232881546021	-6.7669153213501	-10.1439990997314	-0.127798557281494	-0.00945333950221539	-0.129230991005898
-6.07002925872803	-6.76660346984863	-10.14990234375	-0.127693697810173	-0.0094946539029479	-0.128993034362793
-6.05911779403687	-6.76873350143433	-10.1488847732544	-0.127792283892632	-0.00942535232752562	-0.128850430250168
-6.05462646484375	-6.76539850234985	-10.1456270217896	-0.12776280939579	-0.00944906938821077	-0.1286930590868
-6.05361175537109	-6.76765918731689	-10.1444072723389	-0.127836182713509	-0.00932794809341431	-0.12849061191082
-6.04996967315674	-6.76919984817505	-10.1450424194336	-0.127874732017517	-0.00956657622009516	-0.128459200263023
-6.04945611953735	-6.76759052276611	-10.1442737579346	-0.127759516239166	-0.00939706619828939	-0.128274142742157
-6.04496574401855	-6.76692533493042	-10.1424980163574	-0.127900123596191	-0.00939340889453888	-0.128091678023338
-6.04541540145874	-6.76042795181274	-10.1386337280273	-0.127920120954514	-0.00960202235728502	-0.127976804971695
-6.04380035400391	-6.76613855361938	-10.1416320800781	-0.127977192401886	-0.00945273693650961	-0.127932116389275
-6.04179239273071	-6.75651931762695	-10.1482458114624	-0.127795249223709	-0.0096116354689002	-0.127782583236694
-6.03615808486938	-6.75656890869141	-10.1427335739136	-0.12792544066906	-0.00963197462260723	-0.12767681479454
-6.03719758987427	-6.75911378860474	-10.1415977478027	-0.127907276153564	-0.00974793639034033	-0.127642422914505
-6.03976678848267	-6.75974702835083	-10.1530714035034	-0.127862259745598	-0.00972145423293114	-0.127417623996735
-6.03131294250488	-6.75391435623169	-10.1511335372925	-0.127900257706642	-0.00987623911350966	-0.127407401800156
-6.03625679016113	-6.75333690643311	-10.1496858596802	-0.127926453948021	-0.0100492462515831	-0.127316266298294
-6.03731489181519	-6.76102256774902	-10.1657133102417	-0.127857759594917	-0.00996662769466639	-0.127214521169662
-6.03032636642456	-6.75373506546021	-10.1691513061523	-0.127880156040192	-0.0102138807997108	-0.12719689309597
-6.04088258743286	-6.7575511932373	-10.1669673919678	-0.127861961722374	-0.0102525055408478	-0.12714284658432
-6.03880310058594	-6.76105356216431	-10.1742238998413	-0.127826139330864	-0.0103449281305075	-0.127117544412613
-6.03809595108032	-6.7581467628479	-10.1769008636475	-0.127818703651428	-0.0104899760335684	-0.127129092812538
-6.04447841644287	-6.7650408744812	-10.1877365112305	-0.127847120165825	-0.0104486253112555	-0.127092286944389
-6.04681015014648	-6.76264333724976	-10.1903219223022	-0.127862021327019	-0.010622326284647	-0.127082392573357
-6.04873895645142	-6.76925373077393	-10.1934490203857	-0.127961710095406	-0.0105161648243666	-0.127044230699539
-6.04722929000854	-6.76787567138672	-10.1930770874023	-0.127926468849182	-0.0106208296492696	-0.127014204859734
-6.05251455307007	-6.76531076431274	-10.1967144012451	-0.127808645367622	-0.0106531186029315	-0.126950979232788
-6.05019903182983	-6.76858568191528	-10.1874170303345	-0.128001570701599	-0.0107135344296694	-0.12701740860939
-6.05801868438721	-6.76951932907104	-10.2002696990967	-0.127862095832825	-0.0106451231986284	-0.126872733235359
-6.05157375335693	-6.76855564117432	-10.201831817627	-0.127985283732414	-0.0106291370466352	-0.126926347613335
-6.05457639694214	-6.76706504821777	-10.195219039917	-0.127916723489761	-0.0107576539739966	-0.126888811588287
-6.05276775360107	-6.76845264434814	-10.1947031021118	-0.128080949187279	-0.0107558444142342	-0.1269301623106
-6.05536365509033	-6.76621532440186	-10.19859790802	-0.127969443798065	-0.0107740955427289	-0.126883864402771
-6.05390501022339	-6.76823949813843	-10.2071771621704	-0.128060013055801	-0.0107403201982379	-0.126809015870094
-6.05269479751587	-6.765212059021	-10.2018756866455	-0.128040790557861	-0.0108871953561902	-0.126926302909851
-6.05550909042358	-6.77259683609009	-10.2034206390381	-0.128098621964455	-0.0107221296057105	-0.126822412014008
-6.0537896156311	-6.76703977584839	-10.2061491012573	-0.128087386488914	-0.0107321105897427	-0.126843795180321
-6.05712604522705	-6.76451253890991	-10.1979131698608	-0.128102153539658	-0.0107393395155668	-0.126770004630089
-6.05359745025635	-6.77337837219238	-10.2035388946533	-0.128228709101677	-0.0107314707711339	-0.126822769641876
-6.05562305450439	-6.76677083969116	-10.2045745849609	-0.128051921725273	-0.0106364097446203	-0.126789450645447
-6.04875993728638	-6.76771306991577	-10.1992931365967	-0.128255814313889	-0.0105657558888197	-0.126759260892868
-6.05367374420166	-6.76913595199585	-10.2003536224365	-0.128217294812202	-0.0107511710375547	-0.126772955060005
-6.05121564865112	-6.7753267288208	-10.210750579834	-0.128189608454704	-0.0105381570756435	-0.126776084303856
-6.0473780632019	-6.76903200149536	-10.203423500061	-0.128254801034927	-0.0105658574029803	-0.126813635230064
-6.05004072189331	-6.76926708221436	-10.2022266387939	-0.1283068805933	-0.0105192912742496	-0.126788333058357
-6.04820680618286	-6.77389287948608	-10.2029581069946	-0.128313064575195	-0.0104434583336115	-0.126919850707054
-6.04689788818359	-6.77130889892578	-10.2047309875488	-0.128162711858749	-0.0103157218545675	-0.126833379268646
-6.03833103179932	-6.76824998855591	-10.2047491073608	-0.128422021865845	-0.0102804731577635	-0.126892223954201
-6.04562044143677	-6.76972675323486	-10.196120262146	-0.128347679972649	-0.0102654248476028	-0.126889050006866
-6.04242038726807	-6.77140808105469	-10.2087078094482	-0.12846702337265	-0.0100396610796452	-0.126963138580322
-6.03737306594849	-6.76651906967163	-10.2008419036865	-0.128338992595673	-0.0100579047575593	-0.126958802342415
-6.03024196624756	-6.76470851898193	-10.2034111022949	-0.128519147634506	-0.00998472329229116	-0.126990452408791
-6.0362663269043	-6.7603874206543	-10.1947784423828	-0.128429770469666	-0.00992408860474825	-0.127054736018181
-6.03155279159546	-6.76808595657349	-10.1967630386353	-0.128542765974998	-0.00972659140825272	-0.127093777060509
-6.02284622192383	-6.7586989402771	-10.2052059173584	-0.128599241375923	-0.00975750293582678	-0.127150014042854
-6.02852058410645	-6.75660800933838	-10.1951417922974	-0.128654092550278	-0.00961736030876637	-0.127234190702438
-6.02286100387573	-6.75821113586426	-10.1955614089966	-0.128569215536118	-0.00951431505382061	-0.127315297722816
-6.01747035980225	-6.7517876625061	-10.1947059631348	-0.128589078783989	-0.0094735911116004	-0.127355918288231
-6.0173544883728	-6.75272989273071	-10.1901416778564	-0.128726944327354	-0.00934156868606806	-0.127424761652946
-6.01983022689819	-6.74984931945801	-10.1995725631714	-0.128581777215004	-0.00940125808119774	-0.127487659454346
-6.01083993911743	-6.7504768371582	-10.1901588439941	-0.128642499446869	-0.00923370290547609	-0.127462670207024
-6.00560331344604	-6.74525594711304	-10.1893653869629	-0.128752276301384	-0.00916598830372095	-0.12763674557209
-6.01332950592041	-6.74655342102051	-10.193247795105	-0.12869530916214	-0.00903511792421341	-0.127575516700745
-6.00640153884888	-6.7473611831665	-10.1827697753906	-0.128784030675888	-0.00897858291864395	-0.127754464745522
-6.00760316848755	-6.74384927749634	-10.1817674636841	-0.128679201006889	-0.00890736561268568	-0.127710312604904
-6.00392198562622	-6.74433088302612	-10.1879720687866	-0.12885046005249	-0.00868907384574413	-0.127825126051903
-6.0113410949707	-6.74154615402222	-10.1791372299194	-0.128740921616554	-0.00871366169303656	-0.127909734845161
-6.00302743911743	-6.74552869796753	-10.1778383255005	-0.128887251019478	-0.00854511652141809	-0.127986758947372
-6.00501728057861	-6.73913383483887	-10.1903028488159	-0.128772959113121	-0.0084744431078434	-0.128066301345825
-6.00252866744995	-6.73997354507446	-10.1769752502441	-0.128883600234985	-0.00836851168423891	-0.128090873360634
-6.00286722183228	-6.74246978759766	-10.1779451370239	-0.128910258412361	-0.00836506951600313	-0.128239899873734
-6.00439977645874	-6.74184846878052	-10.1729574203491	-0.128822490572929	-0.00822450127452612	-0.128325432538986
-6.0009880065918	-6.73956108093262	-10.182297706604	-0.128874227404594	-0.00807332992553711	-0.128425240516663
-6.0057544708252	-6.73887395858765	-10.1688318252563	-0.128859922289848	-0.00804249849170446	-0.128474116325378
-6.00253105163574	-6.74133443832397	-10.1640090942383	-0.128992959856987	-0.00792182702571154	-0.128660053014755
-6.00620222091675	-6.73791837692261	-10.173131942749	-0.128829345107079	-0.00788871198892593	-0.128654628992081
-5.99808263778687	-6.73765087127686	-10.171594619751	-0.128986209630966	-0.00776355294510722	-0.128825068473816
-6.00574016571045	-6.73743152618408	-10.168399810791	-0.128929749131203	-0.00780039699748158	-0.128874137997627
-6.00902605056763	-6.74196910858154	-10.1734352111816	-0.12890662252903	-0.00751170096918941	-0.128921210765839
-6.00156354904175	-6.73717927932739	-10.1667346954346	-0.128985449671745	-0.00757105555385351	-0.129103243350983
-6.00976705551147	-6.73628377914429	-10.1607694625854	-0.128925010561943	-0.00761888362467289	-0.129154101014137
-6.0124626159668	-6.74157476425171	-10.173867225647	-0.128921836614609	-0.00737843662500381	-0.129328668117523
-6.01170444488525	-6.73810005187988	-10.1656723022461	-0.128887861967087	-0.00744163990020752	-0.129356697201729
-6.01281499862671	-6.73750066757202	-10.1648349761963	-0.12896429002285	-0.00738588394597173	-0.129435941576958
-6.01974201202393	-6.73774671554565	-10.169135093689	-0.128892794251442	-0.00748881371691823	-0.129638805985451
-6.02222633361816	-6.74411725997925	-10.1675176620483	-0.128921866416931	-0.00734321633353829	-0.12970258295536
-6.0181827545166	-6.73870801925659	-10.1762180328369	-0.128949150443077	-0.00746164098381996	-0.129866242408752
-6.0293664932251	-6.74117565155029	-10.1739616394043	-0.128940686583519	-0.00732981879264116	-0.12994584441185
-6.03276443481445	-6.74591016769409	-10.1876163482666	-0.128928661346436	-0.00744989002123475	-0.130164682865143
-6.03735876083374	-6.74282073974609	-10.1779766082764	-0.128798142075539	-0.00738516682758927	-0.130253449082375
-6.03302526473999	-6.74497032165527	-10.1812915802002	-0.129008069634438	-0.00741844950243831	-0.130459532141685
-6.04834794998169	-6.74533367156982	-10.196722984314	-0.128875121474266	-0.00743964500725269	-0.130560025572777
-6.04580593109131	-6.75146436691284	-10.1944637298584	-0.128901943564415	-0.00740625150501728	-0.130715802311897
-6.05061292648315	-6.74755334854126	-10.1933183670044	-0.128939613699913	-0.00748395780101419	-0.130839198827744
-6.05471229553223	-6.75152921676636	-10.1926097869873	-0.129049807786942	-0.00735074141994119	-0.130982935428619
-6.06184577941895	-6.75091648101807	-10.1953935623169	-0.128964021801949	-0.0074713658541441	-0.131148785352707
-6.06120681762695	-6.75322341918945	-10.1952505111694	-0.128910511732101	-0.00742876436561346	-0.131199806928635
-6.06052350997925	-6.74997806549072	-10.1942443847656	-0.128951951861382	-0.00748157594352961	-0.131388962268829
-6.07272720336914	-6.75364398956299	-10.1989450454712	-0.128942221403122	-0.00743653113022447	-0.131399482488632
-6.06863927841187	-6.7549991607666	-10.203914642334	-0.128961995244026	-0.00742270378395915	-0.131598949432373
-6.06981754302979	-6.75535821914673	-10.1944046020508	-0.128908455371857	-0.00751278130337596	-0.13166107237339
-6.07119226455688	-6.75812387466431	-10.2039422988892	-0.129014909267426	-0.00747164292261004	-0.131721526384354
-6.07749080657959	-6.75518989562988	-10.2026796340942	-0.128889456391335	-0.0075537646189332	-0.131838977336884
-6.07531976699829	-6.76141834259033	-10.1992101669312	-0.128937408328056	-0.00751794781535864	-0.131904259324074
-6.08007144927979	-6.76031541824341	-10.2117729187012	-0.12890200316906	-0.0075680511072278	-0.132032215595245
-6.08306360244751	-6.75829553604126	-10.2058839797974	-0.128875121474266	-0.0075407256372273	-0.132103517651558
-6.08280849456787	-6.75949621200562	-10.207558631897	-0.128875643014908	-0.00766632659360766	-0.132240951061249
-6.08695030212402	-6.76450204849243	-10.2145776748657	-0.128822565078735	-0.00759285315871239	-0.132298186421394
-6.08612251281738	-6.76582431793213	-10.2158212661743	-0.128812432289124	-0.00763501459732652	-0.132433757185936
-6.09312105178833	-6.76024198532104	-10.2234945297241	-0.128680229187012	-0.00776877300813794	-0.132469996809959
-6.09178256988525	-6.76843881607056	-10.2202224731445	-0.128873184323311	-0.00777520146220922	-0.132650777697563
-6.09858322143555	-6.76642370223999	-10.2302207946777	-0.128635615110397	-0.00785844773054123	-0.132648915052414
-6.09670162200928	-6.76904439926147	-10.2420597076416	-0.128709480166435	-0.00783956330269575	-0.132774397730827
-6.09813594818115	-6.76567792892456	-10.2368087768555	-0.12856750190258	-0.00806271191686392	-0.132862627506256
-6.10083627700806	-6.77397871017456	-10.2373151779175	-0.128664970397949	-0.00795860402286053	-0.132983312010765
-6.10044574737549	-6.76871585845947	-10.2419414520264	-0.128572449088097	-0.00804654136300087	-0.133105471730232
-6.10549974441528	-6.77001810073853	-10.2428512573242	-0.128631621599197	-0.00809230282902718	-0.13308572769165
-6.10479593276978	-6.77163887023926	-10.2435092926025	-0.128678202629089	-0.00817548111081123	-0.133304253220558
-6.11317205429077	-6.77375793457031	-10.2392120361328	-0.128570735454559	-0.00812785513699055	-0.133345276117325
-6.1095027923584	-6.77438688278198	-10.2491674423218	-0.12868657708168	-0.00810265075415373	-0.133486703038216
-6.11763334274292	-6.77108860015869	-10.2351045608521	-0.128652811050415	-0.00816265121102333	-0.133544698357582
-6.11763668060303	-6.78153800964355	-10.2375316619873	-0.128764823079109	-0.00823518075048923	-0.133646309375763
-6.12089347839355	-6.77407169342041	-10.2384910583496	-0.128641039133072	-0.00821567978709936	-0.133748143911362
-6.11812400817871	-6.77642631530762	-10.2351551055908	-0.12886044383049	-0.00814884342253208	-0.133808970451355
-6.12455797195435	-6.77371215820313	-10.2353057861328	-0.128829836845398	-0.00832318048924208	-0.133916437625885
-6.12543296813965	-6.78340530395508	-10.2311267852783	-0.128932699561119	-0.00824909191578627	-0.134053081274033
-6.12734460830688	-6.77350854873657	-10.2378959655762	-0.128752827644348	-0.00825812574476004	-0.134089916944504
-6.12604188919067	-6.77616310119629	-10.2290191650391	-0.12898850440979	-0.0082373907789588	-0.134194865822792
-6.13519430160522	-6.7786922454834	-10.2240886688232	-0.128977119922638	-0.00829366128891706	-0.134305894374847
-6.13586759567261	-6.78206491470337	-10.2370767593384	-0.1290053576231	-0.00816599745303392	-0.134349599480629
-6.13162517547607	-6.77810096740723	-10.233060836792	-0.129099264740944	-0.00822353642433882	-0.134512528777122
-6.13977718353271	-6.77839422225952	-10.2262516021729	-0.129166781902313	-0.00828826334327459	-0.134502172470093
-6.13907766342163	-6.78179025650024	-10.2340240478516	-0.12914152443409	-0.00814320798963308	-0.134602397680283
-6.14133739471436	-6.77904891967773	-10.2317476272583	-0.129128411412239	-0.00819539558142424	-0.134633615612984
-6.13414812088013	-6.77840042114258	-10.2267265319824	-0.129259660840034	-0.00823997799307108	-0.13471907377243
-6.14017629623413	-6.77759027481079	-10.2213296890259	-0.129258826375008	-0.00823028106242418	-0.134737074375153
-6.13973569869995	-6.7820611000061	-10.2282934188843	-0.129314705729485	-0.00813798420131207	-0.134769469499588
-6.13646697998047	-6.77814531326294	-10.2261209487915	-0.129248768091202	-0.00819132104516029	-0.134770929813385
-6.13232040405273	-6.77614736557007	-10.2184638977051	-0.129393249750137	-0.0081395311281085	-0.134838432073593
-6.13695287704468	-6.77588939666748	-10.2212905883789	-0.129377007484436	-0.00824646931141615	-0.134895578026772
-6.13599538803101	-6.77995634078979	-10.214451789856	-0.129372999072075	-0.00807183887809515	-0.134801030158997
-6.12876224517822	-6.77346849441528	-10.2238550186157	-0.129489973187447	-0.00815385393798351	-0.134860828518867
-6.13272666931152	-6.77775478363037	-10.2121152877808	-0.129523992538452	-0.00813071057200432	-0.134841069579124
-6.13390731811523	-6.77497291564941	-10.2142086029053	-0.129483342170715	-0.0082510644569993	-0.134904235601425
-6.13381004333496	-6.77588701248169	-10.2149782180786	-0.129440352320671	-0.0080916304141283	-0.134840279817581
-6.12569618225098	-6.77226448059082	-10.2116098403931	-0.129655495285988	-0.00820947159081697	-0.134874612092972
-6.13651847839355	-6.77492475509644	-10.2086763381958	-0.129579231142998	-0.00824683718383312	-0.134852215647697
-6.13564348220825	-6.7809009552002	-10.2096157073975	-0.129686623811722	-0.00813910458236933	-0.134911447763443
-6.13177824020386	-6.77327346801758	-10.2068929672241	-0.129654765129089	-0.00832030363380909	-0.134932413697243
-6.14210176467896	-6.7747015953064	-10.2078495025635	-0.129786372184753	-0.00822603888809681	-0.134908467531204
-6.14144277572632	-6.77583885192871	-10.2120180130005	-0.129783749580383	-0.00828510709106922	-0.134989395737648
-6.13995170593262	-6.77676248550415	-10.2082357406616	-0.129779800772667	-0.00839370489120483	-0.135021567344666
-6.1454930305481	-6.77927350997925	-10.2115488052368	-0.129822462797165	-0.00829564779996872	-0.135073274374008
-6.14861965179443	-6.7754955291748	-10.2040214538574	-0.129793912172318	-0.00843649264425039	-0.135155513882637
-6.14669418334961	-6.78234386444092	-10.2106227874756	-0.12995707988739	-0.00843117758631706	-0.135147884488106
-6.150634765625	-6.77512359619141	-10.2196550369263	-0.129845395684242	-0.00850388407707214	-0.135209918022156
-6.15387010574341	-6.77515029907227	-10.20911693573	-0.129874601960182	-0.00853040348738432	-0.13521908223629
-6.15430068969727	-6.77804708480835	-10.2092933654785	-0.130017668008804	-0.00868945568799973	-0.135308384895325
-6.16127729415894	-6.77968311309814	-10.2175645828247	-0.129883304238319	-0.00861038733273745	-0.13527025282383
-6.15531158447266	-6.77778339385986	-10.2189092636108	-0.130089074373245	-0.00869262777268887	-0.13535587489605
-6.16492938995361	-6.77614116668701	-10.2165250778198	-0.129891082644463	-0.00882546603679657	-0.135258913040161
-6.16441249847412	-6.78155612945557	-10.2146863937378	-0.130070671439171	-0.00885873939841986	-0.135346412658691
-6.16611766815186	-6.7795524597168	-10.2128496170044	-0.129921033978462	-0.00890940986573696	-0.135297939181328
-6.16420364379883	-6.77780437469482	-10.2176761627197	-0.130076691508293	-0.00892958417534828	-0.135280698537827
-6.16750717163086	-6.77712392807007	-10.2109031677246	-0.130052343010902	-0.00909670628607273	-0.135324895381927
-6.17044591903687	-6.78505897521973	-10.2195930480957	-0.130069673061371	-0.00903667509555817	-0.13525353372097
-6.17139482498169	-6.7805495262146	-10.2131690979004	-0.130020827054977	-0.00904771778732538	-0.135332867503166
-6.17077684402466	-6.78102445602417	-10.2171983718872	-0.130109965801239	-0.00918005406856537	-0.135173708200455
-6.17342329025269	-6.78295135498047	-10.2146940231323	-0.130079507827759	-0.00926636066287756	-0.135247394442558
-6.17791080474854	-6.78503370285034	-10.2118244171143	-0.129951655864716	-0.00919961277395487	-0.135178983211517
-6.1702733039856	-6.7857141494751	-10.2178630828857	-0.130073979496956	-0.00932050123810768	-0.135207980871201
-6.18039178848267	-6.78422260284424	-10.2141389846802	-0.130054086446762	-0.00944732874631882	-0.135197207331657
-6.18067932128906	-6.79360437393188	-10.2171392440796	-0.130062773823738	-0.00938312150537968	-0.135180994868279
-6.18181610107422	-6.7898645401001	-10.2246246337891	-0.129867061972618	-0.00947652664035559	-0.135161638259888
-6.18022394180298	-6.79463815689087	-10.218451499939	-0.130012348294258	-0.0095432186499238	-0.135154411196709
-6.18950462341309	-6.79796886444092	-10.2250699996948	-0.129934012889862	-0.00967762246727943	-0.135220572352409
-6.19102239608765	-6.80231761932373	-10.2233982086182	-0.129933401942253	-0.00954683497548103	-0.135178729891777
-6.19167518615723	-6.80142641067505	-10.2226285934448	-0.129872515797615	-0.00966304633766413	-0.135183215141296
-6.19451093673706	-6.80220937728882	-10.2227010726929	-0.129933193325996	-0.00966736581176519	-0.135152608156204
-6.20029306411743	-6.81200075149536	-10.2238550186157	-0.129941388964653	-0.00973027758300304	-0.135248273611069
-6.20186948776245	-6.8076810836792	-10.2289838790894	-0.129775434732437	-0.00975357927381992	-0.135082855820656
-6.19335317611694	-6.81016445159912	-10.226203918457	-0.129997998476028	-0.00974451191723347	-0.135177940130234
-6.20566749572754	-6.8079719543457	-10.2183227539063	-0.129817992448807	-0.00985446758568287	-0.135172441601753
-6.20486927032471	-6.81432056427002	-10.2283897399902	-0.129884213209152	-0.0097213638946414	-0.135154888033867
-6.20517206192017	-6.80994272232056	-10.2212057113647	-0.129797652363777	-0.00988077744841576	-0.135086759924889
-6.20036602020264	-6.80963325500488	-10.2239961624146	-0.129849910736084	-0.00987699627876282	-0.135073140263557
-6.20852088928223	-6.8092155456543	-10.220344543457	-0.129791155457497	-0.0100113432854414	-0.135085508227348
-6.2072582244873	-6.81745433807373	-10.2168607711792	-0.129773288965225	-0.00984576437622309	-0.134979769587517
-6.20013332366943	-6.81316328048706	-10.2257232666016	-0.129886001348495	-0.00999064836651087	-0.134969979524612
-6.21035957336426	-6.81372928619385	-10.2215776443481	-0.129747182130814	-0.00996490567922592	-0.134935796260834
-6.20871305465698	-6.81927251815796	-10.2234735488892	-0.129722967743874	-0.010017273016274	-0.134947568178177
-6.20606422424316	-6.8156361579895	-10.2171907424927	-0.129606917500496	-0.00997207406908274	-0.134901896119118
-6.20476770401001	-6.81897020339966	-10.2175703048706	-0.129832997918129	-0.0099630206823349	-0.134882062673569
-6.21298217773438	-6.81836271286011	-10.2233352661133	-0.129639327526093	-0.0099667152389884	-0.134821876883507
-6.20978975296021	-6.82511281967163	-10.2158260345459	-0.129635572433472	-0.00994140561670065	-0.134864524006844
-6.21018981933594	-6.81892251968384	-10.214243888855	-0.129576727747917	-0.0099885230883956	-0.134837910532951
-6.21278285980225	-6.82334566116333	-10.217098236084	-0.129758760333061	-0.00986387953162193	-0.134789258241653
-6.21574544906616	-6.82255792617798	-10.2224979400635	-0.129560440778732	-0.00999409891664982	-0.134867936372757
-6.21141004562378	-6.82372331619263	-10.221830368042	-0.129571840167046	-0.0099606616422534	-0.134828224778175
-6.20992851257324	-6.82198905944824	-10.2216892242432	-0.12970432639122	-0.00992919877171516	-0.134941399097443
-6.22112941741943	-6.82546997070313	-10.2212591171265	-0.129598945379257	-0.00990691129118204	-0.134872511029243
-6.2129430770874	-6.82534503936768	-10.2270545959473	-0.12973327934742	-0.00989290047436953	-0.134888470172882
-6.2157187461853	-6.82369947433472	-10.2225856781006	-0.129592135548592	-0.00995367206633091	-0.134981125593185
-6.21741580963135	-6.82622861862183	-10.2274713516235	-0.129749357700348	-0.00980904418975115	-0.134965062141418
-6.222083568573	-6.82328510284424	-10.2282800674438	-0.129682645201683	-0.00984799675643444	-0.13505707681179
-6.21861600875854	-6.82883310317993	-10.224949836731	-0.12982901930809	-0.00969346240162849	-0.135123699903488
-6.22032833099365	-6.81961631774902	-10.2260818481445	-0.129774317145348	-0.00981225725263357	-0.135176733136177
-6.22109651565552	-6.8220477104187	-10.2234678268433	-0.129816010594368	-0.00968791358172894	-0.135230273008347
-6.2175464630127	-6.82124710083008	-10.2172775268555	-0.129928976297379	-0.00975469220429659	-0.135259568691254
-6.22140312194824	-6.81951856613159	-10.2241764068604	-0.129845023155212	-0.00968585908412933	-0.135270521044731
-6.21534633636475	-6.81951665878296	-10.224588394165	-0.130077511072159	-0.00963070709258318	-0.135359615087509
-6.21907329559326	-6.81398916244507	-10.2189474105835	-0.129929199814796	-0.00968546699732542	-0.135320439934731
-6.21523380279541	-6.81605911254883	-10.2178716659546	-0.130120486021042	-0.00961776357144117	-0.13544487953186
-6.21874952316284	-6.81036996841431	-10.2205858230591	-0.129947617650032	-0.00956967286765575	-0.13540805876255
-6.21126747131348	-6.80927801132202	-10.2222051620483	-0.13015241920948	-0.00954738911241293	-0.135379821062088
-6.21219062805176	-6.80744409561157	-10.21852684021	-0.13016602396965	-0.00970021821558475	-0.13549043238163
-6.21389579772949	-6.81370067596436	-10.221755027771	-0.130093142390251	-0.00955739337950945	-0.135411620140076
-6.20844507217407	-6.80652332305908	-10.2198810577393	-0.130121156573296	-0.0095451520755887	-0.135483860969543
-6.21031045913696	-6.80706977844238	-10.2196769714355	-0.13023579120636	-0.00953578948974609	-0.135428562760353
-6.20879125595093	-6.80480766296387	-10.2201662063599	-0.13021494448185	-0.00966376625001431	-0.135566636919975
-6.21349382400513	-6.81057024002075	-10.2194871902466	-0.130220666527748	-0.00951809529215097	-0.135523870587349
-6.20884943008423	-6.80584716796875	-10.2243156433105	-0.130276262760162	-0.0095290644094348	-0.135540559887886
-6.21638059616089	-6.80629348754883	-10.2197523117065	-0.130252867937088	-0.00966937653720379	-0.135537326335907
-6.2199821472168	-6.81355667114258	-10.2186613082886	-0.130393698811531	-0.00944696087390184	-0.13562048971653
-6.21740007400513	-6.807776927948	-10.2284860610962	-0.130376979708672	-0.0096441600471735	-0.135627314448357
-6.22089242935181	-6.80724811553955	-10.2089319229126	-0.130430787801743	-0.00964265130460262	-0.135628625750542
-6.22613620758057	-6.81340026855469	-10.2181348800659	-0.130403399467468	-0.00979441963136196	-0.135734602808952
-6.23027276992798	-6.81018686294556	-10.2180871963501	-0.130445182323456	-0.00975888594985008	-0.135731339454651
-6.22833681106567	-6.80983114242554	-10.2153978347778	-0.130565762519836	-0.00990790501236916	-0.135838314890862
-6.23738145828247	-6.81074714660645	-10.210280418396	-0.130626782774925	-0.0100075863301754	-0.135821834206581
-6.24148321151733	-6.8156476020813	-10.2186422348022	-0.130682975053787	-0.0100167635828257	-0.135987430810928
-6.24575424194336	-6.81097745895386	-10.2196283340454	-0.130544006824493	-0.0102106416597962	-0.135948956012726
-6.24076271057129	-6.80836772918701	-10.2197456359863	-0.130801126360893	-0.0102664930745959	-0.136118903756142
-6.25508213043213	-6.81045913696289	-10.2106218338013	-0.130801096558571	-0.0105561818927526	-0.13615520298481
-6.25896644592285	-6.81590986251831	-10.2231388092041	-0.13085763156414	-0.0104485983029008	-0.136243969202042
-6.25951194763184	-6.81037425994873	-10.2186937332153	-0.130878016352654	-0.0106954649090767	-0.136359348893166
-6.26393938064575	-6.81405830383301	-10.2168035507202	-0.13107268512249	-0.0107988780364394	-0.136436656117439
-6.27514314651489	-6.81168031692505	-10.2176351547241	-0.130953535437584	-0.0109643330797553	-0.136571273207664
-6.27557802200317	-6.82120370864868	-10.226390838623	-0.131124287843704	-0.0109954038634896	-0.136638998985291
-6.28111267089844	-6.81287670135498	-10.2215518951416	-0.131041795015335	-0.0112123265862465	-0.136731639504433
-6.27996587753296	-6.81759881973267	-10.221661567688	-0.131260335445404	-0.0112901665270329	-0.136840388178825
-6.29164981842041	-6.81503963470459	-10.2193851470947	-0.131279647350311	-0.0115397702902555	-0.136972278356552
-6.29495906829834	-6.82316541671753	-10.223123550415	-0.131332218647003	-0.011537185870111	-0.137068510055542
-6.29690408706665	-6.81857538223267	-10.2268838882446	-0.131378427147865	-0.011716740205884	-0.137129187583923
-6.29737854003906	-6.8179726600647	-10.2160148620605	-0.131463408470154	-0.011802232824266	-0.13720577955246
-6.30685663223267	-6.81976318359375	-10.2209730148315	-0.131486549973488	-0.0119933430105448	-0.137354090809822
-6.30655241012573	-6.82458686828613	-10.2206611633301	-0.131568312644958	-0.0119766835123301	-0.137399151921272
-6.30520009994507	-6.81791257858276	-10.2200632095337	-0.13153113424778	-0.0121978558599949	-0.137437865138054
-6.30523490905762	-6.81640720367432	-10.2159433364868	-0.13179138302803	-0.0122796073555946	-0.137540012598038
-6.3099160194397	-6.81909847259521	-10.2156419754028	-0.131748631596565	-0.0124513003975153	-0.137676328420639
-6.3138427734375	-6.82267189025879	-10.2220020294189	-0.13169252872467	-0.0125137716531754	-0.137674555182457
-6.30866384506226	-6.81642913818359	-10.2145757675171	-0.131859496235847	-0.0126305790618062	-0.137848377227783
-6.31643295288086	-6.81659936904907	-10.2130346298218	-0.131877422332764	-0.0127725964412093	-0.137893110513687
-6.32013082504272	-6.82045793533325	-10.2146492004395	-0.131952613592148	-0.0128440372645855	-0.138123020529747
-6.32419681549072	-6.82120275497437	-10.2162647247314	-0.131948500871658	-0.0128447785973549	-0.138098493218422
-6.31640386581421	-6.81963539123535	-10.2195024490356	-0.132111549377441	-0.0129593061283231	-0.138279259204865
-6.32633924484253	-6.82054853439331	-10.2001695632935	-0.132167264819145	-0.013028553687036	-0.138367936015129
-6.3277735710144	-6.82585525512695	-10.2112417221069	-0.13227279484272	-0.0129796508699656	-0.138494774699211
-6.32589149475098	-6.8218412399292	-10.2078647613525	-0.132237166166306	-0.0129947140812874	-0.138598933815956
-6.32549047470093	-6.82337617874146	-10.2035865783691	-0.132371708750725	-0.0129765272140503	-0.138710275292397
-6.32987451553345	-6.8198938369751	-10.2106370925903	-0.132338643074036	-0.0130513636395335	-0.138840153813362
-6.32845640182495	-6.82626628875732	-10.2044715881348	-0.132509604096413	-0.0129455206915736	-0.138907238841057
-6.32609605789185	-6.8191876411438	-10.2118787765503	-0.132447868585587	-0.0129928821697831	-0.139009311795235
-6.32358121871948	-6.81685543060303	-10.201226234436	-0.132629603147507	-0.0129541018977761	-0.139113947749138
-6.3285961151123	-6.81965112686157	-10.2092380523682	-0.132621467113495	-0.0130342179909348	-0.139267906546593
-6.32628440856934	-6.81455707550049	-10.2115726470947	-0.132537230849266	-0.0129780052229762	-0.139276683330536
-6.31517267227173	-6.80899620056152	-10.2034635543823	-0.132747307419777	-0.0130433570593596	-0.139398038387299
-6.31783819198608	-6.80569314956665	-10.2088594436646	-0.132773965597153	-0.0130397686734796	-0.139437705278397
-6.31696844100952	-6.80764579772949	-10.2110118865967	-0.132914245128632	-0.0129981124773622	-0.139568328857422
-6.31427049636841	-6.80191135406494	-10.2112054824829	-0.132743641734123	-0.0129746785387397	-0.139499261975288
-6.30488586425781	-6.79538249969482	-10.206148147583	-0.132933184504509	-0.0129668992012739	-0.139667451381683
-6.31204223632813	-6.79398250579834	-10.204363822937	-0.133007317781448	-0.0130463782697916	-0.139707058668137
-6.30884790420532	-6.79664134979248	-10.2083911895752	-0.133077174425125	-0.0128150014206767	-0.139761045575142
-6.30662441253662	-6.78945207595825	-10.2031259536743	-0.133010596036911	-0.0129881743341684	-0.139801278710365
-6.2980432510376	-6.78651189804077	-10.2042579650879	-0.133218720555305	-0.0129526229575276	-0.139862731099129
-6.30668544769287	-6.78374099731445	-10.2016086578369	-0.133148521184921	-0.0129572208970785	-0.139975607395172
-6.30583095550537	-6.79050731658936	-10.2044410705566	-0.133187040686607	-0.0127980588003993	-0.139981955289841
-6.2988133430481	-6.78224563598633	-10.2062978744507	-0.133212596178055	-0.0128456093370914	-0.140084907412529
-6.30102109909058	-6.78353309631348	-10.1958885192871	-0.133338272571564	-0.0127940811216831	-0.140110716223717
-6.30047559738159	-6.78441762924194	-10.2040586471558	-0.133246272802353	-0.0128295673057437	-0.140250459313393
-6.29956531524658	-6.78288412094116	-10.1984224319458	-0.133223414421082	-0.0127208800986409	-0.140160501003265
-6.29493236541748	-6.78259468078613	-10.2024965286255	-0.133416369557381	-0.0127452779561281	-0.140240579843521
-6.30208683013916	-6.77874040603638	-10.197865486145	-0.133288785815239	-0.0127006433904171	-0.140244990587234
-6.30225324630737	-6.78314542770386	-10.1970701217651	-0.133312880992889	-0.0127883898094296	-0.140361055731773
-6.30331039428711	-6.78544521331787	-10.2024984359741	-0.133294776082039	-0.0126808350905776	-0.140301421284676
-6.29443693161011	-6.78041744232178	-10.1943445205688	-0.133424028754234	-0.0127397403120995	-0.140363857150078
-6.30435466766357	-6.78070640563965	-10.1991949081421	-0.133314296603203	-0.0127149578183889	-0.140349835157394
-6.30066442489624	-6.78262042999268	-10.1982307434082	-0.133385434746742	-0.0126860477030277	-0.14047272503376
-6.30218076705933	-6.7794771194458	-10.1954679489136	-0.133342817425728	-0.0127019640058279	-0.140428468585014
-6.29641771316528	-6.77763700485229	-10.1971912384033	-0.133487835526466	-0.0127242924645543	-0.140445560216904
-6.30643796920776	-6.7776050567627	-10.1918859481812	-0.133400306105614	-0.0128462594002485	-0.140512362122536
-6.30329656600952	-6.78296375274658	-10.1915636062622	-0.133419841527939	-0.0127004152163863	-0.140500709414482
-6.29730558395386	-6.77449178695679	-10.1867380142212	-0.133525386452675	-0.0128638995811343	-0.140611112117767
-6.30918312072754	-6.77641439437866	-10.1826705932617	-0.13341960310936	-0.0129225663840771	-0.140515223145485
-6.30328893661499	-6.77863788604736	-10.1913757324219	-0.133553639054298	-0.0128780249506235	-0.140527293086052
-6.30755519866943	-6.77799844741821	-10.185188293457	-0.133334413170815	-0.0129857547581196	-0.140582695603371
-6.30512285232544	-6.78185749053955	-10.1808786392212	-0.133631870150566	-0.0129235368221998	-0.140629172325134
-6.31491756439209	-6.77739715576172	-10.189998626709	-0.133415803313255	-0.0130443973466754	-0.140615612268448
-6.31305170059204	-6.78223943710327	-10.1849136352539	-0.133500978350639	-0.0130442958325148	-0.140590220689774
-6.31483602523804	-6.78453636169434	-10.1868286132813	-0.133499398827553	-0.0132015710696578	-0.140610098838806
-6.3200216293335	-6.78221940994263	-10.1905660629272	-0.133416905999184	-0.0132717713713646	-0.140648037195206
-6.31883668899536	-6.78628730773926	-10.1824951171875	-0.133479401469231	-0.013385689817369	-0.140765577554703
-6.32682371139526	-6.79040861129761	-10.1911001205444	-0.133360013365746	-0.013423522002995	-0.140690818428993
-6.32821750640869	-6.79218482971191	-10.1968555450439	-0.13353705406189	-0.0134913586080074	-0.14082470536232
-6.33671188354492	-6.79169988632202	-10.1940994262695	-0.133373573422432	-0.0136536192148924	-0.140796825289726
-6.33735418319702	-6.7971887588501	-10.1970252990723	-0.133525624871254	-0.0137040503323078	-0.140922233462334
-6.34605264663696	-6.79717683792114	-10.197678565979	-0.133441254496574	-0.0138551760464907	-0.140948116779327
-6.34956455230713	-6.80095911026001	-10.2059259414673	-0.133524239063263	-0.0139017747715116	-0.14101254940033
-6.35656118392944	-6.80058479309082	-10.197322845459	-0.133460521697998	-0.0141077879816294	-0.141145884990692
-6.36004829406738	-6.80411005020142	-10.2011651992798	-0.133597195148468	-0.0140862036496401	-0.141153782606125
-6.36546945571899	-6.80369520187378	-10.2024793624878	-0.133457839488983	-0.0142522864043713	-0.141282588243484
-6.36722898483276	-6.80664300918579	-10.2063894271851	-0.133606553077698	-0.0143605563789606	-0.141306027770042
-6.37513637542725	-6.8058762550354	-10.2052698135376	-0.133568108081818	-0.0145172802731395	-0.141464442014694
-6.37719345092773	-6.81135559082031	-10.2088832855225	-0.133718639612198	-0.0145645337179303	-0.141469702124596
-6.38285350799561	-6.8060154914856	-10.210865020752	-0.133613064885139	-0.0147380148991942	-0.141575530171394
-6.38752412796021	-6.80728721618652	-10.2073278427124	-0.133666560053825	-0.0147659573704004	-0.141587242484093
-6.38738346099854	-6.81186771392822	-10.2058134078979	-0.133803844451904	-0.0149517087265849	-0.1417036652565
-6.39569997787476	-6.81358337402344	-10.2147636413574	-0.133668541908264	-0.0149906948208809	-0.141692161560059
-6.39231204986572	-6.81635808944702	-10.2181491851807	-0.133813098073006	-0.0150665529072285	-0.141752228140831
-6.40144824981689	-6.81286430358887	-10.2183198928833	-0.13377320766449	-0.0152145242318511	-0.14172026515007
-6.40178251266479	-6.82186555862427	-10.213508605957	-0.133853524923325	-0.0152061730623245	-0.14182385802269
-6.40751171112061	-6.8172664642334	-10.2272882461548	-0.133711487054825	-0.0153232766315341	-0.141777649521828
-6.4061017036438	-6.82056140899658	-10.2243814468384	-0.13389478623867	-0.0153729831799865	-0.141827166080475
-6.4080228805542	-6.81848907470703	-10.2215538024902	-0.133854135870934	-0.0155746750533581	-0.141894966363907
-6.41187286376953	-6.82957029342651	-10.2305669784546	-0.133837386965752	-0.0154934814199805	-0.141945451498032
-6.41127347946167	-6.82281398773193	-10.2283334732056	-0.133876353502274	-0.0155912796035409	-0.141952022910118
-6.41442346572876	-6.82396602630615	-10.2216663360596	-0.133950501680374	-0.0156273264437914	-0.141849771142006
-6.41372728347778	-6.82498264312744	-10.2235193252563	-0.133999422192574	-0.0156985595822334	-0.141991838812828
-6.41969537734985	-6.82626104354858	-10.2214155197144	-0.133939936757088	-0.0155864059925079	-0.141909211874008
-6.40899848937988	-6.82267427444458	-10.2186841964722	-0.134096011519432	-0.0155839249491692	-0.141887724399567
-6.41584348678589	-6.81864738464355	-10.2175731658936	-0.134112328290939	-0.0157280489802361	-0.141864761710167
-6.41186714172363	-6.82570171356201	-10.2104835510254	-0.134119674563408	-0.0155738331377506	-0.141752883791924
-6.40499448776245	-6.81722927093506	-10.2107582092285	-0.134231090545654	-0.0156413484364748	-0.141673445701599
-6.40677738189697	-6.81824541091919	-10.2032985687256	-0.134238377213478	-0.0156277623027563	-0.141566470265388
-6.40610408782959	-6.81904458999634	-10.2066984176636	-0.134233951568604	-0.0156018426641822	-0.141552329063416
-6.40414762496948	-6.81524276733398	-10.2042045593262	-0.134204506874084	-0.0154972970485687	-0.14136116206646
-6.39403629302979	-6.81337356567383	-10.1914262771606	-0.134329557418823	-0.0155885359272361	-0.141341611742973
-6.39944791793823	-6.81241178512573	-10.1910400390625	-0.134317919611931	-0.0156064927577972	-0.141239434480667
-6.39378690719604	-6.81677722930908	-10.1911392211914	-0.134393632411957	-0.0155184846371412	-0.141211584210396
-6.39222002029419	-6.81196689605713	-10.1899938583374	-0.134309455752373	-0.0154443280771375	-0.141020223498344
-6.3847827911377	-6.80920267105103	-10.1799545288086	-0.13446244597435	-0.015469086356461	-0.141012519598007
-6.39042901992798	-6.81203746795654	-10.1756620407104	-0.134395152330399	-0.0154819684103131	-0.140885904431343
-6.38765716552734	-6.81459522247314	-10.179160118103	-0.13442650437355	-0.0153064373880625	-0.140827044844627
-6.38181638717651	-6.80910539627075	-10.1702299118042	-0.134462207555771	-0.0153948664665222	-0.1407410800457
-6.38196563720703	-6.8112268447876	-10.1647682189941	-0.134561464190483	-0.0153630524873734	-0.140585720539093
-6.38579320907593	-6.8126654624939	-10.1628379821777	-0.134433180093765	-0.0153650352731347	-0.140555754303932
-6.38270139694214	-6.81679487228394	-10.1566047668457	-0.134466394782066	-0.0152532076463103	-0.140424147248268
-6.37568998336792	-6.81279039382935	-10.1544494628906	-0.134537875652313	-0.0153450956568122	-0.140314370393753
-6.38436651229858	-6.81550168991089	-10.152645111084	-0.134484097361565	-0.0152929527685046	-0.140174701809883
-6.38282871246338	-6.81948328018188	-10.1463260650635	-0.134491354227066	-0.0152613846585155	-0.140131756663322
-6.38291072845459	-6.81680297851563	-10.1423654556274	-0.134421095252037	-0.0152181386947632	-0.139965578913689
-6.37788248062134	-6.81876564025879	-10.1434907913208	-0.13461372256279	-0.0152363497763872	-0.139940395951271
-6.38738918304443	-6.81710290908813	-10.1391506195068	-0.134435370564461	-0.0152025735005736	-0.139856219291687
-6.3841495513916	-6.8245415687561	-10.1357803344727	-0.134547203779221	-0.0152660086750984	-0.139864191412926
-6.3899564743042	-6.82149314880371	-10.1337862014771	-0.134396731853485	-0.0151665974408388	-0.139741212129593
-6.38372135162354	-6.82401323318481	-10.1297483444214	-0.134559750556946	-0.015255575068295	-0.139829561114311
-6.39648008346558	-6.8283805847168	-10.1313514709473	-0.134531527757645	-0.0152396596968174	-0.139757379889488
-6.39324188232422	-6.83203887939453	-10.1263074874878	-0.134474396705627	-0.015208906494081	-0.139810517430305
-6.39803314208984	-6.82861471176147	-10.120662689209	-0.134400889277458	-0.0152249233797193	-0.139697134494781
-6.38955020904541	-6.83100414276123	-10.1196031570435	-0.134555324912071	-0.0152409989386797	-0.139748841524124
-6.40421104431152	-6.83314275741577	-10.1110172271729	-0.134495630860329	-0.0152887105941772	-0.139698922634125
-6.40414810180664	-6.8371262550354	-10.1177196502686	-0.134543165564537	-0.0150930332019925	-0.139701634645462
-6.40595817565918	-6.8365216255188	-10.1123504638672	-0.134449511766434	-0.0151761258020997	-0.139620304107666
-6.40149307250977	-6.8388295173645	-10.1081638336182	-0.134619638323784	-0.0151958409696817	-0.139619901776314
-6.41261005401611	-6.84019231796265	-10.1056537628174	-0.134420648217201	-0.0152427172288299	-0.13966429233551
-6.41363143920898	-6.84747695922852	-10.0999593734741	-0.134524703025818	-0.0150962937623262	-0.139595553278923
-6.41596603393555	-6.84315633773804	-10.1005535125732	-0.134463623166084	-0.0151198413223028	-0.13964669406414
-6.41679763793945	-6.84749698638916	-10.0907554626465	-0.134529620409012	-0.0151241738349199	-0.139627307653427
-6.42405891418457	-6.84816455841064	-10.0984516143799	-0.134498953819275	-0.0152092231437564	-0.139677092432976
-6.42909240722656	-6.85488748550415	-10.08460521698	-0.134400948882103	-0.0149994688108563	-0.139669135212898
-6.42704057693481	-6.85303401947021	-10.0891199111938	-0.134497910737991	-0.0150870326906443	-0.139691486954689
-6.43682861328125	-6.85665512084961	-10.0807991027832	-0.134501278400421	-0.0150699354708195	-0.139702647924423
-6.43699169158936	-6.86462497711182	-10.0774745941162	-0.134511381387711	-0.0150751834735274	-0.139731615781784
-6.4408130645752	-6.86211538314819	-10.079644203186	-0.134376510977745	-0.0150781013071537	-0.139668732881546
-6.44321918487549	-6.86548376083374	-10.0724468231201	-0.134480640292168	-0.0149482330307364	-0.13972395658493
-6.45318794250488	-6.86916017532349	-10.0811700820923	-0.13440977036953	-0.0150956166908145	-0.13977675139904
-6.45563554763794	-6.87506771087646	-10.0756359100342	-0.134392380714417	-0.0150333242490888	-0.139736980199814
-6.45541858673096	-6.87087297439575	-10.0651159286499	-0.134427711367607	-0.0151205668225884	-0.139828681945801
-6.4683632850647	-6.87647151947021	-10.068772315979	-0.134446486830711	-0.0149996690452099	-0.139754191040993
-6.47114324569702	-6.87954092025757	-10.0710105895996	-0.134425684809685	-0.0150666404515505	-0.139882490038872
-6.4736180305481	-6.88044500350952	-10.0592164993286	-0.13432265818119	-0.0150635512545705	-0.139831602573395
-6.47541904449463	-6.8799524307251	-10.0660276412964	-0.13449689745903	-0.0150223802775145	-0.139942094683647
-6.48347330093384	-6.88186025619507	-10.05908203125	-0.134374663233757	-0.0151006495580077	-0.13988271355629
-6.48339509963989	-6.88920068740845	-10.0589141845703	-0.134469792246819	-0.0151101378723979	-0.139914393424988
-6.48826551437378	-6.88419103622437	-10.0531454086304	-0.134449109435081	-0.0151291722431779	-0.139889076352119
-6.48915719985962	-6.88738059997559	-10.0487127304077	-0.13457353413105	-0.0150711825117469	-0.139913409948349
-6.49926853179932	-6.88403987884521	-10.0542602539063	-0.134378924965858	-0.0151034202426672	-0.139828100800514
-6.49287700653076	-6.89562559127808	-10.0474767684937	-0.134503811597824	-0.01507459115237	-0.139890402555466
-6.49736785888672	-6.88964748382568	-10.0475873947144	-0.134365186095238	-0.015072226524353	-0.139849334955215
-6.4951343536377	-6.89496088027954	-10.0417633056641	-0.134566262364388	-0.0150348832830787	-0.139833703637123
-6.50498008728027	-6.89289140701294	-10.0456981658936	-0.134330317378044	-0.0150779532268643	-0.139813378453255
-6.50189447402954	-6.89737367630005	-10.0391311645508	-0.134392991662025	-0.0150312539190054	-0.139772161841393
-6.5009069442749	-6.89667749404907	-10.0356721878052	-0.134401306509972	-0.01507075317204	-0.139723420143127
-6.50961112976074	-6.89981460571289	-10.0371065139771	-0.134440213441849	-0.0148561000823975	-0.139700412750244
-6.50671529769897	-6.89878177642822	-10.0342121124268	-0.134450003504753	-0.0150310657918453	-0.139716058969498
-6.51048851013184	-6.90419054031372	-10.0323095321655	-0.134419843554497	-0.0149907441809773	-0.139666691422462
-6.5057315826416	-6.90314912796021	-10.029203414917	-0.134493172168732	-0.0149807054549456	-0.139732390642166
-6.52094125747681	-6.90815162658691	-10.0280828475952	-0.134330704808235	-0.0148900765925646	-0.139661312103271
-6.51516008377075	-6.90997171401978	-10.0341453552246	-0.134462043642998	-0.0149856423959136	-0.139757037162781
-6.51706695556641	-6.91075134277344	-10.0234203338623	-0.134395837783813	-0.0149156441912055	-0.139732852578163
-6.51529216766357	-6.90983581542969	-10.0348138809204	-0.134556472301483	-0.014968222938478	-0.139845967292786
-6.52601957321167	-6.90872669219971	-10.0289030075073	-0.13453072309494	-0.0149021632969379	-0.13983391225338
-6.5230450630188	-6.91619300842285	-10.0293140411377	-0.134548738598824	-0.0149238901212811	-0.139900505542755
-6.52552366256714	-6.91100931167603	-10.0241460800171	-0.134440258145332	-0.0149266868829727	-0.139924764633179
-6.52266979217529	-6.91144943237305	-10.0309648513794	-0.134596675634384	-0.01493273768574	-0.139983862638474
-6.53082036972046	-6.90760564804077	-10.0324573516846	-0.13445882499218	-0.0149109167978168	-0.13992477953434
-6.52649450302124	-6.91637897491455	-10.0332918167114	-0.134535819292068	-0.0149002522230148	-0.139866232872009
-6.52279329299927	-6.90887355804443	-10.037163734436	-0.134376421570778	-0.0149844521656632	-0.139785721898079
-6.52002191543579	-6.91143465042114	-10.0354804992676	-0.13454981148243	-0.0150199104100466	-0.139757215976715
-6.52237272262573	-6.90592098236084	-10.0433101654053	-0.134281858801842	-0.0151302581652999	-0.139607980847359
-6.51776218414307	-6.91320657730103	-10.0431051254272	-0.134466677904129	-0.0151890134438872	-0.139613747596741
-6.51642942428589	-6.90546417236328	-10.0479621887207	-0.134360149502754	-0.0152199119329453	-0.139532744884491
-6.51595258712769	-6.90804290771484	-10.0469379425049	-0.134453520178795	-0.0152128115296364	-0.139494121074677
-6.52138137817383	-6.9078631401062	-10.047926902771	-0.134268328547478	-0.0154492575675249	-0.139495581388474
-6.51826858520508	-6.91252422332764	-10.0543947219849	-0.134268328547478	-0.0152901588007808	-0.139419466257095
-6.51176595687866	-6.90877246856689	-10.0503282546997	-0.134292259812355	-0.0155011732131243	-0.139449909329414
-6.51870489120483	-6.91243410110474	-10.0522394180298	-0.134372383356094	-0.015444596298039	-0.139288648962975
-6.51983690261841	-6.90947723388672	-10.0630483627319	-0.134223461151123	-0.0156535468995571	-0.139386847615242
-6.51873159408569	-6.91571426391602	-10.0587501525879	-0.134178414940834	-0.0155898574739695	-0.139254257082939
-6.51440382003784	-6.90997552871704	-10.0559825897217	-0.134283259510994	-0.0156934913247824	-0.13936448097229
-6.5257420539856	-6.9117603302002	-10.0607166290283	-0.134167894721031	-0.0157327223569155	-0.139280825853348
-6.52531385421753	-6.91304159164429	-10.0665988922119	-0.134141698479652	-0.0157631002366543	-0.13935598731041
-6.52745294570923	-6.91744613647461	-10.0552291870117	-0.134085416793823	-0.0158125255256891	-0.139370918273926
-6.5215630531311	-6.91771173477173	-10.06849193573	-0.134223073720932	-0.0158877242356539	-0.139391496777534
-6.53202199935913	-6.91814422607422	-10.061562538147	-0.134108319878578	-0.0158221982419491	-0.139378175139427
-6.5320086479187	-6.92065572738647	-10.0709676742554	-0.13400574028492	-0.0159484297037125	-0.139488309621811
-6.53693342208862	-6.92399120330811	-10.0660791397095	-0.133967682719231	-0.0157990530133247	-0.139439836144447
-6.53491306304932	-6.92250776290894	-10.0724935531616	-0.133923321962357	-0.0159309953451157	-0.139514267444611
-6.5361328125	-6.9271092414856	-10.0656633377075	-0.134061723947525	-0.0158362481743097	-0.139543935656548
-6.54217863082886	-6.92594242095947	-10.0701723098755	-0.133829474449158	-0.015942407771945	-0.139603331685066
-6.5424747467041	-6.93370008468628	-10.0710287094116	-0.133912935853004	-0.0157498922199011	-0.139630734920502
-6.54299449920654	-6.92914915084839	-10.0697774887085	-0.133741334080696	-0.0157861784100533	-0.139645650982857
-6.54326391220093	-6.92825174331665	-10.0682077407837	-0.133829399943352	-0.0155982477590442	-0.139666259288788
-6.55179357528687	-6.93021488189697	-10.0672779083252	-0.133725985884666	-0.0156390201300383	-0.139651924371719
-6.54952621459961	-6.94006109237671	-10.0654020309448	-0.133773133158684	-0.0154765285551548	-0.139690741896629
-6.55269384384155	-6.93615341186523	-10.0687770843506	-0.133564382791519	-0.0154368923977017	-0.139665096998215
-6.54964399337769	-6.93598175048828	-10.072304725647	-0.133742600679398	-0.0153280077502131	-0.139680415391922
-6.55244398117065	-6.93659019470215	-10.0656414031982	-0.133528664708138	-0.0153098981827497	-0.139721930027008
-6.5517725944519	-6.94122838973999	-10.0706205368042	-0.133653551340103	-0.0151130715385079	-0.139769524335861
-6.55833959579468	-6.93891525268555	-10.0683526992798	-0.133458033204079	-0.0150922890752554	-0.139746785163879
-6.55292558670044	-6.94053363800049	-10.073052406311	-0.133592620491982	-0.0149712283164263	-0.139814406633377
-6.55931949615479	-6.94029951095581	-10.0670032501221	-0.133460655808449	-0.0148885771632195	-0.139755681157112
-6.55464363098145	-6.94365835189819	-10.073205947876	-0.133543446660042	-0.0147612690925598	-0.139825433492661
-6.55485391616821	-6.94213628768921	-10.0650911331177	-0.133279606699944	-0.0146835818886757	-0.139818623661995
-6.55186223983765	-6.94103288650513	-10.0793352127075	-0.133406788110733	-0.0145416734740138	-0.139806777238846
-6.55929327011108	-6.94008779525757	-10.0686616897583	-0.133241087198257	-0.0143750356510282	-0.139805287122726
-6.55251407623291	-6.94239187240601	-10.0766773223877	-0.133314803242683	-0.0142835965380073	-0.139736026525497
-6.54712963104248	-6.94107055664063	-10.0708570480347	-0.133179306983948	-0.0142324166372418	-0.139707684516907
-6.54533052444458	-6.94079113006592	-10.0806074142456	-0.133192121982574	-0.0139870652928948	-0.139656022191048
-6.54963445663452	-6.93666076660156	-10.0858860015869	-0.132981404662132	-0.0139615647494793	-0.139619052410126
-6.54083919525146	-6.94309282302856	-10.086706161499	-0.132942259311676	-0.0138005139306188	-0.139580324292183
-6.5389461517334	-6.9364538192749	-10.0895462036133	-0.132630065083504	-0.0136347999796271	-0.13949453830719
-6.53076457977295	-6.9353199005127	-10.1049098968506	-0.132685974240303	-0.0134746115654707	-0.139416351914406
-6.53693246841431	-6.93599224090576	-10.1038455963135	-0.132339924573898	-0.0132653787732124	-0.139291614294052
-6.53100490570068	-6.94117116928101	-10.1109142303467	-0.132180020213127	-0.0130363954231143	-0.139229759573936
-6.52864360809326	-6.9340705871582	-10.1169919967651	-0.13183169066906	-0.0127477524802089	-0.138975888490677
-6.51699209213257	-6.94008302688599	-10.1188049316406	-0.131846517324448	-0.0125310877338052	-0.1388840675354
-6.51914501190186	-6.94226503372192	-10.1266260147095	-0.131451398134232	-0.0123383309692144	-0.138620764017105
-6.5116753578186	-6.94980049133301	-10.1335535049438	-0.131361097097397	-0.0119386510923505	-0.138534352183342
-6.50430679321289	-6.94986057281494	-10.1399450302124	-0.131108120083809	-0.0117742046713829	-0.138282999396324
-6.49267768859863	-6.95289468765259	-10.1441287994385	-0.13111600279808	-0.0115028936415911	-0.138165354728699
-6.4936671257019	-6.95733785629272	-10.1411018371582	-0.13081331551075	-0.0114109236747026	-0.138018727302551
-6.4843921661377	-6.96358776092529	-10.1546192169189	-0.130783244967461	-0.0110468752682209	-0.137896850705147
-6.47918033599854	-6.96283435821533	-10.1572380065918	-0.130546733736992	-0.0108972797170281	-0.13773101568222
-6.46609449386597	-6.96015119552612	-10.1549081802368	-0.130539149045944	-0.0106534194201231	-0.137596562504768
-6.46971130371094	-6.95944118499756	-10.1569919586182	-0.130295544862747	-0.0105282980948687	-0.137433126568794
-6.46504878997803	-6.96372699737549	-10.1680736541748	-0.130243301391602	-0.0101496027782559	-0.137256249785423
-6.45660495758057	-6.95826101303101	-10.1715183258057	-0.129943042993546	-0.00998329930007458	-0.137091964483261
-6.44586038589478	-6.95571994781494	-10.1773557662964	-0.130011156201363	-0.00969670154154301	-0.136904135346413
-6.44695377349854	-6.94986391067505	-10.1775398254395	-0.129841431975365	-0.00953639484941959	-0.136715665459633
-6.44167852401733	-6.95736646652222	-10.1890277862549	-0.129748284816742	-0.00924396049231291	-0.136519834399223
-6.43907880783081	-6.95209693908691	-10.1912326812744	-0.129415795207024	-0.00901933945715427	-0.13627402484417
-6.42638874053955	-6.95306491851807	-10.1975736618042	-0.129558578133583	-0.00874160323292017	-0.136052876710892
-6.4264874458313	-6.95304012298584	-10.2004880905151	-0.12936607003212	-0.0086055425927043	-0.135877400636673
-6.42311000823975	-6.95989799499512	-10.1950750350952	-0.129294440150261	-0.00819169823080301	-0.135725274682045
-6.41643905639648	-6.95457077026367	-10.2005558013916	-0.129058554768562	-0.0079628974199295	-0.135553538799286
-6.40468978881836	-6.95486736297607	-10.2069425582886	-0.129173770546913	-0.00758706079795957	-0.135366514325142
-6.40789890289307	-6.95422220230103	-10.1972799301147	-0.128985151648521	-0.00745087862014771	-0.135084569454193
-6.39769315719604	-6.96136665344238	-10.1972198486328	-0.129024863243103	-0.00704359449446201	-0.134940728545189
-6.39373397827148	-6.95847463607788	-10.2017765045166	-0.128856018185616	-0.00671248929575086	-0.134668231010437
-6.38321447372437	-6.95669794082642	-10.2053251266479	-0.128940969705582	-0.00629080925136805	-0.134405568242073
-6.37959003448486	-6.95411062240601	-10.1946744918823	-0.128873348236084	-0.00614605797454715	-0.134170919656754
-6.37070322036743	-6.95989418029785	-10.1914911270142	-0.12885320186615	-0.00562791805714369	-0.133894950151443
-6.3651647567749	-6.95130920410156	-10.1847763061523	-0.128721058368683	-0.00531155895441771	-0.133603185415268
-6.35215044021606	-6.95051097869873	-10.1887121200562	-0.128809317946434	-0.00487037329003215	-0.133298471570015
-6.34630870819092	-6.94867897033691	-10.1750726699829	-0.128778606653214	-0.00459894770756364	-0.13309907913208
-6.33351612091064	-6.95531845092773	-10.1727809906006	-0.128919184207916	-0.00417945859953761	-0.132745563983917
-6.32555913925171	-6.9473876953125	-10.1591882705688	-0.128849402070045	-0.00390859739854932	-0.132447645068169
-6.31608963012695	-6.94886922836304	-10.154185295105	-0.128936499357224	-0.00341194611974061	-0.132088482379913
-6.30570983886719	-6.94703483581543	-10.1407594680786	-0.128907889127731	-0.00309960870072246	-0.131846070289612
-6.29296493530273	-6.9510383605957	-10.1303186416626	-0.129068464040756	-0.00256600556895137	-0.131471514701843
-6.28704643249512	-6.94454145431519	-10.1215963363647	-0.12896916270256	-0.00224567181430757	-0.131161749362946
-6.27662515640259	-6.94373989105225	-10.1086683273315	-0.129118517041206	-0.00163137842901051	-0.130813121795654
-6.26756429672241	-6.94058418273926	-10.0999813079834	-0.129133760929108	-0.00123343768063933	-0.130465745925903
-6.25393486022949	-6.94141912460327	-10.0797414779663	-0.129286959767342	-0.00066140596754849	-0.130070075392723
-6.24161767959595	-6.93565845489502	-10.0678911209106	-0.129316538572311	-0.000296775891911238	-0.129689380526543
-6.23240566253662	-6.93323564529419	-10.0533361434937	-0.129336535930634	0.000215737934922799	-0.129296123981476
-6.22124195098877	-6.93304204940796	-10.0328893661499	-0.129518494009972	0.000631930364761502	-0.128917098045349
-6.21391868591309	-6.93310117721558	-10.0265598297119	-0.129523977637291	0.00123394629918039	-0.128487572073936
-6.19338941574097	-6.93283843994141	-10.0089979171753	-0.129746332764626	0.00163240625988692	-0.128111705183983
-6.1880841255188	-6.92573213577271	-9.99893569946289	-0.129701748490334	0.00213598157279193	-0.127650499343872
-6.17279529571533	-6.92223167419434	-9.98070430755615	-0.129890024662018	0.00257354415953159	-0.127417415380478
-6.16301965713501	-6.92437982559204	-9.96625995635986	-0.129998296499252	0.00307842087931931	-0.126887932419777
-6.1465802192688	-6.92121601104736	-9.95486259460449	-0.130121737718582	0.00356800365261734	-0.126601323485374
-6.14595746994019	-6.91567325592041	-9.93415451049805	-0.130187466740608	0.00406564818695188	-0.126158222556114
-6.12637424468994	-6.91435813903809	-9.92327213287354	-0.130403876304626	0.00448310375213623	-0.12581405043602
-6.1197304725647	-6.90459203720093	-9.89674758911133	-0.130466043949127	0.00499357562512159	-0.125554487109184
-6.11724615097046	-6.8983325958252	-9.88953018188477	-0.130701035261154	0.00562979420647025	-0.125226214528084
-6.10663032531738	-6.88897800445557	-9.86558818817139	-0.130765914916992	0.00600356655195355	-0.12492273747921
-6.0934362411499	-6.89237213134766	-9.85395431518555	-0.131118461489677	0.0065115331672132	-0.124563582241535
-6.08140993118286	-6.88442325592041	-9.83337593078613	-0.131188914179802	0.00695967581123114	-0.124230362474918
-6.07167053222656	-6.88015508651733	-9.81879615783691	-0.131393313407898	0.00766553170979023	-0.123939223587513
-6.06384897232056	-6.87252378463745	-9.80428504943848	-0.131570145487785	0.00810055714100599	-0.123618260025978
-6.05229234695435	-6.87006330490112	-9.77928447723389	-0.131715148687363	0.00877455994486809	-0.123337954282761
-6.03968000411987	-6.86637687683105	-9.76839923858643	-0.131953403353691	0.00931495893746614	-0.123068429529667
-6.03239965438843	-6.85516500473022	-9.74825954437256	-0.131964966654778	0.00987441278994083	-0.122726581990719
-6.0157527923584	-6.85295438766479	-9.71947765350342	-0.132312044501305	0.0104439491406083	-0.122572042047977
-6.00949859619141	-6.85205173492432	-9.70658302307129	-0.132343262434006	0.0110895521938801	-0.122218422591686
-5.99093961715698	-6.84351348876953	-9.69053745269775	-0.132601141929626	0.0116759315133095	-0.121987104415894
-5.97884654998779	-6.83585548400879	-9.6646671295166	-0.132737368345261	0.0120524428784847	-0.12173642963171
-5.97025918960571	-6.83937406539917	-9.65212631225586	-0.13293169438839	0.0127097209915519	-0.12147319316864
-5.95691680908203	-6.82730770111084	-9.63623237609863	-0.133085548877716	0.0132444044575095	-0.121290676295757
-5.94705152511597	-6.82246971130371	-9.61819267272949	-0.133282199501991	0.0137851117178798	-0.120931379497051
-5.93064403533936	-6.8211874961853	-9.60282230377197	-0.133498907089233	0.0142134819179773	-0.120800703763962
-5.92457103729248	-6.81695985794067	-9.58206653594971	-0.133430138230324	0.0148331569507718	-0.120544239878654
-5.90470457077026	-6.80746030807495	-9.56603813171387	-0.133768558502197	0.0153614990413189	-0.120344527065754
-5.90008068084717	-6.80125904083252	-9.54561519622803	-0.133784785866737	0.0157325863838196	-0.120193116366863
-5.88754367828369	-6.80319023132324	-9.53001022338867	-0.134015053510666	0.016335716471076	-0.119996957480907
-5.87472009658813	-6.79148769378662	-9.51959609985352	-0.134053602814674	0.0167171992361546	-0.119828194379807
-5.86051893234253	-6.78445339202881	-9.50299263000488	-0.134274140000343	0.0171172562986612	-0.119678653776646
-5.85665655136108	-6.7805962562561	-9.4920072555542	-0.134334072470665	0.0175306871533394	-0.119624443352222
-5.84487342834473	-6.7713794708252	-9.47547626495361	-0.134336814284325	0.0179458577185869	-0.119381256401539
-5.82725286483765	-6.76851511001587	-9.46719741821289	-0.134667322039604	0.0183279030025005	-0.119309946894646
-5.82807302474976	-6.76047706604004	-9.45867156982422	-0.134566217660904	0.0185531098395586	-0.119195580482483
-5.81553173065186	-6.75756883621216	-9.45325756072998	-0.134598642587662	0.0190394762903452	-0.11905675381422
-5.80130100250244	-6.74999332427979	-9.43604755401611	-0.134708791971207	0.0192592460662127	-0.118996120989323
-5.80557823181152	-6.7496657371521	-9.42860889434814	-0.13476200401783	0.0196634624153376	-0.11883232742548
-5.79125785827637	-6.74667692184448	-9.42497539520264	-0.134782209992409	0.0199521016329527	-0.118862181901932
-5.78726053237915	-6.74505519866943	-9.41236114501953	-0.134724855422974	0.0201772302389145	-0.118795596063137
-5.78035926818848	-6.74328899383545	-9.41173458099365	-0.13490341603756	0.020523251965642	-0.118708766996861
-5.78586053848267	-6.73951864242554	-9.39875411987305	-0.134745046496391	0.02076106518507	-0.118698462843895
-5.77319240570068	-6.74483108520508	-9.3936071395874	-0.134927436709404	0.0209794882684946	-0.118610642850399
-5.77242040634155	-6.7392463684082	-9.39487457275391	-0.134797900915146	0.0211408194154501	-0.118615381419659
-5.77459716796875	-6.73952293395996	-9.38473987579346	-0.134767532348633	0.0214740466326475	-0.118609234690666
-5.76888799667358	-6.74332523345947	-9.37521553039551	-0.134910821914673	0.021567739546299	-0.118621557950974
-5.77428865432739	-6.74554681777954	-9.37667846679688	-0.134714886546135	0.021837554872036	-0.118589915335178
-5.76746845245361	-6.74428081512451	-9.36623191833496	-0.134847208857536	0.0220164451748133	-0.11864361166954
-5.77303886413574	-6.74844264984131	-9.36390495300293	-0.134830683469772	0.0220342557877302	-0.118604965507984
-5.77491903305054	-6.75215148925781	-9.3666296005249	-0.134702622890472	0.0223219320178032	-0.118586912751198
-5.76794242858887	-6.75091361999512	-9.36149406433105	-0.134776651859283	0.0223667696118355	-0.118719927966595
-5.77780199050903	-6.75438690185547	-9.36063194274902	-0.1347426623106	0.0224434621632099	-0.118690200150013
-5.77948474884033	-6.76071166992188	-9.36591148376465	-0.134754344820976	0.0226846784353256	-0.118785068392754
-5.77880001068115	-6.75938653945923	-9.3553638458252	-0.134589269757271	0.0227215718477964	-0.118770472705364
-5.77911376953125	-6.76193761825562	-9.35626983642578	-0.134738236665726	0.0228380057960749	-0.118798226118088
-5.78569555282593	-6.7617712020874	-9.35860252380371	-0.134606584906578	0.0227797515690327	-0.118924610316753
-5.78830623626709	-6.77201843261719	-9.35263442993164	-0.13451974093914	0.0230055339634418	-0.11891758441925
-5.78411340713501	-6.76822423934937	-9.35495853424072	-0.134613871574402	0.0229286924004555	-0.119019754230976
-5.79590797424316	-6.77127885818481	-9.36044788360596	-0.134534046053886	0.0229478944092989	-0.119080804288387
-5.79235124588013	-6.78063917160034	-9.35833835601807	-0.134496048092842	0.0229624379426241	-0.119173042476177
-5.79692077636719	-6.77571439743042	-9.35827732086182	-0.134397402405739	0.0229874663054943	-0.119212858378887
-5.79912757873535	-6.77963542938232	-9.36451148986816	-0.134497627615929	0.0229337960481644	-0.119376718997955
-5.80411148071289	-6.77762651443481	-9.36682415008545	-0.134379729628563	0.0227636359632015	-0.119435697793961
-5.80758237838745	-6.78303623199463	-9.37049674987793	-0.134289443492889	0.0227916408330202	-0.119520224630833
-5.80700588226318	-6.78666591644287	-9.37707805633545	-0.134340450167656	0.0226923953741789	-0.119715712964535
-5.81530427932739	-6.78068065643311	-9.38319492340088	-0.134144365787506	0.0224726032465696	-0.119828172028065
-5.81650876998901	-6.78825950622559	-9.39030265808105	-0.134216234087944	0.0223942846059799	-0.120022870600224
-5.82015419006348	-6.78811740875244	-9.39698028564453	-0.134048223495483	0.0222005099058151	-0.120125822722912
-5.82507228851318	-6.78639984130859	-9.40644359588623	-0.134083956480026	0.0219855103641748	-0.120188303291798
-5.82981824874878	-6.78834056854248	-9.41616725921631	-0.133957847952843	0.0216416139155626	-0.120548725128174
-5.84002065658569	-6.79241847991943	-9.41836166381836	-0.133813515305519	0.0215256195515394	-0.120647743344307
-5.83936166763306	-6.79534769058228	-9.43693161010742	-0.133865728974342	0.021329378709197	-0.120823889970779
-5.85061883926392	-6.79689025878906	-9.43808937072754	-0.133743360638618	0.0210295170545578	-0.121082946658134
-5.85590648651123	-6.80286455154419	-9.45388031005859	-0.133568853139877	0.0208946894854307	-0.121224641799927
-5.85717296600342	-6.80198764801025	-9.46617984771729	-0.133629843592644	0.0206040162593126	-0.121478833258152
-5.87038421630859	-6.80514526367188	-9.47405529022217	-0.133481577038765	0.0203490722924471	-0.121668294072151
-5.8774847984314	-6.81228065490723	-9.47818851470947	-0.13338340818882	0.0201310813426971	-0.121973857283592
-5.88763761520386	-6.81300687789917	-9.49057769775391	-0.133149057626724	0.0198482256382704	-0.122048459947109
-5.88389110565186	-6.81616115570068	-9.49595928192139	-0.133369192481041	0.01957668364048	-0.122360199689865
-5.90302228927612	-6.81967496871948	-9.51546669006348	-0.133065760135651	0.0191016048192978	-0.122542947530746
-5.90492248535156	-6.82640933990479	-9.525559425354	-0.133072271943092	0.0190064311027527	-0.122850574553013
-5.90827083587646	-6.82299995422363	-9.53076839447021	-0.132882118225098	0.0185463279485703	-0.123042143881321
-5.91898155212402	-6.83083391189575	-9.54721450805664	-0.132894814014435	0.0183300897479057	-0.123226225376129
-5.92869758605957	-6.83210182189941	-9.56717586517334	-0.132697597146034	0.0179043598473072	-0.123545870184898
-5.93356657028198	-6.84006309509277	-9.57612800598145	-0.132548347115517	0.0175982546061277	-0.123708330094814
-5.93781852722168	-6.83827781677246	-9.59449481964111	-0.132549658417702	0.0171126816421747	-0.123976349830627
-5.95350646972656	-6.84360313415527	-9.60491752624512	-0.132320314645767	0.0168386977165937	-0.124149441719055
-5.9541220664978	-6.84906673431396	-9.62440395355225	-0.132323682308197	0.0164632424712181	-0.124363899230957
-5.96155786514282	-6.84806156158447	-9.63840293884277	-0.132059574127197	0.0160101223737001	-0.124600067734718
-5.97107458114624	-6.85576820373535	-9.64743328094482	-0.132004573941231	0.0157260615378618	-0.124769598245621
-5.98158979415894	-6.8547534942627	-9.66552829742432	-0.131863579154015	0.0152544835582376	-0.124975576996803
-5.9848108291626	-6.86272239685059	-9.67530345916748	-0.131800547242165	0.0149444798007607	-0.125151574611664
-5.9919490814209	-6.86595487594604	-9.70054626464844	-0.131724312901497	0.014558233320713	-0.125336572527885
-6.00513362884521	-6.86268281936646	-9.71022796630859	-0.131472617387772	0.014226084575057	-0.125428289175034
-6.01041078567505	-6.86989402770996	-9.71151828765869	-0.13152027130127	0.0137682696804404	-0.125730350613594
-6.01979303359985	-6.87401342391968	-9.73515701293945	-0.131332099437714	0.0134945902973413	-0.125805392861366
-6.02126264572144	-6.87686729431152	-9.74780464172363	-0.131364107131958	0.0131698148325086	-0.126026704907417
-6.0318865776062	-6.87731599807739	-9.75153255462646	-0.131164237856865	0.0127355698496103	-0.126192927360535
-6.03795289993286	-6.88426733016968	-9.76397895812988	-0.131247237324715	0.0124591970816255	-0.126405015587807
-6.04518699645996	-6.88288164138794	-9.772216796875	-0.131026804447174	0.0120897553861141	-0.12651652097702
-6.05202388763428	-6.88751077651978	-9.79121208190918	-0.131059288978577	0.0118225114420056	-0.126603364944458
-6.05511379241943	-6.88706970214844	-9.79554271697998	-0.13097108900547	0.0113166784867644	-0.126879528164864
-6.06507635116577	-6.89408016204834	-9.80664920806885	-0.130903080105782	0.0111071951687336	-0.12699656188488
-6.06900405883789	-6.89212322235107	-9.82038307189941	-0.130827873945236	0.0108027281239629	-0.127119705080986
-6.07582235336304	-6.89133453369141	-9.82219409942627	-0.130812153220177	0.0104504134505987	-0.12720051407814
-6.08011388778687	-6.8987398147583	-9.8358154296875	-0.130756825208664	0.0100322552025318	-0.127367705106735
-6.08545732498169	-6.89875411987305	-9.85018253326416	-0.130606085062027	0.00971321575343609	-0.127473369240761
-6.08658885955811	-6.89893960952759	-9.86063098907471	-0.130662620067596	0.0093589723110199	-0.127618670463562
-6.09766435623169	-6.89835214614868	-9.87405586242676	-0.13055095076561	0.00893987622112036	-0.127721920609474
-6.10314083099365	-6.9073691368103	-9.88620948791504	-0.130544438958168	0.00869233533740044	-0.12783570587635
-6.10561180114746	-6.90074634552002	-9.89578914642334	-0.13038843870163	0.00827757548540831	-0.127905279397964
-6.10993003845215	-6.90168952941895	-9.90159034729004	-0.130472049117088	0.00796383526176214	-0.127997726202011
-6.11807823181152	-6.90834617614746	-9.91023921966553	-0.130428284406662	0.00743602588772774	-0.128146097064018
-6.1250262260437	-6.91248607635498	-9.92850017547607	-0.130229264497757	0.00720789097249508	-0.12817195057869
-6.12244939804077	-6.9105339050293	-9.93666934967041	-0.130361214280128	0.00681647146120667	-0.128351002931595
-6.13597726821899	-6.91270971298218	-9.94122791290283	-0.13023217022419	0.00629963167011738	-0.128419950604439
-6.14192581176758	-6.92096662521362	-9.96389293670654	-0.130206704139709	0.00614669173955917	-0.128551334142685
-6.14351892471313	-6.91804647445679	-9.96315479278564	-0.130037322640419	0.00565827451646328	-0.128604903817177
-6.14563322067261	-6.92186307907104	-9.9856071472168	-0.130149617791176	0.00535387732088566	-0.128704383969307
-6.15695142745972	-6.92502927780151	-9.98592185974121	-0.130064561963081	0.00490088108927011	-0.128829747438431
-6.16405391693115	-6.93017244338989	-9.99035739898682	-0.129926919937134	0.00480732368305326	-0.128826513886452
-6.15979671478271	-6.92753028869629	-10.0029592514038	-0.130045607686043	0.00436076940968633	-0.128912672400475
-6.17194366455078	-6.9323673248291	-10.012752532959	-0.129975989460945	0.00406023859977722	-0.128984868526459
-6.17428541183472	-6.93673896789551	-10.019061088562	-0.129908561706543	0.00376943266019225	-0.129066318273544
-6.17877578735352	-6.93122529983521	-10.0205593109131	-0.12974326312542	0.00351477321237326	-0.129059508442879
-6.17558860778809	-6.93678760528564	-10.0249948501587	-0.129965826869011	0.00324448151513934	-0.129169970750809
-6.18835353851318	-6.93820714950562	-10.0371904373169	-0.129757508635521	0.00292677246034145	-0.129141747951508
-6.18718576431274	-6.94614744186401	-10.0382318496704	-0.129818141460419	0.00265531684271991	-0.129220768809319
-6.18944120407104	-6.94164848327637	-10.0417833328247	-0.129677727818489	0.00245556328445673	-0.129158988595009
-6.1893892288208	-6.94157266616821	-10.0430898666382	-0.129816651344299	0.00225922651588917	-0.129241526126862
-6.19898462295532	-6.94386148452759	-10.0506458282471	-0.12965427339077	0.00189378322102129	-0.129269391298294
-6.19726419448853	-6.94599390029907	-10.0635786056519	-0.129675015807152	0.00174255133606493	-0.129348903894424
-6.19894218444824	-6.93966913223267	-10.059720993042	-0.129497498273849	0.00152611453086138	-0.129290640354156
-6.1957859992981	-6.94271230697632	-10.0666618347168	-0.129664078354836	0.00141311052720994	-0.129300564527512
-6.20588493347168	-6.94038248062134	-10.0689296722412	-0.129498288035393	0.00112543569412082	-0.129326596856117
-6.20449733734131	-6.94786834716797	-10.0754528045654	-0.129493981599808	0.00113619421608746	-0.129328012466431
-6.20324659347534	-6.94240427017212	-10.0802383422852	-0.129371911287308	0.000937997712753713	-0.129358604550362
-6.19782066345215	-6.9427056312561	-10.0799131393433	-0.129526600241661	0.00074156851042062	-0.12929180264473
-6.20588111877441	-6.93990612030029	-10.0805349349976	-0.129330083727837	0.000611481314990669	-0.129341185092926
-6.20407295227051	-6.94713878631592	-10.0842704772949	-0.129230037331581	0.000672348716761917	-0.12927234172821
-6.19750022888184	-6.94338655471802	-10.0918674468994	-0.129329636693001	0.000441350042819977	-0.129268333315849
-6.20020341873169	-6.94345760345459	-10.0809364318848	-0.129175737500191	0.000422621058532968	-0.12917523086071
-6.19772624969482	-6.94975137710571	-10.0927705764771	-0.129067555069923	0.000371961737982929	-0.129208952188492
-6.19848918914795	-6.94502878189087	-10.0928468704224	-0.129004672169685	0.000386152096325532	-0.1291693598032
-6.18776226043701	-6.94602584838867	-10.0914478302002	-0.129094019532204	0.000312549760565162	-0.12919507920742
[truncated: 9,781 more rows]
