# Supplementary material for: Identification of Haptic Based Guiding Using Hard Reins
Source: PLoS One. 2015 Jul 22;10(7):e0132020. doi: 10.1371/journal.pone.0132020 (PMC4511788; doi:10.1371/journal.pone.0132020)
Supplement: S5 File — (ZIP) [file pone.0132020.s005.zip › Exp2_ForceData1/Subject1/path2/T1.csv]

Force X (N)	Force Y (N)	Force Z (N)	Torque X (N-m)	Torque Y (N-m)	Torque Z (N-m)	Frequency = 10000	Averaging Level = 16	F/T Serial Number = FT11772	Time Started = 19/02/2013 12:23:54
-4.08197450637817	-6.45194911956787	-6.23688936233521	-0.0462641157209873	0.0836003720760345	-0.0444091074168682
-4.08334255218506	-6.45207023620605	-6.23687171936035	-0.0463719367980957	0.0836669951677322	-0.0444948188960552
-4.07977771759033	-6.45226049423218	-6.23251533508301	-0.0465032309293747	0.0837263613939285	-0.0444958843290806
-4.08184242248535	-6.4539909362793	-6.22440385818481	-0.0466862916946411	0.0837856233119965	-0.0445200800895691
-4.07921314239502	-6.45421314239502	-6.2244086265564	-0.0466338545084	0.0838326513767242	-0.0444698147475719
-4.07636165618896	-6.45647048950195	-6.22069406509399	-0.0467219166457653	0.0838362798094749	-0.0446401350200176
-4.0811972618103	-6.45250797271729	-6.2219295501709	-0.0466399788856506	0.0839002355933189	-0.0445517040789127
-4.07161378860474	-6.45016574859619	-6.21020889282227	-0.046869445592165	0.0838259160518646	-0.0445966720581055
-4.07885313034058	-6.44989156723022	-6.22382879257202	-0.0465940907597542	0.083959586918354	-0.0446162074804306
-4.0671911239624	-6.44566249847412	-6.21923208236694	-0.0467675924301147	0.0838261395692825	-0.0446148924529552
-4.07840347290039	-6.45197343826294	-6.23002958297729	-0.0467546880245209	0.0838254615664482	-0.0447274781763554
-4.06945705413818	-6.44436645507813	-6.22180461883545	-0.0467354990541935	0.0838907063007355	-0.0446133613586426
-4.06696939468384	-6.44261264801025	-6.23528909683228	-0.0466775447130203	0.0837666243314743	-0.0446788929402828
-4.06643676757813	-6.4431471824646	-6.23270034790039	-0.0467225573956966	0.0836498066782951	-0.0446774065494537
-4.06369876861572	-6.44106149673462	-6.2302360534668	-0.0468946509063244	0.0835802257061005	-0.0446371808648109
-4.06478548049927	-6.43731498718262	-6.23563194274902	-0.0468065179884434	0.0836308225989342	-0.0445807166397572
-4.06018304824829	-6.43637228012085	-6.22983694076538	-0.0469281561672688	0.0835710242390633	-0.0445767603814602
-4.06134557723999	-6.43684244155884	-6.23581457138062	-0.0468697510659695	0.0836740583181381	-0.0445605665445328
-4.05466938018799	-6.43047094345093	-6.22263383865356	-0.0470324344933033	0.0835391581058502	-0.0445570200681686
-4.0636830329895	-6.43118524551392	-6.23519229888916	-0.0469378717243671	0.0836009308695793	-0.0445592179894447
-4.05310344696045	-6.42686462402344	-6.22288846969604	-0.0470068901777267	0.08352380245924	-0.0445011593401432
-4.06164026260376	-6.43344926834106	-6.22335624694824	-0.0472074560821056	0.0836170315742493	-0.0445295982062817
-4.05609512329102	-6.42635250091553	-6.22865343093872	-0.047036487609148	0.0835361033678055	-0.0445399843156338
-4.05744743347168	-6.42972946166992	-6.22293567657471	-0.047170415520668	0.0835289806127548	-0.0445697866380215
-4.05918645858765	-6.43225288391113	-6.2241849899292	-0.0471207201480865	0.0836990103125572	-0.0445874966681004
-4.05495691299438	-6.43013525009155	-6.21148586273193	-0.0472927317023277	0.0835265815258026	-0.0445430986583233
-4.05876445770264	-6.42848539352417	-6.22645282745361	-0.0471063852310181	0.0836682468652725	-0.0446175448596478
-4.05323362350464	-6.43034887313843	-6.21636581420898	-0.0472347103059292	0.0835903659462929	-0.0446345582604408
-4.05994367599487	-6.43330430984497	-6.21379613876343	-0.0472017303109169	0.0836167261004448	-0.0445588976144791
-4.05566501617432	-6.42988252639771	-6.21695613861084	-0.0472737029194832	0.0835844129323959	-0.0446396954357624
-4.05808734893799	-6.4306640625	-6.21377372741699	-0.0471362322568893	0.083563819527626	-0.0446017421782017
-4.05370330810547	-6.42964935302734	-6.21452522277832	-0.0473330430686474	0.0834643840789795	-0.0445755943655968
-4.06365346908569	-6.43515157699585	-6.21960878372192	-0.0471818782389164	0.0834747105836868	-0.0446200259029865
-4.05336236953735	-6.43117427825928	-6.20750093460083	-0.047280091792345	0.0833875685930252	-0.0445752702653408
-4.06539440155029	-6.43372583389282	-6.21408081054688	-0.0473006293177605	0.0832914337515831	-0.0447018295526505
-4.06030368804932	-6.43349552154541	-6.2147798538208	-0.0472120493650436	0.0832040458917618	-0.0446146242320538
-4.06015253067017	-6.43560552597046	-6.21431922912598	-0.0472747944295406	0.0830876082181931	-0.0446426272392273
-4.06553554534912	-6.43427085876465	-6.2205982208252	-0.0472004674375057	0.0830031260848045	-0.0446797013282776
-4.06328344345093	-6.43628072738647	-6.21353387832642	-0.047232273966074	0.0827872380614281	-0.0446699224412441
-4.05995416641235	-6.4369330406189	-6.22690153121948	-0.0471477992832661	0.0826849713921547	-0.0446517132222652
-4.06469345092773	-6.4396448135376	-6.22686147689819	-0.0471905544400215	0.082576110959053	-0.0447232462465763
-4.06394052505493	-6.44000387191772	-6.22392988204956	-0.0471225529909134	0.0825473070144653	-0.044719971716404
-4.06359052658081	-6.4363112449646	-6.21935176849365	-0.047162052243948	0.0823021829128265	-0.0447590053081512
-4.06765604019165	-6.44237804412842	-6.22773218154907	-0.0471142865717411	0.0823907628655434	-0.044727448374033
-4.06387519836426	-6.44151449203491	-6.21972703933716	-0.0472295358777046	0.0821910426020622	-0.0448227524757385
-4.07019472122192	-6.44524669647217	-6.22270107269287	-0.0471342168748379	0.0821734964847565	-0.0448597222566605
-4.06562471389771	-6.44694852828979	-6.21801137924194	-0.0472333393990994	0.0820358991622925	-0.0448955781757832
-4.07095193862915	-6.45209169387817	-6.23053503036499	-0.0472101122140884	0.0820305347442627	-0.0449310429394245
-4.06652736663818	-6.44990968704224	-6.22118043899536	-0.0473395735025406	0.0818547457456589	-0.0449611619114876
-4.07552528381348	-6.45596694946289	-6.22426986694336	-0.047210693359375	0.0819545164704323	-0.0449768900871277
-4.07027816772461	-6.45208024978638	-6.22123622894287	-0.0474412478506565	0.0817193388938904	-0.0451273396611214
-4.07966375350952	-6.46103239059448	-6.22438335418701	-0.0474374368786812	0.0817756801843643	-0.0451429337263107
-4.07138347625732	-6.45362567901611	-6.22129964828491	-0.0474368594586849	0.0816407203674316	-0.0451979041099548
-4.07888555526733	-6.46003389358521	-6.21953058242798	-0.0474257096648216	0.0815488398075104	-0.0453035198152065
-4.07910346984863	-6.45993566513062	-6.2195987701416	-0.0474620349705219	0.0815288498997688	-0.0453814342617989
-4.08206558227539	-6.46261501312256	-6.21267461776733	-0.0475818142294884	0.0814202055335045	-0.045455988496542
-4.08466625213623	-6.46363210678101	-6.22520160675049	-0.0475500598549843	0.0814153552055359	-0.045570582151413
-4.08840036392212	-6.46598625183105	-6.22172117233276	-0.0477045141160488	0.0813045129179955	-0.0456886477768421
-4.09289503097534	-6.46902084350586	-6.22340297698975	-0.0476670116186142	0.0812571868300438	-0.045724630355835
-4.09299039840698	-6.46913814544678	-6.22719764709473	-0.0477653257548809	0.0811286792159081	-0.0459022372961044
-4.10192203521729	-6.47114658355713	-6.22298288345337	-0.0476110354065895	0.0811203494668007	-0.0459731109440327
-4.09820318222046	-6.47089147567749	-6.21380233764648	-0.0478638634085655	0.0809172093868256	-0.0460877679288387
-4.1096305847168	-6.4789719581604	-6.22943925857544	-0.0477361753582954	0.0809642225503922	-0.046261765062809
-4.10598230361938	-6.47044134140015	-6.21964311599731	-0.0478096418082714	0.0807963609695435	-0.0463344343006611
-4.11611700057983	-6.47908973693848	-6.22494459152222	-0.047816127538681	0.0807187333703041	-0.0465230606496334
-4.11531829833984	-6.47848033905029	-6.22966289520264	-0.047803420573473	0.0806709676980972	-0.0464996658265591
-4.12294912338257	-6.48209238052368	-6.23152732849121	-0.0476892665028572	0.0806267932057381	-0.0466721691191196
-4.12274646759033	-6.48279762268066	-6.23348236083984	-0.0477845817804337	0.080543227493763	-0.0467557571828365
-4.13263702392578	-6.48834276199341	-6.23764276504517	-0.0476213507354259	0.0804503485560417	-0.0468938089907169
-4.1269850730896	-6.48648548126221	-6.23978328704834	-0.0475826822221279	0.0803329944610596	-0.046933326870203
-4.14172029495239	-6.49624252319336	-6.24127912521362	-0.0475226491689682	0.0803006887435913	-0.0470153726637363
-4.13532257080078	-6.49316120147705	-6.23836469650269	-0.0473865531384945	0.0802393555641174	-0.0470342598855495
-4.13803958892822	-6.49276828765869	-6.25207090377808	-0.0473333857953548	0.0800221413373947	-0.0471716187894344
-4.14393043518066	-6.50057888031006	-6.24984788894653	-0.0472158007323742	0.0801209956407547	-0.0472136922180653
-4.14526081085205	-6.50366497039795	-6.2496452331543	-0.0472535341978073	0.0800670310854912	-0.04729875177145
-4.1460485458374	-6.50272798538208	-6.25546026229858	-0.0470646917819977	0.0799789726734161	-0.0473534166812897
-4.15145301818848	-6.50855159759521	-6.2535662651062	-0.047063060104847	0.0799295529723167	-0.0473410375416279
-4.1513090133667	-6.50527572631836	-6.26178216934204	-0.0469298735260963	0.0799276083707809	-0.0474407151341438
-4.15389585494995	-6.51073884963989	-6.25680446624756	-0.0469180606305599	0.0797826424241066	-0.047471921890974
-4.15819454193115	-6.51351881027222	-6.25894165039063	-0.0467766523361206	0.0799060091376305	-0.0474772974848747
-4.15512037277222	-6.50993633270264	-6.25880718231201	-0.0467482134699821	0.0796653181314468	-0.0475726537406445
-4.1581335067749	-6.51481246948242	-6.27118349075317	-0.0465931780636311	0.0796773955225945	-0.0475436896085739
-4.16044807434082	-6.51583957672119	-6.26248931884766	-0.046596135944128	0.0797492414712906	-0.0476585999131203
-4.1650857925415	-6.51710891723633	-6.27281475067139	-0.0464236736297607	0.0797299966216087	-0.0476510114967823
-4.15925550460815	-6.51309633255005	-6.26573085784912	-0.0464621372520924	0.0796359777450562	-0.0476946011185646
-4.16475296020508	-6.51818656921387	-6.27670288085938	-0.0463241748511791	0.079766534268856	-0.0477991513907909
-4.1631064414978	-6.51782751083374	-6.26271772384644	-0.046444907784462	0.0797320231795311	-0.0477911829948425
-4.16745805740356	-6.52091789245605	-6.27227592468262	-0.0462842024862766	0.0798310488462448	-0.0479021780192852
-4.15655469894409	-6.51513242721558	-6.26518774032593	-0.0462277866899967	0.0798215717077255	-0.0479801222681999
-4.16543769836426	-6.51831483840942	-6.26666736602783	-0.0462964214384556	0.0798808336257935	-0.0479931496083736
-4.1597146987915	-6.51834011077881	-6.26463603973389	-0.0463705137372017	0.0799546092748642	-0.0480780005455017
-4.16340494155884	-6.52073955535889	-6.26495933532715	-0.0462218709290028	0.0800938382744789	-0.0481582023203373
-4.1576189994812	-6.51427221298218	-6.2515344619751	-0.0463851280510426	0.0801482796669006	-0.0481661483645439
-4.16033840179443	-6.5185227394104	-6.25929260253906	-0.046414703130722	0.0802244544029236	-0.0483322627842426
-4.15248584747314	-6.51123285293579	-6.25029420852661	-0.0464955344796181	0.0803133323788643	-0.0483716353774071
-4.15864753723145	-6.51514053344727	-6.24783849716187	-0.0465919971466064	0.0804304182529449	-0.0484964810311794
-4.15121269226074	-6.50924158096313	-6.24464082717896	-0.0465800315141678	0.080597810447216	-0.0485279113054276
-4.14771032333374	-6.51007127761841	-6.23768997192383	-0.0467548444867134	0.0805529579520226	-0.048700638115406
-4.1456241607666	-6.50774431228638	-6.24142074584961	-0.0468368493020535	0.0807678401470184	-0.0488072820007801
-4.15068912506104	-6.50822687149048	-6.23767042160034	-0.0469628758728504	0.0807971656322479	-0.0488709434866905
-4.14027166366577	-6.49778032302856	-6.23673391342163	-0.0470580905675888	0.0808540359139442	-0.0489593930542469
-4.1435341835022	-6.50288534164429	-6.236741065979	-0.0471253357827663	0.0808765813708305	-0.0491218976676464
-4.1396951675415	-6.49741268157959	-6.22580242156982	-0.0472722165286541	0.0810205414891243	-0.049102820456028
-4.13584804534912	-6.49551486968994	-6.22964143753052	-0.0473968610167503	0.0811362192034721	-0.0492968708276749
-4.13476705551147	-6.49164199829102	-6.2246356010437	-0.0474502108991146	0.0811615288257599	-0.049373421818018
-4.133629322052	-6.48985290527344	-6.21871948242188	-0.047591257840395	0.0811583399772644	-0.0494912900030613
-4.12585735321045	-6.48679447174072	-6.22059535980225	-0.0476898476481438	0.0813308209180832	-0.0495867654681206
-4.12951898574829	-6.48550128936768	-6.2182469367981	-0.0478313751518726	0.0813308134675026	-0.0497095212340355
-4.12363290786743	-6.48229885101318	-6.21174240112305	-0.0479251034557819	0.0814774036407471	-0.0497874282300472
-4.11780500411987	-6.47744083404541	-6.20995140075684	-0.048136617988348	0.0814426839351654	-0.0499019920825958
-4.12047481536865	-6.47757482528687	-6.21045589447021	-0.0480612404644489	0.0815715864300728	-0.0499614737927914
-4.11284160614014	-6.47175168991089	-6.19855833053589	-0.0484031140804291	0.0815744772553444	-0.0500974878668785
-4.11346197128296	-6.47114229202271	-6.20202779769897	-0.0484306178987026	0.0816127359867096	-0.0501565709710121
-4.10317468643188	-6.46823453903198	-6.19177579879761	-0.0485698468983173	0.0815986469388008	-0.0502802021801472
-4.10804557800293	-6.46967172622681	-6.20950984954834	-0.0485852882266045	0.081669770181179	-0.0503563582897186
-4.10043048858643	-6.46303987503052	-6.19669103622437	-0.0487383119761944	0.0815155282616615	-0.0504457056522369
-4.1027364730835	-6.46504831314087	-6.20508337020874	-0.0486582405865192	0.0816823542118073	-0.0505079068243504
-4.09342575073242	-6.4604320526123	-6.19376134872437	-0.0488345436751843	0.0814282447099686	-0.0506087653338909
-4.09897756576538	-6.46307754516602	-6.20083570480347	-0.0487989187240601	0.0815305933356285	-0.0507084541022778
-4.08844089508057	-6.45966911315918	-6.20081567764282	-0.048919253051281	0.0814586505293846	-0.0507710427045822
-4.09815645217896	-6.45869207382202	-6.2073655128479	-0.0487383864820004	0.0813835635781288	-0.0508343912661076
-4.08710384368896	-6.45720529556274	-6.20188665390015	-0.0489389933645725	0.0812394395470619	-0.0508748665452003
-4.09539461135864	-6.46051692962646	-6.21575021743774	-0.0486911721527576	0.0812094584107399	-0.0509752705693245
-4.0894341468811	-6.45876169204712	-6.20367574691772	-0.0487422831356525	0.0811496451497078	-0.0510071702301502
-4.09365558624268	-6.46226644515991	-6.21689891815186	-0.0486370921134949	0.0810054093599319	-0.05114721134305
-4.08336019515991	-6.45824384689331	-6.21856832504272	-0.048567458987236	0.0808654874563217	-0.0512169562280178
-4.0936131477356	-6.4647741317749	-6.21813058853149	-0.0486130677163601	0.0807589218020439	-0.0512587949633598
-4.09247827529907	-6.46565818786621	-6.22212505340576	-0.0484812520444393	0.0807538852095604	-0.0512823536992073
-4.09221410751343	-6.46796894073486	-6.23196983337402	-0.0483619756996632	0.0805756077170372	-0.0513768307864666
-4.08633899688721	-6.46742630004883	-6.22224807739258	-0.0483420453965664	0.0803813114762306	-0.0513581931591034
-4.09527635574341	-6.47111082077026	-6.24116802215576	-0.0482111871242523	0.080264039337635	-0.051475778222084
-4.08879423141479	-6.46868562698364	-6.23357915878296	-0.0481914021074772	0.0802216306328774	-0.0514404028654099
-4.09689903259277	-6.47457838058472	-6.23861646652222	-0.0482009649276733	0.0800892189145088	-0.0515224412083626
-4.08909130096436	-6.47266054153442	-6.24493551254272	-0.048087053000927	0.0800078511238098	-0.0515805892646313
-4.09380626678467	-6.4711856842041	-6.25007486343384	-0.0479122586548328	0.0799631252884865	-0.0516601577401161
-4.08950567245483	-6.47465562820435	-6.23716354370117	-0.0480881631374359	0.0798215642571449	-0.0517022311687469
-4.09599351882935	-6.47991371154785	-6.25511169433594	-0.0478706024587154	0.0798264741897583	-0.051850937306881
-4.09031295776367	-6.4751615524292	-6.24546003341675	-0.0479020923376083	0.0797593295574188	-0.0518848747014999
-4.0921106338501	-6.47822904586792	-6.24232149124146	-0.0478663519024849	0.0796990171074867	-0.0519713349640369
-4.08926010131836	-6.47477960586548	-6.24744319915771	-0.0479219369590282	0.0796062871813774	-0.0520757436752319
-4.09150457382202	-6.47783946990967	-6.25217151641846	-0.0478620827198029	0.0796670839190483	-0.0521287359297276
-4.08604764938354	-6.47879838943481	-6.2473258972168	-0.0480195358395576	0.0795943215489388	-0.0522384122014046
-4.08954668045044	-6.47938823699951	-6.25317716598511	-0.0478335916996002	0.0796661004424095	-0.0523990504443645
-4.08520269393921	-6.47667503356934	-6.24488592147827	-0.0479703769087791	0.0796282663941383	-0.0524431616067886
-4.08465719223022	-6.47387647628784	-6.24913597106934	-0.0479188598692417	0.0795952752232552	-0.052505400031805
-4.08342742919922	-6.47906970977783	-6.24852275848389	-0.0480769835412502	0.0795783251523972	-0.0526936091482639
-4.0844292640686	-6.47672891616821	-6.24686002731323	-0.048064798116684	0.0796912983059883	-0.0527187921106815
-4.0804386138916	-6.47636318206787	-6.24206495285034	-0.0482114367187023	0.0796105712652206	-0.0528588034212589
-4.08246517181396	-6.47366523742676	-6.24427270889282	-0.0480355210602283	0.0797048509120941	-0.0529618598520756
-4.07860136032104	-6.47280120849609	-6.24541234970093	-0.0482592396438122	0.0797034725546837	-0.0531155616044998
-4.08056640625	-6.4720573425293	-6.23950242996216	-0.0482925735414028	0.0798143893480301	-0.0532301850616932
-4.07900810241699	-6.47374486923218	-6.23968458175659	-0.0484250150620937	0.0798214972019196	-0.0533028729259968
-4.08103370666504	-6.47140693664551	-6.24060487747192	-0.0483250878751278	0.0799688249826431	-0.0534674972295761
-4.07448196411133	-6.46788024902344	-6.24187564849854	-0.0484851263463497	0.0797841101884842	-0.0535890087485313
-4.07899332046509	-6.47299957275391	-6.24041271209717	-0.0483307018876076	0.0800615400075912	-0.0536729507148266
-4.07882642745972	-6.47243547439575	-6.2400107383728	-0.048575546592474	0.08002058416605	-0.0538460984826088
-4.07924604415894	-6.46936798095703	-6.23897552490234	-0.0484686903655529	0.0801334753632545	-0.0539481155574322
-4.08045530319214	-6.47079277038574	-6.2367000579834	-0.048613429069519	0.0801452845335007	-0.0539749562740326
-4.08068227767944	-6.47112798690796	-6.23943996429443	-0.0485798418521881	0.0802062302827835	-0.0541046001017094
-4.0812029838562	-6.47147369384766	-6.2359938621521	-0.0487034320831299	0.0801346004009247	-0.0541716292500496
-4.08732414245605	-6.47598695755005	-6.23191738128662	-0.048636257648468	0.0803604051470757	-0.0542809404432774
-4.0832200050354	-6.47235822677612	-6.24102401733398	-0.0488584637641907	0.0801690146327019	-0.0544050596654415
-4.08403491973877	-6.47023391723633	-6.23847770690918	-0.048779983073473	0.080276794731617	-0.0543626248836517
-4.08654069900513	-6.47357654571533	-6.23247051239014	-0.0489857085049152	0.0801913365721703	-0.0543818548321724
-4.08317041397095	-6.47110033035278	-6.24324417114258	-0.0489252842962742	0.0802934840321541	-0.0543446354568005
-4.08645486831665	-6.47090625762939	-6.23352861404419	-0.0489675477147102	0.0801725313067436	-0.0543195344507694
-4.08624887466431	-6.47185850143433	-6.23877954483032	-0.0489319749176502	0.0803358256816864	-0.0544229783117771
-4.08154678344727	-6.46745491027832	-6.24299430847168	-0.0489550642669201	0.0802350714802742	-0.0544290915131569
-4.08158874511719	-6.46999931335449	-6.24202680587769	-0.0489515028893948	0.0803782418370247	-0.0543948486447334
-4.08524465560913	-6.47525691986084	-6.24729347229004	-0.0490040965378284	0.0804648622870445	-0.0544916167855263
-4.07732105255127	-6.46705055236816	-6.24658060073853	-0.0489029660820961	0.0805665478110313	-0.0545193403959274
-4.0813307762146	-6.47400093078613	-6.24235677719116	-0.0489240102469921	0.0805593132972717	-0.0545481331646442
-4.08141422271729	-6.47594165802002	-6.2400221824646	-0.0489249378442764	0.0808226466178894	-0.0546301677823067
-4.07853126525879	-6.47784090042114	-6.23961591720581	-0.0489285103976727	0.0809290781617165	-0.0546599701046944
-4.07945203781128	-6.47649478912354	-6.22998571395874	-0.0489222817122936	0.0811007544398308	-0.0546705052256584
-4.08561611175537	-6.47790670394897	-6.2344765663147	-0.0488858446478844	0.0812277868390083	-0.0547502376139164
-4.07731151580811	-6.47376585006714	-6.22907114028931	-0.048880260437727	0.0813508257269859	-0.0547398999333382
-4.08586359024048	-6.48368358612061	-6.22326612472534	-0.0489659234881401	0.0814912766218185	-0.0548596084117889
-4.08458518981934	-6.47499561309814	-6.22643423080444	-0.0489120036363602	0.0817668288946152	-0.0548641420900822
-4.08332061767578	-6.4753737449646	-6.22254991531372	-0.0488333962857723	0.0818201974034309	-0.0549539290368557
-4.08399343490601	-6.47715187072754	-6.21933078765869	-0.0488318167626858	0.0819378867745399	-0.0549940951168537
-4.09046316146851	-6.47911548614502	-6.22694063186646	-0.0488404370844364	0.0820372030138969	-0.05503960698843
-4.08664989471436	-6.47795057296753	-6.2222695350647	-0.0488151684403419	0.0821421295404434	-0.055008452385664
-4.09489011764526	-6.48132801055908	-6.22552537918091	-0.0488915219902992	0.0821936056017876	-0.0550727732479572
-4.08987903594971	-6.47733402252197	-6.22031593322754	-0.0488788895308971	0.0822759568691254	-0.0550756715238094
-4.09431600570679	-6.47746658325195	-6.22241687774658	-0.0486430414021015	0.0822895169258118	-0.0551067814230919
-4.09267616271973	-6.48018646240234	-6.22404193878174	-0.0489035844802856	0.0824437215924263	-0.0550880245864391
-4.0990571975708	-6.48420572280884	-6.21759700775146	-0.0487587749958038	0.0825278013944626	-0.0551067516207695
-4.09033012390137	-6.47911977767944	-6.21811437606812	-0.0488049983978271	0.0825552642345428	-0.0550463423132896
-4.10110569000244	-6.48179864883423	-6.22429466247559	-0.0487668402493	0.0826001241803169	-0.0551642142236233
-4.09110641479492	-6.47777080535889	-6.21639633178711	-0.0487546995282173	0.0826043784618378	-0.0550035424530506
-4.09705114364624	-6.48022747039795	-6.22375583648682	-0.0487720780074596	0.0826873630285263	-0.0550251379609108
-4.09217405319214	-6.47998142242432	-6.21948719024658	-0.0487515926361084	0.0827206149697304	-0.0549670085310936
-4.09691333770752	-6.48217296600342	-6.21714401245117	-0.0487580150365829	0.0827402025461197	-0.0548948422074318
-4.09140634536743	-6.47765493392944	-6.22223615646362	-0.0486964173614979	0.0827932208776474	-0.054872065782547
-4.09912347793579	-6.48385572433472	-6.22659826278687	-0.0487600415945053	0.082827553153038	-0.0548186078667641
-4.0891261100769	-6.47683525085449	-6.21494388580322	-0.0487355254590511	0.0829092264175415	-0.0546948350965977
-4.090989112854	-6.47793865203857	-6.22135305404663	-0.0487674959003925	0.0828106999397278	-0.0547306723892689
-4.09016609191895	-6.47795820236206	-6.21676826477051	-0.0487466305494308	0.0828745737671852	-0.0546441599726677
-4.09238862991333	-6.48048830032349	-6.22070217132568	-0.0487288646399975	0.0829224586486816	-0.0545941255986691
-4.08748960494995	-6.47905158996582	-6.22092962265015	-0.0487691722810268	0.0829673931002617	-0.0545649901032448
-4.09407186508179	-6.48306941986084	-6.22050762176514	-0.0487781502306461	0.0829030647873878	-0.0545245856046677
-4.08692026138306	-6.47852277755737	-6.22592067718506	-0.048768412321806	0.0829405188560486	-0.0544322542846203
-4.0900707244873	-6.48260116577148	-6.21992206573486	-0.0488371402025223	0.0828562751412392	-0.0543817430734634
-4.0915994644165	-6.48561859130859	-6.21766328811646	-0.0487587749958038	0.0829700380563736	-0.0543086044490337
-4.08756732940674	-6.48177003860474	-6.21989059448242	-0.0488635711371899	0.0828122645616531	-0.0543290004134178
-4.0918345451355	-6.48451900482178	-6.22420310974121	-0.0487703792750835	0.0829768404364586	-0.0542316734790802
-4.09040498733521	-6.48461008071899	-6.21827554702759	-0.0489637441933155	0.0829787254333496	-0.054229099303484
-4.09422206878662	-6.48577642440796	-6.22288846969604	-0.0488831289112568	0.0830656960606575	-0.0541698932647705
-4.08883428573608	-6.48249387741089	-6.21671867370605	-0.0489978156983852	0.0829320400953293	-0.0541507676243782
-4.09364128112793	-6.48766088485718	-6.22623300552368	-0.0489485375583172	0.0830675214529037	-0.0541726015508175
-4.09160757064819	-6.4862585067749	-6.20856618881226	-0.0491676926612854	0.0830469876527786	-0.0541789941489697
-4.10015821456909	-6.48958873748779	-6.223708152771	-0.0490514151751995	0.0831361785531044	-0.0542153082787991
-4.09186363220215	-6.48357963562012	-6.21450805664063	-0.0491468608379364	0.0829948633909225	-0.0542546771466732
-4.10011386871338	-6.49097537994385	-6.21883106231689	-0.0492444522678852	0.0830484256148338	-0.0542180240154266
-4.09920263290405	-6.48793506622314	-6.21042728424072	-0.0492752008140087	0.0830961465835571	-0.0543168038129807
-4.10178995132446	-6.4859094619751	-6.21256542205811	-0.0493298657238483	0.0830529853701591	-0.0543470531702042
-4.10176801681519	-6.48919153213501	-6.21063804626465	-0.0494396351277828	0.0831326395273209	-0.0543075613677502
-4.10959911346436	-6.49053192138672	-6.21573066711426	-0.0494924001395702	0.0830937549471855	-0.0544095449149609
-4.1077880859375	-6.48786020278931	-6.20609664916992	-0.0494703762233257	0.0832349509000778	-0.0543523840606213
-4.11547088623047	-6.49290370941162	-6.20799732208252	-0.0495992191135883	0.0832052305340767	-0.0545725151896477
-4.11475038528442	-6.49068975448608	-6.20606327056885	-0.0495622605085373	0.0831597894430161	-0.0544945560395718
-4.11539649963379	-6.49342679977417	-6.2031364440918	-0.0497569106519222	0.0831168442964554	-0.0545516274869442
-4.11926221847534	-6.49578142166138	-6.2106146812439	-0.0497546307742596	0.0833062455058098	-0.0546454042196274
-4.12263488769531	-6.49493598937988	-6.20134449005127	-0.0498551763594151	0.0832560509443283	-0.0546759255230427
-4.12254190444946	-6.49444341659546	-6.20628356933594	-0.0499169118702412	0.0832686796784401	-0.0547268725931644
-4.12229156494141	-6.49433851242065	-6.19936561584473	-0.0500510893762112	0.0832838490605354	-0.0547603815793991
-4.12958860397339	-6.49776649475098	-6.2003870010376	-0.0499766282737255	0.0834546387195587	-0.05482367426157
-4.12333202362061	-6.49298715591431	-6.1954779624939	-0.0501873716711998	0.0833288058638573	-0.0548226721584797
-4.12653636932373	-6.49434328079224	-6.19293689727783	-0.0501796305179596	0.0834548622369766	-0.0549110509455204
-4.12084007263184	-6.49441623687744	-6.18651914596558	-0.0503267049789429	0.0834929049015045	-0.0549567267298698
-4.13126468658447	-6.49830341339111	-6.1869740486145	-0.0503650158643723	0.0835263878107071	-0.0550085827708244
-4.12035751342773	-6.49032831192017	-6.17874479293823	-0.05036336556077	0.0835123658180237	-0.0550351068377495
-4.12768030166626	-6.49522733688354	-6.18909597396851	-0.0503905825316906	0.0835834443569183	-0.0551080517470837
-4.12379217147827	-6.49237155914307	-6.17883348464966	-0.0504684112966061	0.0835946947336197	-0.0550855435431004
-4.1260838508606	-6.49457931518555	-6.18279886245728	-0.0504801645874977	0.0837055370211601	-0.0550871826708317
-4.11900043487549	-6.48858022689819	-6.18176651000977	-0.0505754388868809	0.0835881158709526	-0.0551725551486015
-4.12590837478638	-6.49204921722412	-6.17411756515503	-0.0505334734916687	0.0836247354745865	-0.0551465786993504
-4.11031103134155	-6.49051523208618	-6.17490386962891	-0.0506110489368439	0.08357984572649	-0.0551141947507858
-4.11722564697266	-6.49224185943604	-6.17863845825195	-0.050605446100235	0.0836296007037163	-0.05512485653162
-4.11475896835327	-6.48583507537842	-6.16749048233032	-0.050571471452713	0.0835762247443199	-0.0551299676299095
-4.11427545547485	-6.48707246780396	-6.18313646316528	-0.0505195371806622	0.083498053252697	-0.0551168620586395
-4.10525703430176	-6.48437213897705	-6.17011451721191	-0.0506122075021267	0.0834564119577408	-0.0550598427653313
-4.11354875564575	-6.48926019668579	-6.17584228515625	-0.0507234930992126	0.0834523439407349	-0.0550858825445175
-4.10543632507324	-6.48199796676636	-6.1774730682373	-0.0505281984806061	0.0833918750286102	-0.0550287738442421
-4.1061372756958	-6.48542642593384	-6.17950248718262	-0.0505295246839523	0.0832070931792259	-0.0549706518650055
-4.1034107208252	-6.48383855819702	-6.17882251739502	-0.0504616871476173	0.0832377076148987	-0.0550166517496109
-4.10285997390747	-6.47985124588013	-6.17700481414795	-0.0504380278289318	0.0829737037420273	-0.0549858994781971
-4.10247278213501	-6.48193883895874	-6.18771553039551	-0.0502629801630974	0.0829911604523659	-0.0549044646322727
-4.10089445114136	-6.48124217987061	-6.18669843673706	-0.0503223761916161	0.0827623754739761	-0.0549257360398769
-4.09912300109863	-6.47965145111084	-6.19511938095093	-0.050129484385252	0.0826246067881584	-0.0547932200133801
-4.10197830200195	-6.48368644714355	-6.19312906265259	-0.0502201393246651	0.0825214833021164	-0.0548773780465126
-4.10648202896118	-6.47888803482056	-6.19896221160889	-0.0500532165169716	0.0824355855584145	-0.0547775104641914
-4.10593318939209	-6.48015403747559	-6.20059537887573	-0.0500003397464752	0.0821259021759033	-0.0548155307769775
-4.10651254653931	-6.48559331893921	-6.20753622055054	-0.0499068908393383	0.0820966958999634	-0.0547348223626614
-4.11072731018066	-6.48536157608032	-6.2063102722168	-0.0498437285423279	0.0818215310573578	-0.0547409392893314
-4.10923290252686	-6.48480367660522	-6.21188545227051	-0.0497336126863956	0.0817824006080627	-0.0546452142298222
-4.11625719070435	-6.49083137512207	-6.21550941467285	-0.0497075282037258	0.0815867334604263	-0.0547505207359791
-4.1176118850708	-6.49163007736206	-6.2199912071228	-0.0495323427021503	0.0814355462789536	-0.0546257421374321
-4.11860322952271	-6.49283266067505	-6.21685314178467	-0.0495124943554401	0.0811893567442894	-0.0546607822179794
-4.12377595901489	-6.49700260162354	-6.22402620315552	-0.0494652986526489	0.081148199737072	-0.0546574182808399
-4.13340139389038	-6.49997711181641	-6.22395992279053	-0.049335602670908	0.0810016244649887	-0.0546425469219685
-4.13191986083984	-6.499342918396	-6.22728824615479	-0.0492211617529392	0.0807926207780838	-0.0546040534973145
-4.14135789871216	-6.50573539733887	-6.23338031768799	-0.0492236874997616	0.0806589126586914	-0.0546903610229492
-4.14353609085083	-6.50538349151611	-6.2314658164978	-0.0491001158952713	0.0804972127079964	-0.0546095669269562
-4.1508960723877	-6.5101752281189	-6.23658561706543	-0.048973236232996	0.0804464444518089	-0.0546517297625542
-4.15046834945679	-6.51207256317139	-6.23673248291016	-0.0490530878305435	0.0803292766213417	-0.0546584203839302
-4.15915870666504	-6.51578044891357	-6.23773717880249	-0.048930861055851	0.0801791772246361	-0.0546489804983139
-4.15680503845215	-6.51802062988281	-6.23749160766602	-0.0487541407346725	0.0800389274954796	-0.0546580702066422
-4.17065954208374	-6.5243558883667	-6.24417638778687	-0.0487854592502117	0.0799619853496552	-0.0547816939651966
-4.1676197052002	-6.52081203460693	-6.24028444290161	-0.0486204698681831	0.0799170881509781	-0.0547168552875519
-4.17279767990112	-6.52269077301025	-6.2438178062439	-0.04858423396945	0.0796447396278381	-0.054823812097311
-4.17672634124756	-6.52870273590088	-6.24396514892578	-0.0484439730644226	0.0796044245362282	-0.0547966994345188
-4.18311738967896	-6.52877187728882	-6.24757432937622	-0.048388447612524	0.0794745832681656	-0.0547882989048958
-4.18281030654907	-6.5315637588501	-6.25410127639771	-0.0482662133872509	0.0794117674231529	-0.0548176281154156
-4.19299554824829	-6.53646898269653	-6.25221967697144	-0.0481892302632332	0.0792419984936714	-0.0547862462699413
-4.18493604660034	-6.53085470199585	-6.24903917312622	-0.0481559708714485	0.0792022570967674	-0.0547830499708653
-4.19442844390869	-6.53553342819214	-6.25416898727417	-0.0479345470666885	0.0790055990219116	-0.0547693893313408
-4.19377756118774	-6.53977632522583	-6.25028085708618	-0.0479118637740612	0.0789433941245079	-0.0547681637108326
-4.19837951660156	-6.54105949401855	-6.25716066360474	-0.0476846098899841	0.0789614915847778	-0.0547102615237236
-4.1968936920166	-6.53946733474731	-6.25692176818848	-0.0475930869579315	0.0787815228104591	-0.0547330491244793
-4.20437145233154	-6.5452356338501	-6.26130437850952	-0.0474613606929779	0.0786646082997322	-0.054701741784811
-4.19359111785889	-6.53908395767212	-6.25600385665894	-0.0473987124860287	0.0786213502287865	-0.0546557903289795
-4.20408153533936	-6.5448203086853	-6.26835441589355	-0.0471289083361626	0.0786211118102074	-0.0546206198632717
-4.20175886154175	-6.54178476333618	-6.25539875030518	-0.0471158996224403	0.078525647521019	-0.0546054504811764
-4.20495557785034	-6.54395771026611	-6.27154588699341	-0.0467714890837669	0.0785056799650192	-0.0545128285884857
-4.19826698303223	-6.54415988922119	-6.26033401489258	-0.0467902161180973	0.0783608630299568	-0.054534874856472
-4.20341730117798	-6.54929733276367	-6.27049922943115	-0.0466358922421932	0.0784237384796143	-0.054484311491251
-4.19784688949585	-6.54361772537231	-6.27082347869873	-0.0464692302048206	0.078299418091774	-0.0544693768024445
-4.20365953445435	-6.54771518707275	-6.27142238616943	-0.0462466031312943	0.0781870633363724	-0.0543874315917492
-4.19645500183105	-6.54645586013794	-6.26871967315674	-0.0462272241711617	0.0781478956341743	-0.0543340593576431
-4.19782209396362	-6.54989337921143	-6.28382396697998	-0.0459705255925655	0.0781425684690475	-0.0543232895433903
-4.1955714225769	-6.54918193817139	-6.2694673538208	-0.0459299795329571	0.0780427008867264	-0.0542281232774258
-4.20039033889771	-6.55116558074951	-6.28417444229126	-0.045758843421936	0.0780247449874878	-0.0543163418769836
-4.19237995147705	-6.54354000091553	-6.28678178787231	-0.0455668941140175	0.0779420286417007	-0.0541794672608376
-4.1961407661438	-6.54883861541748	-6.27770757675171	-0.0455116257071495	0.0779039189219475	-0.0541802234947681
-4.19230222702026	-6.54616832733154	-6.27806329727173	-0.0454167798161507	0.0779618248343468	-0.0541570745408535
-4.19216394424438	-6.54538774490356	-6.28033304214478	-0.0452895388007164	0.0778362825512886	-0.0541434623301029
-4.18825006484985	-6.54513454437256	-6.27865648269653	-0.0452413223683834	0.0778898447751999	-0.0540991835296154
-4.18928050994873	-6.54596662521362	-6.28418731689453	-0.045211024582386	0.0778243467211723	-0.0540662445127964
-4.18216371536255	-6.54316520690918	-6.28670644760132	-0.0450555980205536	0.0778873413801193	-0.05398353561759
-4.18238401412964	-6.54513835906982	-6.28763389587402	-0.0450999438762665	0.0778130292892456	-0.0540900006890297
-4.18032646179199	-6.54099750518799	-6.28300762176514	-0.0449468046426773	0.0778532400727272	-0.0539744012057781
-4.17409706115723	-6.53945636749268	-6.28059768676758	-0.0451515689492226	0.0778316110372543	-0.0539767816662788
-4.17720556259155	-6.54063749313354	-6.29060888290405	-0.0448524244129658	0.077960193157196	-0.053976159542799
-4.16808223724365	-6.53472852706909	-6.28264474868774	-0.0449275746941566	0.0778823718428612	-0.0539646707475185
-4.17077779769897	-6.53547191619873	-6.28732395172119	-0.0449090972542763	0.0778956115245819	-0.0539716705679893
-4.1650218963623	-6.5321569442749	-6.27587604522705	-0.0448881275951862	0.0779667720198631	-0.0539414994418621
-4.16926288604736	-6.53472280502319	-6.28820085525513	-0.0448585003614426	0.0781190395355225	-0.0539593100547791
-4.16286659240723	-6.52983474731445	-6.2767391204834	-0.0449532382190228	0.0780380219221115	-0.0539462342858315
-4.16685962677002	-6.53043556213379	-6.27914381027222	-0.0447604805231094	0.0781884267926216	-0.0539292134344578
-4.15762615203857	-6.52644681930542	-6.26972770690918	-0.0450114011764526	0.0781662091612816	-0.0539381578564644
-4.16426086425781	-6.5268030166626	-6.26924896240234	-0.0449683405458927	0.0782479494810104	-0.0539586246013641
-4.15933322906494	-6.52477264404297	-6.2733006477356	-0.0451033413410187	0.0783156454563141	-0.0539669394493103
-4.16089296340942	-6.52318143844604	-6.26610088348389	-0.0450459532439709	0.0783816426992416	-0.0539919398725033
-4.15564060211182	-6.52044916152954	-6.269118309021	-0.0452499464154243	0.0783371478319168	-0.0540469586849213
-4.16340732574463	-6.52222442626953	-6.26310539245605	-0.0451052822172642	0.0785302147269249	-0.0540680326521397
-4.16007423400879	-6.52049827575684	-6.2591700553894	-0.0454025454819202	0.0784863978624344	-0.0541375353932381
-4.1606764793396	-6.51871538162231	-6.26372671127319	-0.045374259352684	0.0784891992807388	-0.0541508123278618
-4.16493988037109	-6.51978302001953	-6.26066398620605	-0.0454709157347679	0.0785805881023407	-0.0542387366294861
-4.16083526611328	-6.51703357696533	-6.25824785232544	-0.0455316379666328	0.0785887315869331	-0.054318118840456
-4.16415309906006	-6.51618432998657	-6.25581312179565	-0.0455890782177448	0.0785345509648323	-0.054309505969286
-4.17139482498169	-6.51765155792236	-6.25164365768433	-0.0456263236701488	0.0787390545010567	-0.0543823502957821
-4.1696629524231	-6.51446485519409	-6.25473213195801	-0.0457951501011848	0.0785773321986198	-0.0544854998588562
-4.16927051544189	-6.51364326477051	-6.25821447372437	-0.045754574239254	0.0786192938685417	-0.0544946417212486
-4.17475748062134	-6.51642656326294	-6.25026655197144	-0.0459629520773888	0.0786339566111565	-0.0545432306826115
-4.17731380462646	-6.51393699645996	-6.25485467910767	-0.045961394906044	0.0787102431058884	-0.0546227172017097
-4.17601537704468	-6.51219511032104	-6.24939727783203	-0.0461564064025879	0.0786469504237175	-0.0546211041510105
-4.18250513076782	-6.51663446426392	-6.25273561477661	-0.0461391061544418	0.0787432193756104	-0.0546901561319828
-4.17932939529419	-6.51393508911133	-6.23877668380737	-0.0463745221495628	0.0785148441791534	-0.0547040291130543
-4.18731117248535	-6.51903200149536	-6.24667930603027	-0.0463969483971596	0.0786982253193855	-0.0547241419553757
-4.18661117553711	-6.51626634597778	-6.24282598495483	-0.046500563621521	0.0786080881953239	-0.0547334291040897
-4.1922721862793	-6.51896238327026	-6.24559307098389	-0.0465032160282135	0.0786435082554817	-0.0546594485640526
-4.18889713287354	-6.51801729202271	-6.24338006973267	-0.0467502139508724	0.0786574259400368	-0.0547207780182362
-4.19746112823486	-6.52264547348022	-6.24190616607666	-0.0466990172863007	0.078757144510746	-0.0547087304294109
-4.19589948654175	-6.5196590423584	-6.22955465316772	-0.0469080545008183	0.0786395594477654	-0.0546508729457855
-4.20159530639648	-6.52520132064819	-6.23993730545044	-0.0468421615660191	0.0787725448608398	-0.0546852611005306
-4.19910764694214	-6.52290058135986	-6.2353253364563	-0.0470318458974361	0.0787637084722519	-0.0546590611338615
-4.20442819595337	-6.529137134552	-6.23452711105347	-0.047059953212738	0.0788156315684319	-0.0545370206236839
-4.20167827606201	-6.52758836746216	-6.23511028289795	-0.0472756437957287	0.0788100883364677	-0.0545853190124035
-4.20656967163086	-6.52710103988647	-6.23002624511719	-0.0470783710479736	0.0788074731826782	-0.0545371547341347
-4.2026424407959	-6.52762174606323	-6.22889757156372	-0.0473292917013168	0.0787842348217964	-0.0544519424438477
-4.21225261688232	-6.53102922439575	-6.23089694976807	-0.0472314618527889	0.0789080038666725	-0.0544453412294388
-4.20451259613037	-6.52641105651855	-6.22175359725952	-0.0474434979259968	0.078855887055397	-0.0543070398271084
-4.21366834640503	-6.5303897857666	-6.23211717605591	-0.0473853535950184	0.0789359509944916	-0.0543402135372162
-4.20843410491943	-6.52618026733398	-6.22126483917236	-0.0474390313029289	0.0788361355662346	-0.0541223362088203
-4.21055603027344	-6.52897071838379	-6.22917699813843	-0.0475023500621319	0.0789414346218109	-0.0540699921548367
-4.20859861373901	-6.52633142471313	-6.22370338439941	-0.0476130284368992	0.0788946002721787	-0.0539807938039303
-4.21306848526001	-6.52918434143066	-6.22695636749268	-0.0475101433694363	0.0789332389831543	-0.0538696125149727
-4.20161104202271	-6.52234935760498	-6.22148370742798	-0.0475402474403381	0.0787964016199112	-0.0537195727229118
-4.21400785446167	-6.52992916107178	-6.22669315338135	-0.0475699454545975	0.0788436979055405	-0.0537079684436321
-4.20364952087402	-6.52441501617432	-6.21932315826416	-0.0475488677620888	0.0788270309567451	-0.0534232817590237
-4.20254039764404	-6.52036952972412	-6.22428750991821	-0.0475322976708412	0.0787451639771461	-0.0533654689788818
-4.20260667800903	-6.51927042007446	-6.22216606140137	-0.0474947020411491	0.0787687078118324	-0.0531726144254208
-4.20177507400513	-6.52403163909912	-6.21969223022461	-0.0475814156234264	0.07880649715662	-0.0530279912054539
-4.19365453720093	-6.52048397064209	-6.22469043731689	-0.0474729873239994	0.0787776410579681	-0.052871759980917
-4.19988393783569	-6.52227926254272	-6.22722625732422	-0.0474116988480091	0.0787654519081116	-0.0527264513075352
-4.1907844543457	-6.51777648925781	-6.22111988067627	-0.0474753454327583	0.0787569880485535	-0.0525128990411758
-4.19036436080933	-6.51881313323975	-6.22011137008667	-0.0474302694201469	0.0786168724298477	-0.0523493029177189
-4.1932168006897	-6.52151966094971	-6.22237014770508	-0.0473338440060616	0.0788012817502022	-0.0521333329379559
-4.18491125106812	-6.51651906967163	-6.21531581878662	-0.0473630763590336	0.0786320269107819	-0.0519716031849384
-4.18659210205078	-6.52121591567993	-6.22826862335205	-0.0473286882042885	0.0786562338471413	-0.051787257194519
-4.18198919296265	-6.52031755447388	-6.21683073043823	-0.0473252572119236	0.078666590154171	-0.0516442619264126
-4.18882179260254	-6.521155834198	-6.2279257774353	-0.0472212694585323	0.0786299780011177	-0.0514603182673454
-4.18224000930786	-6.51917600631714	-6.21707725524902	-0.0472937226295471	0.0784910023212433	-0.0512686483561993
-4.1870322227478	-6.52361822128296	-6.23023891448975	-0.0471141748130322	0.0785536020994186	-0.0511877834796906
-4.18338966369629	-6.52232122421265	-6.21770524978638	-0.0471797399222851	0.0784868150949478	-0.0508947931230068
-4.18758964538574	-6.52765941619873	-6.22307729721069	-0.0471508838236332	0.078403152525425	-0.0508318580687046
-4.18279552459717	-6.523024559021	-6.22411870956421	-0.0470159351825714	0.0783418491482735	-0.0505896769464016
-4.18826913833618	-6.52992725372314	-6.21945381164551	-0.0471571870148182	0.0783023983240128	-0.0505304895341396
-4.19010972976685	-6.5278959274292	-6.22386646270752	-0.0469611622393131	0.0783428549766541	-0.0503301583230495
-4.18561697006226	-6.52515602111816	-6.21458721160889	-0.0470340959727764	0.0780932828783989	-0.0501917265355587
-4.18936920166016	-6.5293140411377	-6.23154973983765	-0.0469147935509682	0.0782144144177437	-0.050105381757021
-4.18958425521851	-6.52956342697144	-6.21719837188721	-0.0469665005803108	0.0781302973628044	-0.049950297921896
-4.1949200630188	-6.52867794036865	-6.22328472137451	-0.0468486621975899	0.0781567245721817	-0.0498259551823139
-4.18753480911255	-6.52939414978027	-6.22009944915771	-0.0469240881502628	0.0780445858836174	-0.0496383681893349
-4.19696092605591	-6.5298638343811	-6.22461795806885	-0.0468065291643143	0.0781635418534279	-0.0495344698429108
-4.19374847412109	-6.52734565734863	-6.22176122665405	-0.046826608479023	0.0781078338623047	-0.0494100116193295
-4.19952154159546	-6.53079462051392	-6.22474670410156	-0.0467309020459652	0.0779738053679466	-0.0492587052285671
-4.19280767440796	-6.52796649932861	-6.23319911956787	-0.046571783721447	0.0780486762523651	-0.0491329319775105
-4.20020532608032	-6.53168296813965	-6.2305006980896	-0.0466832369565964	0.0781032741069794	-0.0490761809051037
-4.19691324234009	-6.52735996246338	-6.22775316238403	-0.046532154083252	0.0781218484044075	-0.0489052943885326
-4.19570398330688	-6.52697134017944	-6.22706270217896	-0.0465572439134121	0.0780589878559113	-0.0488554425537586
-4.20238876342773	-6.52943325042725	-6.22956275939941	-0.0464455075562	0.0782050788402557	-0.0486838072538376
-4.20033979415894	-6.52564811706543	-6.22205448150635	-0.0465288944542408	0.0781475082039833	-0.0486411452293396
-4.20556354522705	-6.5263204574585	-6.22834634780884	-0.0463648065924644	0.0781965777277946	-0.0485023260116577
-4.20105886459351	-6.5288290977478	-6.22194051742554	-0.0464164614677429	0.0782088115811348	-0.0483644157648087
-4.2063307762146	-6.52952432632446	-6.23009157180786	-0.0463569760322571	0.0783439502120018	-0.0482573099434376
-4.2037239074707	-6.52805662155151	-6.2218656539917	-0.0464282222092152	0.0782417431473732	-0.0481655560433865
-4.20955467224121	-6.52947664260864	-6.2294979095459	-0.0462304428219795	0.0785166323184967	-0.0480982698500156
-4.20035982131958	-6.52567148208618	-6.21678924560547	-0.0463736578822136	0.0783638507127762	-0.047950740903616
-4.21149158477783	-6.53298091888428	-6.22987699508667	-0.0463454015552998	0.0786003321409225	-0.0478795804083347
-4.20155429840088	-6.52449703216553	-6.22328519821167	-0.0462609305977821	0.0786402970552444	-0.0478016845881939
-4.2063193321228	-6.52701473236084	-6.21746206283569	-0.0462775118649006	0.0785895511507988	-0.0476859211921692
-4.2072868347168	-6.52518033981323	-6.21955156326294	-0.0461913719773293	0.0787494480609894	-0.0475950464606285
-4.206871509552	-6.52523708343506	-6.21961641311646	-0.0462305061519146	0.078706331551075	-0.0474927090108395
-4.20617818832397	-6.52435111999512	-6.22394323348999	-0.0462109073996544	0.0788663253188133	-0.0473501160740852
-4.20328283309937	-6.5210280418396	-6.22014427185059	-0.0461968258023262	0.078855499625206	-0.0473018549382687
-4.20269584655762	-6.52023077011108	-6.22872352600098	-0.0460819788277149	0.0789544507861137	-0.0470663234591484
-4.1974081993103	-6.51897954940796	-6.22355651855469	-0.0461929962038994	0.0789066329598427	-0.0470331944525242
-4.20160722732544	-6.51741123199463	-6.2258415222168	-0.0459927804768085	0.0789666101336479	-0.0468748472630978
-4.19420051574707	-6.51445627212524	-6.22245407104492	-0.0461706779897213	0.0788950100541115	-0.0467206537723541
-4.2019100189209	-6.51787853240967	-6.22491025924683	-0.0459545291960239	0.0790391564369202	-0.0466380529105663
-4.19320678710938	-6.512939453125	-6.21890878677368	-0.0459307320415974	0.079071968793869	-0.0464530698955059
-4.19626903533936	-6.5153603553772	-6.2226619720459	-0.045899149030447	0.0790266841650009	-0.0464136749505997
-4.19360733032227	-6.50938034057617	-6.22277641296387	-0.0458269007503986	0.0790748745203018	-0.0461791940033436
-4.19595956802368	-6.51147365570068	-6.22842931747437	-0.0457795485854149	0.0791769549250603	-0.0461175329983234
-4.19206142425537	-6.51080322265625	-6.23033761978149	-0.0458498187363148	0.0792049840092659	-0.0459331125020981
-4.19756317138672	-6.51094627380371	-6.2244701385498	-0.0457282066345215	0.0791564509272575	-0.0458335615694523
-4.1880784034729	-6.50617074966431	-6.22720098495483	-0.0456443801522255	0.0791022032499313	-0.0457261390984058
-4.19899559020996	-6.51331901550293	-6.22634410858154	-0.045748595148325	0.0791554525494576	-0.0456843376159668
-4.19072341918945	-6.50575828552246	-6.22146844863892	-0.0457013919949532	0.0792234092950821	-0.0455000624060631
-4.19334077835083	-6.50329065322876	-6.22852754592896	-0.0456435233354568	0.0792172849178314	-0.045452956110239
-4.1920223236084	-6.50137901306152	-6.22046327590942	-0.0456998869776726	0.0791887864470482	-0.0453277938067913
-4.19711112976074	-6.50390243530273	-6.21862983703613	-0.045781571418047	0.0792964100837708	-0.0452235005795956
-4.19464111328125	-6.49879264831543	-6.22281742095947	-0.0457398742437363	0.0793638452887535	-0.0452031642198563
-4.19653606414795	-6.50153732299805	-6.21446943283081	-0.0458596870303154	0.0792511180043221	-0.0451548732817173
-4.19476556777954	-6.49961757659912	-6.21916007995605	-0.0458042547106743	0.0793335139751434	-0.0450694672763348
-4.19411182403564	-6.49616575241089	-6.21260070800781	-0.0459369085729122	0.0792304128408432	-0.0449776872992516
-4.2004599571228	-6.49950551986694	-6.21411752700806	-0.0458251796662807	0.0794495046138763	-0.0448941104114056
-4.19281339645386	-6.49232816696167	-6.20716714859009	-0.0460017137229443	0.0792645066976547	-0.0448899529874325
-4.19881629943848	-6.49587106704712	-6.21502351760864	-0.0459820963442326	0.0794217959046364	-0.0447980612516403
-4.19352579116821	-6.49262189865112	-6.20629692077637	-0.0460707545280457	0.0794390216469765	-0.0447932332754135
-4.20198011398315	-6.49460029602051	-6.21099090576172	-0.0460192151367664	0.0794685482978821	-0.0447022691369057
-4.19772386550903	-6.4930305480957	-6.20300579071045	-0.0461805015802383	0.079481452703476	-0.044690728187561
-4.20260381698608	-6.49754285812378	-6.21096038818359	-0.0461447089910507	0.079510934650898	-0.0446475334465504
-4.19980239868164	-6.49639320373535	-6.19946956634521	-0.0462291203439236	0.0796843096613884	-0.0445626862347126
-4.20479106903076	-6.50037527084351	-6.19865369796753	-0.0463244430720806	0.0796154290437698	-0.0445905923843384
-4.20317554473877	-6.49705743789673	-6.19943857192993	-0.0463091656565666	0.0796065628528595	-0.0444578342139721
-4.2054591178894	-6.50177240371704	-6.19521808624268	-0.0464999601244926	0.0796918496489525	-0.0445685349404812
-4.21136999130249	-6.49828672409058	-6.19553518295288	-0.0463983044028282	0.0797325968742371	-0.0444321855902672
-4.20350933074951	-6.49855661392212	-6.18624448776245	-0.0465973727405071	0.0795851945877075	-0.044392254203558
-4.20979738235474	-6.49958086013794	-6.19635105133057	-0.0464453063905239	0.0796813517808914	-0.0444265715777874
-4.20837068557739	-6.50269079208374	-6.18735933303833	-0.0466001704335213	0.079696461558342	-0.0443873070180416
-4.21144342422485	-6.50312757492065	-6.18445873260498	-0.0465729683637619	0.0796640664339066	-0.0443093813955784
-4.2103009223938	-6.49879598617554	-6.18931341171265	-0.0465987622737885	0.0796403288841248	-0.044367827475071
-4.21208047866821	-6.50242948532104	-6.18764400482178	-0.0465721376240253	0.0797151103615761	-0.044294286519289
-4.21006536483765	-6.50392913818359	-6.17903566360474	-0.0467853583395481	0.0797254592180252	-0.044229544699192
-4.21604061126709	-6.50412368774414	-6.18718194961548	-0.0466831400990486	0.0797483772039413	-0.0442445948719978
-4.20576095581055	-6.50026893615723	-6.18175649642944	-0.0468009375035763	0.0797062814235687	-0.0442610457539558
-4.21570777893066	-6.50499963760376	-6.18576908111572	-0.0468686483800411	0.0797975212335587	-0.0442845411598682
-4.20485544204712	-6.49882221221924	-6.1761326789856	-0.046767070889473	0.0798979476094246	-0.0441864319145679
-4.20384168624878	-6.49901103973389	-6.17952823638916	-0.0469386167824268	0.0797529593110085	-0.0442531779408455
-4.20871591567993	-6.50192642211914	-6.17533397674561	-0.0468835644423962	0.0799481272697449	-0.0442352555692196
-4.20189094543457	-6.49942541122437	-6.16335582733154	-0.0470988601446152	0.0799068659543991	-0.0442682951688766
-4.20584630966187	-6.49786281585693	-6.16913938522339	-0.0470245108008385	0.0799438878893852	-0.0442499816417694
-4.19521474838257	-6.49761199951172	-6.16215372085571	-0.0471293330192566	0.0799947679042816	-0.0442677885293961
-4.20304155349731	-6.4979510307312	-6.16715955734253	-0.0471615009009838	0.0800455510616302	-0.044285923242569
-4.19464778900146	-6.49477338790894	-6.15661287307739	-0.0472251325845718	0.0801009833812714	-0.0443205460906029
-4.19087839126587	-6.49471521377563	-6.16062164306641	-0.047159019857645	0.0800251737236977	-0.04434734582901
-4.18878984451294	-6.49280548095703	-6.15563058853149	-0.0472324974834919	0.0801288560032845	-0.0443072728812695
-4.19178056716919	-6.49475479125977	-6.15165138244629	-0.0473858639597893	0.0801641941070557	-0.0443758293986321
-4.18497467041016	-6.49011898040771	-6.15387439727783	-0.047241248190403	0.0801115781068802	-0.0443660691380501
-4.18267154693604	-6.48918867111206	-6.15173530578613	-0.0473992824554443	0.0801030918955803	-0.0444339923560619
-4.18576383590698	-6.49006271362305	-6.15159177780151	-0.0472697950899601	0.0802489593625069	-0.0444697625935078
-4.17556285858154	-6.48318481445313	-6.13692474365234	-0.0475077405571938	0.0801181942224503	-0.0444809012115002
-4.18100261688232	-6.48951816558838	-6.14935636520386	-0.04738799482584	0.0801586285233498	-0.0445715710520744
-4.17152309417725	-6.4804482460022	-6.13793039321899	-0.0474587976932526	0.0802016258239746	-0.044495727866888
-4.18023824691772	-6.48442411422729	-6.13943910598755	-0.0474588349461555	0.0801582559943199	-0.0446497350931168
-4.17111921310425	-6.47747611999512	-6.1387939453125	-0.0474150963127613	0.0800977870821953	-0.0445810332894325
-4.17013120651245	-6.4778413772583	-6.13409376144409	-0.0475210249423981	0.0800067037343979	-0.0446400307118893
-4.1736855506897	-6.47642040252686	-6.1436562538147	-0.0474214181303978	0.0801243931055069	-0.044726200401783
-4.17158889770508	-6.47126817703247	-6.13531303405762	-0.0474996976554394	0.079985037446022	-0.0446653962135315
-4.16659450531006	-6.47230625152588	-6.14380073547363	-0.0474587827920914	0.0799548923969269	-0.0447070896625519
-4.16770553588867	-6.47356033325195	-6.13608646392822	-0.0474960245192051	0.0799506306648254	-0.0447522699832916
-4.16967058181763	-6.47265529632568	-6.14101409912109	-0.0473743267357349	0.080019123852253	-0.0446928627789021
-4.16405963897705	-6.46968984603882	-6.13027191162109	-0.0474059283733368	0.0798878371715546	-0.0447267927229404
-4.16890954971313	-6.47232294082642	-6.13552808761597	-0.0471313148736954	0.0798875838518143	-0.0447254963219166
-4.15821266174316	-6.46999502182007	-6.138991355896	-0.0472597479820251	0.0797976776957512	-0.0446816086769104
-4.16561126708984	-6.47476863861084	-6.14172554016113	-0.0471545159816742	0.0797980949282646	-0.0447212979197502
-4.1565203666687	-6.46967267990112	-6.14257717132568	-0.0470659360289574	0.0797401443123817	-0.0446468144655228
-4.15992832183838	-6.47235679626465	-6.14882707595825	-0.0468673184514046	0.0796212553977966	-0.0446048229932785
-4.15802907943726	-6.4746789932251	-6.14532709121704	-0.046901598572731	0.0795610845088959	-0.0445700958371162
-4.16086721420288	-6.47744417190552	-6.14878034591675	-0.0466561503708363	0.079622395336628	-0.0445051454007626
-4.15642023086548	-6.47367334365845	-6.15216636657715	-0.0465227924287319	0.0794333964586258	-0.0444249920547009
-4.16320466995239	-6.480140209198	-6.15200233459473	-0.0464043281972408	0.0793287754058838	-0.0443637892603874
-4.15129041671753	-6.47882509231567	-6.15944194793701	-0.0463098585605621	0.0792530849575996	-0.0442691743373871
-4.160728931427	-6.48580598831177	-6.15606594085693	-0.0461108982563019	0.079187735915184	-0.0441931895911694
-4.15940713882446	-6.48466205596924	-6.16070318222046	-0.045918807387352	0.079181432723999	-0.0441447272896767
-4.15906190872192	-6.48525857925415	-6.16598320007324	-0.0459346026182175	0.0788874104619026	-0.0440620668232441
-4.16351366043091	-6.49112558364868	-6.17137575149536	-0.0456993319094181	0.0790359675884247	-0.0439192652702332
-4.1634693145752	-6.49258756637573	-6.16459655761719	-0.0455904342234135	0.078900583088398	-0.0438983216881752
-4.16711187362671	-6.49513244628906	-6.17201280593872	-0.0453748628497124	0.0787688046693802	-0.0437497869133949
-4.16112089157104	-6.49881649017334	-6.16742515563965	-0.0454180091619492	0.0786789953708649	-0.0436758697032928
-4.17039585113525	-6.50286912918091	-6.18111848831177	-0.0451157204806805	0.0787546411156654	-0.0436394698917866
-4.16731786727905	-6.50229978561401	-6.16560173034668	-0.0451637431979179	0.0785467326641083	-0.0435113497078419
-4.17313146591187	-6.50776195526123	-6.18360757827759	-0.044973935931921	0.0785069987177849	-0.0435430370271206
-4.1687159538269	-6.50662088394165	-6.179123878479	-0.0448894873261452	0.0784709826111794	-0.0434226803481579
-4.17857933044434	-6.51226377487183	-6.18239116668701	-0.0448088012635708	0.0784501954913139	-0.0434282124042511
-4.17305326461792	-6.51331520080566	-6.18249940872192	-0.0445650219917297	0.0783101543784142	-0.0432808771729469
-4.17236852645874	-6.51527452468872	-6.1781759262085	-0.0445931106805801	0.0781538560986519	-0.043262030929327
-4.17831945419312	-6.51976299285889	-6.18414211273193	-0.0443933419883251	0.0783166587352753	-0.0432578548789024
-4.18091106414795	-6.51832246780396	-6.17928409576416	-0.0443549081683159	0.0781886652112007	-0.0431010276079178
-4.18031358718872	-6.51764106750488	-6.18817663192749	-0.044155228883028	0.0781258717179298	-0.0430343151092529
-4.18052387237549	-6.52153778076172	-6.18563318252563	-0.0441571325063705	0.0780797153711319	-0.0429344139993191
-4.18616151809692	-6.52314329147339	-6.19156169891357	-0.0439616218209267	0.0781224817037582	-0.0428425557911396
-4.18136024475098	-6.52144622802734	-6.18397092819214	-0.0439902395009995	0.0779701173305511	-0.0428517274558544
-4.18903303146362	-6.52482604980469	-6.18449640274048	-0.0437486469745636	0.0780303776264191	-0.0427339859306812
-4.18302774429321	-6.52389812469482	-6.18600797653198	-0.0437792800366879	0.077996052801609	-0.0426821708679199
-4.1941385269165	-6.52953958511353	-6.18296384811401	-0.0437033399939537	0.0779243931174278	-0.0426121912896633
-4.18322324752808	-6.52347087860107	-6.17935132980347	-0.0435614511370659	0.0778865441679955	-0.0424935519695282
-4.19288063049316	-6.52720594406128	-6.19088697433472	-0.0434874072670937	0.077793762087822	-0.0424040444195271
-4.19110059738159	-6.52819395065308	-6.18215751647949	-0.0433347225189209	0.0777943357825279	-0.0423275902867317
-4.18956470489502	-6.52591037750244	-6.18547201156616	-0.0432487726211548	0.0777007192373276	-0.0422895736992359
-4.19175148010254	-6.52372169494629	-6.19151210784912	-0.0429689660668373	0.0776551961898804	-0.0421239696443081
-4.19367408752441	-6.52942419052124	-6.19001817703247	-0.0430038124322891	0.0775111243128777	-0.0420605428516865
-4.19751739501953	-6.52883768081665	-6.1930251121521	-0.0428184829652309	0.0775315538048744	-0.0419803000986576
-4.19394254684448	-6.52741956710815	-6.18582582473755	-0.0427644401788712	0.0772827789187431	-0.0419074073433876
-4.19768810272217	-6.52996778488159	-6.19457817077637	-0.0425324067473412	0.077348530292511	-0.0418192930519581
-4.19234466552734	-6.52792835235596	-6.18448543548584	-0.0425887927412987	0.0771469920873642	-0.0417111329734325
-4.20104169845581	-6.5318284034729	-6.19435882568359	-0.0422975420951843	0.0771253630518913	-0.0416843071579933
-4.19071054458618	-6.52487516403198	-6.19845914840698	-0.0421098545193672	0.0770020037889481	-0.0415250733494759
-4.20195817947388	-6.53344488143921	-6.19322776794434	-0.0421171747148037	0.0769076570868492	-0.0415135286748409
-4.20325231552124	-6.52877569198608	-6.19775867462158	-0.0419164896011353	0.0769494697451591	-0.0413608588278294
-4.20242929458618	-6.52954530715942	-6.1938419342041	-0.0418634191155434	0.0766843035817146	-0.041235014796257
-4.20586967468262	-6.53219842910767	-6.20244169235229	-0.0416442789137363	0.0767025649547577	-0.0411954931914806
-4.20817041397095	-6.53409194946289	-6.19513034820557	-0.0416641384363174	0.0766035169363022	-0.0410473197698593
-4.21294403076172	-6.53342485427856	-6.20830106735229	-0.041416484862566	0.0765508040785789	-0.0410080589354038
-4.20909595489502	-6.53363275527954	-6.20121002197266	-0.0413264967501163	0.076465792953968	-0.0408705100417137
-4.21668195724487	-6.53607845306396	-6.20623874664307	-0.0411620140075684	0.0764801800251007	-0.0407931208610535
-4.21579074859619	-6.53678321838379	-6.2116265296936	-0.0410491637885571	0.0763828307390213	-0.0407327897846699
-4.21832323074341	-6.53737688064575	-6.20745038986206	-0.0409583635628223	0.0762994512915611	-0.0406067334115505
-4.22129487991333	-6.54096555709839	-6.21281099319458	-0.0407351739704609	0.0762994214892387	-0.0405461750924587
-4.22205066680908	-6.53996753692627	-6.20516681671143	-0.0407067649066448	0.0762514993548393	-0.0403895750641823
-4.22835969924927	-6.54189348220825	-6.21668386459351	-0.0404851026833057	0.0762783065438271	-0.0403088591992855
-4.22565841674805	-6.5425066947937	-6.20747709274292	-0.0404572300612926	0.0760611444711685	-0.0402316264808178
-4.23286771774292	-6.54642963409424	-6.21841526031494	-0.0402951017022133	0.0761507302522659	-0.040118869394064
-4.22543573379517	-6.54316139221191	-6.21132564544678	-0.0401355065405369	0.0759823247790337	-0.0400044582784176
-4.23302221298218	-6.55025720596313	-6.21983194351196	-0.0401089675724506	0.0759492293000221	-0.0399531647562981
-4.23232269287109	-6.54717636108398	-6.21643972396851	-0.0399514809250832	0.0759608298540115	-0.0398207753896713
-4.22938680648804	-6.5471658706665	-6.20987367630005	-0.0399322435259819	0.0758106783032417	-0.0396351926028728
-4.23230934143066	-6.55292940139771	-6.21984052658081	-0.0397905856370926	0.0757586285471916	-0.039572436362505
-4.22781372070313	-6.54893159866333	-6.21172046661377	-0.0399193279445171	0.0757723078131676	-0.0393946804106236
-4.23555517196655	-6.55251789093018	-6.22243452072144	-0.0397609435021877	0.0756990686058998	-0.0394241288304329
-4.22588872909546	-6.5477352142334	-6.21868705749512	-0.0396518185734749	0.0755710899829865	-0.0392395853996277
-4.23032379150391	-6.55487632751465	-6.22249174118042	-0.0396701321005821	0.0755799636244774	-0.039194792509079
-4.23230266571045	-6.55333042144775	-6.21912479400635	-0.0396082103252411	0.0756185054779053	-0.0390332862734795
-4.22774839401245	-6.54926156997681	-6.21279430389404	-0.0396166257560253	0.0753954350948334	-0.03896863758564
-4.22873830795288	-6.55323362350464	-6.22414970397949	-0.0394245274364948	0.0754769444465637	-0.0389284156262875
-4.22926664352417	-6.55353355407715	-6.21906805038452	-0.0394731536507607	0.0753505378961563	-0.0388253182172775
-4.2280421257019	-6.55065441131592	-6.22164058685303	-0.0393806919455528	0.0753173232078552	-0.0387072004377842
-4.2262921333313	-6.54881858825684	-6.22169733047485	-0.0393276587128639	0.0752129778265953	-0.0386555753648281
-4.22882843017578	-6.55089330673218	-6.22579097747803	-0.0392793826758862	0.0752612873911858	-0.0385393612086773
-4.22475862503052	-6.5498218536377	-6.21848392486572	-0.039362832903862	0.0751485079526901	-0.0384937115013599
-4.22989845275879	-6.55172300338745	-6.22297668457031	-0.0391714125871658	0.0750539600849152	-0.0384320244193077
-4.22223234176636	-6.54768228530884	-6.22413969039917	-0.0391455702483654	0.0749765336513519	-0.0383365489542484
-4.22940492630005	-6.54891109466553	-6.22153902053833	-0.0391600057482719	0.0749081894755363	-0.0382352583110332
-4.22719287872314	-6.54852390289307	-6.22290372848511	-0.0390519164502621	0.0749090909957886	-0.0381958410143852
-4.22115230560303	-6.54560327529907	-6.21983814239502	-0.0391860753297806	0.0747110396623611	-0.0380949266254902
-4.22885942459106	-6.54855585098267	-6.22012376785278	-0.0389887318015099	0.0748680680990219	-0.0379959084093571
-4.22185230255127	-6.54383945465088	-6.21593570709229	-0.0391044057905674	0.0746054723858833	-0.0379651971161366
-4.22615671157837	-6.5451397895813	-6.21993112564087	-0.0389413051307201	0.0746362656354904	-0.0378685630857944
-4.21765995025635	-6.54119968414307	-6.21681928634644	-0.0389744266867638	0.0745322778820992	-0.0378048457205296
-4.228844165802	-6.54508113861084	-6.21951055526733	-0.0389472916722298	0.074551597237587	-0.0377245917916298
-4.22223901748657	-6.54126834869385	-6.21146965026855	-0.0389745123684406	0.0744717493653297	-0.0376764312386513
-4.22544479370117	-6.54276275634766	-6.22428131103516	-0.0388002134859562	0.0744404718279839	-0.0375886559486389
-4.22035646438599	-6.54302310943604	-6.21536540985107	-0.0389279723167419	0.0743618980050087	-0.0374973006546497
-4.22774267196655	-6.54974174499512	-6.21545934677124	-0.0390189178287983	0.0743561312556267	-0.0374690517783165
-4.22045660018921	-6.54153776168823	-6.21980905532837	-0.0388753563165665	0.074238047003746	-0.0373834781348705
-4.22241401672363	-6.54545640945435	-6.21798086166382	-0.0388732440769672	0.0741015821695328	-0.0373463481664658
-4.22708177566528	-6.54766178131104	-6.21589851379395	-0.0388380438089371	0.0742271542549133	-0.0372983328998089
-4.22113227844238	-6.5434718132019	-6.20574951171875	-0.0389468111097813	0.0740400776267052	-0.0371460430324078
-4.22730493545532	-6.54564809799194	-6.22042226791382	-0.0389122888445854	0.0739706829190254	-0.0371395945549011
-4.22025537490845	-6.54306030273438	-6.21391487121582	-0.0389551855623722	0.0739444941282272	-0.0369804799556732
-4.22711706161499	-6.5454626083374	-6.20848035812378	-0.0389524213969707	0.0738437324762344	-0.0370044559240341
-4.22431612014771	-6.54400253295898	-6.20883274078369	-0.0388189852237701	0.0737982913851738	-0.0367947220802307
-4.22220754623413	-6.54444026947021	-6.20521831512451	-0.0390345714986324	0.0736636370420456	-0.0367535017430782
-4.22969198226929	-6.54587459564209	-6.20909404754639	-0.0387276448309422	0.0737103521823883	-0.0366723090410233
-4.22130012512207	-6.54056406021118	-6.20696496963501	-0.0389082506299019	0.0735395848751068	-0.036612294614315
-4.23063945770264	-6.54759168624878	-6.21348762512207	-0.0388587899506092	0.0734905451536179	-0.0365145541727543
-4.2221622467041	-6.54119777679443	-6.20337343215942	-0.0387751311063766	0.0734575763344765	-0.03639305382967
-4.22658014297485	-6.54312610626221	-6.21298694610596	-0.0386827699840069	0.0734545886516571	-0.0363937504589558
-4.22494220733643	-6.54693984985352	-6.20169878005981	-0.0386881269514561	0.0733854100108147	-0.0362933874130249
-4.22898149490356	-6.54747200012207	-6.2074236869812	-0.0389340259134769	0.0735017731785774	-0.0363187342882156
-4.23342132568359	-6.54739141464233	-6.20602226257324	-0.0388203077018261	0.0736500173807144	-0.0363871790468693
-4.23767566680908	-6.54926061630249	-6.20723438262939	-0.0387764722108841	0.073636882007122	-0.0363716296851635
-4.23414897918701	-6.55114507675171	-6.2160177230835	-0.0386688821017742	0.0736484006047249	-0.036296047270298
-4.22926044464111	-6.55088901519775	-6.20699310302734	-0.038661289960146	0.0734236538410187	-0.0361698120832443
-4.23320198059082	-6.55255460739136	-6.22233104705811	-0.0384814813733101	0.0734177827835083	-0.0360596440732479
-4.22844696044922	-6.54965496063232	-6.20818376541138	-0.0386122576892376	0.0731754153966904	-0.035999458283186
-4.23439407348633	-6.55614614486694	-6.218186378479	-0.0386505015194416	0.0731587707996368	-0.0359673872590065
-4.22571706771851	-6.54811143875122	-6.2176661491394	-0.0385095477104187	0.073129266500473	-0.0359255112707615
-4.23113346099854	-6.5539608001709	-6.21533441543579	-0.038497731089592	0.0729531794786453	-0.0358798243105412
-4.23089838027954	-6.55704212188721	-6.21574211120605	-0.0384300462901592	0.0730613023042679	-0.0358736552298069
-4.22984027862549	-6.55468845367432	-6.20413255691528	-0.0384926982223988	0.0729272291064262	-0.0358078293502331
-4.23493671417236	-6.55466794967651	-6.21643257141113	-0.0383075028657913	0.0729726105928421	-0.0358267948031425
-4.22870254516602	-6.55481243133545	-6.20700931549072	-0.0383471138775349	0.0729106441140175	-0.0357710383832455
-4.24021196365356	-6.56164026260376	-6.20664358139038	-0.0383915491402149	0.072977714240551	-0.0357425510883331
-4.23152303695679	-6.55361843109131	-6.2069354057312	-0.0382865257561207	0.0728694498538971	-0.0356788821518421
-4.23055505752563	-6.55644750595093	-6.20267772674561	-0.0383173264563084	0.0727677494287491	-0.0357312895357609
-4.2361011505127	-6.55944681167603	-6.21194267272949	-0.0382718369364738	0.0730248391628265	-0.0357217006385326
-4.23429918289185	-6.55493497848511	-6.20277261734009	-0.0383230745792389	0.0728826075792313	-0.0356767065823078
-4.24207305908203	-6.556236743927	-6.20441198348999	-0.0382292754948139	0.0729318037629128	-0.0356664136052132
-4.23584890365601	-6.5567421913147	-6.19499921798706	-0.0382406637072563	0.072910875082016	-0.0356102213263512
-4.24076700210571	-6.55511617660522	-6.20223999023438	-0.0381233505904675	0.0729191228747368	-0.0357058756053448
-4.23964786529541	-6.55635929107666	-6.1972484588623	-0.038075365126133	0.072926476597786	-0.0356229059398174
-4.23589038848877	-6.55295276641846	-6.1929669380188	-0.0381864383816719	0.0729117095470428	-0.0356060415506363
-4.24505710601807	-6.55394554138184	-6.19982194900513	-0.0379769094288349	0.0729088634252548	-0.0355839803814888
-4.23261833190918	-6.55296039581299	-6.19866704940796	-0.0380102321505547	0.072854720056057	-0.0355498492717743
-4.24528932571411	-6.55646419525146	-6.20533466339111	-0.0378682017326355	0.0729364454746246	-0.0355114564299583
-4.23777294158936	-6.55202293395996	-6.19282865524292	-0.0378841087222099	0.0729499682784081	-0.035471748560667
-4.23958349227905	-6.55318641662598	-6.20784378051758	-0.0377818532288074	0.0728627443313599	-0.0354569740593433
-4.23949480056763	-6.55244731903076	-6.20259714126587	-0.0376166626811028	0.0729331001639366	-0.0354240424931049
-4.23949956893921	-6.55124759674072	-6.20264720916748	-0.0375947803258896	0.0729168951511383	-0.0354294180870056
-4.24453687667847	-6.5536060333252	-6.20649099349976	-0.0374971851706505	0.0728815123438835	-0.0352697297930717
-4.23618602752686	-6.5542573928833	-6.20511102676392	-0.0374802350997925	0.0728818625211716	-0.0352682396769524
-4.2437949180603	-6.55469942092896	-6.21626710891724	-0.0372933149337769	0.0729401856660843	-0.0352637767791748
-4.23755884170532	-6.55232954025269	-6.21108675003052	-0.0372760705649853	0.0729170218110085	-0.035110130906105
-4.23915147781372	-6.55374526977539	-6.21068429946899	-0.0372554361820221	0.072860486805439	-0.0351464040577412
-4.24118661880493	-6.55413389205933	-6.21493673324585	-0.0370951220393181	0.0729653015732765	-0.0350574068725109
-4.2367057800293	-6.55473327636719	-6.21344900131226	-0.0370807833969593	0.0728323236107826	-0.0349949188530445
-4.24045372009277	-6.55669784545898	-6.21346282958984	-0.0368984453380108	0.072958916425705	-0.0349687859416008
-4.23812913894653	-6.55562353134155	-6.21593332290649	-0.0369997024536133	0.0729232653975487	-0.0349149368703365
-4.23944568634033	-6.55756807327271	-6.21264123916626	-0.0369235798716545	0.072888158261776	-0.0348329767584801
-4.23924446105957	-6.55856609344482	-6.21464586257935	-0.0368233844637871	0.0730040296912193	-0.0348565727472305
-4.23593282699585	-6.55639934539795	-6.21424531936646	-0.036878664046526	0.0729654207825661	-0.034672986716032
-4.24011182785034	-6.5567307472229	-6.22162771224976	-0.0366503372788429	0.0730550959706306	-0.034666370600462
-4.23771286010742	-6.55689191818237	-6.21310234069824	-0.0367459319531918	0.0730088278651237	-0.0345563367009163
-4.2423620223999	-6.55846071243286	-6.21773433685303	-0.0366795398294926	0.0730898156762123	-0.0345359966158867
-4.23471832275391	-6.55583810806274	-6.22020244598389	-0.0366310440003872	0.0730115100741386	-0.0344615913927555
-4.23670387268066	-6.55983018875122	-6.21250152587891	-0.0366950184106827	0.0730802565813065	-0.0344247557222843
-4.24075508117676	-6.55614423751831	-6.21959209442139	-0.0365262106060982	0.073122076690197	-0.0343315564095974
-4.23413848876953	-6.5560245513916	-6.21652412414551	-0.0366040803492069	0.07308579236269	-0.0342465788125992
-4.23817348480225	-6.55821657180786	-6.22014904022217	-0.0364772863686085	0.0731492415070534	-0.0342355258762836
-4.23457098007202	-6.55572843551636	-6.21630811691284	-0.0365813449025154	0.0732834935188293	-0.0340883955359459
-4.23284339904785	-6.55900096893311	-6.21582508087158	-0.0366486869752407	0.0732468590140343	-0.0341122075915337
-4.23321723937988	-6.55738353729248	-6.21280574798584	-0.0366144366562366	0.0733214467763901	-0.033891387283802
-4.22699451446533	-6.55433416366577	-6.2108039855957	-0.0368509702384472	0.0733548626303673	-0.0338863022625446
-4.23019027709961	-6.55673933029175	-6.21252965927124	-0.0366917215287685	0.0733658894896507	-0.0338587202131748
-4.2245979309082	-6.5549144744873	-6.20619487762451	-0.0367795526981354	0.0735344439744949	-0.0337518453598022
-4.22641944885254	-6.55389022827148	-6.19882345199585	-0.0368463471531868	0.0735433474183083	-0.0337276495993137
-4.22321891784668	-6.55436944961548	-6.20321273803711	-0.0368831492960453	0.0735224112868309	-0.0336383879184723
-4.2163233757019	-6.55030822753906	-6.20015668869019	-0.0370008237659931	0.0735278949141502	-0.0335379280149937
-4.2203803062439	-6.55105113983154	-6.20430278778076	-0.037006676197052	0.0736475959420204	-0.0335090346634388
-4.21088790893555	-6.5463228225708	-6.19451379776001	-0.0371405594050884	0.0736304298043251	-0.0334683172404766
-4.21230840682983	-6.54703140258789	-6.19832372665405	-0.037302490323782	0.0737099498510361	-0.0334136970341206
-4.20884990692139	-6.5437650680542	-6.19998931884766	-0.0372191295027733	0.0737127363681793	-0.0334069915115833
-4.20672655105591	-6.54451036453247	-6.18949842453003	-0.0374195724725723	0.0737583190202713	-0.0333615764975548
-4.20688009262085	-6.54372978210449	-6.19712734222412	-0.0374549552798271	0.0738185048103333	-0.0333264656364918
-4.1993088722229	-6.53936815261841	-6.1822566986084	-0.0376627743244171	0.0737871155142784	-0.0332335196435452
-4.19964838027954	-6.54034996032715	-6.18915605545044	-0.0376416146755219	0.0738938003778458	-0.0332946628332138
-4.19251203536987	-6.53448629379272	-6.17715740203857	-0.0377950109541416	0.0738199800252914	-0.0332137644290924
-4.19706916809082	-6.53782844543457	-6.18335199356079	-0.0379314608871937	0.0739899873733521	-0.0332503914833069
-4.18964767456055	-6.53088569641113	-6.17712640762329	-0.0378571040928364	0.0740044564008713	-0.0331760831177235
-4.18637466430664	-6.53027057647705	-6.17227745056152	-0.0381201654672623	0.0739313662052155	-0.0331876277923584
-4.193687915802	-6.53054809570313	-6.17997932434082	-0.0380163080990314	0.0741371214389801	-0.0332307629287243
-4.18549728393555	-6.52385902404785	-6.16434907913208	-0.0382146947085857	0.0740720629692078	-0.0331634320318699
-4.18851757049561	-6.52805471420288	-6.17392444610596	-0.038236316293478	0.0740576237440109	-0.0332262516021729
-4.17992162704468	-6.52281379699707	-6.1647047996521	-0.0383305177092552	0.0741188675165176	-0.0331159383058548
-4.18576717376709	-6.52411317825317	-6.16190576553345	-0.0384671986103058	0.07412339001894	-0.0332787819206715
-4.18335962295532	-6.52150821685791	-6.15806436538696	-0.038392711430788	0.0741511732339859	-0.0331766158342361
-4.17592096328735	-6.52069759368896	-6.15231227874756	-0.0387695170938969	0.0740903541445732	-0.0331811383366585
-4.18331098556519	-6.52202653884888	-6.15407419204712	-0.0385972559452057	0.0741658583283424	-0.0332149863243103
-4.17305469512939	-6.51910972595215	-6.15283012390137	-0.0387685671448708	0.0741119831800461	-0.0332013554871082
-4.18179655075073	-6.52127695083618	-6.15402841567993	-0.0387710481882095	0.0741608664393425	-0.0332694835960865
-4.17351102828979	-6.5166130065918	-6.14342021942139	-0.0388044528663158	0.0742021501064301	-0.0332123376429081
-4.17371654510498	-6.51538133621216	-6.14407968521118	-0.038921382278204	0.0739917010068893	-0.033260352909565
-4.176185131073	-6.51934003829956	-6.14329385757446	-0.0388607010245323	0.0741873681545258	-0.0332158803939819
-4.17164945602417	-6.51523208618164	-6.13836193084717	-0.0389461927115917	0.0739796385169029	-0.0332981944084167
-4.18186950683594	-6.51774024963379	-6.14384603500366	-0.0388519428670406	0.074031800031662	-0.0333264730870724
-4.16610383987427	-6.51563453674316	-6.13733530044556	-0.0389901287853718	0.0739158987998962	-0.0332973264157772
-4.17612838745117	-6.51942873001099	-6.14529991149902	-0.0389660224318504	0.0738595128059387	-0.0333056226372719
-4.17195844650269	-6.52031707763672	-6.13304615020752	-0.0390486158430576	0.0738012418150902	-0.0332732610404491
-4.17471647262573	-6.51828622817993	-6.1484489440918	-0.0389195531606674	0.073674164712429	-0.0333370976150036
-4.17268943786621	-6.51853656768799	-6.14450216293335	-0.0389462672173977	0.0737268775701523	-0.0332680530846119
-4.17525434494019	-6.52211999893188	-6.13780689239502	-0.0390094481408596	0.0735452920198441	-0.0333142802119255
-4.17301177978516	-6.51564598083496	-6.14613437652588	-0.0388461127877235	0.0735059455037117	-0.0332371778786182
-4.16983842849731	-6.5200309753418	-6.14257574081421	-0.0389953926205635	0.0733468383550644	-0.0332349240779877
-4.17700433731079	-6.5220251083374	-6.14839744567871	-0.0388021506369114	0.0734034553170204	-0.0332542881369591
-4.17397499084473	-6.51742029190063	-6.12886476516724	-0.0389506816864014	0.0732150822877884	-0.0331798493862152
-4.17655992507935	-6.52217054367065	-6.14983081817627	-0.0389230065047741	0.0731363669037819	-0.0332436636090279
-4.16936111450195	-6.52008819580078	-6.14237880706787	-0.0388833358883858	0.0730680748820305	-0.0331269502639771
-4.17482089996338	-6.52693843841553	-6.14270067214966	-0.0389361940324306	0.0729490593075752	-0.0332182422280312
-4.17088842391968	-6.5207953453064	-6.14781188964844	-0.0387322492897511	0.0728787928819656	-0.0330899208784103
-4.16944980621338	-6.52355432510376	-6.14252471923828	-0.0388410203158855	0.0727120116353035	-0.0330410860478878
-4.17578840255737	-6.52564859390259	-6.15208101272583	-0.0386031158268452	0.0727639570832253	-0.0330986604094505
-4.17081069946289	-6.52027416229248	-6.15066146850586	-0.0386658497154713	0.0725782513618469	-0.0330464467406273
-4.17611646652222	-6.52404594421387	-6.15773582458496	-0.0385301187634468	0.0724066644906998	-0.0330512970685959
-4.16854000091553	-6.52249622344971	-6.15032052993774	-0.0384785532951355	0.0723510608077049	-0.0329610593616962
-4.17331409454346	-6.52256536483765	-6.16230964660645	-0.0383267663419247	0.072214774787426	-0.0330676175653934
-4.1743597984314	-6.52219438552856	-6.16567659378052	-0.038237426429987	0.0721300318837166	-0.0329553484916687
-4.17537546157837	-6.52466154098511	-6.16409683227539	-0.0382741056382656	0.0720392614603043	-0.0329474471509457
-4.17585515975952	-6.5230450630188	-6.17498254776001	-0.0380229875445366	0.071955069899559	-0.0328961908817291
-4.17654323577881	-6.52257204055786	-6.16818618774414	-0.037969384342432	0.0717108547687531	-0.032864436507225
-4.18124294281006	-6.52328729629517	-6.18104028701782	-0.0377782694995403	0.0716976746916771	-0.0328067988157272
-4.17776966094971	-6.52082538604736	-6.17078924179077	-0.0377464108169079	0.071532316505909	-0.0327034965157509
-4.18409776687622	-6.52322006225586	-6.18966865539551	-0.0374903157353401	0.07148826867342	-0.0326658263802528
-4.1779613494873	-6.52022743225098	-6.17447948455811	-0.0375269502401352	0.0713180676102638	-0.0325572453439236
-4.18858337402344	-6.52771711349487	-6.19056987762451	-0.0374315679073334	0.07131177932024	-0.032578457146883
-4.18397521972656	-6.52038860321045	-6.18886518478394	-0.0371753014624119	0.0712037160992622	-0.0324093475937843
-4.18404293060303	-6.52649259567261	-6.19042825698853	-0.0372100658714771	0.0710294619202614	-0.0323756225407124
-4.18819665908813	-6.52886629104614	-6.1973180770874	-0.0368980765342712	0.0711475014686584	-0.0322927571833134
-4.18601751327515	-6.52229833602905	-6.18927049636841	-0.0368948765099049	0.0709468424320221	-0.0322107076644897
-4.19405031204224	-6.52927589416504	-6.19579362869263	-0.0367758274078369	0.0708363428711891	-0.0322125814855099
-4.19052505493164	-6.53075695037842	-6.19934892654419	-0.036613654345274	0.0708638653159142	-0.0320223830640316
-4.18987894058228	-6.53038454055786	-6.20123672485352	-0.0365320257842541	0.0707389041781425	-0.0320763848721981
-4.19676923751831	-6.53386735916138	-6.20402193069458	-0.0363397337496281	0.0707934200763702	-0.031909603625536
-4.19358396530151	-6.5312933921814	-6.20292186737061	-0.0363318733870983	0.0707074478268623	-0.0317959114909172
-4.20213937759399	-6.53566074371338	-6.20353603363037	-0.0361348427832127	0.0706623867154121	-0.0317884050309658
-4.19537925720215	-6.53451490402222	-6.21566152572632	-0.0359535031020641	0.0706073939800262	-0.0316798016428947
-4.2008113861084	-6.53647136688232	-6.21118593215942	-0.0359177514910698	0.0705276876688004	-0.0315749980509281
-4.2055549621582	-6.53959608078003	-6.22162771224976	-0.0357037782669067	0.0706011354923248	-0.0315021127462387
-4.20318269729614	-6.5406346321106	-6.20970344543457	-0.0357331931591034	0.0704613327980042	-0.031364805996418
-4.20737552642822	-6.5407190322876	-6.21703672409058	-0.0354689471423626	0.070483610033989	-0.0312813520431519
-4.20351362228394	-6.53808355331421	-6.22268486022949	-0.0353080369532108	0.0703626200556755	-0.0311420876532793
-4.20722532272339	-6.54603958129883	-6.21260738372803	-0.0353067070245743	0.0703278705477715	-0.0311010479927063
-4.2116551399231	-6.54475736618042	-6.23222827911377	-0.0351288467645645	0.0703535452485085	-0.0309639032930136
-4.20389461517334	-6.54262495040894	-6.22069549560547	-0.0351307019591331	0.0701335668563843	-0.030833812430501
-4.20999956130981	-6.54782915115356	-6.23261690139771	-0.0348934754729271	0.0701496377587318	-0.0307662952691317
-4.20733404159546	-6.54751968383789	-6.22431325912476	-0.0349438898265362	0.070125587284565	-0.0306251719594002
-4.20985841751099	-6.54771375656128	-6.22845649719238	-0.0348235182464123	0.0699684917926788	-0.0306130237877369
-4.21250677108765	-6.54981660842896	-6.23867845535278	-0.0346794314682484	0.0699669793248177	-0.030364016070962
-4.20739507675171	-6.54805946350098	-6.23335838317871	-0.0347328819334507	0.0699359774589539	-0.0303377434611321
-4.20971393585205	-6.54799604415894	-6.24207162857056	-0.0344096161425114	0.0698156580328941	-0.0302474163472652
-4.20418357849121	-6.54689645767212	-6.23738956451416	-0.0345118455588818	0.0698049142956734	-0.0300882179290056
-4.20829629898071	-6.55079460144043	-6.23540353775024	-0.0345302522182465	0.0697713196277618	-0.0299768783152103
-4.20156955718994	-6.54493618011475	-6.24195241928101	-0.0343780145049095	0.0697426572442055	-0.0298159252852201
-4.20163249969482	-6.54823064804077	-6.24447107315063	-0.0345752239227295	0.0696947053074837	-0.0297819338738918
-4.20162582397461	-6.54837989807129	-6.24316263198853	-0.0344080403447151	0.0697601437568665	-0.0296591874212027
-4.1930890083313	-6.54250955581665	-6.2323317527771	-0.0345286764204502	0.0696785897016525	-0.0296172704547644
-4.19650888442993	-6.54789161682129	-6.2362494468689	-0.0345743298530579	0.0697501078248024	-0.0294843874871731
-4.18772029876709	-6.5409140586853	-6.2423095703125	-0.0345674194395542	0.0698365569114685	-0.0293522402644157
-4.18857192993164	-6.54044532775879	-6.23230600357056	-0.0346976444125175	0.0697270780801773	-0.0292991362512112
-4.18523120880127	-6.54142379760742	-6.23719882965088	-0.0346685573458672	0.0698611736297607	-0.0292534474283457
-4.17848873138428	-6.53606033325195	-6.22642517089844	-0.0348305739462376	0.0698111727833748	-0.0291469283401966
-4.1812310218811	-6.53793334960938	-6.23722362518311	-0.0348314605653286	0.0699891373515129	-0.0291399154812098
-4.17345666885376	-6.53446531295776	-6.22384786605835	-0.0350479669868946	0.0700277090072632	-0.0290708839893341
-4.17865419387817	-6.53735017776489	-6.22232151031494	-0.035163227468729	0.0701906159520149	-0.0290780700743198
-4.17449903488159	-6.53020429611206	-6.21868228912354	-0.0352210737764835	0.0703146532177925	-0.0289873816072941
-4.16876840591431	-6.53328800201416	-6.21223831176758	-0.0355463065207005	0.0703869163990021	-0.0290102250874043
-4.179527759552	-6.53540658950806	-6.20902633666992	-0.0357216186821461	0.0709191188216209	-0.0290132071822882
-4.17155313491821	-6.52296733856201	-6.20037889480591	-0.035914096981287	0.0709872916340828	-0.0289914850145578
-4.17628622055054	-6.52656984329224	-6.21751260757446	-0.0357763580977917	0.0710437670350075	-0.0290219746530056
-4.1660418510437	-6.52293539047241	-6.22150564193726	-0.0356415621936321	0.071073055267334	-0.0288834124803543
-4.16045761108398	-6.51983118057251	-6.21768569946289	-0.0357880331575871	0.0709562003612518	-0.0288858432322741
-4.15808343887329	-6.51980066299438	-6.21801233291626	-0.03585459664464	0.0709691569209099	-0.0286552086472511
-4.14580535888672	-6.5142183303833	-6.2085108757019	-0.0361547730863094	0.0708543956279755	-0.0285608470439911
-4.1492486000061	-6.51169443130493	-6.20864915847778	-0.0361664928495884	0.0708528608083725	-0.0285105835646391
-4.13449144363403	-6.50836944580078	-6.21515083312988	-0.0362310521304607	0.0709025710821152	-0.0284181758761406
-4.13968944549561	-6.50708055496216	-6.20296382904053	-0.036322046071291	0.0709023550152779	-0.0283559206873178
-4.13326358795166	-6.50389575958252	-6.20638608932495	-0.0363657847046852	0.071002259850502	-0.0282839592546225
-4.12693452835083	-6.50382328033447	-6.20276737213135	-0.0366237424314022	0.0709492340683937	-0.0282265059649944
-4.13459587097168	-6.50627088546753	-6.20615196228027	-0.0365676209330559	0.0711879432201386	-0.0281404945999384
-4.1247673034668	-6.49587535858154	-6.19559669494629	-0.0365851819515228	0.0710850059986115	-0.0281668119132519
-4.12836313247681	-6.50362396240234	-6.20032644271851	-0.0366893038153648	0.0711148604750633	-0.0280680917203426
-4.12161827087402	-6.49937963485718	-6.19950723648071	-0.0367131754755974	0.0713251680135727	-0.0280105657875538
-4.1220064163208	-6.49665832519531	-6.19342470169067	-0.0368618369102478	0.0712028965353966	-0.0279872268438339
-4.12571668624878	-6.49901485443115	-6.20445585250854	-0.0368347503244877	0.071409709751606	-0.0279973670840263
-4.1197247505188	-6.49388408660889	-6.18687343597412	-0.037007313221693	0.0713614150881767	-0.0279397405683994
-4.12491416931152	-6.49749374389648	-6.19965362548828	-0.0369981154799461	0.0714578256011009	-0.0280101019889116
-4.11551380157471	-6.49192523956299	-6.18932819366455	-0.0369713976979256	0.0714115798473358	-0.0279291402548552
-4.12100791931152	-6.49688005447388	-6.18455791473389	-0.0371639467775822	0.0714103206992149	-0.027970103546977
-4.12259483337402	-6.49148750305176	-6.1896710395813	-0.0370915718376637	0.0715764313936234	-0.0278694853186607
-4.115553855896	-6.48972463607788	-6.18578433990479	-0.0373063199222088	0.0713801011443138	-0.0278570223599672
-4.12507200241089	-6.49406623840332	-6.19144010543823	-0.0372479222714901	0.0715573281049728	-0.0279125515371561
-4.11687469482422	-6.48655128479004	-6.1889271736145	-0.0372489579021931	0.0715083405375481	-0.0277533028274775
-4.12246513366699	-6.49125576019287	-6.1874213218689	-0.0374523028731346	0.0714759901165962	-0.027838883921504
-4.12724685668945	-6.48896551132202	-6.1889500617981	-0.0374342873692513	0.0715592354536057	-0.0277131125330925
-4.12198257446289	-6.48443126678467	-6.18755578994751	-0.0376030839979649	0.0713780596852303	-0.027763482183218
-4.12892532348633	-6.48763513565063	-6.18889284133911	-0.0374526344239712	0.0714606270194054	-0.0276654418557882
-4.11956310272217	-6.48260927200317	-6.18991136550903	-0.0375546216964722	0.0714496821165085	-0.0276898313313723
-4.13097286224365	-6.48637104034424	-6.18196725845337	-0.0375880412757397	0.0714108720421791	-0.0276929885149002
-4.12675476074219	-6.48774909973145	-6.18967294692993	-0.0375425256788731	0.0714596286416054	-0.0276442244648933
-4.12352705001831	-6.48540353775024	-6.18298578262329	-0.0377046838402748	0.0714054182171822	-0.0276355259120464
-4.12809228897095	-6.48865127563477	-6.19670534133911	-0.0375834889709949	0.0714575871825218	-0.0276772789657116
-4.12696599960327	-6.48560905456543	-6.18592071533203	-0.0376800000667572	0.0714527294039726	-0.0276180282235146
-4.13032674789429	-6.48883867263794	-6.18406629562378	-0.0378212854266167	0.0714204013347626	-0.0276788640767336
-4.13024711608887	-6.48800754547119	-6.19392395019531	-0.0377127006649971	0.0714535340666771	-0.0276092812418938
-4.12668371200562	-6.4904956817627	-6.18369817733765	-0.0379049107432365	0.0714516267180443	-0.0276009254157543
-4.1342887878418	-6.49185466766357	-6.19381189346313	-0.0377568602561951	0.0714976638555527	-0.027655242010951
-4.12531089782715	-6.48943090438843	-6.18863773345947	-0.0378876179456711	0.0714926645159721	-0.0275797322392464
-4.13356781005859	-6.49054718017578	-6.18412685394287	-0.0379935242235661	0.0714834481477737	-0.027572974562645
-4.13379287719727	-6.49192905426025	-6.18783473968506	-0.0378705337643623	0.0715771093964577	-0.0275807306170464
-4.12628889083862	-6.490478515625	-6.1848030090332	-0.0380120649933815	0.0715524107217789	-0.0275414492934942
-4.1305947303772	-6.49532985687256	-6.18907165527344	-0.038128811866045	0.0716420784592628	-0.0275716483592987
-4.13197755813599	-6.49195718765259	-6.18235063552856	-0.0379846133291721	0.07163455337286	-0.0275395568460226
-4.12655782699585	-6.4930214881897	-6.17815637588501	-0.038224171847105	0.0715537965297699	-0.0275441110134125
-4.13694381713867	-6.4942364692688	-6.18042516708374	-0.0381359159946442	0.0717218592762947	-0.0275720842182636
-4.12357664108276	-6.48815202713013	-6.17887115478516	-0.0381997600197792	0.0716937035322189	-0.0275051668286324
-4.13358402252197	-6.49434232711792	-6.18676424026489	-0.0382344536483288	0.0716227069497108	-0.0275266021490097
-4.13404035568237	-6.4941725730896	-6.17876052856445	-0.038237813860178	0.0718257799744606	-0.027491157874465
-4.12665176391602	-6.48882389068604	-6.18070125579834	-0.0383241884410381	0.071682445704937	-0.0275557171553373
-4.12990760803223	-6.49059534072876	-6.1840443611145	-0.03826854377985	0.0717506408691406	-0.0275238920003176
-4.12549352645874	-6.48398590087891	-6.18138408660889	-0.0383325330913067	0.0717969089746475	-0.0275299232453108
-4.13074493408203	-6.48678779602051	-6.1782922744751	-0.0382807478308678	0.0717300400137901	-0.0275051705539227
-4.12618589401245	-6.48664617538452	-6.18112277984619	-0.0382551252841949	0.0718167573213577	-0.0274872295558453
-4.126549243927	-6.48198699951172	-6.16757154464722	-0.0383910499513149	0.0717965960502625	-0.0274578519165516
-4.12774801254272	-6.4823579788208	-6.18119668960571	-0.0382161438465118	0.0718720331788063	-0.027484217658639
-4.11793899536133	-6.4777045249939	-6.16936683654785	-0.0382560789585114	0.0718416199088097	-0.0274538062512875
-4.12650966644287	-6.48279857635498	-6.17107772827148	-0.0382567457854748	0.0719945281744003	-0.0274711940437555
-4.11953687667847	-6.47373819351196	-6.17266273498535	-0.0380941294133663	0.0719940736889839	-0.0273966137319803
-4.11728763580322	-6.47678232192993	-6.16587591171265	-0.0382674522697926	0.0719867646694183	-0.0274089686572552
-4.12331771850586	-6.47709941864014	-6.17680597305298	-0.0380572862923145	0.0722097903490067	-0.0273828655481339
-4.11149787902832	-6.47206211090088	-6.17034244537354	-0.0381317622959614	0.072078600525856	-0.0273487418889999
-4.11951637268066	-6.47816610336304	-6.17252445220947	-0.0380706787109375	0.0721815451979637	-0.0273591708391905
-4.1138129234314	-6.47426986694336	-6.17681121826172	-0.0378812700510025	0.0722428485751152	-0.0272973328828812
-4.10886669158936	-6.47216939926147	-6.17297220230103	-0.037910208106041	0.072096511721611	-0.0272214002907276
-4.11462020874023	-6.47800731658936	-6.17837572097778	-0.0377331674098969	0.0723206698894501	-0.0271514300256968
-4.1052451133728	-6.47025537490845	-6.17353057861328	-0.0376299619674683	0.0722083747386932	-0.0270826015621424
-4.10494422912598	-6.47420930862427	-6.1762113571167	-0.0376757122576237	0.0721694305539131	-0.0270802360028028
-4.10721778869629	-6.47508478164673	-6.18727397918701	-0.0374930910766125	0.0722619220614433	-0.0269562117755413
-4.09917402267456	-6.47248601913452	-6.17502975463867	-0.0374756865203381	0.0721389353275299	-0.0269319955259562
-4.10321283340454	-6.4733304977417	-6.17783546447754	-0.0373409353196621	0.0721258297562599	-0.0269135944545269
-4.09918832778931	-6.47290515899658	-6.18775987625122	-0.037184827029705	0.0722031220793724	-0.0268337577581406
-4.09153032302856	-6.46939992904663	-6.17702722549438	-0.0371743887662888	0.0720651596784592	-0.0268149506300688
-4.1018009185791	-6.47750663757324	-6.184814453125	-0.0371350385248661	0.0721931979060173	-0.0267609283328056
-4.09024667739868	-6.47228479385376	-6.18308305740356	-0.0369885042309761	0.0721365436911583	-0.0266057327389717
-4.09250688552856	-6.47180891036987	-6.17872524261475	-0.0370454154908657	0.072081483900547	-0.0265925172716379
-4.09681701660156	-6.47400951385498	-6.18737602233887	-0.0367641374468803	0.0723009556531906	-0.0265841465443373
-4.08272409439087	-6.47044992446899	-6.18111085891724	-0.0367978401482105	0.0720765292644501	-0.0264911167323589
-4.08946084976196	-6.47628355026245	-6.18447923660278	-0.0368116199970245	0.0721593126654625	-0.0264547914266586
-4.08968019485474	-6.47310829162598	-6.18785047531128	-0.036626972258091	0.0722556933760643	-0.0264290813356638
-4.08304691314697	-6.47121620178223	-6.18168067932129	-0.0366860777139664	0.0721815824508667	-0.0263864137232304
-4.0876522064209	-6.47527503967285	-6.18572902679443	-0.0365269929170609	0.0722958371043205	-0.0263885967433453
-4.07982873916626	-6.47372674942017	-6.18910312652588	-0.036479152739048	0.0722711011767387	-0.0263755228370428
-4.07789707183838	-6.47223329544067	-6.17700672149658	-0.0366745814681053	0.0724140554666519	-0.0263959895819426
-4.08298969268799	-6.47488832473755	-6.18031072616577	-0.0364899225533009	0.0723293647170067	-0.0262559186667204
-4.08000993728638	-6.47503042221069	-6.18332672119141	-0.0364999324083328	0.0725488662719727	-0.0262800864875317
-4.07598972320557	-6.47272872924805	-6.17026901245117	-0.0365686789155006	0.0725661143660545	-0.0262477956712246
-4.0810170173645	-6.47698068618774	-6.18818283081055	-0.0364743061363697	0.0726760104298592	-0.0262681897729635
-4.07358074188232	-6.47273063659668	-6.17483377456665	-0.0365368388593197	0.0727713704109192	-0.0261157117784023
-4.07501220703125	-6.47281408309937	-6.17586660385132	-0.0364981479942799	0.0728058516979218	-0.0262526161968708
-4.07177019119263	-6.47379207611084	-6.17899560928345	-0.0364654324948788	0.0729081034660339	-0.0261590536683798
-4.07011413574219	-6.47216892242432	-6.1649866104126	-0.0366442576050758	0.0729844570159912	-0.0261697582900524
-4.07392597198486	-6.4733304977417	-6.16691875457764	-0.0365640893578529	0.0730560570955276	-0.0261892825365067
-4.06760883331299	-6.46960878372192	-6.17002725601196	-0.0365810096263886	0.0731686651706696	-0.0261852107942104
-4.06630754470825	-6.46667623519897	-6.16361427307129	-0.0366481989622116	0.0731890574097633	-0.0261831842362881
-4.06988620758057	-6.4671573638916	-6.16948318481445	-0.0366988331079483	0.0733189284801483	-0.0261858403682709
-4.06469964981079	-6.46494483947754	-6.15401220321655	-0.0368573069572449	0.0733612179756165	-0.0261591617017984
-4.06176376342773	-6.46281051635742	-6.16407775878906	-0.0368077419698238	0.0733613893389702	-0.0262415502220392
-4.06437158584595	-6.463210105896	-6.16689205169678	-0.0367998629808426	0.0734944343566895	-0.0261449422687292
-4.05546855926514	-6.45564460754395	-6.15616130828857	-0.0369592308998108	0.07359279692173	-0.026208708062768
-4.05976104736328	-6.45783853530884	-6.15259313583374	-0.0369292087852955	0.0735877305269241	-0.0261494945734739
-4.05922651290894	-6.46136045455933	-6.15383720397949	-0.0369411557912827	0.0737666636705399	-0.0261954702436924
-4.05323934555054	-6.45520448684692	-6.14421463012695	-0.0371540300548077	0.0737172961235046	-0.0261861383914948
-4.05633306503296	-6.45872068405151	-6.15597677230835	-0.0370531715452671	0.0737722963094711	-0.0262048430740833
-4.04924774169922	-6.45190525054932	-6.15111398696899	-0.0370923690497875	0.0738320499658585	-0.0261122472584248
-4.05582571029663	-6.4524507522583	-6.15002155303955	-0.0371482260525227	0.0738727748394012	-0.0262191537767649
-4.05169153213501	-6.45184469223022	-6.15263843536377	-0.0369879677891731	0.0739409402012825	-0.0261041112244129
-4.0491418838501	-6.45266008377075	-6.14623165130615	-0.0372339338064194	0.0738684237003326	-0.0260846707969904
-4.05360746383667	-6.45314836502075	-6.15314292907715	-0.0371038690209389	0.0739234611392021	-0.0261109787970781
-4.04672956466675	-6.44971132278442	-6.15008544921875	-0.0370916649699211	0.0739622563123703	-0.0261051747947931
-4.05169057846069	-6.45275592803955	-6.14839220046997	-0.0371602438390255	0.0738951191306114	-0.0260835252702236
-4.05317974090576	-6.44904279708862	-6.15359210968018	-0.0370905287563801	0.0739340484142303	-0.0260580666363239
-4.04786968231201	-6.45161962509155	-6.14409828186035	-0.0371793247759342	0.0738260522484779	-0.0260167829692364
-4.05331420898438	-6.45272922515869	-6.1536283493042	-0.0370977856218815	0.0739292055368423	-0.0259742941707373
-4.04927349090576	-6.45103120803833	-6.14968299865723	-0.0369725450873375	0.0737337172031403	-0.0258867647498846
-4.04767227172852	-6.45298528671265	-6.14873266220093	-0.0370697937905788	0.0737859234213829	-0.0258949715644121
-4.05725479125977	-6.45587205886841	-6.15670394897461	-0.0369302518665791	0.0736943930387497	-0.0258055664598942
-4.04985427856445	-6.45434188842773	-6.14736890792847	-0.0369623638689518	0.0737397521734238	-0.025794031098485
-4.05201816558838	-6.45519065856934	-6.14518785476685	-0.036977156996727	0.0736028701066971	-0.0257870554924011
-4.05749225616455	-6.45814371109009	-6.16183614730835	-0.0367985963821411	0.0736776888370514	-0.0257456321269274
-4.04991245269775	-6.45551919937134	-6.14893007278442	-0.0369184203445911	0.0736647844314575	-0.0256505757570267
-4.05741834640503	-6.46151447296143	-6.1569561958313	-0.0368950664997101	0.0735409334301949	-0.0257002152502537
-4.06076765060425	-6.46015691757202	-6.16120147705078	-0.0366932712495327	0.0735801160335541	-0.0255590323358774
-4.05733823776245	-6.46123647689819	-6.15466356277466	-0.0368685089051723	0.0735699385404587	-0.0255592800676823
-4.06438779830933	-6.46685600280762	-6.15782785415649	-0.0366995334625244	0.0734283700585365	-0.0255445260554552
-4.06224822998047	-6.46706628799438	-6.16317176818848	-0.036658987402916	0.0734821483492851	-0.0254994221031666
-4.06587553024292	-6.46448612213135	-6.15043210983276	-0.036721508949995	0.0733730643987656	-0.0254375524818897
-4.07098817825317	-6.47045707702637	-6.16170120239258	-0.036665216088295	0.0732299759984016	-0.0254622735083103
-4.07632350921631	-6.47289562225342	-6.16241979598999	-0.0365452878177166	0.0733508169651031	-0.0253812950104475
-4.07338333129883	-6.46836376190186	-6.15733480453491	-0.0367091186344624	0.0730771422386169	-0.0253977719694376
-4.0828332901001	-6.47625780105591	-6.15957927703857	-0.0366779789328575	0.0731673687696457	-0.0253473669290543
-4.0781569480896	-6.46844482421875	-6.15956163406372	-0.0365573726594448	0.0731360837817192	-0.0252547543495893
-4.08412504196167	-6.4774112701416	-6.15947246551514	-0.0366534739732742	0.0728992894291878	-0.0252363476902246
-4.09361886978149	-6.47877740859985	-6.1683464050293	-0.0365014001727104	0.0730186849832535	-0.0251848697662354
-4.09076261520386	-6.47492647171021	-6.15720224380493	-0.0365867502987385	0.0728298649191856	-0.0251142531633377
-4.0970458984375	-6.48133754730225	-6.1675500869751	-0.0365414842963219	0.0727062299847603	-0.025117801502347
-4.09982538223267	-6.47812604904175	-6.16536569595337	-0.0364922881126404	0.072781428694725	-0.0250439755618572
-4.09710836410522	-6.47710084915161	-6.16219806671143	-0.0364774018526077	0.0726252347230911	-0.0249999836087227
-4.1070408821106	-6.48375511169434	-6.16997051239014	-0.0364387184381485	0.0725634694099426	-0.0250533372163773
-4.10912609100342	-6.48202705383301	-6.16986894607544	-0.0362170375883579	0.0725100412964821	-0.0249814745038748
-4.10820865631104	-6.48560428619385	-6.16473770141602	-0.0363943055272102	0.0723563432693481	-0.0249533243477345
-4.11487579345703	-6.48820400238037	-6.17792320251465	-0.03623041883111	0.072299636900425	-0.0248791445046663
-4.11391067504883	-6.48688936233521	-6.17415714263916	-0.0363295823335648	0.0722439512610435	-0.0248071420937777
-4.12058019638062	-6.4902515411377	-6.18054676055908	-0.0362065993249416	0.0721276327967644	-0.0248033627867699
-4.12122440338135	-6.49425172805786	-6.17711877822876	-0.0361578017473221	0.0722101330757141	-0.0246711857616901
-4.12040901184082	-6.48863649368286	-6.17647647857666	-0.0361934117972851	0.0719828456640244	-0.0247450619935989
-4.12975788116455	-6.49521493911743	-6.18357610702515	-0.0361116118729115	0.0720698013901711	-0.0245869997888803
-4.1247706413269	-6.49041223526001	-6.17354345321655	-0.0362182334065437	0.0720011666417122	-0.0245461072772741
-4.13523578643799	-6.49684286117554	-6.17778253555298	-0.0361623056232929	0.0719452574849129	-0.0245033372193575
-4.135910987854	-6.49937772750854	-6.18216037750244	-0.0361423082649708	0.0720069110393524	-0.0244500320404768
-4.13144636154175	-6.49692583084106	-6.16847801208496	-0.0363494046032429	0.0719257295131683	-0.0243335571140051
-4.14063119888306	-6.50228357315063	-6.18893957138062	-0.0362063385546207	0.0719173476099968	-0.024349382147193
-4.13498449325562	-6.49863815307617	-6.1799144744873	-0.0361699014902115	0.0719285607337952	-0.0241816993802786
-4.13890647888184	-6.5008225440979	-6.18001317977905	-0.0363537482917309	0.071837529540062	-0.0242759939283133
-4.1443395614624	-6.50533103942871	-6.1777081489563	-0.036141362041235	0.0719919055700302	-0.0241436008363962
-4.13940000534058	-6.5004997253418	-6.17201519012451	-0.0363940633833408	0.0719383284449577	-0.0240834653377533
-4.1416654586792	-6.5071759223938	-6.17372798919678	-0.0363764278590679	0.0718525275588036	-0.0240082312375307
-4.14335918426514	-6.50798654556274	-6.17815637588501	-0.0363933593034744	0.071998305618763	-0.0240198969841003
-4.13735771179199	-6.50351142883301	-6.16681337356567	-0.0365052260458469	0.071940004825592	-0.0239551048725843
-4.14510202407837	-6.50729656219482	-6.17391538619995	-0.0364033058285713	0.0720018520951271	-0.0238957814872265
-4.14237546920776	-6.50782203674316	-6.15848636627197	-0.0365507192909718	0.0720520913600922	-0.023791216313839
-4.1413745880127	-6.50690078735352	-6.16703510284424	-0.0366037413477898	0.0720255300402641	-0.0237924624234438
-4.14457750320435	-6.50969839096069	-6.17562007904053	-0.0365746133029461	0.0720934122800827	-0.0237078256905079
-4.13935947418213	-6.50552749633789	-6.1689715385437	-0.0366795286536217	0.0721523836255074	-0.0236594583839178
-4.14677858352661	-6.50748014450073	-6.16561985015869	-0.0365545004606247	0.0720834285020828	-0.0235592592507601
-4.14505529403687	-6.50773620605469	-6.17034530639648	-0.0367066115140915	0.0722055584192276	-0.0235104169696569
-4.13933515548706	-6.50365018844604	-6.15857172012329	-0.0368112474679947	0.0721364319324493	-0.0234457030892372
-4.14618873596191	-6.50555229187012	-6.17243003845215	-0.0366633720695972	0.0722474157810211	-0.0234245676547289
-4.13760900497437	-6.50103282928467	-6.16086959838867	-0.0367395281791687	0.072222962975502	-0.0233095232397318
-4.14547061920166	-6.50212955474854	-6.16456174850464	-0.0368068553507328	0.0723266378045082	-0.0233460012823343
-4.14009761810303	-6.50114250183105	-6.1694769859314	-0.0366808623075485	0.0723338648676872	-0.0231836922466755
-4.13607406616211	-6.50026988983154	-6.15854644775391	-0.0369949266314507	0.0723122283816338	-0.0231527611613274
-4.1408805847168	-6.50082492828369	-6.16677904129028	-0.0367703549563885	0.0723725035786629	-0.0231496952474117
-4.13199043273926	-6.49558925628662	-6.17070627212524	-0.0368345193564892	0.0724552050232887	-0.0230951681733131
-4.13456153869629	-6.49551820755005	-6.15960884094238	-0.0369063541293144	0.0725142136216164	-0.0230322554707527
-4.13675165176392	-6.49067974090576	-6.16815853118896	-0.0367749258875847	0.0724714398384094	-0.0230559203773737
-4.13078784942627	-6.48986673355103	-6.15648555755615	-0.0370321162045002	0.0725384801626205	-0.0228988826274872
-4.12804841995239	-6.48644113540649	-6.15517616271973	-0.0369571410119534	0.072564110159874	-0.0229225307703018
-4.12974166870117	-6.48596525192261	-6.16156959533691	-0.0370238609611988	0.0726804882287979	-0.0228067226707935
-4.12042808532715	-6.47994470596313	-6.15927648544312	-0.0371694602072239	0.0727448984980583	-0.0227772016078234
-4.12774038314819	-6.48438262939453	-6.15477895736694	-0.0371687971055508	0.0727433189749718	-0.0227442532777786
-4.12431001663208	-6.4836950302124	-6.15490341186523	-0.0372165031731129	0.0729382261633873	-0.02268654294312
-4.12204170227051	-6.47728967666626	-6.14092636108398	-0.0374202840030193	0.0729136615991592	-0.0226520895957947
-4.12677049636841	-6.47888088226318	-6.15614604949951	-0.037280835211277	0.0729965195059776	-0.0226659905165434
-4.11921644210815	-6.47302770614624	-6.14793395996094	-0.0374386459589005	0.0731037184596062	-0.0225591827183962
-4.12649393081665	-6.47678899765015	-6.14474487304688	-0.037505466490984	0.0731809437274933	-0.0225950125604868
-4.1211576461792	-6.47372722625732	-6.14500284194946	-0.0374761074781418	0.0732641965150833	-0.022519662976265
-4.11977481842041	-6.47251844406128	-6.13708400726318	-0.0377074666321278	0.0732212588191032	-0.0224672425538301
-4.12714195251465	-6.47543621063232	-6.14670324325562	-0.0375715121626854	0.0733377113938332	-0.0225060302764177
-4.11770915985107	-6.46966600418091	-6.14121866226196	-0.0376901924610138	0.0732912793755531	-0.0224584415555
-4.13196563720703	-6.47715330123901	-6.14231777191162	-0.0377827472984791	0.0733311399817467	-0.0224725548177958
-4.12543678283691	-6.47091960906982	-6.14004421234131	-0.0377455875277519	0.0734133049845696	-0.0223626773804426
-4.12340927124023	-6.46998882293701	-6.13747215270996	-0.0378867499530315	0.0732377991080284	-0.0223943684250116
-4.1316614151001	-6.47571659088135	-6.14358854293823	-0.0377693958580494	0.0735549926757813	-0.0222910922020674
-4.12690877914429	-6.47033262252808	-6.13814640045166	-0.0379028618335724	0.0733829736709595	-0.0223256014287472
-4.1317892074585	-6.47767639160156	-6.13862228393555	-0.0379438176751137	0.0733532384037972	-0.0223741810768843
-4.12820482254028	-6.4738941192627	-6.14060068130493	-0.0379221737384796	0.0734534114599228	-0.0223236251622438
-4.12838888168335	-6.47381162643433	-6.1344780921936	-0.038055308163166	0.0733919814229012	-0.0223015137016773
-4.13421583175659	-6.47536182403564	-6.1399941444397	-0.0379272997379303	0.0734817087650299	-0.0222757775336504
-4.12744808197021	-6.47281932830811	-6.12530422210693	-0.0381421707570553	0.0735050663352013	-0.0222033932805061
-4.13010692596436	-6.47560501098633	-6.13756990432739	-0.0381440445780754	0.0734455734491348	-0.0223204810172319
-4.1281852722168	-6.47381258010864	-6.13660573959351	-0.0381344929337502	0.0734749808907509	-0.0221856981515884
-4.12489891052246	-6.47182750701904	-6.12961578369141	-0.0382504425942898	0.0734318643808365	-0.0222501810640097
-4.12883329391479	-6.47435426712036	-6.13428020477295	-0.0381803065538406	0.0734716653823853	-0.022252956405282
-4.12494945526123	-6.47416162490845	-6.13028764724731	-0.0383975580334663	0.0734707787632942	-0.0222439989447594
-4.13008594512939	-6.47210597991943	-6.12849807739258	-0.0384658575057983	0.073406346142292	-0.0222469363361597
-4.13201284408569	-6.474440574646	-6.13774538040161	-0.0384324006736279	0.0734241902828217	-0.0223183035850525
-4.12489557266235	-6.47131204605103	-6.11936283111572	-0.0385683104395866	0.0734267309308052	-0.0223033279180527
-4.12902545928955	-6.46958827972412	-6.13167667388916	-0.0385597907006741	0.0733395516872406	-0.0224001817405224
-4.1335301399231	-6.47361278533936	-6.13170337677002	-0.0385473184287548	0.0735199972987175	-0.0223751645535231
-4.12691879272461	-6.46785640716553	-6.12072229385376	-0.0387282781302929	0.0732997879385948	-0.0224285200238228
-4.13791608810425	-6.47217273712158	-6.12397813796997	-0.0387528650462627	0.0732613354921341	-0.0224877782166004
-4.13244152069092	-6.47077083587646	-6.12890911102295	-0.0388495326042175	0.073411725461483	-0.0225043892860413
-4.13086223602295	-6.46965932846069	-6.12418746948242	-0.0390108935534954	0.0732304081320763	-0.0225437991321087
-4.14005613327026	-6.47368478775024	-6.13459062576294	-0.0389838516712189	0.073310598731041	-0.0226310864090919
-4.13732242584229	-6.46855688095093	-6.10963153839111	-0.0390976294875145	0.0732550919055939	-0.022656861692667
-4.13798999786377	-6.47046995162964	-6.11972951889038	-0.0392211079597473	0.0732199177145958	-0.0228040292859077
-4.14258623123169	-6.47243785858154	-6.12430906295776	-0.0391956679522991	0.0732028558850288	-0.0227613430470228
-4.13746500015259	-6.46823596954346	-6.11003494262695	-0.0394653081893921	0.073138453066349	-0.0228699669241905
-4.13848304748535	-6.4704909324646	-6.11579036712646	-0.0395162887871265	0.0730457156896591	-0.0229170378297567
-4.14446401596069	-6.47022294998169	-6.11842823028564	-0.0394682995975018	0.0732178911566734	-0.023028414696455
-4.13870334625244	-6.46799898147583	-6.11391162872314	-0.0396898835897446	0.0730963870882988	-0.0230484027415514
-4.14842081069946	-6.47295761108398	-6.11892700195313	-0.0397712662816048	0.0731047242879868	-0.0231866762042046
-4.1424994468689	-6.46972036361694	-6.10899686813354	-0.0397844649851322	0.0731630548834801	-0.0231938492506742
-4.14247560501099	-6.46519470214844	-6.11732864379883	-0.0399419777095318	0.0729316845536232	-0.0233650710433722
-4.1498441696167	-6.47230052947998	-6.11274385452271	-0.0399549268186092	0.0731965005397797	-0.0233496651053429
-4.14419746398926	-6.46578788757324	-6.10888671875	-0.0401563905179501	0.073023222386837	-0.0234745405614376
-4.15296268463135	-6.46916437149048	-6.10582542419434	-0.0400945916771889	0.0729854553937912	-0.0235182214528322
-4.14284706115723	-6.46643209457397	-6.10707712173462	-0.0402344465255737	0.0729942247271538	-0.0236105173826218
-4.15480804443359	-6.46775007247925	-6.1109504699707	-0.0403220504522324	0.0730257928371429	-0.0236722975969315
-4.1554160118103	-6.46681547164917	-6.11279964447021	-0.0402380712330341	0.0730750188231468	-0.0237258672714233
-4.1492280960083	-6.46556997299194	-6.10141611099243	-0.0404955968260765	0.0729131773114204	-0.0237580146640539
-4.15987873077393	-6.46914339065552	-6.10738897323608	-0.0404040440917015	0.0729267075657845	-0.0238506533205509
-4.15411520004272	-6.46241044998169	-6.11190319061279	-0.0403669513761997	0.0729368031024933	-0.0238560736179352
-4.16115474700928	-6.46916389465332	-6.1082706451416	-0.040553405880928	0.0728714168071747	-0.0239797085523605
-4.16990613937378	-6.46671199798584	-6.11156988143921	-0.0403356477618217	0.072999618947506	-0.0239829048514366
-4.16329765319824	-6.46683216094971	-6.10636615753174	-0.0405726693570614	0.0727849751710892	-0.0239882320165634
-4.1741738319397	-6.47586536407471	-6.11829900741577	-0.0404047630727291	0.0728895589709282	-0.024096691980958
-4.1690936088562	-6.46990394592285	-6.11524057388306	-0.0404106229543686	0.0728300362825394	-0.0240720100700855
-4.17789888381958	-6.47872638702393	-6.12362146377563	-0.0404694899916649	0.0727007687091827	-0.0241744313389063
-4.18281650543213	-6.47870063781738	-6.1212854385376	-0.0403212867677212	0.0727914348244667	-0.0241531543433666
-4.18016242980957	-6.47928857803345	-6.12012147903442	-0.0403922908008099	0.0726301372051239	-0.0242535471916199
-4.18631315231323	-6.48509216308594	-6.11861848831177	-0.0404944010078907	0.072604238986969	-0.0242945645004511
-4.19359254837036	-6.48911952972412	-6.12221050262451	-0.0403696186840534	0.0725918263196945	-0.0243078712373972
-4.18780279159546	-6.48742437362671	-6.1157374382019	-0.0404234752058983	0.0724511072039604	-0.0243636351078749
-4.20410060882568	-6.49384355545044	-6.13079690933228	-0.0403897389769554	0.0724815204739571	-0.0243396069854498
-4.20283508300781	-6.49364423751831	-6.12573862075806	-0.0403897427022457	0.0724941715598106	-0.0243857856839895
-4.20501470565796	-6.4961256980896	-6.12107944488525	-0.0405476726591587	0.0723431780934334	-0.0243990253657103
-4.21495342254639	-6.50141382217407	-6.13490676879883	-0.0404112339019775	0.07246033847332	-0.0244428459554911
-4.20824003219604	-6.49539756774902	-6.13064050674438	-0.040371235460043	0.0723223611712456	-0.0244177132844925
-4.21802663803101	-6.50361442565918	-6.13275098800659	-0.0405342541635036	0.0723032727837563	-0.0245562754571438
-4.22432947158813	-6.49961948394775	-6.13334512710571	-0.040253471583128	0.0723503977060318	-0.0245170220732689
-4.2222204208374	-6.50193548202515	-6.13153553009033	-0.040446575731039	0.0722466185688972	-0.0245653558522463
-4.23322772979736	-6.50638198852539	-6.13596534729004	-0.0403714291751385	0.0722175166010857	-0.0246432442218065
-4.23174333572388	-6.50692653656006	-6.13691091537476	-0.0403047688305378	0.0721844360232353	-0.0246551930904388
-4.23462247848511	-6.50829792022705	-6.13338708877563	-0.040410827845335	0.0720586329698563	-0.0246804375201464
-4.23994827270508	-6.50886249542236	-6.14021396636963	-0.0402623675763607	0.072019174695015	-0.0247948188334703
-4.24477863311768	-6.51338052749634	-6.13899612426758	-0.0402666069567204	0.0720291212201118	-0.024797847494483
-4.24383878707886	-6.513512134552	-6.13533544540405	-0.0404167398810387	0.0719099491834641	-0.0248563848435879
-4.25576162338257	-6.51726722717285	-6.13972759246826	-0.0403398908674717	0.071839727461338	-0.0248978100717068
-4.25279188156128	-6.51764345169067	-6.14391899108887	-0.0403377637267113	0.0718563422560692	-0.0249717589467764
-4.25644731521606	-6.51769924163818	-6.14166641235352	-0.0404237918555737	0.0717247575521469	-0.024962842464447
-4.26205635070801	-6.52252531051636	-6.15739345550537	-0.0402259975671768	0.0718217045068741	-0.0250573866069317
-4.26192474365234	-6.52111148834229	-6.13968849182129	-0.0403970815241337	0.0716709196567535	-0.0250022746622562
-4.27134704589844	-6.52684688568115	-6.15231037139893	-0.0403940081596375	0.071614071726799	-0.0251761004328728
-4.27060461044312	-6.52311515808105	-6.14932775497437	-0.0403244197368622	0.0715924724936485	-0.0250751003623009
-4.27099275588989	-6.52503490447998	-6.14241886138916	-0.0404907539486885	0.0715640336275101	-0.0251658353954554
-4.27714776992798	-6.52707529067993	-6.14807224273682	-0.0403041020035744	0.0715694278478622	-0.0252078287303448
-4.2752537727356	-6.52625560760498	-6.14396619796753	-0.0404384583234787	0.071625754237175	-0.0252432487905025
-4.27735471725464	-6.52508163452148	-6.13884544372559	-0.040485791862011	0.0715547204017639	-0.0252831671386957
-4.28859853744507	-6.53192901611328	-6.14577484130859	-0.040454626083374	0.0715798884630203	-0.0253813955932856
-4.28092479705811	-6.529944896698	-6.13699245452881	-0.0404930599033833	0.0716304183006287	-0.0252944305539131
-4.28422784805298	-6.52757358551025	-6.13971185684204	-0.0405609719455242	0.0715078860521317	-0.0254472270607948
-4.28827047348022	-6.53074884414673	-6.14536333084106	-0.0404343493282795	0.0717427954077721	-0.0253842491656542
-4.28408002853394	-6.52804040908813	-6.13881206512451	-0.0406320206820965	0.0716508254408836	-0.0254865065217018
-4.29264402389526	-6.53490447998047	-6.13390684127808	-0.0406358130276203	0.0717055052518845	-0.025529894977808
-4.28891324996948	-6.53252172470093	-6.13936805725098	-0.0406197234988213	0.0718645974993706	-0.0255573466420174
-4.28811454772949	-6.52892780303955	-6.13342571258545	-0.0407069474458694	0.0717905163764954	-0.0255859643220901
-4.29371452331543	-6.53382587432861	-6.13977289199829	-0.0406043119728565	0.0719550549983978	-0.0256126280874014
-4.29069328308105	-6.52883529663086	-6.13121795654297	-0.0407071523368359	0.0720312669873238	-0.0255935303866863
-4.29264259338379	-6.5293140411377	-6.12699127197266	-0.0407668948173523	0.0719464272260666	-0.0256919879466295
-4.29690885543823	-6.53515338897705	-6.13172626495361	-0.0407093353569508	0.0721175745129585	-0.0256584119051695
-4.28953695297241	-6.52584028244019	-6.1266016960144	-0.0406832993030548	0.072150744497776	-0.0256117545068264
-4.28741598129272	-6.53065872192383	-6.12260484695435	-0.040823258459568	0.0721049159765244	-0.0256289876997471
-4.29473972320557	-6.53091287612915	-6.13463497161865	-0.0406217277050018	0.0723470002412796	-0.0256500653922558
-4.28324556350708	-6.52524566650391	-6.121826171875	-0.0407933965325356	0.0722608044743538	-0.0255709905177355
-4.29180526733398	-6.5318546295166	-6.12866544723511	-0.040799006819725	0.0723771005868912	-0.0256024040281773
-4.28471851348877	-6.52857446670532	-6.12747621536255	-0.0407361723482609	0.0725137293338776	-0.0255303718149662
-4.27945232391357	-6.5279598236084	-6.1162371635437	-0.0408783629536629	0.0725105181336403	-0.0254701506346464
-4.28168296813965	-6.52694320678711	-6.12108469009399	-0.0407938957214355	0.0727695599198341	-0.0254020057618618
-4.27522039413452	-6.52411937713623	-6.12161684036255	-0.0407783165574074	0.0727869272232056	-0.0253659170120955
-4.2728910446167	-6.52581787109375	-6.1124439239502	-0.0409600511193275	0.0728616267442703	-0.0253499746322632
-4.2752423286438	-6.52501249313354	-6.11553335189819	-0.0408938564360142	0.0730006322264671	-0.0252439379692078
-4.26452827453613	-6.52513599395752	-6.10881280899048	-0.0410496406257153	0.0731336995959282	-0.0251839701086283
-4.26134967803955	-6.52181100845337	-6.10602045059204	-0.0410906858742237	0.0731507837772369	-0.0251235775649548
-4.25979089736938	-6.51919364929199	-6.11629247665405	-0.0410046093165874	0.0733399838209152	-0.0250402372330427
-4.25057601928711	-6.51598310470581	-6.10042715072632	-0.0411348752677441	0.0733941420912743	-0.0249634422361851
-4.2544903755188	-6.51944494247437	-6.10292530059814	-0.0411861315369606	0.0735530033707619	-0.0248881243169308
-4.24323225021362	-6.51089429855347	-6.10417318344116	-0.0411353223025799	0.073637880384922	-0.024763086810708
-4.23845815658569	-6.51220512390137	-6.09343910217285	-0.0413947105407715	0.0736559852957726	-0.0247096382081509
-4.24102115631104	-6.50922727584839	-6.10248613357544	-0.0412019975483418	0.0739385783672333	-0.0246536936610937
-4.2260570526123	-6.5020923614502	-6.09222173690796	-0.0414529033005238	0.0739080980420113	-0.0245598945766687
-4.23364448547363	-6.50677299499512	-6.09357690811157	-0.0415431968867779	0.0741075053811073	-0.0245163086801767
-4.22253227233887	-6.49946451187134	-6.09262418746948	-0.0415211580693722	0.0742789804935455	-0.0243943184614182
-4.21783876419067	-6.49682807922363	-6.08287811279297	-0.0417220927774906	0.074257992208004	-0.0243451073765755
-4.22038698196411	-6.49627685546875	-6.08424186706543	-0.0417526960372925	0.0744602680206299	-0.0243094116449356
-4.21062278747559	-6.49112176895142	-6.08820819854736	-0.0416978374123573	0.0744786038994789	-0.0241858996450901
-4.20424556732178	-6.48896217346191	-6.07602834701538	-0.0419976636767387	0.0745738074183464	-0.0241463035345078
-4.2103910446167	-6.48712968826294	-6.07996320724487	-0.0419092066586018	0.0747530460357666	-0.0240500308573246
-4.19882965087891	-6.48048973083496	-6.07102155685425	-0.042091466486454	0.0747449696063995	-0.0239877719432116
-4.2010064125061	-6.48284435272217	-6.07404470443726	-0.0421461462974548	0.0748117715120316	-0.0239441078156233
-4.19970893859863	-6.4778881072998	-6.07427215576172	-0.0421356670558453	0.0749602913856506	-0.0238849837332964
-4.19520044326782	-6.47617387771606	-6.06620597839355	-0.0423381701111794	0.0749110355973244	-0.0238234642893076
-4.20037364959717	-6.47870588302612	-6.06739282608032	-0.0423993989825249	0.0751245021820068	-0.0237405765801668
-4.19210004806519	-6.47148609161377	-6.06159639358521	-0.0424399152398109	0.0751013085246086	-0.0237275213003159
-4.19171380996704	-6.47410106658936	-6.06155443191528	-0.0426187515258789	0.0751078948378563	-0.023679330945015
-4.19907379150391	-6.47518587112427	-6.06342649459839	-0.0424677059054375	0.0753811299800873	-0.0236699767410755
-4.19353723526001	-6.46941375732422	-6.05832195281982	-0.0427449084818363	0.0752319544553757	-0.0235494412481785
-4.20148754119873	-6.47676229476929	-6.06603765487671	-0.0428037345409393	0.0753174051642418	-0.0236336458474398
-4.19780874252319	-6.47129964828491	-6.05335235595703	-0.0428100898861885	0.0755265578627586	-0.023500669747591
-4.19742965698242	-6.47166395187378	-6.06057739257813	-0.0429760701954365	0.0753854215145111	-0.0235552340745926
-4.20579528808594	-6.47625017166138	-6.05657291412354	-0.0429253652691841	0.0756668522953987	-0.0234256908297539
-4.20024442672729	-6.47362184524536	-6.05184268951416	-0.043184831738472	0.0755905658006668	-0.0234759151935577
-4.20869970321655	-6.48122072219849	-6.05639886856079	-0.043206624686718	0.0756004303693771	-0.0234021618962288
-4.20603895187378	-6.47817516326904	-6.05706596374512	-0.0432379208505154	0.075737826526165	-0.0233909394592047
-4.20809173583984	-6.47666788101196	-6.04984903335571	-0.0433962233364582	0.0757069289684296	-0.0233713462948799
-4.21548080444336	-6.48131132125854	-6.06362104415894	-0.0433298610150814	0.0757598727941513	-0.0233734752982855
-4.21288394927979	-6.48123931884766	-6.04562091827393	-0.0435323603451252	0.0758377984166145	-0.0233008004724979
-4.22244882583618	-6.48334693908691	-6.05600929260254	-0.0435975044965744	0.0757972300052643	-0.0233986955136061
-4.21838617324829	-6.48244762420654	-6.05340814590454	-0.0435665920376778	0.0758218243718147	-0.0232961531728506
-4.22230100631714	-6.48343133926392	-6.04876899719238	-0.0437778457999229	0.0757855325937271	-0.0233767200261354
-4.22711133956909	-6.48410320281982	-6.05022954940796	-0.0436509810388088	0.0758036822080612	-0.0233253370970488
-4.22473478317261	-6.48399686813354	-6.05072355270386	-0.0438069812953472	0.0758313238620758	-0.0232909433543682
-4.23420906066895	-6.48644924163818	-6.05433797836304	-0.0439402163028717	0.0757164061069489	-0.0233154930174351
-4.23377895355225	-6.48391008377075	-6.05936908721924	-0.0438713394105434	0.0756882205605507	-0.0233119446784258
-4.23413562774658	-6.48715925216675	-6.04812288284302	-0.0440459288656712	0.0755604431033134	-0.0231950674206018
-4.24379539489746	-6.48940515518188	-6.06116914749146	-0.0438802167773247	0.0756095722317696	-0.0232237037271261
-4.24283266067505	-6.48722791671753	-6.05973768234253	-0.0440289191901684	0.0754788741469383	-0.0231473222374916
-4.24422454833984	-6.48877811431885	-6.05770063400269	-0.0440877713263035	0.0753894299268723	-0.023123187944293
-4.24918842315674	-6.4898886680603	-6.06495904922485	-0.0438919849693775	0.0753083005547524	-0.0230346955358982
-4.24240636825562	-6.48895835876465	-6.05914258956909	-0.0440072305500507	0.0751221030950546	-0.0229665897786617
-4.25629234313965	-6.49671697616577	-6.06308269500732	-0.0439393892884254	0.0751654729247093	-0.0229193419218063
-4.25181102752686	-6.49356651306152	-6.06451463699341	-0.0439557023346424	0.0750265941023827	-0.0227637682110071
-4.25501298904419	-6.49636888504028	-6.07322978973389	-0.0438888259232044	0.0748943090438843	-0.0227278470993042
-4.25725936889648	-6.49919033050537	-6.07559967041016	-0.0438542179763317	0.0749705880880356	-0.0226222444325686
-4.25547456741333	-6.50141716003418	-6.07149267196655	-0.0438870489597321	0.0747856199741364	-0.0225955080240965
-4.26340532302856	-6.50825929641724	-6.07931089401245	-0.0438187047839165	0.0747284516692162	-0.022475752979517
-4.2637152671814	-6.50604915618896	-6.08333683013916	-0.0437181107699871	0.0748429000377655	-0.0223646201193333
-4.26419305801392	-6.50554418563843	-6.07552814483643	-0.043841078877449	0.0745778605341911	-0.0223234929144382
-4.27168416976929	-6.51781797409058	-6.08728647232056	-0.043682262301445	0.074659988284111	-0.0223046354949474
-4.2640814781189	-6.51386404037476	-6.08130741119385	-0.0437119975686073	0.0746157541871071	-0.0221884772181511
-4.26995372772217	-6.52096748352051	-6.09057188034058	-0.0438049770891666	0.0744328126311302	-0.0222708284854889
-4.27611351013184	-6.52257299423218	-6.09059715270996	-0.0436000302433968	0.0745370760560036	-0.0220856722444296
-4.2707085609436	-6.52180767059326	-6.08673143386841	-0.0436977855861187	0.0743995606899261	-0.0220508649945259
-4.27713012695313	-6.52799224853516	-6.0915732383728	-0.0436979606747627	0.074458122253418	-0.0219833590090275
-4.2698712348938	-6.5222225189209	-6.09230089187622	-0.0436145924031734	0.0744006782770157	-0.0219952408224344
-4.27798891067505	-6.52724552154541	-6.09089040756226	-0.0436798930168152	0.0743279829621315	-0.0219183135777712
-4.27682828903198	-6.52923059463501	-6.09454774856567	-0.0435933209955692	0.07431610673666	-0.0218879580497742
-4.27686500549316	-6.52600288391113	-6.08484888076782	-0.0436762794852257	0.0743242800235748	-0.0218451358377934
-4.27498197555542	-6.52704477310181	-6.10032320022583	-0.0436725877225399	0.0741934403777123	-0.0218723211437464
-4.27980041503906	-6.52903699874878	-6.09932947158813	-0.0435932986438274	0.074315570294857	-0.0218073166906834
-4.2718620300293	-6.52458477020264	-6.09805679321289	-0.0436691790819168	0.0741218253970146	-0.0218600519001484
-4.27992343902588	-6.53025817871094	-6.09878492355347	-0.0436929911375046	0.0741505324840546	-0.02177669480443
-4.27620363235474	-6.52324295043945	-6.10088872909546	-0.043647538870573	0.0742072761058807	-0.0217565950006247
-4.2702202796936	-6.52382135391235	-6.09335088729858	-0.0437770634889603	0.0740287378430367	-0.0217222105711699
-4.27739334106445	-6.52848148345947	-6.10631847381592	-0.0436815470457077	0.074200838804245	-0.0217599049210548
-4.2674880027771	-6.52075910568237	-6.09961318969727	-0.0437560193240643	0.0741352587938309	-0.0216961484402418
-4.27594327926636	-6.52326536178589	-6.09800386428833	-0.0438147969543934	0.0740967392921448	-0.0217697769403458
-4.27710247039795	-6.52536869049072	-6.10353183746338	-0.0437355898320675	0.0742964148521423	-0.0217595752328634
-4.26817083358765	-6.52235221862793	-6.10256385803223	-0.0438598953187466	0.0742049887776375	-0.0217712428420782
-4.2668924331665	-6.52117586135864	-6.09584951400757	-0.0439736880362034	0.0742858275771141	-0.0217651631683111
-4.27230167388916	-6.52211570739746	-6.10037851333618	-0.0439033694565296	0.0742828696966171	-0.0218182243406773
-4.25844955444336	-6.51999521255493	-6.09836721420288	-0.0439899824559689	0.0743278712034225	-0.0218041799962521
-4.26801872253418	-6.521812915802	-6.09714031219482	-0.0440208241343498	0.0744174495339394	-0.0218437910079956
-4.26643323898315	-6.52137517929077	-6.10158777236938	-0.0438948459923267	0.0744899362325668	-0.0218789149075747
-4.25881767272949	-6.52125835418701	-6.09279155731201	-0.0440989062190056	0.0744334608316422	-0.0219052731990814
-4.26570081710815	-6.52407073974609	-6.09749937057495	-0.0440513379871845	0.0745256468653679	-0.0220026653259993
-4.25853872299194	-6.51773405075073	-6.0958080291748	-0.0440479815006256	0.0745628476142883	-0.022024380043149
-4.25803184509277	-6.52152585983276	-6.09393739700317	-0.0442464835941792	0.0745985507965088	-0.0220858678221703
-4.26265573501587	-6.51846313476563	-6.0915379524231	-0.0440617129206657	0.0747918337583542	-0.0221292115747929
-4.25451803207397	-6.516357421875	-6.09243679046631	-0.0442361161112785	0.0746696591377258	-0.0221457686275244
-4.25973224639893	-6.51790189743042	-6.0858006477356	-0.0442530512809753	0.0747934803366661	-0.0222527049481869
-4.256911277771	-6.51553344726563	-6.09796810150146	-0.0441713854670525	0.0748083963990211	-0.0222828406840563
-4.25589609146118	-6.51387166976929	-6.08810377120972	-0.0443094708025455	0.0747913345694542	-0.0223220344632864
-4.25653457641602	-6.51535701751709	-6.09705305099487	-0.0441996306180954	0.074886217713356	-0.0224301554262638
-4.25726270675659	-6.51328229904175	-6.09652519226074	-0.0441825576126575	0.0749203190207481	-0.0224927831441164
-4.25658702850342	-6.51238441467285	-6.08967685699463	-0.0443435534834862	0.0749432593584061	-0.0225851032882929
-4.2615213394165	-6.51412963867188	-6.09109735488892	-0.0442018434405327	0.0749296769499779	-0.0226744785904884
-4.25048971176147	-6.51137590408325	-6.08697175979614	-0.0442834682762623	0.0749136433005333	-0.0226892046630383
-4.25817441940308	-6.51177644729614	-6.09445238113403	-0.0442118905484676	0.0748946145176888	-0.0227222889661789
-4.25999021530151	-6.51116514205933	-6.09660530090332	-0.0440653301775455	0.0749361664056778	-0.0228205472230911
-4.2583065032959	-6.51131153106689	-6.08862924575806	-0.0442066639661789	0.0748321637511253	-0.0228383671492338
-4.26281976699829	-6.51242589950562	-6.10168170928955	-0.0440226159989834	0.0748933553695679	-0.0229580383747816
-4.25827503204346	-6.5074782371521	-6.09975624084473	-0.0439453311264515	0.0748257786035538	-0.0229456871747971
-4.26203632354736	-6.5119104385376	-6.10330677032471	-0.0440264493227005	0.0748494043946266	-0.0230398662388325
-4.26708507537842	-6.51141357421875	-6.10803747177124	-0.0437499545514584	0.0748131424188614	-0.023083221167326
-4.2610821723938	-6.5099139213562	-6.09937334060669	-0.0438635908067226	0.0747472867369652	-0.0231506917625666
-4.26972675323486	-6.51354646682739	-6.1004581451416	-0.0437251329421997	0.0748455822467804	-0.0232286807149649
-4.26337814331055	-6.50820970535278	-6.10932016372681	-0.0435942374169827	0.0747370719909668	-0.0232203118503094
-4.26494264602661	-6.5093297958374	-6.10619401931763	-0.0436063893139362	0.0747234672307968	-0.0233257319778204
-4.26925039291382	-6.51231670379639	-6.1118597984314	-0.0434206537902355	0.074843131005764	-0.0233880504965782
-4.26909303665161	-6.51313066482544	-6.10824155807495	-0.0434246435761452	0.0747514292597771	-0.02340192720294
-4.26736927032471	-6.51539325714111	-6.10933542251587	-0.0434197261929512	0.0747581869363785	-0.0234317407011986
-4.2701735496521	-6.51330375671387	-6.11487817764282	-0.0432094074785709	0.0748296231031418	-0.0234542563557625
-4.2619194984436	-6.51581621170044	-6.1107234954834	-0.0432478003203869	0.0747072920203209	-0.0235060155391693
-4.2722806930542	-6.51890230178833	-6.11366748809814	-0.0431449264287949	0.0747906863689423	-0.0235643424093723
-4.26637697219849	-6.51827478408813	-6.11508989334106	-0.0430772081017494	0.0748075172305107	-0.0235567521303892
-4.26514196395874	-6.51816844940186	-6.10612106323242	-0.04311628267169	0.074701763689518	-0.0235666818916798
-4.27407073974609	-6.5226731300354	-6.12087535858154	-0.0429669730365276	0.074810728430748	-0.0236352980136871
-4.2639946937561	-6.51575708389282	-6.11824321746826	-0.0428266003727913	0.0747483819723129	-0.0236120745539665
-4.26506471633911	-6.51980590820313	-6.11156892776489	-0.0429894290864468	0.0747314095497131	-0.0237560793757439
-4.27024555206299	-6.52032566070557	-6.11944341659546	-0.0426788963377476	0.074763759970665	-0.0237495321780443
-4.26061153411865	-6.52038669586182	-6.11924886703491	-0.0428327918052673	0.0747141912579536	-0.0237575713545084
-4.26564598083496	-6.51914358139038	-6.1180272102356	-0.0428058281540871	0.0747098922729492	-0.0238266438245773
-4.26846790313721	-6.51900291442871	-6.12525463104248	-0.042627390474081	0.0747522041201591	-0.0238728672266006
-4.26126289367676	-6.51781558990479	-6.11854839324951	-0.0426304526627064	0.0747349187731743	-0.0238877888768911
-4.26191282272339	-6.51671171188354	-6.12859725952148	-0.042605634778738	0.0746250376105309	-0.0240114089101553
-4.26706075668335	-6.51806640625	-6.12987375259399	-0.0424535572528839	0.074828028678894	-0.0240069851279259
-4.25768995285034	-6.51433992385864	-6.12319993972778	-0.0426320768892765	0.0746559053659439	-0.0240859780460596
-4.26728105545044	-6.51655864715576	-6.12786531448364	-0.0425029657781124	0.0747053548693657	-0.0241091214120388
-4.25274705886841	-6.51131343841553	-6.1255521774292	-0.0425759218633175	0.0747231245040894	-0.0241298396140337
-4.25696849822998	-6.51322937011719	-6.12689971923828	-0.0425267592072487	0.0746870413422585	-0.0242152865976095
-4.2583966255188	-6.51205110549927	-6.13048124313354	-0.0424232669174671	0.0747890025377274	-0.0242850575596094
-4.24979829788208	-6.50644636154175	-6.12459850311279	-0.0426273867487907	0.0746160820126534	-0.0243114996701479
-4.25478315353394	-6.51187801361084	-6.13463401794434	-0.0425190702080727	0.0747885406017303	-0.024378415197134
-4.24162340164185	-6.50339603424072	-6.13555097579956	-0.0424841269850731	0.0747455060482025	-0.0243026409298182
-4.24494028091431	-6.50900840759277	-6.12960958480835	-0.0426823347806931	0.0748033970594406	-0.0244313850998878
-4.2446084022522	-6.50413942337036	-6.13648986816406	-0.0425099022686481	0.0748530402779579	-0.024446152150631
-4.23309183120728	-6.50339508056641	-6.12465381622314	-0.042729414999485	0.0747064873576164	-0.0243818592280149
-4.241530418396	-6.5063943862915	-6.13061666488647	-0.0426740981638432	0.0749377012252808	-0.0244915019720793
-4.23012733459473	-6.49871206283569	-6.13028717041016	-0.0428050085902214	0.074969619512558	-0.0244308579713106
-4.23225021362305	-6.50200080871582	-6.12575006484985	-0.0429016798734665	0.0749300718307495	-0.0245256684720516
-4.23419523239136	-6.50373125076294	-6.12892532348633	-0.0428933352231979	0.0752282962203026	-0.0244110021740198
-4.22030544281006	-6.50097894668579	-6.12075519561768	-0.0430856868624687	0.0751108229160309	-0.0244725048542023
-4.22260141372681	-6.50261306762695	-6.12120771408081	-0.0431708917021751	0.0752778127789497	-0.0244527086615562
-4.21745872497559	-6.49595355987549	-6.12312030792236	-0.0431042015552521	0.0754057988524437	-0.02443553134799
-4.21627902984619	-6.49838066101074	-6.11591482162476	-0.0433016940951347	0.0754447057843208	-0.0244824197143316
-4.21989774703979	-6.50060796737671	-6.11916732788086	-0.043343186378479	0.0755434334278107	-0.0244599618017673
-4.2096586227417	-6.49436855316162	-6.10606622695923	-0.043557770550251	0.0755822956562042	-0.0243718661367893
-4.21368598937988	-6.49512672424316	-6.11874198913574	-0.0434791967272758	0.0757505148649216	-0.0244395509362221
-4.210036277771	-6.4956316947937	-6.10862302780151	-0.0436702407896519	0.0758942365646362	-0.0243378058075905
-4.207190990448	-6.49497032165527	-6.10521697998047	-0.0437995232641697	0.075892373919487	-0.0243985131382942
-4.20742845535278	-6.49394512176514	-6.10717821121216	-0.043753981590271	0.0760190561413765	-0.0242317579686642
-4.19905853271484	-6.49246597290039	-6.09816360473633	-0.0439847595989704	0.0760026648640633	-0.024251202121377
-4.20576477050781	-6.49237251281738	-6.10912895202637	-0.0439944081008434	0.0761917904019356	-0.0242304392158985
-4.20003700256348	-6.49031686782837	-6.10039615631104	-0.044150285422802	0.0762448906898499	-0.0241136457771063
-4.20418310165405	-6.49161005020142	-6.0962119102478	-0.0442325659096241	0.0763238444924355	-0.0241502206772566
-4.20170116424561	-6.49188280105591	-6.09796810150146	-0.0443174131214619	0.0763917192816734	-0.0240605119615793
-4.19613838195801	-6.49042892456055	-6.09640741348267	-0.044421624392271	0.0764123275876045	-0.0240025352686644
-4.20044136047363	-6.49155044555664	-6.0959849357605	-0.0444691441953182	0.0765503346920013	-0.023951955139637
-4.19480085372925	-6.48780298233032	-6.09171152114868	-0.0444687120616436	0.0765235424041748	-0.023837435990572
-4.19446563720703	-6.48813581466675	-6.08770275115967	-0.0446237362921238	0.0765987038612366	-0.0238297525793314
-4.20130968093872	-6.49049520492554	-6.09113788604736	-0.0446245856583118	0.0766820982098579	-0.0237895175814629
-4.18908214569092	-6.48266744613647	-6.09060144424438	-0.0447058752179146	0.0766947716474533	-0.023686433210969
-4.19590616226196	-6.48696041107178	-6.09180736541748	-0.0447464399039745	0.0766298696398735	-0.0236083045601845
-4.20033025741577	-6.4848427772522	-6.09351539611816	-0.0446241572499275	0.0768164768815041	-0.0235672816634178
-4.18853569030762	-6.4783296585083	-6.08009338378906	-0.044861264526844	0.0766617208719254	-0.0235312599688768
-4.19829034805298	-6.48623943328857	-6.08916330337524	-0.0448888912796974	0.0768505036830902	-0.0235223174095154
-4.19685506820679	-6.47597789764404	-6.09634113311768	-0.0448078811168671	0.0768120661377907	-0.0233945231884718
-4.19279432296753	-6.48109817504883	-6.0844554901123	-0.0449838377535343	0.0767153203487396	-0.0234339330345392
-4.20169115066528	-6.47975540161133	-6.0951976776123	-0.0448780618607998	0.076865054666996	-0.0233271773904562
-4.19460725784302	-6.47605848312378	-6.08144664764404	-0.0450432784855366	0.0767845585942268	-0.0232523716986179
-4.20529794692993	-6.48314094543457	-6.09120082855225	-0.0451014339923859	0.0768016427755356	-0.0232719145715237
-4.20443248748779	-6.48095989227295	-6.08858251571655	-0.0450623668730259	0.0768652185797691	-0.0231741480529308
-4.20515871047974	-6.48077869415283	-6.08490371704102	-0.0451922304928303	0.0768178030848503	-0.0232283249497414
-4.21318626403809	-6.48356962203979	-6.08638620376587	-0.045163981616497	0.0768657997250557	-0.0231610536575317
-4.21706056594849	-6.48389148712158	-6.08246469497681	-0.0451360829174519	0.0768302232027054	-0.0231280997395515
-4.21716213226318	-6.485764503479	-6.08041429519653	-0.0453038476407528	0.0766780450940132	-0.0231484528630972
-4.2281813621521	-6.49053382873535	-6.08612823486328	-0.045288160443306	0.0767238736152649	-0.0231118854135275
-4.22205305099487	-6.48550033569336	-6.08292198181152	-0.0453446954488754	0.0766557604074478	-0.0230053626000881
-4.2297158241272	-6.49068021774292	-6.08219861984253	-0.0454409122467041	0.076465830206871	-0.0229657553136349
-4.23893070220947	-6.49227952957153	-6.08812141418457	-0.0452843271195889	0.07657590508461	-0.0229438729584217
-4.23782444000244	-6.49140501022339	-6.08451986312866	-0.0455071441829205	0.0763898864388466	-0.022902337834239
-4.24890613555908	-6.4998345375061	-6.08603239059448	-0.0455629602074623	0.0763976722955704	-0.0228542611002922
-4.24924945831299	-6.49511861801147	-6.09685087203979	-0.0454104952514172	0.0762952342629433	-0.0227687060832977
-4.24995803833008	-6.4982476234436	-6.08378553390503	-0.0456061139702797	0.0761421695351601	-0.0227498281747103
-4.2598237991333	-6.5020809173584	-6.09725618362427	-0.0455029048025608	0.0761645883321762	-0.0226682387292385
-4.25846481323242	-6.50121784210205	-6.09462833404541	-0.0455494374036789	0.0760493949055672	-0.022608058527112
-4.26374244689941	-6.5041937828064	-6.09091281890869	-0.045641303062439	0.0759543403983116	-0.0225241966545582
-4.27023077011108	-6.50559902191162	-6.09162616729736	-0.0455875620245934	0.075947567820549	-0.0224638041108847
-4.26777601242065	-6.50634860992432	-6.09519577026367	-0.0456611923873425	0.0759023204445839	-0.0222671683877707
-4.27160167694092	-6.51109981536865	-6.09367418289185	-0.0457272306084633	0.0758323818445206	-0.0222212634980679
-4.27652931213379	-6.51249980926514	-6.09490299224854	-0.045530553907156	0.0758258849382401	-0.0221159961074591
-4.26989078521729	-6.51180028915405	-6.09229612350464	-0.0457484535872936	0.0758201852440834	-0.0219792947173119
-4.28367471694946	-6.52087688446045	-6.09307193756104	-0.0457449108362198	0.0758118778467178	-0.0218509435653687
-4.27711915969849	-6.51842308044434	-6.08875846862793	-0.0457736402750015	0.0758274793624878	-0.0217370074242353
-4.27563714981079	-6.51913452148438	-6.08256149291992	-0.0458281859755516	0.0756991431117058	-0.0215858314186335
-4.28082370758057	-6.52284288406372	-6.09364938735962	-0.0457333587110043	0.0758662298321724	-0.0214541871100664
-4.27377796173096	-6.52216529846191	-6.07959699630737	-0.0458895117044449	0.0756784453988075	-0.0213302429765463
-4.27957439422607	-6.52602767944336	-6.08856391906738	-0.0459372214972973	0.075723335146904	-0.0211307536810637
-4.27470588684082	-6.52101850509644	-6.08620548248291	-0.0458962805569172	0.0757685154676437	-0.0209818091243505
-4.26912403106689	-6.52558994293213	-6.08120632171631	-0.0461198091506958	0.0755575150251389	-0.0208738930523396
-4.27675199508667	-6.52331066131592	-6.08871030807495	-0.0460033789277077	0.0757422894239426	-0.0207138489931822
-4.26505470275879	-6.51940727233887	-6.07205629348755	-0.0461990609765053	0.0756348371505737	-0.020505852997303
-4.27024984359741	-6.52365350723267	-6.08260297775269	-0.0462793000042439	0.0755750387907028	-0.0203783791512251
-4.26233005523682	-6.51762771606445	-6.08293104171753	-0.0462826788425446	0.0756612420082092	-0.0201416723430157
-4.25757455825806	-6.51536560058594	-6.07658004760742	-0.0464510917663574	0.0755548104643822	-0.020040400326252
-4.26061725616455	-6.51646327972412	-6.08072233200073	-0.0465495213866234	0.0756140872836113	-0.019885441288352
-4.25589036941528	-6.51257133483887	-6.07880735397339	-0.046462319791317	0.0756084993481636	-0.0197267550975084
-4.24733781814575	-6.51149892807007	-6.07364177703857	-0.0467211566865444	0.0755198299884796	-0.019586592912674
-4.25484561920166	-6.51149702072144	-6.07522249221802	-0.0467444248497486	0.0755820125341415	-0.0194195806980133
-4.2381420135498	-6.5001425743103	-6.06923151016235	-0.046780314296484	0.0755253359675407	-0.01926189661026
-4.24121999740601	-6.50362491607666	-6.07804822921753	-0.0469212830066681	0.075453408062458	-0.0191253609955311
-4.24103975296021	-6.50378513336182	-6.07724332809448	-0.0468218512833118	0.0756353214383125	-0.0189533680677414
-4.22710227966309	-6.49429845809937	-6.07087182998657	-0.0470393747091293	0.0754125192761421	-0.0188206396996975
-4.23441028594971	-6.4969687461853	-6.07263994216919	-0.0470927730202675	0.0754718407988548	-0.018688203766942
-4.22833061218262	-6.49229288101196	-6.07374286651611	-0.0470137670636177	0.0754346698522568	-0.0185218844562769
-4.22033500671387	-6.49025774002075	-6.06651973724365	-0.0472162514925003	0.0754428133368492	-0.018415255472064
-4.22008800506592	-6.48630142211914	-6.06557416915894	-0.0471713207662106	0.0753199979662895	-0.0182367041707039
-4.22144603729248	-6.48946857452393	-6.07453346252441	-0.0472033657133579	0.0754433944821358	-0.018144641071558
-4.20738697052002	-6.47983551025391	-6.05939960479736	-0.0472925789654255	0.0753252133727074	-0.0179433599114418
-4.21352481842041	-6.48392391204834	-6.06874465942383	-0.0473756231367588	0.0753268450498581	-0.0178997758775949
-4.21127843856812	-6.48051357269287	-6.06336116790771	-0.0473543107509613	0.0754588916897774	-0.0176336597651243
-4.20077180862427	-6.47739124298096	-6.06654787063599	-0.0475409403443336	0.0752175152301788	-0.0175481550395489
-4.20420932769775	-6.48014307022095	-6.0738787651062	-0.0474047400057316	0.075321152806282	-0.0174206458032131
-4.19130897521973	-6.47636699676514	-6.07017374038696	-0.0476026870310307	0.0752997770905495	-0.0173044800758362
-4.20187568664551	-6.47755670547485	-6.06990098953247	-0.047616321593523	0.0753408819437027	-0.0172348916530609
-4.19430732727051	-6.47469711303711	-6.07214403152466	-0.047545537352562	0.0753270909190178	-0.0171434581279755
-4.19120311737061	-6.47274112701416	-6.06899213790894	-0.0476477406919003	0.0752497985959053	-0.0170158017426729
-4.19303703308105	-6.4718976020813	-6.0822434425354	-0.0475360229611397	0.0753964185714722	-0.0169573854655027
-4.1853985786438	-6.46915721893311	-6.07081365585327	-0.0475874431431293	0.0753548219799995	-0.0167916808277369
-4.19263124465942	-6.47334384918213	-6.0664324760437	-0.0477081909775734	0.0754427239298821	-0.0167743898928165
-4.19376039505005	-6.46883010864258	-6.0756893157959	-0.0475057102739811	0.0755234211683273	-0.0166414771229029
-4.18620157241821	-6.46814441680908	-6.07083940505981	-0.0477276742458344	0.0755093619227409	-0.0165846068412066
-4.19354629516602	-6.46914768218994	-6.06857633590698	-0.0475895293056965	0.0755874067544937	-0.0164980608969927
-4.1882643699646	-6.46917152404785	-6.06572341918945	-0.0476073808968067	0.0756651759147644	-0.0164062660187483
-4.1879563331604	-6.46953630447388	-6.06141471862793	-0.0477432757616043	0.0756858140230179	-0.0163107365369797
-4.19656658172607	-6.47276163101196	-6.06826210021973	-0.0477515310049057	0.0758085921406746	-0.0163039546459913
-4.19109916687012	-6.47034072875977	-6.06296825408936	-0.0477613843977451	0.0758697167038918	-0.01609817892313
-4.19165992736816	-6.47032976150513	-6.05768585205078	-0.0479198545217514	0.0758873149752617	-0.0160981062799692
-4.19679641723633	-6.47474670410156	-6.06544399261475	-0.0477094613015652	0.0759796649217606	-0.0159603767096996
-4.18917560577393	-6.46947622299194	-6.06222534179688	-0.0479289628565311	0.0760777518153191	-0.0159588903188705
-4.19464540481567	-6.47078466415405	-6.05127477645874	-0.0479784719645977	0.0760262385010719	-0.0158627759665251
-4.19856262207031	-6.47282075881958	-6.0621018409729	-0.0479093343019485	0.0761831998825073	-0.0158427245914936
-4.19163465499878	-6.4706654548645	-6.04374504089355	-0.0480467081069946	0.0762081742286682	-0.0156966354697943
-4.19203615188599	-6.46819591522217	-6.05413579940796	-0.0481268055737019	0.076181024312973	-0.015643397346139
-4.19622898101807	-6.47221612930298	-6.04859161376953	-0.0480717867612839	0.0763833373785019	-0.0155822625383735
-4.18529796600342	-6.46618413925171	-6.04039907455444	-0.0481529943645	0.0763027518987656	-0.0155416233465075
-4.19403600692749	-6.4729061126709	-6.0443000793457	-0.0482649430632591	0.0763419643044472	-0.0155142415314913
-4.19423913955688	-6.46675682067871	-6.04967594146729	-0.0481651201844215	0.0765655785799026	-0.0154151627793908
-4.18507480621338	-6.46744537353516	-6.03780889511108	-0.0483757629990578	0.0763641595840454	-0.0153595600277185
-4.19473600387573	-6.46907806396484	-6.04427337646484	-0.0483625344932079	0.0764645263552666	-0.0153607614338398
-4.18884944915771	-6.46497011184692	-6.04839038848877	-0.0483511127531528	0.0764412581920624	-0.015267544426024
-4.18878602981567	-6.46698427200317	-6.04271793365479	-0.0485198795795441	0.0764225795865059	-0.0151502182707191
-4.1910924911499	-6.46444606781006	-6.05067586898804	-0.0485544055700302	0.0764815136790276	-0.0152056720107794
-4.19307041168213	-6.46310901641846	-6.04177379608154	-0.0485370755195618	0.0765547528862953	-0.0151038710027933
-4.18926191329956	-6.45998620986938	-6.03685140609741	-0.0487281791865826	0.0763949677348137	-0.0151240592822433
-4.19567108154297	-6.46184730529785	-6.0405068397522	-0.0486884489655495	0.0763331055641174	-0.0150290317833424
-4.18829202651978	-6.4566798210144	-6.04443597793579	-0.0487069189548492	0.0764703303575516	-0.0149701284244657
-4.1898250579834	-6.45211172103882	-6.0353946685791	-0.048862662166357	0.0762537866830826	-0.0149533823132515
-4.19549322128296	-6.45699882507324	-6.04233121871948	-0.0487860292196274	0.0762792304158211	-0.0149371195584536
-4.19213008880615	-6.45027351379395	-6.03522253036499	-0.0489244237542152	0.0762911587953568	-0.0148636847734451
-4.1942400932312	-6.44770050048828	-6.03736448287964	-0.0490306578576565	0.0761629194021225	-0.0149069121107459
-4.19957733154297	-6.44973850250244	-6.03821277618408	-0.0489566475152969	0.0762371197342873	-0.0147780533879995
-4.19121503829956	-6.44380044937134	-6.03639888763428	-0.049101360142231	0.0761568397283554	-0.0147784017026424
-4.1913743019104	-6.44305753707886	-6.03196477890015	-0.0491515472531319	0.0760223269462585	-0.0148318344727159
-4.19805717468262	-6.44407033920288	-6.03804397583008	-0.049133226275444	0.0761248543858528	-0.0148220676928759
-4.18728542327881	-6.43507671356201	-6.03216934204102	-0.0493257306516171	0.0759823247790337	-0.0147806033492088
-4.19678354263306	-6.44157218933105	-6.04114723205566	-0.0493809878826141	0.0759363174438477	-0.0148310363292694
-4.18849515914917	-6.43694162368774	-6.03486156463623	-0.0493377074599266	0.0759257078170776	-0.0147491665557027
-4.18628549575806	-6.43337154388428	-6.0311861038208	-0.0495770499110222	0.0757084563374519	-0.0147764710709453
-4.19437313079834	-6.43923377990723	-6.03739261627197	-0.0494990646839142	0.0758210122585297	-0.0147417597472668
-4.18444013595581	-6.4304051399231	-6.0387110710144	-0.0495391376316547	0.0756272971630096	-0.0147057492285967
-4.18613815307617	-6.43221664428711	-6.03720617294312	-0.0497616194188595	0.0756006389856339	-0.0147218918427825
-4.19064855575562	-6.42900037765503	-6.04125499725342	-0.0497013330459595	0.075530618429184	-0.0146622136235237
-4.18079137802124	-6.42666339874268	-6.03765249252319	-0.0498820133507252	0.075492762029171	-0.0146666839718819
-4.17937850952148	-6.42410469055176	-6.02671432495117	-0.050011184066534	0.0753573775291443	-0.0146623654291034
-4.18295431137085	-6.42401599884033	-6.04271364212036	-0.0499572232365608	0.075424537062645	-0.0146363107487559
-4.1749906539917	-6.41865825653076	-6.03006029129028	-0.0501106455922127	0.0753513425588608	-0.0145431822165847
-4.17266654968262	-6.41621541976929	-6.03926849365234	-0.050280399620533	0.0752100795507431	-0.0145861674100161
-4.17459011077881	-6.41812658309937	-6.03465366363525	-0.0502228774130344	0.0752728059887886	-0.0145064303651452
-4.16696929931641	-6.41265535354614	-6.02726125717163	-0.0505282022058964	0.0752086415886879	-0.0144509905949235
-4.16904926300049	-6.41367340087891	-6.02833032608032	-0.0505478493869305	0.0751489922404289	-0.0144927827641368
-4.17002630233765	-6.41486501693726	-6.03241014480591	-0.0506634674966335	0.0751759484410286	-0.0144437225535512
-4.1583104133606	-6.40349960327148	-6.02478551864624	-0.0506921000778675	0.0751698836684227	-0.0144065199419856
-4.16297578811646	-6.40715932846069	-6.02745819091797	-0.0508552901446819	0.0750937834382057	-0.0143528394401073
-4.16738080978394	-6.40633535385132	-6.02607536315918	-0.0508101433515549	0.0752700120210648	-0.0143060171976686
-4.1550726890564	-6.40563106536865	-6.01467132568359	-0.0511028729379177	0.0750228986144066	-0.0142730083316565
-4.16352128982544	-6.40828371047974	-6.01938772201538	-0.0511753670871258	0.0751318037509918	-0.0143058076500893
-4.15974140167236	-6.39932632446289	-6.01891040802002	-0.0511461608111858	0.0751318633556366	-0.0142495781183243
-4.15734195709229	-6.40462017059326	-6.01139211654663	-0.0514129586517811	0.0749641433358192	-0.0142614860087633
-4.16454219818115	-6.40407228469849	-6.01629877090454	-0.0513215363025665	0.0750101283192635	-0.0142657896503806
-4.16008186340332	-6.40290641784668	-6.01606702804565	-0.0513992160558701	0.0749889388680458	-0.0142357414588332
-4.1594500541687	-6.40148162841797	-6.00503730773926	-0.0515583753585815	0.0748487785458565	-0.014203729107976
-4.16754865646362	-6.40488576889038	-6.01446771621704	-0.0516672097146511	0.0747669562697411	-0.0142459273338318
-4.16356086730957	-6.40205526351929	-6.01096200942993	-0.051656324416399	0.0748420506715775	-0.0141006344929338
-4.15929555892944	-6.39758682250977	-6.00664710998535	-0.051751546561718	0.074605219066143	-0.0141624873504043
-4.16947984695435	-6.4032826423645	-6.01168775558472	-0.0517810434103012	0.0746523812413216	-0.0141372382640839
-4.16377925872803	-6.39808464050293	-6.00685214996338	-0.0518000610172749	0.074567623436451	-0.0140693578869104
-4.16494417190552	-6.40040636062622	-6.00628280639648	-0.0519543364644051	0.0743987038731575	-0.0140833761543036
-4.16970348358154	-6.40215110778809	-6.01153326034546	-0.0519160144031048	0.0744445472955704	-0.0140623487532139
-4.16683053970337	-6.39820671081543	-6.00243377685547	-0.0520470552146435	0.0743496716022491	-0.0139603354036808
-4.16840648651123	-6.40011692047119	-6.00318145751953	-0.0522421188652515	0.0742041692137718	-0.0140315499156713
-4.17770910263062	-6.4017162322998	-6.01457500457764	-0.0521675571799278	0.0743087157607079	-0.013993252068758
-4.1667652130127	-6.39405345916748	-6.00562143325806	-0.0522203557193279	0.0740567669272423	-0.0139605160802603
-4.17371988296509	-6.40379238128662	-6.00607872009277	-0.052352674305439	0.0740769430994987	-0.0139503562822938
-4.17649841308594	-6.39921379089355	-6.01195335388184	-0.0522226989269257	0.0741220042109489	-0.0139121878892183
-4.16389083862305	-6.39846801757813	-5.9984450340271	-0.0524367205798626	0.0739721953868866	-0.0138632208108902
-4.17072200775146	-6.40498924255371	-6.00068950653076	-0.0523346699774265	0.0739316195249558	-0.0138683281838894
-4.15982389450073	-6.39537525177002	-5.99444484710693	-0.0522716380655766	0.0740010440349579	-0.0137173607945442
-4.15530633926392	-6.39544010162354	-5.99191761016846	-0.0525046698749065	0.073881022632122	-0.0136724757030606
-4.15237998962402	-6.39777040481567	-5.99187469482422	-0.0523780547082424	0.0739253163337708	-0.0135589744895697
-4.14434099197388	-6.39444589614868	-5.98687314987183	-0.0524718314409256	0.073835588991642	-0.0134097477421165
-4.14305877685547	-6.39755630493164	-5.98865699768066	-0.0527055822312832	0.073875717818737	-0.0133224930614233
-4.14330816268921	-6.39465141296387	-5.99524164199829	-0.0524172410368919	0.0738562196493149	-0.0132159665226936
-4.12973594665527	-6.38943195343018	-5.99467468261719	-0.0524793602526188	0.07382433116436	-0.0130904959514737
-4.13503980636597	-6.39327812194824	-6.00202751159668	-0.0524748861789703	0.0737793073058128	-0.012914951890707
-4.13056802749634	-6.39143085479736	-6.00557088851929	-0.0522927679121494	0.0738326162099838	-0.0128182377666235
-4.12450218200684	-6.39191818237305	-5.99897289276123	-0.0524274669587612	0.0736832842230797	-0.0126854060217738
-4.12960577011108	-6.39382410049438	-6.01520538330078	-0.0523161143064499	0.0736773461103439	-0.0126692513003945
-4.12537956237793	-6.38683748245239	-6.00944900512695	-0.052254144102335	0.0736339315772057	-0.0124916331842542
-4.1280198097229	-6.39319705963135	-6.00723075866699	-0.0524553880095482	0.0736168846487999	-0.0125122321769595
-4.13083028793335	-6.38978242874146	-6.01588869094849	-0.0522422716021538	0.0735755860805511	-0.0124233271926641
-4.12817907333374	-6.39160251617432	-6.00236177444458	-0.0524078160524368	0.0734911412000656	-0.0123112695291638
-4.13415670394897	-6.39164590835571	-6.00379323959351	-0.0523893982172012	0.073418989777565	-0.0123018473386765
-4.13960409164429	-6.39129781723022	-6.01205015182495	-0.0523204989731312	0.0734340995550156	-0.0122427856549621
-4.13719606399536	-6.39036178588867	-6.00017356872559	-0.0523861534893513	0.0734143480658531	-0.0121581042185426
-4.14329671859741	-6.38968276977539	-6.00859117507935	-0.0523185916244984	0.0733737647533417	-0.0122226951643825
-4.15226411819458	-6.39162349700928	-6.00944137573242	-0.0522363260388374	0.0734262615442276	-0.0121250227093697
-4.14924621582031	-6.3873496055603	-6.00999307632446	-0.0523446798324585	0.0732667967677116	-0.0121810249984264
-4.15994787216187	-6.39592456817627	-6.0135235786438	-0.0522888340055943	0.0733061134815216	-0.0121318502351642
-4.15784072875977	-6.39377212524414	-6.01187372207642	-0.052291002124548	0.0733914747834206	-0.0121413357555866
-4.15890550613403	-6.3921103477478	-6.00679445266724	-0.052380733191967	0.0732848420739174	-0.0120493033900857
-4.16612148284912	-6.39606094360352	-6.02296352386475	-0.052131462842226	0.0733709186315537	-0.0121242851018906
-4.16605663299561	-6.39379262924194	-6.00568628311157	-0.0522433780133724	0.0733101740479469	-0.0120306825265288
-4.17074203491211	-6.39502859115601	-6.01173448562622	-0.0521802306175232	0.0731919184327126	-0.0120854564011097
-4.17519569396973	-6.39906167984009	-6.01776885986328	-0.0520659573376179	0.0732855796813965	-0.0119906421750784
-4.17172288894653	-6.39602136611938	-6.0110387802124	-0.052086491137743	0.0731234699487686	-0.0119929639622569
-4.17282629013062	-6.40052604675293	-6.01026439666748	-0.0520702302455902	0.0730724111199379	-0.0119442082941532
-4.17971992492676	-6.40082216262817	-6.01770448684692	-0.0518891699612141	0.0732041895389557	-0.0118810432031751
-4.16972827911377	-6.39793300628662	-6.01959228515625	-0.0518208034336567	0.0729764774441719	-0.011790500022471
-4.18133735656738	-6.40862131118774	-6.01738357543945	-0.0517763793468475	0.0729779154062271	-0.0118135390803218
-4.17248010635376	-6.40606451034546	-6.01954126358032	-0.0515064336359501	0.0729800388216972	-0.0116803022101521
-4.16851186752319	-6.40476083755493	-6.02085447311401	-0.0516142919659615	0.0727682411670685	-0.0115138534456491
-4.1732931137085	-6.40929365158081	-6.02060556411743	-0.0514354147017002	0.0727772265672684	-0.0114811584353447
-4.17083549499512	-6.40783977508545	-6.03140878677368	-0.0512377321720123	0.0726630315184593	-0.0113659026101232
-4.16517210006714	-6.4109845161438	-6.02811717987061	-0.0512874759733677	0.0726324543356895	-0.011310831643641
-4.17228269577026	-6.41027784347534	-6.03305149078369	-0.0510002449154854	0.0724300444126129	-0.0111640514805913
-4.16515731811523	-6.41381883621216	-6.03856182098389	-0.050933588296175	0.0724328830838203	-0.0110478671267629
-4.16584444046021	-6.41139507293701	-6.0388035774231	-0.0508871413767338	0.0721795335412025	-0.010975357145071
-4.17206048965454	-6.41849708557129	-6.05348682403564	-0.050650842487812	0.0721630305051804	-0.0109163308516145
-4.16682529449463	-6.41386556625366	-6.05204629898071	-0.0505040399730206	0.0720666348934174	-0.0107239447534084
-4.16951084136963	-6.41737079620361	-6.05501174926758	-0.050496120005846	0.0718690678477287	-0.0107444785535336
-4.17620372772217	-6.41973400115967	-6.06156253814697	-0.0502763018012047	0.07186009734869	-0.0106350975111127
-4.1776909828186	-6.42036390304565	-6.05786752700806	-0.0502686090767384	0.0717211216688156	-0.0105882072821259
-4.17702388763428	-6.41851854324341	-6.06087255477905	-0.0502905696630478	0.0715221986174583	-0.0105487108230591
-4.19170761108398	-6.42536783218384	-6.06446504592896	-0.0501713082194328	0.0715042129158974	-0.0105167655274272
-4.18209075927734	-6.42061424255371	-6.06083297729492	-0.0500754527747631	0.0714063867926598	-0.0104382103309035
-4.19126224517822	-6.42515277862549	-6.06115198135376	-0.0501953475177288	0.0712691396474838	-0.0104078548029065
-4.19714450836182	-6.42875337600708	-6.067711353302	-0.0499228276312351	0.0712793096899986	-0.0104502234607935
-4.19437026977539	-6.42094802856445	-6.06505393981934	-0.0499679632484913	0.0710483342409134	-0.0104066580533981
-4.2022008895874	-6.42726564407349	-6.06170129776001	-0.0499986447393894	0.0709565132856369	-0.0104754036292434
-4.20660161972046	-6.42714262008667	-6.07128190994263	-0.0497328341007233	0.0708779618144035	-0.010461637750268
-4.2056245803833	-6.42384910583496	-6.07102346420288	-0.049782395362854	0.0709235072135925	-0.0104092517867684
-4.20727729797363	-6.42334079742432	-6.06809711456299	-0.0497072339057922	0.070731058716774	-0.0103957541286945
-4.20988845825195	-6.42645978927612	-6.08046388626099	-0.0494885370135307	0.0707447230815887	-0.010457587428391
-4.20351362228394	-6.41962194442749	-6.07050466537476	-0.0495019927620888	0.0706719309091568	-0.0103661566972733
-4.20875835418701	-6.42212343215942	-6.07812309265137	-0.0493996478617191	0.0705010741949081	-0.0104684317484498
-4.20916223526001	-6.42304944992065	-6.07731103897095	-0.0492909215390682	0.070560984313488	-0.0102839777246118
-4.20113468170166	-6.41534471511841	-6.07384538650513	-0.0493000634014606	0.0703055337071419	-0.010363451205194
-4.20737981796265	-6.41841888427734	-6.07967472076416	-0.0492402426898479	0.0703024640679359	-0.0103056123480201
-4.20436239242554	-6.41439723968506	-6.09050893783569	-0.0490612126886845	0.0702835991978645	-0.0103701492771506
-4.1943793296814	-6.41216039657593	-6.0838418006897	-0.0491432286798954	0.070001982152462	-0.0103865060955286
-4.20071363449097	-6.41448020935059	-6.09312105178833	-0.049115777015686	0.0699721202254295	-0.0103590069338679
-4.19805192947388	-6.41049289703369	-6.09676504135132	-0.0489887595176697	0.0700043067336082	-0.010366989299655
-4.18913888931274	-6.40448427200317	-6.08893918991089	-0.0492333993315697	0.0698096752166748	-0.0103952726349235
-4.19060468673706	-6.40459775924683	-6.09502077102661	-0.0491754859685898	0.0697933509945869	-0.0104435551911592
-4.18825960159302	-6.39951229095459	-6.09497451782227	-0.0492238067090511	0.0697260275483131	-0.0103331692516804
-4.18141317367554	-6.39564800262451	-6.08782005310059	-0.0494377501308918	0.0696350485086441	-0.01043183170259
-4.18259572982788	-6.39263153076172	-6.0868501663208	-0.0493992529809475	0.0695971921086311	-0.0104501461610198
-4.17811155319214	-6.38899803161621	-6.08389568328857	-0.0495355278253555	0.0697553604841232	-0.0104984976351261
-4.16877937316895	-6.37729787826538	-6.07636690139771	-0.0497582852840424	0.0695674419403076	-0.0104951355606318
-4.17522430419922	-6.38290405273438	-6.07793712615967	-0.0498665310442448	0.0696430504322052	-0.0106172803789377
-4.16278696060181	-6.37104606628418	-6.06929397583008	-0.0498969778418541	0.0697452947497368	-0.0106222033500671
-4.16015720367432	-6.36567783355713	-6.06692838668823	-0.0501397885382175	0.069640576839447	-0.0106596369296312
-4.160804271698	-6.36749982833862	-6.06955528259277	-0.0501691699028015	0.0697370395064354	-0.0107735069468617
-4.15470886230469	-6.36091566085815	-6.06817531585693	-0.0501613169908524	0.0697562769055367	-0.0108759226277471
-4.14593124389648	-6.35577011108398	-6.06053829193115	-0.0504768677055836	0.0697908774018288	-0.0109799103811383
-4.15059518814087	-6.35551261901855	-6.06294965744019	-0.0504306331276894	0.0697494372725487	-0.0110359899699688
-4.14166164398193	-6.35451412200928	-6.05992412567139	-0.0505316406488419	0.0698606222867966	-0.0111555373296142
-4.13335609436035	-6.34568643569946	-6.04402637481689	-0.0507492199540138	0.0697450935840607	-0.0111906267702579
-4.13722229003906	-6.34522485733032	-6.06122493743896	-0.0507795847952366	0.069820448756218	-0.0113242827355862
-4.12646865844727	-6.34128904342651	-6.05179357528687	-0.0507575906813145	0.0698942393064499	-0.0113027822226286
-4.11960220336914	-6.33579158782959	-6.0472846031189	-0.0509288646280766	0.0697760730981827	-0.0114072477445006
-4.12027502059937	-6.33490371704102	-6.05067014694214	-0.0509670563042164	0.0698680356144905	-0.0114118419587612
-4.11308097839355	-6.33110046386719	-6.04313278198242	-0.0510720685124397	0.0698492750525475	-0.011479982174933
-4.10690641403198	-6.33024120330811	-6.04103851318359	-0.0512012578547001	0.0697974935173988	-0.0115170171484351
-4.11048221588135	-6.33127784729004	-6.04124307632446	-0.0512189269065857	0.0699249505996704	-0.0115938363596797
-4.09613847732544	-6.32096004486084	-6.03813505172729	-0.0512479469180107	0.0698726698756218	-0.0115546304732561
-4.10370683670044	-6.32558822631836	-6.04500675201416	-0.05134292319417	0.0698444023728371	-0.0116133727133274
-4.1016640663147	-6.32458353042603	-6.04192304611206	-0.0512604266405106	0.0699865967035294	-0.0116407889872789
-4.08786964416504	-6.31846189498901	-6.0366473197937	-0.0514642857015133	0.0697688013315201	-0.0117396647110581
-4.09732961654663	-6.32439279556274	-6.04457092285156	-0.0514995791018009	0.0698922947049141	-0.0118053210899234
-4.08701610565186	-6.31374883651733	-6.03900241851807	-0.0514924339950085	0.0698759630322456	-0.0118704410269856
-4.08159494400024	-6.31589555740356	-6.03088903427124	-0.0516616739332676	0.0697205364704132	-0.0119477575644851
-4.09019088745117	-6.3153862953186	-6.03310441970825	-0.0515347830951214	0.06989386677742	-0.0120344236493111
-4.08192443847656	-6.31204891204834	-6.03004026412964	-0.0517094321548939	0.0698080211877823	-0.0121187781915069
-4.08122587203979	-6.31090307235718	-6.02216625213623	-0.0517953597009182	0.0697805806994438	-0.0121834501624107
-4.08489942550659	-6.30910682678223	-6.0289421081543	-0.0517663583159447	0.0698028281331062	-0.0122971907258034
-4.07600593566895	-6.30360889434814	-6.0211501121521	-0.0518460050225258	0.0696625560522079	-0.0122544262558222
-4.07833528518677	-6.3035249710083	-6.02462148666382	-0.051977351307869	0.069758452475071	-0.0124213183298707
-4.07875680923462	-6.30465841293335	-6.03053665161133	-0.051812581717968	0.069756381213665	-0.0124391913414001
-4.07014513015747	-6.29768753051758	-6.02470827102661	-0.0519711151719093	0.0697646513581276	-0.0124851483851671
-4.07456207275391	-6.2993426322937	-6.01292514801025	-0.0519932247698307	0.069665364921093	-0.0125457849353552
-4.07053327560425	-6.29506587982178	-6.02639722824097	-0.0519576407968998	0.0697995945811272	-0.0126014025881886
-4.06312417984009	-6.29313945770264	-6.01492786407471	-0.0520570240914822	0.0697226375341415	-0.0126163233071566
-4.06166934967041	-6.29323434829712	-6.02229166030884	-0.0520950965583324	0.0697072744369507	-0.0126969236880541
-4.06292295455933	-6.29304552078247	-6.0211615562439	-0.0521096810698509	0.0698384791612625	-0.0126888733357191
-4.04817962646484	-6.28679513931274	-6.01493835449219	-0.0521064810454845	0.0697287917137146	-0.0127463899552822
-4.05456399917603	-6.29087257385254	-6.01090097427368	-0.0521819703280926	0.0698495805263519	-0.0127945020794868
-4.05005502700806	-6.28565216064453	-6.01220321655273	-0.0520096868276596	0.0699525848031044	-0.0127542410045862
-4.03558492660522	-6.28310680389404	-6.00413513183594	-0.0521965324878693	0.0698159262537956	-0.0127164935693145
-4.04094934463501	-6.28828954696655	-6.00410032272339	-0.0521140843629837	0.0699577778577805	-0.012784393504262
-4.02662324905396	-6.27836084365845	-6.00274038314819	-0.0519836023449898	0.0699669569730759	-0.012679161503911
-4.02135038375854	-6.28035068511963	-6.00025510787964	-0.0521085895597935	0.0698660537600517	-0.0126152141019702
-4.01916742324829	-6.27883911132813	-6.00491762161255	-0.0519589260220528	0.0699907541275024	-0.012620366178453
-4.01306295394897	-6.27364683151245	-6.00460910797119	-0.051890205591917	0.0700011253356934	-0.0125295985490084
-4.0057110786438	-6.27437925338745	-5.99848461151123	-0.0520670600235462	0.0698776245117188	-0.0124549921602011
-4.0071063041687	-6.27416706085205	-6.00618267059326	-0.0517449453473091	0.0699111521244049	-0.0124187571927905
-3.9868016242981	-6.27010869979858	-6.00080871582031	-0.0517893210053444	0.0698796287178993	-0.0123140541836619
-3.99145889282227	-6.26635503768921	-6.00305366516113	-0.0517381690442562	0.0698570385575294	-0.0121877295896411
-3.98827838897705	-6.26734590530396	-6.0201530456543	-0.0514982230961323	0.0699360743165016	-0.0121707301586866
-3.98025870323181	-6.26424121856689	-6.00555419921875	-0.0515579544007778	0.0699804350733757	-0.0120459254831076
-3.97931504249573	-6.26405954360962	-6.00612545013428	-0.0514134131371975	0.0699001029133797	-0.0120367109775543
-3.9804584980011	-6.26836061477661	-6.01572608947754	-0.0513719953596592	0.0700001046061516	-0.0119037581607699
-3.96949052810669	-6.26148080825806	-6.00920581817627	-0.0512072406709194	0.0699015706777573	-0.011818896047771
-3.97076559066772	-6.26688957214355	-6.00652265548706	-0.0512240491807461	0.0698982030153275	-0.0118277631700039
-3.97662901878357	-6.26995038986206	-6.02256536483765	-0.0509893335402012	0.0701352208852768	-0.0118060642853379
-3.96901106834412	-6.26802253723145	-6.00968790054321	-0.0509234592318535	0.07000832259655	-0.011769169010222
-3.99412512779236	-6.28365182876587	-6.01800060272217	-0.0509412214159966	0.0703787282109261	-0.0121372789144516
-4.00165987014771	-6.29042768478394	-6.0231819152832	-0.0507840625941753	0.0707007795572281	-0.012462068349123
-3.99576830863953	-6.28731679916382	-6.00888633728027	-0.0509298071265221	0.0705949813127518	-0.0122984917834401
-3.99451398849487	-6.28659820556641	-6.01080369949341	-0.0507582798600197	0.0707953944802284	-0.0120084974914789
-3.97841215133667	-6.27710866928101	-6.0052638053894	-0.0506406091153622	0.0705636069178581	-0.0117724444717169
-3.97755289077759	-6.28034257888794	-5.99628782272339	-0.0506430566310883	0.0706001967191696	-0.011652254499495
-3.98164534568787	-6.27636861801147	-6.01035308837891	-0.050361841917038	0.0706525444984436	-0.0114118615165353
-3.97232532501221	-6.27611303329468	-6.01309108734131	-0.0502154752612114	0.0707269385457039	-0.0113523118197918
-3.97248196601868	-6.27365398406982	-6.01675796508789	-0.0500299371778965	0.070690892636776	-0.0112113133072853
-3.97442603111267	-6.27413415908813	-6.03948640823364	-0.0496867224574089	0.0708303973078728	-0.0110637145116925
-3.96329426765442	-6.26962041854858	-6.02881574630737	-0.0496166571974754	0.0707615092396736	-0.0108405090868473
-3.9676148891449	-6.27613830566406	-6.04084253311157	-0.0494937486946583	0.0707374736666679	-0.0107576176524162
-3.967440366745	-6.27545738220215	-6.04396343231201	-0.0492540746927261	0.0707918182015419	-0.0105196489021182
-3.95919799804688	-6.27198028564453	-6.03343486785889	-0.0493659526109695	0.0707248672842979	-0.0104101365432143
-3.9642071723938	-6.2741117477417	-6.0309796333313	-0.0490810945630074	0.0707004144787788	-0.0102154482156038
-3.95946836471558	-6.2713451385498	-6.03319883346558	-0.0489457026124001	0.0707380697131157	-0.010101274587214
-3.96398377418518	-6.2715916633606	-6.02276134490967	-0.048929113894701	0.0707177147269249	-0.0100056882947683
-3.9665253162384	-6.2746958732605	-6.03664493560791	-0.048626609146595	0.0707341805100441	-0.00985451973974705
-3.96756911277771	-6.27436542510986	-6.02465534210205	-0.04862280189991	0.0706661641597748	-0.00967143382877111
-3.96762251853943	-6.27106380462646	-6.03529596328735	-0.0484627708792686	0.0705107375979424	-0.00961844809353352
-3.97796702384949	-6.27763366699219	-6.04195404052734	-0.0483719371259212	0.0706743970513344	-0.00946573261171579
-3.97510266304016	-6.27099084854126	-6.03796434402466	-0.0482469946146011	0.0705968961119652	-0.00930395256727934
-3.97753500938416	-6.28065538406372	-6.0402455329895	-0.0482698120176792	0.0704814419150352	-0.00923739094287157
-3.98800849914551	-6.28466320037842	-6.04453182220459	-0.0480952970683575	0.0706478655338287	-0.00914865545928478
-3.98150825500488	-6.28216981887817	-6.03844499588013	-0.0481863133609295	0.0704866424202919	-0.00900459196418524
-3.99583983421326	-6.29012823104858	-6.04495239257813	-0.0481216050684452	0.0704336538910866	-0.00895207282155752
-3.99939060211182	-6.29140377044678	-6.04659414291382	-0.0480143800377846	0.0705269649624825	-0.00889344979077578
-4.00029563903809	-6.29375505447388	-6.04312038421631	-0.0479517839848995	0.070471279323101	-0.00867452658712864
-4.00857639312744	-6.29856634140015	-6.04262018203735	-0.0480619668960571	0.0703873634338379	-0.00866892281919718
-4.02277421951294	-6.30600261688232	-6.04977893829346	-0.0478395521640778	0.0704928040504456	-0.00853020045906305
-4.02244567871094	-6.30604362487793	-6.05224990844727	-0.0478700660169125	0.0705032423138618	-0.00847265217453241
-4.02955484390259	-6.31162738800049	-6.0433201789856	-0.0479566045105457	0.0703558102250099	-0.00837094429880381
-4.04655122756958	-6.32068490982056	-6.05208301544189	-0.0479066409170628	0.0704246982932091	-0.00831335783004761
-4.05503416061401	-6.32294368743896	-6.05145454406738	-0.0478107742965221	0.070433996617794	-0.00821429584175348
-4.05912208557129	-6.32757472991943	-6.040283203125	-0.0480559132993221	0.0703900381922722	-0.00810840167105198
-4.07414674758911	-6.33430910110474	-6.05246829986572	-0.048042681068182	0.0703215971589088	-0.00817142706364393
-4.09297180175781	-6.3452787399292	-6.05273056030273	-0.0480203740298748	0.0703917667269707	-0.00805485527962446
-4.09676313400269	-6.34439325332642	-6.04897260665894	-0.0480463653802872	0.0703089907765388	-0.00799364130944014
-4.10794067382813	-6.35279130935669	-6.04739046096802	-0.0482635051012039	0.070277526974678	-0.00797082856297493
-4.12885427474976	-6.36044502258301	-6.04922294616699	-0.0480674430727959	0.0703799650073051	-0.00794476550072432
-4.13684129714966	-6.36861038208008	-6.05382680892944	-0.0481410212814808	0.0702934786677361	-0.00793283805251122
-4.14330577850342	-6.36976718902588	-6.04014205932617	-0.0483148321509361	0.0701982229948044	-0.00796209927648306
-4.16148471832275	-6.38122892379761	-6.05031156539917	-0.048371072858572	0.0701282322406769	-0.00793063454329968
-4.17579650878906	-6.38784265518188	-6.05057334899902	-0.0482792630791664	0.0703027918934822	-0.00784138310700655
-4.17589712142944	-6.38896417617798	-6.04628133773804	-0.0485672578215599	0.0700723305344582	-0.00784104876220226
-4.19719982147217	-6.40192651748657	-6.0534143447876	-0.0485795997083187	0.0701421350240707	-0.00782347936183214
-4.20464181900024	-6.40186595916748	-6.05542898178101	-0.0485285222530365	0.0700055658817291	-0.00775020010769367
-4.21188735961914	-6.40740823745728	-6.05601978302002	-0.0488046109676361	0.0699363946914673	-0.00770529313012958
-4.22395706176758	-6.4105544090271	-6.05667686462402	-0.0487967990338802	0.069799929857254	-0.00769946491345763
-4.24233484268188	-6.4215407371521	-6.06474161148071	-0.0488027334213257	0.0698722079396248	-0.00767735484987497
-4.24171209335327	-6.42217445373535	-6.05210113525391	-0.0489178970456123	0.0697600468993187	-0.00755750201642513
-4.25498962402344	-6.43061065673828	-6.06417560577393	-0.0491912104189396	0.0696153342723846	-0.00755201186984777
-4.2653865814209	-6.43494033813477	-6.06994533538818	-0.0491144359111786	0.0695468634366989	-0.00748871173709631
-4.27591228485107	-6.4395489692688	-6.07089042663574	-0.0491556636989117	0.0695515722036362	-0.00742822093889117
-4.28092861175537	-6.44214773178101	-6.06541061401367	-0.0493670478463173	0.0693673267960548	-0.00736350240185857
-4.29601764678955	-6.45334911346436	-6.07077074050903	-0.0494077950716019	0.0692245811223984	-0.00736279645934701
-4.30617666244507	-6.45433473587036	-6.08222341537476	-0.0493739396333694	0.06925168633461	-0.007218430750072
-4.30648136138916	-6.46081018447876	-6.07597494125366	-0.0495330803096294	0.0691128373146057	-0.00719624292105436
-4.31515550613403	-6.46356153488159	-6.07523679733276	-0.0497332252562046	0.068880058825016	-0.0070161335170269
-4.3276834487915	-6.47463512420654	-6.09340000152588	-0.0496423840522766	0.068769134581089	-0.00687195872887969
-4.33117961883545	-6.47624349594116	-6.08640623092651	-0.0498283542692661	0.0687032788991928	-0.00676330784335732
-4.33468580245972	-6.48351955413818	-6.08584260940552	-0.0500872246921062	0.0684598460793495	-0.00676725385710597
-4.34449768066406	-6.48835897445679	-6.08912658691406	-0.0500872172415257	0.0684879720211029	-0.00666632689535618
-4.34685850143433	-6.48553037643433	-6.08683681488037	-0.0502038560807705	0.0684083625674248	-0.00660120183601975
-4.34654712677002	-6.49112129211426	-6.08137464523315	-0.0504556000232697	0.068230539560318	-0.00656158244237304
-4.36040639877319	-6.49670791625977	-6.08888053894043	-0.0505305901169777	0.0681752413511276	-0.00650954339653254
-4.35872936248779	-6.49450635910034	-6.09029769897461	-0.0506343506276608	0.0681103020906448	-0.00645743170753121
-4.35830926895142	-6.49610757827759	-6.07671928405762	-0.0508678890764713	0.0680139139294624	-0.00637148646637797
-4.36184501647949	-6.49656295776367	-6.08625364303589	-0.0509554669260979	0.0678123459219933	-0.00637345854192972
-4.36672067642212	-6.50345325469971	-6.09017610549927	-0.0510459952056408	0.0679128766059875	-0.00631596567109227
-4.35911655426025	-6.49567794799805	-6.08486652374268	-0.0512467250227928	0.0677730441093445	-0.00627147825434804
-4.36307001113892	-6.49913930892944	-6.07637119293213	-0.0515866056084633	0.0676818713545799	-0.0062924362719059
-4.3648829460144	-6.49879312515259	-6.08490896224976	-0.0515866577625275	0.0676700696349144	-0.00628938851878047
-4.36451625823975	-6.49957847595215	-6.0803689956665	-0.0518568456172943	0.0677254050970078	-0.00628181220963597
-4.35495567321777	-6.49381589889526	-6.0729398727417	-0.0521058179438114	0.0675085335969925	-0.0062812096439302
-4.36634063720703	-6.50055122375488	-6.07345914840698	-0.0522751584649086	0.0675330087542534	-0.00635303556919098
-4.35575342178345	-6.49371099472046	-6.0694842338562	-0.0523555651307106	0.0675927028059959	-0.00627541588619351
-4.35269832611084	-6.49161911010742	-6.05923891067505	-0.0527627989649773	0.067457839846611	-0.00632112333551049
-4.35850858688354	-6.49283647537231	-6.0622730255127	-0.0529355853796005	0.0675518661737442	-0.0063947313465178
-4.35522699356079	-6.49128913879395	-6.05978298187256	-0.0530204586684704	0.0675342977046967	-0.00645386334508657
-4.34962558746338	-6.48813247680664	-6.04745721817017	-0.0533849336206913	0.0675942152738571	-0.00650172540917993
-4.3531436920166	-6.49027538299561	-6.04592800140381	-0.0536841675639153	0.0674695894122124	-0.00656247092410922
-4.35314416885376	-6.49005556106567	-6.04675388336182	-0.0537556223571301	0.0677505731582642	-0.00662534730508924
-4.3422589302063	-6.48286008834839	-6.03047609329224	-0.0541541129350662	0.0676529109477997	-0.00664882315322757
-4.35195302963257	-6.48926448822021	-6.03218841552734	-0.0543447397649288	0.0677206441760063	-0.00681649520993233
-4.34804677963257	-6.48300218582153	-6.02729845046997	-0.0544941239058971	0.0679299235343933	-0.0068432274274528
-4.34098482131958	-6.48042249679565	-6.01739454269409	-0.0548403188586235	0.0678780823945999	-0.006908870767802
-4.34452724456787	-6.48502254486084	-6.01013517379761	-0.0550978258252144	0.0680377408862114	-0.00705374078825116
-4.34649038314819	-6.47963905334473	-6.00961256027222	-0.0551395267248154	0.0682002604007721	-0.00714680599048734
-4.33661031723022	-6.47795391082764	-6.00742197036743	-0.0555269457399845	0.0683259591460228	-0.00725768133997917
-4.34294414520264	-6.4810585975647	-5.99413681030273	-0.0557952933013439	0.0683578625321388	-0.0073727392591536
-4.34337139129639	-6.48311185836792	-5.99520254135132	-0.0559368021786213	0.0685457140207291	-0.00752762705087662
-4.33906126022339	-6.47919464111328	-5.97766256332397	-0.0562465824186802	0.0687576904892921	-0.00767131242901087
-4.33925580978394	-6.48131275177002	-5.97212648391724	-0.0565675981342793	0.068850114941597	-0.0077875186689198
-4.34765243530273	-6.48501539230347	-5.97586631774902	-0.0566171146929264	0.0691060200333595	-0.00791512336581945
-4.3390064239502	-6.47777509689331	-5.96728324890137	-0.0567966140806675	0.0692094638943672	-0.00800628680735826
-4.34492444992065	-6.48163557052612	-5.96147203445435	-0.0571869164705276	0.0694042593240738	-0.00822335202246904
-4.34419727325439	-6.48365449905396	-5.95960998535156	-0.0571970231831074	0.0695498213171959	-0.00832227524369955
-4.34634017944336	-6.48243761062622	-5.95351362228394	-0.0574706271290779	0.0698917657136917	-0.00848207995295525
-4.34623527526855	-6.48101997375488	-5.942786693573	-0.0577385649085045	0.0698989555239677	-0.00862242188304663
-4.35748147964478	-6.4889063835144	-5.9430513381958	-0.0578774102032185	0.0701468586921692	-0.00885894056409597
-4.35442352294922	-6.48487043380737	-5.9390230178833	-0.0579692460596561	0.0704512447118759	-0.00890453066676855
-4.35305452346802	-6.48642063140869	-5.92680406570435	-0.0582325235009193	0.0704208314418793	-0.00906806904822588
-4.360520362854	-6.49054670333862	-5.93118143081665	-0.0583193264901638	0.0707814171910286	-0.00922848749905825
-4.36080694198608	-6.48857450485229	-5.92899131774902	-0.0583674162626266	0.0707907006144524	-0.00936875026673079
-4.36493492126465	-6.49236917495728	-5.92441320419312	-0.0586973018944263	0.0710795968770981	-0.00949748419225216
-4.37582349777222	-6.49579191207886	-5.92556715011597	-0.0586702823638916	0.0712859109044075	-0.00957368034869432
-4.37152194976807	-6.49730491638184	-5.90933227539063	-0.0588167496025562	0.0714155212044716	-0.00968716014176607
-4.37533760070801	-6.49927806854248	-5.91203498840332	-0.0589951723814011	0.0715213418006897	-0.00983197707682848
-4.38335800170898	-6.50327110290527	-5.92078447341919	-0.0588880889117718	0.0718412175774574	-0.00993189588189125
-4.37858438491821	-6.5018482208252	-5.90966939926147	-0.0589695014059544	0.072010263800621	-0.00994765292853117
-4.38706016540527	-6.50548458099365	-5.90864706039429	-0.0589968375861645	0.0721164345741272	-0.0101642850786448
-4.39143705368042	-6.51060009002686	-5.91618299484253	-0.0589421093463898	0.07237508893013	-0.0101521164178848
-4.39115190505981	-6.51191806793213	-5.90640592575073	-0.0591862462460995	0.0725396871566772	-0.0102396691218019
-4.40004634857178	-6.51785373687744	-5.90490961074829	-0.0590271353721619	0.072674848139286	-0.0103335361927748
-4.39656686782837	-6.52198314666748	-5.91096019744873	-0.0589807257056236	0.0729689598083496	-0.0104115540161729
-4.39955997467041	-6.52170324325562	-5.89873027801514	-0.0590677857398987	0.0730753540992737	-0.0104879178106785
-4.40871429443359	-6.52953910827637	-5.90342569351196	-0.0590222105383873	0.0732371509075165	-0.010512288659811
-4.41560173034668	-6.53291654586792	-5.90723085403442	-0.0589217655360699	0.0736119151115417	-0.0105844549834728
-4.40723323822021	-6.53138732910156	-5.89280033111572	-0.0589878186583519	0.0736048147082329	-0.0106093734502792
-4.42444801330566	-6.54204750061035	-5.90062522888184	-0.059010948985815	0.0739374682307243	-0.0107702109962702
-4.42218446731567	-6.54097604751587	-5.90117645263672	-0.0588151812553406	0.0741307884454727	-0.0107223819941282
-4.42352724075317	-6.54647827148438	-5.88858938217163	-0.058987557888031	0.07436653226614	-0.0108251050114632
-4.42925357818604	-6.54644823074341	-5.88755035400391	-0.058915738016367	0.074467845261097	-0.010877906344831
-4.4348316192627	-6.55437707901001	-5.89571666717529	-0.0587487332522869	0.0747348591685295	-0.0110042076557875
-4.42866802215576	-6.55136966705322	-5.88227558135986	-0.0587391592562199	0.0748827680945396	-0.0109387999400496
-4.44157648086548	-6.55921506881714	-5.89452314376831	-0.0587925836443901	0.0749429911375046	-0.0111082941293716
-4.44641971588135	-6.56012535095215	-5.89038515090942	-0.0586175210773945	0.0752714797854424	-0.0110435094684362
-4.4418420791626	-6.55770349502563	-5.88972330093384	-0.0587017983198166	0.0752680748701096	-0.0111708594486117
-4.45060396194458	-6.56432342529297	-5.88821077346802	-0.0586626827716827	0.0755147263407707	-0.0111884102225304
-4.45541715621948	-6.56140184402466	-5.89394569396973	-0.0585338845849037	0.0757378712296486	-0.0112821068614721
-4.4484715461731	-6.56447839736938	-5.88787460327148	-0.0586583204567432	0.0758226737380028	-0.0112816132605076
-4.46210336685181	-6.56730556488037	-5.88394260406494	-0.0584800764918327	0.076010026037693	-0.0113129299134016
-4.46330833435059	-6.57051563262939	-5.89451026916504	-0.0583927743136883	0.0762723088264465	-0.0114163588732481
-4.45934247970581	-6.57088899612427	-5.87623882293701	-0.0585434138774872	0.0762806311249733	-0.01141441706568
-4.46886348724365	-6.57134675979614	-5.89323806762695	-0.0584121905267239	0.0764538198709488	-0.0115384887903929
-4.46823120117188	-6.57129335403442	-5.88897514343262	-0.0583615973591805	0.0766140967607498	-0.0115323355421424
-4.47021865844727	-6.57500028610229	-5.88028478622437	-0.0584863424301147	0.0767590701580048	-0.0116073209792376
-4.47596073150635	-6.57806062698364	-5.88911628723145	-0.0583277605473995	0.0768825635313988	-0.0116704599931836
-4.47953796386719	-6.58037900924683	-5.88865232467651	-0.0583228804171085	0.0771345719695091	-0.0117473686113954
-4.47608280181885	-6.57931327819824	-5.88688278198242	-0.0584591738879681	0.0771636217832565	-0.0117455683648586
-4.49130010604858	-6.5879979133606	-5.89396810531616	-0.0584651976823807	0.0773347467184067	-0.0119137978181243
-4.48672199249268	-6.5855131149292	-5.88775062561035	-0.0582967475056648	0.0775338858366013	-0.011902280151844
-4.48880004882813	-6.58852910995483	-5.88374090194702	-0.0585110038518906	0.077523484826088	-0.01198676135391
-4.49924945831299	-6.59084272384644	-5.88713550567627	-0.0583992637693882	0.0777807682752609	-0.0120725082233548
-4.49783563613892	-6.59004259109497	-5.89045572280884	-0.0583442151546478	0.0778282955288887	-0.0121036553755403
-4.50024366378784	-6.59364461898804	-5.88221263885498	-0.0584930591285229	0.0780035406351089	-0.0122170206159353
-4.5096378326416	-6.59686660766602	-5.88400936126709	-0.058454692363739	0.0780192613601685	-0.0122399888932705
-4.51206111907959	-6.59918928146362	-5.88731241226196	-0.0583465546369553	0.0782478973269463	-0.0123331975191832
-4.515540599823	-6.59873628616333	-5.88249635696411	-0.0584432892501354	0.0782508701086044	-0.0123456688597798
-4.52600860595703	-6.60377311706543	-5.89271783828735	-0.0582996569573879	0.078405074775219	-0.0124170836061239
-4.52288007736206	-6.60794448852539	-5.89224195480347	-0.0582057759165764	0.0785610154271126	-0.0123615628108382
-4.52921724319458	-6.60738468170166	-5.89301300048828	-0.0582283996045589	0.0785584002733231	-0.0125419227406383
-4.54022693634033	-6.61448860168457	-5.89711713790894	-0.0581148788332939	0.0788279324769974	-0.012584462761879
-4.5405101776123	-6.61530780792236	-5.89548397064209	-0.0580162853002548	0.0789030343294144	-0.012605800293386
-4.53573322296143	-6.61947584152222	-5.8952054977417	-0.0581723228096962	0.0788489431142807	-0.0126593168824911
-4.55289363861084	-6.62468481063843	-5.90130138397217	-0.0579322390258312	0.0790514871478081	-0.0126996831968427
-4.54608154296875	-6.62054014205933	-5.90361547470093	-0.057889211922884	0.0791718885302544	-0.0126940561458468
-4.55149841308594	-6.62712907791138	-5.89466333389282	-0.0579471252858639	0.0791228637099266	-0.0127351582050323
-4.55721187591553	-6.62834405899048	-5.91048097610474	-0.0576449260115623	0.0793437361717224	-0.0127991270273924
-4.55015420913696	-6.62734651565552	-5.9015326499939	-0.0577401965856552	0.0793055519461632	-0.0127965807914734
-4.55720472335815	-6.6301794052124	-5.90492820739746	-0.0577174201607704	0.0794410109519959	-0.0128962649032474
-4.56150579452515	-6.63352251052856	-5.91052627563477	-0.057518046349287	0.0795664489269257	-0.0129009317606688
-4.5576639175415	-6.63009119033813	-5.90315628051758	-0.057615227997303	0.0796482115983963	-0.0129827754572034
-4.55844736099243	-6.62763643264771	-5.89786148071289	-0.0575941726565361	0.0794923678040504	-0.012964004650712
-4.5627498626709	-6.63424634933472	-5.91289949417114	-0.0574266947805882	0.0797908455133438	-0.013081799261272
-4.55619668960571	-6.62751007080078	-5.90039205551147	-0.0574601218104362	0.079810693860054	-0.0130320684984326
-4.56266975402832	-6.63177299499512	-5.90883541107178	-0.0574177280068398	0.0798487439751625	-0.0132192997261882
-4.56205368041992	-6.63281726837158	-5.90364837646484	-0.0573514811694622	0.0800111517310143	-0.0131638823077083
-4.55532789230347	-6.6289644241333	-5.9017071723938	-0.0574745684862137	0.0800019651651382	-0.0132769281044602
-4.56020593643188	-6.63419055938721	-5.90549612045288	-0.0574078485369682	0.0801678970456123	-0.0133330542594194
-4.56018114089966	-6.63182687759399	-5.905921459198	-0.0573322288691998	0.0802565515041351	-0.0134290885180235
-4.55271673202515	-6.63311719894409	-5.9002833366394	-0.0574653781950474	0.0802147090435028	-0.0135606843978167
-4.5650200843811	-6.6332368850708	-5.90632009506226	-0.0573798269033432	0.0803522169589996	-0.013696719892323
-4.560622215271	-6.63135766983032	-5.90277624130249	-0.0573336519300938	0.0804328843951225	-0.0138457771390676
-4.55736827850342	-6.6312370300293	-5.89669418334961	-0.0575183518230915	0.0803775265812874	-0.0140249440446496
-4.56230878829956	-6.63607215881348	-5.90111970901489	-0.0573674663901329	0.0804999843239784	-0.0141789056360722
-4.55542707443237	-6.63213872909546	-5.89484310150146	-0.0574931651353836	0.0805096924304962	-0.0142482547089458
-4.56359386444092	-6.64277076721191	-5.88847064971924	-0.0577143095433712	0.0806915387511253	-0.0143617475405335
-4.57034206390381	-6.64229202270508	-5.89699220657349	-0.0574848838150501	0.0809006243944168	-0.0144440028816462
-4.56738090515137	-6.64042377471924	-5.89145374298096	-0.0576328411698341	0.0809888541698456	-0.0145179266110063
-4.57143640518188	-6.63935804367065	-5.88360738754272	-0.0577297061681747	0.0809562057256699	-0.0146653195843101
-4.57797574996948	-6.64198780059814	-5.89899349212646	-0.0577639378607273	0.0810814201831818	-0.0148021057248116
-4.5773868560791	-6.63884973526001	-5.88344240188599	-0.0578285157680511	0.0812625214457512	-0.0148758040741086
-4.57911920547485	-6.63711547851563	-5.88962984085083	-0.057943694293499	0.0811451971530914	-0.0150893842801452
-4.59146595001221	-6.64839649200439	-5.8929009437561	-0.0579801574349403	0.0813630819320679	-0.0151485791429877
-4.58259582519531	-6.6374773979187	-5.88658571243286	-0.0580134689807892	0.081235870718956	-0.0153255173936486
-4.59325790405273	-6.64339208602905	-5.88785409927368	-0.058137122541666	0.0813690721988678	-0.0154480179771781
-4.59777164459229	-6.64329195022583	-5.89273643493652	-0.0580785013735294	0.0814934223890305	-0.0156141091138124
-4.59426641464233	-6.63868713378906	-5.87842035293579	-0.0582416020333767	0.0813786834478378	-0.0157911404967308
-4.59870052337646	-6.63969802856445	-5.88627624511719	-0.0582124404609203	0.0813746675848961	-0.0159558486193419
-4.60153818130493	-6.64047384262085	-5.88678407669067	-0.058235265314579	0.0814692154526711	-0.0160917490720749
-4.59960460662842	-6.63669395446777	-5.88090848922729	-0.0583839118480682	0.0814409852027893	-0.0162069760262966
-4.60943794250488	-6.64079856872559	-5.88529968261719	-0.0583911873400211	0.0814372971653938	-0.0164668839424849
-4.6122145652771	-6.63919067382813	-5.89313316345215	-0.0582965537905693	0.0815127938985825	-0.0165259130299091
-4.60744285583496	-6.63814449310303	-5.88511276245117	-0.0585382170975208	0.0814919248223305	-0.0167085975408554
-4.62011671066284	-6.63974952697754	-5.89393854141235	-0.0584869459271431	0.0814631804823875	-0.0168745871633291
-4.62280225753784	-6.64171552658081	-5.89457941055298	-0.0584351010620594	0.0816317424178123	-0.017090542241931
-4.61791467666626	-6.63646650314331	-5.88857555389404	-0.058595284819603	0.0815727561712265	-0.0172240883111954
-4.62789678573608	-6.64391899108887	-5.89220190048218	-0.0586364455521107	0.0816386491060257	-0.0174689684063196
-4.63304042816162	-6.64826440811157	-5.88362836837769	-0.0586601085960865	0.0817978233098984	-0.0176137331873178
-4.62872934341431	-6.63975286483765	-5.8835334777832	-0.0588875561952591	0.081659197807312	-0.0178471468389034
-4.64420795440674	-6.65093088150024	-5.88127946853638	-0.0589720793068409	0.0819394960999489	-0.0180124174803495
-4.64235210418701	-6.64585256576538	-5.88677883148193	-0.0589247345924377	0.081920213997364	-0.0181763470172882
-4.64324426651001	-6.64845943450928	-5.87288284301758	-0.0592057108879089	0.0819155648350716	-0.0184235889464617
-4.65277624130249	-6.64941835403442	-5.88678073883057	-0.0591296777129173	0.0820514187216759	-0.0186732299625874
-4.65108060836792	-6.64907550811768	-5.87870216369629	-0.0593167170882225	0.0821670815348625	-0.0188363026827574
-4.656174659729	-6.65291166305542	-5.87289190292358	-0.0595203638076782	0.0822284743189812	-0.0190675780177116
-4.66601943969727	-6.65378761291504	-5.86815500259399	-0.0595021657645702	0.0823612287640572	-0.0193428713828325
-4.66201877593994	-6.65207195281982	-5.86782646179199	-0.0596543848514557	0.0824064910411835	-0.0194637943059206
-4.66663646697998	-6.65373516082764	-5.86682844161987	-0.0598835162818432	0.0824893414974213	-0.0197648406028748
-4.67579793930054	-6.65172719955444	-5.8726954460144	-0.0597061738371849	0.0826452523469925	-0.0199810024350882
-4.66981506347656	-6.65141439437866	-5.86081600189209	-0.0599995292723179	0.0827587395906448	-0.0202100537717342
-4.68590450286865	-6.65638494491577	-5.86377191543579	-0.0600422620773315	0.0827762484550476	-0.0204577092081308
-4.6764121055603	-6.64891242980957	-5.85970115661621	-0.060084592550993	0.0829343199729919	-0.0206371750682592
-4.68270492553711	-6.65201663970947	-5.85847520828247	-0.0601520054042339	0.0829526633024216	-0.020844928920269
-4.68937730789185	-6.65328979492188	-5.86469793319702	-0.060003612190485	0.0832114666700363	-0.0210581291466951
-4.68122959136963	-6.64963817596436	-5.85622406005859	-0.0602228716015816	0.0830709263682365	-0.0212841760367155
-4.69350624084473	-6.65666770935059	-5.85443544387817	-0.0602468363940716	0.0833288282155991	-0.0215105134993792
-4.68923425674438	-6.64806604385376	-5.86734294891357	-0.0601333193480968	0.0834232568740845	-0.0216764360666275
-4.68318271636963	-6.65423774719238	-5.85270071029663	-0.060326837003231	0.0833728462457657	-0.0219177324324846
-4.6929178237915	-6.65325307846069	-5.86275148391724	-0.0601701028645039	0.0835767388343811	-0.0221001487225294
-4.68713521957397	-6.65086221694946	-5.85547399520874	-0.060295645147562	0.0836413875222206	-0.0222666040062904
-4.68734931945801	-6.6518759727478	-5.85676622390747	-0.060346033424139	0.0837302803993225	-0.0225083194673061
-4.68861532211304	-6.65236234664917	-5.86090278625488	-0.0602744184434414	0.0838833898305893	-0.0227292347699404
-4.68217372894287	-6.64964580535889	-5.85404825210571	-0.0603736266493797	0.0839198976755142	-0.0228577218949795
-4.68529462814331	-6.64848852157593	-5.85712432861328	-0.0603721477091312	0.084108941257	-0.0231369659304619
-4.68505907058716	-6.64669132232666	-5.85946416854858	-0.0602521076798439	0.0842310935258865	-0.023376077413559
-4.67950534820557	-6.65019702911377	-5.85350131988525	-0.0605099201202393	0.0842249840497971	-0.0235619824379683
-4.69067668914795	-6.65180349349976	-5.85901260375977	-0.0604224801063538	0.0844791233539581	-0.0238140113651752
-4.67703580856323	-6.64366102218628	-5.85791635513306	-0.0603775158524513	0.0845933556556702	-0.0240256898105145
-4.68549394607544	-6.64996337890625	-5.85879707336426	-0.0604589991271496	0.084652915596962	-0.0242916867136955
-4.68791818618774	-6.64912939071655	-5.85906314849854	-0.0604017190635204	0.0848912447690964	-0.0245149433612823
-4.68108320236206	-6.64339303970337	-5.85227537155151	-0.0605642460286617	0.0847952365875244	-0.0248437374830246
-4.693519115448	-6.6511082649231	-5.86319780349731	-0.0605560429394245	0.0851220861077309	-0.0251399725675583
-4.68621778488159	-6.64337778091431	-5.87014770507813	-0.0605587847530842	0.0851761996746063	-0.0253845006227493
-4.68964147567749	-6.64813661575317	-5.85689735412598	-0.0606001578271389	0.0851021036505699	-0.0256892964243889
-4.69366073608398	-6.65034914016724	-5.86873722076416	-0.0605809576809406	0.0853854864835739	-0.0260215792804956
-4.69603586196899	-6.64481496810913	-5.85689640045166	-0.060743797570467	0.0853297784924507	-0.0263558644801378
-4.70094060897827	-6.64713954925537	-5.87675952911377	-0.0605984702706337	0.0854675322771072	-0.0266774147748947
-4.69642686843872	-6.64563417434692	-5.86909103393555	-0.0607168488204479	0.0855834260582924	-0.0269020702689886
-4.70719432830811	-6.64774322509766	-5.87303924560547	-0.0607971101999283	0.0856619849801064	-0.0273649580776691
-4.70860862731934	-6.64649105072021	-5.87456798553467	-0.0608041323721409	0.08578160405159	-0.027580514550209
-4.70737886428833	-6.64665842056274	-5.86551237106323	-0.0610801689326763	0.0859031528234482	-0.0278909746557474
-4.7160439491272	-6.64576053619385	-5.87647533416748	-0.060894962400198	0.0860866457223892	-0.0282565113157034
-4.70704555511475	-6.64160919189453	-5.88133668899536	-0.0610770098865032	0.0861662402749062	-0.0285286512225866
-4.71496200561523	-6.64656972885132	-5.86926889419556	-0.0612355135381222	0.0863178819417953	-0.028918569907546
-4.71618366241455	-6.64436960220337	-5.87866830825806	-0.0612269602715969	0.0865699052810669	-0.029261564835906
-4.71425008773804	-6.64472532272339	-5.86767768859863	-0.0614854507148266	0.0866352319717407	-0.0295395031571388
-4.7208080291748	-6.64869213104248	-5.86958312988281	-0.0615513809025288	0.0869255363941193	-0.0299095399677753
-4.71494388580322	-6.64533805847168	-5.87433099746704	-0.0615688376128674	0.0870201662182808	-0.0301971137523651
-4.71767616271973	-6.64871454238892	-5.86492681503296	-0.0619135051965714	0.0872504636645317	-0.0305525939911604
-4.72292041778564	-6.64907169342041	-5.87145900726318	-0.0618437714874744	0.0875101983547211	-0.030867075547576
-4.71128082275391	-6.64609050750732	-5.86446285247803	-0.0621185898780823	0.0875526294112206	-0.031112352386117
-4.71957540512085	-6.65125179290771	-5.87093257904053	-0.0621077530086041	0.08780337870121	-0.0315173715353012
-4.71424388885498	-6.64617872238159	-5.86863899230957	-0.0622044540941715	0.088028222322464	-0.0317046456038952
-4.71355009078979	-6.64820146560669	-5.86632680892944	-0.0623812861740589	0.0882050171494484	-0.0320767089724541
-4.71731662750244	-6.64884042739868	-5.87544631958008	-0.0623489134013653	0.0884111672639847	-0.0322414487600327
-4.71207809448242	-6.64662647247314	-5.87447929382324	-0.0625443011522293	0.0886209383606911	-0.0325692519545555
-4.71590948104858	-6.64705753326416	-5.87586307525635	-0.0624816305935383	0.088872916996479	-0.032861590385437
-4.71106910705566	-6.64793252944946	-5.8748893737793	-0.0626961812376976	0.0891062617301941	-0.0330785848200321
-4.71586275100708	-6.64858150482178	-5.87271451950073	-0.0627833381295204	0.0893066227436066	-0.0333716906607151
-4.70952177047729	-6.64648580551147	-5.87608289718628	-0.0627809539437294	0.0895189493894577	-0.0335989482700825
-4.70938873291016	-6.6492748260498	-5.87445211410522	-0.0629886761307716	0.0897205248475075	-0.0338732860982418
-4.71396970748901	-6.6523265838623	-5.8833212852478	-0.0630168616771698	0.0901209637522697	-0.0341218002140522
-4.70891427993774	-6.64859580993652	-5.87718725204468	-0.0631933584809303	0.0902020186185837	-0.0343725942075253
-4.71361351013184	-6.65429449081421	-5.88254451751709	-0.0632413402199745	0.09052724391222	-0.0345923602581024
-4.70970010757446	-6.65127611160278	-5.88689517974854	-0.063309371471405	0.0907884985208511	-0.0348191820085049
-4.70769786834717	-6.65407848358154	-5.88309478759766	-0.0635268911719322	0.0909819453954697	-0.0350537039339542
-4.71679401397705	-6.65907764434814	-5.89156484603882	-0.0635664984583855	0.0914111360907555	-0.0352439880371094
-4.70967960357666	-6.65801811218262	-5.88664627075195	-0.0637686103582382	0.0916218683123589	-0.0354926846921444
-4.709801197052	-6.66009140014648	-5.89317846298218	-0.0638717114925385	0.0918876677751541	-0.0357230454683304
-4.7115330696106	-6.6608943939209	-5.89811944961548	-0.0639097839593887	0.0923105552792549	-0.0358566045761108
-4.7139573097229	-6.66456317901611	-5.89703369140625	-0.0641188696026802	0.0926366746425629	-0.0361133851110935
-4.71611499786377	-6.66606760025024	-5.90291738510132	-0.0640799999237061	0.0928858742117882	-0.0362534038722515
-4.71242666244507	-6.66843509674072	-5.90185594558716	-0.0644280984997749	0.0931855365633965	-0.0365344732999802
-4.72340106964111	-6.67670440673828	-5.91164684295654	-0.0643654018640518	0.0935544297099113	-0.0367430932819843
-4.72005462646484	-6.6750864982605	-5.90773773193359	-0.0646714046597481	0.0937289744615555	-0.036871612071991
-4.73220634460449	-6.68668556213379	-5.91742897033691	-0.064732626080513	0.0939971655607224	-0.037129994481802
-4.72930479049683	-6.68203258514404	-5.91940402984619	-0.0647330731153488	0.0942828133702278	-0.037285104393959
-4.7352147102356	-6.68984365463257	-5.93255376815796	-0.0648462921380997	0.0944266989827156	-0.0376375280320644
-4.74279737472534	-6.69345808029175	-5.93459749221802	-0.0647976100444794	0.0946694910526276	-0.0376978367567062
-4.74390888214111	-6.69682741165161	-5.9287371635437	-0.0650588199496269	0.0948094502091408	-0.0378898158669472
-4.75536155700684	-6.70178174972534	-5.95061445236206	-0.0648846998810768	0.0950406491756439	-0.0380435399711132
-4.75091648101807	-6.70191383361816	-5.95099401473999	-0.0649770200252533	0.095055066049099	-0.0381937101483345
-4.76772975921631	-6.7148642539978	-5.9589376449585	-0.064968928694725	0.0951640456914902	-0.0384231321513653
-4.76291275024414	-6.71295166015625	-5.95453834533691	-0.0650021508336067	0.0953505337238312	-0.0384676903486252
-4.77120304107666	-6.716721534729	-5.96135568618774	-0.0652158930897713	0.0953746736049652	-0.038739088922739
-4.78780937194824	-6.72793388366699	-5.96788787841797	-0.0652518644928932	0.0958822146058083	-0.0387580730021
-4.78983545303345	-6.73027563095093	-5.96920537948608	-0.0654059201478958	0.0959674417972565	-0.0389573983848095
-4.81094646453857	-6.73855352401733	-5.97937059402466	-0.0653533637523651	0.0963596999645233	-0.0390749387443066
-4.80804634094238	-6.74284601211548	-5.98797225952148	-0.065472349524498	0.0965868011116982	-0.0392523072659969
-4.82420635223389	-6.74907398223877	-5.99236392974854	-0.0655594691634178	0.0968551933765411	-0.0393660701811314
-4.83276891708374	-6.75436210632324	-6.00305366516113	-0.0655359178781509	0.0971631556749344	-0.0395569279789925
-4.83584833145142	-6.75998783111572	-5.99462747573853	-0.0658451095223427	0.0973618626594543	-0.0396750047802925
-4.84504556655884	-6.76665353775024	-6.01232433319092	-0.0658593475818634	0.0976848602294922	-0.0398782193660736
-4.84489583969116	-6.76692342758179	-6.01035022735596	-0.0659607648849487	0.0979255065321922	-0.0399462319910526
-4.8502049446106	-6.77546167373657	-6.01623153686523	-0.066273145377636	0.0981817692518234	-0.0401186421513557
-4.85874032974243	-6.77633333206177	-6.01993894577026	-0.0662096291780472	0.0984213277697563	-0.0402727946639061
-4.85548639297485	-6.77981662750244	-6.01642513275146	-0.0666217654943466	0.0985267832875252	-0.0403404943645
-4.86927509307861	-6.79195976257324	-6.03216075897217	-0.0666723176836967	0.0988130494952202	-0.0404925532639027
-4.86697721481323	-6.7847261428833	-6.03930139541626	-0.0668156296014786	0.0990174040198326	-0.0405566431581974
-4.87498760223389	-6.79374551773071	-6.04048013687134	-0.067079596221447	0.0991382077336311	-0.0407166257500649
-4.88410663604736	-6.79880380630493	-6.04974031448364	-0.0671843364834785	0.0994438454508781	-0.0407112538814545
-4.88439702987671	-6.79893589019775	-6.05221652984619	-0.0674330964684486	0.099507637321949	-0.0408235602080822
-4.89865970611572	-6.80749273300171	-6.06294393539429	-0.067481704056263	0.0998229086399078	-0.040863148868084
-4.89593696594238	-6.8066782951355	-6.07786130905151	-0.0677450150251389	0.09992615878582	-0.0409698970615864
-4.90623092651367	-6.81414318084717	-6.07022428512573	-0.0679287910461426	0.100036591291428	-0.041041687130928
-4.91557741165161	-6.81856489181519	-6.089271068573	-0.0679952949285507	0.100159130990505	-0.0411042273044586
-4.91598224639893	-6.82026243209839	-6.08709096908569	-0.0682883858680725	0.100184068083763	-0.0411342196166515
-4.92698621749878	-6.82420492172241	-6.10649251937866	-0.0683967843651772	0.100267216563225	-0.0411724112927914
-4.93097496032715	-6.83300971984863	-6.09870100021362	-0.0687489733099937	0.100378140807152	-0.0411855801939964
-4.9461555480957	-6.84037113189697	-6.10286140441895	-0.0691163837909698	0.100543841719627	-0.0412964709103107
-4.95467519760132	-6.84582138061523	-6.12142753601074	-0.0691251903772354	0.100763730704784	-0.0412973500788212
-4.96147298812866	-6.85071802139282	-6.12485933303833	-0.0695259049534798	0.100952014327049	-0.0414086133241653
-4.97593641281128	-6.85679769515991	-6.14204835891724	-0.0695749521255493	0.101138688623905	-0.0414316281676292
-4.97676134109497	-6.86327648162842	-6.14260292053223	-0.0698177292943001	0.101173140108585	-0.0414630360901356
-4.98666763305664	-6.86937236785889	-6.15653848648071	-0.0701222270727158	0.101302348077297	-0.0415675863623619
-4.98219966888428	-6.86720037460327	-6.16873741149902	-0.0701121017336845	0.101220205426216	-0.0416420549154282
-4.9766149520874	-6.86465215682983	-6.17145872116089	-0.0703471377491951	0.101140655577183	-0.0416465774178505
-4.98247003555298	-6.86833047866821	-6.18302202224731	-0.0704412758350372	0.101216405630112	-0.0416757799685001
-4.97411584854126	-6.86069011688232	-6.1883225440979	-0.0706951096653938	0.101018071174622	-0.0417537391185761
-4.96755170822144	-6.8586311340332	-6.19808387756348	-0.070971243083477	0.100751906633377	-0.0417383536696434
-4.95799255371094	-6.84803485870361	-6.20510292053223	-0.0711148455739021	0.100641690194607	-0.0417033955454826
-4.95388746261597	-6.84300804138184	-6.21640729904175	-0.0715092420578003	0.100598879158497	-0.0416539125144482
-4.96048450469971	-6.84232950210571	-6.23617601394653	-0.07182826846838	0.100581437349319	-0.0416597761213779
-4.95746946334839	-6.83812093734741	-6.23781967163086	-0.072136364877224	0.100709833204746	-0.0415724627673626
-4.94091892242432	-6.82447862625122	-6.23664093017578	-0.0726180374622345	0.100628159940243	-0.0416002608835697
-4.94231462478638	-6.82188367843628	-6.24022722244263	-0.0729425102472305	0.10087539255619	-0.0414557345211506
-4.91888523101807	-6.80088806152344	-6.23105955123901	-0.073323518037796	0.100919172167778	-0.0413657054305077
-4.90701532363892	-6.79534006118774	-6.21987390518188	-0.0736909136176109	0.100758597254753	-0.0413375236093998
-4.90152263641357	-6.78592729568481	-6.21864461898804	-0.0738266706466675	0.10099271684885	-0.0413146317005157
-4.88290405273438	-6.77304840087891	-6.20343685150146	-0.0743258371949196	0.100977070629597	-0.0412536710500717
-4.87285423278809	-6.76710653305054	-6.20866107940674	-0.0745252147316933	0.101154364645481	-0.0412936843931675
-4.85433673858643	-6.75567626953125	-6.20361232757568	-0.074728786945343	0.101411238312721	-0.0411735661327839
-4.83911657333374	-6.74381923675537	-6.20644330978394	-0.0750538632273674	0.101524740457535	-0.0412886701524258
-4.82947683334351	-6.73752593994141	-6.20363807678223	-0.0751849561929703	0.101899012923241	-0.0412192419171333
-4.80614900588989	-6.72503709793091	-6.19522571563721	-0.0755661427974701	0.102216303348541	-0.0412093214690685
-4.7892484664917	-6.71600437164307	-6.19088125228882	-0.0758101865649223	0.102455087006092	-0.0412162989377975
-4.76932096481323	-6.70802593231201	-6.18648242950439	-0.0761023461818695	0.102870896458626	-0.04122019931674
-4.74597406387329	-6.69104766845703	-6.17816829681396	-0.0764282047748566	0.103166520595551	-0.0411846227943897
-4.72806406021118	-6.68424654006958	-6.18453025817871	-0.0766641646623611	0.103484265506268	-0.0412244722247124
-4.70359659194946	-6.67528104782104	-6.16968822479248	-0.0769162625074387	0.103901512920856	-0.0411689952015877
-4.68370723724365	-6.66320943832397	-6.16325521469116	-0.0772377476096153	0.104256980121136	-0.0412108637392521
-4.66214942932129	-6.65415143966675	-6.16641616821289	-0.0774451643228531	0.104679584503174	-0.041181318461895
-4.63770341873169	-6.64570283889771	-6.153564453125	-0.0779137164354324	0.105095073580742	-0.0411625094711781
-4.62277173995972	-6.63278579711914	-6.15982913970947	-0.0779409185051918	0.105469964444637	-0.0411083027720451
-4.59370231628418	-6.618323802948	-6.15169429779053	-0.078121043741703	0.105692163109779	-0.0410779006779194
-4.57384586334229	-6.60844898223877	-6.15829467773438	-0.0781408175826073	0.10578029602766	-0.0410612411797047
-4.55008459091187	-6.5993013381958	-6.14872455596924	-0.0785011202096939	0.106166146695614	-0.0410189479589462
-4.53567886352539	-6.5903434753418	-6.13467359542847	-0.0788831114768982	0.106509886682034	-0.0411023609340191
-4.52524423599243	-6.58554029464722	-6.13230895996094	-0.0791289359331131	0.107106432318687	-0.0411656461656094
-4.50661420822144	-6.57624626159668	-6.13361835479736	-0.0794117227196693	0.107623398303986	-0.0412898473441601
-4.49588251113892	-6.56870794296265	-6.12762355804443	-0.0794934630393982	0.108208432793617	-0.0413740798830986
-4.48048305511475	-6.56123065948486	-6.11492967605591	-0.0799545496702194	0.108641348779202	-0.0414211563766003
-4.4758129119873	-6.55876350402832	-6.11652183532715	-0.0801017731428146	0.109287150204182	-0.0416053049266338
-4.45504236221313	-6.5473461151123	-6.10465526580811	-0.0804803743958473	0.109807670116425	-0.0416419021785259
-4.45175647735596	-6.54606819152832	-6.11230278015137	-0.0808365419507027	0.110280372202396	-0.0418569445610046
-4.43506336212158	-6.53516483306885	-6.09804773330688	-0.0811548680067062	0.110784567892551	-0.0418744683265686
-4.42357969284058	-6.52505207061768	-6.10269927978516	-0.0815004110336304	0.11132088303566	-0.0420472025871277
-4.41469240188599	-6.51550769805908	-6.09990358352661	-0.0816160291433334	0.111901894211769	-0.0421379506587982
-4.39636611938477	-6.5042576789856	-6.09815216064453	-0.0818566828966141	0.112262219190598	-0.0423041321337223
-4.38333320617676	-6.49357271194458	-6.10906267166138	-0.0817949697375298	0.112607277929783	-0.0423588789999485
-4.35650014877319	-6.4848690032959	-6.09456396102905	-0.0821462124586105	0.11279584467411	-0.0424187257885933
-4.3522629737854	-6.47877883911133	-6.09011173248291	-0.0826422944664955	0.113427601754665	-0.0425808541476727
-4.33903026580811	-6.47239875793457	-6.06834936141968	-0.0831174701452255	0.114074997603893	-0.0428129062056541
-4.33005332946777	-6.4648494720459	-6.07104730606079	-0.083325132727623	0.114720433950424	-0.0431186147034168
-4.31707382202148	-6.45288038253784	-6.06627702713013	-0.0835030600428581	0.115274704992771	-0.0433003194630146
-4.30921792984009	-6.45037698745728	-6.05772686004639	-0.0838906168937683	0.115993961691856	-0.0435547977685928
-4.30529308319092	-6.44177913665771	-6.05807209014893	-0.084065705537796	0.116739392280579	-0.0437244288623333
-4.29095125198364	-6.42937231063843	-6.04536819458008	-0.0843906924128532	0.11715467274189	-0.0439515970647335
-4.28106260299683	-6.42194366455078	-6.05653858184814	-0.0845090597867966	0.117699801921844	-0.044104378670454
-4.25727319717407	-6.40314149856567	-6.05296325683594	-0.0845809504389763	0.117844969034195	-0.0442095696926117
-4.2505898475647	-6.40241622924805	-6.06688404083252	-0.084610641002655	0.118148073554039	-0.0443712919950485
-4.23090887069702	-6.38605499267578	-6.05477094650269	-0.085080586373806	0.118537902832031	-0.0445392616093159
-4.2337908744812	-6.38644027709961	-6.03926086425781	-0.0855301097035408	0.119076520204544	-0.0448792986571789
-4.23058748245239	-6.37447357177734	-6.03167104721069	-0.0857172086834908	0.119733959436417	-0.0451601408421993
-4.2180323600769	-6.36214876174927	-6.02365636825562	-0.0859830006957054	0.120084047317505	-0.0453435145318508
-4.21277904510498	-6.35903978347778	-6.02737951278687	-0.0861567184329033	0.120647586882114	-0.0455117113888264
-4.20911979675293	-6.34551906585693	-6.0244607925415	-0.0864058211445808	0.120985239744186	-0.0457327328622341
-4.20350885391235	-6.33963871002197	-6.03240871429443	-0.0864107012748718	0.12127997726202	-0.0460012592375278
-4.19118309020996	-6.33222484588623	-6.01518535614014	-0.0868709906935692	0.121598839759827	-0.0462071597576141
-4.19580888748169	-6.32973957061768	-6.01874494552612	-0.0872917771339417	0.122186131775379	-0.0465360507369041
-4.18829488754272	-6.32109069824219	-6.00735473632813	-0.0875006839632988	0.12263598293066	-0.0468400977551937
-4.18583631515503	-6.32073593139648	-6.00660228729248	-0.0877741500735283	0.12314223498106	-0.0471525676548481
-4.18231058120728	-6.30972719192505	-6.00715637207031	-0.0877124443650246	0.12367495149374	-0.0474353432655334
-4.17369890213013	-6.30673551559448	-6.00636386871338	-0.0879056453704834	0.124005660414696	-0.0477007105946541
-4.17395544052124	-6.30002546310425	-6.01650667190552	-0.0878131315112114	0.124438636004925	-0.0480190776288509
-4.15730762481689	-6.2888298034668	-6.01482439041138	-0.0878314301371574	0.12445405125618	-0.0482276752591133
-4.14770555496216	-6.28276395797729	-6.0272421836853	-0.0876434072852135	0.124587945640087	-0.0484462678432465
-4.1305193901062	-6.27448081970215	-6.02047777175903	-0.0877625793218613	0.124533474445343	-0.0486206375062466
-4.12753248214722	-6.27411794662476	-6.01110982894897	-0.0880246236920357	0.124778501689434	-0.0488340370357037
-4.11414289474487	-6.26599836349487	-6.01243019104004	-0.0879963040351868	0.125009879469872	-0.0491279177367687
-4.11426115036011	-6.26594591140747	-6.01417016983032	-0.0879131481051445	0.125207468867302	-0.0492927767336369
-4.10792350769043	-6.26243829727173	-6.01268243789673	-0.0878637433052063	0.125447988510132	-0.0495241805911064
-4.10621213912964	-6.26298093795776	-6.02199602127075	-0.0879239365458488	0.125556081533432	-0.0496608503162861
-4.10508251190186	-6.26313304901123	-6.02710008621216	-0.0878462716937065	0.125891774892807	-0.0497917830944061
-4.10567712783813	-6.26495933532715	-6.03083944320679	-0.087968222796917	0.12603734433651	-0.0500106438994408
-4.10454750061035	-6.26003694534302	-6.03838634490967	-0.0878060013055801	0.126191765069962	-0.0500582680106163
-4.09227705001831	-6.25714874267578	-6.04621505737305	-0.0877356454730034	0.12612010538578	-0.0502654947340488
-4.09145212173462	-6.25985097885132	-6.05684852600098	-0.0874469727277756	0.126178905367851	-0.050394993275404
-4.08576250076294	-6.26069307327271	-6.03503513336182	-0.0877595692873001	0.12604658305645	-0.0505464151501656
-4.08801364898682	-6.26659631729126	-6.04441356658936	-0.0877700373530388	0.126298278570175	-0.0508413128554821
-4.08609914779663	-6.26230955123901	-6.03379964828491	-0.0878022834658623	0.12647770345211	-0.0510452687740326
-4.09601831436157	-6.27081966400146	-6.04129934310913	-0.0876977443695068	0.126717671751976	-0.0512464791536331
-4.08790588378906	-6.26583003997803	-6.04824590682983	-0.0876699462532997	0.12675042450428	-0.0514941662549973
-4.09542942047119	-6.27215051651001	-6.05177307128906	-0.0875873938202858	0.126874357461929	-0.0517099536955357
-4.09441328048706	-6.2746434211731	-6.04275894165039	-0.0876584425568581	0.126925125718117	-0.0519383363425732
-4.10174989700317	-6.27874231338501	-6.06389904022217	-0.0875783637166023	0.12698432803154	-0.052167821675539
-4.09431982040405	-6.27132511138916	-6.0668683052063	-0.0875600129365921	0.126939982175827	-0.0522838197648525
-4.10328149795532	-6.27809190750122	-6.07360696792603	-0.0875639468431473	0.12692728638649	-0.0525632053613663
-4.10170698165894	-6.27519464492798	-6.06909894943237	-0.087470144033432	0.126953437924385	-0.0526033453643322
-4.1013011932373	-6.27565622329712	-6.07708072662354	-0.0874824300408363	0.126838445663452	-0.0528196506202221
-4.10286998748779	-6.2767858505249	-6.08158779144287	-0.0874306559562683	0.126792758703232	-0.0529929734766483
-4.10800218582153	-6.28048610687256	-6.08091688156128	-0.0875158980488777	0.126717448234558	-0.0531254522502422
-4.10362672805786	-6.27635145187378	-6.09047365188599	-0.0874436795711517	0.126656085252762	-0.05324562266469
-4.11408376693726	-6.27752685546875	-6.09542512893677	-0.0874761492013931	0.126574948430061	-0.0534118674695492
-4.1173357963562	-6.2754807472229	-6.09866905212402	-0.0873911380767822	0.126564800739288	-0.0535581484436989
-4.11426258087158	-6.27389574050903	-6.09905576705933	-0.0875563770532608	0.126255095005035	-0.0537076368927956
-4.12433242797852	-6.27748107910156	-6.10926961898804	-0.0873839184641838	0.126343578100204	-0.0538904517889023
-4.11765956878662	-6.27195262908936	-6.11459159851074	-0.0875234156847	0.126015409827232	-0.0541063547134399
-4.12407827377319	-6.27295446395874	-6.11603498458862	-0.0873829498887062	0.125968337059021	-0.0542156100273132
-4.11899328231812	-6.27087497711182	-6.11483383178711	-0.0874674469232559	0.125679448246956	-0.054382536560297
-4.12399578094482	-6.27322340011597	-6.12737035751343	-0.0873801857233047	0.125582382082939	-0.0544989220798016
-4.12445259094238	-6.26485824584961	-6.1199836730957	-0.0874128788709641	0.12535434961319	-0.0546272993087769
-4.12227916717529	-6.26298713684082	-6.13863658905029	-0.0871921107172966	0.125124126672745	-0.0547647438943386
-4.11771583557129	-6.25896692276001	-6.13137865066528	-0.0872504264116287	0.1248824223876	-0.0548452697694302
-4.12475299835205	-6.26351833343506	-6.13921022415161	-0.0871369764208794	0.124666884541512	-0.0549809709191322
-4.11771583557129	-6.25284576416016	-6.14983034133911	-0.0869706496596336	0.124420374631882	-0.0550530292093754
-4.11594343185425	-6.25460481643677	-6.14463138580322	-0.0869726911187172	0.124039858579636	-0.055124219506979
-4.12100028991699	-6.25708961486816	-6.15718555450439	-0.0867541134357452	0.123894050717354	-0.0551598519086838
-4.11793661117554	-6.25164127349854	-6.14794158935547	-0.086826853454113	0.123505800962448	-0.0551786869764328
-4.12419843673706	-6.25305891036987	-6.1726713180542	-0.0864704549312592	0.123302102088928	-0.0552640520036221
-4.11868524551392	-6.2513222694397	-6.16729879379272	-0.0863360911607742	0.123026192188263	-0.0551977641880512
-4.13177394866943	-6.25517177581787	-6.18260860443115	-0.0861293599009514	0.122825480997562	-0.0551502071321011
-4.12742280960083	-6.2531213760376	-6.18273973464966	-0.0859514251351357	0.122640334069729	-0.0552004352211952
-4.13303852081299	-6.25690984725952	-6.18912839889526	-0.08559899777174	0.122456304728985	-0.055193692445755
-4.12946367263794	-6.25396013259888	-6.18921613693237	-0.0855881422758102	0.12217578291893	-0.0551345981657505
-4.13857507705688	-6.26452684402466	-6.19974946975708	-0.0852692648768425	0.12210688740015	-0.0551945604383945
-4.13392114639282	-6.26123476028442	-6.20127820968628	-0.0850413590669632	0.121955871582031	-0.0551137514412403
-4.14573621749878	-6.26738595962524	-6.20592641830444	-0.0849436894059181	0.121798403561115	-0.0551941432058811
-4.14257144927979	-6.26985502243042	-6.20358991622925	-0.084678627550602	0.121628426015377	-0.055000975728035
-4.14875030517578	-6.27218818664551	-6.2076473236084	-0.0845190063118935	0.121439374983311	-0.0549591220915318
-4.15172624588013	-6.27640295028687	-6.21084880828857	-0.0843285173177719	0.121280141174793	-0.0548912435770035
-4.16250848770142	-6.28251886367798	-6.21179533004761	-0.0840650573372841	0.121087528765202	-0.0547890812158585
-4.15769624710083	-6.2828631401062	-6.21983051300049	-0.0838315039873123	0.120856538414955	-0.0546412877738476
-4.17759037017822	-6.29014158248901	-6.22580766677856	-0.0836137384176254	0.120726615190506	-0.0546144880354404
-4.17740631103516	-6.29275751113892	-6.22222948074341	-0.0832844153046608	0.120576716959476	-0.0544483475387096
-4.17945098876953	-6.2931079864502	-6.22686147689819	-0.0830778852105141	0.120213530957699	-0.0543929152190685
-4.19607925415039	-6.30107641220093	-6.22920656204224	-0.0827276632189751	0.120103120803833	-0.0542545057833195
-4.19676685333252	-6.30365896224976	-6.2357006072998	-0.0826200842857361	0.119806990027428	-0.054242268204689
-4.21150588989258	-6.3097620010376	-6.24102449417114	-0.0821798592805862	0.119498886168003	-0.0541237629950047
-4.21230506896973	-6.31450080871582	-6.24476003646851	-0.081934854388237	0.119264498353004	-0.0540761426091194
-4.22905921936035	-6.32481908798218	-6.25415420532227	-0.0817281231284142	0.119026400148869	-0.054043110460043
-4.2352991104126	-6.32657718658447	-6.25464344024658	-0.0815095230937004	0.118714459240437	-0.0539901852607727
-4.24832773208618	-6.3353123664856	-6.26977157592773	-0.0812616348266602	0.118371993303299	-0.0539874546229839
-4.25760126113892	-6.34308862686157	-6.27155256271362	-0.0809922367334366	0.118137761950493	-0.0538651831448078
-4.26972913742065	-6.34830141067505	-6.27323055267334	-0.0808204412460327	0.117796815931797	-0.0538782589137554
-4.28577041625977	-6.35450124740601	-6.29053449630737	-0.0804251655936241	0.117394618690014	-0.0537924990057945
-4.29042673110962	-6.36197328567505	-6.28686237335205	-0.0803513750433922	0.11701462417841	-0.0538151487708092
-4.30862236022949	-6.37117671966553	-6.29971075057983	-0.0799151882529259	0.11674190312624	-0.0538149885833263
-4.31888246536255	-6.37252759933472	-6.30004549026489	-0.0798749551177025	0.116342410445213	-0.0537875406444073
-4.33739805221558	-6.38399744033813	-6.31274318695068	-0.0796605348587036	0.115914575755596	-0.0538332611322403
-4.34299802780151	-6.38732671737671	-6.31247806549072	-0.0795754566788673	0.115544758737087	-0.0537891387939453
-4.3600378036499	-6.39571809768677	-6.31954097747803	-0.0794405937194824	0.115155607461929	-0.0539482422173023
-4.3743371963501	-6.39970588684082	-6.32324266433716	-0.0792018175125122	0.114763498306274	-0.0538217984139919
-4.38430833816528	-6.40700674057007	-6.33139228820801	-0.0793897435069084	0.114306591451168	-0.0539413131773472
-4.40643358230591	-6.41228437423706	-6.34206962585449	-0.0790532454848289	0.114117592573166	-0.0539857745170593
-4.41402435302734	-6.4112696647644	-6.34112644195557	-0.0792206004261971	0.113613277673721	-0.0540275126695633
-4.43452072143555	-6.42148017883301	-6.35180950164795	-0.0792005881667137	0.113242402672768	-0.0541472733020782
-4.44473600387573	-6.42425727844238	-6.34993410110474	-0.0792844668030739	0.112851865589619	-0.0541686713695526
-4.46407604217529	-6.42627191543579	-6.36786890029907	-0.0792600810527802	0.112500824034214	-0.054313775151968
-4.47521734237671	-6.42858409881592	-6.3681058883667	-0.0794472843408585	0.112022049725056	-0.0543751195073128
-4.49372625350952	-6.43302345275879	-6.36823272705078	-0.0795667767524719	0.111599445343018	-0.0544225126504898
-4.50381898880005	-6.43306350708008	-6.38416576385498	-0.0796268507838249	0.111152090132236	-0.0545906834304333
-4.52266025543213	-6.43786144256592	-6.38503646850586	-0.0797366052865982	0.11074011772871	-0.0547235272824764
-4.52854347229004	-6.43628692626953	-6.38793134689331	-0.0798394829034805	0.110391408205032	-0.0548763833940029
-4.54297018051147	-6.43790102005005	-6.39038705825806	-0.080119401216507	0.10985155403614	-0.0550825595855713
-4.56021642684937	-6.44170522689819	-6.39310550689697	-0.0801102444529533	0.109642796218395	-0.0552397184073925
-4.56289529800415	-6.43558120727539	-6.39468765258789	-0.0804536715149879	0.108957670629025	-0.0555567294359207
-4.57771110534668	-6.44169044494629	-6.40674257278442	-0.0805825218558311	0.108656622469425	-0.0557389296591282
-4.58603382110596	-6.43768978118896	-6.39975070953369	-0.0809458196163177	0.108218535780907	-0.0560149066150188
-4.60022497177124	-6.43891906738281	-6.41304445266724	-0.0810291692614555	0.107794657349586	-0.0562069080770016
-4.60000848770142	-6.43483686447144	-6.40719556808472	-0.081425815820694	0.10729506611824	-0.0564588867127895
-4.6150221824646	-6.43815088272095	-6.42064428329468	-0.0816410854458809	0.107042662799358	-0.0567588023841381
-4.61805486679077	-6.43576145172119	-6.40758848190308	-0.0821192190051079	0.106594614684582	-0.0570170693099499
-4.63273525238037	-6.43731927871704	-6.42182779312134	-0.0823063924908638	0.106244817376137	-0.0573736988008022
-4.62767887115479	-6.42663526535034	-6.41595935821533	-0.0826671198010445	0.105864904820919	-0.0576271079480648
-4.64195823669434	-6.43256044387817	-6.41373062133789	-0.0830589532852173	0.105539210140705	-0.0580184236168861
-4.64227342605591	-6.4247727394104	-6.41445064544678	-0.0833611860871315	0.105316519737244	-0.058319978415966
-4.64822196960449	-6.41945552825928	-6.41541194915771	-0.0836237519979477	0.10481433570385	-0.0586723238229752
-4.65010213851929	-6.41736745834351	-6.41921710968018	-0.0839932933449745	0.1046012789011	-0.0590205118060112
-4.6548433303833	-6.41361904144287	-6.41537618637085	-0.084419809281826	0.104331433773041	-0.0594520457088947
-4.65526008605957	-6.40876722335815	-6.41816473007202	-0.0846525728702545	0.104153551161289	-0.0596976988017559
-4.65980005264282	-6.4027681350708	-6.41658115386963	-0.0850080698728561	0.103774875402451	-0.0601261556148529
-4.66599607467651	-6.40053129196167	-6.41281080245972	-0.0851680934429169	0.103753663599491	-0.0603333525359631
-4.66124820709229	-6.39527416229248	-6.41321182250977	-0.0856752917170525	0.103471860289574	-0.0606628842651844
-4.67026901245117	-6.39063358306885	-6.41073751449585	-0.0856893360614777	0.103338643908501	-0.0609322413802147
-4.66230726242065	-6.37950611114502	-6.40807628631592	-0.085904523730278	0.103163540363312	-0.061247430741787
-4.6739444732666	-6.3771710395813	-6.4023904800415	-0.086161844432354	0.103001803159714	-0.0615685656666756
-4.66995811462402	-6.37145090103149	-6.40012216567993	-0.0862984657287598	0.102989830076694	-0.0617741011083126
-4.66822624206543	-6.36287355422974	-6.40078592300415	-0.086539201438427	0.10270269215107	-0.0621168240904808
-4.67430257797241	-6.36243343353271	-6.40052032470703	-0.086557038128376	0.102743178606033	-0.062324333935976
-4.6700177192688	-6.35673522949219	-6.39167022705078	-0.0868580937385559	0.102540053427219	-0.0626538544893265
-4.67663049697876	-6.354660987854	-6.40010786056519	-0.086847260594368	0.102398000657558	-0.0629142001271248
-4.66499280929565	-6.34709596633911	-6.39890670776367	-0.0869763791561127	0.102230295538902	-0.0631511807441711
-4.67350816726685	-6.34935235977173	-6.4040093421936	-0.0869980454444885	0.102146327495575	-0.0634234100580215
-4.66951513290405	-6.34330749511719	-6.40135478973389	-0.0869891047477722	0.101998619735241	-0.0637103617191315
-4.67426443099976	-6.34360647201538	-6.40907430648804	-0.0870049223303795	0.10195105522871	-0.0639548897743225
-4.66431570053101	-6.33875179290771	-6.4033842086792	-0.087117500603199	0.101728871464729	-0.0642320215702057
-4.6746244430542	-6.34270048141479	-6.40701961517334	-0.0872363820672035	0.101715371012688	-0.0644796267151833
-4.66496610641479	-6.33278703689575	-6.40916347503662	-0.0872141048312187	0.10150858014822	-0.0647033452987671
-4.66555595397949	-6.3354287147522	-6.4017014503479	-0.0873598679900169	0.101285703480244	-0.0650061517953873
-4.66765546798706	-6.33760023117065	-6.40615272521973	-0.0874373912811279	0.101411886513233	-0.065268762409687
-4.66339015960693	-6.33059406280518	-6.39482069015503	-0.0877336487174034	0.101219534873962	-0.0654753819108009
-4.6675271987915	-6.33001708984375	-6.40893983840942	-0.0876486077904701	0.101276077330112	-0.0658024623990059
-4.65894365310669	-6.32317018508911	-6.40490674972534	-0.0878112614154816	0.101143442094326	-0.0660707950592041
-4.66147756576538	-6.32184886932373	-6.41145944595337	-0.0878807529807091	0.101225033402443	-0.0662457793951035
-4.65394830703735	-6.3175892829895	-6.40444993972778	-0.0881492048501968	0.101060405373573	-0.0666449144482613
-4.65795421600342	-6.31665754318237	-6.4086651802063	-0.0881353244185448	0.101083092391491	-0.0669601261615753
-4.64940738677979	-6.31190156936646	-6.39745998382568	-0.0885219797492027	0.100898377597332	-0.0671446025371552
-4.65319395065308	-6.31447982788086	-6.404381275177	-0.0885860994458199	0.100992172956467	-0.0675104632973671
-4.64386129379272	-6.30803775787354	-6.4019570350647	-0.0888471826910973	0.101036921143532	-0.0677869617938995
-4.63757371902466	-6.30261659622192	-6.40424919128418	-0.0891199186444283	0.100846759974957	-0.0680932179093361
-4.62832736968994	-6.29390430450439	-6.40486335754395	-0.0894292220473289	0.100695677101612	-0.0685486346483231
-4.62463283538818	-6.29057216644287	-6.40146636962891	-0.0895945206284523	0.100736066699028	-0.0687713846564293
-4.61000442504883	-6.28083944320679	-6.39122200012207	-0.0899228528141975	0.100664012134075	-0.0692194849252701
-4.60837745666504	-6.27419471740723	-6.39487266540527	-0.0899702534079552	0.100749731063843	-0.0696759894490242
-4.59859752655029	-6.26298904418945	-6.37984752655029	-0.0901601538062096	0.100752301514149	-0.0700142979621887
-4.58624410629272	-6.25294637680054	-6.37847328186035	-0.0902085304260254	0.100804142653942	-0.0703878402709961
-4.58099699020386	-6.24796009063721	-6.37868118286133	-0.0904367342591286	0.100864596664906	-0.0707610249519348
-4.57425689697266	-6.24324703216553	-6.37726783752441	-0.0905849039554596	0.101064629852772	-0.0709892883896828
-4.56532096862793	-6.23819208145142	-6.36066436767578	-0.0909238159656525	0.1009551435709	-0.0714445933699608
-4.55634641647339	-6.23234272003174	-6.36672735214233	-0.09100391715765	0.101110838353634	-0.0719107091426849
-4.54494953155518	-6.22793102264404	-6.36208295822144	-0.0913689211010933	0.101052932441235	-0.0723553746938705
-4.53610801696777	-6.22198343276978	-6.36865425109863	-0.0914442464709282	0.101164288818836	-0.0727056264877319
-4.53008413314819	-6.21889495849609	-6.36442041397095	-0.0915890783071518	0.101264618337154	-0.073086254298687
-4.52013969421387	-6.20566654205322	-6.35785675048828	-0.0915859863162041	0.101450324058533	-0.0733823552727699
[truncated: 13,377 more rows]
