# Supplementary material for: Identification of Haptic Based Guiding Using Hard Reins
Source: PLoS One. 2015 Jul 22;10(7):e0132020. doi: 10.1371/journal.pone.0132020 (PMC4511788; doi:10.1371/journal.pone.0132020)
Supplement: S5 File — (ZIP) [file pone.0132020.s005.zip › Exp2_ForceData1/Subject1/path2/T10.csv]

Force X (N)	Force Y (N)	Force Z (N)	Torque X (N-m)	Torque Y (N-m)	Torque Z (N-m)	Frequency = 10000	Averaging Level = 16	F/T Serial Number = FT11772	Time Started = 19/02/2013 12:48:17
-6.12030363082886	-6.31425189971924	-9.93010902404785	-0.109652057290077	0.0151588972657919	-0.167252346873283
-6.11764764785767	-6.31847143173218	-9.93739414215088	-0.109804198145866	0.0151759050786495	-0.167227804660797
-6.12559986114502	-6.31924676895142	-9.93311405181885	-0.109728552401066	0.0151333222165704	-0.167267397046089
-6.12712526321411	-6.31503915786743	-9.94371032714844	-0.109676606953144	0.014914445579052	-0.167418226599693
-6.1270546913147	-6.31590509414673	-9.93951034545898	-0.109885901212692	0.0148994149640203	-0.16746212542057
-6.13458871841431	-6.31595706939697	-9.94982433319092	-0.10971661657095	0.0147509519010782	-0.167444497346878
-6.14060020446777	-6.31276798248291	-9.9486083984375	-0.109819248318672	0.0147336376830935	-0.167588666081429
-6.13629007339478	-6.31340074539185	-9.95039939880371	-0.109875850379467	0.0146070327609777	-0.167633667588234
-6.1391978263855	-6.3104887008667	-9.9531364440918	-0.109775349497795	0.014458978548646	-0.16766881942749
-6.14582300186157	-6.31442642211914	-9.95530700683594	-0.109772972762585	0.0144089534878731	-0.167813941836357
-6.14666128158569	-6.3102388381958	-9.9598217010498	-0.109776616096497	0.0143784061074257	-0.167779043316841
-6.148521900177	-6.30828809738159	-9.96494388580322	-0.109666846692562	0.0142463399097323	-0.167838409543037
-6.15011501312256	-6.31342124938965	-9.97113418579102	-0.109761565923691	0.0141894156113267	-0.167972967028618
-6.15591382980347	-6.31067800521851	-9.97482109069824	-0.109705805778503	0.0139988353475928	-0.167973190546036
-6.1529278755188	-6.31103324890137	-9.97624969482422	-0.109679348766804	0.0140320118516684	-0.16804626584053
-6.15691709518433	-6.31681776046753	-9.97990608215332	-0.109699368476868	0.0139876287430525	-0.168024584650993
-6.16255855560303	-6.31202983856201	-9.98115730285645	-0.109581582248211	0.0138721503317356	-0.168066263198853
-6.15819025039673	-6.31617975234985	-9.97735595703125	-0.109639950096607	0.0138102695345879	-0.168147534132004
-6.1630163192749	-6.32069683074951	-9.98810195922852	-0.109549529850483	0.0138941621407866	-0.168082639575005
-6.1700234413147	-6.3152928352356	-9.98847103118896	-0.109528213739395	0.0137169929221272	-0.168167263269424
-6.16075754165649	-6.31712245941162	-9.9930305480957	-0.109582357108593	0.0137433782219887	-0.168184414505959
-6.17101955413818	-6.32079648971558	-9.99387836456299	-0.109435863792896	0.0138119934126735	-0.168082669377327
-6.16902160644531	-6.31751823425293	-9.99622631072998	-0.109402842819691	0.0136616723611951	-0.168135598301888
-6.16624212265015	-6.32104396820068	-10.0009660720825	-0.109530374407768	0.0137347476556897	-0.168107986450195
-6.1700325012207	-6.32305526733398	-10.0000867843628	-0.109331257641315	0.0136864986270666	-0.168016284704208
-6.17242527008057	-6.32134675979614	-9.99979496002197	-0.109384424984455	0.0136517360806465	-0.167988404631615
-6.16491365432739	-6.32238054275513	-10.0031147003174	-0.109353862702847	0.0136549593880773	-0.167986541986465
-6.16861295700073	-6.32337856292725	-10.0002756118774	-0.109188698232174	0.0135917784646153	-0.167873352766037
-6.16940927505493	-6.32278537750244	-10.0034065246582	-0.109245471656322	0.0135463224723935	-0.167843356728554
-6.16993379592896	-6.32165622711182	-10.005651473999	-0.109183579683304	0.0135884089395404	-0.167710289359093
-6.16645383834839	-6.32100820541382	-10.0110816955566	-0.109073877334595	0.0135235097259283	-0.167643040418625
-6.16607332229614	-6.32599544525146	-10.011510848999	-0.109100602567196	0.0135127203539014	-0.167555719614029
-6.16777372360229	-6.32482194900513	-10.0124502182007	-0.109070107340813	0.0133797936141491	-0.167413860559464
-6.16224765777588	-6.32322835922241	-10.0171947479248	-0.109021261334419	0.0134563045576215	-0.167338818311691
-6.16400814056396	-6.32949829101563	-10.0155553817749	-0.108897849917412	0.0133721474558115	-0.167236328125
-6.16469287872314	-6.32686328887939	-10.0122871398926	-0.108879134058952	0.0133198825642467	-0.167139038443565
-6.15849828720093	-6.32780408859253	-10.0140676498413	-0.108959674835205	0.0133406221866608	-0.167025983333588
-6.16241025924683	-6.33258581161499	-10.01487159729	-0.108910642564297	0.0134330773726106	-0.166904732584953
-6.1627311706543	-6.32934761047363	-10.0154819488525	-0.108820825815201	0.0133152613416314	-0.16675865650177
-6.15404653549194	-6.332200050354	-10.018120765686	-0.108932003378868	0.0134088480845094	-0.16667914390564
-6.15732717514038	-6.33541870117188	-10.0129270553589	-0.108809687197208	0.0134363444522023	-0.166464075446129
-6.15517044067383	-6.33185768127441	-10.0113039016724	-0.108723066747189	0.0133536010980606	-0.166388422250748
-6.14990758895874	-6.3314847946167	-10.0074024200439	-0.108799301087856	0.0134731968864799	-0.166183978319168
-6.15031242370605	-6.33308839797974	-10.0052556991577	-0.108699105679989	0.0133982775732875	-0.165954858064651
-6.1517767906189	-6.33640766143799	-10.0031995773315	-0.108796194195747	0.0135501669719815	-0.165831670165062
-6.14453411102295	-6.33334064483643	-10.0040187835693	-0.108714431524277	0.0135659603402019	-0.165625736117363
-6.1391167640686	-6.33330869674683	-9.99779510498047	-0.108742974698544	0.0135827232152224	-0.16540202498436
-6.13684940338135	-6.33570051193237	-9.99654006958008	-0.10873831063509	0.0136377876624465	-0.165266886353493
-6.13629293441772	-6.33260631561279	-9.99355888366699	-0.108668819069862	0.0137118687853217	-0.165021404623985
-6.12886762619019	-6.32948684692383	-9.99136447906494	-0.108629465103149	0.0136996386572719	-0.164823815226555
-6.12292289733887	-6.33387470245361	-9.99093723297119	-0.108610264956951	0.0138259259983897	-0.164654269814491
-6.12695169448853	-6.33275747299194	-9.98886203765869	-0.108554355800152	0.0137987611815333	-0.164351239800453
-6.11434745788574	-6.32958221435547	-9.99212455749512	-0.108542546629906	0.0138855120167136	-0.164214670658112
-6.11227369308472	-6.33383560180664	-9.9855432510376	-0.108541265130043	0.0139538925141096	-0.163960173726082
-6.10665225982666	-6.32785129547119	-9.98207569122314	-0.108475431799889	0.0138634638860822	-0.163718834519386
-6.09685564041138	-6.32818698883057	-9.97873783111572	-0.108508490025997	0.0139102041721344	-0.163542896509171
-6.0952615737915	-6.33032512664795	-9.98483657836914	-0.108443967998028	0.0140657601878047	-0.163278892636299
-6.09204864501953	-6.32472705841064	-9.97812271118164	-0.108400665223598	0.0139735694974661	-0.163057327270508
-6.07812213897705	-6.32600831985474	-9.97168064117432	-0.108446925878525	0.0141063323244452	-0.162783488631248
-6.08099842071533	-6.32817554473877	-9.96671009063721	-0.108411021530628	0.0142887067049742	-0.162466064095497
-6.07417583465576	-6.32377576828003	-9.96928119659424	-0.108363777399063	0.0141892498359084	-0.162284761667252
-6.06345272064209	-6.3249945640564	-9.96689033508301	-0.10852113366127	0.0143984090536833	-0.161951079964638
-6.06218338012695	-6.32587575912476	-9.96047687530518	-0.108307965099812	0.0143888248130679	-0.161636173725128
-6.06193399429321	-6.32633876800537	-9.95893955230713	-0.108523413538933	0.0144834956154227	-0.161427572369576
-6.04893684387207	-6.32228565216064	-9.95115566253662	-0.108402520418167	0.0146098043769598	-0.161096706986427
-6.04318952560425	-6.32160377502441	-9.94604110717773	-0.108336061239243	0.0146508393809199	-0.160829827189445
-6.0414457321167	-6.32456874847412	-9.93839931488037	-0.108459018170834	0.0146901132538915	-0.160648971796036
-6.03565406799316	-6.32304191589355	-9.93206119537354	-0.108464062213898	0.0147845819592476	-0.160303264856339
-6.02741384506226	-6.32134819030762	-9.93015956878662	-0.108494356274605	0.0148709239438176	-0.160070285201073
-6.02088069915771	-6.32531833648682	-9.92558860778809	-0.108481273055077	0.0149239096790552	-0.159819841384888
-6.02144908905029	-6.3222861289978	-9.92138862609863	-0.108446523547173	0.0148643516004086	-0.159473478794098
-6.01094007492065	-6.32123231887817	-9.92251586914063	-0.108524411916733	0.0149660864844918	-0.159285649657249
-6.01316547393799	-6.32072925567627	-9.9208288192749	-0.108494773507118	0.0150459744036198	-0.158972859382629
-6.00608730316162	-6.31604480743408	-9.91808319091797	-0.108409404754639	0.0149301225319505	-0.158781260251999
-5.99756050109863	-6.31670618057251	-9.91930961608887	-0.108647502958775	0.0150351654738188	-0.158488512039185
-5.99872541427612	-6.31397819519043	-9.91523742675781	-0.108463637530804	0.0150622632354498	-0.158335834741592
-5.99696779251099	-6.31110906600952	-9.92144107818604	-0.108525566756725	0.0149325467646122	-0.158128216862679
-5.98839426040649	-6.31202459335327	-9.913498878479	-0.108525060117245	0.0150908539071679	-0.157876566052437
-5.98762035369873	-6.30891752243042	-9.91545581817627	-0.108515664935112	0.0150257293134928	-0.157663643360138
-5.98545789718628	-6.30938386917114	-9.91877746582031	-0.10854534059763	0.0149409463629127	-0.157573416829109
-5.98088264465332	-6.30699491500854	-9.92117977142334	-0.108618356287479	0.0150407124310732	-0.157251104712486
-5.97701787948608	-6.30568695068359	-9.92378234863281	-0.108507037162781	0.0148615390062332	-0.157117262482643
-5.97461652755737	-6.30384635925293	-9.92038536071777	-0.108689472079277	0.0148278679698706	-0.157034948468208
-5.97056007385254	-6.3025918006897	-9.9154748916626	-0.108560651540756	0.0148447137326002	-0.156723365187645
-5.96588897705078	-6.29794454574585	-9.9244966506958	-0.108581118285656	0.014679946936667	-0.156624615192413
-5.96046876907349	-6.30099153518677	-9.92143630981445	-0.108711048960686	0.0145521676167846	-0.156456127762794
-5.96345090866089	-6.29304075241089	-9.925856590271	-0.10863770544529	0.0145764425396919	-0.156273022294044
-5.95708990097046	-6.29159879684448	-9.92896938323975	-0.108707211911678	0.0144660724326968	-0.156136706471443
-5.95567560195923	-6.29345512390137	-9.93068790435791	-0.108673773705959	0.0144288148730993	-0.155953735113144
-5.95828247070313	-6.28993654251099	-9.93266582489014	-0.108649887144566	0.0141581511124969	-0.155748322606087
-5.95178079605103	-6.28791999816895	-9.93987464904785	-0.10869923979044	0.0141958864405751	-0.15563540160656
-5.95136213302612	-6.29118299484253	-9.93447494506836	-0.108658038079739	0.0141901122406125	-0.155436396598816
-5.9511456489563	-6.2862982749939	-9.93732166290283	-0.108561836183071	0.0139626562595367	-0.155317679047585
-5.94745302200317	-6.28493118286133	-9.93962574005127	-0.10871034860611	0.0139536894857883	-0.155148729681969
-5.94969081878662	-6.2904109954834	-9.94052791595459	-0.108606189489365	0.0138106662780046	-0.155024334788322
-5.94830942153931	-6.28830909729004	-9.95063591003418	-0.108666874468327	0.0137446895241737	-0.154882937669754
-5.94843339920044	-6.28983688354492	-9.94765472412109	-0.108667939901352	0.0137127786874771	-0.154742553830147
-5.94839715957642	-6.28582668304443	-9.94796466827393	-0.108525529503822	0.0135837746784091	-0.154646009206772
-5.94862270355225	-6.29501342773438	-9.94048023223877	-0.108690194785595	0.0134962499141693	-0.154539793729782
-5.95095777511597	-6.29039192199707	-9.94703674316406	-0.108604080975056	0.0134152015671134	-0.154368236660957
-5.94934844970703	-6.28894424438477	-9.94739532470703	-0.108642771840096	0.0134828947484493	-0.154312089085579
-5.95655059814453	-6.29488658905029	-9.95158100128174	-0.108575657010078	0.013394040055573	-0.15417055785656
-5.95537710189819	-6.29146289825439	-9.953537940979	-0.108637996017933	0.0131757082417607	-0.154145881533623
-5.95568656921387	-6.29503536224365	-9.94900798797607	-0.108662903308868	0.0132041741162539	-0.154020264744759
-5.96116209030151	-6.29266929626465	-9.94871520996094	-0.108588427305222	0.0131431510671973	-0.153925508260727
-5.96095132827759	-6.2972936630249	-9.95005035400391	-0.108667500317097	0.0130224712193012	-0.153894290328026
-5.96388721466064	-6.29117298126221	-9.9495906829834	-0.108585432171822	0.0129443788900971	-0.153747648000717
-5.96241807937622	-6.29189825057983	-9.95457172393799	-0.108680717647076	0.0129084587097168	-0.15367916226387
-5.96984624862671	-6.29632472991943	-9.95235061645508	-0.108706921339035	0.012889938428998	-0.153603628277779
-5.96893215179443	-6.294593334198	-9.95018577575684	-0.108705632388592	0.0127624347805977	-0.153529837727547
-5.96830081939697	-6.29064702987671	-9.95845222473145	-0.108762666583061	0.0127311693504453	-0.153439208865166
-5.97062063217163	-6.29738855361938	-9.95226860046387	-0.108786463737488	0.012761945836246	-0.153426259756088
-5.97436666488647	-6.29295825958252	-9.95117568969727	-0.108768224716187	0.0126261049881577	-0.153354674577713
-5.96896076202393	-6.2926549911499	-9.95059967041016	-0.108879253268242	0.0127595867961645	-0.153268024325371
-5.9736647605896	-6.29693078994751	-9.94758129119873	-0.108829684555531	0.0127675021067262	-0.153159484267235
-5.97638511657715	-6.29464483261108	-9.94318771362305	-0.108961842954159	0.0127067333087325	-0.153146803379059
-5.96983671188354	-6.29558277130127	-9.94348526000977	-0.10901265591383	0.0128046553581953	-0.153033003211021
-5.97226238250732	-6.29291725158691	-9.94642734527588	-0.108932569622993	0.0128515576943755	-0.1529311388731
-5.9712061882019	-6.29514169692993	-9.94264221191406	-0.109078645706177	0.0127587495371699	-0.152919307351112
-5.96761178970337	-6.29286432266235	-9.93854522705078	-0.109205402433872	0.0129268066957593	-0.152764528989792
-5.97116756439209	-6.29156970977783	-9.94016742706299	-0.109178051352501	0.0129442820325494	-0.152697563171387
-5.96323299407959	-6.28853511810303	-9.94269847869873	-0.109226167201996	0.0129171311855316	-0.152737706899643
-5.96174049377441	-6.28610038757324	-9.93516445159912	-0.109407633543015	0.0130121177062392	-0.152446493506432
-5.95734882354736	-6.28332424163818	-9.93403339385986	-0.109355956315994	0.0131368348374963	-0.152464047074318
-5.95700407028198	-6.2848801612854	-9.92849445343018	-0.109654791653156	0.0132637824863195	-0.152383178472519
-5.95354700088501	-6.27716875076294	-9.92720413208008	-0.109612442553043	0.0131840286776423	-0.15219084918499
-5.95098733901978	-6.27412891387939	-9.92716121673584	-0.109869726002216	0.0134158227592707	-0.152124956250191
-5.9532413482666	-6.27306270599365	-9.91972541809082	-0.10994902998209	0.0135427378118038	-0.152078479528427
-5.94911003112793	-6.26493501663208	-9.9171838760376	-0.110012419521809	0.0135072907432914	-0.15197765827179
-5.94114589691162	-6.26146984100342	-9.91152286529541	-0.110186643898487	0.0136172482743859	-0.151898115873337
-5.94126415252686	-6.26031637191772	-9.90384197235107	-0.11024834215641	0.0138123678043485	-0.151799768209457
-5.94381141662598	-6.25556755065918	-9.90213871002197	-0.110468201339245	0.0138459848240018	-0.151754111051559
-5.93083333969116	-6.24900770187378	-9.89915752410889	-0.11061929911375	0.0140471905469894	-0.151662766933441
-5.93435335159302	-6.25043725967407	-9.89718437194824	-0.110618777573109	0.0140939643606544	-0.151519045233727
-5.9282431602478	-6.24630212783813	-9.89815998077393	-0.110840074717999	0.014151057228446	-0.15147852897644
-5.92128467559814	-6.24453449249268	-9.89884376525879	-0.110986165702343	0.01426687464118	-0.151357159018517
-5.9195032119751	-6.23773622512817	-9.89881229400635	-0.110883392393589	0.0143662681803107	-0.151331394910812
-5.91741752624512	-6.23612451553345	-9.88906955718994	-0.111083030700684	0.014359331689775	-0.151328235864639
-5.9114408493042	-6.23142385482788	-9.89256191253662	-0.111173123121262	0.0145307574421167	-0.151167958974838
-5.91065216064453	-6.22870540618896	-9.88270473480225	-0.111162655055523	0.0146744297817349	-0.151122555136681
-5.90419340133667	-6.23145818710327	-9.88189601898193	-0.111278735101223	0.0147979641333222	-0.151054814457893
-5.90200185775757	-6.22538900375366	-9.87843227386475	-0.111294947564602	0.0148369967937469	-0.150929555296898
-5.89460420608521	-6.2282395362854	-9.88221263885498	-0.111406087875366	0.0149437328800559	-0.150922477245331
-5.89559745788574	-6.2272424697876	-9.88058662414551	-0.111379005014896	0.0150566585361958	-0.150816559791565
-5.89855432510376	-6.22361660003662	-9.88655281066895	-0.111480012536049	0.0150692407041788	-0.150849938392639
-5.88712406158447	-6.22045993804932	-9.88292217254639	-0.111484982073307	0.0152487028390169	-0.150884032249451
-5.89216899871826	-6.2240571975708	-9.87935829162598	-0.111459799110889	0.0152838239446282	-0.150865003466606
-5.89188289642334	-6.22293424606323	-9.87874221801758	-0.111570909619331	0.0153671400621533	-0.150955229997635
-5.89164686203003	-6.22121477127075	-9.8778247833252	-0.111538246273994	0.0155610702931881	-0.150885403156281
-5.88963794708252	-6.22097206115723	-9.87602138519287	-0.111510924994946	0.0155739421024919	-0.150940701365471
-5.88603544235229	-6.22341585159302	-9.88024044036865	-0.111585214734077	0.0157445147633553	-0.150962606072426
-5.89458560943604	-6.22056579589844	-9.87451553344727	-0.111617609858513	0.0157829467207193	-0.150916144251823
-5.88581800460815	-6.21878910064697	-9.87745094299316	-0.111677512526512	0.015930064022541	-0.150979354977608
-5.89214754104614	-6.22325849533081	-9.87723159790039	-0.111671820282936	0.0160029679536819	-0.150944709777832
-5.89427900314331	-6.21809959411621	-9.87682151794434	-0.111603669822216	0.0160070285201073	-0.1510339230299
-5.89225292205811	-6.22074222564697	-9.87468719482422	-0.111830368638039	0.0161103662103415	-0.151053190231323
-5.89577007293701	-6.22019529342651	-9.86751937866211	-0.111695885658264	0.0162217635661364	-0.151092439889908
-5.89879989624023	-6.21523904800415	-9.86911964416504	-0.111710205674171	0.0161903500556946	-0.151143670082092
-5.89727592468262	-6.21623468399048	-9.87096881866455	-0.111723579466343	0.0163703579455614	-0.151115015149117
-5.89992380142212	-6.21516227722168	-9.8654670715332	-0.111683309078217	0.0163715481758118	-0.151150658726692
-5.90147829055786	-6.22236919403076	-9.86759185791016	-0.111835435032845	0.0164266806095839	-0.151198253035545
-5.90380001068115	-6.21923398971558	-9.87097072601318	-0.111781112849712	0.0165584627538919	-0.151126384735107
-5.90209436416626	-6.21991682052612	-9.86482906341553	-0.111850529909134	0.0165782328695059	-0.151218146085739
-5.9037070274353	-6.22555780410767	-9.86146640777588	-0.111871793866158	0.0166240818798542	-0.151213750243187
-5.91011238098145	-6.21847343444824	-9.86162948608398	-0.111940503120422	0.0167085379362106	-0.15120330452919
-5.90288591384888	-6.2205114364624	-9.86289405822754	-0.111867316067219	0.0167597364634275	-0.151266023516655
-5.90971660614014	-6.22432088851929	-9.86266422271729	-0.111854650080204	0.0168304536491632	-0.151213854551315
-5.91324377059937	-6.22263193130493	-9.860182762146	-0.111853383481503	0.0168127715587616	-0.151292890310287
-5.9104266166687	-6.22592353820801	-9.86121273040771	-0.112007848918438	0.0169997345656157	-0.15123938024044
-5.91309976577759	-6.2265796661377	-9.8559627532959	-0.111836060881615	0.0169494990259409	-0.151232421398163
-5.91369152069092	-6.22247695922852	-9.85197639465332	-0.11191787570715	0.0169817935675383	-0.15130452811718
-5.91231632232666	-6.22343492507935	-9.84955024719238	-0.112003825604916	0.0170732289552689	-0.151316553354263
-5.91640472412109	-6.22535133361816	-9.85647487640381	-0.111820228397846	0.0170726887881756	-0.151325047016144
-5.9189658164978	-6.22811603546143	-9.8629035949707	-0.111977897584438	0.0171312186866999	-0.151346370577812
-5.92051267623901	-6.22352123260498	-9.862548828125	-0.111783638596535	0.017004307359457	-0.151376590132713
-5.92017841339111	-6.22310447692871	-9.87042808532715	-0.11185846477747	0.017096484079957	-0.151402145624161
-5.92286491394043	-6.2275972366333	-9.87421131134033	-0.11187045276165	0.0171736571937799	-0.15146042406559
-5.92843389511108	-6.22902297973633	-9.86896800994873	-0.111889503896236	0.0169920455664396	-0.151442527770996
-5.92227649688721	-6.22648286819458	-9.87564563751221	-0.111849121749401	0.0170799549669027	-0.151530057191849
-5.93073749542236	-6.23073959350586	-9.879319190979	-0.111800841987133	0.0170439202338457	-0.151503890752792
-5.9334454536438	-6.22990751266479	-9.8774585723877	-0.111858680844307	0.0169080588966608	-0.151592999696732
-5.92880725860596	-6.22932291030884	-9.8806791305542	-0.111892104148865	0.0170444678515196	-0.151585727930069
-5.94070768356323	-6.23333024978638	-9.88139057159424	-0.111801795661449	0.0170454550534487	-0.151596248149872
-5.94139337539673	-6.23088836669922	-9.88196754455566	-0.111830420792103	0.0169095881283283	-0.151688501238823
-5.9426417350769	-6.23547697067261	-9.88859558105469	-0.111931435763836	0.0169839672744274	-0.15167248249054
-5.94579315185547	-6.23526048660278	-9.88574695587158	-0.111798219382763	0.0169956721365452	-0.151732295751572
-5.94759035110474	-6.23924207687378	-9.8835506439209	-0.111892133951187	0.0168987978249788	-0.151813253760338
-5.94760084152222	-6.23454904556274	-9.88339996337891	-0.111866816878319	0.0169581137597561	-0.151788488030434
-5.95153141021729	-6.23733234405518	-9.88606834411621	-0.111926093697548	0.016958924010396	-0.15182089805603
-5.95398712158203	-6.23985385894775	-9.88675785064697	-0.111899845302105	0.0169863104820251	-0.151908725500107
-5.95549583435059	-6.23716688156128	-9.88914012908936	-0.111837357282639	0.0168606657534838	-0.151848435401917
-5.9543514251709	-6.23981380462646	-9.89689350128174	-0.111877761781216	0.0169266201555729	-0.151950851082802
-5.95923089981079	-6.24600219726563	-9.89177799224854	-0.11189129948616	0.0169577486813068	-0.151950567960739
-5.96213579177856	-6.2418646812439	-9.89675903320313	-0.111884661018848	0.016835555434227	-0.151949793100357
-5.95881509780884	-6.24341201782227	-9.90235996246338	-0.11187931150198	0.0168284699320793	-0.151962026953697
-5.96366786956787	-6.24935674667358	-9.89733791351318	-0.111852467060089	0.0168941542506218	-0.152008041739464
-5.96772193908691	-6.24592399597168	-9.8993616104126	-0.111822202801704	0.016796188428998	-0.152048915624619
-5.96721601486206	-6.24841642379761	-9.90571689605713	-0.111854821443558	0.016867084428668	-0.152060806751251
-5.97039318084717	-6.25095367431641	-9.90408611297607	-0.111824572086334	0.016912929713726	-0.152010560035706
-5.97268056869507	-6.25102138519287	-9.90262889862061	-0.111823208630085	0.0167860649526119	-0.152050852775574
-5.97271394729614	-6.25192165374756	-9.90603542327881	-0.111947678029537	0.016938578337431	-0.151986330747604
-5.97716474533081	-6.25521802902222	-9.90399360656738	-0.111862972378731	0.0169780235737562	-0.151937156915665
-5.97736597061157	-6.25600671768188	-9.89735698699951	-0.111950144171715	0.0169816799461842	-0.152007445693016
-5.97607564926147	-6.25670623779297	-9.90225505828857	-0.112033598124981	0.0170726757496595	-0.151883870363235
-5.97952175140381	-6.25771188735962	-9.89942455291748	-0.111998811364174	0.0171868856996298	-0.151891335844994
-5.97584056854248	-6.25679540634155	-9.88920497894287	-0.112135715782642	0.0170948542654514	-0.151956826448441
-5.97371435165405	-6.25583696365356	-9.89262199401855	-0.112220622599125	0.0173081755638123	-0.151833206415176
-5.97531080245972	-6.25536060333252	-9.88897037506104	-0.112168781459332	0.0173615515232086	-0.151805892586708
-5.97092819213867	-6.25398921966553	-9.88809108734131	-0.112288780510426	0.0174144189804792	-0.15180891752243
-5.96797895431519	-6.24990367889404	-9.88478660583496	-0.112322606146336	0.0175051745027304	-0.151679158210754
-5.96821641921997	-6.24958610534668	-9.8844108581543	-0.112251169979572	0.0175759941339493	-0.151679947972298
-5.9651951789856	-6.25044012069702	-9.88061428070068	-0.112458996474743	0.0176299922168255	-0.151682466268539
-5.96108245849609	-6.24596405029297	-9.87571144104004	-0.112417913973331	0.0176839791238308	-0.151568099856377
-5.95873260498047	-6.24516248703003	-9.87690544128418	-0.112518474459648	0.0177364461123943	-0.151535630226135
-5.95568132400513	-6.24775409698486	-9.86759185791016	-0.112559273838997	0.0178628321737051	-0.151494577527046
-5.95550107955933	-6.24108362197876	-9.86301136016846	-0.11265940964222	0.0178403407335281	-0.151394739747047
-5.94547510147095	-6.23809671401978	-9.86343193054199	-0.112557098269463	0.0179829224944115	-0.151356652379036
-5.94533348083496	-6.23943948745728	-9.85620498657227	-0.112710207700729	0.0180339198559523	-0.151183128356934
-5.94646692276001	-6.2355580329895	-9.86046981811523	-0.112730786204338	0.0180281829088926	-0.151142776012421
-5.93658828735352	-6.23485803604126	-9.86149787902832	-0.112872719764709	0.0181812644004822	-0.151109933853149
-5.93548202514648	-6.23728704452515	-9.85182189941406	-0.112864807248116	0.0182694084942341	-0.150930672883987
-5.93559837341309	-6.23371458053589	-9.84872245788574	-0.112952098250389	0.0183344706892967	-0.150867938995361
-5.92836332321167	-6.23506736755371	-9.84270763397217	-0.112956948578358	0.0184052605181932	-0.150801986455917
-5.93152904510498	-6.23180294036865	-9.84166622161865	-0.112950071692467	0.018558057025075	-0.150660619139671
-5.92712068557739	-6.23385143280029	-9.83501148223877	-0.113011479377747	0.0184680316597223	-0.15065124630928
-5.92068815231323	-6.23244333267212	-9.83309745788574	-0.113111056387424	0.0186799988150597	-0.150498405098915
-5.92509269714355	-6.23555850982666	-9.8256950378418	-0.11302225291729	0.0187104549258947	-0.150431960821152
-5.9194769859314	-6.2350959777832	-9.82819366455078	-0.113162681460381	0.0187451057136059	-0.150409936904907
-5.91742563247681	-6.22875261306763	-9.82193851470947	-0.113229662179947	0.0188187267631292	-0.150314539670944
-5.91589832305908	-6.2309513092041	-9.82321929931641	-0.11311711370945	0.0188445020467043	-0.150252506136894
-5.91722631454468	-6.23183250427246	-9.81521129608154	-0.113271161913872	0.0189669467508793	-0.15016008913517
-5.91413021087646	-6.22702598571777	-9.80963230133057	-0.113204903900623	0.018865330144763	-0.14998471736908
-5.90826177597046	-6.22491502761841	-9.8102502822876	-0.113333903253078	0.0189555287361145	-0.149972572922707
-5.91120195388794	-6.22938394546509	-9.79769992828369	-0.113293051719666	0.0189833473414183	-0.14993092417717
-5.91155099868774	-6.22492790222168	-9.79762172698975	-0.113331899046898	0.018972659483552	-0.149835601449013
-5.90760850906372	-6.22376489639282	-9.80291652679443	-0.113416016101837	0.0190453827381134	-0.149801060557365
-5.90960645675659	-6.22248363494873	-9.80082988739014	-0.113285571336746	0.0190090015530586	-0.149752706289291
-5.91184282302856	-6.22418975830078	-9.80306911468506	-0.113323293626308	0.0189050044864416	-0.149720743298531
-5.91011095046997	-6.22275114059448	-9.80318450927734	-0.113319031894207	0.0189683232456446	-0.149608418345451
-5.91381931304932	-6.2241268157959	-9.80106639862061	-0.113270238041878	0.0189629979431629	-0.149652138352394
-5.91050434112549	-6.22958707809448	-9.80093097686768	-0.113313086330891	0.0189141742885113	-0.149606496095657
-5.91777610778809	-6.2245397567749	-9.79723262786865	-0.113281846046448	0.0189179982990026	-0.14954586327076
-5.91145992279053	-6.22918748855591	-9.80098628997803	-0.113233752548695	0.0188604034483433	-0.149593457579613
-5.91779470443726	-6.23257684707642	-9.80611991882324	-0.113148100674152	0.0188944879919291	-0.149486154317856
-5.92192029953003	-6.22994565963745	-9.80443286895752	-0.113084405660629	0.0187068153172731	-0.149442046880722
-5.91556453704834	-6.23158311843872	-9.8106861114502	-0.113093622028828	0.018766338005662	-0.149449080228806
-5.92371559143066	-6.24011659622192	-9.80233573913574	-0.112973675131798	0.0186516884714365	-0.149384409189224
-5.92598676681519	-6.23858642578125	-9.81330585479736	-0.112948402762413	0.0185754969716072	-0.149405971169472
-5.92593812942505	-6.24164295196533	-9.80833435058594	-0.112950041890144	0.018583444878459	-0.149410888552666
-5.92884492874146	-6.24298667907715	-9.8127384185791	-0.112698651850224	0.0184654910117388	-0.149371787905693
-5.93533325195313	-6.24792814254761	-9.81524753570557	-0.112807586789131	0.0184253547340631	-0.149364590644836
-5.93793106079102	-6.25220012664795	-9.81499004364014	-0.112664379179478	0.0183813329786062	-0.149313867092133
-5.94031190872192	-6.24899435043335	-9.821702003479	-0.112555526196957	0.0182039216160774	-0.149258643388748
-5.94535827636719	-6.25878620147705	-9.82481956481934	-0.112469285726547	0.0181507654488087	-0.149311661720276
-5.95229291915894	-6.25921392440796	-9.82180309295654	-0.112470127642155	0.0180688183754683	-0.149195358157158
-5.95078229904175	-6.2613582611084	-9.81869888305664	-0.112381614744663	0.0179996769875288	-0.149222210049629
-5.95791673660278	-6.27020835876465	-9.82742500305176	-0.11234039068222	0.0179459005594254	-0.14918178319931
-5.96168041229248	-6.26904296875	-9.82235622406006	-0.112230539321899	0.01780298165977	-0.149162694811821
-5.95995569229126	-6.27352952957153	-9.82385635375977	-0.112255647778511	0.0177334304898977	-0.149215564131737
-5.97002696990967	-6.28228855133057	-9.82018184661865	-0.112173266708851	0.0176859926432371	-0.149187177419662
-5.97463941574097	-6.27784442901611	-9.82547473907471	-0.112063527107239	0.0175479613244534	-0.14920637011528
-5.97484111785889	-6.28232288360596	-9.82775592803955	-0.112038344144821	0.0174719952046871	-0.149186462163925
-5.98242235183716	-6.28990983963013	-9.83208656311035	-0.111849576234818	0.017417436465621	-0.149109721183777
-5.98967599868774	-6.2903470993042	-9.83968925476074	-0.111805088818073	0.0172229688614607	-0.149226948618889
-5.98919057846069	-6.29523849487305	-9.83602237701416	-0.111770316958427	0.0171178244054317	-0.149228364229202
-5.99231004714966	-6.2944917678833	-9.84109497070313	-0.111577220261097	0.0169345289468765	-0.149213999509811
-5.99913549423218	-6.30488872528076	-9.84970760345459	-0.111544527113438	0.0167905203998089	-0.149265944957733
-6.00598192214966	-6.30361413955688	-9.85776042938232	-0.111329443752766	0.0167182721197605	-0.149273276329041
-6.00483322143555	-6.30713939666748	-9.86677074432373	-0.111329920589924	0.016575463116169	-0.149310484528542
-6.00959014892578	-6.31395959854126	-9.87557697296143	-0.111224129796028	0.0164487157016993	-0.149395391345024
-6.01909685134888	-6.31725978851318	-9.87315845489502	-0.111071407794952	0.0162523593753576	-0.149360820651054
-6.01735973358154	-6.32021427154541	-9.88892364501953	-0.111036412417889	0.0161861646920443	-0.149467051029205
-6.02521848678589	-6.32717561721802	-9.88390922546387	-0.110927648842335	0.0161731000989676	-0.149500906467438
-6.02954721450806	-6.32515001296997	-9.89871025085449	-0.110809311270714	0.0159085057675838	-0.149601504206657
-6.03131008148193	-6.33197689056396	-9.90193462371826	-0.110904224216938	0.0159602463245392	-0.149630323052406
-6.03345203399658	-6.33643007278442	-9.90581035614014	-0.110689342021942	0.0158256478607655	-0.149739816784859
-6.03943490982056	-6.33180093765259	-9.91213130950928	-0.110632985830307	0.0156931579113007	-0.149775892496109
-6.03635883331299	-6.33770036697388	-9.91444206237793	-0.11070029437542	0.0156672745943069	-0.149833247065544
-6.04485416412354	-6.33944034576416	-9.91855430603027	-0.110483080148697	0.0156458113342524	-0.149838879704475
-6.04416131973267	-6.34021806716919	-9.92142295837402	-0.110508665442467	0.0155456122010946	-0.14991369843483
-6.04262542724609	-6.34005117416382	-9.92495632171631	-0.110568717122078	0.0155152818188071	-0.149848997592926
-6.04464340209961	-6.34131908416748	-9.92251110076904	-0.110354401171207	0.0154274590313435	-0.149826109409332
-6.04740428924561	-6.34615468978882	-9.92425727844238	-0.110535979270935	0.0154827972874045	-0.149914056062698
-6.04565143585205	-6.3452205657959	-9.92776203155518	-0.110403276979923	0.0154948057606816	-0.149856984615326
-6.04295444488525	-6.34346342086792	-9.92700004577637	-0.110354661941528	0.0154281193390489	-0.149833813309669
-6.04316520690918	-6.34721279144287	-9.92599773406982	-0.11042994260788	0.015438063070178	-0.14982658624649
-6.04433584213257	-6.34548282623291	-9.92117309570313	-0.110481217503548	0.0155166564509273	-0.149767115712166
-6.03760623931885	-6.3440990447998	-9.92483043670654	-0.110332988202572	0.0154729736968875	-0.14975181221962
-6.03748846054077	-6.34617805480957	-9.92657852172852	-0.110506512224674	0.0155339511111379	-0.149765998125076
-6.04063987731934	-6.3457145690918	-9.92017936706543	-0.110447369515896	0.0156189613044262	-0.149611830711365
-6.03351354598999	-6.34473180770874	-9.92614841461182	-0.110445760190487	0.0156399942934513	-0.149673476815224
-6.03382539749146	-6.34750413894653	-9.92172431945801	-0.110433466732502	0.0157136004418135	-0.14960303902626
-6.03130912780762	-6.34217357635498	-9.91937160491943	-0.110459923744202	0.0157155338674784	-0.149518430233002
-6.02211999893188	-6.34289121627808	-9.91935729980469	-0.110498636960983	0.0157798007130623	-0.149452030658722
-6.02047824859619	-6.34686851501465	-9.9138765335083	-0.110437028110027	0.0160061828792095	-0.149375200271606
-6.02088022232056	-6.33933639526367	-9.9051342010498	-0.110446482896805	0.0159146897494793	-0.149290665984154
-6.00778961181641	-6.33993721008301	-9.91468811035156	-0.110575348138809	0.016090115532279	-0.149209439754486
-6.00972461700439	-6.34100198745728	-9.90524673461914	-0.11054353415966	0.016193151473999	-0.14904597401619
-6.00479221343994	-6.33627128601074	-9.90628528594971	-0.110446311533451	0.016166977584362	-0.14900116622448
-5.99598217010498	-6.33782196044922	-9.90320777893066	-0.110651031136513	0.0163034070283175	-0.148849710822105
-5.99495983123779	-6.33715915679932	-9.90025997161865	-0.110495887696743	0.0164233837276697	-0.148777738213539
-5.99679040908813	-6.33346319198608	-9.90179347991943	-0.110673099756241	0.0164726972579956	-0.148732140660286
-5.98517084121704	-6.33380651473999	-9.8926248550415	-0.110613532364368	0.0165906455367804	-0.148611024022102
-5.98314428329468	-6.32914972305298	-9.89396667480469	-0.110576547682285	0.0166108831763268	-0.148546069860458
-5.98237466812134	-6.33649730682373	-9.88362979888916	-0.11070328950882	0.0167275778949261	-0.148520216345787
-5.97798347473145	-6.32931566238403	-9.88408851623535	-0.110694117844105	0.0168941840529442	-0.148414239287376
-5.97402954101563	-6.3258900642395	-9.88271331787109	-0.110627822577953	0.0168464258313179	-0.14836710691452
-5.96856069564819	-6.33145761489868	-9.88507080078125	-0.110768124461174	0.016970407217741	-0.148332431912422
-5.97364711761475	-6.32711982727051	-9.87722682952881	-0.110743716359138	0.0168918017297983	-0.148185774683952
-5.96588516235352	-6.32754945755005	-9.87828540802002	-0.110875561833382	0.016998402774334	-0.148202612996101
-5.97156047821045	-6.33004283905029	-9.86884307861328	-0.110856041312218	0.017059363424778	-0.148103281855583
-5.96937370300293	-6.32422113418579	-9.86770629882813	-0.110744386911392	0.016920480877161	-0.148017406463623
-5.96721315383911	-6.32616186141968	-9.86829566955566	-0.110960960388184	0.0170483440160751	-0.147975623607635
-5.97041940689087	-6.32715940475464	-9.85910034179688	-0.110846683382988	0.0171278584748507	-0.147962987422943
-5.97215175628662	-6.32135963439941	-9.86514759063721	-0.110892027616501	0.0169554259628057	-0.147951483726501
-5.9698657989502	-6.32583475112915	-9.86424446105957	-0.111012123525143	0.0170351509004831	-0.147874593734741
-5.97422075271606	-6.32463884353638	-9.86008167266846	-0.110975861549377	0.0170515477657318	-0.147805273532867
-5.97207069396973	-6.32426881790161	-9.86076736450195	-0.111041441559792	0.0169568676501513	-0.147842317819595
-5.97512531280518	-6.32237482070923	-9.86082458496094	-0.11109671741724	0.0170119665563107	-0.147771432995796
-5.9777946472168	-6.32516956329346	-9.85431671142578	-0.111036248505116	0.0168801434338093	-0.147707268595695
-5.98005723953247	-6.32807207107544	-9.85426235198975	-0.111146561801434	0.0169201157987118	-0.147810757160187
-5.98663473129272	-6.32511568069458	-9.84879493713379	-0.111062191426754	0.0168655700981617	-0.147681966423988
-5.9811544418335	-6.328444480896	-9.85532855987549	-0.111110806465149	0.0168492775410414	-0.147790163755417
-5.98625326156616	-6.33374786376953	-9.85182857513428	-0.111187942326069	0.0167297255247831	-0.147724777460098
-5.99217510223389	-6.32927179336548	-9.84991836547852	-0.111102893948555	0.016767542809248	-0.147687137126923
-5.99286413192749	-6.33155488967896	-9.85160350799561	-0.111182063817978	0.0167062804102898	-0.147749856114388
-5.99735879898071	-6.33792209625244	-9.85143661499023	-0.111101567745209	0.0167041644454002	-0.147701382637024
-6.00285482406616	-6.33520650863647	-9.8524866104126	-0.111159414052963	0.0165508389472961	-0.147725939750671
-5.99936962127686	-6.33921527862549	-9.85499477386475	-0.111188739538193	0.0165316425263882	-0.147714242339134
-6.00706005096436	-6.34149885177612	-9.85103225708008	-0.111114919185638	0.0164956208318472	-0.147685632109642
-6.00935029983521	-6.34074115753174	-9.85281658172607	-0.11105951666832	0.0163054708391428	-0.147693127393723
-6.01356887817383	-6.34349870681763	-9.85616016387939	-0.111216366291046	0.0163985472172499	-0.147664710879326
-6.01621770858765	-6.34871435165405	-9.85464000701904	-0.111115902662277	0.0164276976138353	-0.147684395313263
-6.02078104019165	-6.34773397445679	-9.8609561920166	-0.111019104719162	0.016285665333271	-0.147724732756615
-6.01610088348389	-6.35407829284668	-9.86154842376709	-0.111183732748032	0.0163089334964752	-0.147667184472084
-6.02685642242432	-6.3522367477417	-9.85382175445557	-0.111065000295639	0.0162943545728922	-0.147657588124275
-6.02656698226929	-6.35608196258545	-9.85935306549072	-0.11112254858017	0.0162375159561634	-0.147713661193848
-6.02656745910645	-6.35637712478638	-9.85987949371338	-0.111194804310799	0.0163285750895739	-0.147688314318657
-6.03099346160889	-6.35802173614502	-9.85971927642822	-0.111017815768719	0.0162207745015621	-0.147666871547699
-6.03673124313354	-6.36065149307251	-9.86162948608398	-0.111225701868534	0.0163030195981264	-0.1477380245924
-6.03196620941162	-6.36037921905518	-9.85665988922119	-0.111159682273865	0.0163045786321163	-0.14776948094368
-6.03429365158081	-6.35899686813354	-9.85603046417236	-0.111159570515156	0.0162187702953815	-0.147772192955017
-6.03816175460815	-6.36474990844727	-9.85290145874023	-0.11121741682291	0.0162599626928568	-0.147835433483124
-6.04111289978027	-6.35917711257935	-9.85718822479248	-0.111243955790997	0.0163322743028402	-0.147824913263321
-6.03969478607178	-6.35643434524536	-9.85910129547119	-0.111162126064301	0.0162450838834047	-0.147863015532494
-6.03974485397339	-6.35951471328735	-9.85854244232178	-0.111338578164577	0.0163250789046288	-0.147934660315514
-6.03862190246582	-6.3559193611145	-9.8563232421875	-0.111373461782932	0.0162972193211317	-0.147827103734016
-6.03987073898315	-6.35426950454712	-9.85487651824951	-0.111361540853977	0.0163575205951929	-0.147858738899231
-6.03768968582153	-6.35480928421021	-9.85901832580566	-0.111368931829929	0.0163740199059248	-0.147911995649338
-6.04006958007813	-6.35209941864014	-9.85451698303223	-0.111456647515297	0.016458086669445	-0.147794753313065
-6.03628969192505	-6.35113191604614	-9.86027050018311	-0.111447386443615	0.0164419412612915	-0.147883668541908
-6.03618955612183	-6.35064888000488	-9.8568058013916	-0.111414812505245	0.0165421552956104	-0.147834435105324
-6.03661775588989	-6.34959840774536	-9.84582996368408	-0.11151859909296	0.0165051408112049	-0.147838473320007
-6.02615642547607	-6.34711456298828	-9.85402584075928	-0.111553654074669	0.0165735837072134	-0.147944554686546
-6.03078174591064	-6.35219478607178	-9.84978485107422	-0.111516557633877	0.0167571622878313	-0.147928565740585
-6.03052711486816	-6.34283208847046	-9.850754737854	-0.111590884625912	0.0167877729982138	-0.147940427064896
-6.02276515960693	-6.34597635269165	-9.85102653503418	-0.111664608120918	0.0168778114020824	-0.148009076714516
-6.02483987808228	-6.34764814376831	-9.84844875335693	-0.111607313156128	0.0170650016516447	-0.148034319281578
-6.02360916137695	-6.34331369400024	-9.85066032409668	-0.111645221710205	0.0170626863837242	-0.148043438792229
-6.01232004165649	-6.3428373336792	-9.85140991210938	-0.111774623394012	0.0172351915389299	-0.148111075162888
-6.01774406433105	-6.3471040725708	-9.84867095947266	-0.111694999039173	0.0173117369413376	-0.148051366209984
-6.01618528366089	-6.34237861633301	-9.85033130645752	-0.111743561923504	0.017306650057435	-0.148129761219025
-6.00576639175415	-6.33813047409058	-9.85240840911865	-0.111829899251461	0.0174267049878836	-0.148152649402618
-6.00616788864136	-6.33986186981201	-9.85185718536377	-0.111711941659451	0.0175087060779333	-0.148185849189758
-6.01124286651611	-6.33839178085327	-9.85824871063232	-0.111790359020233	0.0175129733979702	-0.148252815008163
-6.00230073928833	-6.33855295181274	-9.85579490661621	-0.11180317401886	0.0177015364170074	-0.148283869028091
-6.00741004943848	-6.33712387084961	-9.85929393768311	-0.111759796738625	0.0176957435905933	-0.14834988117218
-6.00198316574097	-6.34171628952026	-9.86142444610596	-0.111839689314365	0.0177159998565912	-0.148405686020851
-6.00366497039795	-6.33572053909302	-9.86425590515137	-0.111853070557117	0.0178708583116531	-0.148411363363266
-5.9996452331543	-6.33415460586548	-9.86921882629395	-0.111801438033581	0.0178954601287842	-0.148516684770584
-6.00536489486694	-6.33732461929321	-9.86822986602783	-0.111878700554371	0.0180400591343641	-0.148591548204422
-6.00577974319458	-6.33434963226318	-9.86442279815674	-0.111853577196598	0.0180994179099798	-0.148582249879837
-5.99963092803955	-6.3346529006958	-9.86202430725098	-0.111902199685574	0.0181781947612762	-0.148698583245277
-6.00629568099976	-6.33915519714355	-9.86630439758301	-0.111912600696087	0.0183418057858944	-0.148696154356003
-6.0063419342041	-6.33230924606323	-9.86779594421387	-0.111908592283726	0.0182737223803997	-0.14875303208828
-5.99908399581909	-6.33699369430542	-9.87028503417969	-0.112026728689671	0.0183651726692915	-0.148770540952682
-6.00588226318359	-6.33884239196777	-9.87004089355469	-0.1119564473629	0.0185855254530907	-0.148831516504288
-6.00776624679565	-6.3363151550293	-9.87606239318848	-0.11195058375597	0.0185530707240105	-0.148833438754082
-5.9977707862854	-6.33117628097534	-9.87326622009277	-0.112087666988373	0.0187207721173763	-0.148927643895149
-6.00597238540649	-6.33859586715698	-9.87066268920898	-0.112017713487148	0.0187643188983202	-0.148880884051323
-6.00714206695557	-6.33563184738159	-9.87653636932373	-0.112019926309586	0.0188123118132353	-0.148938611149788
-6.00180387496948	-6.33588027954102	-9.87548351287842	-0.112086094915867	0.0189639031887054	-0.148964658379555
-6.00260353088379	-6.33883237838745	-9.87935066223145	-0.111979715526104	0.0189658012241125	-0.148954585194588
-6.0050687789917	-6.34122276306152	-9.88558387756348	-0.112151049077511	0.0190568249672651	-0.148998662829399
-5.99622535705566	-6.33955335617065	-9.88283920288086	-0.112242236733437	0.0192712508141994	-0.14900054037571
-6.00305366516113	-6.33948707580566	-9.88641452789307	-0.112131729722023	0.0192893259227276	-0.148951411247253
-6.00064992904663	-6.33770036697388	-9.89016914367676	-0.112170077860355	0.0193919874727726	-0.149035394191742
-5.99958419799805	-6.33812952041626	-9.88376998901367	-0.112289912998676	0.019570579752326	-0.148982346057892
-5.99698209762573	-6.33932542800903	-9.88500595092773	-0.11210311204195	0.01965157315135	-0.148986488580704
-5.99477529525757	-6.34266185760498	-9.88997745513916	-0.112278163433075	0.0196901317685843	-0.149005144834518
-5.99298143386841	-6.33907747268677	-9.89100360870361	-0.112296260893345	0.0197933148592711	-0.148927107453346
-5.99055814743042	-6.33782815933228	-9.88709831237793	-0.112234018743038	0.0199141781777143	-0.148985996842384
-5.98595666885376	-6.34154319763184	-9.88979625701904	-0.112299874424934	0.0200286209583282	-0.148982763290405
-5.989342212677	-6.33303928375244	-9.88698482513428	-0.112386234104633	0.0200793277472258	-0.148943200707436
-5.9781231880188	-6.33520269393921	-9.88371562957764	-0.112413212656975	0.020131092518568	-0.148997828364372
-5.98086929321289	-6.33587074279785	-9.89446449279785	-0.11247818171978	0.0203787423670292	-0.148988321423531
-5.98068761825562	-6.33151197433472	-9.89447021484375	-0.11252049356699	0.0202755089849234	-0.148943766951561
-5.97040891647339	-6.32687759399414	-9.89529418945313	-0.112586587667465	0.0204165242612362	-0.148976191878319
-5.97533845901489	-6.3302264213562	-9.88646984100342	-0.112648837268353	0.0205110888928175	-0.14892153441906
-5.97587919235229	-6.32315254211426	-9.89173412322998	-0.112707749009132	0.0205052066594362	-0.148971006274223
-5.96379995346069	-6.31719875335693	-9.89439582824707	-0.112879574298859	0.0205926392227411	-0.148958757519722
-5.96831703186035	-6.31889820098877	-9.8977746963501	-0.112792663276196	0.0206668563187122	-0.148949772119522
-5.96889209747314	-6.3171443939209	-9.89697170257568	-0.112965747714043	0.0206856653094292	-0.14892466366291
-5.95877170562744	-6.31216621398926	-9.89584636688232	-0.113042004406452	0.0208176281303167	-0.14894126355648
-5.96517753601074	-6.30765199661255	-9.89618682861328	-0.113029547035694	0.0208676513284445	-0.148875668644905
-5.96309852600098	-6.30856513977051	-9.90817165374756	-0.113100066781044	0.0209215451031923	-0.148924961686134
-5.95945644378662	-6.30205345153809	-9.90359306335449	-0.113212138414383	0.0209581386297941	-0.148806363344193
-5.95739841461182	-6.30055141448975	-9.90203380584717	-0.113083608448505	0.021040415391326	-0.148808509111404
-5.95637512207031	-6.30187368392944	-9.89998531341553	-0.113262094557285	0.0210176911205053	-0.148837089538574
-5.95370817184448	-6.29680633544922	-9.90038585662842	-0.113302856683731	0.0211061704903841	-0.148755759000778
-5.95391464233398	-6.29315328598022	-9.90521240234375	-0.113219052553177	0.0211561545729637	-0.148751780390739
-5.94917440414429	-6.2919487953186	-9.90189933776855	-0.113291501998901	0.0211627241224051	-0.14882093667984
-5.95166873931885	-6.28612422943115	-9.89959812164307	-0.113426573574543	0.021267456933856	-0.148744806647301
-5.949303150177	-6.2821946144104	-9.90610599517822	-0.113340139389038	0.021319929510355	-0.148854434490204
-5.95112991333008	-6.28595972061157	-9.90425777435303	-0.11359204351902	0.0213961899280548	-0.148831993341446
-5.94978284835815	-6.27741575241089	-9.90322589874268	-0.11356059461832	0.0212781839072704	-0.148858308792114
-5.94640874862671	-6.28176736831665	-9.90470600128174	-0.11375480890274	0.0214429404586554	-0.14885538816452
-5.95121192932129	-6.28724431991577	-9.89562034606934	-0.113682463765144	0.0214937422424555	-0.148863583803177
-5.95149803161621	-6.27840089797974	-9.90206909179688	-0.113807328045368	0.0214529056102037	-0.148845791816711
-5.94432735443115	-6.27567291259766	-9.90163898468018	-0.113927207887173	0.0215182639658451	-0.148818835616112
-5.95005512237549	-6.27889013290405	-9.89882564544678	-0.11392130702734	0.0216509811580181	-0.148746326565742
-5.95240449905396	-6.27344274520874	-9.89579010009766	-0.114030234515667	0.0215878579765558	-0.148728564381599
-5.94548082351685	-6.27470827102661	-9.89563655853271	-0.114200212061405	0.0217932369560003	-0.148694217205048
-5.94858026504517	-6.27413845062256	-9.89692783355713	-0.114069879055023	0.0217513348907232	-0.148630425333977
-5.94958877563477	-6.27269411087036	-9.90455532073975	-0.11421075463295	0.0217242781072855	-0.148654878139496
-5.94540119171143	-6.27314329147339	-9.90366554260254	-0.11437077075243	0.0218368098139763	-0.148542791604996
-5.94588470458984	-6.27060508728027	-9.90417957305908	-0.11425306648016	0.0218755975365639	-0.148506745696068
-5.94341945648193	-6.27150249481201	-9.90152931213379	-0.11436802148819	0.0217706635594368	-0.14848880469799
-5.94552135467529	-6.2698826789856	-9.91047668457031	-0.114468082785606	0.0219060257077217	-0.148377254605293
-5.94373798370361	-6.26708984375	-9.90894794464111	-0.114361949265003	0.0218652170151472	-0.148384422063828
-5.94575071334839	-6.27004814147949	-9.9093770980835	-0.114398390054703	0.0219152700155973	-0.148311525583267
-5.94803667068481	-6.26677274703979	-9.91672611236572	-0.11448260396719	0.0219288747757673	-0.148239269852638
-5.94392728805542	-6.26601600646973	-9.91596221923828	-0.114412419497967	0.0218485593795776	-0.148196756839752
-5.95326709747314	-6.26810789108276	-9.92333507537842	-0.114477872848511	0.0219833347946405	-0.148131802678108
-5.95078086853027	-6.26619577407837	-9.92140674591064	-0.114441715180874	0.0217509549111128	-0.148016020655632
-5.95090532302856	-6.26685905456543	-9.9328784942627	-0.114506617188454	0.0218268465250731	-0.148016706109047
-5.95728826522827	-6.27365684509277	-9.92512607574463	-0.114463858306408	0.021788015961647	-0.147937268018723
-5.96033811569214	-6.2678804397583	-9.93411827087402	-0.114453092217445	0.0215881280601025	-0.14785797894001
-5.95639133453369	-6.26980400085449	-9.93347644805908	-0.11466071754694	0.0216375347226858	-0.147821068763733
-5.96366167068481	-6.2696967124939	-9.93295574188232	-0.114524565637112	0.0215815585106611	-0.147724539041519
-5.97219848632813	-6.27058124542236	-9.93761348724365	-0.114652134478092	0.0214431807398796	-0.147687837481499
-5.96699237823486	-6.26581811904907	-9.93699932098389	-0.114738442003727	0.0214896332472563	-0.147651925683022
-5.97985649108887	-6.26804971694946	-9.93800830841064	-0.114651650190353	0.0213959366083145	-0.147533223032951
-5.98317670822144	-6.26443910598755	-9.93580150604248	-0.114788450300694	0.0213106349110603	-0.147546589374542
-5.98385286331177	-6.26864862442017	-9.93707752227783	-0.114823050796986	0.021351320669055	-0.147465988993645
-5.99087524414063	-6.26710319519043	-9.93672657012939	-0.114783048629761	0.0213102884590626	-0.147380083799362
-5.99983310699463	-6.26592683792114	-9.93653106689453	-0.114874392747879	0.0211142469197512	-0.147339820861816
-5.99533462524414	-6.26742076873779	-9.94325256347656	-0.114974997937679	0.0210472270846367	-0.147269904613495
-6.00770425796509	-6.26767826080322	-9.93937206268311	-0.114932745695114	0.0209444724023342	-0.147173330187798
-6.00963306427002	-6.26548290252686	-9.94374656677246	-0.114982925355434	0.0207593161612749	-0.147247508168221
-6.01203393936157	-6.26834869384766	-9.94515323638916	-0.115106262266636	0.0207221359014511	-0.14715002477169
-6.0193772315979	-6.26813268661499	-9.94466400146484	-0.115021511912346	0.0206408780068159	-0.147109761834145
-6.01979827880859	-6.26840353012085	-9.94032382965088	-0.115207903087139	0.0204573143273592	-0.147169977426529
-6.0212836265564	-6.267737865448	-9.9434700012207	-0.115275800228119	0.0204845108091831	-0.147005215287209
-6.03077983856201	-6.26946115493774	-9.9384593963623	-0.115234650671482	0.0203997567296028	-0.147023156285286
-6.03323745727539	-6.27535200119019	-9.94092750549316	-0.115436375141144	0.020401407033205	-0.14702220261097
-6.03924131393433	-6.2681450843811	-9.93526172637939	-0.115431256592274	0.0201758742332459	-0.146868795156479
-6.04058885574341	-6.27312135696411	-9.94399738311768	-0.115436218678951	0.0201219376176596	-0.146920472383499
-6.04919719696045	-6.2775502204895	-9.94092559814453	-0.115548104047775	0.0201388690620661	-0.146924525499344
-6.0543270111084	-6.27537870407104	-9.94500255584717	-0.115458935499191	0.0199618134647608	-0.146873846650124
-6.05520153045654	-6.27369785308838	-9.94773101806641	-0.115598306059837	0.0198849998414516	-0.146901547908783
-6.06045198440552	-6.28152370452881	-9.95084476470947	-0.115684390068054	0.0199154075235128	-0.146885901689529
-6.06741952896118	-6.2779803276062	-9.95124626159668	-0.115679010748863	0.0197852440178394	-0.146869644522667
-6.06277179718018	-6.27779531478882	-9.95875930786133	-0.115752287209034	0.0196634382009506	-0.146868839859962
-6.07065105438232	-6.27884197235107	-9.95420742034912	-0.115891002118587	0.0196063444018364	-0.146838799118996
-6.0767993927002	-6.2739782333374	-9.95629787445068	-0.115924827754498	0.0195268001407385	-0.14681176841259
-6.07567739486694	-6.27349042892456	-9.95784091949463	-0.116004519164562	0.0194154921919107	-0.14686706662178
-6.07881832122803	-6.27404356002808	-9.95963954925537	-0.116032443940639	0.0193255487829447	-0.146813854575157
-6.08546686172485	-6.26849985122681	-9.96150779724121	-0.116129867732525	0.0192778035998344	-0.146822929382324
-6.08085823059082	-6.2686071395874	-9.9667444229126	-0.116165369749069	0.0191527064889669	-0.146861463785172
-6.08765983581543	-6.26719999313354	-9.96608638763428	-0.116198763251305	0.0190572235733271	-0.146741673350334
-6.08686590194702	-6.2643084526062	-9.97211837768555	-0.116291485726833	0.0188395660370588	-0.146757081151009
-6.08673810958862	-6.26239728927612	-9.9735050201416	-0.116356737911701	0.0188298057764769	-0.146684482693672
-6.09163427352905	-6.26376676559448	-9.97577857971191	-0.116333596408367	0.0187340565025806	-0.146664187312126
-6.08635282516479	-6.25854635238647	-9.98427104949951	-0.116430893540382	0.0185136012732983	-0.146685466170311
-6.08947658538818	-6.25915193557739	-9.98917579650879	-0.11652921885252	0.0184521097689867	-0.146604314446449
-6.08940982818604	-6.25822019577026	-9.98451328277588	-0.116495937108994	0.0183483771979809	-0.146586582064629
-6.09000968933105	-6.2572922706604	-9.99349689483643	-0.116529174149036	0.0182330925017595	-0.146585404872894
-6.08603620529175	-6.25455760955811	-9.99254417419434	-0.116582430899143	0.0182418096810579	-0.146463006734848
-6.08750295639038	-6.25325489044189	-9.99909591674805	-0.11652097851038	0.0179927684366703	-0.14648862183094
-6.08828496932983	-6.25648403167725	-10.0067825317383	-0.116653896868229	0.0180153232067823	-0.146453633904457
-6.0902042388916	-6.25502824783325	-10.0063076019287	-0.11663781106472	0.0179156921803951	-0.14639139175415
-6.08459377288818	-6.25343751907349	-10.0124464035034	-0.116505108773708	0.0177860297262669	-0.14631561934948
-6.08648490905762	-6.25599575042725	-10.0206623077393	-0.116636537015438	0.0177007298916578	-0.146348029375076
-6.08721876144409	-6.25285863876343	-10.0217227935791	-0.116541691124439	0.017654238268733	-0.146232664585114
-6.08206224441528	-6.25102186203003	-10.0270099639893	-0.116493090987206	0.0175039917230606	-0.146216437220573
-6.08487033843994	-6.25481462478638	-10.0250759124756	-0.116615936160088	0.0174848642200232	-0.146204560995102
-6.0894570350647	-6.25021648406982	-10.0338411331177	-0.116477765142918	0.0174545776098967	-0.146085321903229
-6.07889270782471	-6.24992227554321	-10.0387144088745	-0.116514265537262	0.0173929892480373	-0.146114438772202
-6.08335256576538	-6.25477743148804	-10.0328426361084	-0.116525493562222	0.0173612367361784	-0.14598760008812
-6.08674383163452	-6.24742650985718	-10.0442419052124	-0.116461135447025	0.0172786135226488	-0.145912885665894
-6.08138036727905	-6.24942350387573	-10.0453939437866	-0.116532616317272	0.0173709560185671	-0.145839154720306
-6.08057403564453	-6.25092267990112	-10.043683052063	-0.116445243358612	0.0172379706054926	-0.145773276686668
-6.07963275909424	-6.24700593948364	-10.0476512908936	-0.116554692387581	0.0172145012766123	-0.145702019333839
-6.07451152801514	-6.24724292755127	-10.0390319824219	-0.116588227450848	0.0171835962682962	-0.145619109272957
-6.07569265365601	-6.24535322189331	-10.0463542938232	-0.116522192955017	0.0171824768185616	-0.145597606897354
-6.07481002807617	-6.24470138549805	-10.0482387542725	-0.116552263498306	0.0171736609190702	-0.145565986633301
-6.06833553314209	-6.23748731613159	-10.0504302978516	-0.11652696877718	0.0171634312719107	-0.14541594684124
-6.07191944122314	-6.23963022232056	-10.0482378005981	-0.116445161402225	0.0171368736773729	-0.145384147763252
-6.06638717651367	-6.23721027374268	-10.0556707382202	-0.116534598171711	0.0171528160572052	-0.145306959748268
-6.06134223937988	-6.23666715621948	-10.054780960083	-0.116505511105061	0.0171163938939571	-0.145192876458168
-6.05953407287598	-6.23347330093384	-10.054425239563	-0.11644247174263	0.0170725341886282	-0.145134627819061
-6.05921792984009	-6.23522233963013	-10.0493631362915	-0.116485379636288	0.0170708224177361	-0.14507269859314
-6.05424690246582	-6.23176145553589	-10.0520830154419	-0.116492383182049	0.0171010196208954	-0.144928559660912
-6.05297660827637	-6.22973775863647	-10.0528879165649	-0.11642287671566	0.017071757465601	-0.14479461312294
-6.0492639541626	-6.2318058013916	-10.0476608276367	-0.116533331573009	0.0170532464981079	-0.144781321287155
-6.05120038986206	-6.22992563247681	-10.0430755615234	-0.116427838802338	0.0171838086098433	-0.144649967551231
-6.04166221618652	-6.22740411758423	-10.0454893112183	-0.116457439959049	0.017164558172226	-0.144574865698814
-6.04099416732788	-6.23331880569458	-10.0431365966797	-0.116486079990864	0.0171118881553411	-0.144492536783218
-6.04340028762817	-6.22837257385254	-10.0430192947388	-0.116420544683933	0.0171586088836193	-0.144317597150803
-6.0387749671936	-6.22738409042358	-10.0455894470215	-0.116441451013088	0.017175380140543	-0.144271314144135
-6.03805732727051	-6.23278188705444	-10.0437097549438	-0.116361320018768	0.0172471087425947	-0.144160732626915
-6.04191446304321	-6.23049306869507	-10.0403881072998	-0.116293683648109	0.0171602182090282	-0.144022241234779
-6.03617334365845	-6.23201179504395	-10.0364360809326	-0.116323038935661	0.0172441732138395	-0.14393275976181
-6.03697443008423	-6.23542976379395	-10.0324058532715	-0.116279847919941	0.0172699950635433	-0.143820524215698
-6.03747081756592	-6.23395299911499	-10.0360956192017	-0.116184882819653	0.0171532221138477	-0.14376562833786
-6.03470945358276	-6.23682641983032	-10.0306787490845	-0.116312094032764	0.0172987170517445	-0.143658250570297
-6.0382227897644	-6.23934030532837	-10.0261898040771	-0.11611969769001	0.0173091012984514	-0.143605753779411
-6.03602170944214	-6.23772430419922	-10.0330190658569	-0.116086401045322	0.0172627437859774	-0.143515884876251
-6.0310959815979	-6.24303770065308	-10.0270261764526	-0.116129763424397	0.0173308905214071	-0.143402859568596
-6.03493690490723	-6.24404811859131	-10.0243873596191	-0.116042010486126	0.0173722133040428	-0.143348559737206
-6.03401756286621	-6.24680662155151	-10.0273065567017	-0.116010777652264	0.0173062290996313	-0.14328445494175
-6.03347110748291	-6.24264574050903	-10.0279474258423	-0.115939542651176	0.0173972267657518	-0.143183872103691
-6.03218793869019	-6.24545431137085	-10.0255126953125	-0.115852989256382	0.0172518920153379	-0.143063172698021
-6.03458976745605	-6.24832534790039	-10.0206441879272	-0.115926615893841	0.0173835996538401	-0.143071681261063
-6.03259611129761	-6.24568176269531	-10.0224981307983	-0.115893416106701	0.017332311719656	-0.142925515770912
-6.02773714065552	-6.24644660949707	-10.0274066925049	-0.115828648209572	0.0172959696501493	-0.14282214641571
-6.02955436706543	-6.25137662887573	-10.022533416748	-0.115888245403767	0.0172882955521345	-0.14281901717186
-6.02724742889404	-6.25078630447388	-10.0143842697144	-0.115785583853722	0.0173765514045954	-0.14271280169487
-6.02768135070801	-6.25047874450684	-10.0220613479614	-0.115718528628349	0.017311030998826	-0.142637655138969
-6.02666521072388	-6.25108003616333	-10.0162048339844	-0.115799099206924	0.0173749141395092	-0.142636507749557
-6.02187776565552	-6.25311803817749	-10.0116081237793	-0.11575722694397	0.0174317378550768	-0.142508089542389
-6.0196647644043	-6.24998807907104	-10.0104150772095	-0.115612179040909	0.0173962488770485	-0.142408773303032
-6.01925325393677	-6.25531959533691	-10.0145816802979	-0.115617021918297	0.0174114257097244	-0.142394527792931
-6.01694250106812	-6.25352954864502	-10.0107116699219	-0.115723222494125	0.0174176599830389	-0.14223039150238
-6.01190567016602	-6.25199413299561	-10.0104494094849	-0.1155099645257	0.0175029374659061	-0.142152741551399
-6.01048374176025	-6.25473213195801	-9.99917793273926	-0.115582495927811	0.017394395545125	-0.142092615365982
-6.00806093215942	-6.25345993041992	-9.99725151062012	-0.115601092576981	0.0175545979291201	-0.141912147402763
-6.0077338218689	-6.25333786010742	-9.99719429016113	-0.115521021187305	0.0176044888794422	-0.141813889145851
-6.00105285644531	-6.25213670730591	-9.99732971191406	-0.115547329187393	0.0174936093389988	-0.141832754015923
-6.00102710723877	-6.25285816192627	-9.99039173126221	-0.115652099251747	0.0176252871751785	-0.141690939664841
-6.00017404556274	-6.25092363357544	-9.98970031738281	-0.115462183952332	0.0176699701696634	-0.141661152243614
-5.9979190826416	-6.25334739685059	-9.99117851257324	-0.115555755794048	0.0176306683570147	-0.141713052988052
-5.99235582351685	-6.24967050552368	-9.9887228012085	-0.115568600594997	0.017751794308424	-0.141544863581657
-5.99452543258667	-6.24907350540161	-9.98452472686768	-0.115472950041294	0.0177439730614424	-0.141557708382607
-5.99087476730347	-6.24947738647461	-9.99000453948975	-0.115574397146702	0.0177750736474991	-0.141531512141228
-5.99057769775391	-6.24624824523926	-9.9805736541748	-0.115544892847538	0.0178398005664349	-0.141458883881569
-5.98661661148071	-6.24465179443359	-9.98648929595947	-0.115482822060585	0.0178158544003963	-0.141457661986351
-5.98953056335449	-6.24667978286743	-9.98133087158203	-0.115618191659451	0.0179074741899967	-0.141434624791145
-5.98691844940186	-6.23931169509888	-9.9797945022583	-0.115483172237873	0.0177954789251089	-0.141333013772964
-5.98399829864502	-6.24121809005737	-9.98225975036621	-0.115598484873772	0.0177923068404198	-0.14132533967495
-5.98292207717896	-6.24326133728027	-9.97708988189697	-0.115610852837563	0.0178694762289524	-0.141333565115929
-5.98333311080933	-6.23588132858276	-9.97672176361084	-0.115596570074558	0.0177671704441309	-0.141256392002106
-5.9758358001709	-6.23594427108765	-9.98046016693115	-0.115521520376205	0.0178656876087189	-0.141219541430473
-5.9797158241272	-6.23586750030518	-9.97882747650146	-0.115573585033417	0.0178133100271225	-0.141181737184525
-5.98053407669067	-6.23117971420288	-9.97522830963135	-0.115599296987057	0.0177964642643929	-0.141170158982277
-5.97445821762085	-6.22976064682007	-9.97913074493408	-0.115625195205212	0.0178673043847084	-0.141151621937752
-5.9774923324585	-6.22982215881348	-9.98054218292236	-0.115550354123116	0.0178668312728405	-0.141066119074821
-5.97646713256836	-6.22662496566772	-9.96988105773926	-0.115590497851372	0.0177455246448517	-0.141049385070801
-5.97196054458618	-6.23110055923462	-9.97237205505371	-0.115636169910431	0.0178668107837439	-0.141049653291702
-5.97405529022217	-6.22976207733154	-9.96719264984131	-0.115578554570675	0.017847141250968	-0.140975400805473
-5.97488689422607	-6.22660350799561	-9.96175670623779	-0.115578949451447	0.0177501291036606	-0.141027867794037
-5.96991014480591	-6.22893142700195	-9.96202945709229	-0.115691900253296	0.0178471226245165	-0.140973702073097
-5.9755277633667	-6.23431062698364	-9.9553165435791	-0.115575700998306	0.0178773440420628	-0.14097236096859
-5.97031688690186	-6.22849464416504	-9.95955467224121	-0.115658797323704	0.0177956055849791	-0.141015514731407
-5.97039890289307	-6.22953081130981	-9.95326232910156	-0.115645833313465	0.0177999511361122	-0.140952631831169
-5.97491931915283	-6.23211717605591	-9.94854164123535	-0.115558430552483	0.0179183129221201	-0.140984818339348
-5.97286796569824	-6.23171997070313	-9.95355319976807	-0.115522742271423	0.0178031288087368	-0.140989676117897
-5.97433614730835	-6.23088932037354	-9.95086574554443	-0.115572795271873	0.0178866628557444	-0.140943244099617
-5.9774923324585	-6.23279047012329	-9.9490270614624	-0.115333259105682	0.0177373643964529	-0.140888601541519
-5.97525882720947	-6.23481798171997	-9.95343017578125	-0.115421868860722	0.0177843421697617	-0.140888214111328
-5.97745800018311	-6.23641443252563	-9.9535436630249	-0.115343175828457	0.0177372079342604	-0.140794113278389
-5.97966003417969	-6.23568248748779	-9.95064544677734	-0.115182183682919	0.0176920332014561	-0.140768721699715
-5.98078918457031	-6.24090051651001	-9.95315551757813	-0.115182116627693	0.0175985861569643	-0.140795350074768
-5.98513841629028	-6.23679494857788	-9.95465660095215	-0.115130312740803	0.0176422707736492	-0.140759006142616
-5.98427200317383	-6.24101591110229	-9.95333671569824	-0.114987134933472	0.0174678973853588	-0.140656232833862
-5.9888744354248	-6.24613428115845	-9.95297336578369	-0.115037702023983	0.0174806024879217	-0.14069589972496
-5.99364948272705	-6.24681282043457	-9.95241832733154	-0.114906802773476	0.0174319352954626	-0.140560656785965
-5.99247074127197	-6.2483959197998	-9.95549583435059	-0.114860512316227	0.0173365119844675	-0.140588194131851
-5.99795818328857	-6.25596714019775	-9.94911956787109	-0.114865802228451	0.0173023734241724	-0.140618860721588
-6.00529193878174	-6.25663709640503	-9.9480447769165	-0.114832289516926	0.017357287928462	-0.140519455075264
-6.0060887336731	-6.25878524780273	-9.95563125610352	-0.114744789898396	0.0171782281249762	-0.140550300478935
-6.013512134552	-6.26681470870972	-9.95389270782471	-0.114791855216026	0.0172171704471111	-0.140590220689774
-6.01802444458008	-6.2671070098877	-9.95209217071533	-0.114653274416924	0.0171977281570435	-0.140476629137993
-6.0215106010437	-6.26736164093018	-9.95472812652588	-0.114604063332081	0.0171320755034685	-0.140530079603195
-6.02469158172607	-6.2752366065979	-9.95548248291016	-0.114529304206371	0.0170780923217535	-0.140535593032837
-6.03240060806274	-6.27466678619385	-9.95164680480957	-0.114546597003937	0.017075078561902	-0.140465334057808
-6.03279113769531	-6.27714586257935	-9.94699573516846	-0.114504858851433	0.0169985461980104	-0.140509411692619
-6.03498315811157	-6.28293466567993	-9.95377349853516	-0.114379666745663	0.0170099511742592	-0.140476673841476
-6.04370164871216	-6.2812933921814	-9.95169353485107	-0.11440484970808	0.0168579909950495	-0.140421196818352
-6.03855276107788	-6.28366661071777	-9.9558048248291	-0.114417627453804	0.0169100761413574	-0.140451237559319
-6.04800462722778	-6.2855076789856	-9.95476150512695	-0.114364884793758	0.0168923195451498	-0.140392795205116
-6.0510516166687	-6.28147840499878	-9.95893669128418	-0.114310175180435	0.0167868137359619	-0.140405565500259
-6.0475811958313	-6.28480672836304	-9.9585428237915	-0.114308476448059	0.0167435370385647	-0.140432789921761
-6.05624055862427	-6.2848973274231	-9.95728206634521	-0.11431435495615	0.0168130826205015	-0.140392124652863
-6.05704355239868	-6.28539943695068	-9.95190906524658	-0.114291094243526	0.016667865216732	-0.140351995825768
-6.0566258430481	-6.2878303527832	-9.95629405975342	-0.11433831602335	0.0167244002223015	-0.140335470438004
-6.06201982498169	-6.29054594039917	-9.95595169067383	-0.11435117572546	0.0167830549180508	-0.140348210930824
-6.06179714202881	-6.28456735610962	-9.94784641265869	-0.114335373044014	0.0166404843330383	-0.140249758958817
-6.05898284912109	-6.28848505020142	-9.9546422958374	-0.114303506910801	0.0167248658835888	-0.140223354101181
-6.06535387039185	-6.29046154022217	-9.94899463653564	-0.114436849951744	0.0168085992336273	-0.140187621116638
-6.06017827987671	-6.2872462272644	-9.94828605651855	-0.114350855350494	0.0167586337774992	-0.140136107802391
-6.05795955657959	-6.28624725341797	-9.94162178039551	-0.114422351121902	0.0167183727025986	-0.140115708112717
-6.05919647216797	-6.29233455657959	-9.93836879730225	-0.114422291517258	0.0168915390968323	-0.140034228563309
-6.06152009963989	-6.28643035888672	-9.93088912963867	-0.114381030201912	0.016721248626709	-0.139930382370949
-6.05423545837402	-6.28386306762695	-9.93945980072021	-0.114364854991436	0.0167621225118637	-0.139990091323853
-6.05605316162109	-6.28756475448608	-9.92783641815186	-0.114457428455353	0.0168104320764542	-0.139906764030457
-6.05566930770874	-6.28005743026733	-9.92426300048828	-0.114464797079563	0.0167715884745121	-0.139846906065941
-6.04987955093384	-6.28122520446777	-9.92838287353516	-0.114477708935738	0.016872463747859	-0.139866635203362
-6.0517578125	-6.28175640106201	-9.91741561889648	-0.114454984664917	0.016830587759614	-0.139829009771347
-6.05590438842773	-6.27997303009033	-9.91916465759277	-0.11447337269783	0.016867209225893	-0.139726743102074
-6.04539203643799	-6.28058433532715	-9.91865062713623	-0.114540055394173	0.0168966464698315	-0.139770314097404
-6.05277347564697	-6.28049993515015	-9.91911602020264	-0.114511340856552	0.0169082246720791	-0.139692425727844
-6.05436944961548	-6.27972078323364	-9.91320991516113	-0.114454038441181	0.0168126802891493	-0.139713078737259
-6.04778909683228	-6.27957344055176	-9.91297149658203	-0.114520959556103	0.0169251672923565	-0.139681249856949
-6.05202388763428	-6.28249645233154	-9.91184329986572	-0.114419177174568	0.0169608108699322	-0.139657735824585
-6.05394744873047	-6.27813148498535	-9.91302871704102	-0.114442892372608	0.0168640445917845	-0.139711707830429
-6.05613899230957	-6.27796411514282	-9.90585231781006	-0.114499866962433	0.0169876627624035	-0.139697834849358
-6.05586242675781	-6.28395366668701	-9.90348625183105	-0.114420495927334	0.0170438941568136	-0.139724224805832
-6.05352306365967	-6.27797794342041	-9.90739727020264	-0.114335864782333	0.0168631933629513	-0.139747351408005
-6.05668163299561	-6.27848672866821	-9.90224075317383	-0.1144939661026	0.0170298181474209	-0.139734491705894
-6.05803060531616	-6.28276634216309	-9.89473915100098	-0.114419408142567	0.0170381888747215	-0.139749482274055
-6.05780172348022	-6.28039312362671	-9.89863014221191	-0.114393591880798	0.0169744566082954	-0.139716893434525
-6.05699634552002	-6.28304243087769	-9.89633846282959	-0.114487871527672	0.0170106831938028	-0.13969449698925
-6.06028938293457	-6.28314828872681	-9.88779067993164	-0.114410787820816	0.0170081630349159	-0.139686927199364
-6.06204700469971	-6.28044414520264	-9.89718818664551	-0.114371120929718	0.0169776771217585	-0.139794006943703
-6.05951309204102	-6.28358840942383	-9.89055728912354	-0.11451480537653	0.0170454774051905	-0.139749616384506
-6.06394481658936	-6.28480100631714	-9.88984489440918	-0.11429052054882	0.0170036181807518	-0.139770001173019
-6.06970453262329	-6.28460597991943	-9.88742637634277	-0.114409916102886	0.0170623417943716	-0.13986936211586
-6.06731700897217	-6.28777074813843	-9.88779735565186	-0.114434443414211	0.0170770455151796	-0.139861971139908
-6.06737184524536	-6.28570079803467	-9.88105964660645	-0.114353455603123	0.0171150043606758	-0.139869660139084
-6.06932735443115	-6.29195737838745	-9.87580394744873	-0.114521399140358	0.0170652233064175	-0.139991328120232
-6.07471132278442	-6.28945207595825	-9.87603950500488	-0.114462733268738	0.0170877072960138	-0.139995008707047
-6.07145547866821	-6.28669595718384	-9.87471485137939	-0.114419013261795	0.0170953180640936	-0.140029221773148
-6.07478761672974	-6.29039812088013	-9.87785625457764	-0.114468835294247	0.0171247627586126	-0.140102550387383
-6.08042192459106	-6.28966665267944	-9.87454605102539	-0.114485956728458	0.0170534756034613	-0.140076041221619
-6.07730340957642	-6.28752565383911	-9.87084674835205	-0.114534385502338	0.0170614495873451	-0.140166208148003
-6.0823540687561	-6.29204750061035	-9.8613395690918	-0.11455100774765	0.017040466889739	-0.140220135450363
-6.08391904830933	-6.28668308258057	-9.86418151855469	-0.114474423229694	0.0168638601899147	-0.14030247926712
-6.08312892913818	-6.29041194915771	-9.86054611206055	-0.114688105881214	0.0169387739151716	-0.140334784984589
-6.08830118179321	-6.29127550125122	-9.85765361785889	-0.114556521177292	0.016915088519454	-0.140391916036606
-6.09590148925781	-6.28500747680664	-9.86377048492432	-0.114575654268265	0.0167166329920292	-0.140473440289497
-6.09121084213257	-6.29030323028564	-9.86321449279785	-0.114738643169403	0.0167851243168116	-0.140514984726906
-6.10055875778198	-6.28815174102783	-9.85651874542236	-0.114619590342045	0.0167640056461096	-0.140623420476913
-6.10442543029785	-6.2844672203064	-9.8620548248291	-0.114679619669914	0.0165855325758457	-0.140777841210365
-6.10400152206421	-6.28499031066895	-9.86279582977295	-0.114792473614216	0.0166001208126545	-0.140769302845001
-6.10889768600464	-6.28699111938477	-9.85967826843262	-0.114718034863472	0.0164210479706526	-0.14084754884243
-6.11618041992188	-6.28882598876953	-9.8540153503418	-0.114887252449989	0.0164105258882046	-0.140988230705261
-6.11647605895996	-6.28566312789917	-9.85272026062012	-0.114888690412045	0.0163756739348173	-0.141104236245155
-6.12057495117188	-6.28646421432495	-9.85002136230469	-0.114811472594738	0.0162673052400351	-0.141157731413841
-6.12643623352051	-6.29358100891113	-9.85379314422607	-0.11485992372036	0.0161848515272141	-0.14128090441227
-6.1306676864624	-6.29134273529053	-9.84998035430908	-0.114910542964935	0.0162038002163172	-0.141364678740501
-6.13504695892334	-6.29106473922729	-9.85823059082031	-0.114878349006176	0.0159885808825493	-0.14145065844059
-6.13801956176758	-6.29684400558472	-9.85199451446533	-0.114980220794678	0.0160343609750271	-0.141616374254227
-6.1463828086853	-6.2972149848938	-9.84799098968506	-0.114989951252937	0.0159679818898439	-0.141588762402534
-6.14722108840942	-6.29424619674683	-9.85195350646973	-0.114955723285675	0.0158924292773008	-0.141782194375992
-6.1542501449585	-6.29913187026978	-9.85421276092529	-0.114966556429863	0.0157924424856901	-0.141845792531967
-6.16102361679077	-6.29655885696411	-9.84570121765137	-0.114986032247543	0.0157119799405336	-0.141923755407333
-6.15740823745728	-6.30016708374023	-9.84981060028076	-0.115098789334297	0.015612225048244	-0.142032966017723
-6.16625070571899	-6.30216598510742	-9.8481388092041	-0.114994198083878	0.0157087035477161	-0.142132058739662
-6.17232894897461	-6.29816293716431	-9.85876083374023	-0.115011021494865	0.0154854962602258	-0.142232522368431
-6.16975593566895	-6.30298471450806	-9.85723209381104	-0.115044914186001	0.0154879726469517	-0.142270386219025
-6.17948389053345	-6.30397748947144	-9.8597583770752	-0.115036986768246	0.0154638858512044	-0.142350286245346
-6.18081569671631	-6.30434656143188	-9.86384010314941	-0.114937596023083	0.015346965752542	-0.142469510436058
-6.1781759262085	-6.30530452728271	-9.86477565765381	-0.115114934742451	0.0153642939403653	-0.142469674348831
-6.18302583694458	-6.31025791168213	-9.86781597137451	-0.114897698163986	0.0152314342558384	-0.142461031675339
-6.18762254714966	-6.31008100509644	-9.86895751953125	-0.114984445273876	0.0152693782001734	-0.14263242483139
-6.18519973754883	-6.31144666671753	-9.86870861053467	-0.114965334534645	0.0152783077210188	-0.142584592103958
-6.18435382843018	-6.31402444839478	-9.87513637542725	-0.114989504218102	0.0153201781213284	-0.142641395330429
-6.18377590179443	-6.31857252120972	-9.8652925491333	-0.114987432956696	0.0152856502681971	-0.142690628767014
-6.18695020675659	-6.31771659851074	-9.87446689605713	-0.11489924043417	0.0153844766318798	-0.142646864056587
-6.18428182601929	-6.32185125350952	-9.87282752990723	-0.114914491772652	0.0153762651607394	-0.142743825912476
-6.17963027954102	-6.3256402015686	-9.87302494049072	-0.114898256957531	0.0154621805995703	-0.14273302257061
-6.1849513053894	-6.32164573669434	-9.87090682983398	-0.114834152162075	0.0154516156762838	-0.142707720398903
-6.17313289642334	-6.32493782043457	-9.87921047210693	-0.114827901124954	0.0155254667624831	-0.142767995595932
-6.17403888702393	-6.32565021514893	-9.8797664642334	-0.114828430116177	0.0155783072113991	-0.142727717757225
-6.17265033721924	-6.32306337356567	-9.87640380859375	-0.114762715995312	0.0155608542263508	-0.142676129937172
-6.16601896286011	-6.32238245010376	-9.87263870239258	-0.114829756319523	0.0155969532206655	-0.142713755369186
-6.16474199295044	-6.32501125335693	-9.87860012054443	-0.114689573645592	0.01573171839118	-0.142637014389038
-6.16840600967407	-6.32111978530884	-9.87588214874268	-0.114656738936901	0.015628520399332	-0.142635524272919
-6.1566686630249	-6.32419443130493	-9.88248729705811	-0.114725023508072	0.0157291889190674	-0.142588287591934
-6.1582465171814	-6.32097721099854	-9.87955284118652	-0.114593401551247	0.0157134961336851	-0.142516687512398
-6.15322828292847	-6.32006883621216	-9.88473129272461	-0.114596486091614	0.0157065186649561	-0.1424850076437
-6.14794397354126	-6.3168568611145	-9.88494205474854	-0.114700555801392	0.0157614704221487	-0.142457067966461
-6.14780187606812	-6.31905698776245	-9.87844848632813	-0.114577621221542	0.0157381091266871	-0.142339929938316
-6.15047550201416	-6.3168044090271	-9.88270378112793	-0.114656001329422	0.0157725755125284	-0.142378583550453
-6.13841009140015	-6.31594181060791	-9.88353538513184	-0.114608712494373	0.0158695578575134	-0.142364665865898
-6.14086866378784	-6.31510210037231	-9.87974834442139	-0.114598602056503	0.0157896764576435	-0.142242476344109
-6.13961458206177	-6.31625509262085	-9.88340854644775	-0.11458807438612	0.015893155708909	-0.142270341515541
-6.13557958602905	-6.31226634979248	-9.88015747070313	-0.114641666412354	0.0159982498735189	-0.142189711332321
-6.13244152069092	-6.30992650985718	-9.884840965271	-0.11449234187603	0.0159302223473787	-0.142161428928375
-6.12932443618774	-6.31004285812378	-9.87770843505859	-0.114610955119133	0.015998674556613	-0.14216223359108
-6.13075399398804	-6.30972862243652	-9.87996959686279	-0.114476650953293	0.0160286203026772	-0.142012223601341
-6.12269020080566	-6.30634069442749	-9.88826084136963	-0.114507436752319	0.0160166993737221	-0.14202281832695
-6.12274551391602	-6.31117630004883	-9.88951969146729	-0.114518322050571	0.0160796660929918	-0.141917958855629
-6.12209320068359	-6.30506372451782	-9.883376121521	-0.114539727568626	0.0160390194505453	-0.141882762312889
-6.11445188522339	-6.30548858642578	-9.8781566619873	-0.114475756883621	0.0160787925124168	-0.14186917245388
-6.11254072189331	-6.30699920654297	-9.88169097900391	-0.114463247358799	0.0161229111254215	-0.141785338521004
-6.11234378814697	-6.30035352706909	-9.88194847106934	-0.114520467817783	0.0160078871995211	-0.14174622297287
-6.10404825210571	-6.30142021179199	-9.87829875946045	-0.114552222192287	0.0161374602466822	-0.141700401902199
-6.11135196685791	-6.3025221824646	-9.87574672698975	-0.114521652460098	0.0162403862923384	-0.141631633043289
-6.10696458816528	-6.29699373245239	-9.88119411468506	-0.114373929798603	0.0161544159054756	-0.141641959547997
-6.09996175765991	-6.29948902130127	-9.8758544921875	-0.114592462778091	0.016235213726759	-0.141597330570221
-6.10417032241821	-6.30210208892822	-9.87344455718994	-0.114369139075279	0.0162220895290375	-0.141481041908264
-6.10655117034912	-6.3010082244873	-9.8789234161377	-0.114548221230507	0.0161996390670538	-0.141544833779335
-6.10198497772217	-6.29908084869385	-9.87530994415283	-0.114536166191101	0.0161726251244545	-0.141473636031151
-6.10350131988525	-6.29807949066162	-9.87019729614258	-0.114419989287853	0.0161791332066059	-0.14141458272934
-6.10572957992554	-6.30460643768311	-9.8718147277832	-0.114430718123913	0.0162082556635141	-0.141467615962029
-6.1086254119873	-6.30574512481689	-9.8699254989624	-0.114471420645714	0.0161678120493889	-0.141396149992943
-6.10692262649536	-6.30336809158325	-9.87265300750732	-0.114376693964005	0.0161400772631168	-0.141403496265411
-6.11035776138306	-6.30817365646362	-9.86897754669189	-0.114530146121979	0.0162116717547178	-0.141422495245934
-6.11663055419922	-6.30700778961182	-9.86877918243408	-0.114397838711739	0.0161057319492102	-0.141381248831749
-6.11319875717163	-6.30695056915283	-9.8720645904541	-0.114399045705795	0.0160858854651451	-0.141402050852776
-6.11931085586548	-6.31339693069458	-9.86375045776367	-0.114380411803722	0.0161698721349239	-0.141412347555161
-6.12191677093506	-6.31022644042969	-9.86713981628418	-0.11440647393465	0.0160595364868641	-0.141372218728065
-6.12141513824463	-6.31624603271484	-9.87005805969238	-0.114424169063568	0.0160267967730761	-0.141396939754486
-6.12515449523926	-6.31727075576782	-9.86362266540527	-0.114352785050869	0.0161346029490232	-0.141405150294304
-6.128990650177	-6.31586790084839	-9.86692523956299	-0.114342287182808	0.015946701169014	-0.141467869281769
-6.12910985946655	-6.31931972503662	-9.87108135223389	-0.114413946866989	0.0160758495330811	-0.141487210988998
-6.13537454605103	-6.32111692428589	-9.86578178405762	-0.114271335303783	0.0160253811627626	-0.141516819596291
-6.13855791091919	-6.32396459579468	-9.87152290344238	-0.114334501326084	0.0160020608454943	-0.141603484749794
-6.1402440071106	-6.32491779327393	-9.86928272247314	-0.114400707185268	0.016093160957098	-0.141613617539406
-6.14101076126099	-6.32834911346436	-9.86778163909912	-0.114308461546898	0.015997763723135	-0.141590893268585
-6.14454030990601	-6.32967567443848	-9.86450862884521	-0.114476963877678	0.0160460844635963	-0.141719847917557
-6.14620494842529	-6.32984781265259	-9.86525249481201	-0.114504389464855	0.01606585085392	-0.141673728823662
-6.14504766464233	-6.33012962341309	-9.86113929748535	-0.114433459937572	0.0160177443176508	-0.141741067171097
-6.14445209503174	-6.33362579345703	-9.86190700531006	-0.114591047167778	0.0160776283591986	-0.141829505562782
-6.15037536621094	-6.33086442947388	-9.86029148101807	-0.114554964005947	0.0161504093557596	-0.141749024391174
-6.14521074295044	-6.32850790023804	-9.86090755462646	-0.114584349095821	0.0161118358373642	-0.141823068261147
-6.14735460281372	-6.32973098754883	-9.8555269241333	-0.114578351378441	0.0161511953920126	-0.141840308904648
-6.1498589515686	-6.33045148849487	-9.85769557952881	-0.114656560122967	0.0161078069359064	-0.14177742600441
-6.14602661132813	-6.32588768005371	-9.8548641204834	-0.114722788333893	0.0161578375846148	-0.141854301095009
-6.14737129211426	-6.32911491394043	-9.85525989532471	-0.114682137966156	0.0161866843700409	-0.141865149140358
-6.14758968353271	-6.32396411895752	-9.85149955749512	-0.114788509905338	0.0161688551306725	-0.141937464475632
-6.14313983917236	-6.32568836212158	-9.84641742706299	-0.114864334464073	0.0161386821419001	-0.142002552747726
-6.14557218551636	-6.32813787460327	-9.84803104400635	-0.114834845066071	0.0162842161953449	-0.141987487673759
-6.14638376235962	-6.32249021530151	-9.84237098693848	-0.114910148084164	0.0161908529698849	-0.142046794295311
-6.13764238357544	-6.32398700714111	-9.84336280822754	-0.115048535168171	0.0162238366901875	-0.142180263996124
-6.13943004608154	-6.32557725906372	-9.84269523620605	-0.115035451948643	0.0162593871355057	-0.14219768345356
-6.14156484603882	-6.3190221786499	-9.83505439758301	-0.11517521739006	0.0162805039435625	-0.142106458544731
-6.13380527496338	-6.31770849227905	-9.83799743652344	-0.115123629570007	0.01625313796103	-0.142262145876884
-6.13809156417847	-6.31795740127563	-9.83767986297607	-0.115234270691872	0.016390822827816	-0.142326802015305
-6.12846755981445	-6.3122501373291	-9.83270645141602	-0.115311026573181	0.0163589641451836	-0.142316937446594
-6.13057851791382	-6.31342029571533	-9.83353900909424	-0.115297801792622	0.0163114108145237	-0.142322391271591
-6.12831497192383	-6.31438636779785	-9.83657169342041	-0.115394130349159	0.0164367407560349	-0.142424181103706
-6.12387561798096	-6.30531215667725	-9.83127975463867	-0.115370146930218	0.0162997357547283	-0.142427310347557
-6.12217426300049	-6.30472898483276	-9.8357048034668	-0.115365564823151	0.016342444345355	-0.14252045750618
-6.1207389831543	-6.30476427078247	-9.82941722869873	-0.115492068231106	0.0163979642093182	-0.142533004283905
-6.11503505706787	-6.30043029785156	-9.83320140838623	-0.115344375371933	0.0161613095551729	-0.142561823129654
-6.11171340942383	-6.2968807220459	-9.84033012390137	-0.115400388836861	0.0162483677268028	-0.142581164836884
-6.11341905593872	-6.29980993270874	-9.83292388916016	-0.115318514406681	0.016236923635006	-0.142648786306381
-6.11265134811401	-6.29322719573975	-9.84151649475098	-0.115358971059322	0.0161333978176117	-0.142758175730705
-6.10659408569336	-6.2955207824707	-9.84395694732666	-0.115393124520779	0.0161576140671968	-0.142820253968239
-6.10894203186035	-6.28992795944214	-9.85255908966064	-0.115261092782021	0.0161516796797514	-0.142881438136101
-6.11117124557495	-6.29101181030273	-9.85320949554443	-0.115213960409164	0.0159846879541874	-0.143042549490929
-6.10783433914185	-6.29089069366455	-9.85470485687256	-0.115321978926659	0.0160078629851341	-0.143079787492752
-6.11302089691162	-6.29138374328613	-9.86115169525146	-0.115121409296989	0.015974897891283	-0.143195241689682
-6.1095757484436	-6.29245662689209	-9.86195468902588	-0.115202121436596	0.0158608350902796	-0.143339261412621
-6.11208391189575	-6.28971195220947	-9.85925388336182	-0.11512853205204	0.0159062519669533	-0.143349453806877
-6.11179494857788	-6.28810834884644	-9.86544895172119	-0.11492558568716	0.0158863998949528	-0.143513917922974
-6.11480283737183	-6.29360771179199	-9.86682796478271	-0.115049079060555	0.0158509518951178	-0.143609821796417
-6.11405467987061	-6.28981685638428	-9.86687564849854	-0.11489687114954	0.0157294478267431	-0.143634423613548
-6.11504459381104	-6.29073667526245	-9.87252616882324	-0.1148961186409	0.0157614145427942	-0.143733754754066
-6.12082099914551	-6.29762125015259	-9.8765754699707	-0.114809758961201	0.015783378854394	-0.143825054168701
-6.12358617782593	-6.29549312591553	-9.87436771392822	-0.114759847521782	0.0156646501272917	-0.143889874219894
-6.11806964874268	-6.29646301269531	-9.88041400909424	-0.114698231220245	0.0156555697321892	-0.144014894962311
-6.12533807754517	-6.30335569381714	-9.88029766082764	-0.114620491862297	0.0157304815948009	-0.144056960940361
-6.13267517089844	-6.30204153060913	-9.8748607635498	-0.114561162889004	0.0156263578683138	-0.144163563847542
-6.12860155105591	-6.30339622497559	-9.87649059295654	-0.114568881690502	0.0157354455441237	-0.144263863563538
-6.13722038269043	-6.30855894088745	-9.88170337677002	-0.11434243619442	0.0156211275607347	-0.144322246313095
-6.13941192626953	-6.31020927429199	-9.88535118103027	-0.114415049552917	0.015614696778357	-0.144427269697189
-6.14147901535034	-6.31408500671387	-9.88305950164795	-0.114339292049408	0.01574089191854	-0.144520103931427
-6.14355230331421	-6.31581211090088	-9.89052677154541	-0.114146173000336	0.0156668685376644	-0.144577831029892
-6.14997339248657	-6.31885528564453	-9.88456249237061	-0.114184513688087	0.0155625287443399	-0.144723355770111
-6.1491436958313	-6.31907033920288	-9.88838195800781	-0.114195704460144	0.0156471282243729	-0.144712418317795
-6.1578221321106	-6.3183536529541	-9.88965129852295	-0.113983869552612	0.0156184509396553	-0.144807249307632
-6.15736293792725	-6.32658052444458	-9.89166927337646	-0.11394464969635	0.0156219936907291	-0.144965842366219
-6.16313123703003	-6.32368850708008	-9.88704204559326	-0.114020317792892	0.0155898379161954	-0.144928827881813
-6.16771078109741	-6.32537508010864	-9.88844776153564	-0.113769583404064	0.0156186372041702	-0.145103350281715
-6.16728925704956	-6.32978677749634	-9.89273548126221	-0.113863877952099	0.0155139351263642	-0.145218193531036
-6.17106008529663	-6.32882785797119	-9.89449691772461	-0.113772258162498	0.0156025877222419	-0.145235225558281
-6.18056726455688	-6.33330583572388	-9.89583587646484	-0.113680310547352	0.0155840096995234	-0.145382329821587
-6.17764282226563	-6.33133172988892	-9.90059089660645	-0.11366244405508	0.015570068731904	-0.145516082644463
-6.18077707290649	-6.33272409439087	-9.897705078125	-0.113727115094662	0.0156221818178892	-0.145538508892059
-6.18434143066406	-6.33714866638184	-9.89826679229736	-0.113579638302326	0.0156330931931734	-0.145647272467613
-6.187340259552	-6.33678483963013	-9.89619731903076	-0.113641262054443	0.0156409721821547	-0.145774737000465
-6.18905019760132	-6.3360071182251	-9.89905071258545	-0.113591238856316	0.0157098229974508	-0.145815953612328
-6.19243001937866	-6.33725500106812	-9.89831256866455	-0.113502353429794	0.0156852845102549	-0.14590011537075
-6.1935920715332	-6.33852672576904	-9.90173149108887	-0.11361038684845	0.0157329924404621	-0.146008715033531
-6.19260787963867	-6.34133911132813	-9.89996719360352	-0.113614223897457	0.0157620776444674	-0.146002560853958
-6.19340658187866	-6.33566761016846	-9.89669895172119	-0.113471038639545	0.0157697349786758	-0.146128818392754
-6.19597482681274	-6.33954811096191	-9.89681148529053	-0.113654233515263	0.0158579349517822	-0.146268621087074
-6.19389057159424	-6.33749914169312	-9.89412784576416	-0.113593176007271	0.0159818362444639	-0.146271288394928
-6.19343662261963	-6.33634662628174	-9.89602184295654	-0.113590985536575	0.0159894302487373	-0.146394461393356
-6.19380664825439	-6.33851861953735	-9.88915634155273	-0.113689355552197	0.0160581562668085	-0.146491274237633
-6.19901561737061	-6.33530378341675	-9.89575672149658	-0.113657481968403	0.0161333177238703	-0.146467417478561
-6.19170999526978	-6.33230829238892	-9.89370441436768	-0.113670170307159	0.0161766652017832	-0.146600559353828
-6.19191551208496	-6.33698272705078	-9.88842105865479	-0.113838993012905	0.0161233190447092	-0.146657168865204
-6.19591093063354	-6.33213424682617	-9.88609600067139	-0.11383032053709	0.0162851754575968	-0.146673530340195
-6.18972778320313	-6.32793140411377	-9.88397216796875	-0.11383231729269	0.0163203030824661	-0.146735832095146
-6.18744230270386	-6.3284969329834	-9.88584136962891	-0.113974548876286	0.0163989011198282	-0.14678318798542
-6.19042873382568	-6.32583427429199	-9.87427043914795	-0.113958723843098	0.0164053775370121	-0.146754398941994
-6.18121337890625	-6.31937217712402	-9.87304210662842	-0.114013954997063	0.0164542384445667	-0.146821022033691
-6.1811261177063	-6.32005882263184	-9.87245845794678	-0.114076465368271	0.0164692606776953	-0.146921247243881
-6.18374061584473	-6.31515741348267	-9.86477565765381	-0.114231579005718	0.0165349375456572	-0.146842926740646
-6.17431354522705	-6.31104326248169	-9.86468124389648	-0.114177234470844	0.0165239423513412	-0.146907269954681
-6.17640113830566	-6.31100034713745	-9.86738681793213	-0.114262282848358	0.0166142452508211	-0.146940097212791
-6.1764235496521	-6.30489826202393	-9.85972595214844	-0.114317141473293	0.0165797583758831	-0.146920561790466
-6.16864967346191	-6.30273246765137	-9.86508750915527	-0.114333972334862	0.0166077464818954	-0.147000581026077
-6.17100381851196	-6.30405330657959	-9.86309051513672	-0.114337973296642	0.0167202148586512	-0.14700773358345
-6.17011404037476	-6.29472398757935	-9.8589973449707	-0.114317178726196	0.0166249852627516	-0.146986648440361
-6.16215419769287	-6.29717302322388	-9.86316680908203	-0.114355482161045	0.0165777895599604	-0.147036254405975
-6.16531944274902	-6.29723167419434	-9.86112880706787	-0.114375747740269	0.0166126172989607	-0.147001773118973
-6.16453886032104	-6.29090690612793	-9.86350059509277	-0.114340975880623	0.0164956655353308	-0.147048130631447
-6.16043043136597	-6.29152202606201	-9.85882759094238	-0.114396050572395	0.0165839865803719	-0.147089228034019
-6.16556262969971	-6.29769229888916	-9.85433197021484	-0.114436626434326	0.0165912080556154	-0.147088274359703
-6.16379261016846	-6.29160928726196	-9.85520362854004	-0.1143449395895	0.0164175108075142	-0.147078707814217
-6.16042566299438	-6.2928729057312	-9.85597705841064	-0.114427402615547	0.0165396947413683	-0.147067651152611
-6.16582632064819	-6.29666900634766	-9.84630870819092	-0.114376351237297	0.0165833663195372	-0.147120907902718
-6.16714000701904	-6.29467535018921	-9.85178565979004	-0.114274881780148	0.0163991097360849	-0.147112190723419
-6.16591453552246	-6.29394769668579	-9.85645771026611	-0.114415310323238	0.0164351984858513	-0.14716163277626
-6.16991472244263	-6.30069398880005	-9.84997749328613	-0.114341147243977	0.0164650902152061	-0.147205740213394
-6.17579746246338	-6.294997215271	-9.85282516479492	-0.114312469959259	0.0163454748690128	-0.147206127643585
-6.17127752304077	-6.29776525497437	-9.84909439086914	-0.114260360598564	0.0163951870054007	-0.147262290120125
-6.17908382415771	-6.30429172515869	-9.8488655090332	-0.114325553178787	0.0163205657154322	-0.147292360663414
-6.1839075088501	-6.29786109924316	-9.85373592376709	-0.114290773868561	0.0162200350314379	-0.147346958518028
-6.1842188835144	-6.30022144317627	-9.84955883026123	-0.114222340285778	0.0162896327674389	-0.147427588701248
-6.18689393997192	-6.30674934387207	-9.85675716400146	-0.114222139120102	0.016135361045599	-0.147464379668236
-6.19762086868286	-6.30242204666138	-9.85836696624756	-0.114269465208054	0.0160957407206297	-0.147468715906143
-6.19427585601807	-6.3063588142395	-9.86156940460205	-0.11416195333004	0.0160839091986418	-0.147577747702599
-6.2014799118042	-6.3109335899353	-9.85251903533936	-0.114243216812611	0.0159220900386572	-0.147531777620316
-6.21091747283936	-6.30856800079346	-9.85849094390869	-0.114180140197277	0.0159207973629236	-0.147543415427208
-6.2109489440918	-6.30836915969849	-9.86113548278809	-0.114243417978287	0.0158845521509647	-0.147641569375992
-6.21281909942627	-6.31280708312988	-9.86324787139893	-0.114232636988163	0.0157775282859802	-0.147679448127747
-6.22266483306885	-6.30960035324097	-9.84754180908203	-0.114219605922699	0.0157413389533758	-0.14765864610672
-6.21820068359375	-6.31036949157715	-9.85580062866211	-0.114256210625172	0.0156704280525446	-0.147737309336662
-6.22815322875977	-6.31606578826904	-9.84944248199463	-0.114158041775227	0.015701474621892	-0.147743001580238
-6.23316478729248	-6.31540107727051	-9.85073661804199	-0.114209547638893	0.0155790727585554	-0.147813901305199
-6.23076200485229	-6.31672430038452	-9.84407329559326	-0.114324532449245	0.0155168594792485	-0.147851496934891
-6.23633718490601	-6.32086372375488	-9.85145282745361	-0.11431784927845	0.0156018510460854	-0.147892594337463
-6.24046802520752	-6.31502628326416	-9.84755229949951	-0.114252202212811	0.015390619635582	-0.147911101579666
-6.2373309135437	-6.3192892074585	-9.84673500061035	-0.114304766058922	0.0153634641319513	-0.147999569773674
-6.24406385421753	-6.3232684135437	-9.83834743499756	-0.114311739802361	0.0154686262831092	-0.147945329546928
-6.24629831314087	-6.31832885742188	-9.84307193756104	-0.114264942705631	0.0153331253677607	-0.148033395409584
-6.24401092529297	-6.32265710830688	-9.84591007232666	-0.1144208163023	0.0153357852250338	-0.148050516843796
-6.24909400939941	-6.32330560684204	-9.83583736419678	-0.114303104579449	0.0153392301872373	-0.148021906614304
-6.25155782699585	-6.31781768798828	-9.83895874023438	-0.114335902035236	0.0152719039469957	-0.148084968328476
-6.24463367462158	-6.31844997406006	-9.83919334411621	-0.114428699016571	0.0153525220230222	-0.148109391331673
-6.25249004364014	-6.3261775970459	-9.83227634429932	-0.114452160894871	0.015367953106761	-0.148095071315765
-6.25140619277954	-6.32071876525879	-9.83279705047607	-0.114422284066677	0.0153272887691855	-0.148054346442223
-6.2476019859314	-6.32243537902832	-9.83346652984619	-0.114540472626686	0.0153018841519952	-0.148136034607887
-6.25065612792969	-6.32626676559448	-9.82124519348145	-0.114548683166504	0.0154592748731375	-0.148061245679855
-6.25399494171143	-6.32395505905151	-9.82542514801025	-0.114515833556652	0.0153655167669058	-0.148121267557144
-6.24759387969971	-6.32162761688232	-9.82326984405518	-0.114577449858189	0.0155627094209194	-0.148076042532921
-6.25110721588135	-6.33048057556152	-9.81600284576416	-0.114615507423878	0.0155876316130161	-0.148103401064873
-6.25289011001587	-6.3237771987915	-9.81106853485107	-0.114696398377419	0.0155261103063822	-0.148065119981766
-6.24305534362793	-6.32547521591187	-9.8194055557251	-0.11457072943449	0.0156404748558998	-0.148076310753822
-6.24762916564941	-6.32952642440796	-9.80580711364746	-0.114712201058865	0.0156011031940579	-0.148007974028587
-6.24616098403931	-6.3261923789978	-9.80375576019287	-0.114624790847301	0.0156660974025726	-0.14796544611454
-6.24248933792114	-6.32456302642822	-9.80598163604736	-0.114697866141796	0.0157434809952974	-0.148032680153847
-6.24087238311768	-6.32591533660889	-9.80165863037109	-0.11465672403574	0.0157269965857267	-0.147967979311943
-6.24843645095825	-6.32333707809448	-9.80044078826904	-0.114666394889355	0.0157491639256477	-0.147906497120857
-6.23885345458984	-6.32343769073486	-9.80531692504883	-0.114626049995422	0.0158062931150198	-0.14791738986969
-6.2397928237915	-6.32682704925537	-9.79650020599365	-0.11472225934267	0.0157177709043026	-0.147822454571724
-6.2447304725647	-6.32180976867676	-9.80139923095703	-0.114664904773235	0.0157584510743618	-0.147755488753319
-6.23961019515991	-6.32251453399658	-9.79681015014648	-0.114699080586433	0.015751201659441	-0.1478251516819
-6.23757696151733	-6.3275408744812	-9.79738330841064	-0.114635601639748	0.0157488211989403	-0.147775322198868
-6.24450826644897	-6.32174444198608	-9.79691314697266	-0.114660665392876	0.0156371295452118	-0.147738113999367
-6.23923826217651	-6.32383728027344	-9.79607009887695	-0.114678010344505	0.0156924445182085	-0.147738471627235
-6.24694299697876	-6.32677984237671	-9.79189300537109	-0.114568427205086	0.0156991444528103	-0.147702053189278
-6.24628353118896	-6.32430219650269	-9.7969446182251	-0.114556901156902	0.0155088398605585	-0.147728800773621
-6.2455153465271	-6.32907390594482	-9.79866600036621	-0.114668972790241	0.0155700435861945	-0.147710025310516
-6.24972152709961	-6.32955265045166	-9.79444408416748	-0.114489458501339	0.0155462017282844	-0.147682026028633
-6.25484323501587	-6.33001613616943	-9.7946310043335	-0.114467404782772	0.0154269021004438	-0.147690832614899
-6.25163507461548	-6.3346471786499	-9.7990198135376	-0.114531010389328	0.0154727082699537	-0.14768785238266
-6.26190757751465	-6.33729219436646	-9.79391002655029	-0.114473149180412	0.0154399303719401	-0.147643178701401
-6.26022434234619	-6.3380765914917	-9.79368591308594	-0.114377342164516	0.0153411542996764	-0.147719204425812
-6.26559448242188	-6.33971977233887	-9.79967880249023	-0.114405170083046	0.0154068376868963	-0.147659942507744
-6.26820135116577	-6.34475088119507	-9.80033683776855	-0.114272378385067	0.015334228053689	-0.147671580314636
-6.27877521514893	-6.34777593612671	-9.80428886413574	-0.114271275699139	0.0152302766218781	-0.147724166512489
-6.2716588973999	-6.34989595413208	-9.80356788635254	-0.114277258515358	0.015211065299809	-0.147784411907196
-6.28044986724854	-6.35358476638794	-9.80542278289795	-0.114124611020088	0.0151063147932291	-0.147757321596146
-6.28723239898682	-6.35705661773682	-9.81238651275635	-0.114176854491234	0.0150409564375877	-0.147829726338387
-6.2864089012146	-6.35719156265259	-9.80584335327148	-0.114175528287888	0.0150470267981291	-0.147893190383911
-6.29403924942017	-6.3619909286499	-9.80985832214355	-0.11403239518404	0.0149128809571266	-0.147888720035553
-6.30166625976563	-6.36583471298218	-9.80888843536377	-0.114120483398438	0.0148854684084654	-0.147992700338364
-6.30176067352295	-6.37025213241577	-9.8108024597168	-0.114101558923721	0.0148220825940371	-0.148024380207062
-6.30903339385986	-6.36734342575073	-9.81626892089844	-0.113980881869793	0.0147021673619747	-0.148055642843246
-6.31399440765381	-6.37213945388794	-9.81503009796143	-0.114033274352551	0.0146708972752094	-0.148246392607689
-6.31993055343628	-6.37521743774414	-9.810302734375	-0.11412039399147	0.0146653624251485	-0.148226231336594
-6.32766199111938	-6.37558698654175	-9.81772327423096	-0.113923765718937	0.0146340103819966	-0.148295015096664
-6.33423280715942	-6.3775839805603	-9.80808734893799	-0.114019356667995	0.0144052924588323	-0.148420780897141
-6.33359718322754	-6.37943506240845	-9.81256008148193	-0.114030241966248	0.0144642889499664	-0.14843986928463
-6.34454441070557	-6.38188076019287	-9.81146144866943	-0.113925628364086	0.014406562782824	-0.148493021726608
-6.34475183486938	-6.3833212852478	-9.81285572052002	-0.113959901034832	0.014192852191627	-0.148595750331879
-6.35206651687622	-6.38298606872559	-9.80839443206787	-0.114049151539803	0.0141831785440445	-0.148585930466652
-6.35555744171143	-6.38368988037109	-9.81549739837646	-0.113804861903191	0.0141868339851499	-0.1486726552248
-6.36159372329712	-6.38722991943359	-9.81311321258545	-0.113942466676235	0.0139333382248878	-0.148820906877518
-6.36321830749512	-6.38671875	-9.81612300872803	-0.113896161317825	0.0139382453635335	-0.148812502622604
-6.37282371520996	-6.39397525787354	-9.8159236907959	-0.113851085305214	0.0138140795752406	-0.148812472820282
-6.37241077423096	-6.39316129684448	-9.82060050964355	-0.113862231373787	0.0137318158522248	-0.148939102888107
-6.37675285339355	-6.39476680755615	-9.82161140441895	-0.113869495689869	0.0137736229225993	-0.148973390460014
-6.38441610336304	-6.40044069290161	-9.82135009765625	-0.113789789378643	0.0136696323752403	-0.149029970169067
-6.38922548294067	-6.40494298934937	-9.82324314117432	-0.113748036324978	0.0136166037991643	-0.149084702134132
-6.39105939865112	-6.40264940261841	-9.82669639587402	-0.113750636577606	0.0136983999982476	-0.149110242724419
-6.3976354598999	-6.40784740447998	-9.82368564605713	-0.113663077354431	0.0136260567232966	-0.149173587560654
-6.40018892288208	-6.40737199783325	-9.83279037475586	-0.113674908876419	0.0135924024507403	-0.149292573332787
-6.3999137878418	-6.41468715667725	-9.83282566070557	-0.113742664456367	0.0136215081438422	-0.149300366640091
-6.40704393386841	-6.41453075408936	-9.8272533416748	-0.113659225404263	0.0136006595566869	-0.149308770895004
-6.40813064575195	-6.41350936889648	-9.83537769317627	-0.1135548427701	0.0134606538340449	-0.149380907416344
-6.40178108215332	-6.41506671905518	-9.83268737792969	-0.113663338124752	0.0134490244090557	-0.149307414889336
-6.40838479995728	-6.41939210891724	-9.8282995223999	-0.113633386790752	0.0135770076885819	-0.149353310465813
-6.40781593322754	-6.4156231880188	-9.83522319793701	-0.113614246249199	0.0133778797462583	-0.149313360452652
-6.40068435668945	-6.4133129119873	-9.83343505859375	-0.113657511770725	0.0134368091821671	-0.149349868297577
-6.40905427932739	-6.41942739486694	-9.82723236083984	-0.113638304173946	0.013438387773931	-0.149345517158508
-6.40664196014404	-6.41386890411377	-9.83078289031982	-0.113577701151371	0.0133757349103689	-0.149291694164276
-6.40195035934448	-6.4143271446228	-9.8372049331665	-0.113624475896358	0.0133297182619572	-0.149274736642838
-6.40702533721924	-6.41741943359375	-9.83086013793945	-0.113677032291889	0.0134668005630374	-0.149319022893906
-6.4016695022583	-6.41378211975098	-9.83187103271484	-0.113566271960735	0.0132923629134893	-0.14923033118248
-6.40149927139282	-6.41383981704712	-9.83435440063477	-0.113609321415424	0.0133245131000876	-0.149196162819862
-6.40155792236328	-6.41668796539307	-9.83815574645996	-0.113585419952869	0.0133712654933333	-0.149188607931137
-6.40164709091187	-6.41584920883179	-9.8296012878418	-0.113503590226173	0.0132888779044151	-0.149111568927765
-6.39630222320557	-6.41203022003174	-9.83940315246582	-0.113466411828995	0.0132476044818759	-0.149106755852699
-6.39662265777588	-6.41814613342285	-9.83107280731201	-0.113606370985508	0.0132084861397743	-0.149126634001732
-6.39742136001587	-6.41255474090576	-9.84069347381592	-0.113434582948685	0.0131750330328941	-0.149099037051201
-6.39203596115112	-6.41272878646851	-9.83648490905762	-0.113391809165478	0.0131313055753708	-0.14906270802021
-6.39313268661499	-6.41707849502563	-9.84077835083008	-0.113497398793697	0.0131560498848557	-0.149052128195763
-6.3912878036499	-6.41361236572266	-9.84750270843506	-0.113417476415634	0.0131066152825952	-0.148994594812393
-6.38919544219971	-6.41186904907227	-9.84945774078369	-0.113386824727058	0.013058390468359	-0.148941978812218
-6.38867330551147	-6.41338491439819	-9.84574031829834	-0.113325729966164	0.013046964071691	-0.149020999670029
-6.39004039764404	-6.41240310668945	-9.85203266143799	-0.113345645368099	0.0129477446898818	-0.148921027779579
-6.38398838043213	-6.40873050689697	-9.85895442962646	-0.113165996968746	0.0128762004896998	-0.148900210857391
-6.38743925094604	-6.41455173492432	-9.8561840057373	-0.1133002191782	0.0128772314637899	-0.148949548602104
-6.38351488113403	-6.41332340240479	-9.85600757598877	-0.11318514496088	0.0129127372056246	-0.148845285177231
-6.3824257850647	-6.40978002548218	-9.86239147186279	-0.113107845187187	0.0128437811508775	-0.14886400103569
-6.38041687011719	-6.41567659378052	-9.86983299255371	-0.113143220543861	0.012729873880744	-0.148895397782326
-6.38071250915527	-6.41407632827759	-9.86289119720459	-0.113280348479748	0.0128073394298553	-0.148734509944916
-6.37792253494263	-6.41605949401855	-9.87106132507324	-0.113023966550827	0.0127879409119487	-0.148754358291626
-6.37857437133789	-6.41632699966431	-9.87102890014648	-0.113070093095303	0.0126832202076912	-0.148756265640259
-6.37775802612305	-6.41602611541748	-9.86877155303955	-0.113074943423271	0.012760192155838	-0.148664504289627
-6.38034772872925	-6.41835880279541	-9.87693691253662	-0.112970642745495	0.0127686532214284	-0.148683398962021
-6.37904071807861	-6.41443490982056	-9.8734016418457	-0.112992115318775	0.0126920202746987	-0.148698940873146
-6.3736572265625	-6.41869115829468	-9.87330436706543	-0.112999245524406	0.0127144269645214	-0.148628488183022
-6.37583303451538	-6.41912317276001	-9.87326717376709	-0.112954705953598	0.0127209555357695	-0.148600175976753
-6.3792200088501	-6.41790103912354	-9.87604331970215	-0.112942591309547	0.0126237766817212	-0.148594528436661
-6.37587404251099	-6.41695642471313	-9.87584018707275	-0.112918101251125	0.0127213541418314	-0.148549929261208
-6.3720326423645	-6.41916656494141	-9.87780094146729	-0.112864933907986	0.0127503182739019	-0.148534595966339
-6.37857818603516	-6.41909980773926	-9.87322998046875	-0.112766250967979	0.0126974480226636	-0.148468002676964
-6.36804485321045	-6.419677734375	-9.87560844421387	-0.112850852310658	0.0127667281776667	-0.148447200655937
-6.37272882461548	-6.42159223556519	-9.87014389038086	-0.112731426954269	0.0128714572638273	-0.148367390036583
-6.37000179290771	-6.41599225997925	-9.87302398681641	-0.112768575549126	0.0128088546916842	-0.148354291915894
-6.36641120910645	-6.42121171951294	-9.87589836120605	-0.112801671028137	0.0128329936414957	-0.148317366838455
-6.36594295501709	-6.42575836181641	-9.87561511993408	-0.112710818648338	0.0128771886229515	-0.148264333605766
-6.36678075790405	-6.42560052871704	-9.87451934814453	-0.112718611955643	0.0128701329231262	-0.14825539290905
-6.36334991455078	-6.42544984817505	-9.87721347808838	-0.112728998064995	0.0128758028149605	-0.148323997855186
-6.36457252502441	-6.42817640304565	-9.87374782562256	-0.112667299807072	0.0129142086952925	-0.148305952548981
-6.36690044403076	-6.42437267303467	-9.87494564056396	-0.112727485597134	0.0129251629114151	-0.148251637816429
-6.36165046691895	-6.42834663391113	-9.88023471832275	-0.112626783549786	0.0129175819456577	-0.14830282330513
-6.36546659469604	-6.42752122879028	-9.87420749664307	-0.112690463662148	0.0128481164574623	-0.148338541388512
-6.36258935928345	-6.4254298210144	-9.87396049499512	-0.112699307501316	0.0129861813038588	-0.14827598631382
-6.36518478393555	-6.42810535430908	-9.86756134033203	-0.112618364393711	0.0129719525575638	-0.148300513625145
-6.36425256729126	-6.42192077636719	-9.87515640258789	-0.112733863294125	0.0128668956458569	-0.148351639509201
-6.36360645294189	-6.42460107803345	-9.87939071655273	-0.112740255892277	0.012948390096426	-0.148363158106804
-6.36625337600708	-6.42671251296997	-9.87248039245605	-0.112668447196484	0.012991389259696	-0.14832915365696
-6.3667197227478	-6.41867685317993	-9.87899303436279	-0.112574949860573	0.0128732016310096	-0.148385524749756
-6.36205291748047	-6.42410755157471	-9.88014221191406	-0.112723305821419	0.0129434643313289	-0.14841416478157
-6.36446142196655	-6.4247784614563	-9.87805461883545	-0.112647198140621	0.0129928570240736	-0.148446753621101
-6.36465454101563	-6.41991138458252	-9.88226127624512	-0.112622648477554	0.0128666432574391	-0.14845834672451
-6.36474418640137	-6.42145109176636	-9.88225841522217	-0.112665042281151	0.012882923707366	-0.148510754108429
-6.3615345954895	-6.424644947052	-9.88265419006348	-0.112629294395447	0.0129439542070031	-0.148478478193283
-6.3631796836853	-6.42067098617554	-9.87726783752441	-0.112679801881313	0.0129310330376029	-0.148443013429642
-6.36272811889648	-6.41978168487549	-9.88046455383301	-0.112566471099854	0.0130148092284799	-0.148521333932877
-6.36179065704346	-6.42237758636475	-9.87722778320313	-0.11259913444519	0.0129574527963996	-0.148540049791336
-6.3581690788269	-6.41994094848633	-9.88034057617188	-0.112657621502876	0.0130498167127371	-0.14844237267971
-6.36113214492798	-6.42359828948975	-9.87716007232666	-0.112557411193848	0.0130266277119517	-0.148477464914322
-6.3593692779541	-6.42091417312622	-9.8783073425293	-0.112668976187706	0.0130096729844809	-0.148555770516396
-6.35708141326904	-6.42227602005005	-9.87741756439209	-0.112641662359238	0.0131389442831278	-0.148522511124611
-6.36086559295654	-6.42193651199341	-9.86606407165527	-0.112639158964157	0.0132256159558892	-0.148559078574181
-6.36031150817871	-6.42043924331665	-9.87304878234863	-0.112613029778004	0.0131967505440116	-0.148620292544365
-6.35611486434937	-6.42284536361694	-9.86336517333984	-0.112726613879204	0.0132685238495469	-0.148652091622353
-6.35927724838257	-6.42446374893188	-9.87018966674805	-0.112704955041409	0.0134385079145432	-0.148701384663582
-6.36161518096924	-6.42072296142578	-9.86896800994873	-0.112716227769852	0.0133217126131058	-0.148714393377304
-6.35827350616455	-6.42179441452026	-9.86279678344727	-0.11279508471489	0.0134161580353975	-0.148787468671799
-6.35715103149414	-6.42316770553589	-9.86718368530273	-0.112761303782463	0.0134771596640348	-0.148866832256317
-6.35867929458618	-6.42357444763184	-9.86287117004395	-0.112866319715977	0.0135283702984452	-0.148771151900291
-6.35904216766357	-6.42239618301392	-9.86453056335449	-0.112784005701542	0.0135465208441019	-0.14883354306221
-6.35839128494263	-6.42166996002197	-9.85841464996338	-0.112874746322632	0.0134267443791032	-0.148931339383125
-6.3568058013916	-6.42407035827637	-9.86119365692139	-0.112993218004704	0.0136059625074267	-0.148882359266281
-6.35738658905029	-6.42212963104248	-9.85580825805664	-0.112888604402542	0.0136455614119768	-0.148936688899994
-6.36017370223999	-6.42154312133789	-9.85211563110352	-0.112935952842236	0.0136294569820166	-0.148945793509483
-6.35408639907837	-6.42137384414673	-9.85551071166992	-0.113018400967121	0.0136779993772507	-0.149087354540825
-6.35955142974854	-6.4228343963623	-9.8528356552124	-0.112963318824768	0.013760345056653	-0.149057969450951
-6.35911798477173	-6.42084169387817	-9.84809017181396	-0.112952776253223	0.013686453923583	-0.149145483970642
-6.35281801223755	-6.42320919036865	-9.84367275238037	-0.11296621710062	0.0137279750779271	-0.149184897542
-6.3564887046814	-6.4258279800415	-9.85113430023193	-0.112963974475861	0.0137498248368502	-0.149242356419563
-6.3575005531311	-6.42077445983887	-9.84978580474854	-0.113066643476486	0.0137332808226347	-0.149198979139328
-6.36116218566895	-6.42222929000854	-9.84952926635742	-0.112948954105377	0.0137681113556027	-0.149320989847183
-6.35723924636841	-6.42285060882568	-9.84320068359375	-0.112993963062763	0.0137193752452731	-0.149381920695305
-6.35946607589722	-6.42384195327759	-9.8455867767334	-0.113120548427105	0.0137670002877712	-0.149370357394218
-6.36162900924683	-6.42374181747437	-9.84182643890381	-0.113031692802906	0.0138648292049766	-0.149418592453003
-6.36295986175537	-6.42257118225098	-9.84212017059326	-0.113090686500072	0.013657134026289	-0.149490714073181
-6.35845375061035	-6.42319297790527	-9.83830165863037	-0.113133519887924	0.0137257855385542	-0.149514257907867
-6.35955810546875	-6.42368793487549	-9.84096527099609	-0.113065645098686	0.0137035120278597	-0.149561047554016
-6.36763906478882	-6.42272806167603	-9.83899211883545	-0.113087229430676	0.0136660626158118	-0.149608194828033
-6.36112689971924	-6.4217586517334	-9.8385066986084	-0.113079585134983	0.0137218376621604	-0.149650171399117
-6.3660831451416	-6.42611455917358	-9.83518600463867	-0.113113448023796	0.0136976698413491	-0.149696841835976
-6.37144613265991	-6.42314577102661	-9.83426761627197	-0.113174110651016	0.0136952335014939	-0.149705439805984
-6.36653852462769	-6.42236423492432	-9.83688163757324	-0.113077446818352	0.0136236120015383	-0.149770885705948
-6.37187337875366	-6.42612314224243	-9.83977222442627	-0.113135531544685	0.0136248040944338	-0.149839341640472
-6.37490224838257	-6.42143964767456	-9.83418941497803	-0.113224200904369	0.0135749122127891	-0.149845197796822
-6.37809705734253	-6.42515897750854	-9.83533573150635	-0.113122172653675	0.0136479586362839	-0.149933695793152
-6.37657642364502	-6.4263334274292	-9.83951663970947	-0.113226413726807	0.0134761547669768	-0.150072664022446
-6.37826776504517	-6.43002080917358	-9.8305492401123	-0.113221950829029	0.0135941738262773	-0.15000131726265
-6.38671875	-6.42918729782104	-9.8367166519165	-0.113104842603207	0.01363037340343	-0.150148332118988
-6.38684606552124	-6.43067979812622	-9.83168697357178	-0.113179661333561	0.0134530290961266	-0.150281131267548
-6.39152383804321	-6.43245267868042	-9.83522796630859	-0.113203406333923	0.013565163128078	-0.150313794612885
-6.39299297332764	-6.43611907958984	-9.83199214935303	-0.113180637359619	0.0136032737791538	-0.150350391864777
-6.39938592910767	-6.43185949325562	-9.82974052429199	-0.113205716013908	0.0134496940299869	-0.150435701012611
-6.39518451690674	-6.43478488922119	-9.83104133605957	-0.11324255913496	0.013498792424798	-0.150477096438408
-6.40164232254028	-6.43895244598389	-9.83422565460205	-0.113198466598988	0.0134653151035309	-0.150552555918694
-6.40890216827393	-6.43453550338745	-9.83148193359375	-0.113210447132587	0.0133935790508986	-0.150597959756851
-6.40510845184326	-6.43928813934326	-9.83904838562012	-0.113214246928692	0.0133981918916106	-0.150689020752907
-6.41220808029175	-6.44189929962158	-9.83920955657959	-0.11319512873888	0.0133988987654448	-0.150747701525688
-6.41346168518066	-6.44126176834106	-9.83664512634277	-0.113257981836796	0.0133338989689946	-0.150788962841034
-6.42006158828735	-6.4416937828064	-9.83782291412354	-0.113194786012173	0.0134217170998454	-0.150923997163773
-6.41663360595703	-6.44589376449585	-9.83888244628906	-0.113185808062553	0.0132927345111966	-0.151082903146744
-6.42467832565308	-6.44451236724854	-9.84076118469238	-0.113323703408241	0.0132998675107956	-0.151039749383926
-6.42856693267822	-6.44511318206787	-9.8470344543457	-0.113118857145309	0.0133285149931908	-0.15117996931076
-6.43080902099609	-6.44854497909546	-9.84625244140625	-0.113209791481495	0.0131804533302784	-0.151352971792221
-6.43078279495239	-6.44698905944824	-9.8466854095459	-0.11325740814209	0.0133133549243212	-0.151386111974716
-6.43827533721924	-6.4504508972168	-9.84841442108154	-0.113144598901272	0.0132442573085427	-0.151445314288139
-6.43535852432251	-6.44506645202637	-9.85785007476807	-0.11318638920784	0.0131425829604268	-0.151538819074631
-6.43593454360962	-6.44621706008911	-9.86254978179932	-0.113220915198326	0.013248598203063	-0.151594921946526
-6.43805408477783	-6.44608974456787	-9.85792541503906	-0.113210648298264	0.0132398046553135	-0.151674196124077
-6.43780994415283	-6.44077157974243	-9.86469841003418	-0.113095797598362	0.0130881639197469	-0.151777356863022
-6.43761253356934	-6.44119834899902	-9.86733627319336	-0.11326014995575	0.0131312804296613	-0.151786774396896
-6.43861389160156	-6.4431095123291	-9.86555671691895	-0.113139301538467	0.0131063777953386	-0.151854768395424
-6.4378981590271	-6.43509721755981	-9.87634181976318	-0.113092370331287	0.0130051486194134	-0.151927918195724
-6.43406963348389	-6.43823862075806	-9.87633228302002	-0.11317316442728	0.0130676096305251	-0.151986613869667
-6.43982076644897	-6.43776845932007	-9.87723350524902	-0.113076888024807	0.0131010469049215	-0.152018308639526
-6.43950319290161	-6.43559217453003	-9.87961959838867	-0.112982586026192	0.0129999062046409	-0.152101367712021
-6.43386316299438	-6.43584632873535	-9.8836555480957	-0.113090701401234	0.0130679765716195	-0.152103677392006
-6.43745136260986	-6.4371337890625	-9.8800745010376	-0.112965166568756	0.0130725288763642	-0.152120485901833
-6.4405083656311	-6.43462610244751	-9.88441371917725	-0.113001935184002	0.0130293732509017	-0.152185410261154
-6.43084096908569	-6.43452739715576	-9.88978385925293	-0.112967140972614	0.0131026450544596	-0.152252212166786
-6.44032669067383	-6.4381046295166	-9.88584518432617	-0.112839385867119	0.0131479157134891	-0.152257174253464
-6.44015169143677	-6.43714094161987	-9.89507961273193	-0.11291615664959	0.0130736511200666	-0.152310818433762
-6.43537521362305	-6.43660545349121	-9.89282894134521	-0.11296509206295	0.0131230065599084	-0.152373254299164
-6.44090175628662	-6.44254446029663	-9.89192199707031	-0.112843431532383	0.0132200168445706	-0.152406826615334
-6.44105291366577	-6.43737506866455	-9.89279174804688	-0.112756326794624	0.0130775831639767	-0.15243698656559
-6.43737697601318	-6.4373631477356	-9.90117645263672	-0.112862654030323	0.0131627144291997	-0.152515202760696
-6.44207668304443	-6.44044733047485	-9.89408302307129	-0.112783797085285	0.0132544478401542	-0.152542278170586
-6.44286012649536	-6.43697166442871	-9.89137554168701	-0.112745456397533	0.0131714101880789	-0.152523070573807
-6.4379734992981	-6.43680858612061	-9.89652061462402	-0.112686194479465	0.0131581192836165	-0.152602955698967
-6.44353580474854	-6.43874359130859	-9.89335060119629	-0.112822644412518	0.0131647204980254	-0.152646541595459
-6.44056415557861	-6.43844890594482	-9.89709949493408	-0.112749516963959	0.0132049601525068	-0.152654826641083
-6.43737840652466	-6.43599700927734	-9.89814376831055	-0.112645052373409	0.0130730243399739	-0.152643859386444
-6.44501686096191	-6.43548107147217	-9.89628028869629	-0.112727969884872	0.0131585104390979	-0.152669876813889
-6.43368244171143	-6.43152189254761	-9.89661312103271	-0.112662442028522	0.0130812264978886	-0.152698934078217
-6.44123411178589	-6.43572521209717	-9.89422512054443	-0.112635642290115	0.0130742089822888	-0.15262308716774
-6.44263744354248	-6.43247270584106	-9.89777660369873	-0.112638428807259	0.0130068017169833	-0.152687326073647
-6.43563318252563	-6.42892360687256	-9.90070724487305	-0.112677581608295	0.0130442231893539	-0.1527119576931
-6.44183158874512	-6.43664836883545	-9.88959693908691	-0.112646982073784	0.0130518358200788	-0.152709990739822
-6.44232082366943	-6.43300724029541	-9.8953275680542	-0.112555965781212	0.0129499165341258	-0.152721181511879
-6.44106817245483	-6.43424034118652	-9.90754127502441	-0.112585142254829	0.0130109693855047	-0.152767837047577
-6.44483613967896	-6.43696784973145	-9.90102386474609	-0.112650163471699	0.0129652749747038	-0.152806922793388
-6.45300722122192	-6.43341445922852	-9.89914798736572	-0.112590104341507	0.0128953838720918	-0.152836009860039
-6.45094442367554	-6.43702793121338	-9.90357685089111	-0.112479671835899	0.0128498915582895	-0.152901083230972
-6.45461750030518	-6.44118452072144	-9.90469646453857	-0.11268674582243	0.0127752544358373	-0.152999743819237
-6.4577260017395	-6.43864774703979	-9.90491104125977	-0.112635582685471	0.0128896906971931	-0.152980208396912
-6.45679569244385	-6.44091558456421	-9.90459060668945	-0.112568430602551	0.0127598866820335	-0.153023421764374
-6.46630048751831	-6.4404091835022	-9.90264892578125	-0.11263270676136	0.0128084598109126	-0.153159618377686
-6.46255397796631	-6.44443988800049	-9.89370346069336	-0.112592376768589	0.0127693712711334	-0.153173595666885
-6.46746492385864	-6.44690561294556	-9.9036111831665	-0.112645968794823	0.0127537986263633	-0.153179362416267
-6.4724497795105	-6.44618320465088	-9.90556907653809	-0.112664513289928	0.0127398511394858	-0.153260454535484
-6.46863269805908	-6.44430780410767	-9.90029907226563	-0.112766675651073	0.0127785513177514	-0.153330400586128
-6.4736499786377	-6.44825458526611	-9.89506816864014	-0.112774834036827	0.0128687405958772	-0.15338322520256
-6.47915935516357	-6.44600248336792	-9.89880275726318	-0.112737618386745	0.0126916654407978	-0.153438910841942
-6.4705057144165	-6.44791555404663	-9.89466667175293	-0.112905360758305	0.0127887595444918	-0.153443440794945
-6.47672891616821	-6.45250558853149	-9.88860893249512	-0.112882733345032	0.0128342183306813	-0.153513506054878
-6.47913074493408	-6.44801950454712	-9.889479637146	-0.112844452261925	0.0128204170614481	-0.153460621833801
-6.47677612304688	-6.44764089584351	-9.88958549499512	-0.112828612327576	0.0128318946808577	-0.153504624962807
-6.47941017150879	-6.45462703704834	-9.88980770111084	-0.113000608980656	0.0128773134201765	-0.153593257069588
-6.47817659378052	-6.45318746566772	-9.88161659240723	-0.113043494522572	0.013062983751297	-0.153566673398018
-6.47728061676025	-6.45538473129272	-9.8846492767334	-0.112957574427128	0.0129897585138679	-0.1535474807024
-6.48458766937256	-6.4546537399292	-9.88066864013672	-0.113101184368134	0.0131121734157205	-0.153630420565605
-6.47535991668701	-6.45506048202515	-9.8820219039917	-0.113147981464863	0.0132014080882072	-0.153635010123253
-6.47830486297607	-6.45955801010132	-9.87784481048584	-0.113101452589035	0.0132603263482451	-0.153618335723877
-6.48071956634521	-6.45748567581177	-9.8817195892334	-0.113168768584728	0.0132751408964396	-0.153683543205261
-6.46959590911865	-6.45764970779419	-9.87598705291748	-0.113294616341591	0.013365613296628	-0.153696224093437
-6.47224617004395	-6.45638656616211	-9.87427234649658	-0.113213807344437	0.0134558025747538	-0.153664037585258
-6.47309064865112	-6.45526361465454	-9.87700653076172	-0.113228045403957	0.0134183866903186	-0.153624460101128
-6.4626202583313	-6.45149803161621	-9.87543678283691	-0.113271117210388	0.0135356318205595	-0.153615325689316
-6.46370553970337	-6.45619583129883	-9.87471771240234	-0.113250806927681	0.0135668916627765	-0.153623327612877
-6.46351432800293	-6.45127725601196	-9.87466907501221	-0.113266095519066	0.0135682607069612	-0.153523579239845
-6.45745182037354	-6.44723892211914	-9.87999629974365	-0.113250583410263	0.0136427571997046	-0.153552532196045
-6.45703363418579	-6.45107269287109	-9.87358856201172	-0.113390348851681	0.0136107811704278	-0.153531536459923
-6.45118236541748	-6.44762945175171	-9.87451648712158	-0.113338053226471	0.0137270586565137	-0.153457552194595
-6.45340442657471	-6.45027923583984	-9.87409591674805	-0.113268755376339	0.0136627713218331	-0.153467610478401
-6.45559120178223	-6.44793319702148	-9.87828636169434	-0.11334740370512	0.013810021802783	-0.153463214635849
-6.44477033615112	-6.44492149353027	-9.875	-0.113321423530579	0.0139379380270839	-0.153412386775017
-6.44728326797485	-6.4483003616333	-9.86896896362305	-0.113402016460896	0.0138978743925691	-0.153333708643913
-6.44237518310547	-6.44296216964722	-9.87010288238525	-0.113426364958286	0.0138736991211772	-0.153267711400986
-6.43844413757324	-6.44103860855103	-9.86990070343018	-0.113415062427521	0.0139789190143347	-0.153215065598488
-6.44146203994751	-6.44515657424927	-9.85610771179199	-0.11350691318512	0.014098271727562	-0.153135940432549
-6.4335880279541	-6.43945121765137	-9.85686588287354	-0.113487921655178	0.0140911443158984	-0.153047993779182
-6.43341207504272	-6.44150876998901	-9.85227394104004	-0.113438278436661	0.0141524281352758	-0.152971386909485
-6.43383169174194	-6.4395546913147	-9.84549045562744	-0.113562576472759	0.0143012721091509	-0.152934029698372
-6.43162727355957	-6.44117879867554	-9.84230804443359	-0.113611377775669	0.0143003473058343	-0.152817696332932
-6.43042707443237	-6.43989515304565	-9.83868885040283	-0.11354336887598	0.0142753841355443	-0.15275014936924
-6.42904424667358	-6.44150543212891	-9.83820247650146	-0.113602370023727	0.0143660707399249	-0.152763858437538
-6.42652797698975	-6.44192743301392	-9.83027362823486	-0.113706760108471	0.0144864460453391	-0.152650848031044
-6.42574644088745	-6.44409084320068	-9.82941722869873	-0.113605678081512	0.014471267350018	-0.152600795030594
-6.4291410446167	-6.44383430480957	-9.82531929016113	-0.113728135824203	0.0145731866359711	-0.152535632252693
-6.41955280303955	-6.43975973129272	-9.82440090179443	-0.113713294267654	0.0146007249131799	-0.152487352490425
-6.42837715148926	-6.44643545150757	-9.82274150848389	-0.113684333860874	0.0146624185144901	-0.152368232607841
-6.43081903457642	-6.44649982452393	-9.82325172424316	-0.113783679902554	0.0146114528179169	-0.152352437376976
-6.42744302749634	-6.44300842285156	-9.82332611083984	-0.113793939352036	0.0146607244387269	-0.152338847517967
-6.42966938018799	-6.44802904129028	-9.80373096466064	-0.113725803792477	0.0146626932546496	-0.152286902070045
-6.43132400512695	-6.44954824447632	-9.81250286102295	-0.113805517554283	0.0146237034350634	-0.152205526828766
-6.42925834655762	-6.44727993011475	-9.81531810760498	-0.11384292691946	0.0146374981850386	-0.152205362915993
-6.43509769439697	-6.45648670196533	-9.80945014953613	-0.113884903490543	0.0147061087191105	-0.152194827795029
-6.44007968902588	-6.4498462677002	-9.80193328857422	-0.113884828984737	0.0145986927673221	-0.152118489146233
-6.43753242492676	-6.45117521286011	-9.80880260467529	-0.113926894962788	0.0145969465374947	-0.152154311537743
-6.44336795806885	-6.46012735366821	-9.79799175262451	-0.11400630325079	0.0145499669015408	-0.15213169157505
-6.44784593582153	-6.45512056350708	-9.80065155029297	-0.113901272416115	0.0146412970498204	-0.152126342058182
-6.44687986373901	-6.45629358291626	-9.80123615264893	-0.113937735557556	0.0145536223426461	-0.152098134160042
-6.45448684692383	-6.46261072158813	-9.79400825500488	-0.114109240472317	0.0145837087184191	-0.152088761329651
-6.45219707489014	-6.46174764633179	-9.79197120666504	-0.114099659025669	0.0145662287250161	-0.152124032378197
-6.45492172241211	-6.46061849594116	-9.78932285308838	-0.114073224365711	0.0145301707088947	-0.152051165699959
-6.45992040634155	-6.46387338638306	-9.79426956176758	-0.114189878106117	0.0145872719585896	-0.152090027928352
-6.45720529556274	-6.46148252487183	-9.78370571136475	-0.114300049841404	0.0146030439063907	-0.152039915323257
-6.45894002914429	-6.46171951293945	-9.78311061859131	-0.114165514707565	0.0145266344770789	-0.151996746659279
-6.46451044082642	-6.46412992477417	-9.7812032699585	-0.114258036017418	0.0144755532965064	-0.151991605758667
-6.45696449279785	-6.46054840087891	-9.78130340576172	-0.114355303347111	0.0145235368981957	-0.152011409401894
-6.46248817443848	-6.46445655822754	-9.77991390228271	-0.114241898059845	0.0144328102469444	-0.151952669024467
-6.46467399597168	-6.46242952346802	-9.7870979309082	-0.114372938871384	0.0144159803166986	-0.151963472366333
-6.46251821517944	-6.4605073928833	-9.78290748596191	-0.11432971060276	0.014390510506928	-0.151950091123581
-6.46432256698608	-6.46660089492798	-9.78354740142822	-0.114343121647835	0.0143531206995249	-0.151887342333794
-6.46726417541504	-6.46335220336914	-9.7921724319458	-0.114265598356724	0.0143253542482853	-0.151868969202042
-6.46643733978271	-6.46205997467041	-9.79030799865723	-0.114236831665039	0.0142313344404101	-0.151858106255531
-6.46455430984497	-6.46480703353882	-9.78939437866211	-0.11426055431366	0.0140875186771154	-0.151824697852135
-6.47296619415283	-6.46533966064453	-9.79484558105469	-0.114216558635235	0.0140794105827808	-0.151804655790329
-6.47002458572388	-6.46420192718506	-9.80460071563721	-0.114208176732063	0.0140047883614898	-0.151841029524803
-6.47532796859741	-6.46739435195923	-9.80202960968018	-0.114173918962479	0.0138867432251573	-0.151901885867119
-6.47924995422363	-6.46965646743774	-9.80720043182373	-0.114205226302147	0.0138674015179276	-0.151853814721107
-6.4787163734436	-6.46905565261841	-9.81313323974609	-0.114112988114357	0.0137520805001259	-0.151884332299232
-6.48809862136841	-6.47228813171387	-9.81516647338867	-0.114174984395504	0.0136630646884441	-0.151977151632309
-6.48392391204834	-6.47345638275146	-9.81725120544434	-0.114143848419189	0.0136318923905492	-0.152048394083977
-6.49390983581543	-6.47892808914185	-9.82380771636963	-0.114012733101845	0.013516410253942	-0.152068480849266
-6.49976921081543	-6.47665452957153	-9.82446193695068	-0.1141137778759	0.0134675474837422	-0.152173176407814
-6.49791288375854	-6.47804546356201	-9.83488941192627	-0.114048555493355	0.0133708901703358	-0.152238667011261
-6.50565671920776	-6.48189878463745	-9.82922554016113	-0.114019826054573	0.0132760833948851	-0.152265265583992
-6.5087742805481	-6.48119783401489	-9.83497714996338	-0.114114940166473	0.0132069811224937	-0.152324974536896
-6.51048564910889	-6.4810676574707	-9.83769798278809	-0.114058613777161	0.0131408097222447	-0.152416035532951
-6.51636075973511	-6.48380136489868	-9.83815097808838	-0.11421113461256	0.0131043484434485	-0.152467295527458
-6.51771020889282	-6.48067426681519	-9.84170150756836	-0.114132076501846	0.0130510265007615	-0.152478963136673
-6.51797866821289	-6.48314762115479	-9.84171676635742	-0.114053592085838	0.0130087351426482	-0.152468979358673
-6.52218580245972	-6.48455762863159	-9.84869194030762	-0.114156663417816	0.0129407709464431	-0.152527660131454
-6.51778984069824	-6.48091554641724	-9.84175682067871	-0.114215016365051	0.0128904571756721	-0.152560070157051
-6.51769971847534	-6.48358583450317	-9.85044860839844	-0.114027671515942	0.012815510854125	-0.152564465999603
-6.52419185638428	-6.48234510421753	-9.85262489318848	-0.114176400005817	0.0128008918836713	-0.152577638626099
-6.51467943191528	-6.47873973846436	-9.85566520690918	-0.114136777818203	0.0127906035631895	-0.152599766850471
-6.52078723907471	-6.48493385314941	-9.8546142578125	-0.114060319960117	0.0127527676522732	-0.152540072798729
-6.52166557312012	-6.47987222671509	-9.86004161834717	-0.114102214574814	0.0127155818045139	-0.152565389871597
-6.5164852142334	-6.4816722869873	-9.86916542053223	-0.114003755152225	0.0126209789887071	-0.152561232447624
-6.51982116699219	-6.48614072799683	-9.8590784072876	-0.114118218421936	0.0126287173479795	-0.152544423937798
-6.51712846755981	-6.48012971878052	-9.86804580688477	-0.114068605005741	0.0126717211678624	-0.15255868434906
-6.51515817642212	-6.48428106307983	-9.87081146240234	-0.113974757492542	0.0125265754759312	-0.152497634291649
-6.5178599357605	-6.48555278778076	-9.86558055877686	-0.114063628017902	0.0125903524458408	-0.152539074420929
-6.51376342773438	-6.48399066925049	-9.86829280853271	-0.114014320075512	0.0125864604488015	-0.152552723884583
-6.51506567001343	-6.48636627197266	-9.87250423431396	-0.113996207714081	0.0126110836863518	-0.152538076043129
-6.51635122299194	-6.48809576034546	-9.86876392364502	-0.114090643823147	0.0126133197918534	-0.152560114860535
-6.51090049743652	-6.48529005050659	-9.86431694030762	-0.114127561450005	0.0127400225028396	-0.152539670467377
-6.5114164352417	-6.48772954940796	-9.86349964141846	-0.113962955772877	0.0126731973141432	-0.152487874031067
-6.51432037353516	-6.48918962478638	-9.86441612243652	-0.114103861153126	0.0126686627045274	-0.152514144778252
-6.50549030303955	-6.48535871505737	-9.86584663391113	-0.11414909362793	0.0127967828884721	-0.152530908584595
-6.50669765472412	-6.48705196380615	-9.8625602722168	-0.114104993641376	0.0127251278609037	-0.152463659644127
-6.50848293304443	-6.48483180999756	-9.86257457733154	-0.114089161157608	0.0127508705481887	-0.152457877993584
-6.50169992446899	-6.48422145843506	-9.86355972290039	-0.114077784121037	0.0128609426319599	-0.152485936880112
-6.50211477279663	-6.48480606079102	-9.86446857452393	-0.114159315824509	0.0128213139250875	-0.15242138504982
-6.5035400390625	-6.48275804519653	-9.86068916320801	-0.114058770239353	0.0128012346103787	-0.152392327785492
-6.4953408241272	-6.47917699813843	-9.86129570007324	-0.11408656090498	0.0128869414329529	-0.152425661683083
-6.49219608306885	-6.48338937759399	-9.86339855194092	-0.114150278270245	0.0128159467130899	-0.152454182505608
-6.49574995040894	-6.48135709762573	-9.85971832275391	-0.11408618837595	0.0129173034802079	-0.152401357889175
-6.4907054901123	-6.47799921035767	-9.86306190490723	-0.114082805812359	0.0129720522090793	-0.152410238981247
-6.49182081222534	-6.48249864578247	-9.85913467407227	-0.114101223647594	0.0129987634718418	-0.15244260430336
-6.48736047744751	-6.47947835922241	-9.8548412322998	-0.114194020628929	0.0130788460373878	-0.152413204312325
-6.485426902771	-6.47874546051025	-9.85806083679199	-0.114007696509361	0.0130384499207139	-0.152427971363068
-6.4906964302063	-6.47767448425293	-9.85811424255371	-0.114179372787476	0.0130187943577766	-0.152457848191261
-6.48075246810913	-6.47437381744385	-9.85895538330078	-0.114224664866924	0.0130826085805893	-0.15250052511692
-6.48373413085938	-6.48121070861816	-9.84989070892334	-0.114139847457409	0.0132005428895354	-0.152525991201401
-6.48644256591797	-6.47543573379517	-9.84871006011963	-0.114084899425507	0.0131057277321815	-0.152506411075592
-6.47958517074585	-6.47209501266479	-9.8540620803833	-0.114076174795628	0.0131076611578465	-0.152551501989365
-6.48321294784546	-6.4797158241272	-9.84500408172607	-0.11424808204174	0.0131608499214053	-0.152595400810242
-6.48346900939941	-6.47406435012817	-9.84336566925049	-0.11419640481472	0.0132750496268272	-0.152558073401451
-6.48147344589233	-6.47435522079468	-9.84749412536621	-0.114183112978935	0.0131988115608692	-0.152570977807045
-6.48894596099854	-6.47559547424316	-9.84094715118408	-0.114331372082233	0.0133006479591131	-0.152684688568115
-6.4800271987915	-6.47332334518433	-9.84143733978271	-0.114330261945724	0.0133559163659811	-0.15278223156929
-6.48608875274658	-6.47498369216919	-9.84071636199951	-0.114293523132801	0.0133165344595909	-0.152778059244156
-6.48963212966919	-6.47349262237549	-9.84060096740723	-0.114321313798428	0.013342609629035	-0.152896597981453
-6.48215055465698	-6.47256422042847	-9.83316230773926	-0.114491768181324	0.0134314633905888	-0.152971208095551
-6.4864296913147	-6.47386074066162	-9.82512474060059	-0.114332400262356	0.0134126534685493	-0.152997612953186
-6.49238681793213	-6.47237253189087	-9.82986640930176	-0.11439224332571	0.013403239659965	-0.153110951185226
-6.4882755279541	-6.46801376342773	-9.83263683319092	-0.114423595368862	0.0135098779574037	-0.153202563524246
-6.49064493179321	-6.47693586349487	-9.82929706573486	-0.114497020840645	0.0135957524180412	-0.153314307332039
-6.49264717102051	-6.47330713272095	-9.82479572296143	-0.114454217255116	0.0134186865761876	-0.153392866253853
-6.49196434020996	-6.47013282775879	-9.83125686645508	-0.114414177834988	0.0134919378906488	-0.153529524803162
-6.49717712402344	-6.47342586517334	-9.82369518280029	-0.114562302827835	0.013531238771975	-0.153682082891464
-6.49744892120361	-6.47072553634644	-9.82663059234619	-0.114502385258675	0.0135810831561685	-0.153736054897308
-6.501708984375	-6.4720664024353	-9.82797527313232	-0.114461801946163	0.0134935304522514	-0.153809428215027
-6.50616693496704	-6.47188282012939	-9.82781600952148	-0.114536412060261	0.0135515397414565	-0.153959512710571
-6.498610496521	-6.46826219558716	-9.82456111907959	-0.114496767520905	0.0135501502081752	-0.154102325439453
-6.50509595870972	-6.47115659713745	-9.82535266876221	-0.114494532346725	0.0135321645066142	-0.154159337282181
-6.50932931900024	-6.46858358383179	-9.82573318481445	-0.114497393369675	0.013484756462276	-0.154297560453415
-6.50296545028687	-6.46851634979248	-9.82588291168213	-0.114598751068115	0.0135323395952582	-0.154423490166664
-6.51034259796143	-6.47107124328613	-9.82098960876465	-0.114518880844116	0.0135844824835658	-0.154515117406845
-6.51094245910645	-6.46953392028809	-9.81982803344727	-0.114503413438797	0.0134405652061105	-0.154566302895546
-6.51082801818848	-6.46929931640625	-9.82362174987793	-0.114592365920544	0.0135139739140868	-0.154757797718048
-6.51404476165771	-6.47357749938965	-9.81835460662842	-0.114560022950172	0.0134730888530612	-0.154890686273575
-6.5200457572937	-6.46858263015747	-9.81497573852539	-0.114606395363808	0.0134366136044264	-0.154948219656944
-6.51711940765381	-6.46581077575684	-9.821608543396	-0.114456668496132	0.0134674059227109	-0.155120447278023
-6.52137041091919	-6.47303104400635	-9.81635665893555	-0.114619553089142	0.0133726177737117	-0.155274003744125
-6.52708625793457	-6.47150564193726	-9.82072067260742	-0.114553906023502	0.0133576421067119	-0.155336052179337
-6.5232105255127	-6.47039318084717	-9.82373714447021	-0.114592328667641	0.0132438372820616	-0.155473902821541
-6.53206062316895	-6.47245121002197	-9.81798553466797	-0.11464761197567	0.0133704384788871	-0.155677527189255
-6.52985000610352	-6.472008228302	-9.81729125976563	-0.114612810313702	0.0133261466398835	-0.15574486553669
-6.53478384017944	-6.47288846969604	-9.82206153869629	-0.114539220929146	0.0132975932210684	-0.155808627605438
-6.54071760177612	-6.47472429275513	-9.82230949401855	-0.114638984203339	0.0132718365639448	-0.155990660190582
-6.5367283821106	-6.47269201278687	-9.81355285644531	-0.114649303257465	0.0133095681667328	-0.156114622950554
-6.53759479522705	-6.4763240814209	-9.81665229797363	-0.114549815654755	0.0132601745426655	-0.156181856989861
-6.54796123504639	-6.47758197784424	-9.82067966461182	-0.114613428711891	0.0132180210202932	-0.15632176399231
-6.54078769683838	-6.47534942626953	-9.82079410552979	-0.114585071802139	0.0133321434259415	-0.156470611691475
-6.54760122299194	-6.48039865493774	-9.81477928161621	-0.114583060145378	0.0133387679234147	-0.15659761428833
-6.55080127716064	-6.47589683532715	-9.81569862365723	-0.114629745483398	0.0132466610521078	-0.156638398766518
-6.54633045196533	-6.47445869445801	-9.81643772125244	-0.114536203444004	0.0132394395768642	-0.156750530004501
-6.55027866363525	-6.48215579986572	-9.8032693862915	-0.114666618406773	0.0133051695302129	-0.156909629702568
-6.55272912979126	-6.47847127914429	-9.80981826782227	-0.114584267139435	0.0132859461009502	-0.156928300857544
-6.54956722259521	-6.47785091400146	-9.80527877807617	-0.114625804126263	0.0132737616077065	-0.157045051455498
-6.55285978317261	-6.4807391166687	-9.80052757263184	-0.114708170294762	0.0133100058883429	-0.157149136066437
-6.55408334732056	-6.47927665710449	-9.80446147918701	-0.114675536751747	0.0133262183517218	-0.157187640666962
-6.55037784576416	-6.47674798965454	-9.79909992218018	-0.114589765667915	0.0132329137995839	-0.157198935747147
-6.55751943588257	-6.4807562828064	-9.80007457733154	-0.114707142114639	0.0132706938311458	-0.15734489262104
-6.55410242080688	-6.47649908065796	-9.79364585876465	-0.114704750478268	0.0133195063099265	-0.157415360212326
-6.55534267425537	-6.47981786727905	-9.79475498199463	-0.114571936428547	0.0132100787013769	-0.157400831580162
-6.56059408187866	-6.47769546508789	-9.79903507232666	-0.114714294672012	0.0132229551672935	-0.157527327537537
-6.55564737319946	-6.47876453399658	-9.7907657623291	-0.114720396697521	0.0133033376187086	-0.15756431221962
-6.56252717971802	-6.47881507873535	-9.79040241241455	-0.114585906267166	0.0132222296670079	-0.157588258385658
-6.56491804122925	-6.4814977645874	-9.78763675689697	-0.114710457623005	0.0132326073944569	-0.157752737402916
-6.5632004737854	-6.48210144042969	-9.78658485412598	-0.114745698869228	0.0132891293615103	-0.157787293195724
-6.57038593292236	-6.48446846008301	-9.79238224029541	-0.114575803279877	0.0133411958813667	-0.157808616757393
-6.5716986656189	-6.48335456848145	-9.78493022918701	-0.114681832492352	0.0132332779467106	-0.157892927527428
-6.56958818435669	-6.48261404037476	-9.7880916595459	-0.114612877368927	0.0133402030915022	-0.157960295677185
-6.5750617980957	-6.48538589477539	-9.79198360443115	-0.114518538117409	0.0132688982412219	-0.158017322421074
-6.57841157913208	-6.48564529418945	-9.79188919067383	-0.114569924771786	0.0132320811972022	-0.158012524247169
-6.57315111160278	-6.48779582977295	-9.79361248016357	-0.114503026008606	0.0133007783442736	-0.158128038048744
-6.57484245300293	-6.49297904968262	-9.79611110687256	-0.114438496530056	0.0132461078464985	-0.158113330602646
-6.57966089248657	-6.49131536483765	-9.79869365692139	-0.114400044083595	0.0132778212428093	-0.158132895827293
-6.57648944854736	-6.48996067047119	-9.79283332824707	-0.114400759339333	0.0132864816114306	-0.158185124397278
-6.5733642578125	-6.49573659896851	-9.79405879974365	-0.114412218332291	0.0132632032036781	-0.158189117908478
-6.5827751159668	-6.49627876281738	-9.79391193389893	-0.114334866404533	0.0133419316262007	-0.158142805099487
-6.57642412185669	-6.49285221099854	-9.79695606231689	-0.11426105350256	0.0133016556501389	-0.158177644014359
-6.57640552520752	-6.49850463867188	-9.79664516448975	-0.114252790808678	0.013365182094276	-0.158182859420776
-6.57549571990967	-6.49376201629639	-9.79469394683838	-0.114327974617481	0.0133994529023767	-0.158141642808914
-6.57287311553955	-6.49792909622192	-9.79825782775879	-0.114184446632862	0.0133988969027996	-0.158185079693794
-6.57229232788086	-6.50024890899658	-9.7962589263916	-0.114197134971619	0.0133856311440468	-0.158159792423248
-6.57256555557251	-6.49985122680664	-9.79826259613037	-0.114277213811874	0.0134406965225935	-0.15811114013195
-6.57095193862915	-6.49761390686035	-9.79573345184326	-0.11410778015852	0.0134750744327903	-0.158152759075165
-6.56847047805786	-6.50006818771362	-9.79879379272461	-0.114100642502308	0.0133989946916699	-0.158195063471794
-6.56635522842407	-6.50046157836914	-9.80061054229736	-0.114182524383068	0.0133794890716672	-0.158144444227219
-6.56704425811768	-6.49848747253418	-9.80316638946533	-0.114035330712795	0.013485019095242	-0.158199638128281
-6.56609964370728	-6.49959421157837	-9.79805660247803	-0.114093288779259	0.013380816206336	-0.158249393105507
-6.56500959396362	-6.49871778488159	-9.80648708343506	-0.114104971289635	0.0134421037510037	-0.15831059217453
-6.56435251235962	-6.50023889541626	-9.81065845489502	-0.113957814872265	0.0134224286302924	-0.158306241035461
-6.56868457794189	-6.49816656112671	-9.80936050415039	-0.113996222615242	0.0133800348266959	-0.158333584666252
-6.56421947479248	-6.49742412567139	-9.81224155426025	-0.113879419863224	0.0134226409718394	-0.158450722694397
-6.56444549560547	-6.49853563308716	-9.81505298614502	-0.113918699324131	0.0133492043241858	-0.158508345484734
-6.56943035125732	-6.49487781524658	-9.81261348724365	-0.113948367536068	0.0133880795910954	-0.158469662070274
-6.56415414810181	-6.49567365646362	-9.81540107727051	-0.113867796957493	0.0134639721363783	-0.158553406596184
-6.56557416915894	-6.49835014343262	-9.81236934661865	-0.113908939063549	0.0133869061246514	-0.158594951033592
-6.55969381332397	-6.49559640884399	-9.81887435913086	-0.11396049708128	0.0133811514824629	-0.15859392285347
-6.56367588043213	-6.49639987945557	-9.82300090789795	-0.113853611052036	0.0134041346609592	-0.158630266785622
-6.56473922729492	-6.49183177947998	-9.81607151031494	-0.113935485482216	0.0133741525933146	-0.158733263611794
-6.56127452850342	-6.49431943893433	-9.81302070617676	-0.113921143114567	0.0133934011682868	-0.158849090337753
-6.56037759780884	-6.49454069137573	-9.82185459136963	-0.113913409411907	0.0133582735434175	-0.158881306648254
-6.56466960906982	-6.49405145645142	-9.81596088409424	-0.113954789936543	0.0133997220546007	-0.158862620592117
-6.56251335144043	-6.49236869812012	-9.82331943511963	-0.113883122801781	0.0133679350838065	-0.158999562263489
-6.56474876403809	-6.49567604064941	-9.81746864318848	-0.114010378718376	0.0133298011496663	-0.15909343957901
-6.56492853164673	-6.49609661102295	-9.8184700012207	-0.113961756229401	0.013378357514739	-0.15919104218483
-6.56704950332642	-6.49720764160156	-9.8232364654541	-0.11389384418726	0.0133811868727207	-0.159231632947922
-6.56909275054932	-6.49859857559204	-9.8151388168335	-0.114035688340664	0.0133551675826311	-0.159393131732941
-6.56688642501831	-6.49727439880371	-9.82068157196045	-0.113971494138241	0.0133070843294263	-0.159453168511391
-6.57217931747437	-6.50075912475586	-9.82150840759277	-0.113961085677147	0.013302537612617	-0.159530356526375
-6.57638549804688	-6.50025224685669	-9.82218933105469	-0.11403638869524	0.0132953207939863	-0.159650951623917
-6.57321357727051	-6.49841499328613	-9.82393836975098	-0.113997921347618	0.0132779348641634	-0.159762039780617
-6.57389831542969	-6.50204610824585	-9.82417964935303	-0.114090733230114	0.0131809040904045	-0.159892365336418
-6.58475494384766	-6.5016131401062	-9.82496738433838	-0.114044435322285	0.0132500324398279	-0.15992945432663
-6.57971572875977	-6.49861097335815	-9.82876777648926	-0.114094398915768	0.0132027044892311	-0.15998849272728
-6.58852052688599	-6.50288057327271	-9.82595348358154	-0.114120364189148	0.0131535334512591	-0.160131826996803
-6.58572578430176	-6.49877882003784	-9.82491302490234	-0.114164128899574	0.0131419012323022	-0.160264194011688
-6.59218835830688	-6.50619173049927	-9.82136154174805	-0.114211373031139	0.0131272412836552	-0.160368427634239
-6.59814500808716	-6.50396966934204	-9.81907081604004	-0.114186763763428	0.0130016468465328	-0.160417094826698
-6.59966897964478	-6.50252628326416	-9.82199859619141	-0.114267744123936	0.0130081064999104	-0.16058674454689
-6.60531187057495	-6.5090799331665	-9.81451511383057	-0.114296056330204	0.0129991034045815	-0.160763740539551
-6.61099529266357	-6.50620794296265	-9.81496143341064	-0.114259414374828	0.0129855321720243	-0.160773724317551
-6.61483430862427	-6.50520992279053	-9.81839370727539	-0.114261627197266	0.0128636453300714	-0.160963654518127
-6.61616802215576	-6.51072549819946	-9.80993270874023	-0.114407517015934	0.0128309978172183	-0.161058142781258
-6.62168550491333	-6.5103006362915	-9.80929470062256	-0.114461272954941	0.0128363100811839	-0.161153689026833
-6.62709331512451	-6.51274824142456	-9.80878925323486	-0.114319540560246	0.0127365496009588	-0.16124464571476
-6.634352684021	-6.51195573806763	-9.80618953704834	-0.114431463181973	0.012721624225378	-0.161362335085869
-6.63112831115723	-6.5096869468689	-9.80571842193604	-0.114472709596157	0.0126767233014107	-0.161453902721405
-6.64131116867065	-6.51535129547119	-9.80571365356445	-0.114469066262245	0.0126063087955117	-0.161628484725952
-6.64366912841797	-6.50975942611694	-9.8071756362915	-0.114467367529869	0.0124729350209236	-0.161697685718536
-6.64495801925659	-6.51354455947876	-9.81687355041504	-0.114503219723701	0.0124423895031214	-0.161841526627541
-6.65390586853027	-6.51996612548828	-9.81114292144775	-0.114577636122704	0.0124443890526891	-0.161946430802345
-6.65272092819214	-6.51479244232178	-9.80737590789795	-0.114501692354679	0.0124202761799097	-0.162043660879135
-6.66103315353394	-6.51957845687866	-9.80581951141357	-0.114508435130119	0.012290264479816	-0.16214157640934
-6.6633768081665	-6.51911878585815	-9.81246662139893	-0.114568255841732	0.0121776005253196	-0.162197962403297
-6.66139650344849	-6.524742603302	-9.8105525970459	-0.114627845585346	0.0121499029919505	-0.16230134665966
-6.67077732086182	-6.52728700637817	-9.80962562561035	-0.114604651927948	0.0121928816661239	-0.162373766303062
-6.67191743850708	-6.52448511123657	-9.8064022064209	-0.11464948952198	0.0120173757895827	-0.162512183189392
-6.67143535614014	-6.52929496765137	-9.81307220458984	-0.114706590771675	0.0119443908333778	-0.162632241845131
-6.68060111999512	-6.53134632110596	-9.80978393554688	-0.114742934703827	0.012094808742404	-0.162746354937553
-6.67992687225342	-6.52830266952515	-9.80893993377686	-0.114738337695599	0.0119361458346248	-0.162850305438042
-6.68619155883789	-6.53206777572632	-9.81166839599609	-0.114821270108223	0.0119803110137582	-0.162993028759956
-6.68513154983521	-6.53178739547729	-9.81267929077148	-0.114850901067257	0.011903490871191	-0.163110420107841
-6.68726348876953	-6.52919101715088	-9.80528450012207	-0.114912435412407	0.0118616372346878	-0.163207292556763
-6.69111585617065	-6.53258466720581	-9.80788993835449	-0.114930473268032	0.0119129475206137	-0.163348719477654
-6.69044208526611	-6.52922964096069	-9.81198406219482	-0.114926844835281	0.0117144687101245	-0.163455501198769
-6.69146871566772	-6.53070306777954	-9.81221675872803	-0.115140303969383	0.0118833770975471	-0.163502797484398
-6.69242477416992	-6.53252506256104	-9.80536651611328	-0.115043744444847	0.0118367131799459	-0.16363313794136
-6.69353866577148	-6.52692413330078	-9.80611991882324	-0.115058563649654	0.0116963991895318	-0.163817331194878
-6.68818330764771	-6.52570867538452	-9.80795383453369	-0.115286663174629	0.0117551162838936	-0.16383270919323
-6.69309949874878	-6.52662420272827	-9.80907440185547	-0.115219779312611	0.0117717245593667	-0.163896456360817
-6.69418716430664	-6.52016592025757	-9.80706119537354	-0.115250840783119	0.0117020485922694	-0.163929998874664
-6.6916823387146	-6.52022838592529	-9.80383968353271	-0.115216016769409	0.0116397012025118	-0.164031013846397
-6.69147777557373	-6.52164125442505	-9.8080997467041	-0.115385569632053	0.0115698529407382	-0.164140164852142
-6.68755435943604	-6.51731443405151	-9.80463981628418	-0.115308567881584	0.0115389227867126	-0.164119705557823
-6.69315004348755	-6.52084684371948	-9.80529594421387	-0.115322783589363	0.0115010906010866	-0.164247840642929
-6.68990755081177	-6.51263332366943	-9.81242942810059	-0.115303419530392	0.0114159276708961	-0.164298713207245
-6.68916845321655	-6.51639223098755	-9.81084823608398	-0.115459240972996	0.0114417755976319	-0.164387121796608
-6.69068956375122	-6.51504373550415	-9.81367683410645	-0.115423738956451	0.0114374067634344	-0.164398223161697
-6.69165325164795	-6.51064968109131	-9.80817317962646	-0.115389950573444	0.0112887164577842	-0.164519354701042
-6.68978691101074	-6.51502513885498	-9.80862236022949	-0.115486092865467	0.0113423764705658	-0.164651051163673
-6.69154453277588	-6.51756000518799	-9.81427383422852	-0.115444630384445	0.0113254459574819	-0.16474461555481
-6.69312953948975	-6.51572751998901	-9.802490234375	-0.115562289953232	0.0112911080941558	-0.164799511432648
-6.6980152130127	-6.51418161392212	-9.80992603302002	-0.11550685018301	0.0113245574757457	-0.164929404854774
-6.69751596450806	-6.51481533050537	-9.80451393127441	-0.115574955940247	0.0112248985096812	-0.16508361697197
-6.69662570953369	-6.51667928695679	-9.80802154541016	-0.115599051117897	0.0113055072724819	-0.16519670188427
-6.69523668289185	-6.51520252227783	-9.80984401702881	-0.115649588406086	0.011247280985117	-0.165274575352669
-6.70495748519897	-6.51458883285522	-9.80796051025391	-0.115624442696571	0.0112689584493637	-0.165393084287643
-6.69831562042236	-6.51134395599365	-9.81571960449219	-0.115631371736526	0.0112317437306046	-0.165489509701729
-6.70378065109253	-6.51015853881836	-9.81291198730469	-0.115791469812393	0.0112874722108245	-0.165629580616951
-6.69628381729126	-6.51025676727295	-9.80646133422852	-0.115777999162674	0.0113229136914015	-0.165688946843147
-6.6989598274231	-6.50837087631226	-9.80165767669678	-0.115699209272861	0.0112555231899023	-0.165722087025642
-6.70255565643311	-6.50766086578369	-9.79856300354004	-0.11592311412096	0.0112575441598892	-0.165826439857483
-6.69550323486328	-6.5016884803772	-9.79983901977539	-0.115848638117313	0.01123280916363	-0.165944799780846
-6.69973373413086	-6.50371599197388	-9.79144668579102	-0.115876048803329	0.0111729661002755	-0.165991678833961
-6.69885110855103	-6.50187826156616	-9.79643154144287	-0.115898109972477	0.0113002313300967	-0.166040375828743
-6.69511890411377	-6.50046539306641	-9.79412078857422	-0.11585571616888	0.0112237762659788	-0.166144326329231
-6.70181655883789	-6.50345039367676	-9.79051399230957	-0.116021953523159	0.0112195080146194	-0.166226878762245
-6.69394874572754	-6.49553537368774	-9.78871917724609	-0.116035275161266	0.011269386857748	-0.166321158409119
-6.70135974884033	-6.50505685806274	-9.78903007507324	-0.1159987449646	0.0112320901826024	-0.166412100195885
-6.70033311843872	-6.49812793731689	-9.79206085205078	-0.115979433059692	0.0111452173441648	-0.166476413607597
-6.69947910308838	-6.49926328659058	-9.79022598266602	-0.115943573415279	0.011127907782793	-0.166528016328812
-6.70531940460205	-6.50336694717407	-9.79132270812988	-0.116126298904419	0.0112214190885425	-0.166639924049377
-6.70111656188965	-6.50046396255493	-9.79202842712402	-0.116020992398262	0.0111799323931336	-0.166696712374687
-6.70441436767578	-6.50747013092041	-9.78453063964844	-0.116039931774139	0.0111162466928363	-0.166826695203781
-6.70786142349243	-6.50094175338745	-9.79594421386719	-0.115999579429626	0.0110170459374785	-0.166960954666138
-6.70508241653442	-6.50405168533325	-9.79514408111572	-0.116101391613483	0.011055201292038	-0.167094141244888
-6.71564865112305	-6.50773763656616	-9.79847717285156	-0.116065114736557	0.0110490694642067	-0.167164981365204
-6.71806001663208	-6.49971389770508	-9.79904270172119	-0.116087310016155	0.0108869541436434	-0.167350396513939
-6.71888399124146	-6.50265264511108	-9.79498672485352	-0.116002731025219	0.0107907187193632	-0.167507082223892
-6.72653341293335	-6.50189590454102	-9.8088846206665	-0.11611171066761	0.0108008040115237	-0.167650118470192
-6.7259669303894	-6.49907875061035	-9.80291938781738	-0.116142436861992	0.010668839327991	-0.167796343564987
-6.73619413375854	-6.50297784805298	-9.80445289611816	-0.116092376410961	0.0106015140190721	-0.167948544025421
-6.73602819442749	-6.49904251098633	-9.8117847442627	-0.116161450743675	0.0103391287848353	-0.168117046356201
-6.73919105529785	-6.49800109863281	-9.80700302124023	-0.116246439516544	0.0102554215118289	-0.168295353651047
-6.74888181686401	-6.49934482574463	-9.81160831451416	-0.116155460476875	0.0102278320118785	-0.168443381786346
-6.75074338912964	-6.49367570877075	-9.81939315795898	-0.116238966584206	0.0099944369867444	-0.168644636869431
-6.7526216506958	-6.49815368652344	-9.819016456604	-0.11616238206625	0.00985812302678823	-0.168867453932762
-6.76028490066528	-6.49688673019409	-9.82319927215576	-0.116206265985966	0.00965364184230566	-0.169029057025909
-6.76108646392822	-6.49529600143433	-9.82833194732666	-0.116407014429569	0.00950033962726593	-0.169128030538559
-6.77146816253662	-6.49535131454468	-9.82654666900635	-0.116208299994469	0.00940069556236267	-0.169375762343407
-6.77522134780884	-6.4926586151123	-9.82692241668701	-0.116331562399864	0.00916504207998514	-0.169558808207512
-6.7752890586853	-6.49485301971436	-9.84005451202393	-0.116273052990437	0.00897820293903351	-0.169757470488548
-6.78322505950928	-6.49912214279175	-9.8351469039917	-0.116307280957699	0.00874835066497326	-0.169907003641129
-6.79391956329346	-6.49509572982788	-9.8441047668457	-0.116259641945362	0.00870349258184433	-0.170077532529831
-6.79292583465576	-6.496497631073	-9.85103034973145	-0.116215147078037	0.00846241600811481	-0.170253902673721
-6.80770301818848	-6.49950504302979	-9.85221672058105	-0.116362057626247	0.00830195657908916	-0.170459002256393
-6.80392980575562	-6.49833917617798	-9.85577869415283	-0.116346046328545	0.00823494140058756	-0.17066153883934
-6.81234121322632	-6.50543975830078	-9.8555908203125	-0.116362512111664	0.0080465404316783	-0.170858770608902
-6.81941795349121	-6.50138187408447	-9.86236953735352	-0.116282038390636	0.00784165132790804	-0.171082362532616
-6.81984233856201	-6.50283575057983	-9.86969089508057	-0.116249836981297	0.00765759730711579	-0.171267330646515
-6.82725429534912	-6.50806713104248	-9.87696075439453	-0.116396717727184	0.00745298294350505	-0.171490043401718
-6.8264307975769	-6.50427007675171	-9.88705253601074	-0.116281904280186	0.00730151124298573	-0.171696349978447
-6.83300733566284	-6.50831699371338	-9.88798904418945	-0.116258054971695	0.00714081805199385	-0.171850353479385
-6.84219741821289	-6.50395441055298	-9.89606189727783	-0.116357989609241	0.00696701789274812	-0.172059670090675
-6.83515644073486	-6.50094604492188	-9.90436172485352	-0.116305232048035	0.00686962762847543	-0.172194302082062
-6.84468507766724	-6.50836277008057	-9.90364551544189	-0.116357378661633	0.00682279793545604	-0.172373101115227
-6.8400444984436	-6.50024795532227	-9.90528774261475	-0.116302192211151	0.00665871147066355	-0.172432690858841
-6.84257698059082	-6.50560092926025	-9.90803527832031	-0.116339921951294	0.00664958171546459	-0.172534093260765
-6.84195899963379	-6.5008864402771	-9.91053771972656	-0.116274446249008	0.00647355057299137	-0.172678545117378
-6.84164333343506	-6.49825859069824	-9.9095516204834	-0.116380371153355	0.00653375126421452	-0.17278641462326
-6.84234476089478	-6.49780941009521	-9.91583061218262	-0.116253390908241	0.00653052609413862	-0.172930687665939
-6.84570264816284	-6.49461078643799	-9.91887283325195	-0.116295598447323	0.00638414500281215	-0.173139631748199
-6.84201717376709	-6.49540185928345	-9.91634750366211	-0.116323858499527	0.00633088126778603	-0.17332461476326
-6.84155464172363	-6.49790668487549	-9.92593383789063	-0.116297475993633	0.00616033282130957	-0.173449456691742
-6.84294319152832	-6.49953746795654	-9.91935253143311	-0.11643997579813	0.00615066895261407	-0.173454999923706
-6.84373903274536	-6.49628019332886	-9.92396450042725	-0.116354808211327	0.00603251717984676	-0.173607811331749
-6.84430551528931	-6.49725866317749	-9.92418479919434	-0.11644521355629	0.0059567503631115	-0.173683494329453
-6.84166765213013	-6.4946665763855	-9.92636489868164	-0.116435512900352	0.00588220730423927	-0.173803299665451
-6.84563159942627	-6.49593162536621	-9.93307113647461	-0.116470985114574	0.00577162206172943	-0.173931792378426
-6.83818960189819	-6.49333333969116	-9.93186378479004	-0.116451613605022	0.00574959302321076	-0.174028351902962
-6.84253311157227	-6.49296855926514	-9.94163036346436	-0.116428829729557	0.00560529297217727	-0.174145504832268
-6.84546184539795	-6.48991250991821	-9.93754386901855	-0.116393230855465	0.00559138739481568	-0.174261689186096
-6.83704900741577	-6.48717832565308	-9.94789218902588	-0.116412296891212	0.00547653390094638	-0.174359261989594
-6.84163522720337	-6.48621225357056	-9.94887065887451	-0.116485483944416	0.00548426434397697	-0.174546867609024
-6.83802270889282	-6.48540306091309	-9.95303153991699	-0.116506896913052	0.00543596781790257	-0.174579262733459
-6.83834648132324	-6.48639392852783	-9.94649410247803	-0.116411320865154	0.00537375826388597	-0.17459774017334
-6.83948564529419	-6.47876358032227	-9.95635223388672	-0.116441532969475	0.00521356612443924	-0.174683794379234
-6.82784557342529	-6.47988796234131	-9.95930290222168	-0.116520598530769	0.00521379616111517	-0.174760088324547
-6.83369636535645	-6.48339986801147	-9.95436954498291	-0.116476938128471	0.00524784112349153	-0.174839615821838
-6.82663297653198	-6.4758768081665	-9.9565372467041	-0.116496562957764	0.00517180329188704	-0.174851447343826
-6.82871389389038	-6.48241376876831	-9.95019721984863	-0.116529062390327	0.00523362960666418	-0.174889922142029
-6.82439994812012	-6.47310066223145	-9.95948123931885	-0.116427481174469	0.00501898024231195	-0.1750178784132
-6.8208794593811	-6.47339630126953	-9.95662498474121	-0.116556525230408	0.00510806124657393	-0.175025388598442
-6.82174158096313	-6.47551822662354	-9.95990753173828	-0.1164525821805	0.00518268905580044	-0.175062611699104
-6.81906509399414	-6.47250604629517	-9.96412944793701	-0.116474159061909	0.0051602516323328	-0.175127938389778
-6.81481170654297	-6.47217607498169	-9.96340560913086	-0.116453677415848	0.00520936073735356	-0.175174117088318
-6.81024408340454	-6.46967887878418	-9.95786380767822	-0.116506889462471	0.00516663724556565	-0.175306499004364
-6.80774354934692	-6.47164058685303	-9.96301364898682	-0.116475932300091	0.0051725972443819	-0.175297513604164
-6.80390024185181	-6.47156095504761	-9.96589946746826	-0.116452753543854	0.00514278467744589	-0.175317525863647
-6.80467796325684	-6.46903324127197	-9.96805667877197	-0.116503827273846	0.00527170533314347	-0.175358399748802
-6.79880571365356	-6.46857929229736	-9.96853065490723	-0.116393521428108	0.0051336158066988	-0.175398170948029
-6.80228710174561	-6.466712474823	-9.97295951843262	-0.116504564881325	0.00521858735010028	-0.175448328256607
-6.79189968109131	-6.46297264099121	-9.97498798370361	-0.116455867886543	0.00523204263299704	-0.175502479076385
-6.7955002784729	-6.46756935119629	-9.97775840759277	-0.116458535194397	0.00522824423387647	-0.175599455833435
-6.79293489456177	-6.46334457397461	-9.97555732727051	-0.116457916796207	0.0051906737498939	-0.175626859068871
-6.78659152984619	-6.46259355545044	-9.97702598571777	-0.116399064660072	0.00519940257072449	-0.175654888153076
-6.78895711898804	-6.46147537231445	-9.97993850708008	-0.116334244608879	0.005187654402107	-0.175724565982819
-6.7854175567627	-6.46281051635742	-9.98331165313721	-0.116437993943691	0.00522032799199224	-0.175739914178848
-6.79130220413208	-6.46450710296631	-9.9829044342041	-0.116353929042816	0.00528551684692502	-0.175797581672668
-6.78162574768066	-6.45849370956421	-9.98392391204834	-0.116337507963181	0.00517653720453382	-0.175879627466202
-6.78859329223633	-6.4656081199646	-9.98742389678955	-0.116319343447685	0.00527355959638953	-0.175949677824974
-6.78543329238892	-6.46270322799683	-9.99315547943115	-0.116326309740543	0.00523597514256835	-0.176006898283958
-6.78522539138794	-6.46317958831787	-9.98636341094971	-0.116299815475941	0.00535129150375724	-0.176053538918495
-6.78667449951172	-6.46341609954834	-9.99330711364746	-0.116267330944538	0.00535946665331721	-0.176129385828972
-6.78868055343628	-6.46151065826416	-9.98880481719971	-0.116377964615822	0.00529981683939695	-0.176184102892876
-6.78645467758179	-6.46738624572754	-9.99001312255859	-0.116235464811325	0.00539284618571401	-0.176268398761749
-6.78809785842896	-6.46764993667603	-9.98558712005615	-0.116287238895893	0.00520885456353426	-0.176352888345718
-6.7911319732666	-6.46576499938965	-9.98956680297852	-0.116219289600849	0.00536422617733479	-0.176438674330711
-6.79094791412354	-6.47019958496094	-9.99108791351318	-0.116224832832813	0.00525058060884476	-0.17650443315506
-6.80270195007324	-6.47014045715332	-9.99435901641846	-0.11626847833395	0.00530103407800198	-0.176550567150116
-6.7981915473938	-6.47077894210815	-9.99936199188232	-0.116241134703159	0.00524916918948293	-0.17671762406826
-6.80572843551636	-6.47530841827393	-9.9991455078125	-0.116275295615196	0.0052031478844583	-0.176879808306694
-6.80468463897705	-6.47282600402832	-9.99797439575195	-0.116262778639793	0.00523805106058717	-0.176920086145401
-6.81320238113403	-6.47829914093018	-10.0043840408325	-0.116234339773655	0.00520009640604258	-0.177058428525925
-6.81580448150635	-6.48164653778076	-10.0021524429321	-0.11616986989975	0.00518819130957127	-0.177185580134392
-6.81993198394775	-6.48386335372925	-10.0025281906128	-0.116244181990623	0.00513053871691227	-0.177263513207436
-6.82583951950073	-6.48356342315674	-10.0031719207764	-0.116222538053989	0.00521504366770387	-0.177323669195175
-6.82333564758301	-6.48415231704712	-10.0086460113525	-0.116204977035522	0.00510381441563368	-0.177377104759216
-6.83487701416016	-6.48960208892822	-10.0056591033936	-0.116233438253403	0.00517074717208743	-0.177445039153099
-6.83295965194702	-6.48854160308838	-10.0136232376099	-0.116134136915207	0.00511935073882341	-0.177543416619301
-6.83320903778076	-6.4886269569397	-10.0115776062012	-0.116128712892532	0.00509498780593276	-0.17761404812336
-6.83528518676758	-6.4916820526123	-10.0100297927856	-0.116184271872044	0.0050670187920332	-0.177673399448395
-6.83336734771729	-6.49144220352173	-10.0151205062866	-0.116220489144325	0.00510989408940077	-0.177644789218903
-6.83387756347656	-6.49342489242554	-10.020414352417	-0.116060711443424	0.00512866117060184	-0.177698105573654
-6.83743619918823	-6.48993492126465	-10.0176343917847	-0.116076111793518	0.00506273377686739	-0.177690893411636
-6.83204460144043	-6.49047613143921	-10.0167398452759	-0.116036757826805	0.00512175355106592	-0.177760794758797
-6.82941770553589	-6.49133491516113	-10.0250053405762	-0.11600486934185	0.00494532659649849	-0.177804574370384
-6.82871103286743	-6.49247550964355	-10.0246877670288	-0.116021312773228	0.00507979746907949	-0.177761033177376
-6.82674551010132	-6.49307441711426	-10.0337581634521	-0.115908548235893	0.00499345501884818	-0.177724167704582
-6.82629823684692	-6.49144172668457	-10.029070854187	-0.115960597991943	0.00493624387308955	-0.177739873528481
-6.8198618888855	-6.48763799667358	-10.0391712188721	-0.115790508687496	0.00500389793887734	-0.177714675664902
-6.82174634933472	-6.49311828613281	-10.039381980896	-0.11585208773613	0.00491404486820102	-0.177668392658234
-6.81707382202148	-6.49123191833496	-10.0411758422852	-0.115786552429199	0.00502391485497355	-0.177627265453339
-6.8175835609436	-6.49413299560547	-10.0365409851074	-0.11571904271841	0.0050109401345253	-0.177512601017952
-6.81763124465942	-6.49331283569336	-10.0471019744873	-0.115643545985222	0.00493511743843555	-0.177500694990158
-6.81003713607788	-6.49197196960449	-10.0492973327637	-0.115608684718609	0.00493751373142004	-0.17741833627224
-6.81277370452881	-6.49746704101563	-10.0475845336914	-0.115671716630459	0.00503972545266151	-0.17741259932518
-6.80826997756958	-6.49027872085571	-10.0491056442261	-0.115481205284595	0.00501115527004004	-0.177315980195999
-6.80773401260376	-6.49272012710571	-10.0486974716187	-0.115457311272621	0.00501661607995629	-0.177174955606461
-6.802894115448	-6.49121713638306	-10.0523691177368	-0.115420214831829	0.00500683160498738	-0.177100643515587
-6.79708909988403	-6.49261617660522	-10.0467138290405	-0.115467049181461	0.00505237793549895	-0.177020788192749
-6.80149364471436	-6.49428606033325	-10.0473413467407	-0.115431129932404	0.00512392399832606	-0.176896199584007
-6.79654407501221	-6.48930597305298	-10.0513134002686	-0.115396827459335	0.00514299143105745	-0.176848247647285
-6.79451942443848	-6.48995733261108	-10.0485239028931	-0.115324348211288	0.00510104559361935	-0.176771908998489
-6.79284048080444	-6.48893308639526	-10.0459585189819	-0.115359582006931	0.00514972396194935	-0.176772698760033
-6.78840112686157	-6.48752403259277	-10.0455293655396	-0.11540511995554	0.00523504847660661	-0.176575899124146
-6.78757190704346	-6.48896646499634	-10.0475225448608	-0.115285083651543	0.0052274432964623	-0.176556825637817
-6.78883647918701	-6.48466634750366	-10.0435934066772	-0.115272328257561	0.00520525453612208	-0.176435768604279
-6.78011608123779	-6.48728370666504	-10.0376949310303	-0.115270249545574	0.00529180420562625	-0.176461756229401
-6.78046798706055	-6.48595523834229	-10.043830871582	-0.115237347781658	0.00524974428117275	-0.176363334059715
-6.7824821472168	-6.4813928604126	-10.0402345657349	-0.115327022969723	0.00529359467327595	-0.176250234246254
-6.77799701690674	-6.47996759414673	-10.0439653396606	-0.115183927118778	0.00535107823088765	-0.176166385412216
-6.77961874008179	-6.48147344589233	-10.0307149887085	-0.115285590291023	0.00532328430563211	-0.176112473011017
-6.77286672592163	-6.4767599105835	-10.0312986373901	-0.11523924022913	0.00543740950524807	-0.176080211997032
-6.77252864837646	-6.47982501983643	-10.0310974121094	-0.1153314858675	0.00538136623799801	-0.176014363765717
-6.77105855941772	-6.47782611846924	-10.0325489044189	-0.115339793264866	0.00547187076881528	-0.175951734185219
-6.76841020584106	-6.47812223434448	-10.0230617523193	-0.115302659571171	0.00549710728228092	-0.175846695899963
-6.77094745635986	-6.47589731216431	-10.0213260650635	-0.11532635986805	0.00554715376347303	-0.175847291946411
-6.76208925247192	-6.4740161895752	-10.0258436203003	-0.115383692085743	0.00554631697013974	-0.175781965255737
-6.76833581924438	-6.47885465621948	-10.0187606811523	-0.115395538508892	0.00562754319980741	-0.175750255584717
-6.76040601730347	-6.47270345687866	-10.0146627426147	-0.115353047847748	0.00561710773035884	-0.175690278410912
-6.76430988311768	-6.47767639160156	-10.0134963989258	-0.115366727113724	0.00564206158742309	-0.175739005208015
-6.76318025588989	-6.47332859039307	-10.0201177597046	-0.115415796637535	0.00558971473947167	-0.175682500004768
-6.75689888000488	-6.47322463989258	-10.0156621932983	-0.115421831607819	0.00568458298221231	-0.175659894943237
-6.75870704650879	-6.4737377166748	-10.0141687393188	-0.115359902381897	0.00570554239675403	-0.175651282072067
-6.75816059112549	-6.47047805786133	-10.0054597854614	-0.115472927689552	0.0056982128880918	-0.175554975867271
-6.75688028335571	-6.47061920166016	-10.0077066421509	-0.115435570478439	0.00577074335888028	-0.175614029169083
-6.75610637664795	-6.46751832962036	-10.0022411346436	-0.115442626178265	0.0056445118971169	-0.175625458359718
-6.75768518447876	-6.46609497070313	-10.0053339004517	-0.115513928234577	0.00575014343485236	-0.175594747066498
-6.75349855422974	-6.46789455413818	-10.011417388916	-0.115519307553768	0.00568734062835574	-0.175641193985939
-6.75819540023804	-6.46796226501465	-10.0094270706177	-0.115486517548561	0.00564069347456098	-0.17561449110508
-6.75760412216187	-6.46564483642578	-10.0115079879761	-0.11541286110878	0.00558301014825702	-0.175639063119888
-6.76035261154175	-6.46459245681763	-10.0090436935425	-0.115598775446415	0.00563214207068086	-0.175701051950455
-6.758056640625	-6.46163320541382	-10.0136165618896	-0.115449599921703	0.00560053810477257	-0.175761282444
-6.76339721679688	-6.46390295028687	-10.0088424682617	-0.11549599468708	0.00552312191575766	-0.175820022821426
-6.76499223709106	-6.46081638336182	-10.0100536346436	-0.115441709756851	0.00547472294420004	-0.175862312316895
-6.76104211807251	-6.46263265609741	-10.0124454498291	-0.115508124232292	0.00540772406384349	-0.175911426544189
-6.77253818511963	-6.4658260345459	-10.011622428894	-0.115671180188656	0.00548028852790594	-0.176060378551483
-6.76595449447632	-6.45995187759399	-10.0112390518188	-0.115602284669876	0.00544642191380262	-0.176059260964394
-6.77459716796875	-6.46599006652832	-10.009635925293	-0.115585900843143	0.005422277841717	-0.176140382885933
-6.77464437484741	-6.46074771881104	-10.0147638320923	-0.11555602401495	0.00523024657741189	-0.176183760166168
-6.77579879760742	-6.46665525436401	-10.0167951583862	-0.115609839558601	0.00528742233291268	-0.176239356398582
-6.77939510345459	-6.46374225616455	-10.0164699554443	-0.115616545081139	0.00520626595243812	-0.176311835646629
-6.77776908874512	-6.4585223197937	-10.019513130188	-0.115738674998283	0.00524355610832572	-0.176347956061363
-6.78361177444458	-6.46275997161865	-10.0157604217529	-0.115573152899742	0.00517169386148453	-0.176427468657494
-6.78486156463623	-6.45605611801147	-10.0181894302368	-0.115642219781876	0.00509921833872795	-0.176443621516228
-6.78257942199707	-6.45856904983521	-10.0195407867432	-0.11569731682539	0.00510138366371393	-0.176545217633247
-6.78473281860352	-6.4580545425415	-10.0207509994507	-0.115653820335865	0.00501898629590869	-0.176631987094879
-6.78441572189331	-6.45807313919067	-10.026759147644	-0.11568121612072	0.00497423391789198	-0.176655381917953
-6.78450202941895	-6.45738458633423	-10.0273876190186	-0.11573551595211	0.00498113501816988	-0.176674008369446
-6.78843975067139	-6.45577716827393	-10.0245161056519	-0.115703716874123	0.00491611240431666	-0.176762536168098
-6.78332090377808	-6.4560751914978	-10.0274171829224	-0.115716643631458	0.00485343439504504	-0.176805004477501
-6.78515768051147	-6.4554762840271	-10.0296125411987	-0.115754842758179	0.00475259171798825	-0.176872923970222
-6.77949380874634	-6.45185232162476	-10.038402557373	-0.11576858907938	0.00475453864783049	-0.176954746246338
-6.78329277038574	-6.45581293106079	-10.0424880981445	-0.115635432302952	0.00468199932947755	-0.176966950297356
-6.78602409362793	-6.45206117630005	-10.0363149642944	-0.115696035325527	0.00463425973430276	-0.177004337310791
-6.78232097625732	-6.45102071762085	-10.0492115020752	-0.115609385073185	0.00453852722421288	-0.177092909812927
-6.78542852401733	-6.45319747924805	-10.0429134368896	-0.115720525383949	0.00448302878066897	-0.177151381969452
-6.78156137466431	-6.45064544677734	-10.0481882095337	-0.115711107850075	0.00443458883091807	-0.177171558141708
-6.78526210784912	-6.45345735549927	-10.0494031906128	-0.115713149309158	0.00448642717674375	-0.177205383777618
-6.78414440155029	-6.44984149932861	-10.0482845306396	-0.115692749619484	0.00430177338421345	-0.177233204245567
-6.78612279891968	-6.45017385482788	-10.0517358779907	-0.115749076008797	0.0043062437325716	-0.177321285009384
-6.7858452796936	-6.44796657562256	-10.0542268753052	-0.115743018686771	0.00422718841582537	-0.177381172776222
-6.78565359115601	-6.44890832901001	-10.0491857528687	-0.115848623216152	0.0041958149522543	-0.177364736795425
-6.79098796844482	-6.45037889480591	-10.0492486953735	-0.115812689065933	0.004254718311131	-0.177478104829788
-6.78876399993896	-6.44787073135376	-10.0465898513794	-0.115841962397099	0.00411343295127153	-0.17751581966877
-6.78789520263672	-6.44887924194336	-10.0446310043335	-0.115772746503353	0.00415857369080186	-0.177624106407166
-6.79166507720947	-6.45065450668335	-10.0428447723389	-0.115865185856819	0.00399718666449189	-0.177670195698738
-6.78833770751953	-6.44715261459351	-10.0461368560791	-0.115911826491356	0.0040160259231925	-0.177685037255287
-6.79271268844604	-6.45109415054321	-10.0478610992432	-0.115827776491642	0.00399251561611891	-0.177738651633263
-6.79687547683716	-6.44977474212646	-10.0472059249878	-0.115879401564598	0.00392315024510026	-0.177779346704483
-6.79028558731079	-6.44817590713501	-10.0501480102539	-0.115886189043522	0.00393036706373096	-0.177819266915321
-6.79721355438232	-6.45253992080688	-10.0488348007202	-0.115869551897049	0.00376956793479621	-0.177898064255714
-6.79718971252441	-6.45122957229614	-10.0484285354614	-0.115799799561501	0.00397504167631269	-0.177879095077515
-6.79932975769043	-6.44901466369629	-10.0553178787231	-0.115660436451435	0.00376192829571664	-0.177950009703636
-6.80117082595825	-6.45283079147339	-10.0541105270386	-0.11571042984724	0.00370403239503503	-0.177939608693123
-6.79900121688843	-6.45051002502441	-10.0533390045166	-0.11572939902544	0.00369880232028663	-0.177963316440582
-6.80032253265381	-6.45424318313599	-10.052677154541	-0.115749306976795	0.00366381905041635	-0.178022623062134
-6.79910469055176	-6.45346212387085	-10.0559463500977	-0.115687184035778	0.00362973148003221	-0.177997186779976
-6.80532646179199	-6.45713090896606	-10.0562562942505	-0.115652821958065	0.00366580463014543	-0.178006216883659
-6.80233192443848	-6.45650959014893	-10.0594215393066	-0.115585900843143	0.00353348138742149	-0.178035408258438
-6.80149698257446	-6.45700168609619	-10.0546932220459	-0.115589238703251	0.00356704345904291	-0.178022921085358
-6.80804061889648	-6.45912981033325	-10.0597066879272	-0.115586318075657	0.00365642551332712	-0.178039357066154
-6.80349111557007	-6.45573043823242	-10.0581693649292	-0.115535706281662	0.00357538810931146	-0.178033158183098
-6.80626487731934	-6.46000862121582	-10.0594053268433	-0.115454271435738	0.00359929981641471	-0.178033798933029
-6.80675458908081	-6.45698070526123	-10.0519733428955	-0.115448847413063	0.00348033802583814	-0.178019627928734
-6.80068492889404	-6.45716762542725	-10.0538120269775	-0.115404292941093	0.0035242463927716	-0.178033724427223
-6.80272674560547	-6.45993995666504	-10.056941986084	-0.115359514951706	0.00343629671260715	-0.177987664937973
-6.80471992492676	-6.46094179153442	-10.056191444397	-0.115339882671833	0.00351063860580325	-0.177934616804123
-6.8052396774292	-6.45852184295654	-10.0566730499268	-0.115233823657036	0.00342523469589651	-0.177863910794258
-6.80691003799438	-6.45966148376465	-10.0678081512451	-0.115202993154526	0.00346870487555861	-0.17789126932621
-6.8020281791687	-6.45825910568237	-10.069652557373	-0.115117743611336	0.00342530524358153	-0.177858665585518
-6.81233215332031	-6.46163511276245	-10.0652618408203	-0.115162074565887	0.00349300773814321	-0.177801489830017
-6.80045032501221	-6.45787334442139	-10.0638723373413	-0.115046076476574	0.00345191033557057	-0.177788406610489
-6.80685997009277	-6.46748018264771	-10.0649108886719	-0.114957936108112	0.00344995711930096	-0.17773811519146
-6.8036093711853	-6.45920372009277	-10.0643835067749	-0.114870548248291	0.00342133664526045	-0.177612513303757
-6.80362415313721	-6.46353197097778	-10.0691766738892	-0.11481200158596	0.00351657555438578	-0.17754602432251
-6.80356121063232	-6.46475458145142	-10.0693645477295	-0.114766605198383	0.00351380929350853	-0.177510201931
-6.80186939239502	-6.46255970001221	-10.0685634613037	-0.114821888506413	0.00354973506182432	-0.17737589776516
-6.79980993270874	-6.46594381332397	-10.0737714767456	-0.114634744822979	0.00368998292833567	-0.177351459860802
-6.80040788650513	-6.46255111694336	-10.0653285980225	-0.114639066159725	0.00361210736446083	-0.177222847938538
-6.79702281951904	-6.46559810638428	-10.0574941635132	-0.11446987092495	0.00382458581589162	-0.177208229899406
-6.79527235031128	-6.46566247940063	-10.0584716796875	-0.114571087062359	0.00377773260697722	-0.177179142832756
-6.78995180130005	-6.46755456924438	-10.0624399185181	-0.114495001733303	0.0038608864415437	-0.177030220627785
-6.78729915618896	-6.46773719787598	-10.0568208694458	-0.114393502473831	0.00395282451063395	-0.176902517676353
-6.78898048400879	-6.4668116569519	-10.0527496337891	-0.114381894469261	0.00412127003073692	-0.176747977733612
-6.77966022491455	-6.46365356445313	-10.0590400695801	-0.114319749176502	0.00417998852208257	-0.176635831594467
-6.78272342681885	-6.46735572814941	-10.0550632476807	-0.114375501871109	0.00432943413034081	-0.176510900259018
-6.76949596405029	-6.46262216567993	-10.0502786636353	-0.114273704588413	0.00448161549866199	-0.176360115408897
-6.77128839492798	-6.46940422058105	-10.0417232513428	-0.11417256295681	0.0045477170497179	-0.17624668776989
-6.7676944732666	-6.46345806121826	-10.0425128936768	-0.114134714007378	0.00459604151546955	-0.176051422953606
-6.75866174697876	-6.46195363998413	-10.0457906723022	-0.114020690321922	0.00468991417437792	-0.175920486450195
-6.75507164001465	-6.46655941009521	-10.0412912368774	-0.114010773599148	0.00478929886594415	-0.175777301192284
-6.74551010131836	-6.46238708496094	-10.0392732620239	-0.114044547080994	0.00498410686850548	-0.175591722130775
-6.74237537384033	-6.46588897705078	-10.0327224731445	-0.113951429724693	0.00499189784750342	-0.175436973571777
-6.73952722549438	-6.46192598342896	-10.0289936065674	-0.113818883895874	0.00511423405259848	-0.175374493002892
-6.73051500320435	-6.46122312545776	-10.0344562530518	-0.113846197724342	0.00520370854064822	-0.175217285752296
-6.72851753234863	-6.46326780319214	-10.031439781189	-0.113767303526402	0.00530906347557902	-0.17516827583313
-6.7230339050293	-6.46044254302979	-10.0240335464478	-0.113750539720058	0.00536592025309801	-0.174958750605583
-6.7212233543396	-6.46390247344971	-10.0229530334473	-0.113624311983585	0.00546066323295236	-0.17490816116333
-6.71491956710815	-6.45797967910767	-10.0269594192505	-0.113474473357201	0.0053975498303771	-0.174765586853027
-6.71068382263184	-6.45991468429565	-10.0186948776245	-0.113648153841496	0.00546546000987291	-0.174597352743149
-6.71062183380127	-6.46121740341187	-10.0238018035889	-0.113494120538235	0.00561405904591084	-0.174508273601532
-6.70762777328491	-6.45928525924683	-10.0184297561646	-0.113386191427708	0.00558275263756514	-0.174350738525391
-6.70209217071533	-6.45953607559204	-10.0156536102295	-0.113326236605644	0.00566728506237268	-0.174269258975983
-6.69633340835571	-6.45872783660889	-10.0180358886719	-0.113336220383644	0.00565290963277221	-0.174221828579903
-6.69698190689087	-6.45896530151367	-10.0126419067383	-0.113333135843277	0.0056752753444016	-0.174027055501938
-6.69706678390503	-6.45699644088745	-10.0142869949341	-0.113241896033287	0.0056517138145864	-0.173880860209465
-6.69877433776855	-6.45845556259155	-10.0108127593994	-0.113160319626331	0.00565137108787894	-0.173823922872543
-6.69245481491089	-6.45907354354858	-10.0078725814819	-0.113220907747746	0.00568857183679938	-0.173682972788811
-6.68815851211548	-6.45844554901123	-10.0110883712769	-0.113093115389347	0.00564757082611322	-0.173538878560066
-6.69272661209106	-6.45810651779175	-10.0095596313477	-0.113053828477859	0.00557670556008816	-0.173350766301155
-6.68739748001099	-6.45502948760986	-10.0137166976929	-0.112944379448891	0.00559585681185126	-0.173250436782837
-6.6847620010376	-6.46132135391235	-10.007622718811	-0.113012380897999	0.00556872645393014	-0.173099637031555
-6.68144226074219	-6.45919847488403	-10.0014362335205	-0.112986177206039	0.00563810393214226	-0.172868356108665
-6.67842769622803	-6.45927000045776	-10.0044136047363	-0.112839683890343	0.00553286308422685	-0.172706365585327
-6.67843294143677	-6.45899200439453	-10.0009775161743	-0.112894967198372	0.0055106827057898	-0.172556295990944
-6.67274141311646	-6.45392513275146	-10.0007514953613	-0.112756282091141	0.00559520954266191	-0.172330275177956
-6.66708707809448	-6.45789623260498	-9.99253082275391	-0.112778969109058	0.00557377561926842	-0.172092854976654
-6.66514778137207	-6.45286417007446	-9.99134349822998	-0.112607233226299	0.00559317972511053	-0.171791613101959
-6.65607070922852	-6.45283031463623	-9.98984622955322	-0.112584412097931	0.00552467675879598	-0.171494916081429
-6.65901279449463	-6.454993724823	-9.98993682861328	-0.112483970820904	0.00561278220266104	-0.17123307287693
-6.64530754089355	-6.44863891601563	-9.98795700073242	-0.112474419176579	0.00553430384024978	-0.170931905508041
-6.64674806594849	-6.45372152328491	-9.9811897277832	-0.112301118671894	0.00550616206601262	-0.170616954565048
-6.64364576339722	-6.45130062103271	-9.98292255401611	-0.112305574119091	0.00544044189155102	-0.170388802886009
-6.64027833938599	-6.45259761810303	-9.98612308502197	-0.112209394574165	0.00552036752924323	-0.170137003064156
-6.63829565048218	-6.45386838912964	-9.98138618469238	-0.112222544848919	0.00556436087936163	-0.169954240322113
-6.63318300247192	-6.45731353759766	-9.97428131103516	-0.112080819904804	0.00550721772015095	-0.169806271791458
-6.63410139083862	-6.4588508605957	-9.97038078308105	-0.112039022147655	0.00554933631792665	-0.169603958725929
-6.63137578964233	-6.45973587036133	-9.97390747070313	-0.111836813390255	0.00550199579447508	-0.169524863362312
-6.62727403640747	-6.46201944351196	-9.97461128234863	-0.111899644136429	0.0055371499620378	-0.16943833231926
-6.63094663619995	-6.46643686294556	-9.97583198547363	-0.111830450594425	0.00565605098381639	-0.169289857149124
-6.62310457229614	-6.46186017990112	-9.97489929199219	-0.111694730818272	0.00557729043066502	-0.169143423438072
-6.62585639953613	-6.46587371826172	-9.97252464294434	-0.111632540822029	0.00562639255076647	-0.169007614254951
-6.62129211425781	-6.4599609375	-9.97671794891357	-0.11155204474926	0.00552044901996851	-0.168905511498451
-6.61820077896118	-6.46012020111084	-9.98107624053955	-0.111643858253956	0.0054921698756516	-0.16865473985672
-6.61753129959106	-6.45805883407593	-9.97798252105713	-0.111554943025112	0.00555614102631807	-0.16831748187542
-6.60939645767212	-6.44981813430786	-9.97183227539063	-0.111614145338535	0.00538809783756733	-0.16799995303154
-6.60107469558716	-6.4473557472229	-9.97058486938477	-0.111593522131443	0.00538482749834657	-0.167717754840851
-6.59573745727539	-6.44602203369141	-9.97291851043701	-0.111473888158798	0.0054249232634902	-0.167378470301628
-6.58899831771851	-6.43862867355347	-9.9690990447998	-0.11146093159914	0.00530707044526935	-0.167027965188026
-6.58346843719482	-6.43569898605347	-9.96867084503174	-0.111284926533699	0.0053668306209147	-0.166813150048256
-6.57565212249756	-6.43363046646118	-9.96933460235596	-0.111280590295792	0.00525740906596184	-0.166525319218636
-6.56886577606201	-6.43076944351196	-9.96992206573486	-0.111280865967274	0.00522271683439612	-0.166191011667252
-6.56384801864624	-6.43002605438232	-9.96997261047363	-0.111073195934296	0.00529678631573915	-0.165863946080208
-6.56110715866089	-6.43240690231323	-9.96675682067871	-0.111006148159504	0.00522376131266356	-0.165634170174599
-6.54929304122925	-6.434006690979	-9.97100830078125	-0.111016370356083	0.00535418465733528	-0.165359362959862
-6.5441746711731	-6.43474578857422	-9.96427917480469	-0.110666207969189	0.00528685515746474	-0.164987862110138
-6.54313993453979	-6.43907594680786	-9.96549224853516	-0.110633052885532	0.00530346436426044	-0.16461768746376
-6.53439474105835	-6.43999099731445	-9.96683692932129	-0.110519237816334	0.00542536797001958	-0.164352357387543
-6.52896928787231	-6.44464540481567	-9.96174335479736	-0.110407114028931	0.00537822768092155	-0.16396501660347
-6.52552700042725	-6.44494009017944	-9.96073341369629	-0.110299147665501	0.00552907632663846	-0.163586318492889
-6.52060747146606	-6.44499492645264	-9.96018314361572	-0.110167935490608	0.00553745310753584	-0.163175344467163
-6.51862335205078	-6.44487428665161	-9.95400905609131	-0.110122889280319	0.0055101765319705	-0.162799268960953
-6.50955963134766	-6.44677400588989	-9.9586877822876	-0.10996126383543	0.00553518161177635	-0.162427753210068
-6.50841522216797	-6.44894504547119	-9.95141696929932	-0.109907299280167	0.00553112337365747	-0.162067875266075
-6.50455474853516	-6.44638252258301	-9.95022583007813	-0.109725005924702	0.00561828026548028	-0.161609500646591
-6.496422290802	-6.44730472564697	-9.94919109344482	-0.10966619104147	0.00553056877106428	-0.16116701066494
-6.49393033981323	-6.44845294952393	-9.94505596160889	-0.10959792137146	0.00558797409757972	-0.160719484090805
-6.48410844802856	-6.44703722000122	-9.95288372039795	-0.1095205321908	0.00545582408085465	-0.160277530550957
-6.48351812362671	-6.45287036895752	-9.94331169128418	-0.109504707157612	0.0054944884032011	-0.159880504012108
-6.47520208358765	-6.4474081993103	-9.94289207458496	-0.109352581202984	0.00534316571429372	-0.159421667456627
-6.47308492660522	-6.44788074493408	-9.94172096252441	-0.109234385192394	0.005283466540277	-0.159064367413521
-6.47324657440186	-6.44298601150513	-9.94166469573975	-0.109129123389721	0.00529670063406229	-0.15871100127697
-6.46693420410156	-6.44695806503296	-9.94304180145264	-0.109069183468819	0.00529724778607488	-0.158389031887054
-6.47293758392334	-6.45012617111206	-9.94524192810059	-0.108871132135391	0.00529514532536268	-0.158072024583817
-6.47131872177124	-6.44825124740601	-9.95156574249268	-0.10870361328125	0.0051973843947053	-0.157822415232658
-6.46776628494263	-6.45306873321533	-9.95411777496338	-0.108558557927608	0.00513912923634052	-0.157560721039772
-6.46878719329834	-6.45476627349854	-9.94749546051025	-0.10848356038332	0.00523010455071926	-0.157224342226982
-6.46420812606812	-6.45358800888062	-9.94847011566162	-0.108470246195793	0.00514673301950097	-0.156888082623482
-6.46271657943726	-6.46021032333374	-9.94154167175293	-0.108197838068008	0.00525243580341339	-0.156557530164719
-6.46158885955811	-6.45811319351196	-9.94034957885742	-0.108168944716454	0.00519018713384867	-0.156219244003296
-6.45508670806885	-6.46211957931519	-9.93986225128174	-0.10803746432066	0.00534393591806293	-0.155917122960091
-6.45199871063232	-6.46678876876831	-9.93808460235596	-0.10772031545639	0.00536267971619964	-0.155510619282722
-6.45020580291748	-6.46772289276123	-9.94047927856445	-0.107663370668888	0.00542289996519685	-0.155166640877724
-6.4420337677002	-6.47141122817993	-9.93499374389648	-0.107369169592857	0.0055683022364974	-0.154838040471077
-6.44034385681152	-6.47553539276123	-9.94252586364746	-0.107261307537556	0.00549217872321606	-0.154485881328583
-6.43293523788452	-6.47762584686279	-9.93896102905273	-0.107103750109673	0.00564038287848234	-0.154062896966934
-6.43118190765381	-6.48325347900391	-9.94707870483398	-0.106801643967628	0.00576849328354001	-0.153753712773323
-6.42787981033325	-6.48372364044189	-9.94829368591309	-0.106648363173008	0.00583329610526562	-0.153403028845787
-6.41560077667236	-6.48918724060059	-9.95222091674805	-0.106453977525234	0.00593817699700594	-0.153116777539253
-6.41377449035645	-6.49914693832397	-9.94967842102051	-0.106385365128517	0.00604675244539976	-0.152713373303413
-6.41225051879883	-6.4979043006897	-9.95079803466797	-0.106085307896137	0.00619282573461533	-0.152363106608391
-6.40525913238525	-6.50197601318359	-9.94839859008789	-0.105896301567554	0.00634792540222406	-0.152029812335968
-6.39791059494019	-6.50704479217529	-9.94775772094727	-0.105794310569763	0.00631575938314199	-0.151775389909744
-6.39539909362793	-6.50764465332031	-9.94718360900879	-0.105613499879837	0.00638375338166952	-0.151353821158409
-6.38876628875732	-6.50596141815186	-9.95451736450195	-0.105438575148582	0.00653662765398622	-0.151035904884338
-6.38504934310913	-6.50587177276611	-9.94851970672607	-0.105392754077911	0.00656503532081842	-0.150790572166443
-6.37553310394287	-6.50527572631836	-9.94543170928955	-0.105331093072891	0.00665805255994201	-0.150403901934624
-6.37365674972534	-6.5037088394165	-9.948655128479	-0.105138272047043	0.00667250202968717	-0.150071039795876
-6.36788034439087	-6.50421810150146	-9.94952583312988	-0.10512363165617	0.00663944659754634	-0.149840965867043
-6.35916185379028	-6.49747657775879	-9.94690322875977	-0.10499618947506	0.00686810119077563	-0.149552166461945
-6.35627174377441	-6.49966955184937	-9.94772911071777	-0.104827545583248	0.0068748677149415	-0.149241894483566
-6.35386371612549	-6.49495458602905	-9.94527149200439	-0.104862332344055	0.00693716481328011	-0.148928508162498
-6.34089803695679	-6.49524402618408	-9.94773864746094	-0.104765258729458	0.0070528807118535	-0.148659482598305
-6.33485269546509	-6.49765920639038	-9.95078468322754	-0.104745231568813	0.00704273069277406	-0.148310542106628
-6.33294296264648	-6.49174022674561	-9.94921207427979	-0.104669600725174	0.00716172391548753	-0.147941663861275
-6.32043790817261	-6.48813676834106	-9.94864463806152	-0.104449979960918	0.00720924232155085	-0.147668525576591
-6.3200855255127	-6.4892897605896	-9.94845199584961	-0.104477129876614	0.00736730871722102	-0.147396922111511
-6.30333042144775	-6.48854684829712	-9.94817066192627	-0.104419000446796	0.00749015714973211	-0.147126615047455
-6.30284738540649	-6.48829507827759	-9.94847679138184	-0.104260504245758	0.00757832126691937	-0.146754577755928
-6.29830598831177	-6.48491096496582	-9.94953918457031	-0.104258164763451	0.00765620032325387	-0.146490305662155
-6.28530502319336	-6.48391962051392	-9.95095634460449	-0.104083985090256	0.00781061360612512	-0.146171018481255
-6.2830958366394	-6.48824167251587	-9.94551753997803	-0.104113526642323	0.0079431002959609	-0.145834133028984
-6.27837133407593	-6.48351955413818	-9.94801998138428	-0.103963777422905	0.00802659522742033	-0.14557383954525
-6.27135276794434	-6.48744344711304	-9.94242477416992	-0.103893242776394	0.00814659520983696	-0.145322903990746
-6.26630401611328	-6.49115514755249	-9.94565105438232	-0.103868506848812	0.00823912210762501	-0.144988745450974
-6.26165580749512	-6.48885869979858	-9.94063663482666	-0.103783540427685	0.00836960319429636	-0.144619569182396
-6.25600481033325	-6.48860120773315	-9.94025802612305	-0.103643663227558	0.00850174017250538	-0.144346848130226
-6.25285816192627	-6.49208450317383	-9.93261432647705	-0.103715635836124	0.00862611085176468	-0.144132971763611
-6.24312782287598	-6.48848533630371	-9.93362522125244	-0.103666260838509	0.0087314797565341	-0.143910989165306
-6.24279308319092	-6.49206686019897	-9.93790340423584	-0.103480868041515	0.00884864944964647	-0.143675744533539
-6.24207639694214	-6.49164390563965	-9.92907619476318	-0.103465497493744	0.00887564569711685	-0.143440335988998
-6.23535919189453	-6.48999691009521	-9.92742347717285	-0.103447511792183	0.00906641595065594	-0.143235087394714
-6.2322416305542	-6.49501180648804	-9.92302513122559	-0.103468894958496	0.00906960759311914	-0.143019899725914
-6.23155736923218	-6.49047708511353	-9.91775608062744	-0.103401072323322	0.0091511532664299	-0.142807960510254
-6.22370290756226	-6.48884344100952	-9.92606353759766	-0.103297628462315	0.00926377438008785	-0.142614230513573
-6.22344303131104	-6.49033212661743	-9.91869926452637	-0.103369355201721	0.00932401139289141	-0.14244732260704
-6.21842098236084	-6.48831415176392	-9.9217004776001	-0.103286504745483	0.00945480447262526	-0.142160251736641
-6.2139105796814	-6.48999691009521	-9.91822338104248	-0.103184595704079	0.00951349269598722	-0.142029270529747
-6.21531200408936	-6.49169445037842	-9.9161434173584	-0.103268429636955	0.00954592321068048	-0.141836777329445
-6.20626497268677	-6.48619174957275	-9.91436767578125	-0.103141784667969	0.00963427778333426	-0.141704514622688
-6.20795106887817	-6.49090480804443	-9.90874671936035	-0.10314803570509	0.00967342220246792	-0.141583055257797
-6.20746803283691	-6.4849100112915	-9.91007804870605	-0.103068262338638	0.00958236865699291	-0.141463100910187
-6.20106077194214	-6.48414468765259	-9.91885662078857	-0.102972105145454	0.00966233666986227	-0.141332969069481
-6.20376539230347	-6.48821592330933	-9.91096782684326	-0.103106319904327	0.00980628561228514	-0.141213566064835
-6.19858694076538	-6.48391628265381	-9.9166374206543	-0.102941147983074	0.00983959715813398	-0.141072899103165
-6.19741106033325	-6.48870849609375	-9.90728378295898	-0.102890528738499	0.00977180898189545	-0.1409602612257
-6.19854497909546	-6.4891095161438	-9.91269493103027	-0.102910809218884	0.00989161338657141	-0.140887886285782
-6.194251537323	-6.49053812026978	-9.90898895263672	-0.102874867618084	0.00997007545083761	-0.140792861580849
-6.19910669326782	-6.49177122116089	-9.90305042266846	-0.102775543928146	0.0100386776030064	-0.140677198767662
-6.19442510604858	-6.49512004852295	-9.90520095825195	-0.10275599360466	0.0100096603855491	-0.140663743019104
-6.19337177276611	-6.50032997131348	-9.90060138702393	-0.10282476246357	0.0101409936323762	-0.140535905957222
-6.19892644882202	-6.50247764587402	-9.90570735931396	-0.10266338288784	0.0102109285071492	-0.140504285693169
-6.20465993881226	-6.50356912612915	-9.89934921264648	-0.102678723633289	0.0102061564102769	-0.140469402074814
-6.19529104232788	-6.50463151931763	-9.90140438079834	-0.102662682533264	0.010355175472796	-0.140495330095291
-6.20453119277954	-6.51583814620972	-9.90475273132324	-0.102551646530628	0.0103756636381149	-0.140451923012733
-6.20768737792969	-6.51118278503418	-9.90182590484619	-0.102469377219677	0.0103333294391632	-0.140412896871567
-6.20335578918457	-6.51432466506958	-9.90231418609619	-0.102489098906517	0.0103564923629165	-0.140473455190659
-6.21193981170654	-6.52132701873779	-9.90027713775635	-0.102503210306168	0.0105399023741484	-0.140444427728653
-6.210373878479	-6.51660442352295	-9.89995670318604	-0.10245393961668	0.0105860764160752	-0.140419617295265
-6.21503448486328	-6.52548599243164	-9.89346504211426	-0.102424435317516	0.0105416709557176	-0.140510559082031
-6.22066402435303	-6.52695989608765	-9.89388179779053	-0.102406449615955	0.0106104323640466	-0.140581384301186
-6.21939134597778	-6.52969980239868	-9.89927101135254	-0.102364428341389	0.010641498491168	-0.14061513543129
-6.22611284255981	-6.53333902359009	-9.89011192321777	-0.102394089102745	0.0107007557526231	-0.140630811452866
-6.23098516464233	-6.52774477005005	-9.8953161239624	-0.102291621267796	0.0106635754927993	-0.140756979584694
-6.22654962539673	-6.53024101257324	-9.90179920196533	-0.102377444505692	0.0106024779379368	-0.140843376517296
-6.23546409606934	-6.53096103668213	-9.89626216888428	-0.10246991366148	0.0107142124325037	-0.140881925821304
-6.23078441619873	-6.52819061279297	-9.89288425445557	-0.102404795587063	0.0106099722906947	-0.140938967466354
-6.23719167709351	-6.52775478363037	-9.89613056182861	-0.102409265935421	0.0106192035600543	-0.14103689789772
-6.23618507385254	-6.52911520004272	-9.89885330200195	-0.102393083274364	0.0105693349614739	-0.141150251030922
-6.23705148696899	-6.52751970291138	-9.90401363372803	-0.102494224905968	0.0105759687721729	-0.141227662563324
-6.2384614944458	-6.52788734436035	-9.900559425354	-0.102411158382893	0.0105936955660582	-0.141340926289558
-6.23334121704102	-6.5246467590332	-9.90199279785156	-0.102349802851677	0.0104478467255831	-0.141464948654175
-6.23392677307129	-6.52391529083252	-9.90403366088867	-0.102474562823772	0.0105621572583914	-0.141484528779984
-6.2345232963562	-6.52518367767334	-9.90278720855713	-0.102394558489323	0.0106350732967258	-0.141664907336235
-6.23496627807617	-6.51926231384277	-9.90753269195557	-0.102364242076874	0.0104638943448663	-0.141742274165154
-6.22811269760132	-6.51912450790405	-9.91718578338623	-0.102447435259819	0.0105250626802444	-0.141922488808632
-6.22908401489258	-6.52120876312256	-9.92184543609619	-0.102349825203419	0.010599204339087	-0.142038360238075
-6.23020839691162	-6.51680612564087	-9.91809368133545	-0.102441817522049	0.0105962185189128	-0.142131373286247
-6.22919511795044	-6.5187783241272	-9.92686080932617	-0.102232150733471	0.0106492722406983	-0.142349153757095
-6.2278618812561	-6.51782608032227	-9.92394256591797	-0.102308176457882	0.0105976015329361	-0.142597451806068
-6.22433042526245	-6.51878261566162	-9.93791198730469	-0.102389097213745	0.0106689212843776	-0.142688095569611
-6.23032426834106	-6.51739835739136	-9.9398021697998	-0.102240286767483	0.010677726007998	-0.142947405576706
-6.23097085952759	-6.51024198532104	-9.94379138946533	-0.102243810892105	0.0105609996244311	-0.143119052052498
-6.22611951828003	-6.5111927986145	-9.94811058044434	-0.102304898202419	0.0106234857812524	-0.143332868814468
-6.2300386428833	-6.50906372070313	-9.94660949707031	-0.102311499416828	0.0106777055189013	-0.143527537584305
-6.23288345336914	-6.50243949890137	-9.93357467651367	-0.102461464703083	0.0106402616947889	-0.143745854496956
-6.22907590866089	-6.50056982040405	-9.94251823425293	-0.10247615724802	0.0106759015470743	-0.144000589847565
-6.23295450210571	-6.50097608566284	-9.9495210647583	-0.102547727525234	0.0106356916949153	-0.144216641783714
-6.23380947113037	-6.49596500396729	-9.94188785552979	-0.102625355124474	0.0106459083035588	-0.144436985254288
-6.23639297485352	-6.49348497390747	-9.94448184967041	-0.102540396153927	0.0107612907886505	-0.144751474261284
-6.23766183853149	-6.49470853805542	-9.94844532012939	-0.102547749876976	0.0106874397024512	-0.145035937428474
-6.24076128005981	-6.4929370880127	-9.94872665405273	-0.102724112570286	0.010715464130044	-0.145224869251251
-6.24819374084473	-6.49290895462036	-9.95448589324951	-0.102598085999489	0.0107789039611816	-0.145557194948196
-6.25056934356689	-6.48906564712524	-9.95581340789795	-0.102595016360283	0.0105925090610981	-0.145875185728073
-6.25102043151855	-6.48977470397949	-9.96264171600342	-0.102763324975967	0.0107388896867633	-0.146184667944908
-6.25422191619873	-6.48923444747925	-9.95780944824219	-0.102700248360634	0.0108244549483061	-0.146422058343887
-6.26475667953491	-6.48700523376465	-9.95714282989502	-0.102785162627697	0.0107483994215727	-0.146705433726311
-6.26266431808472	-6.48433971405029	-9.96535015106201	-0.102747052907944	0.0108607886359096	-0.147037729620934
-6.26754808425903	-6.48734188079834	-9.96161651611328	-0.102748170495033	0.0108318962156773	-0.147394806146622
-6.27556991577148	-6.48255300521851	-9.96109676361084	-0.102869622409344	0.0108934622257948	-0.147605612874031
-6.27619361877441	-6.48421382904053	-9.96370029449463	-0.102691657841206	0.01095359493047	-0.147891744971275
-6.28646469116211	-6.48465394973755	-9.96568202972412	-0.102782502770424	0.0108483023941517	-0.14827486872673
-6.28864336013794	-6.48200988769531	-9.97115230560303	-0.102784939110279	0.0109662311151624	-0.148548498749733
-6.29465007781982	-6.4840259552002	-9.97585487365723	-0.102769814431667	0.0109022306278348	-0.148790255188942
-6.30490159988403	-6.47933053970337	-9.96711826324463	-0.102762699127197	0.0109200915321708	-0.149034202098846
-6.30061864852905	-6.47949838638306	-9.97594738006592	-0.102780304849148	0.0109528908506036	-0.149392887949944
-6.30960178375244	-6.48263311386108	-9.97157382965088	-0.102810569107533	0.0109846098348498	-0.149656385183334
-6.31589031219482	-6.47996473312378	-9.96971416473389	-0.102787017822266	0.0111531084403396	-0.149920418858528
-6.31508111953735	-6.47762107849121	-9.97165393829346	-0.102705955505371	0.0111301317811012	-0.150172606110573
-6.32621574401855	-6.48076248168945	-9.97214317321777	-0.102839164435863	0.011162337847054	-0.150484398007393
-6.32107496261597	-6.47819900512695	-9.97426700592041	-0.102787181735039	0.0112812090665102	-0.150701820850372
-6.32999992370605	-6.48581314086914	-9.96748542785645	-0.102812327444553	0.0113985314965248	-0.150993451476097
-6.33542776107788	-6.4804310798645	-9.97400379180908	-0.102774821221828	0.0113076940178871	-0.151188641786575
-6.33061552047729	-6.48011589050293	-9.98092269897461	-0.102674596011639	0.0114502646028996	-0.151482447981834
-6.33644914627075	-6.48645544052124	-9.97852802276611	-0.102854587137699	0.0114558357745409	-0.151727318763733
-6.33996248245239	-6.47862100601196	-9.97878074645996	-0.102684840559959	0.0116320969536901	-0.151936769485474
-6.33835649490356	-6.48096990585327	-9.98959541320801	-0.10261657834053	0.011532424017787	-0.152154043316841
-6.34369993209839	-6.48136711120605	-9.98762226104736	-0.102680541574955	0.0117235584184527	-0.152424558997154
-6.33997058868408	-6.48073387145996	-9.98862361907959	-0.102620132267475	0.0118432259187102	-0.152637377381325
-6.34527540206909	-6.48224449157715	-9.98556423187256	-0.102569334208965	0.0118639934808016	-0.152804091572762
-6.34852933883667	-6.47979879379272	-9.9912052154541	-0.102513767778873	0.0119545701891184	-0.153014421463013
-6.3399600982666	-6.47701454162598	-9.99076080322266	-0.102577924728394	0.0120249167084694	-0.153262555599213
-6.34653043746948	-6.47884893417358	-9.98852348327637	-0.102477543056011	0.0122067909687757	-0.153411701321602
-6.34735679626465	-6.47701120376587	-9.9933443069458	-0.102367222309113	0.0121696488931775	-0.153574839234352
-6.34791326522827	-6.47396659851074	-9.9982271194458	-0.102361313998699	0.0123154511675239	-0.153696537017822
-6.34982824325562	-6.47858428955078	-9.99878883361816	-0.102366179227829	0.0123871108517051	-0.153902262449265
-6.34906244277954	-6.4747428894043	-9.99802589416504	-0.102227687835693	0.012438633479178	-0.153996393084526
-6.34657955169678	-6.47476387023926	-10.0045948028564	-0.102090232074261	0.0124980751425028	-0.154174566268921
-6.34774541854858	-6.47448205947876	-10.0147981643677	-0.102073796093464	0.0125357527285814	-0.154295772314072
-6.3462986946106	-6.47412538528442	-10.0077629089355	-0.102113157510757	0.0126163242384791	-0.15433406829834
-6.3497142791748	-6.47261428833008	-10.0105075836182	-0.101979494094849	0.012709534727037	-0.154414251446724
-6.34750747680664	-6.46764802932739	-10.0141334533691	-0.101834706962109	0.0126340501010418	-0.154540464282036
-6.34606981277466	-6.46892166137695	-10.0202655792236	-0.101825661957264	0.0127523243427277	-0.154667273163795
-6.3449125289917	-6.47078990936279	-10.0305261611938	-0.101712554693222	0.0128368055447936	-0.154778271913528
-6.34323310852051	-6.4643440246582	-10.0251913070679	-0.10165436565876	0.0128704998642206	-0.154817149043083
-6.34302043914795	-6.4711389541626	-10.024001121521	-0.101595968008041	0.0130004184320569	-0.154962733387947
-6.33881664276123	-6.46630525588989	-10.0360488891602	-0.10148349404335	0.0129135781899095	-0.155153647065163
-6.33752775192261	-6.46295928955078	-10.0397233963013	-0.10145116597414	0.0130333919078112	-0.155115932226181
-6.33867883682251	-6.46511507034302	-10.0405616760254	-0.101381950080395	0.0131343528628349	-0.155284240841866
-6.34034013748169	-6.46232414245605	-10.044020652771	-0.10130187869072	0.0130410883575678	-0.155393704771996
-6.33531332015991	-6.46367931365967	-10.051233291626	-0.101310506463051	0.0132142947986722	-0.155509755015373
-6.33559036254883	-6.46252202987671	-10.0532274246216	-0.101195618510246	0.0132697885856032	-0.15565100312233
-6.33396530151367	-6.4582347869873	-10.0544815063477	-0.101353242993355	0.0133117390796542	-0.155664175748825
-6.33537244796753	-6.45634412765503	-10.0606241226196	-0.101102940738201	0.0134211061522365	-0.155789494514465
-6.33411121368408	-6.45520114898682	-10.0565738677979	-0.101155482232571	0.0132957333698869	-0.155958399176598
-6.33425903320313	-6.45493030548096	-10.0599374771118	-0.10127168148756	0.0135005870833993	-0.156019136309624
-6.33588361740112	-6.45388698577881	-10.0605907440186	-0.101131841540337	0.0135221965610981	-0.156108856201172
-6.33814287185669	-6.44898080825806	-10.0633354187012	-0.101152993738651	0.0134613392874599	-0.156212672591209
-6.33130311965942	-6.44979000091553	-10.0581159591675	-0.101235464215279	0.0135752595961094	-0.156323805451393
-6.33347654342651	-6.44672632217407	-10.0662021636963	-0.101163066923618	0.0135678444057703	-0.156390264630318
-6.33719444274902	-6.44438171386719	-10.0669431686401	-0.101298041641712	0.0135701317340136	-0.156398743391037
-6.33260250091553	-6.44449472427368	-10.0642652511597	-0.101189240813255	0.0136098796501756	-0.156534418463707
-6.33607721328735	-6.44667863845825	-10.0622425079346	-0.101354964077473	0.013512278907001	-0.156626388430595
-6.33376884460449	-6.44247817993164	-10.0620536804199	-0.101304233074188	0.0136461183428764	-0.156716927886009
-6.3359899520874	-6.44197368621826	-10.0612754821777	-0.101242706179619	0.0136374887079	-0.156752720475197
-6.33947515487671	-6.43838739395142	-10.0576400756836	-0.101359091699123	0.0136160207912326	-0.156818255782127
-6.33721113204956	-6.43913745880127	-10.0607948303223	-0.101356439292431	0.0136966444551945	-0.15694186091423
-6.33690738677979	-6.44265508651733	-10.0560970306396	-0.101403445005417	0.0136439045891166	-0.157019436359406
-6.34284353256226	-6.43928670883179	-10.0549058914185	-0.101465135812759	0.0137306153774261	-0.15699514746666
-6.33935308456421	-6.4365382194519	-10.0522518157959	-0.101332649588585	0.0136204911395907	-0.157082766294479
-6.34797811508179	-6.44169998168945	-10.0501050949097	-0.101443395018578	0.0137023068964481	-0.157162636518478
-6.34274005889893	-6.44104814529419	-10.0520811080933	-0.101412683725357	0.0137182055041194	-0.157287642359734
-6.35095453262329	-6.44441032409668	-10.0524406433105	-0.101308234035969	0.0137012349441648	-0.157297387719154
-6.35366916656494	-6.44532537460327	-10.0601434707642	-0.101391024887562	0.0136133395135403	-0.157383874058723
-6.35001754760742	-6.4440279006958	-10.0638084411621	-0.10127616673708	0.0136130535975099	-0.157440021634102
-6.35479497909546	-6.44760322570801	-10.0598554611206	-0.10136042535305	0.0135262524709105	-0.15750640630722
-6.35756826400757	-6.44518423080444	-10.062536239624	-0.101260632276535	0.0135290492326021	-0.157525569200516
-6.35749673843384	-6.44675254821777	-10.0561475753784	-0.101237989962101	0.0134021928533912	-0.157537490129471
-6.36233997344971	-6.44941902160645	-10.0608310699463	-0.101312272250652	0.0134332114830613	-0.157664105296135
-6.36190223693848	-6.44873762130737	-10.0624179840088	-0.101176872849464	0.0133740743622184	-0.157620117068291
-6.35946464538574	-6.44695520401001	-10.0634441375732	-0.101051732897758	0.0132980570197105	-0.157607659697533
-6.36764240264893	-6.45313167572021	-10.0645179748535	-0.101058438420296	0.0134276216849685	-0.157640621066093
-6.35720682144165	-6.44906949996948	-10.0688524246216	-0.100991539657116	0.0133494092151523	-0.157625615596771
-6.36081123352051	-6.45211553573608	-10.0744953155518	-0.100764594972134	0.0132514042779803	-0.157602846622467
-6.36402606964111	-6.45313596725464	-10.0753831863403	-0.10083195567131	0.013201167806983	-0.157546907663345
-6.35678291320801	-6.44837999343872	-10.0789918899536	-0.10077902674675	0.0132566839456558	-0.157519087195396
-6.3602933883667	-6.45558404922485	-10.0788764953613	-0.100654423236847	0.0132058998569846	-0.157473608851433
-6.36148262023926	-6.45341300964355	-10.089015007019	-0.100494638085365	0.0131545644253492	-0.157406181097031
-6.35531234741211	-6.45014715194702	-10.0960674285889	-0.100227035582066	0.0131937600672245	-0.157448768615723
-6.35680627822876	-6.45746898651123	-10.0885219573975	-0.100308381021023	0.0131383342668414	-0.157398864626884
-6.35256814956665	-6.45513010025024	-10.0970373153687	-0.100116916000843	0.0131264869123697	-0.157323464751244
-6.35227727890015	-6.45646715164185	-10.1107769012451	-0.0999666899442673	0.0129434401169419	-0.157246738672256
-6.35985374450684	-6.45947551727295	-10.1125230789185	-0.0999771356582642	0.0130234602838755	-0.157249167561531
-6.34961175918579	-6.45648908615112	-10.122091293335	-0.0997671410441399	0.0130208721384406	-0.157243266701698
-6.35488510131836	-6.46193885803223	-10.1221561431885	-0.099622517824173	0.0129475696012378	-0.157149508595467
-6.35632371902466	-6.4597635269165	-10.1275453567505	-0.0995236113667488	0.0128850247710943	-0.157089307904243
-6.34810209274292	-6.46234130859375	-10.1340847015381	-0.0993431359529495	0.0129440957680345	-0.157016724348068
-6.35342645645142	-6.46975231170654	-10.1327438354492	-0.0993198752403259	0.0129675539210439	-0.15695022046566
-6.34934854507446	-6.46735191345215	-10.1394023895264	-0.0991031005978584	0.0128615200519562	-0.156899407505989
-6.35210609436035	-6.47313165664673	-10.146071434021	-0.0989588871598244	0.0128980968147516	-0.156775176525116
-6.35194110870361	-6.47066879272461	-10.1467514038086	-0.0988386645913124	0.0129529805853963	-0.156695261597633
-6.3451976776123	-6.47427415847778	-10.1554145812988	-0.0986840799450874	0.0129459565505385	-0.156648606061935
-6.34719276428223	-6.47898197174072	-10.1584730148315	-0.0984729379415512	0.0129598099738359	-0.156473517417908
-6.34851551055908	-6.47233200073242	-10.1655054092407	-0.0982911959290504	0.01284109801054	-0.156401753425598
-6.33923482894897	-6.47267389297485	-10.1725292205811	-0.0982502624392509	0.0128159001469612	-0.156243085861206
-6.34274673461914	-6.47539806365967	-10.1784477233887	-0.0980983972549438	0.0128473415970802	-0.15616363286972
-6.33399295806885	-6.47307682037354	-10.1727705001831	-0.0979940146207809	0.0127809597179294	-0.156032085418701
-6.34041881561279	-6.47922563552856	-10.1788520812988	-0.0978144854307175	0.0128780659288168	-0.155982717871666
-6.33808994293213	-6.47844505310059	-10.1844358444214	-0.0976918265223503	0.0129070030525327	-0.155881747603416
-6.33631420135498	-6.48250198364258	-10.1903057098389	-0.0975674539804459	0.0129202781245112	-0.15573924779892
-6.33976268768311	-6.4890079498291	-10.1866312026978	-0.0973793715238571	0.0130060715600848	-0.155723139643669
-6.33810186386108	-6.48797559738159	-10.1990203857422	-0.0970927625894547	0.0129492664709687	-0.155639946460724
-6.33209323883057	-6.49050617218018	-10.2029371261597	-0.0971428453922272	0.0130413677543402	-0.155539140105247
-6.33192253112793	-6.49719095230103	-10.2024059295654	-0.0969478935003281	0.0131652923300862	-0.155433252453804
-6.3333535194397	-6.49726390838623	-10.1964359283447	-0.0969495698809624	0.0131287230178714	-0.155291557312012
-6.32849550247192	-6.50168991088867	-10.1942653656006	-0.0968732908368111	0.0132940793409944	-0.155247032642365
-6.32427263259888	-6.50288009643555	-10.1918897628784	-0.0967774465680122	0.0133038721978664	-0.155135720968246
-6.32351303100586	-6.50545930862427	-10.1913414001465	-0.0967915579676628	0.0134458979591727	-0.154926612973213
-6.31957149505615	-6.50607538223267	-10.1912498474121	-0.0965292304754257	0.0136336423456669	-0.154836848378181
-6.3201060295105	-6.5081582069397	-10.1906261444092	-0.0965280458331108	0.0137149188667536	-0.154726713895798
-6.31255388259888	-6.509352684021	-10.1886358261108	-0.0964347124099731	0.0138908978551626	-0.154570862650871
-6.30918979644775	-6.51008033752441	-10.1877164840698	-0.0963203907012939	0.0139042101800442	-0.154416680335999
-6.30487155914307	-6.5115909576416	-10.1906108856201	-0.0961291790008545	0.0140729323029518	-0.154203772544861
-6.30013513565063	-6.51167726516724	-10.1860675811768	-0.0960710868239403	0.014192171394825	-0.154088914394379
-6.29736042022705	-6.51285934448242	-10.183479309082	-0.0960883051156998	0.0143758887425065	-0.153927341103554
-6.28879070281982	-6.51060056686401	-10.1811037063599	-0.0958974808454514	0.014642515219748	-0.153691083192825
-6.28448820114136	-6.51561546325684	-10.1675815582275	-0.0959051623940468	0.0147121967747808	-0.153523445129395
-6.27949619293213	-6.51301860809326	-10.1701965332031	-0.095744676887989	0.0149376625195146	-0.153393059968948
-6.27081966400146	-6.51404476165771	-10.1677284240723	-0.095635823905468	0.0151790687814355	-0.153180882334709
-6.27321004867554	-6.5163459777832	-10.1558179855347	-0.0956184715032578	0.0155392969027162	-0.152995467185974
-6.25654172897339	-6.51485967636108	-10.1563186645508	-0.095529779791832	0.0157178491353989	-0.152813300490379
-6.2537841796875	-6.51906871795654	-10.143404006958	-0.0954661071300507	0.0159415379166603	-0.152599334716797
-6.24778890609741	-6.51551866531372	-10.1389751434326	-0.0954255014657974	0.016185000538826	-0.152370050549507
-6.23887729644775	-6.51531410217285	-10.137659072876	-0.0952829867601395	0.0164569169282913	-0.152185022830963
-6.23367500305176	-6.52237796783447	-10.1256875991821	-0.0953314304351807	0.0167962852865458	-0.151975944638252
-6.22442626953125	-6.51762580871582	-10.1204843521118	-0.0952798873186111	0.017058989033103	-0.151756376028061
-6.222252368927	-6.52066040039063	-10.1063470840454	-0.09523706138134	0.0172492731362581	-0.151588976383209
-6.21685123443604	-6.51398515701294	-10.1088752746582	-0.0951641574501991	0.0175178702920675	-0.15139265358448
-6.20873546600342	-6.51635026931763	-10.0999946594238	-0.0952668562531471	0.0177658665925264	-0.151185259222984
-6.20394515991211	-6.51739835739136	-10.0830478668213	-0.0952250137925148	0.018183808773756	-0.150974079966545
-6.19907331466675	-6.51300811767578	-10.0767755508423	-0.0951669365167618	0.0183593966066837	-0.150789886713028
-6.18746995925903	-6.50907802581787	-10.0733680725098	-0.0951490551233292	0.018641235306859	-0.150648385286331
-6.18486309051514	-6.50618982315063	-10.0623216629028	-0.095118336379528	0.0190243758261204	-0.150505766272545
-6.17525815963745	-6.50309324264526	-10.0553493499756	-0.0952135547995567	0.0192649010568857	-0.150355249643326
-6.16983699798584	-6.50266885757446	-10.0522842407227	-0.095132514834404	0.019524535164237	-0.150216028094292
-6.16507863998413	-6.49799871444702	-10.0408487319946	-0.0951303914189339	0.0196341443806887	-0.150035440921783
-6.1545262336731	-6.49206304550171	-10.0316514968872	-0.0951108783483505	0.0200004391372204	-0.149878174066544
-6.14771890640259	-6.49246692657471	-10.0332546234131	-0.0950921326875687	0.0201687384396791	-0.149733692407608
-6.14184474945068	-6.4885368347168	-10.0185012817383	-0.0953088253736496	0.0204494372010231	-0.149468943476677
-6.13106727600098	-6.4856915473938	-10.0139589309692	-0.0950769186019897	0.0207303334027529	-0.149323284626007
-6.12572526931763	-6.4803261756897	-10.0014314651489	-0.0952366814017296	0.020863825455308	-0.149223983287811
-6.11436653137207	-6.47531223297119	-9.99655532836914	-0.0951676219701767	0.0212312210351229	-0.149069547653198
-6.10617160797119	-6.47242021560669	-9.98753643035889	-0.0951894819736481	0.0213590525090694	-0.148944899439812
-6.10537910461426	-6.46642732620239	-9.97922706604004	-0.0951984077692032	0.0217110719531775	-0.148767158389091
-6.09243869781494	-6.46110582351685	-9.97318840026855	-0.0951981917023659	0.0219389740377665	-0.148713991045952
-6.08917903900146	-6.4657416343689	-9.96099090576172	-0.0952817499637604	0.0221973620355129	-0.1486656665802
-6.07950878143311	-6.45717859268188	-9.95396614074707	-0.0953390672802925	0.0225423648953438	-0.148556351661682
-6.07359981536865	-6.45932197570801	-9.94915294647217	-0.095314733684063	0.0227407440543175	-0.148448511958122
-6.0701756477356	-6.45811891555786	-9.94155979156494	-0.0953715294599533	0.0228942018002272	-0.148371890187263
-6.05639505386353	-6.45395374298096	-9.93202686309814	-0.0954706147313118	0.02323042973876	-0.148353666067123
-6.05618524551392	-6.45777130126953	-9.92118740081787	-0.0954970642924309	0.0235301777720451	-0.148354202508926
-6.05047082901001	-6.4500994682312	-9.91146564483643	-0.0955264642834663	0.023735461756587	-0.148327440023422
-6.04515504837036	-6.4508228302002	-9.90262794494629	-0.0955867171287537	0.0239970851689577	-0.148306131362915
-6.04227066040039	-6.44832611083984	-9.89208698272705	-0.0956679806113243	0.0242611225694418	-0.148289263248444
-6.035475730896	-6.4427056312561	-9.88370895385742	-0.0958009362220764	0.0245397817343473	-0.148238956928253
-6.03923368453979	-6.4418044090271	-9.87952709197998	-0.0958333984017372	0.0248612482100725	-0.14824353158474
-6.02883768081665	-6.43553352355957	-9.86802005767822	-0.0958514362573624	0.0250224247574806	-0.148284301161766
-6.02972602844238	-6.43973779678345	-9.85964202880859	-0.0959426313638687	0.0252421032637358	-0.148249670863152
-6.02143859863281	-6.43487071990967	-9.85551452636719	-0.0960041508078575	0.0254551097750664	-0.14828285574913
-6.01569175720215	-6.43242406845093	-9.84743595123291	-0.0960628464818001	0.0257189571857452	-0.148306235671043
-6.01611709594727	-6.4311990737915	-9.84660625457764	-0.0960269421339035	0.0259047541767359	-0.148316487669945
-6.01278877258301	-6.42636299133301	-9.83573532104492	-0.0961497724056244	0.0260240454226732	-0.148345053195953
-6.00598621368408	-6.42637634277344	-9.83510971069336	-0.0960487723350525	0.026285557076335	-0.148422122001648
-6.00598049163818	-6.42512178421021	-9.8265209197998	-0.0961248651146889	0.0263304729014635	-0.148439437150955
-6.00073337554932	-6.42146062850952	-9.8232364654541	-0.0961031168699265	0.0265571493655443	-0.148458525538445
-6.00216484069824	-6.42224454879761	-9.82275485992432	-0.0959013998508453	0.0267783757299185	-0.148507356643677
-6.00534248352051	-6.41611480712891	-9.81714153289795	-0.0960631296038628	0.0269290953874588	-0.148549184203148
-5.99554586410522	-6.41703510284424	-9.8150577545166	-0.095965251326561	0.0271541196852922	-0.148634731769562
-5.99726057052612	-6.42031955718994	-9.80941677093506	-0.0959713235497475	0.0272711049765348	-0.148658007383347
-5.99610471725464	-6.41655492782593	-9.80850315093994	-0.0958591550588608	0.0275623556226492	-0.148682788014412
-5.99178266525269	-6.41440534591675	-9.81063365936279	-0.0957439392805099	0.0277065988630056	-0.148710146546364
-5.99435329437256	-6.41554880142212	-9.80463790893555	-0.095794677734375	0.0279883053153753	-0.148825794458389
-5.98462724685669	-6.41405582427979	-9.80334949493408	-0.0958121344447136	0.0282725542783737	-0.148916974663734
-5.99080419540405	-6.42318534851074	-9.79100036621094	-0.0957084894180298	0.0284600928425789	-0.148948088288307
-5.99137878417969	-6.41969871520996	-9.78326606750488	-0.0956580564379692	0.0286708474159241	-0.149047195911407
-5.98168039321899	-6.41970109939575	-9.78950500488281	-0.0955675169825554	0.0289599243551493	-0.149117812514305
-5.98497724533081	-6.42650651931763	-9.77783203125	-0.0956917405128479	0.0292184818536043	-0.149277254939079
-5.98235750198364	-6.42070817947388	-9.77292919158936	-0.095584824681282	0.0295341648161411	-0.149323418736458
-5.97709703445435	-6.42497444152832	-9.76943302154541	-0.0954811573028564	0.0296963062137365	-0.14939047396183
-5.98185253143311	-6.42294883728027	-9.76279830932617	-0.0954733937978745	0.0299536772072315	-0.14944651722908
-5.97035646438599	-6.42007875442505	-9.76104259490967	-0.0954383388161659	0.0301785785704851	-0.149593099951744
-5.97780132293701	-6.42573404312134	-9.75586128234863	-0.0953254103660584	0.0304822865873575	-0.149684190750122
-5.96715259552002	-6.4168176651001	-9.75366497039795	-0.0952585563063622	0.0306179821491241	-0.149710863828659
-5.96712589263916	-6.41885900497437	-9.74771881103516	-0.0951320976018906	0.030933840200305	-0.149734795093536
-5.96296977996826	-6.41286134719849	-9.75181293487549	-0.0950900092720985	0.0310235600918531	-0.149782285094261
-5.96055364608765	-6.4130916595459	-9.74501132965088	-0.0951047018170357	0.0313617661595345	-0.149854928255081
-5.95717191696167	-6.41384363174438	-9.74250888824463	-0.0948750600218773	0.0316237360239029	-0.1499302983284
-5.96145820617676	-6.40893077850342	-9.73723793029785	-0.0948715284466743	0.0316858626902103	-0.149975970387459
-5.95553588867188	-6.40648746490479	-9.73672199249268	-0.0947421118617058	0.0319875292479992	-0.150103688240051
-5.95428657531738	-6.4107666015625	-9.73917484283447	-0.0946467965841293	0.0322647504508495	-0.150204464793205
-5.95730018615723	-6.40752267837524	-9.73458099365234	-0.0946332961320877	0.0325009413063526	-0.15030711889267
-5.95493984222412	-6.40800476074219	-9.73315238952637	-0.0944531112909317	0.0326773412525654	-0.15041609108448
-5.957359790802	-6.40636491775513	-9.73177146911621	-0.0942893400788307	0.0327659100294113	-0.15058322250843
-5.95641183853149	-6.40806293487549	-9.73780155181885	-0.0942984744906425	0.0330289825797081	-0.15067321062088
-5.95881795883179	-6.4097957611084	-9.73307132720947	-0.0940806493163109	0.0332735702395439	-0.150762408971786
-5.96148157119751	-6.40531826019287	-9.73123931884766	-0.0939774587750435	0.0333637930452824	-0.150916635990143
-5.95395660400391	-6.40380525588989	-9.73580551147461	-0.0938835889101028	0.0336057133972645	-0.15101183950901
-5.95950269699097	-6.40694952011108	-9.73246002197266	-0.093684233725071	0.0337412133812904	-0.151232928037643
-5.96358680725098	-6.40530967712402	-9.72704219818115	-0.0936964973807335	0.0339543782174587	-0.151239484548569
-5.96087408065796	-6.40372037887573	-9.73493766784668	-0.093410812318325	0.0341769903898239	-0.15134796500206
-5.96707439422607	-6.40410900115967	-9.73141384124756	-0.0934214890003204	0.034301582723856	-0.151539444923401
-5.96654272079468	-6.40253973007202	-9.72855854034424	-0.0932789668440819	0.0345264747738838	-0.151727691292763
-5.96645259857178	-6.4065408706665	-9.72769737243652	-0.0931252017617226	0.034575168043375	-0.151850491762161
-5.97572326660156	-6.40319299697876	-9.73328304290771	-0.0930287688970566	0.0347254872322083	-0.152050465345383
-5.97324228286743	-6.39984273910522	-9.73680114746094	-0.092829167842865	0.0349858701229095	-0.152295291423798
-5.97726011276245	-6.40481758117676	-9.72909355163574	-0.0927557498216629	0.0350144803524017	-0.15252873301506
-5.98080635070801	-6.40293741226196	-9.74310779571533	-0.0925415381789207	0.0351822413504124	-0.152675405144691
-5.98049020767212	-6.39918661117554	-9.74229145050049	-0.0922639146447182	0.0353014320135117	-0.152819275856018
-5.98629283905029	-6.40305233001709	-9.75125885009766	-0.0921775475144386	0.0353825502097607	-0.15304696559906
-5.98338079452515	-6.4017071723938	-9.76216316223145	-0.0919661968946457	0.0355286411941051	-0.153207391500473
-5.99076747894287	-6.40780591964722	-9.75851726531982	-0.091705210506916	0.0356233231723309	-0.153373330831528
-5.99980974197388	-6.40766477584839	-9.7712516784668	-0.0914949327707291	0.0357219725847244	-0.15359964966774
-5.99893188476563	-6.40723752975464	-9.77673530578613	-0.0911598354578018	0.0358368754386902	-0.153820604085922
[truncated: 7,363 more rows]
