# Supplementary material for: Identification of Haptic Based Guiding Using Hard Reins
Source: PLoS One. 2015 Jul 22;10(7):e0132020. doi: 10.1371/journal.pone.0132020 (PMC4511788; doi:10.1371/journal.pone.0132020)
Supplement: S5 File — (ZIP) [file pone.0132020.s005.zip › Exp2_ForceData1/Subject1/path2/T2.csv]

Force X (N)	Force Y (N)	Force Z (N)	Torque X (N-m)	Torque Y (N-m)	Torque Z (N-m)	Frequency = 10000	Averaging Level = 16	F/T Serial Number = FT11772	Time Started = 19/02/2013 12:27:07
-4.69255447387695	-7.14791679382324	-14.9023571014404	-0.219142526388168	-0.01493024174124	-0.02234180085361
-4.70040321350098	-7.14820337295532	-14.9084501266479	-0.219209909439087	-0.0148969376459718	-0.022224510088563
-4.70166397094727	-7.14556503295898	-14.9207048416138	-0.219196498394012	-0.0149197168648243	-0.0220656283199787
-4.70833492279053	-7.14681482315063	-14.9220323562622	-0.219405278563499	-0.0147690763697028	-0.0220160037279129
-4.71143198013306	-7.14216136932373	-14.9225072860718	-0.219424948096275	-0.0146970134228468	-0.0220455918461084
-4.71459054946899	-7.14455699920654	-14.9220876693726	-0.219505980610847	-0.0147475330159068	-0.021999454125762
-4.71515226364136	-7.14041090011597	-14.9163122177124	-0.219526961445808	-0.0147285889834166	-0.0221346318721771
-4.71672105789185	-7.14119052886963	-14.9059896469116	-0.219473883509636	-0.0146905742585659	-0.02226179279387
-4.71105527877808	-7.14692497253418	-14.9019393920898	-0.219263777136803	-0.0148890996351838	-0.0224589835852385
-4.71318578720093	-7.14793825149536	-14.9012298583984	-0.219312831759453	-0.0150478566065431	-0.0224535819143057
-4.71597576141357	-7.15106582641602	-14.9111747741699	-0.219233229756355	-0.0150725906714797	-0.0223812572658062
-4.71909761428833	-7.14999914169312	-14.9244422912598	-0.219264820218086	-0.0150355407968163	-0.0222610421478748
-4.73219633102417	-7.15158081054688	-14.926926612854	-0.219469606876373	-0.0148321064189076	-0.0221885330975056
-4.73221874237061	-7.14657640457153	-14.918267250061	-0.21949514746666	-0.0147607689723372	-0.0222372766584158
-4.73503589630127	-7.14646530151367	-14.9072484970093	-0.219547301530838	-0.0146404048427939	-0.0224041789770126
-4.7278528213501	-7.14645957946777	-14.9028425216675	-0.219345584511757	-0.0148897981271148	-0.0225613862276077
-4.72577571868896	-7.15332460403442	-14.8940906524658	-0.219261363148689	-0.0150163695216179	-0.02257489413023
-4.72864532470703	-7.15574026107788	-14.9123783111572	-0.219095632433891	-0.0150841297581792	-0.0225980989634991
-4.73410034179688	-7.15625143051147	-14.9108800888062	-0.219198495149612	-0.0150538664311171	-0.0223997812718153
-4.74495029449463	-7.15777063369751	-14.9254388809204	-0.219364911317825	-0.014779151417315	-0.0223614349961281
-4.74163389205933	-7.15109539031982	-14.911961555481	-0.219374135136604	-0.0146772265434265	-0.022423267364502
-4.74665880203247	-7.15666675567627	-14.9006690979004	-0.219346418976784	-0.0145711190998554	-0.0225912220776081
-4.73761320114136	-7.16328716278076	-14.901068687439	-0.219155505299568	-0.0146522056311369	-0.022760571911931
-4.73990964889526	-7.16475868225098	-14.8955326080322	-0.219094634056091	-0.0147733371704817	-0.0227684900164604
-4.73869228363037	-7.16963958740234	-14.9065141677856	-0.2190051227808	-0.0147562026977539	-0.0226492378860712
-4.74291038513184	-7.16692304611206	-14.9173583984375	-0.219057887792587	-0.0146558601409197	-0.0224842112511396
-4.74735260009766	-7.1683497428894	-14.9119453430176	-0.2191261947155	-0.0143981231376529	-0.0224157813936472
-4.74644136428833	-7.16194772720337	-14.9000682830811	-0.219148024916649	-0.0142534887418151	-0.022436385974288
-4.74474763870239	-7.16065549850464	-14.8758573532104	-0.219260796904564	-0.0140767768025398	-0.0226455871015787
-4.73567056655884	-7.16133069992065	-14.8619422912598	-0.219031259417534	-0.0141298118978739	-0.0227239355444908
-4.73848962783813	-7.17236852645874	-14.8637819290161	-0.21889491379261	-0.0141600659117103	-0.0227425713092089
-4.74134635925293	-7.17635345458984	-14.87424659729	-0.218759119510651	-0.0140693057328463	-0.0225652940571308
-4.74712133407593	-7.17917633056641	-14.8887376785278	-0.218781560659409	-0.0138930892571807	-0.0224931705743074
-4.75690937042236	-7.18046474456787	-14.8830595016479	-0.2188840508461	-0.0135663952678442	-0.0224748216569424
-4.75427007675171	-7.18080520629883	-14.8796682357788	-0.218897551298141	-0.0134339304640889	-0.0225036721676588
-4.7581524848938	-7.18258810043335	-14.8639259338379	-0.218855887651443	-0.0132922846823931	-0.0226368270814419
-4.749671459198	-7.18283367156982	-14.8518171310425	-0.218717589974403	-0.0133961364626884	-0.0226749908179045
-4.75084400177002	-7.18879222869873	-14.8399744033813	-0.218589320778847	-0.0133558362722397	-0.0228008180856705
-4.7444543838501	-7.18846416473389	-14.835355758667	-0.218407973647118	-0.0135703617706895	-0.0226401388645172
-4.7569465637207	-7.19151163101196	-14.8388891220093	-0.218529209494591	-0.0133647276088595	-0.0225102473050356
-4.76310205459595	-7.18874883651733	-14.8337020874023	-0.218509078025818	-0.0131201930344105	-0.0223479382693768
-4.76541757583618	-7.18925762176514	-14.81480884552	-0.218733623623848	-0.0128785353153944	-0.0225176233798265
-4.76990556716919	-7.18593645095825	-14.7968482971191	-0.218592509627342	-0.0128620034083724	-0.0226066298782825
-4.7637825012207	-7.18759155273438	-14.7840576171875	-0.21854630112648	-0.0130139021202922	-0.0227160882204771
-4.76404762268066	-7.19070911407471	-14.7805871963501	-0.218413755297661	-0.0130923585966229	-0.0227932333946228
-4.76110124588013	-7.19087362289429	-14.7858381271362	-0.218258664011955	-0.0132632963359356	-0.0227238461375237
-4.76578807830811	-7.19185018539429	-14.779149055481	-0.218258276581764	-0.013218717649579	-0.022580873221159
-4.76980018615723	-7.18770456314087	-14.7778606414795	-0.218354523181915	-0.0129114808514714	-0.0225018467754126
-4.77275991439819	-7.18392848968506	-14.7562551498413	-0.218471974134445	-0.0127491066232324	-0.0225888676941395
-4.7688422203064	-7.18451642990112	-14.7470207214355	-0.218264579772949	-0.0127588342875242	-0.0227234307676554
-4.75928401947021	-7.18656253814697	-14.733024597168	-0.218080505728722	-0.013016264885664	-0.0227531585842371
-4.75759792327881	-7.19307231903076	-14.7277164459229	-0.217994198203087	-0.0130059365183115	-0.0226302593946457
-4.75903415679932	-7.19716262817383	-14.7376527786255	-0.217904761433601	-0.0130749261006713	-0.0225371811538935
-4.76624488830566	-7.20269155502319	-14.7355127334595	-0.217904552817345	-0.0128870373591781	-0.0223803948611021
-4.7672381401062	-7.2006573677063	-14.738076210022	-0.217934355139732	-0.0126772541552782	-0.0224102698266506
-4.77140665054321	-7.20166492462158	-14.7207221984863	-0.217948600649834	-0.0125766098499298	-0.0224762912839651
-4.76813173294067	-7.20023345947266	-14.6999130249023	-0.217776253819466	-0.012524550780654	-0.0226061120629311
-4.76264476776123	-7.20430755615234	-14.6941757202148	-0.217663541436195	-0.0126638449728489	-0.0227062273770571
-4.76124858856201	-7.21096134185791	-14.6897773742676	-0.217515543103218	-0.0128166945651174	-0.0225660968571901
-4.76211166381836	-7.2140474319458	-14.7036170959473	-0.217472583055496	-0.0129352817311883	-0.0225194245576859
-4.77277183532715	-7.21592664718628	-14.696120262146	-0.217511340975761	-0.0128238992765546	-0.0223568193614483
-4.77498531341553	-7.21369981765747	-14.7005214691162	-0.217550158500671	-0.012751717120409	-0.0223154965788126
-4.78554773330688	-7.2160530090332	-14.6946668624878	-0.217633292078972	-0.0125086335465312	-0.022323926910758
-4.78154134750366	-7.21509742736816	-14.6803064346313	-0.217603385448456	-0.0124941319227219	-0.0223982818424702
-4.78108692169189	-7.21767425537109	-14.6694812774658	-0.217522859573364	-0.0127200772985816	-0.0225812420248985
-4.78269100189209	-7.22060441970825	-14.6645584106445	-0.217266321182251	-0.0128178652375937	-0.0226188525557518
-4.78512096405029	-7.22787666320801	-14.6651782989502	-0.217328444123268	-0.0129032470285892	-0.0225899070501328
-4.7903733253479	-7.2293643951416	-14.6791734695435	-0.217305943369865	-0.0129300123080611	-0.0225490108132362
-4.79707050323486	-7.22649431228638	-14.6843061447144	-0.21732622385025	-0.0128904012963176	-0.0224307887256145
-4.8063497543335	-7.22803115844727	-14.6790056228638	-0.217476069927216	-0.0125530390068889	-0.0224032867699862
-4.80700969696045	-7.2290301322937	-14.6790361404419	-0.217544987797737	-0.0126584665849805	-0.0224809441715479
-4.81281566619873	-7.23140144348145	-14.6618185043335	-0.217567145824432	-0.0125300660729408	-0.0227016638964415
-4.80419158935547	-7.23515844345093	-14.6555404663086	-0.217427045106888	-0.0126519659534097	-0.0228280909359455
-4.80410432815552	-7.24222183227539	-14.6522483825684	-0.217439964413643	-0.0128409406170249	-0.022842314094305
-4.80574464797974	-7.24543809890747	-14.666561126709	-0.21739561855793	-0.0128395743668079	-0.0228568892925978
-4.81519317626953	-7.24341535568237	-14.6731014251709	-0.217538893222809	-0.0127524547278881	-0.0228005163371563
-4.82278347015381	-7.24005699157715	-14.668797492981	-0.217684999108315	-0.0123328296467662	-0.0228064972907305
-4.81962728500366	-7.23962736129761	-14.6629953384399	-0.217752248048782	-0.0123450253158808	-0.0229618195444345
-4.81920051574707	-7.23873615264893	-14.6435842514038	-0.217724919319153	-0.012327654287219	-0.0231436342000961
-4.81087732315063	-7.24008131027222	-14.6388807296753	-0.217614114284515	-0.0124962832778692	-0.0233151502907276
-4.8115062713623	-7.24416923522949	-14.6421394348145	-0.2176413834095	-0.0125503391027451	-0.0232587102800608
-4.81130743026733	-7.2426586151123	-14.6551504135132	-0.217669382691383	-0.0125460345298052	-0.023224726319313
-4.81746292114258	-7.2440185546875	-14.6528902053833	-0.217836976051331	-0.0123337376862764	-0.0231904610991478
-4.82081365585327	-7.23638486862183	-14.6488599777222	-0.217958390712738	-0.012018371373415	-0.0232768654823303
-4.81858253479004	-7.23675966262817	-14.6375436782837	-0.218100145459175	-0.0119479522109032	-0.0233829654753208
-4.81829166412354	-7.23960494995117	-14.6306476593018	-0.218033358454704	-0.0117144305258989	-0.0235399268567562
-4.81157207489014	-7.23906230926514	-14.6233100891113	-0.218080371618271	-0.0117924064397812	-0.0237696133553982
-4.81064367294312	-7.24422550201416	-14.6181087493896	-0.217978790402412	-0.0117802601307631	-0.0238811653107405
-4.80607175827026	-7.2440881729126	-14.6241998672485	-0.217882990837097	-0.0118212979286909	-0.0240073297172785
-4.80829238891602	-7.24599361419678	-14.6334037780762	-0.217999175190926	-0.0117613393813372	-0.0239800773561001
-4.8173041343689	-7.24150514602661	-14.6359014511108	-0.218054175376892	-0.0114780040457845	-0.023868627846241
-4.82159233093262	-7.23980951309204	-14.6296768188477	-0.218325048685074	-0.0113254217430949	-0.0239138454198837
-4.82049417495728	-7.23860549926758	-14.6271476745605	-0.218358755111694	-0.0111085139214993	-0.0241401754319668
-4.81915378570557	-7.23683071136475	-14.6079320907593	-0.218370199203491	-0.0110291708260775	-0.0243223328143358
-4.81290912628174	-7.23926639556885	-14.60267162323	-0.218280896544456	-0.0110093103721738	-0.02447066642344
-4.80848169326782	-7.23997688293457	-14.5892534255981	-0.218284517526627	-0.011098962277174	-0.0246402155607939
-4.81065511703491	-7.24129724502563	-14.5936508178711	-0.21816311776638	-0.0110732046887279	-0.0246981605887413
-4.81505441665649	-7.24289226531982	-14.6030683517456	-0.218261405825615	-0.0110134733840823	-0.024677025154233
-4.82057094573975	-7.24305152893066	-14.6095952987671	-0.218399226665497	-0.0107832085341215	-0.0247841309756041
-4.82433176040649	-7.23516654968262	-14.6028127670288	-0.218457296490669	-0.010553702712059	-0.024838650599122
-4.8278956413269	-7.23594856262207	-14.5900592803955	-0.218564063310623	-0.0103208739310503	-0.0250633899122477
-4.8158860206604	-7.23041200637817	-14.5718355178833	-0.218403816223145	-0.0104326466098428	-0.025379229336977
-4.81260061264038	-7.2352032661438	-14.5690088272095	-0.218353867530823	-0.0107070850208402	-0.025469770655036
-4.8137583732605	-7.23489141464233	-14.5763006210327	-0.218230977654457	-0.0106219127774239	-0.0255912356078625
-4.81714105606079	-7.23330783843994	-14.5803155899048	-0.218321174383163	-0.0105334352701902	-0.0254700481891632
-4.82389783859253	-7.23182725906372	-14.5873565673828	-0.21843184530735	-0.0102591719478369	-0.0256250090897083
-4.82753801345825	-7.22375583648682	-14.5736827850342	-0.218421906232834	-0.0101067293435335	-0.0257530119270086
-4.82807922363281	-7.22739362716675	-14.5570878982544	-0.218456938862801	-0.01001893915236	-0.026091281324625
-4.82229661941528	-7.22731351852417	-14.5506429672241	-0.218244031071663	-0.0100990273058414	-0.0263598393648863
-4.82065153121948	-7.23089694976807	-14.5445613861084	-0.218202576041222	-0.0102853085845709	-0.0264339838176966
-4.82485246658325	-7.23386573791504	-14.5543785095215	-0.218104094266891	-0.0102550378069282	-0.0264398194849491
-4.8318920135498	-7.23305320739746	-14.5703125	-0.218142345547676	-0.010197532363236	-0.0264520067721605
-4.84149885177612	-7.2336630821228	-14.558557510376	-0.218202695250511	-0.00980306044220924	-0.0265045892447233
-4.84187793731689	-7.22954845428467	-14.5503969192505	-0.218117609620094	-0.00979446433484554	-0.026710981503129
-4.84162855148315	-7.23147964477539	-14.5364656448364	-0.218057915568352	-0.00973389949649572	-0.0270234886556864
-4.83167219161987	-7.23195886611938	-14.5210599899292	-0.217794254422188	-0.00989074259996414	-0.0272281039506197
-4.83767509460449	-7.23663520812988	-14.5301523208618	-0.217633873224258	-0.00997699052095413	-0.027322793379426
-4.84114265441895	-7.23656272888184	-14.5257387161255	-0.217619687318802	-0.0099216615781188	-0.0272520910948515
-4.84631252288818	-7.23460817337036	-14.5326776504517	-0.217671945691109	-0.00972834881395102	-0.0272475276142359
-4.85409259796143	-7.23281288146973	-14.5193014144897	-0.217722490429878	-0.00955058448016644	-0.0274494756013155
-4.8491473197937	-7.23286581039429	-14.5044755935669	-0.217473641037941	-0.00957438722252846	-0.0276840459555388
-4.84731769561768	-7.23773670196533	-14.4945106506348	-0.217329889535904	-0.0098009267821908	-0.0278447642922401
-4.84737825393677	-7.23886060714722	-14.5081367492676	-0.217124506831169	-0.00989387556910515	-0.0278229732066393
-4.85265254974365	-7.23966264724731	-14.5147848129272	-0.217116445302963	-0.00990206096321344	-0.0277287121862173
-4.86146020889282	-7.23825550079346	-14.5107583999634	-0.217176765203476	-0.00966760981827974	-0.0277417171746492
-4.86453342437744	-7.23381614685059	-14.5076942443848	-0.217222973704338	-0.00956212263554335	-0.0278758425265551
-4.86760139465332	-7.23237037658691	-14.4827671051025	-0.217042595148087	-0.00954687688499689	-0.0281928703188896
-4.86058044433594	-7.23594999313354	-14.4824638366699	-0.216827630996704	-0.00974668376147747	-0.0284292884171009
-4.86185598373413	-7.23958683013916	-14.4733066558838	-0.216727152466774	-0.00988725852221251	-0.0284404568374157
-4.86914587020874	-7.23995590209961	-14.4968252182007	-0.216597124934196	-0.0098928976804018	-0.0284220408648252
-4.87855577468872	-7.23870229721069	-14.4958419799805	-0.216665014624596	-0.00980367884039879	-0.0282959789037704
-4.88309574127197	-7.23697900772095	-14.4793891906738	-0.216769561171532	-0.00955011881887913	-0.028447924181819
-4.87461233139038	-7.23862552642822	-14.4675464630127	-0.216618865728378	-0.00967383477836847	-0.0287078153342009
-4.8774037361145	-7.24354982376099	-14.4656410217285	-0.216423869132996	-0.00991941522806883	-0.0288249887526035
-4.88130331039429	-7.24828672409058	-14.4791126251221	-0.216343134641647	-0.00992473494261503	-0.028701251372695
-4.88788843154907	-7.24739551544189	-14.4906721115112	-0.216353341937065	-0.00983948912471533	-0.0286152493208647
-4.8985800743103	-7.24562120437622	-14.4864320755005	-0.216472297906876	-0.00958673097193241	-0.0286876410245895
-4.89706039428711	-7.24515724182129	-14.475399017334	-0.216430261731148	-0.009471763856709	-0.0288961753249168
-4.89355850219727	-7.2485990524292	-14.464168548584	-0.216375663876534	-0.00953426491469145	-0.0291171222925186
-4.89181184768677	-7.250648021698	-14.462513923645	-0.216170862317085	-0.00963978748768568	-0.0291863232851028
-4.89596080780029	-7.25578212738037	-14.4817533493042	-0.216183379292488	-0.00971505884081125	-0.0291192643344402
-4.90420961380005	-7.25666379928589	-14.488356590271	-0.216158166527748	-0.0094669396057725	-0.0290473010390997
-4.90568113327026	-7.25520801544189	-14.4957361221313	-0.216318875551224	-0.00927548576146364	-0.0290951523929834
-4.90960645675659	-7.25454092025757	-14.4882822036743	-0.216364875435829	-0.0090523473918438	-0.029220350086689
-4.90390539169312	-7.24903059005737	-14.4796981811523	-0.216318130493164	-0.00894803460687399	-0.0293844416737556
-4.89985275268555	-7.25692272186279	-14.4773588180542	-0.216204851865768	-0.00905063468962908	-0.029539592564106
-4.89531373977661	-7.25663805007935	-14.4913911819458	-0.216055169701576	-0.00906677357852459	-0.0294798985123634
-4.89517164230347	-7.25523900985718	-14.5019903182983	-0.21622721850872	-0.00896103773266077	-0.0293426439166069
-4.90195608139038	-7.24992752075195	-14.5028858184814	-0.216375276446342	-0.00853550713509321	-0.029368145391345
-4.89423894882202	-7.24201583862305	-14.4966630935669	-0.216377556324005	-0.00839226972311735	-0.0295207109302282
-4.88539409637451	-7.24449157714844	-14.484658241272	-0.216399341821671	-0.00836658291518688	-0.0296281892806292
-4.87679624557495	-7.2427077293396	-14.4926309585571	-0.216143697500229	-0.008406151086092	-0.0297130327671766
-4.87174558639526	-7.2421727180481	-14.4915342330933	-0.216239765286446	-0.00837030075490475	-0.029530119150877
-4.86925935745239	-7.24233150482178	-14.5107851028442	-0.21632881462574	-0.00802153255790472	-0.0294421017169952
-4.86595773696899	-7.23343801498413	-14.5088310241699	-0.216362133622169	-0.00777586596086621	-0.029316384345293
-4.86303281784058	-7.23060274124146	-14.4986305236816	-0.216458097100258	-0.0074422350153327	-0.0294123571366072
-4.84721374511719	-7.23096179962158	-14.4876575469971	-0.21631295979023	-0.00749335624277592	-0.0295992475003004
-4.83815383911133	-7.2302565574646	-14.4899559020996	-0.216085895895958	-0.00758677441626787	-0.0294474419206381
-4.83764886856079	-7.22829866409302	-14.4995212554932	-0.216106235980988	-0.00734156230464578	-0.0292440429329872
-4.83243131637573	-7.2260422706604	-14.5099449157715	-0.216208800673485	-0.00717489281669259	-0.0290299355983734
-4.83293151855469	-7.22054433822632	-14.4946794509888	-0.216337740421295	-0.00674292631447315	-0.029050387442112
-4.82002592086792	-7.21609115600586	-14.4845247268677	-0.21623469889164	-0.00667690392583609	-0.0290453936904669
-4.80882692337036	-7.21871423721313	-14.4794425964355	-0.216187536716461	-0.00671637477353215	-0.029133353382349
-4.80268907546997	-7.21658992767334	-14.4799776077271	-0.215914860367775	-0.00675851991400123	-0.0289285071194172
-4.79922389984131	-7.21603965759277	-14.5010395050049	-0.215907827019691	-0.00676355604082346	-0.0286103244870901
-4.8068585395813	-7.21740818023682	-14.5019073486328	-0.216013178229332	-0.00641144951805472	-0.0283361338078976
-4.79983139038086	-7.21268606185913	-14.5048952102661	-0.216076612472534	-0.0062532676383853	-0.0282516200095415
-4.80029344558716	-7.20910358428955	-14.4925346374512	-0.216080129146576	-0.00605113664641976	-0.028278486803174
-4.78955888748169	-7.20864248275757	-14.479211807251	-0.215889543294907	-0.00608972599729896	-0.0281413700431585
-4.78277969360352	-7.21487617492676	-14.4799242019653	-0.215758010745049	-0.00618927273899317	-0.0281052552163601
-4.77756500244141	-7.21838283538818	-14.4904251098633	-0.215636432170868	-0.00630465941503644	-0.0278401039540768
-4.78065395355225	-7.21719551086426	-14.5033521652222	-0.215651005506516	-0.00617486098781228	-0.0274452809244394
-4.78635549545288	-7.21616172790527	-14.5063543319702	-0.215763062238693	-0.005835329182446	-0.0272857062518597
-4.78292036056519	-7.21466159820557	-14.4920339584351	-0.21567690372467	-0.00581768993288279	-0.0271806642413139
-4.78057336807251	-7.21676063537598	-14.477240562439	-0.215684726834297	-0.00567519618198276	-0.0271856319159269
-4.76823568344116	-7.21754455566406	-14.4778327941895	-0.21541827917099	-0.00590533670037985	-0.0271451734006405
-4.76550102233887	-7.22511291503906	-14.4667043685913	-0.215385153889656	-0.00599778909236193	-0.0268429405987263
-4.7658576965332	-7.22298717498779	-14.4763441085815	-0.215145826339722	-0.00606086617335677	-0.0266517717391253
-4.76918697357178	-7.22829723358154	-14.4901638031006	-0.215317770838737	-0.00597221590578556	-0.0263136643916368
-4.77500343322754	-7.22564268112183	-14.4925861358643	-0.215334385633469	-0.00573791190981865	-0.0261003002524376
-4.77251672744751	-7.2226390838623	-14.4803447723389	-0.215370610356331	-0.0057448404841125	-0.0260165259242058
-4.76757144927979	-7.22384929656982	-14.470458984375	-0.215327396988869	-0.00571919046342373	-0.0259176641702652
-4.75938940048218	-7.22657632827759	-14.461742401123	-0.215088501572609	-0.00590814603492618	-0.025889839977026
-4.75990629196167	-7.23309707641602	-14.4700756072998	-0.215046972036362	-0.00610298337414861	-0.0255802683532238
-4.76470708847046	-7.23228168487549	-14.486611366272	-0.215093046426773	-0.00600797450169921	-0.0252035614103079
-4.76503849029541	-7.23010158538818	-14.4841585159302	-0.215169027447701	-0.00588393351063132	-0.0249973461031914
-4.76673698425293	-7.22885799407959	-14.4677286148071	-0.215073719620705	-0.00581606244668365	-0.0249784085899591
-4.75320816040039	-7.22998809814453	-14.4558124542236	-0.21492937207222	-0.00598609028384089	-0.0249435324221849
-4.7540545463562	-7.24053716659546	-14.4640102386475	-0.214873358607292	-0.00623719347640872	-0.0247395262122154
-4.75320482254028	-7.2418270111084	-14.472469329834	-0.214789316058159	-0.00634135538712144	-0.024426843971014
-4.75961256027222	-7.24216651916504	-14.4844493865967	-0.21494822204113	-0.00624073529615998	-0.0241131242364645
-4.75863456726074	-7.24045562744141	-14.4795331954956	-0.215024918317795	-0.00610994733870029	-0.0239824131131172
-4.75515460968018	-7.23853921890259	-14.4652242660522	-0.215009763836861	-0.00612278189510107	-0.0239245407283306
-4.74897718429565	-7.24158239364624	-14.4566192626953	-0.214886516332626	-0.00645040813833475	-0.0239008143544197
-4.74561643600464	-7.24642992019653	-14.4665412902832	-0.21477746963501	-0.00665037706494331	-0.0237209759652615
-4.74823093414307	-7.24862909317017	-14.4822292327881	-0.214895397424698	-0.00667509622871876	-0.0234004259109497
-4.75416660308838	-7.24676132202148	-14.4878606796265	-0.214930355548859	-0.00659100525081158	-0.0231916308403015
-4.75514602661133	-7.24388217926025	-14.4932775497437	-0.215170040726662	-0.00649279076606035	-0.0230529867112637
-4.75451946258545	-7.2436900138855	-14.4789323806763	-0.2152129560709	-0.00641617178916931	-0.0230751074850559
-4.74264621734619	-7.24397468566895	-14.4748191833496	-0.215081453323364	-0.00665052281692624	-0.0231267493218184
-4.73818254470825	-7.24919939041138	-14.4687023162842	-0.215097784996033	-0.00685564009472728	-0.0230310894548893
-4.7356276512146	-7.24707746505737	-14.4811201095581	-0.215002134442329	-0.00708011724054813	-0.0228824838995934
-4.7344446182251	-7.25363397598267	-14.4851303100586	-0.215137735009193	-0.0070644267834723	-0.0226718038320541
-4.73253011703491	-7.24861478805542	-14.4943885803223	-0.215219110250473	-0.00713572138920426	-0.0225018300116062
-4.73618221282959	-7.24906969070435	-14.5026054382324	-0.215398713946342	-0.00703059835359454	-0.0222447384148836
-4.73487663269043	-7.24652671813965	-14.5095977783203	-0.215471014380455	-0.00695143407210708	-0.0221999455243349
-4.73199892044067	-7.24277496337891	-14.4955949783325	-0.215693637728691	-0.00687021529302001	-0.0222037062048912
-4.72460460662842	-7.23903226852417	-14.4915752410889	-0.215587809681892	-0.00692728254944086	-0.0221953075379133
-4.71651983261108	-7.24044752120972	-14.4880266189575	-0.215613722801208	-0.00704802107065916	-0.0221972465515137
-4.70731496810913	-7.24165010452271	-14.4804344177246	-0.215599969029427	-0.00708045810461044	-0.0221861992031336
-4.70207166671753	-7.24396514892578	-14.4962167739868	-0.215501144528389	-0.00742614455521107	-0.0220015253871679
-4.70411586761475	-7.24662399291992	-14.4967756271362	-0.215641930699348	-0.00732688745483756	-0.0217667501419783
-4.69836378097534	-7.24176359176636	-14.5106754302979	-0.215763852000237	-0.00718520302325487	-0.021562235429883
-4.70211410522461	-7.23994970321655	-14.5020561218262	-0.215945661067963	-0.00698606483638287	-0.0215123165398836
-4.6934700012207	-7.23389434814453	-14.4967212677002	-0.215902060270309	-0.00689182057976723	-0.0214961934834719
-4.69017457962036	-7.23518848419189	-14.4806423187256	-0.215959757566452	-0.00688901264220476	-0.0214932020753622
-4.67794466018677	-7.23455762863159	-14.470067024231	-0.215839415788651	-0.00701521802693605	-0.0215161014348269
-4.6680965423584	-7.23773670196533	-14.4818925857544	-0.215734019875526	-0.00718877743929625	-0.0214003659784794
-4.66834402084351	-7.23940467834473	-14.4874877929688	-0.215759456157684	-0.00717851333320141	-0.0211306102573872
-4.6624436378479	-7.23269748687744	-14.4995241165161	-0.215917065739632	-0.00708434171974659	-0.0209659989923239
-4.66456890106201	-7.2335000038147	-14.4888687133789	-0.216028213500977	-0.00683215027675033	-0.0208060089498758
-4.65705251693726	-7.22926473617554	-14.4792547225952	-0.215991511940956	-0.00672365352511406	-0.0208360683172941
-4.64437675476074	-7.2294545173645	-14.4648180007935	-0.215995341539383	-0.00685600051656365	-0.0209419615566731
-4.63616514205933	-7.22983598709106	-14.4649982452393	-0.215810135006905	-0.00704204104840755	-0.0208479780703783
-4.6307578086853	-7.23166990280151	-14.4715223312378	-0.215896666049957	-0.00710653327405453	-0.020606042817235
-4.63381290435791	-7.22889995574951	-14.4855909347534	-0.215913355350494	-0.00695071322843432	-0.0204220842570066
-4.62774991989136	-7.22550821304321	-14.476637840271	-0.216044068336487	-0.00682993838563561	-0.0202714521437883
-4.62882137298584	-7.22378349304199	-14.4736652374268	-0.21614482998848	-0.00665639154613018	-0.0202000997960567
-4.62334394454956	-7.21841049194336	-14.4612493515015	-0.216091215610504	-0.00660751201212406	-0.0201998222619295
-4.61151742935181	-7.22004127502441	-14.4473876953125	-0.216084226965904	-0.0067140138708055	-0.02027827501297
-4.60205364227295	-7.21811723709106	-14.4482803344727	-0.215836390852928	-0.00686756707727909	-0.0203247554600239
-4.596595287323	-7.22243118286133	-14.4443578720093	-0.215820178389549	-0.0070015019737184	-0.0200671590864658
-4.59462881088257	-7.222825050354	-14.4565868377686	-0.215824976563454	-0.00700081139802933	-0.0199102722108364
-4.59375762939453	-7.21752309799194	-14.4693965911865	-0.215880751609802	-0.00691260350868106	-0.0196853373199701
-4.59349584579468	-7.21813249588013	-14.4697895050049	-0.215948805212975	-0.00672764237970114	-0.0195669811218977
-4.59122133255005	-7.21630573272705	-14.4569444656372	-0.215983122587204	-0.00666665425524116	-0.0195417255163193
-4.58963918685913	-7.2157998085022	-14.4429845809937	-0.215897053480148	-0.00657508429139853	-0.0195984970778227
-4.57925128936768	-7.2133960723877	-14.437388420105	-0.215732753276825	-0.00669004675000906	-0.0196345020085573
-4.57454633712769	-7.22032785415649	-14.4219598770142	-0.215653479099274	-0.00674573611468077	-0.0195990391075611
-4.56809234619141	-7.21955299377441	-14.4317989349365	-0.21548242866993	-0.00694752996787429	-0.019538851454854
-4.56639575958252	-7.22142601013184	-14.4329013824463	-0.215479865670204	-0.0069966884329915	-0.0193930044770241
-4.56693983078003	-7.220055103302	-14.446141242981	-0.215406611561775	-0.00707500847056508	-0.0192976295948029
-4.5730767250061	-7.22550821304321	-14.4526872634888	-0.215457394719124	-0.00694111501798034	-0.0190867688506842
-4.57244110107422	-7.22320079803467	-14.4655208587646	-0.215435773134232	-0.00688636675477028	-0.0190370082855225
-4.57727909088135	-7.22429180145264	-14.4561634063721	-0.215529128909111	-0.00677180802449584	-0.0190605074167252
-4.57544422149658	-7.22117328643799	-14.4582195281982	-0.215473666787148	-0.00672619510442019	-0.0190700236707926
-4.57385540008545	-7.22269296646118	-14.4488019943237	-0.215489998459816	-0.00674886163324118	-0.0192493125796318
-4.5629186630249	-7.2242259979248	-14.4462928771973	-0.215212270617485	-0.00700971903279424	-0.0193105656653643
-4.5625057220459	-7.22770929336548	-14.4600582122803	-0.215130969882011	-0.00722351856529713	-0.0191535968333483
-4.5716118812561	-7.22840213775635	-14.4720230102539	-0.215252250432968	-0.00709919398650527	-0.0190115924924612
-4.57009315490723	-7.22345304489136	-14.4746828079224	-0.215260684490204	-0.00694564217701554	-0.0190262738615274
-4.57299757003784	-7.22263860702515	-14.4686374664307	-0.215336114168167	-0.00675418553873897	-0.019083620980382
-4.56900501251221	-7.21937561035156	-14.4675369262695	-0.215245276689529	-0.0067281685769558	-0.0192516632378101
-4.5634126663208	-7.22125387191772	-14.4589767456055	-0.215270355343819	-0.00686319544911385	-0.0193834584206343
-4.56030321121216	-7.22467565536499	-14.4571075439453	-0.214978829026222	-0.00696578808128834	-0.0193969048559666
-4.5587797164917	-7.2283239364624	-14.4662437438965	-0.21501100063324	-0.0070222532376647	-0.0193953048437834
-4.56390190124512	-7.23027229309082	-14.4852733612061	-0.215013667941093	-0.00684489123523235	-0.0193262193351984
-4.5680947303772	-7.22265815734863	-14.4843702316284	-0.215093567967415	-0.0066439863294363	-0.0193111952394247
-4.57205247879028	-7.22476482391357	-14.4781455993652	-0.215167224407196	-0.00638910289853811	-0.01945561170578
-4.5664439201355	-7.22307968139648	-14.4788808822632	-0.215119257569313	-0.00633416883647442	-0.0195911526679993
-4.56463193893433	-7.22483491897583	-14.4531202316284	-0.215058788657188	-0.00630615139380097	-0.0198307558894157
-4.55502319335938	-7.22623586654663	-14.4608821868896	-0.214815035462379	-0.00636608665809035	-0.0199580937623978
-4.55382871627808	-7.22946977615356	-14.4640350341797	-0.214768454432487	-0.00640993006527424	-0.0199062898755074
-4.55682706832886	-7.22877597808838	-14.4767322540283	-0.214809566736221	-0.00627038115635514	-0.0198672041296959
-4.55946588516235	-7.2270941734314	-14.4774169921875	-0.214806213974953	-0.00605165073648095	-0.0197658818215132
-4.5628137588501	-7.22407341003418	-14.4744663238525	-0.214840218424797	-0.00571654923260212	-0.019867742434144
-4.55875873565674	-7.22091245651245	-14.4606218338013	-0.214881926774979	-0.00561671238392591	-0.020042285323143
-4.55121278762817	-7.22242164611816	-14.4460897445679	-0.214703246951103	-0.00558305438607931	-0.0202165134251118
-4.54462289810181	-7.22597694396973	-14.4490432739258	-0.214435800909996	-0.00568688940256834	-0.0203041061758995
-4.54692268371582	-7.2267370223999	-14.4648294448853	-0.214511647820473	-0.00560666061937809	-0.0201959125697613
-4.55202102661133	-7.22668790817261	-14.4663553237915	-0.214523032307625	-0.00531885493546724	-0.0201533772051334
-4.54964399337769	-7.22248363494873	-14.4581727981567	-0.214555606245995	-0.00508800521492958	-0.020252350717783
-4.54982566833496	-7.21840667724609	-14.4446001052856	-0.214561328291893	-0.00485814129933715	-0.0205004680901766
-4.54125452041626	-7.21380138397217	-14.4278154373169	-0.214370310306549	-0.00490451976656914	-0.0206391848623753
-4.53882837295532	-7.22123336791992	-14.4243402481079	-0.214214712381363	-0.00488493451848626	-0.0207416266202927
-4.53247404098511	-7.22037267684937	-14.4269142150879	-0.214086711406708	-0.00502693140879273	-0.0207268949598074
-4.53704023361206	-7.21800708770752	-14.4361371994019	-0.214078217744827	-0.00484538171440363	-0.0206120423972607
-4.54474878311157	-7.21309900283813	-14.4336185455322	-0.214150875806808	-0.00451859924942255	-0.0205932315438986
-4.5381031036377	-7.21093368530273	-14.4204502105713	-0.214123323559761	-0.00434634368866682	-0.0207449104636908
-4.53145360946655	-7.21104717254639	-14.4053688049316	-0.213976413011551	-0.00436538457870483	-0.0209974069148302
-4.52487087249756	-7.21215581893921	-14.4025163650513	-0.213741093873978	-0.00448338966816664	-0.0210457071661949
-4.52709197998047	-7.21151685714722	-14.4089002609253	-0.213689655065536	-0.00456985924392939	-0.0209860242903233
-4.53248119354248	-7.21142196655273	-14.4205961227417	-0.21368445456028	-0.00430494593456388	-0.0208521652966738
-4.5345983505249	-7.20602512359619	-14.419361114502	-0.213769018650055	-0.00408796640112996	-0.020928181707859
-4.52983379364014	-7.20548295974731	-14.3961400985718	-0.213759258389473	-0.00390770845115185	-0.0211363006383181
-4.52082014083862	-7.20475816726685	-14.3932046890259	-0.21346640586853	-0.00415517017245293	-0.0213498938828707
-4.51891946792603	-7.20719432830811	-14.3867444992065	-0.213401064276695	-0.00414626905694604	-0.0212864335626364
-4.51775121688843	-7.20590257644653	-14.4043083190918	-0.21333883702755	-0.00415972340852022	-0.0212264992296696
-4.52259635925293	-7.20361852645874	-14.4035873413086	-0.213415816426277	-0.00400915835052729	-0.0210894867777824
-4.52390718460083	-7.20220994949341	-14.4037942886353	-0.213492065668106	-0.00378331798128784	-0.0211644787341356
-4.52153778076172	-7.19747352600098	-14.3877019882202	-0.213481202721596	-0.00364527525380254	-0.0212177205830812
-4.52348661422729	-7.19730949401855	-14.374828338623	-0.21350260078907	-0.00359367718920112	-0.021400598809123
-4.50888824462891	-7.19530344009399	-14.3670749664307	-0.213358402252197	-0.00372579600661993	-0.0215633735060692
-4.50836896896362	-7.20032167434692	-14.362377166748	-0.213173568248749	-0.00393978971987963	-0.0214781798422337
-4.50665044784546	-7.19825792312622	-14.3732604980469	-0.213137269020081	-0.00401083612814546	-0.0213727876543999
-4.51429414749146	-7.19385576248169	-14.3828468322754	-0.213325664401054	-0.00387265952304006	-0.0211689472198486
-4.51645469665527	-7.19028615951538	-14.3721704483032	-0.213338047266006	-0.00361716491170228	-0.0212058629840612
-4.51212739944458	-7.18522596359253	-14.3610506057739	-0.213385626673698	-0.00371166318655014	-0.0212816651910543
-4.50635004043579	-7.18734407424927	-14.3469972610474	-0.213280722498894	-0.00386297469958663	-0.0213777013123035
-4.49841356277466	-7.18761205673218	-14.3420705795288	-0.213162168860435	-0.0040782866999507	-0.0213465746492147
-4.50293397903442	-7.18443727493286	-14.346996307373	-0.213112413883209	-0.00425304705277085	-0.0211251135915518
-4.50539255142212	-7.18563413619995	-14.3628978729248	-0.213152661919594	-0.00425111362710595	-0.0209118239581585
-4.51141786575317	-7.18453645706177	-14.3595371246338	-0.21332086622715	-0.00414424715563655	-0.0208016522228718
-4.5159387588501	-7.18055152893066	-14.3559808731079	-0.21333684027195	-0.00405190838500857	-0.0207141153514385
-4.51272678375244	-7.18009376525879	-14.3442144393921	-0.213485822081566	-0.00405568955466151	-0.0207744296640158
-4.51239967346191	-7.18059396743774	-14.339653968811	-0.213372528553009	-0.00413783313706517	-0.0208047796040773
-4.50420093536377	-7.18213605880737	-14.337477684021	-0.213244631886482	-0.004470887593925	-0.0207410845905542
-4.50646114349365	-7.18770360946655	-14.3541431427002	-0.213259160518646	-0.00468167522922158	-0.0206351112574339
-4.50738859176636	-7.18675231933594	-14.3629741668701	-0.213260158896446	-0.00472468975931406	-0.0203330777585506
-4.51478910446167	-7.18449544906616	-14.3718814849854	-0.213573411107063	-0.00463311141356826	-0.0202068109065294
-4.51659536361694	-7.17960739135742	-14.3671407699585	-0.213585808873177	-0.00455694040283561	-0.0201512053608894
-4.51030397415161	-7.17960977554321	-14.3578176498413	-0.213602691888809	-0.00474059162661433	-0.0201379228383303
-4.50691890716553	-7.18194389343262	-14.3584537506104	-0.213600844144821	-0.00483807874843478	-0.0201143939048052
-4.50123977661133	-7.18162441253662	-14.3550863265991	-0.213516712188721	-0.00509885000064969	-0.0199959147721529
-4.49741888046265	-7.18474006652832	-14.3688383102417	-0.21348974108696	-0.00532001070678234	-0.0198227353394032
-4.49668741226196	-7.18581342697144	-14.3814640045166	-0.213514283299446	-0.00539236981421709	-0.0194958280771971
-4.50458002090454	-7.18762874603271	-14.3890085220337	-0.213699594140053	-0.00529502984136343	-0.0192844942212105
-4.50113105773926	-7.18096303939819	-14.3903369903564	-0.213758379220963	-0.00522721465677023	-0.0190664865076542
-4.50006628036499	-7.18331003189087	-14.3769845962524	-0.213887795805931	-0.00525908963754773	-0.0191032290458679
-4.49191093444824	-7.17936563491821	-14.3676557540894	-0.213732108473778	-0.00535649247467518	-0.0190751906484365
-4.48757696151733	-7.18680715560913	-14.3676795959473	-0.2137351334095	-0.00563703058287501	-0.0189410541206598
-4.48106956481934	-7.18986177444458	-14.3739376068115	-0.213672876358032	-0.00577657762914896	-0.0187214761972427
-4.48112964630127	-7.19019985198975	-14.3941593170166	-0.213749393820763	-0.00598244508728385	-0.0183261279016733
-4.49161434173584	-7.19176149368286	-14.4018001556396	-0.213893190026283	-0.0057256119325757	-0.0180387254804373
-4.48683214187622	-7.18798112869263	-14.3966007232666	-0.213974997401237	-0.00570213655009866	-0.017940292134881
-4.48356056213379	-7.19090414047241	-14.3877077102661	-0.21409909427166	-0.0057302163913846	-0.0179299246519804
-4.47167110443115	-7.19274711608887	-14.3784646987915	-0.213910847902298	-0.00597550487145782	-0.017795629799366
-4.4677414894104	-7.19825649261475	-14.3918266296387	-0.213917598128319	-0.0062142601236701	-0.0175362788140774
-4.4717264175415	-7.19880104064941	-14.4018449783325	-0.213903948664665	-0.00623449590057135	-0.0172044560313225
-4.46912670135498	-7.19527912139893	-14.4127101898193	-0.214121639728546	-0.00622039381414652	-0.0169000364840031
-4.4738450050354	-7.19538688659668	-14.402587890625	-0.214258134365082	-0.00594134908169508	-0.0166927874088287
-4.46648502349854	-7.19391536712646	-14.3931980133057	-0.214153036475182	-0.00596066145226359	-0.0167048443108797
-4.45613145828247	-7.19783401489258	-14.3829097747803	-0.21419221162796	-0.00621137721464038	-0.0166209042072296
-4.45392370223999	-7.19626140594482	-14.3890466690063	-0.213955998420715	-0.00634336052462459	-0.0163382757455111
-4.44810438156128	-7.20093631744385	-14.3997564315796	-0.214020878076553	-0.00644464092329144	-0.0160390622913837
-4.45022058486938	-7.20210838317871	-14.4100999832153	-0.214125722646713	-0.00629352778196335	-0.0157203897833824
-4.45067071914673	-7.19396686553955	-14.4026498794556	-0.214187875390053	-0.00613798201084137	-0.0155358035117388
-4.44487237930298	-7.19559955596924	-14.3856334686279	-0.214358329772949	-0.0061290324665606	-0.015522338449955
-4.43532466888428	-7.19367218017578	-14.3803062438965	-0.214177310466766	-0.00622020987793803	-0.0154388314113021
-4.43172168731689	-7.19821882247925	-14.3719320297241	-0.214217007160187	-0.00636472180485725	-0.0152750154957175
-4.42333221435547	-7.19807052612305	-14.3796215057373	-0.21399287879467	-0.00646186387166381	-0.0151737285777926
-4.4217586517334	-7.19762325286865	-14.3747205734253	-0.214100852608681	-0.0066249412484467	-0.014874704182148
-4.42171907424927	-7.20089340209961	-14.3948268890381	-0.214028745889664	-0.00662171049043536	-0.0146963708102703
-4.42203092575073	-7.19833421707153	-14.3917102813721	-0.214208230376244	-0.00653636548668146	-0.0143607454374433
-4.42550182342529	-7.19328498840332	-14.3949613571167	-0.214218452572823	-0.0064314054325223	-0.0142129575833678
-4.42175912857056	-7.19284105300903	-14.3881978988647	-0.214350923895836	-0.00651448266580701	-0.0141393262892962
-4.4209246635437	-7.19262409210205	-14.3812570571899	-0.214377656579018	-0.00646733725443482	-0.0140779996290803
-4.41212606430054	-7.19159889221191	-14.371208190918	-0.21433013677597	-0.00654575321823359	-0.0140976887196302
-4.40841245651245	-7.19330787658691	-14.3609704971313	-0.214238911867142	-0.00671999203041196	-0.0140179563313723
-4.40363788604736	-7.19504261016846	-14.3793525695801	-0.214100226759911	-0.00704302825033665	-0.01383385527879
-4.40935611724854	-7.19771003723145	-14.3836259841919	-0.214262783527374	-0.00700441561639309	-0.0135351540520787
-4.41275691986084	-7.19385623931885	-14.3973913192749	-0.214395001530647	-0.00688860425725579	-0.0133429318666458
-4.41679334640503	-7.19120216369629	-14.3900194168091	-0.214521616697311	-0.00682325009256601	-0.0131983635947108
-4.41562032699585	-7.19152116775513	-14.3869514465332	-0.214579656720161	-0.00671012047678232	-0.0131880939006805
-4.40882635116577	-7.19170951843262	-14.377197265625	-0.214641287922859	-0.00695090228691697	-0.0133633967489004
-4.40689516067505	-7.19578266143799	-14.369330406189	-0.214409187436104	-0.00715293176472187	-0.0132501069456339
-4.40383005142212	-7.19669628143311	-14.388952255249	-0.214426264166832	-0.00724465074017644	-0.0131785627454519
-4.40848541259766	-7.19938898086548	-14.3987665176392	-0.214562192559242	-0.00726847723126411	-0.0129937175661325
-4.40749597549438	-7.19585275650024	-14.4110984802246	-0.214612454175949	-0.00729312840849161	-0.0129026165232062
-4.41407632827759	-7.19881820678711	-14.4093818664551	-0.214686125516891	-0.00720918877050281	-0.0127356247976422
-4.41454076766968	-7.19134092330933	-14.4214544296265	-0.214739605784416	-0.00719208922237158	-0.0127474954351783
-4.41739702224731	-7.19446516036987	-14.4146404266357	-0.214836075901985	-0.00703136529773474	-0.0127672282978892
-4.41260814666748	-7.19360446929932	-14.4148082733154	-0.214851662516594	-0.00712208822369576	-0.0128329936414957
-4.41007947921753	-7.19216585159302	-14.4085464477539	-0.214863374829292	-0.00718988385051489	-0.0129079390317202
-4.40322303771973	-7.19057178497314	-14.4014759063721	-0.214748874306679	-0.00745935691520572	-0.0128548694774508
-4.40065383911133	-7.19611835479736	-14.4072589874268	-0.21474626660347	-0.00755330175161362	-0.0128946481272578
-4.3984899520874	-7.1966814994812	-14.4229640960693	-0.214654430747032	-0.00767318112775683	-0.0128673454746604
-4.40310478210449	-7.19706869125366	-14.4313764572144	-0.214625865221024	-0.00772052397951484	-0.012781348079443
-4.40431928634644	-7.19829082489014	-14.4334087371826	-0.214619174599648	-0.00774052273482084	-0.0127182770520449
-4.41003894805908	-7.20055246353149	-14.4395503997803	-0.214708000421524	-0.00769390910863876	-0.0126599920913577
-4.41556072235107	-7.20022821426392	-14.4483108520508	-0.214690923690796	-0.00762888276949525	-0.0125346016138792
-4.41887998580933	-7.20126819610596	-14.4537143707275	-0.214832603931427	-0.00759427761659026	-0.0125612169504166
-4.42141771316528	-7.19955348968506	-14.455961227417	-0.214861243963242	-0.0075968480668962	-0.0124993640929461
-4.42850875854492	-7.20225095748901	-14.4455375671387	-0.214972674846649	-0.00738858431577683	-0.0125993136316538
-4.42838382720947	-7.20032119750977	-14.4444513320923	-0.214966475963593	-0.00734462169930339	-0.0127305816859007
-4.42973470687866	-7.20046329498291	-14.4471883773804	-0.214914977550507	-0.00740780588239431	-0.0128374379128218
-4.43064880371094	-7.19970273971558	-14.4430274963379	-0.21482840180397	-0.00740728667005897	-0.0128722181543708
-4.43126249313354	-7.20517873764038	-14.4444637298584	-0.214841529726982	-0.00758330523967743	-0.0128910252824426
-4.43064212799072	-7.20927047729492	-14.4569568634033	-0.214664995670319	-0.00766583997756243	-0.0128750549629331
-4.43601942062378	-7.20964241027832	-14.4696140289307	-0.214782193303108	-0.00765121914446354	-0.0127071319147944
-4.44030857086182	-7.21105718612671	-14.4782047271729	-0.214815884828568	-0.00752922194078565	-0.0126717481762171
-4.44659900665283	-7.20748329162598	-14.4787101745605	-0.214827239513397	-0.00743402866646647	-0.0126041127368808
-4.4511833190918	-7.20718479156494	-14.4842100143433	-0.214870765805244	-0.00725935027003288	-0.0126555385068059
-4.45010662078857	-7.2059588432312	-14.4770021438599	-0.214892908930779	-0.0072015542536974	-0.0127013400197029
-4.44963407516479	-7.20453882217407	-14.4643745422363	-0.214857026934624	-0.00707224011421204	-0.0128392791375518
-4.44517850875854	-7.20289039611816	-14.4604206085205	-0.214792400598526	-0.00716606993228197	-0.0129680270329118
-4.44445085525513	-7.20700931549072	-14.4529752731323	-0.214715495705605	-0.00710222637280822	-0.0130089446902275
-4.44260787963867	-7.20916986465454	-14.4531574249268	-0.214614927768707	-0.00721593713387847	-0.0130782602354884
-4.43767738342285	-7.20722484588623	-14.4494047164917	-0.214536562561989	-0.00716712512075901	-0.0130289746448398
-4.43966627120972	-7.21106958389282	-14.455394744873	-0.214461579918861	-0.00723278429359198	-0.0130427181720734
-4.44276237487793	-7.20998668670654	-14.45787525177	-0.214442446827888	-0.00713103963062167	-0.012994990684092
-4.44270849227905	-7.20862197875977	-14.4654712677002	-0.214400842785835	-0.00708289444446564	-0.0128677189350128
-4.44854736328125	-7.21082925796509	-14.4654235839844	-0.214463353157043	-0.00687158526852727	-0.0128294341266155
-4.44480466842651	-7.20570421218872	-14.4710760116577	-0.214455306529999	-0.00683275889605284	-0.0127877620980144
-4.44900941848755	-7.20616579055786	-14.472487449646	-0.214475780725479	-0.00663803610950708	-0.0128134666010737
-4.44974231719971	-7.2046799659729	-14.467809677124	-0.214446887373924	-0.00653909286484122	-0.0128197390586138
-4.44571352005005	-7.20050621032715	-14.4591131210327	-0.21444346010685	-0.00639254180714488	-0.012965701520443
-4.43772411346436	-7.19524097442627	-14.4427938461304	-0.214294016361237	-0.00651694228872657	-0.0131476279348135
-4.43578767776489	-7.20203304290771	-14.4441890716553	-0.214148312807083	-0.00664789276197553	-0.0131915668025613
-4.42609310150146	-7.20012187957764	-14.4444437026978	-0.214049965143204	-0.00675783352926373	-0.0131779238581657
-4.42934036254883	-7.20188856124878	-14.4467315673828	-0.213997095823288	-0.00673327688127756	-0.0131527874618769
-4.42548179626465	-7.20014381408691	-14.4608507156372	-0.213918372988701	-0.00670774700120091	-0.0130342151969671
-4.4324049949646	-7.19637775421143	-14.4653301239014	-0.214004382491112	-0.00661865016445518	-0.0129476403817534
-4.4324836730957	-7.19297790527344	-14.4679126739502	-0.2139593064785	-0.00644609238952398	-0.0129081504419446
-4.4330906867981	-7.19344520568848	-14.4541082382202	-0.214075922966003	-0.00630311761051416	-0.012931770645082
-4.43103218078613	-7.19033098220825	-14.446756362915	-0.213998019695282	-0.00618952792137861	-0.0131083028391004
-4.4233922958374	-7.19117212295532	-14.4357318878174	-0.2139051258564	-0.00635438179597259	-0.0131995091214776
-4.41934967041016	-7.19617986679077	-14.4349956512451	-0.21370267868042	-0.00646561104804277	-0.0133357290178537
-4.41966533660889	-7.19737815856934	-14.4485263824463	-0.213606476783752	-0.00652713188901544	-0.0131523627787828
-4.42812776565552	-7.20145606994629	-14.459400177002	-0.213740855455399	-0.00638267165049911	-0.0130449207499623
-4.43013668060303	-7.19154167175293	-14.4620018005371	-0.213803306221962	-0.00614922726526856	-0.0130316577851772
-4.43242979049683	-7.19401025772095	-14.4482517242432	-0.213915124535561	-0.00603482779115438	-0.0131404334679246
-4.42732048034668	-7.19551753997803	-14.4411926269531	-0.213808357715607	-0.00605209683999419	-0.0133713595569134
-4.42412757873535	-7.19737863540649	-14.4397296905518	-0.213665872812271	-0.00632226606830955	-0.0134229259565473
-4.42320728302002	-7.20161485671997	-14.4465589523315	-0.213653162121773	-0.00629018200561404	-0.0134550221264362
-4.42619752883911	-7.20241975784302	-14.4665956497192	-0.213700145483017	-0.00632923515513539	-0.0132948523387313
-4.43602228164673	-7.20105504989624	-14.4714431762695	-0.213833123445511	-0.00608626147732139	-0.0132826883345842
-4.43437957763672	-7.19589138031006	-14.4701795578003	-0.213949859142303	-0.00599341746419668	-0.0133019099012017
-4.44036531448364	-7.19831991195679	-14.4672784805298	-0.214093491435051	-0.00584121560677886	-0.0134275760501623
-4.43664741516113	-7.19171094894409	-14.4629793167114	-0.213968738913536	-0.00580817926675081	-0.0135367959737778
-4.4375696182251	-7.19422912597656	-14.4589052200317	-0.214071735739708	-0.00575903104618192	-0.0136530939489603
-4.43340492248535	-7.19165134429932	-14.4562730789185	-0.213983774185181	-0.00583094358444214	-0.0137901026755571
-4.43229913711548	-7.19399738311768	-14.4522771835327	-0.214018493890762	-0.00590953230857849	-0.0138782719150186
-4.42765522003174	-7.19383335113525	-14.4589595794678	-0.213970556855202	-0.00604328373447061	-0.0139825576916337
-4.42761516571045	-7.19433116912842	-14.454270362854	-0.213994637131691	-0.00608364399522543	-0.0140131236985326
-4.42557621002197	-7.19336318969727	-14.4610481262207	-0.213974863290787	-0.00613997550681233	-0.0140710640698671
-4.43015766143799	-7.19551134109497	-14.4600915908813	-0.214112743735313	-0.00605704914778471	-0.0140086887404323
-4.43002033233643	-7.18971490859985	-14.47580909729	-0.214160308241844	-0.00606293231248856	-0.0140360780060291
-4.43795680999756	-7.19158458709717	-14.4676933288574	-0.214362770318985	-0.0059281219728291	-0.0139780482277274
-4.43644428253174	-7.1839771270752	-14.4723653793335	-0.21441887319088	-0.00568039156496525	-0.0140724834054708
-4.43644142150879	-7.18405055999756	-14.4582586288452	-0.214503303170204	-0.00570195959880948	-0.0143105834722519
-4.43093156814575	-7.17866897583008	-14.4441194534302	-0.214401453733444	-0.00568797579035163	-0.0144312204793096
-4.42475986480713	-7.17784214019775	-14.4360685348511	-0.214450746774673	-0.00595972128212452	-0.0145800663158298
-4.42378902435303	-7.17687654495239	-14.4357891082764	-0.214364275336266	-0.00590732274577022	-0.0146227870136499
-4.4196400642395	-7.17998266220093	-14.442723274231	-0.214350834488869	-0.00615447759628296	-0.0146449776366353
-4.42350578308105	-7.17999601364136	-14.4492568969727	-0.214302599430084	-0.00617561815306544	-0.0145741319283843
-4.4211163520813	-7.17483806610107	-14.454400062561	-0.21440027654171	-0.0061804736033082	-0.0145468628033996
-4.43184852600098	-7.17345571517944	-14.4533681869507	-0.214606180787086	-0.00589901627972722	-0.01451784837991
-4.42658281326294	-7.16815233230591	-14.4418115615845	-0.214599817991257	-0.00586681300774217	-0.0147238383069634
-4.42540836334229	-7.16882371902466	-14.4278707504272	-0.214684918522835	-0.00586486654356122	-0.01492287684232
-4.42169761657715	-7.1657886505127	-14.4202480316162	-0.214465484023094	-0.00605273246765137	-0.0150657016783953
-4.41674709320068	-7.17005014419556	-14.417275428772	-0.214523553848267	-0.00622853264212608	-0.0151032023131847
-4.41475963592529	-7.17188501358032	-14.4239797592163	-0.214320510625839	-0.00635078456252813	-0.0151777723804116
-4.41366577148438	-7.17173004150391	-14.4277744293213	-0.214382961392403	-0.00647471146658063	-0.0151434969156981
-4.4188060760498	-7.16923379898071	-14.4363746643066	-0.214372217655182	-0.00645687710493803	-0.015023136511445
-4.42709112167358	-7.16900825500488	-14.4346265792847	-0.214495196938515	-0.00644061248749495	-0.0149986576288939
-4.4299144744873	-7.16201591491699	-14.4279947280884	-0.214414432644844	-0.00632997322827578	-0.015063900500536
-4.42321968078613	-7.16037034988403	-14.4221410751343	-0.214451551437378	-0.00647156126797199	-0.0152504267171025
-4.41941070556641	-7.16489028930664	-14.4062376022339	-0.214285463094711	-0.00670847203582525	-0.0154091333970428
-4.416344165802	-7.16551876068115	-14.4034824371338	-0.214114472270012	-0.00699353823438287	-0.0154164573177695
-4.41869449615479	-7.17008876800537	-14.4041309356689	-0.214104250073433	-0.00712276762351394	-0.0154862059280276
-4.41890001296997	-7.1674599647522	-14.4121932983398	-0.213934496045113	-0.00741303525865078	-0.0154091492295265
-4.42356300354004	-7.17209100723267	-14.4194316864014	-0.21402046084404	-0.00751742208376527	-0.0153703987598419
-4.42924118041992	-7.16975498199463	-14.4263801574707	-0.213933363556862	-0.00759411836043	-0.0152409272268414
-4.43898105621338	-7.17148971557617	-14.4239892959595	-0.214001685380936	-0.00765974260866642	-0.0152094168588519
-4.44348859786987	-7.16763639450073	-14.4294939041138	-0.214035227894783	-0.00777615793049335	-0.0151642421260476
-4.44937133789063	-7.17056274414063	-14.4164142608643	-0.214123368263245	-0.00771563034504652	-0.0153158726170659
-4.44465589523315	-7.1712760925293	-14.401759147644	-0.213849097490311	-0.00788568705320358	-0.0154893640428782
-4.44936609268188	-7.1768012046814	-14.404167175293	-0.213728114962578	-0.00825253780931234	-0.0155258346349001
-4.45043468475342	-7.18178129196167	-14.4083766937256	-0.213671311736107	-0.00837114080786705	-0.015496370382607
-4.45869493484497	-7.18194341659546	-14.4253902435303	-0.213736191391945	-0.00851223338395357	-0.0153601914644241
-4.46985626220703	-7.18040704727173	-14.4219837188721	-0.213918685913086	-0.00833437312394381	-0.0152855543419719
-4.47305011749268	-7.17662477493286	-14.4210977554321	-0.213918536901474	-0.00836144387722015	-0.0154103841632605
-4.47509622573853	-7.17786884307861	-14.404354095459	-0.21390388906002	-0.00842470861971378	-0.0155570330098271
-4.46870040893555	-7.17960643768311	-14.3912992477417	-0.213729545474052	-0.00868289917707443	-0.0156917870044708
-4.46948862075806	-7.18320178985596	-14.3947372436523	-0.213671028614044	-0.00888017006218433	-0.0156942922621965
-4.47103452682495	-7.18535900115967	-14.400936126709	-0.213519141077995	-0.0089765889570117	-0.0156194735318422
-4.47548484802246	-7.1826491355896	-14.4154825210571	-0.213631421327591	-0.00910739041864872	-0.0155161255970597
-4.48300886154175	-7.18316316604614	-14.4080791473389	-0.213711127638817	-0.00889385864138603	-0.0154191628098488
-4.48354196548462	-7.18138217926025	-14.4134998321533	-0.213774755597115	-0.00889710895717144	-0.0154999988153577
-4.48453760147095	-7.18046855926514	-14.394847869873	-0.213786363601685	-0.00884046219289303	-0.0156532227993011
-4.4803466796875	-7.17787027359009	-14.388035774231	-0.2136310338974	-0.00897401757538319	-0.0158139336854219
-4.47594738006592	-7.18153953552246	-14.3755025863647	-0.213540002703667	-0.00917726289480925	-0.0159675106406212
-4.47267055511475	-7.18151950836182	-14.3744525909424	-0.213369369506836	-0.00935724843293428	-0.0159731786698103
-4.47545051574707	-7.18388557434082	-14.3864297866821	-0.213354647159576	-0.00946437008678913	-0.0158388037234545
-4.48361349105835	-7.18476629257202	-14.3904666900635	-0.213377580046654	-0.00933071505278349	-0.0157837569713593
-4.48662376403809	-7.18430233001709	-14.396427154541	-0.213532015681267	-0.00929077342152596	-0.0157275926321745
-4.49308490753174	-7.18141794204712	-14.3892593383789	-0.213487550616264	-0.00917148310691118	-0.0158293563872576
-4.49123191833496	-7.18396329879761	-14.388237953186	-0.213572114706039	-0.00929827522486448	-0.0159235261380672
-4.49498462677002	-7.18361616134644	-14.385308265686	-0.213521674275398	-0.00925081036984921	-0.0161546394228935
-4.49109983444214	-7.18535852432251	-14.376989364624	-0.213419750332832	-0.00940112676471472	-0.0162361524999142
-4.4941930770874	-7.19304037094116	-14.3824148178101	-0.213408902287483	-0.00948284287005663	-0.0164187084883451
-4.49176168441772	-7.19554233551025	-14.3894748687744	-0.213285237550735	-0.00968718901276588	-0.0164834335446358
-4.49770069122314	-7.19800233840942	-14.3959159851074	-0.213329553604126	-0.00964296236634254	-0.0164687149226666
-4.50730180740356	-7.19774961471558	-14.4192886352539	-0.213430225849152	-0.00951461493968964	-0.016358558088541
-4.51293659210205	-7.19930553436279	-14.414306640625	-0.213666975498199	-0.00928779691457748	-0.0164185222238302
-4.51243162155151	-7.19418716430664	-14.4101123809814	-0.213644459843636	-0.00916334707289934	-0.0165813621133566
-4.51150941848755	-7.19121313095093	-14.3952217102051	-0.213710874319077	-0.00903237052261829	-0.0168337896466255
-4.50502395629883	-7.19291877746582	-14.3947877883911	-0.213570937514305	-0.00916329771280289	-0.017007065936923
-4.49939632415771	-7.19806623458862	-14.4066743850708	-0.213508158922195	-0.00942370016127825	-0.0170321762561798
-4.50492525100708	-7.19743871688843	-14.4153175354004	-0.213550850749016	-0.00926235504448414	-0.0168627314269543
-4.50175762176514	-7.19660902023315	-14.4305095672607	-0.21364663541317	-0.00909362826496363	-0.0169069357216358
-4.50614929199219	-7.19514465332031	-14.4244117736816	-0.213716581463814	-0.00901808869093657	-0.0169093869626522
-4.50115299224854	-7.18935489654541	-14.420973777771	-0.213783904910088	-0.00883923657238483	-0.0170046053826809
-4.49921846389771	-7.18825387954712	-14.4091930389404	-0.213894113898277	-0.00872794538736343	-0.0172196347266436
-4.49029302597046	-7.18667840957642	-14.4009466171265	-0.213682681322098	-0.00882550328969955	-0.0173590313643217
-4.48298215866089	-7.19188404083252	-14.3965110778809	-0.213589489459991	-0.00894390325993299	-0.0174852311611176
-4.48153495788574	-7.19086742401123	-14.4050798416138	-0.213458433747292	-0.00897587090730667	-0.0173703953623772
-4.48289442062378	-7.19126892089844	-14.4140996932983	-0.213615819811821	-0.00890262238681316	-0.017365200445056
-4.48481416702271	-7.18915224075317	-14.4166440963745	-0.213665157556534	-0.00867557153105736	-0.0172341521829367
-4.48699474334717	-7.18561887741089	-14.4196004867554	-0.213770776987076	-0.00857519172132015	-0.0172650050371885
-4.48903846740723	-7.18552017211914	-14.4027509689331	-0.213838025927544	-0.00850527640432119	-0.0173851605504751
-4.48285818099976	-7.17897510528564	-14.4019937515259	-0.213774889707565	-0.00851827394217253	-0.0174288414418697
-4.47918367385864	-7.18429708480835	-14.3903226852417	-0.213669091463089	-0.00863150414079428	-0.0176210273057222
-4.4739842414856	-7.18232822418213	-14.3884057998657	-0.213427737355232	-0.00886352080851793	-0.0176849737763405
-4.47344207763672	-7.18597030639648	-14.3936395645142	-0.213433533906937	-0.00907060224562883	-0.0176123417913914
-4.47472810745239	-7.18323278427124	-14.4019060134888	-0.213386431336403	-0.0090827438980341	-0.0174911450594664
-4.48452997207642	-7.18240690231323	-14.4107789993286	-0.213495254516602	-0.00911739934235811	-0.0173970870673656
-4.48881196975708	-7.17652082443237	-14.4102115631104	-0.213432386517525	-0.00889597367495298	-0.0174108184874058
-4.48742771148682	-7.1791296005249	-14.4014387130737	-0.213596701622009	-0.00901866890490055	-0.0175259355455637
-4.4889931678772	-7.17599248886108	-14.3931856155396	-0.213460519909859	-0.00906581711024046	-0.0176423937082291
-4.48695421218872	-7.17467451095581	-14.378719329834	-0.213338151574135	-0.0092184254899621	-0.0177309568971395
-4.48658657073975	-7.17548704147339	-14.3764724731445	-0.213235661387444	-0.00941927265375853	-0.0178939700126648
-4.48566198348999	-7.17591619491577	-14.3759880065918	-0.2131387591362	-0.00970925483852625	-0.0179077163338661
-4.4882607460022	-7.18077087402344	-14.3802242279053	-0.212947145104408	-0.00982804410159588	-0.0179928224533796
-4.4884204864502	-7.18576192855835	-14.3830795288086	-0.212827399373055	-0.0101495431736112	-0.0178245268762112
-4.50155782699585	-7.18685293197632	-14.3955602645874	-0.212902933359146	-0.0101280929520726	-0.0177549105137587
-4.50339794158936	-7.18149995803833	-14.3978624343872	-0.2129295617342	-0.0102070411667228	-0.0176656283438206
-4.5129075050354	-7.1832709312439	-14.3848094940186	-0.212966844439507	-0.0101792849600315	-0.0178231466561556
-4.51441717147827	-7.17903900146484	-14.38219165802	-0.212756186723709	-0.0103774741292	-0.0179078057408333
-4.51453924179077	-7.18773317337036	-14.3702917098999	-0.212751030921936	-0.0106328520923853	-0.0180558208376169
-4.50870323181152	-7.18897771835327	-14.3677101135254	-0.212591350078583	-0.0109460204839706	-0.0181846711784601
-4.51528406143188	-7.19364738464355	-14.3582973480225	-0.212433815002441	-0.011358099989593	-0.0181556027382612
-4.52253770828247	-7.19575691223145	-14.3692321777344	-0.21229362487793	-0.0115913199260831	-0.018153777346015
-4.53130960464478	-7.19732570648193	-14.3749666213989	-0.212287098169327	-0.0117288883775473	-0.0180442240089178
-4.54148769378662	-7.20182418823242	-14.3739213943481	-0.212346747517586	-0.011762598529458	-0.0181024931371212
-4.55280113220215	-7.20041227340698	-14.3665904998779	-0.212368071079254	-0.0117491818964481	-0.0181803833693266
-4.55864238739014	-7.2022533416748	-14.349630355835	-0.212369844317436	-0.0118937911465764	-0.0183751471340656
-4.55573034286499	-7.20157766342163	-14.3404970169067	-0.212168097496033	-0.0122268786653876	-0.0185409169644117
-4.5591254234314	-7.21055364608765	-14.3375225067139	-0.211997330188751	-0.0126176131889224	-0.0187174081802368
-4.56369256973267	-7.21518135070801	-14.3364229202271	-0.211935311555862	-0.0129918176680803	-0.0187130384147167
-4.57162523269653	-7.2175440788269	-14.3433532714844	-0.211961165070534	-0.0131961954757571	-0.018717722967267
-4.58211612701416	-7.21734142303467	-14.3531436920166	-0.212018042802811	-0.0132669769227505	-0.0186488851904869
-4.5942587852478	-7.21696138381958	-14.3469800949097	-0.212215170264244	-0.0133179649710655	-0.018765976652503
-4.60121726989746	-7.2168869972229	-14.3280382156372	-0.21214571595192	-0.0134312901645899	-0.0190278198570013
-4.59844875335693	-7.22169971466064	-14.3194389343262	-0.212025329470634	-0.0138407424092293	-0.0192318838089705
-4.60476970672607	-7.22828054428101	-14.3188066482544	-0.211979985237122	-0.0141991730779409	-0.0193181298673153
-4.61044597625732	-7.23063611984253	-14.3342962265015	-0.211926475167274	-0.0144550502300262	-0.0192381218075752
-4.62917518615723	-7.23311710357666	-14.3465995788574	-0.212186470627785	-0.0145386280491948	-0.019219508394599
-4.6386137008667	-7.22959995269775	-14.3476886749268	-0.212209224700928	-0.0145355639979243	-0.0193060748279095
-4.64301109313965	-7.23298120498657	-14.3402347564697	-0.212388440966606	-0.0146059188991785	-0.0195417013019323
-4.64691019058228	-7.23551750183105	-14.3349466323853	-0.212242901325226	-0.0147919533774257	-0.0198829658329487
-4.64750051498413	-7.23739004135132	-14.3341875076294	-0.212156042456627	-0.0152338817715645	-0.020040113478899
-4.65188980102539	-7.24632596969604	-14.3469743728638	-0.212317496538162	-0.0154003500938416	-0.0200900044292212
-4.65870237350464	-7.24381542205811	-14.3622198104858	-0.212299153208733	-0.0155948521569371	-0.0201321858912706
-4.66993474960327	-7.24597072601318	-14.3753395080566	-0.212543249130249	-0.0156286153942347	-0.0201628971844912
-4.67989683151245	-7.24635171890259	-14.3855123519897	-0.212562546133995	-0.0155872758477926	-0.0202203299850225
-4.69022655487061	-7.24390649795532	-14.3863935470581	-0.212823778390884	-0.0154484007507563	-0.0203503835946321
-4.68936681747437	-7.24107789993286	-14.3840217590332	-0.212803736329079	-0.0155345629900694	-0.0206013005226851
-4.69037532806396	-7.24282693862915	-14.3789958953857	-0.212883979082108	-0.0156978145241737	-0.0209255628287792
-4.68879270553589	-7.24523067474365	-14.3753433227539	-0.212830036878586	-0.0158983785659075	-0.0210342109203339
-4.6894702911377	-7.24912977218628	-14.3929080963135	-0.212876826524734	-0.0161359831690788	-0.0211107973009348
-4.69625520706177	-7.25234746932983	-14.4072666168213	-0.213012754917145	-0.0160706136375666	-0.0210105869919062
-4.69975662231445	-7.24585056304932	-14.420693397522	-0.213161647319794	-0.0160510148853064	-0.021022018045187
-4.70892190933228	-7.24490070343018	-14.418776512146	-0.213383510708809	-0.0158084034919739	-0.0211330205202103
-4.71013641357422	-7.24050569534302	-14.4158201217651	-0.213450029492378	-0.0156623013317585	-0.0213529523462057
-4.70571851730347	-7.2409405708313	-14.3971242904663	-0.213544890284538	-0.0157030709087849	-0.0216453336179256
-4.70145559310913	-7.23980855941772	-14.393238067627	-0.213431373238564	-0.015792416408658	-0.0218047983944416
-4.7015233039856	-7.24434804916382	-14.4011268615723	-0.213452503085136	-0.0158879179507494	-0.0218475051224232
-4.70478439331055	-7.24374580383301	-14.4149169921875	-0.213490262627602	-0.0158392563462257	-0.0218159612268209
-4.7063684463501	-7.23821020126343	-14.4215288162231	-0.213621884584427	-0.0157238896936178	-0.0218454115092754
-4.71417665481567	-7.2383337020874	-14.4182157516479	-0.213810384273529	-0.0154204471036792	-0.0218524392694235
-4.713454246521	-7.23436594009399	-14.4155187606812	-0.213937357068062	-0.0152698801830411	-0.021966340020299
-4.71589374542236	-7.23020267486572	-14.4040765762329	-0.214034244418144	-0.0151775553822517	-0.0221035741269588
-4.71060228347778	-7.2272253036499	-14.3876132965088	-0.213964343070984	-0.0151596814393997	-0.0223073046654463
-4.70515060424805	-7.23394060134888	-14.3846092224121	-0.213917851448059	-0.0153308780863881	-0.0224484670907259
-4.70082330703735	-7.22964954376221	-14.3921375274658	-0.213832452893257	-0.0153387142345309	-0.0224818252027035
-4.70434188842773	-7.23143339157104	-14.3987770080566	-0.213934510946274	-0.0153656089678407	-0.0224473960697651
-4.70555353164673	-7.22754430770874	-14.4062194824219	-0.213953122496605	-0.0152089949697256	-0.0224065016955137
-4.71134042739868	-7.22491025924683	-14.4048910140991	-0.214181289076805	-0.0150409620255232	-0.0224068984389305
-4.71717262268066	-7.22141122817993	-14.4000215530396	-0.214162111282349	-0.0147762270644307	-0.0224887412041426
-4.71159172058105	-7.21884775161743	-14.3890495300293	-0.214320525527	-0.0146589763462543	-0.0226391814649105
-4.71047258377075	-7.21782875061035	-14.3781623840332	-0.214205250144005	-0.0145811010152102	-0.0229058843106031
-4.70715379714966	-7.21469831466675	-14.3643932342529	-0.214101180434227	-0.0147250518202782	-0.0230131354182959
-4.70098495483398	-7.22135496139526	-14.3564796447754	-0.214131832122803	-0.0147073632106185	-0.0230648890137672
-4.70285367965698	-7.22034215927124	-14.3673458099365	-0.21396005153656	-0.0147878369316459	-0.0230765659362078
-4.70925807952881	-7.22103881835938	-14.3689136505127	-0.214045882225037	-0.0147152319550514	-0.0229390766471624
-4.71441793441772	-7.21782445907593	-14.3731689453125	-0.214024096727371	-0.0145484320819378	-0.0229428093880415
-4.72001791000366	-7.21622276306152	-14.3652849197388	-0.214215949177742	-0.0143558233976364	-0.02299639955163
-4.72244691848755	-7.21373748779297	-14.3591365814209	-0.214038416743279	-0.0142231406643987	-0.0231012646108866
-4.71939468383789	-7.21550130844116	-14.3434228897095	-0.214063242077827	-0.0142870070412755	-0.0233655888587236
-4.71320104598999	-7.21547079086304	-14.3338766098022	-0.21381288766861	-0.0144380293786526	-0.023509306833148
-4.71587753295898	-7.22220706939697	-14.3272399902344	-0.213722616434097	-0.0145917348563671	-0.0235445685684681
-4.71791172027588	-7.22309446334839	-14.3337297439575	-0.213617354631424	-0.0145205268636346	-0.0235749687999487
-4.71977567672729	-7.22388410568237	-14.3415746688843	-0.213570550084114	-0.014631375670433	-0.0235022194683552
-4.73501348495483	-7.22407102584839	-14.3483409881592	-0.213537305593491	-0.0145173752680421	-0.0234321895986795
-4.73781967163086	-7.22254276275635	-14.3521366119385	-0.213580727577209	-0.0143592795357108	-0.0234513934701681
-4.74451065063477	-7.22679376602173	-14.3394289016724	-0.213584199547768	-0.014246572740376	-0.0235353354364634
-4.7451000213623	-7.22463703155518	-14.3333578109741	-0.213511914014816	-0.0143319442868233	-0.0237270183861256
-4.74887466430664	-7.22853803634644	-14.320948600769	-0.213447451591492	-0.014375657774508	-0.023944104090333
-4.74549627304077	-7.23180294036865	-14.3217468261719	-0.213157370686531	-0.0146319102495909	-0.0240114144980907
-4.75195598602295	-7.23922252655029	-14.3278455734253	-0.213065460324287	-0.014799514785409	-0.0240154694765806
-4.76341676712036	-7.2406702041626	-14.3393840789795	-0.213018283247948	-0.014834376052022	-0.0239415802061558
-4.76792621612549	-7.24389982223511	-14.3450136184692	-0.213110759854317	-0.0147704612463713	-0.0239929426461458
-4.77941465377808	-7.24576568603516	-14.3512315750122	-0.213134586811066	-0.0146833779290318	-0.0240142215043306
-4.78350448608398	-7.24452352523804	-14.3447799682617	-0.213152050971985	-0.0146350516006351	-0.0242049563676119
-4.78987073898315	-7.24490261077881	-14.3417434692383	-0.213131636381149	-0.0145871313288808	-0.024412102997303
-4.7867317199707	-7.24756956100464	-14.330717086792	-0.213055625557899	-0.0148367341607809	-0.0245759636163712
-4.78871011734009	-7.25855398178101	-14.3451499938965	-0.212976768612862	-0.0150411278009415	-0.0247467793524265
-4.79564428329468	-7.25932455062866	-14.3617334365845	-0.212872743606567	-0.0151066118851304	-0.0246704872697592
-4.80564546585083	-7.26190948486328	-14.3855752944946	-0.213186919689178	-0.0150183187797666	-0.0246075391769409
-4.81508588790894	-7.25804138183594	-14.3886251449585	-0.213130608201027	-0.0147355254739523	-0.0247035715728998
-4.81387186050415	-7.26004076004028	-14.3847751617432	-0.213259056210518	-0.0148308482021093	-0.0249647684395313
-4.81256008148193	-7.26348686218262	-14.3824863433838	-0.213076189160347	-0.0148364473134279	-0.0252651236951351
-4.80908870697021	-7.26372575759888	-14.3891754150391	-0.21294929087162	-0.0151004465296865	-0.0253196507692337
-4.81070804595947	-7.26837968826294	-14.4052391052246	-0.213052570819855	-0.0151367262005806	-0.0253115631639957
-4.81859111785889	-7.26533603668213	-14.4288015365601	-0.213105723261833	-0.0150046395137906	-0.0252638421952724
-4.82469701766968	-7.26505470275879	-14.4350137710571	-0.213282346725464	-0.0148766562342644	-0.0253022722899914
-4.82476139068604	-7.26525402069092	-14.4347829818726	-0.213316291570663	-0.0147397005930543	-0.0255059041082859
-4.81979846954346	-7.26084804534912	-14.4314117431641	-0.213286623358727	-0.0147988591343164	-0.0257436838001013
-4.81855344772339	-7.26468706130981	-14.4273042678833	-0.213214635848999	-0.0147913936525583	-0.0258719846606255
-4.81174373626709	-7.26453351974487	-14.4331159591675	-0.213088199496269	-0.0150208221748471	-0.0260439198464155
-4.81394863128662	-7.26984596252441	-14.4395008087158	-0.213130846619606	-0.0150182219222188	-0.0259754173457623
-4.81773614883423	-7.26764726638794	-14.4614715576172	-0.213117092847824	-0.0149290477856994	-0.0259364601224661
-4.82430505752563	-7.26805686950684	-14.4713191986084	-0.213342845439911	-0.0147168589755893	-0.0258647091686726
-4.82318925857544	-7.26587057113647	-14.4731416702271	-0.213428348302841	-0.0145125072449446	-0.0259978771209717
-4.82556533813477	-7.26040983200073	-14.4660310745239	-0.213523969054222	-0.0144658023491502	-0.0261498726904392
-4.81850528717041	-7.26005601882935	-14.4560241699219	-0.21336504817009	-0.0144809111952782	-0.0263360738754272
-4.81184101104736	-7.26252794265747	-14.4586935043335	-0.213240951299667	-0.014621689915657	-0.0264437831938267
-4.81209993362427	-7.26557970046997	-14.4725008010864	-0.213210627436638	-0.0146805066615343	-0.0263814758509398
-4.81731605529785	-7.26038551330566	-14.4885501861572	-0.213237285614014	-0.0145749840885401	-0.0262306276708841
-4.81930303573608	-7.25956106185913	-14.4879274368286	-0.213441222906113	-0.0143360150977969	-0.026261031627655
-4.81889009475708	-7.25278425216675	-14.4834690093994	-0.213343247771263	-0.014168749563396	-0.0264876093715429
-4.80773973464966	-7.25490140914917	-14.4737768173218	-0.21327443420887	-0.0143276005983353	-0.0266122110188007
-4.80620002746582	-7.25812673568726	-14.4833784103394	-0.213133618235588	-0.0144385416060686	-0.0266792662441731
-4.80664968490601	-7.26004362106323	-14.4928140640259	-0.213059589266777	-0.0145128462463617	-0.026496360078454
-4.81117296218872	-7.26322460174561	-14.5067596435547	-0.21327443420887	-0.0142629239708185	-0.0264636259526014
-4.81633853912354	-7.25269508361816	-14.5056123733521	-0.21321564912796	-0.0141192562878132	-0.0264618340879679
-4.81638813018799	-7.25668478012085	-14.4859189987183	-0.213350027799606	-0.0139384502544999	-0.0266290623694658
-4.80722713470459	-7.25780487060547	-14.4776363372803	-0.213203147053719	-0.0139638511464	-0.0268309433013201
-4.80423164367676	-7.25724458694458	-14.4801998138428	-0.213068172335625	-0.0142435254529119	-0.0268231127411127
-4.80890560150146	-7.26313209533691	-14.4888963699341	-0.213054731488228	-0.0142258610576391	-0.0267195794731379
-4.81126070022583	-7.25913429260254	-14.5005187988281	-0.213031649589539	-0.0140914656221867	-0.0265775844454765
-4.81917667388916	-7.26044273376465	-14.4941329956055	-0.213274270296097	-0.0139180151745677	-0.0265602767467499
-4.8149094581604	-7.25166034698486	-14.4806709289551	-0.213163688778877	-0.0137456962838769	-0.0266934484243393
-4.80838012695313	-7.2582802772522	-14.4677572250366	-0.2130536288023	-0.0139278657734394	-0.0268929917365313
-4.80632209777832	-7.26250839233398	-14.4582815170288	-0.212811693549156	-0.0140246376395226	-0.0268706120550632
-4.80978298187256	-7.26071977615356	-14.4726619720459	-0.212842151522636	-0.0140155125409365	-0.0267716962844133
-4.81713962554932	-7.25870513916016	-14.467303276062	-0.213008165359497	-0.0138220358639956	-0.0266171470284462
-4.81869745254517	-7.2555365562439	-14.4683170318604	-0.21295839548111	-0.0136607959866524	-0.0267057195305824
-4.82448673248291	-7.25522470474243	-14.4503593444824	-0.213004902005196	-0.0135352080687881	-0.0268266387283802
-4.81821060180664	-7.2526912689209	-14.4343481063843	-0.2127965092659	-0.0135808084160089	-0.0269418191164732
-4.81038045883179	-7.25533628463745	-14.4286842346191	-0.212679356336594	-0.0138221839442849	-0.0270365998148918
-4.81212997436523	-7.25752592086792	-14.4256610870361	-0.212527677416801	-0.013910616748035	-0.0269485004246235
-4.81185483932495	-7.25958251953125	-14.4408206939697	-0.212555959820747	-0.0139188477769494	-0.0267964191734791
-4.82233476638794	-7.26097726821899	-14.4423046112061	-0.212583348155022	-0.0137299541383982	-0.0266262087970972
-4.82022476196289	-7.25090742111206	-14.4367341995239	-0.212691992521286	-0.0136826196685433	-0.0267074592411518
-4.82195377349854	-7.25280857086182	-14.4199771881104	-0.212690860033035	-0.0135380588471889	-0.0267187710851431
-4.81160736083984	-7.25332069396973	-14.4129762649536	-0.212527632713318	-0.0136949233710766	-0.026865866035223
-4.80858993530273	-7.2555193901062	-14.4093475341797	-0.212502524256706	-0.0139177236706018	-0.0268203876912594
-4.8097562789917	-7.25748062133789	-14.4170169830322	-0.212342962622643	-0.0140644535422325	-0.026703717187047
-4.81362867355347	-7.25887012481689	-14.4246234893799	-0.21234105527401	-0.0140875922515988	-0.026513684540987
-4.81553602218628	-7.26060819625854	-14.4317855834961	-0.212377056479454	-0.0139248482882977	-0.0263481773436069
-4.81688165664673	-7.25289440155029	-14.4317407608032	-0.212422773241997	-0.0138460388407111	-0.0262617021799088
-4.81968879699707	-7.25556516647339	-14.4196996688843	-0.212592989206314	-0.0136781232431531	-0.0262517519295216
-4.8132529258728	-7.25348663330078	-14.4165182113647	-0.212438613176346	-0.0137701975181699	-0.026396606117487
-4.80825185775757	-7.25567007064819	-14.3991069793701	-0.212348565459251	-0.013899534009397	-0.0263969134539366
-4.80306482315063	-7.2597804069519	-14.4138851165771	-0.212137043476105	-0.0140791311860085	-0.0264092553406954
-4.80186700820923	-7.26097345352173	-14.4248075485229	-0.212241843342781	-0.0141913425177336	-0.0261367410421371
-4.80693912506104	-7.26138496398926	-14.4433832168579	-0.212260097265244	-0.0140409683808684	-0.0260313507169485
-4.80881261825562	-7.25318908691406	-14.4425573348999	-0.212349027395248	-0.0138576757162809	-0.0258772950619459
-4.80718755722046	-7.25661420822144	-14.4346733093262	-0.212373316287994	-0.0137206148356199	-0.0259702708572149
-4.79623126983643	-7.2584285736084	-14.4335794448853	-0.212237656116486	-0.0139749515801668	-0.0260673072189093
-4.79362058639526	-7.2578706741333	-14.4404392242432	-0.212126299738884	-0.014207667671144	-0.0259302034974098
-4.79775333404541	-7.26197481155396	-14.458888053894	-0.212111830711365	-0.0141717586666346	-0.0257262736558914
-4.79649448394775	-7.25714826583862	-14.4707870483398	-0.212249249219894	-0.014139486476779	-0.0255081746727228
-4.79966926574707	-7.26041793823242	-14.4769382476807	-0.212384536862373	-0.0139597617089748	-0.0253237579017878
-4.79989433288574	-7.25465393066406	-14.4826641082764	-0.212416961789131	-0.013877222314477	-0.0252394359558821
-4.79395389556885	-7.25376653671265	-14.4694623947144	-0.212449118494987	-0.0138187194243073	-0.0252422913908958
-4.77987098693848	-7.25318241119385	-14.4646997451782	-0.212297812104225	-0.0141120916232467	-0.0252283848822117
-4.78041744232178	-7.26122951507568	-14.4775171279907	-0.212216541171074	-0.0143347354605794	-0.0250741317868233
-4.77614831924438	-7.26058387756348	-14.4916667938232	-0.212035521864891	-0.0143542196601629	-0.0247432421892881
-4.77675294876099	-7.25990343093872	-14.5080728530884	-0.21217779815197	-0.0144470725208521	-0.0244286432862282
-4.77917146682739	-7.25993204116821	-14.5164289474487	-0.212170228362083	-0.0142438942566514	-0.0241489131003618
-4.77846431732178	-7.25700378417969	-14.5248403549194	-0.212221011519432	-0.0141986897215247	-0.0240235347300768
-4.77515172958374	-7.25476789474487	-14.5141649246216	-0.212194919586182	-0.0141878975555301	-0.0239561274647713
-4.76281642913818	-7.25770807266235	-14.5073843002319	-0.212055772542953	-0.0143712945282459	-0.0237925872206688
-4.75661706924438	-7.26158142089844	-14.5131807327271	-0.211875528097153	-0.0146177150309086	-0.0236348770558834
-4.75453805923462	-7.26445722579956	-14.5287675857544	-0.211753696203232	-0.0147499954327941	-0.0231835637241602
-4.75800371170044	-7.2662878036499	-14.5461959838867	-0.211951747536659	-0.0146776475012302	-0.0227892007678747
-4.7593355178833	-7.26163196563721	-14.548303604126	-0.211882054805756	-0.0145553443580866	-0.0225118082016706
-4.75182342529297	-7.26232147216797	-14.5370979309082	-0.211976125836372	-0.014576586894691	-0.0222659073770046
-4.74893236160278	-7.26356172561646	-14.5338144302368	-0.211785808205605	-0.0145856002345681	-0.0222307182848454
-4.73841428756714	-7.26675701141357	-14.5273694992065	-0.211545258760452	-0.0148304039612412	-0.0219385754317045
-4.73639392852783	-7.27263498306274	-14.53600025177	-0.211489647626877	-0.0149848526343703	-0.0216546729207039
-4.73203086853027	-7.27105140686035	-14.5495643615723	-0.211317241191864	-0.015218697488308	-0.0213287733495235
-4.73536586761475	-7.27481698989868	-14.5525808334351	-0.211349368095398	-0.0151594709604979	-0.0209539383649826
-4.73433876037598	-7.27447986602783	-14.5574388504028	-0.211303204298019	-0.0150512857362628	-0.020531453192234
-4.73986530303955	-7.27519750595093	-14.5582818984985	-0.211318403482437	-0.0149991363286972	-0.0202700700610876
-4.73360300064087	-7.2726674079895	-14.5585174560547	-0.211262866854668	-0.0149929560720921	-0.0199732556939125
-4.73130512237549	-7.27538442611694	-14.5453186035156	-0.211278066039085	-0.0150291258469224	-0.019873633980751
-4.72567987442017	-7.27503108978271	-14.5372924804688	-0.210996121168137	-0.0151562057435513	-0.0196773111820221
-4.72013187408447	-7.28326845169067	-14.5336513519287	-0.210869237780571	-0.0154315000399947	-0.0194322112947702
-4.71600914001465	-7.28435134887695	-14.5341854095459	-0.210743457078934	-0.0155643243342638	-0.0192097872495651
-4.71318817138672	-7.28595972061157	-14.5372714996338	-0.21061484515667	-0.0158032234758139	-0.0188087373971939
-4.71830606460571	-7.28947305679321	-14.5481204986572	-0.210604682564735	-0.0157141555100679	-0.0183595549315214
-4.71692323684692	-7.28461074829102	-14.5534019470215	-0.210606709122658	-0.0157613437622786	-0.018045999109745
-4.72345352172852	-7.2850341796875	-14.5433464050293	-0.210626885294914	-0.0156416147947311	-0.0178151093423367
-4.71407413482666	-7.27951097488403	-14.5246429443359	-0.210513889789581	-0.0157721806317568	-0.017635740339756
-4.71023321151733	-7.28473234176636	-14.5081386566162	-0.210432633757591	-0.015980476513505	-0.0175566151738167
-4.70351886749268	-7.28404951095581	-14.5019664764404	-0.210203215479851	-0.0161949582397938	-0.017309533432126
-4.70269203186035	-7.29109621047974	-14.5032377243042	-0.210028737783432	-0.0163695234805346	-0.0170744843780994
-4.70132160186768	-7.28926992416382	-14.5092945098877	-0.209969416260719	-0.0165648888796568	-0.0166751742362976
-4.70556974411011	-7.28879880905151	-14.5183944702148	-0.210007131099701	-0.0166738014668226	-0.0163059886544943
-4.70795869827271	-7.29035663604736	-14.5178489685059	-0.209848329424858	-0.016599902883172	-0.0159907173365355
-4.71004438400269	-7.29000473022461	-14.5114345550537	-0.209993585944176	-0.0165893603116274	-0.0157719776034355
-4.7138204574585	-7.289710521698	-14.4961595535278	-0.20991139113903	-0.0165031123906374	-0.0156987961381674
-4.70778179168701	-7.2874436378479	-14.4769172668457	-0.209869384765625	-0.0166831593960524	-0.0155561789870262
-4.70767068862915	-7.29333639144897	-14.4743232727051	-0.209689870476723	-0.0167973078787327	-0.0154760163277388
-4.70373058319092	-7.29390573501587	-14.4647703170776	-0.209533795714378	-0.0170416254550219	-0.0153574207797647
-4.70379400253296	-7.29829454421997	-14.4635429382324	-0.209416091442108	-0.0170908775180578	-0.0152060817927122
-4.70435237884521	-7.30173301696777	-14.4663648605347	-0.209424987435341	-0.0173020735383034	-0.0149276237934828
-4.70682001113892	-7.30255365371704	-14.4707412719727	-0.209295228123665	-0.0174085572361946	-0.0147677231580019
-4.70652914047241	-7.30660486221313	-14.4739370346069	-0.209382385015488	-0.0174700412899256	-0.0145216602832079
-4.71090745925903	-7.31024885177612	-14.4796228408813	-0.209322601556778	-0.0174764636904001	-0.0143358549103141
-4.71596002578735	-7.31014680862427	-14.4803924560547	-0.209421575069427	-0.0174608789384365	-0.0140492208302021
-4.72488403320313	-7.31063795089722	-14.4825267791748	-0.209520757198334	-0.0173158142715693	-0.0138999372720718
-4.7281928062439	-7.31115961074829	-14.4911117553711	-0.209658175706863	-0.0172847062349319	-0.0137224989011884
-4.73348760604858	-7.31002807617188	-14.4843034744263	-0.209631741046906	-0.0171527005732059	-0.0136256432160735
-4.72996425628662	-7.31282472610474	-14.4805555343628	-0.209748759865761	-0.0172133855521679	-0.0136089799925685
-4.73281908035278	-7.31203508377075	-14.4792585372925	-0.209734544157982	-0.0171505901962519	-0.0136192627251148
-4.73417282104492	-7.31794214248657	-14.4735460281372	-0.209826335310936	-0.0171528048813343	-0.0134891970083117
-4.73208475112915	-7.3184175491333	-14.481484413147	-0.209854662418365	-0.0171085353940725	-0.0135168777778745
-4.7320818901062	-7.31889629364014	-14.4694509506226	-0.209874987602234	-0.0171880219131708	-0.0134839164093137
-4.72707319259644	-7.32078218460083	-14.4740343093872	-0.209756478667259	-0.0171513818204403	-0.0134512856602669
-4.7250919342041	-7.32559967041016	-14.477746963501	-0.209890976548195	-0.0173201151192188	-0.0132842045277357
-4.72346925735474	-7.32788467407227	-14.4875221252441	-0.209867358207703	-0.017283733934164	-0.0132350390776992
-4.72185468673706	-7.33162784576416	-14.4903507232666	-0.209950491786003	-0.0173550378531218	-0.0130123915150762
-4.72184944152832	-7.3300666809082	-14.5116777420044	-0.209919556975365	-0.0173549614846706	-0.0129138100892305
-4.7217230796814	-7.33491516113281	-14.5171995162964	-0.210060626268387	-0.017334682866931	-0.0127071756869555
-4.72212171554565	-7.33360242843628	-14.5352210998535	-0.210168853402138	-0.0172719974070787	-0.0126455603167415
-4.72319221496582	-7.33320617675781	-14.5400438308716	-0.210256457328796	-0.0172602608799934	-0.012464065104723
-4.72317886352539	-7.3288369178772	-14.5534152984619	-0.210285201668739	-0.0170430857688189	-0.0123688047751784
-4.72287845611572	-7.3323392868042	-14.5529861450195	-0.210609719157219	-0.0169415920972824	-0.0123092131689191
-4.7198314666748	-7.32637071609497	-14.5552453994751	-0.210539564490318	-0.0168046467006207	-0.0122587038204074
-4.71863794326782	-7.33014488220215	-14.559868812561	-0.210730642080307	-0.0168401747941971	-0.012189107015729
-4.71524810791016	-7.32382774353027	-14.5651807785034	-0.210580989718437	-0.0168612748384476	-0.012097192928195
-4.71125793457031	-7.32467269897461	-14.5660619735718	-0.210715427994728	-0.0167992226779461	-0.0120161091908813
-4.70313405990601	-7.32342767715454	-14.5722064971924	-0.210672333836555	-0.016827117651701	-0.011998008005321
-4.70167112350464	-7.32173109054565	-14.5724191665649	-0.210654512047768	-0.0167949814349413	-0.0119492271915078
-4.69159030914307	-7.31916189193726	-14.572772026062	-0.210683763027191	-0.016905140131712	-0.0119157657027245
-4.68372201919556	-7.32210493087769	-14.5728006362915	-0.21054682135582	-0.0169467516243458	-0.0117941200733185
-4.6779899597168	-7.32441902160645	-14.5854368209839	-0.210514411330223	-0.0171129256486893	-0.0117268636822701
-4.67462062835693	-7.32467460632324	-14.5858669281006	-0.21040366590023	-0.0171315129846334	-0.0116154821589589
-4.67194271087646	-7.32672548294067	-14.5897789001465	-0.21036821603775	-0.0172615461051464	-0.0114501304924488
-4.66669178009033	-7.32917356491089	-14.6008167266846	-0.210312873125076	-0.0172505918890238	-0.0113208843395114
-4.66145801544189	-7.33058643341064	-14.6130619049072	-0.210311263799667	-0.0173935629427433	-0.0111295329406857
-4.66312837600708	-7.33116006851196	-14.6241683959961	-0.210178345441818	-0.0173030160367489	-0.0108935227617621
-4.66394662857056	-7.33250045776367	-14.6329021453857	-0.210204750299454	-0.0173832550644875	-0.010725081898272
-4.66699743270874	-7.33444023132324	-14.6364545822144	-0.21022592484951	-0.0172687973827124	-0.0105797350406647
-4.66445446014404	-7.33161067962646	-14.6434965133667	-0.210258886218071	-0.0172537472099066	-0.0103506837040186
-4.66876316070557	-7.33202028274536	-14.642725944519	-0.21026399731636	-0.0170043967664242	-0.0103416442871094
-4.66439771652222	-7.32955551147461	-14.6308069229126	-0.210255280137062	-0.0170413684099913	-0.0102976383641362
-4.66381072998047	-7.33634567260742	-14.6215152740479	-0.210176229476929	-0.0170921608805656	-0.0102522680535913
-4.65905904769897	-7.33538103103638	-14.6260547637939	-0.210163220763206	-0.0171447843313217	-0.0102063259109855
-4.65866184234619	-7.33470106124878	-14.6242542266846	-0.210088402032852	-0.0171796940267086	-0.0100640961900353
-4.65753650665283	-7.33703279495239	-14.6207876205444	-0.210073783993721	-0.0172159224748611	-0.0100352643057704
-4.64883518218994	-7.34048557281494	-14.6116619110107	-0.209934055805206	-0.0172876212745905	-0.00994102284312248
-4.64697742462158	-7.34366083145142	-14.6152801513672	-0.20993560552597	-0.0174529105424881	-0.00992616917937994
-4.64425945281982	-7.33995294570923	-14.6180372238159	-0.209726944565773	-0.0174618512392044	-0.00985079631209373
-4.64581298828125	-7.34571981430054	-14.6203765869141	-0.209701478481293	-0.0175355728715658	-0.00973908510059118
-4.64298105239868	-7.34929752349854	-14.6208486557007	-0.209647700190544	-0.0175820551812649	-0.00957887526601553
-4.64436006546021	-7.35008335113525	-14.6244926452637	-0.209638297557831	-0.017561474815011	-0.00943781714886427
-4.64408206939697	-7.34961986541748	-14.6332960128784	-0.209570989012718	-0.0174829177558422	-0.00924816261976957
-4.64663076400757	-7.35052919387817	-14.6425495147705	-0.209708839654922	-0.0173471011221409	-0.00910363718867302
-4.64927864074707	-7.34604167938232	-14.6444025039673	-0.209705218672752	-0.0171790570020676	-0.00903403479605913
-4.6484637260437	-7.34568786621094	-14.6333265304565	-0.209734842181206	-0.0170250535011292	-0.00893211271613836
-4.64775419235229	-7.34414052963257	-14.6306591033936	-0.209781169891357	-0.0167986378073692	-0.00905796512961388
-4.64297389984131	-7.34722805023193	-14.619912147522	-0.20978482067585	-0.0168066397309303	-0.00900959316641092
-4.6358323097229	-7.34762859344482	-14.6249361038208	-0.209616973996162	-0.0167920459061861	-0.00907734036445618
-4.63710260391235	-7.3489236831665	-14.6209058761597	-0.20972366631031	-0.016818068921566	-0.00903643295168877
-4.63113594055176	-7.34977388381958	-14.6255855560303	-0.209614112973213	-0.0168176274746656	-0.00888439919799566
-4.62757301330566	-7.35280179977417	-14.6285095214844	-0.209656447172165	-0.0168192237615585	-0.00886013731360435
-4.62440776824951	-7.35047054290771	-14.6331310272217	-0.209699898958206	-0.0167472381144762	-0.00876446533948183
-4.62223958969116	-7.35070419311523	-14.6331415176392	-0.209800019860268	-0.0166266579180956	-0.00866771675646305
-4.61696195602417	-7.3475136756897	-14.6359758377075	-0.209790870547295	-0.016600027680397	-0.00860427878797054
-4.62159061431885	-7.35208892822266	-14.6416883468628	-0.209993988275528	-0.0164289139211178	-0.00849167536944151
-4.62025308609009	-7.3501148223877	-14.6468458175659	-0.210029616951942	-0.0162779223173857	-0.00834381766617298
-4.6177225112915	-7.35163688659668	-14.6497936248779	-0.21009823679924	-0.0161326937377453	-0.00836771726608276
-4.61087560653687	-7.34726810455322	-14.6513137817383	-0.210122644901276	-0.0161291379481554	-0.0082655930891633
-4.61104488372803	-7.3497838973999	-14.6544885635376	-0.210265532135963	-0.0159325152635574	-0.00823142006993294
-4.60703134536743	-7.34614515304565	-14.6603031158447	-0.210420802235603	-0.0158775094896555	-0.00810921564698219
-4.60580539703369	-7.34534788131714	-14.6633415222168	-0.210457235574722	-0.0156988315284252	-0.00799906998872757
-4.60397577285767	-7.34397888183594	-14.6699419021606	-0.210715800523758	-0.0156473722308874	-0.00794895179569721
-4.60205030441284	-7.34164237976074	-14.6718244552612	-0.210711896419525	-0.0153546910732985	-0.00790030881762505
-4.59665155410767	-7.34368133544922	-14.6715993881226	-0.210908651351929	-0.0152751449495554	-0.00783664267510176
-4.59351539611816	-7.33505010604858	-14.6668977737427	-0.210827112197876	-0.0151761043816805	-0.00781412143260241
-4.58979940414429	-7.33919048309326	-14.6696510314941	-0.210955336689949	-0.0150711899623275	-0.00774036208167672
-4.58388757705688	-7.3333158493042	-14.6708459854126	-0.210963428020477	-0.014940407127142	-0.00771661289036274
-4.58456420898438	-7.33396863937378	-14.6629037857056	-0.211154162883759	-0.0147489663213491	-0.00770204281434417
-4.57641172409058	-7.33168172836304	-14.6624116897583	-0.211084812879562	-0.0146714001893997	-0.00766248255968094
-4.57736301422119	-7.32865238189697	-14.6556968688965	-0.211169645190239	-0.0145155908539891	-0.00764523632824421
-4.56451511383057	-7.33039140701294	-14.659065246582	-0.211158156394958	-0.0144487638026476	-0.0076567754149437
-4.56330537796021	-7.32822465896606	-14.6480932235718	-0.211144745349884	-0.0144245261326432	-0.00772980041801929
-4.55589914321899	-7.3250560760498	-14.6479425430298	-0.2110815346241	-0.0143968295305967	-0.00761446403339505
-4.55224657058716	-7.3294620513916	-14.6484403610229	-0.211168482899666	-0.0143422642722726	-0.00758775882422924
-4.54419898986816	-7.32742071151733	-14.6515140533447	-0.21105007827282	-0.0143714239820838	-0.00744807487353683
-4.54458236694336	-7.32799482345581	-14.6557893753052	-0.211171805858612	-0.0143177434802055	-0.00737843243405223
-4.53732776641846	-7.3253059387207	-14.6637086868286	-0.211178660392761	-0.0142281940206885	-0.00728074740618467
-4.53814220428467	-7.32403707504272	-14.6704368591309	-0.211186975240707	-0.0140945892781019	-0.00720155891031027
-4.53286647796631	-7.3215479850769	-14.6712646484375	-0.211315497756004	-0.014006745070219	-0.00701760360971093
-4.53183317184448	-7.32120990753174	-14.6795721054077	-0.211324378848076	-0.0138291530311108	-0.00700395368039608
-4.53090906143188	-7.31872367858887	-14.6740550994873	-0.211323872208595	-0.0136474575847387	-0.00685036461800337
-4.52584457397461	-7.31580829620361	-14.6808757781982	-0.211330235004425	-0.0134858042001724	-0.00693142879754305
-4.52657270431519	-7.31744527816772	-14.6773557662964	-0.211410969495773	-0.0134874666109681	-0.00676962593570352
-4.52011632919312	-7.31880807876587	-14.6812267303467	-0.211422890424728	-0.0132840164005756	-0.00677121384069324
-4.52009773254395	-7.31892442703247	-14.6750545501709	-0.211340829730034	-0.0133190229535103	-0.00673714745789766
-4.51028633117676	-7.31643629074097	-14.6696329116821	-0.21136237680912	-0.0133083499968052	-0.00672293733805418
-4.50954151153564	-7.31474113464355	-14.6715326309204	-0.211284384131432	-0.0132304858416319	-0.00679805502295494
-4.50654745101929	-7.31881952285767	-14.6695327758789	-0.211322695016861	-0.01316237449646	-0.00662932964041829
-4.50134944915771	-7.31684064865112	-14.6734285354614	-0.211260184645653	-0.0131253125146031	-0.0067124255001545
-4.50133037567139	-7.31858015060425	-14.6694984436035	-0.211269900202751	-0.0130832707509398	-0.00668724672868848
-4.49342966079712	-7.31928062438965	-14.662691116333	-0.21129846572876	-0.0131084714084864	-0.00665675569325686
-4.49871873855591	-7.31982135772705	-14.6697130203247	-0.211254581809044	-0.0129386503249407	-0.00668681645765901
-4.49655628204346	-7.32052898406982	-14.6665868759155	-0.211332112550735	-0.0129549875855446	-0.00661923689767718
-4.4932918548584	-7.31661367416382	-14.6674509048462	-0.211275964975357	-0.0129547603428364	-0.00666601350530982
-4.49541568756104	-7.32147693634033	-14.6705646514893	-0.21137823164463	-0.0128259407356381	-0.00660064956173301
-4.49159812927246	-7.31801509857178	-14.6686201095581	-0.211287647485733	-0.0128638846799731	-0.00659795198589563
-4.49813461303711	-7.31986570358276	-14.6694612503052	-0.211319327354431	-0.0127865448594093	-0.00654620304703712
-4.49351358413696	-7.3195686340332	-14.6771574020386	-0.211322113871574	-0.0128167746588588	-0.00648329919204116
-4.49785566329956	-7.32362079620361	-14.6851005554199	-0.211351901292801	-0.0127161275595427	-0.0064749107696116
-4.49767923355103	-7.3222599029541	-14.6878547668457	-0.211449965834618	-0.0127517888322473	-0.00632295478135347
-4.50291061401367	-7.32382488250732	-14.6925926208496	-0.211390286684036	-0.0126376850530505	-0.00640373863279819
-4.50314903259277	-7.32395029067993	-14.6943359375	-0.21136237680912	-0.0126290488988161	-0.00624355161562562
-4.5041332244873	-7.32327508926392	-14.7041749954224	-0.211422950029373	-0.0125613566488028	-0.00629580486565828
-4.50812339782715	-7.3229832649231	-14.7059593200684	-0.211409017443657	-0.0126467775553465	-0.0062018814496696
-4.50356006622314	-7.3237886428833	-14.7167501449585	-0.211305320262909	-0.0126468017697334	-0.00616463087499142
-4.50886392593384	-7.32471370697021	-14.7088556289673	-0.211378753185272	-0.0125571554526687	-0.00614693947136402
-4.50422286987305	-7.32406187057495	-14.7197914123535	-0.211342349648476	-0.0126507068052888	-0.0060675241984427
-4.5075945854187	-7.32748222351074	-14.722264289856	-0.211347728967667	-0.0126004358753562	-0.00608777534216642
-4.50414896011353	-7.32351303100586	-14.7254018783569	-0.211277440190315	-0.0127390781417489	-0.00603876495733857
-4.50770854949951	-7.32551240921021	-14.7258024215698	-0.211301818490028	-0.0126695269718766	-0.00594023615121841
-4.50626373291016	-7.32481813430786	-14.7292098999023	-0.211275964975357	-0.0127832069993019	-0.00586883677169681
-4.50833368301392	-7.32694482803345	-14.7304077148438	-0.211231216788292	-0.0128031224012375	-0.00582037959247828
-4.50646924972534	-7.32822036743164	-14.7278833389282	-0.211260184645653	-0.0128713380545378	-0.0058601712808013
-4.50580167770386	-7.32483911514282	-14.7300386428833	-0.211164727807045	-0.0129084708169103	-0.00574766751378775
-4.50522422790527	-7.32927513122559	-14.7309999465942	-0.211180150508881	-0.0128783471882343	-0.00573200453072786
-4.50147676467896	-7.32453298568726	-14.723991394043	-0.211082026362419	-0.0130209010094404	-0.00574738206341863
-4.50057125091553	-7.32944869995117	-14.7184953689575	-0.211041107773781	-0.0130922328680754	-0.00565108563750982
-4.49512672424316	-7.32839775085449	-14.7207021713257	-0.210890784859657	-0.0132112121209502	-0.00567988632246852
-4.49320507049561	-7.3293342590332	-14.7163858413696	-0.210855200886726	-0.0134010780602694	-0.00558955455198884
-4.48926830291748	-7.32808971405029	-14.7210235595703	-0.210699319839478	-0.0135254273191094	-0.00551967322826386
-4.48994874954224	-7.33160209655762	-14.7133378982544	-0.210677936673164	-0.0135224713012576	-0.00540621299296618
-4.48336601257324	-7.33066511154175	-14.7230625152588	-0.210578680038452	-0.0137535547837615	-0.00529413018375635
-4.48448467254639	-7.33402585983276	-14.7237281799316	-0.210566878318787	-0.0137934358790517	-0.00501804938539863
-4.48172998428345	-7.33218240737915	-14.7278594970703	-0.210409313440323	-0.0139846857637167	-0.00487949931994081
-4.48173046112061	-7.33315801620483	-14.7253923416138	-0.210353121161461	-0.0139600653201342	-0.00476738438010216
-4.47820806503296	-7.3315863609314	-14.7344484329224	-0.210355952382088	-0.01408776268363	-0.00457462761551142
-4.4820237159729	-7.33144569396973	-14.7329483032227	-0.210282847285271	-0.0139971449971199	-0.00440562516450882
-4.47953748703003	-7.3328161239624	-14.7376585006714	-0.210319861769676	-0.0141153419390321	-0.00423760153353214
-4.48166847229004	-7.33416128158569	-14.7441186904907	-0.210199803113937	-0.0141256926581264	-0.00405852356925607
-4.48201942443848	-7.33548450469971	-14.7370109558105	-0.210202574729919	-0.0141434380784631	-0.00387147651053965
-4.47887420654297	-7.33176851272583	-14.7433271408081	-0.210076093673706	-0.014171433635056	-0.00378297362476587
-4.48171234130859	-7.33576631546021	-14.7328758239746	-0.210071414709091	-0.0141070215031505	-0.0035611370112747
-4.47973489761353	-7.33553743362427	-14.7386713027954	-0.209951102733612	-0.0141456965357065	-0.00346327899023891
-4.48113203048706	-7.34198570251465	-14.7334966659546	-0.20990614593029	-0.0140818785876036	-0.00334532395936549
-4.48169994354248	-7.33939266204834	-14.7376413345337	-0.209835901856422	-0.0140387993305922	-0.00316699175164104
-4.48479223251343	-7.34394454956055	-14.7270956039429	-0.209899798035622	-0.0138991251587868	-0.00310851470567286
-4.48124742507935	-7.34296703338623	-14.7255582809448	-0.209781691431999	-0.0139595801010728	-0.00293431244790554
-4.48159122467041	-7.34390211105347	-14.7284879684448	-0.209645792841911	-0.0139207560569048	-0.00281072477810085
-4.48518753051758	-7.34111452102661	-14.7114019393921	-0.209609493613243	-0.0139542752876878	-0.00263427826575935
-4.48165416717529	-7.34546613693237	-14.7102546691895	-0.209525495767593	-0.0138365542516112	-0.0025547647383064
-4.48528861999512	-7.34503221511841	-14.6996355056763	-0.209521099925041	-0.0138392867520452	-0.00247760117053986
-4.48042440414429	-7.34244394302368	-14.6931085586548	-0.209424197673798	-0.0137573890388012	-0.00241650617681444
-4.48166799545288	-7.34506320953369	-14.6775350570679	-0.209493532776833	-0.0136757725849748	-0.00239147827960551
-4.47436904907227	-7.34258317947388	-14.6729621887207	-0.209375441074371	-0.0137589797377586	-0.00228959484957159
-4.47513580322266	-7.34451389312744	-14.6590366363525	-0.209355935454369	-0.0137004237622023	-0.00230669882148504
-4.47105646133423	-7.33973598480225	-14.6536102294922	-0.209288582205772	-0.0137314675375819	-0.0022519479971379
-4.47603940963745	-7.34448480606079	-14.648401260376	-0.209230169653893	-0.013589751906693	-0.00212434423156083
-4.46822071075439	-7.34018182754517	-14.6417436599731	-0.20924936234951	-0.0136879766359925	-0.00212648580782115
-4.4719557762146	-7.33913660049438	-14.6393480300903	-0.209138914942741	-0.0135501157492399	-0.00206379615701735
-4.46690893173218	-7.34028911590576	-14.6246271133423	-0.209153607487679	-0.0135897360742092	-0.00206210184842348
-4.46175527572632	-7.33680200576782	-14.6207265853882	-0.209070518612862	-0.0134992226958275	-0.00204237899743021
-4.46167945861816	-7.34328556060791	-14.6204414367676	-0.209001168608665	-0.0136197665706277	-0.00201149331405759
-4.45817041397095	-7.339524269104	-14.6121644973755	-0.208845645189285	-0.0135906022042036	-0.00204227794893086
-4.45980644226074	-7.33968067169189	-14.6085615158081	-0.208937555551529	-0.0135085452347994	-0.0019937043543905
-4.45770883560181	-7.33952760696411	-14.6026477813721	-0.208846464753151	-0.013474116101861	-0.00197298661805689
-4.46169948577881	-7.34022426605225	-14.6052160263062	-0.208905801177025	-0.0134709700942039	-0.00189720443449914
-4.46251440048218	-7.3369460105896	-14.6092767715454	-0.208842054009438	-0.0133637422695756	-0.00182805268559605
-4.46041011810303	-7.33779525756836	-14.6060810089111	-0.208869680762291	-0.0133078675717115	-0.00185493193566799
-4.45683622360229	-7.33317470550537	-14.5924463272095	-0.20880700647831	-0.0133330682292581	-0.00192123022861779
-4.45838737487793	-7.33178758621216	-14.5844755172729	-0.20872950553894	-0.0132981585338712	-0.00199796562083066
-4.45521068572998	-7.3320779800415	-14.5883274078369	-0.208784654736519	-0.0132680181413889	-0.00201027165167034
-4.46081876754761	-7.33129119873047	-14.5794382095337	-0.208821877837181	-0.0131065575405955	-0.00201619416475296
-4.46292352676392	-7.32967090606689	-14.5798854827881	-0.208858370780945	-0.0130715873092413	-0.00206344109028578
-4.4611611366272	-7.32674837112427	-14.5730428695679	-0.208746150135994	-0.0130540132522583	-0.00210135686211288
-4.46356344223022	-7.32549047470093	-14.5740823745728	-0.208833396434784	-0.0130056412890553	-0.00215312489308417
-4.46229362487793	-7.32061290740967	-14.5660228729248	-0.208728715777397	-0.0130064003169537	-0.00222463882528245
-4.46776342391968	-7.32504558563232	-14.5596933364868	-0.208753511309624	-0.0130399838089943	-0.00226036342792213
-4.46343421936035	-7.31739807128906	-14.5607042312622	-0.208724156022072	-0.0129888001829386	-0.00238609616644681
-4.47145223617554	-7.31700134277344	-14.5478000640869	-0.208756491541862	-0.012870617210865	-0.00245639216154814
-4.46928548812866	-7.31766510009766	-14.5544166564941	-0.20870640873909	-0.0129171572625637	-0.00255721295252442
-4.47458171844482	-7.3175835609436	-14.5404300689697	-0.208638146519661	-0.0128391711041331	-0.0026865869294852
-4.47449254989624	-7.31712245941162	-14.5364971160889	-0.208681717514992	-0.0129120061174035	-0.00280432868748903
-4.47694730758667	-7.31348037719727	-14.5257368087769	-0.208607867360115	-0.0128655433654785	-0.00302666728384793
-4.48010301589966	-7.31550407409668	-14.5221738815308	-0.208611741662025	-0.0129296761006117	-0.00314305885694921
-4.48376750946045	-7.31035804748535	-14.5219812393188	-0.208443209528923	-0.0129163386300206	-0.0033560236915946
-4.48320341110229	-7.31214570999146	-14.5104494094849	-0.208451509475708	-0.0129530653357506	-0.00356352492235601
-4.48223352432251	-7.31005668640137	-14.5011787414551	-0.20820340514183	-0.0130874933674932	-0.00378839368931949
-4.48743677139282	-7.31224012374878	-14.4910545349121	-0.208268985152245	-0.0131649672985077	-0.00402575125917792
-4.48980331420898	-7.31157875061035	-14.4921350479126	-0.208114624023438	-0.0132627822458744	-0.00410165963694453
-4.49520254135132	-7.31520318984985	-14.4884405136108	-0.208047732710838	-0.0132789853960276	-0.00429007317870855
-4.49399518966675	-7.31249332427979	-14.4841327667236	-0.207898959517479	-0.0134626273065805	-0.00442801555618644
-4.49998044967651	-7.31522989273071	-14.4832553863525	-0.207817316055298	-0.0135400863364339	-0.00461817719042301
-4.49960660934448	-7.31640148162842	-14.4790868759155	-0.207670971751213	-0.0137366466224194	-0.00475961016491055
-4.50263690948486	-7.32015323638916	-14.4864645004272	-0.207497879862785	-0.0138994203880429	-0.00495796604081988
-4.50668478012085	-7.32021045684814	-14.4816236495972	-0.207443282008171	-0.0141099514439702	-0.0049979267641902
-4.51269769668579	-7.32222414016724	-14.4777965545654	-0.207361459732056	-0.0141270365566015	-0.00522441742941737
-4.5165491104126	-7.32270622253418	-14.4830369949341	-0.207285225391388	-0.0142800426110625	-0.00528315175324678
-4.52594089508057	-7.32546806335449	-14.4835472106934	-0.207150459289551	-0.0142667554318905	-0.00540177011862397
-4.53039741516113	-7.32498931884766	-14.4851446151733	-0.207170486450195	-0.0143332136794925	-0.00552744185552001
-4.53552389144897	-7.32706785202026	-14.4808864593506	-0.207030475139618	-0.0144306635484099	-0.00569027289748192
-4.5417013168335	-7.32858896255493	-14.4749307632446	-0.20696048438549	-0.0145387118682265	-0.0059141656383872
-4.54473543167114	-7.32632970809937	-14.4667863845825	-0.206788569688797	-0.0145476059988141	-0.00595645792782307
-4.55340576171875	-7.32920360565186	-14.4666194915771	-0.206807866692543	-0.0145148131996393	-0.00614769011735916
-4.55501174926758	-7.32309722900391	-14.4624462127686	-0.206676185131073	-0.0146041642874479	-0.00623182393610477
-4.5610146522522	-7.32821893692017	-14.4624710083008	-0.20664481818676	-0.0145473461598158	-0.00637698918581009
-4.56454849243164	-7.32351970672607	-14.4549951553345	-0.206529408693314	-0.0145886363461614	-0.00644397316500545
-4.5680079460144	-7.32482624053955	-14.4488849639893	-0.206503540277481	-0.0144381998106837	-0.00658136233687401
-4.57132053375244	-7.32518243789673	-14.4413547515869	-0.206422135233879	-0.0144914845004678	-0.0066956807859242
-4.57660150527954	-7.3220739364624	-14.4364910125732	-0.206267237663269	-0.0143997678533196	-0.00683398963883519
-4.5713267326355	-7.32485771179199	-14.4244661331177	-0.206309825181961	-0.0144736003130674	-0.00696809403598309
-4.57449150085449	-7.32233810424805	-14.4099292755127	-0.206082791090012	-0.0144686531275511	-0.0071646491996944
-4.5724458694458	-7.32061195373535	-14.3974876403809	-0.205947250127792	-0.0145184919238091	-0.00733297411352396
-4.56723260879517	-7.32380437850952	-14.3883171081543	-0.205784901976585	-0.0146405501291156	-0.00755583122372627
-4.56585693359375	-7.32146596908569	-14.3794250488281	-0.205555334687233	-0.0147993257269263	-0.00757227698341012
-4.56659603118896	-7.32218647003174	-14.3833599090576	-0.20537357032299	-0.0148210758343339	-0.00770034315064549
-4.56260633468628	-7.32366943359375	-14.3842172622681	-0.205366626381874	-0.0149912033230066	-0.00764814112335444
-4.57116079330444	-7.3223934173584	-14.3875684738159	-0.205228179693222	-0.014857642352581	-0.0075921630486846
-4.57123565673828	-7.319655418396	-14.3915967941284	-0.20522153377533	-0.0148887876421213	-0.00751657551154494
-4.57597351074219	-7.32032346725464	-14.3909559249878	-0.205268681049347	-0.0146122425794601	-0.0076518701389432
-4.57557392120361	-7.31507968902588	-14.3761873245239	-0.205127060413361	-0.0146790202707052	-0.00763269746676087
-4.57950782775879	-7.31230449676514	-14.3702688217163	-0.205097660422325	-0.0143959652632475	-0.00771499425172806
-4.57495832443237	-7.30606174468994	-14.3624792098999	-0.204892456531525	-0.0144768441095948	-0.00786790996789932
-4.57582473754883	-7.30626535415649	-14.3539991378784	-0.204891860485077	-0.0143467979505658	-0.00795911997556686
-4.56881141662598	-7.30041933059692	-14.3396511077881	-0.204800233244896	-0.0143444305285811	-0.0080689936876297
-4.56669759750366	-7.30207967758179	-14.3278570175171	-0.204652845859528	-0.0142750218510628	-0.00812736339867115
-4.55965948104858	-7.299241065979	-14.3183126449585	-0.204488068819046	-0.0144442170858383	-0.00827921181917191
-4.55692100524902	-7.29696702957153	-14.3074016571045	-0.204395338892937	-0.0144199430942535	-0.00832695793360472
-4.55268907546997	-7.29807281494141	-14.314136505127	-0.204215228557587	-0.0145949684083462	-0.00823053531348705
-4.55009031295776	-7.2977933883667	-14.3079710006714	-0.204109162092209	-0.0144362691789865	-0.00817899778485298
-4.5485668182373	-7.29256296157837	-14.3050327301025	-0.203894540667534	-0.0145176518708467	-0.00814543291926384
-4.55050945281982	-7.29153108596802	-14.3008947372437	-0.203854650259018	-0.0144421430304646	-0.00807825941592455
-4.54239702224731	-7.28996658325195	-14.2995548248291	-0.20381323993206	-0.014440692961216	-0.00806411728262901
-4.54008197784424	-7.28747177124023	-14.2960233688354	-0.203626662492752	-0.0145275797694921	-0.00811775214970112
-4.54335880279541	-7.28588533401489	-14.2916269302368	-0.203637406229973	-0.0143986325711012	-0.00789318233728409
-4.53791904449463	-7.28019618988037	-14.2964534759521	-0.203502804040909	-0.0143342660740018	-0.00793628767132759
-4.53959035873413	-7.28320789337158	-14.2840576171875	-0.203457117080688	-0.0143036125227809	-0.00781042361631989
-4.53174495697021	-7.27815675735474	-14.2829856872559	-0.203374907374382	-0.0143130654469132	-0.0077639757655561
-4.53571033477783	-7.28105688095093	-14.2782831192017	-0.203343406319618	-0.0142117533832788	-0.00767367286607623
-4.53255939483643	-7.27599477767944	-14.276725769043	-0.203255966305733	-0.0142171252518892	-0.00763018149882555
-4.53333616256714	-7.27918100357056	-14.2648448944092	-0.203242763876915	-0.0141747863963246	-0.00759007362648845
-4.53334903717041	-7.27197122573853	-14.2637929916382	-0.203190982341766	-0.0141075439751148	-0.00747773982584476
-4.53425455093384	-7.27104759216309	-14.2575654983521	-0.203187242150307	-0.0139009226113558	-0.00748374219983816
-4.53201293945313	-7.27009296417236	-14.237943649292	-0.203152671456337	-0.0139220850542188	-0.00746771926060319
-4.53146076202393	-7.26969861984253	-14.2270994186401	-0.20308443903923	-0.0138544654473662	-0.00747290765866637
-4.52741813659668	-7.27046918869019	-14.2164421081543	-0.203151062130928	-0.0139673138037324	-0.00750009156763554
-4.52353239059448	-7.26745176315308	-14.2152557373047	-0.20302040874958	-0.0139078199863434	-0.00741243129596114
-4.52315616607666	-7.27030754089355	-14.1996040344238	-0.203100755810738	-0.0139288930222392	-0.00747291836887598
-4.51852178573608	-7.26852703094482	-14.186710357666	-0.202940449118614	-0.0139415971934795	-0.0074109761044383
-4.51635313034058	-7.27585554122925	-14.1854124069214	-0.202940434217453	-0.0141587965190411	-0.00744646694511175
-4.51176309585571	-7.27323007583618	-14.1817750930786	-0.202738180756569	-0.0142413973808289	-0.00737870065495372
-4.51394271850586	-7.27692842483521	-14.1809129714966	-0.202741459012032	-0.0142431538552046	-0.00728199305012822
-4.50881099700928	-7.2746787071228	-14.1704664230347	-0.20276828110218	-0.0142227672040462	-0.00724518625065684
-4.50978231430054	-7.27474784851074	-14.1695327758789	-0.202654331922531	-0.0142475571483374	-0.00711230747401714
-4.50613832473755	-7.27512693405151	-14.1733055114746	-0.202610924839973	-0.0143036786466837	-0.00697714881971478
-4.50625610351563	-7.27204179763794	-14.1654968261719	-0.202642828226089	-0.0142380008473992	-0.00688142282888293
-4.50451326370239	-7.27414655685425	-14.1697092056274	-0.202555954456329	-0.0143352681770921	-0.00676544243469834
-4.50775051116943	-7.27276659011841	-14.1649713516235	-0.202591940760612	-0.0143080968409777	-0.00661534862592816
-4.50116682052612	-7.2697901725769	-14.1670112609863	-0.202501550316811	-0.0143515411764383	-0.00652324920520186
-4.51022386550903	-7.26795434951782	-14.1697816848755	-0.202582016587257	-0.0141530819237232	-0.00633064517751336
-4.50405120849609	-7.26626205444336	-14.1679592132568	-0.202593386173248	-0.0142192160710692	-0.00631903856992722
-4.50884294509888	-7.26621007919312	-14.1648139953613	-0.202594578266144	-0.0140988063067198	-0.00627010595053434
-4.5043044090271	-7.26179885864258	-14.1548986434937	-0.202578976750374	-0.0140799423679709	-0.00626279693096876
-4.5046501159668	-7.26221179962158	-14.1437654495239	-0.202563524246216	-0.014009291306138	-0.00626537343487144
-4.50229549407959	-7.26155233383179	-14.1360712051392	-0.202544704079628	-0.0141217289492488	-0.00620666239410639
-4.50306797027588	-7.26131534576416	-14.1309003829956	-0.202437192201614	-0.0140885859727859	-0.00628503644838929
-4.49950838088989	-7.2611665725708	-14.1216650009155	-0.202440112829208	-0.0141688100993633	-0.00620547635480762
-4.495192527771	-7.2609338760376	-14.1152667999268	-0.202322483062744	-0.0141647700220346	-0.00626119039952755
-4.48876237869263	-7.26262044906616	-14.1167888641357	-0.202326312661171	-0.0144058484584093	-0.00620041415095329
-4.49203824996948	-7.262619972229	-14.1111164093018	-0.20224204659462	-0.0143790431320667	-0.00609611254185438
-4.48623895645142	-7.26375293731689	-14.1152877807617	-0.202267467975616	-0.0144858276471496	-0.00596330175176263
-4.48820877075195	-7.26206254959106	-14.1279783248901	-0.20221646130085	-0.0144778545945883	-0.00581068079918623
-4.48612880706787	-7.26312971115112	-14.1213455200195	-0.202302262187004	-0.0144337639212608	-0.00569826876744628
-4.48695373535156	-7.26049518585205	-14.1215448379517	-0.202263087034225	-0.0143836149945855	-0.00563907856121659
-4.48572158813477	-7.26018857955933	-14.1296911239624	-0.202377021312714	-0.0143856592476368	-0.0055408445186913
-4.48588275909424	-7.25720071792603	-14.1239337921143	-0.202372744679451	-0.0142530668526888	-0.00536169391125441
-4.48496437072754	-7.25767087936401	-14.1306190490723	-0.202516749501228	-0.0141218323260546	-0.00534772826358676
-4.48725605010986	-7.2527551651001	-14.1204700469971	-0.202453330159187	-0.0140272742137313	-0.00537024158984423
-4.48388957977295	-7.25071334838867	-14.103723526001	-0.202438428997993	-0.0140100540593266	-0.00541973346844316
-4.47859716415405	-7.25611639022827	-14.1033039093018	-0.202370136976242	-0.0140814958140254	-0.00555851962417364
-4.47006416320801	-7.25224828720093	-14.0958890914917	-0.202253624796867	-0.0143103776499629	-0.00552595220506191
-4.47038650512695	-7.25359153747559	-14.1061687469482	-0.202180564403534	-0.0143826734274626	-0.00549457548186183
-4.46547174453735	-7.25728225708008	-14.1083545684814	-0.202149420976639	-0.0144594442099333	-0.00532672647386789
-4.46956491470337	-7.25539445877075	-14.1147756576538	-0.202128499746323	-0.0143998488783836	-0.00534138409420848
-4.47037076950073	-7.25279760360718	-14.1240510940552	-0.202258840203285	-0.014377118088305	-0.00512544624507427
-4.4753475189209	-7.25422763824463	-14.1337280273438	-0.202329710125923	-0.0141919394955039	-0.00514519959688187
-4.47627830505371	-7.24874544143677	-14.1230173110962	-0.202314630150795	-0.0141456322744489	-0.00506377592682838
-4.47757959365845	-7.24930953979492	-14.122579574585	-0.20244412124157	-0.0139925656840205	-0.00518966233357787
-4.47016382217407	-7.24571943283081	-14.1178617477417	-0.202348843216896	-0.014091725461185	-0.00531056011095643
-4.47292470932007	-7.24940204620361	-14.1118688583374	-0.202319741249084	-0.0140504846349359	-0.00537672685459256
-4.46630668640137	-7.24615287780762	-14.1098947525024	-0.202247276902199	-0.0141461305320263	-0.00549738993868232
-4.46546697616577	-7.25058889389038	-14.103931427002	-0.202174484729767	-0.0141573064029217	-0.00552048906683922
-4.46118354797363	-7.25008392333984	-14.1166276931763	-0.202028900384903	-0.014365067705512	-0.00556426262483001
-4.4636607170105	-7.25577211380005	-14.1163768768311	-0.202118873596191	-0.0143108665943146	-0.00537130748853087
-4.46419382095337	-7.24575662612915	-14.1388130187988	-0.202079266309738	-0.0142427431419492	-0.00536779686808586
-4.46994304656982	-7.24722719192505	-14.1282596588135	-0.20221047103405	-0.0141279976814985	-0.00533209880813956
-4.46622085571289	-7.24456405639648	-14.1445112228394	-0.202161878347397	-0.014036008156836	-0.00539645832031965
-4.47001791000366	-7.24464702606201	-14.1416311264038	-0.202250316739082	-0.013906660489738	-0.00544034037739038
-4.46326589584351	-7.23687076568604	-14.1417322158813	-0.202241748571396	-0.0139285754412413	-0.00549860764294863
-4.46427869796753	-7.23894691467285	-14.1395864486694	-0.202266022562981	-0.0138330226764083	-0.00556379929184914
-4.45807361602783	-7.23385286331177	-14.1284618377686	-0.202202767133713	-0.0138260535895824	-0.00572427595034242
-4.45516157150269	-7.23506307601929	-14.1312627792358	-0.202215448021889	-0.0137672880664468	-0.00591188250109553
-4.44430446624756	-7.23198509216309	-14.1251707077026	-0.202069684863091	-0.0138915637508035	-0.00606207083910704
-4.45088338851929	-7.23535490036011	-14.1265420913696	-0.202048972249031	-0.0138304783031344	-0.006075753364712
-4.44165802001953	-7.23025608062744	-14.1230401992798	-0.202074825763702	-0.0138635486364365	-0.00619342643767595
-4.44186496734619	-7.23178720474243	-14.122368812561	-0.201902642846107	-0.0139703210443258	-0.00623155198991299
-4.43526935577393	-7.23132181167603	-14.1318407058716	-0.201860442757607	-0.0140383215621114	-0.00633002957329154
-4.43499088287354	-7.23332929611206	-14.1337614059448	-0.201813146471977	-0.0140774613246322	-0.00631211511790752
-4.43146848678589	-7.23050689697266	-14.1413841247559	-0.20174153149128	-0.0140343857929111	-0.00629764329642057
-4.43785429000854	-7.2287540435791	-14.145788192749	-0.20177811384201	-0.0139862364158034	-0.00630621425807476
-4.43141078948975	-7.22354173660278	-14.1543493270874	-0.201850563287735	-0.013990493491292	-0.00638339994475245
-4.43549156188965	-7.22486639022827	-14.1547403335571	-0.201844751834869	-0.013888094574213	-0.0064287856221199
-4.43105220794678	-7.2230224609375	-14.1566104888916	-0.201904624700546	-0.0138646448031068	-0.00652407296001911
-4.43393421173096	-7.22173070907593	-14.1558628082275	-0.201878517866135	-0.0138640850782394	-0.00660729594528675
-4.43427658081055	-7.21777725219727	-14.1552219390869	-0.201875850558281	-0.0138673763722181	-0.00672349845990539
-4.43654298782349	-7.21468734741211	-14.151047706604	-0.201817765831947	-0.0137342549860477	-0.00693986006081104
-4.43171215057373	-7.21787643432617	-14.14963722229	-0.201867863535881	-0.0138180069625378	-0.00702274078503251
-4.43326473236084	-7.2193431854248	-14.1468105316162	-0.201745957136154	-0.0138013241812587	-0.00728417094796896
-4.42844724655151	-7.22045040130615	-14.1448764801025	-0.201775580644608	-0.0139227183535695	-0.00741339009255171
-4.42792940139771	-7.22215461730957	-14.1485872268677	-0.201676458120346	-0.0139278350397944	-0.00759223196655512
-4.4264988899231	-7.22414207458496	-14.1491088867188	-0.201648086309433	-0.0140091804787517	-0.00764779839664698
-4.42903757095337	-7.22171688079834	-14.1558856964111	-0.201552286744118	-0.0139158992096782	-0.00770535413175821
-4.42443418502808	-7.22837209701538	-14.1612339019775	-0.201646044850349	-0.0139383701607585	-0.00780874909833074
-4.4249849319458	-7.22633504867554	-14.1734609603882	-0.201625719666481	-0.0138776311650872	-0.00780650740489364
-4.42526149749756	-7.22477579116821	-14.1807632446289	-0.201663419604301	-0.0138144036754966	-0.0078448411077261
-4.42931890487671	-7.22443342208862	-14.1893749237061	-0.201770976185799	-0.0136037925258279	-0.00786047149449587
-4.43126630783081	-7.22127294540405	-14.1884727478027	-0.201888725161552	-0.0134161803871393	-0.00790851004421711
-4.43236446380615	-7.21799802780151	-14.1817998886108	-0.201919391751289	-0.0131422560662031	-0.00807530432939529
-4.4258337020874	-7.21810293197632	-14.1749792098999	-0.201997339725494	-0.0131599437445402	-0.00824590399861336
-4.42555284500122	-7.21285820007324	-14.1682586669922	-0.201918944716454	-0.0130565287545323	-0.00840141717344522
-4.42258167266846	-7.20984745025635	-14.1582307815552	-0.201907217502594	-0.013133117929101	-0.00849937181919813
-4.41688776016235	-7.21125841140747	-14.1572570800781	-0.201947286725044	-0.0130489319562912	-0.00874337926506996
-4.41064405441284	-7.20924282073975	-14.1507482528687	-0.201868265867233	-0.0132467411458492	-0.00883287843316793
-4.40847587585449	-7.20838594436646	-14.1557064056396	-0.201767563819885	-0.0132492491975427	-0.00892789009958506
-4.40313053131104	-7.20999717712402	-14.1540431976318	-0.20182977616787	-0.0133953988552094	-0.00895109120756388
-4.40659379959106	-7.20853662490845	-14.1729803085327	-0.20174403488636	-0.0133794797584414	-0.00899961870163679
-4.40813684463501	-7.20582628250122	-14.1826448440552	-0.201867982745171	-0.0133932791650295	-0.00892001576721668
-4.41130256652832	-7.2057991027832	-14.1911592483521	-0.201940506696701	-0.0132974199950695	-0.00898418761789799
-4.41361331939697	-7.19918394088745	-14.1843271255493	-0.201960951089859	-0.0133157065138221	-0.00893883686512709
-4.41608047485352	-7.19718551635742	-14.1907920837402	-0.202097505331039	-0.0131436362862587	-0.00909491721540689
-4.41366100311279	-7.1951379776001	-14.1823558807373	-0.20218226313591	-0.0132074505090714	-0.00918438378721476
-4.41499805450439	-7.19465112686157	-14.1708364486694	-0.202193096280098	-0.0131757911294699	-0.00940203666687012
-4.4075722694397	-7.19020891189575	-14.1654386520386	-0.202202901244164	-0.0133039625361562	-0.0095480065792799
-4.40850639343262	-7.19073057174683	-14.1570529937744	-0.202136293053627	-0.0132800368592143	-0.00966003071516752
-4.40192127227783	-7.18731594085693	-14.1617517471313	-0.202070266008377	-0.0135960513725877	-0.00978331174701452
-4.40214204788208	-7.18868255615234	-14.1601943969727	-0.202160432934761	-0.013570649549365	-0.00982376094907522
-4.40078735351563	-7.18722677230835	-14.1623115539551	-0.202152773737907	-0.0136948255822062	-0.00991680007427931
-4.40042495727539	-7.18751382827759	-14.1660509109497	-0.20226477086544	-0.0136207332834601	-0.00991571322083473
-4.39766263961792	-7.18143701553345	-14.167685508728	-0.202317088842392	-0.0137774478644133	-0.00992216262966394
-4.40290307998657	-7.18120050430298	-14.1743907928467	-0.202378436923027	-0.0136290360242128	-0.00992715079337358
-4.40022420883179	-7.17383766174316	-14.1819715499878	-0.202552437782288	-0.0135849993675947	-0.00982383918017149
-4.40325212478638	-7.17312669754028	-14.1746397018433	-0.202732354402542	-0.0134121840819716	-0.00994904059916735
-4.39846229553223	-7.1677393913269	-14.1654863357544	-0.202711760997772	-0.0134273041039705	-0.0100124198943377
-4.39591312408447	-7.15989589691162	-14.1603832244873	-0.202840253710747	-0.0132722537964582	-0.0101809930056334
-4.38720893859863	-7.15657663345337	-14.147891998291	-0.202841266989708	-0.0134234288707376	-0.0102927181869745
-4.38283348083496	-7.16035938262939	-14.1385021209717	-0.202773034572601	-0.0134950540959835	-0.0104298805817962
-4.37370014190674	-7.15915155410767	-14.1409606933594	-0.202665865421295	-0.0136724142357707	-0.0104662533849478
-4.37656021118164	-7.15787982940674	-14.143310546875	-0.202744603157043	-0.0137509610503912	-0.0103500718250871
-4.37438631057739	-7.15308427810669	-14.1515951156616	-0.202777296304703	-0.013650513254106	-0.0102472826838493
-4.37666368484497	-7.14878129959106	-14.1457185745239	-0.202985718846321	-0.0135387154296041	-0.0102922236546874
-4.37803506851196	-7.1453857421875	-14.1326179504395	-0.202959775924683	-0.0133579047396779	-0.0103987017646432
-4.36618137359619	-7.14098501205444	-14.1184101104736	-0.203035980463028	-0.0134695312008262	-0.0105141187086701
-4.36379909515381	-7.14144611358643	-14.1126756668091	-0.202951356768608	-0.0135589288547635	-0.0106276124715805
-4.35495615005493	-7.14163684844971	-14.1063613891602	-0.202808305621147	-0.0138366632163525	-0.0106469383463264
-4.35659456253052	-7.14172792434692	-14.1129102706909	-0.20282806456089	-0.0139526408165693	-0.0105963507667184
-4.35392665863037	-7.13979530334473	-14.1167030334473	-0.20280484855175	-0.014049494639039	-0.0104642547667027
-4.35735034942627	-7.14087057113647	-14.120005607605	-0.202888756990433	-0.0140140159055591	-0.0104817831888795
-4.35746240615845	-7.13403415679932	-14.1229553222656	-0.202969446778297	-0.0140492664650083	-0.0104014771059155
-4.36412525177002	-7.13348913192749	-14.1176137924194	-0.203148081898689	-0.0138717154040933	-0.0104515263810754
-4.36187791824341	-7.13053178787231	-14.1081848144531	-0.203148975968361	-0.0138810640200973	-0.0105429999530315
-4.36211967468262	-7.13025712966919	-14.098687171936	-0.203227415680885	-0.0139327188953757	-0.0106921344995499
-4.35889530181885	-7.12873983383179	-14.1005783081055	-0.203139111399651	-0.0139895686879754	-0.0108790714293718
-4.35721826553345	-7.1300368309021	-14.0905113220215	-0.203132957220078	-0.0142148016020656	-0.0108330277726054
-4.35088682174683	-7.12801361083984	-14.105299949646	-0.202959209680557	-0.0144099751487374	-0.0109496656805277
-4.35186815261841	-7.13248300552368	-14.1066598892212	-0.203084528446198	-0.0145798064768314	-0.0108035448938608
-4.34899663925171	-7.12931203842163	-14.1088342666626	-0.2029669880867	-0.014719451777637	-0.0108262207359076
-4.3496208190918	-7.13104200363159	-14.1146297454834	-0.203103542327881	-0.0147602539509535	-0.0107880523428321
-4.34757852554321	-7.12667322158813	-14.1273584365845	-0.203020855784416	-0.0149059407413006	-0.0107111847028136
-4.35411357879639	-7.12824058532715	-14.137523651123	-0.203216671943665	-0.0149414055049419	-0.0105091175064445
-4.35440444946289	-7.12416219711304	-14.1472129821777	-0.203203737735748	-0.0148714520037174	-0.010505841113627
-4.35736083984375	-7.12284088134766	-14.1424207687378	-0.203308194875717	-0.0148713029921055	-0.0105230789631605
-4.35577297210693	-7.11956119537354	-14.1424598693848	-0.203281700611115	-0.0149852531030774	-0.0106262480840087
-4.35188341140747	-7.1219162940979	-14.1382160186768	-0.203319311141968	-0.0152019811794162	-0.01063874643296
-4.34881210327148	-7.12128353118896	-14.138072013855	-0.203087821602821	-0.0153110316023231	-0.0106480661779642
-4.3453311920166	-7.12747669219971	-14.1445045471191	-0.203028380870819	-0.0157078877091408	-0.0106093632057309
-4.34409236907959	-7.12917470932007	-14.1619911193848	-0.202993273735046	-0.0158878620713949	-0.0105244116857648
-4.34383392333984	-7.12991333007813	-14.17786693573	-0.202997356653214	-0.0161208026111126	-0.0103641552850604
-4.34992456436157	-7.13322496414185	-14.1891450881958	-0.202998474240303	-0.0162401739507914	-0.0102421334013343
-4.34786891937256	-7.13425445556641	-14.1963958740234	-0.203046068549156	-0.0164241157472134	-0.0102212866768241
-4.35323524475098	-7.13672685623169	-14.2057914733887	-0.203123018145561	-0.0165051445364952	-0.0101720681414008
-4.35622215270996	-7.13497066497803	-14.2169418334961	-0.203323513269424	-0.0165729559957981	-0.00998479127883911
-4.36031293869019	-7.12943172454834	-14.2216691970825	-0.203234225511551	-0.0165476817637682	-0.010082128457725
-4.36192274093628	-7.13202095031738	-14.2140350341797	-0.203429326415062	-0.0166293866932392	-0.00997112784534693
-4.36225271224976	-7.12753534317017	-14.213737487793	-0.203435376286507	-0.0166451912373304	-0.010017579421401
-4.35884952545166	-7.12741804122925	-14.2088441848755	-0.20351168513298	-0.0169214606285095	-0.0101832589134574
-4.35473966598511	-7.12422466278076	-14.2093486785889	-0.203385323286057	-0.0170912612229586	-0.0102141471579671
-4.35048389434814	-7.12780618667603	-14.2209186553955	-0.203351631760597	-0.0174545738846064	-0.0101533010601997
-4.35410404205322	-7.12659692764282	-14.2299871444702	-0.203450575470924	-0.0175873599946499	-0.00994912441819906
-4.35300302505493	-7.1224308013916	-14.2397508621216	-0.203472718596458	-0.0176337622106075	-0.0098251411691308
-4.35780811309814	-7.12194871902466	-14.2445430755615	-0.203642666339874	-0.017776757478714	-0.00969268847256899
-4.35601949691772	-7.11400461196899	-14.2547273635864	-0.203651487827301	-0.0177940428256989	-0.00966816768050194
-4.35799312591553	-7.1145224571228	-14.2456789016724	-0.203818142414093	-0.0177428014576435	-0.00959962606430054
-4.3509521484375	-7.11220502853394	-14.2474193572998	-0.2037653028965	-0.0178648065775633	-0.00962819252163172
-4.35057353973389	-7.11253690719604	-14.2370109558105	-0.203807011246681	-0.0179493948817253	-0.00970421638339758
-4.3445520401001	-7.11138296127319	-14.2427091598511	-0.203688338398933	-0.0181713625788689	-0.00961603783071041
-4.34355163574219	-7.11318159103394	-14.2423982620239	-0.203765034675598	-0.0182410050183535	-0.00959602184593678
-4.33465147018433	-7.11413335800171	-14.241135597229	-0.203573867678642	-0.0184926483780146	-0.00953128095716238
-4.33667278289795	-7.12080240249634	-14.2492418289185	-0.203568071126938	-0.0185998491942883	-0.00943821389228106
-4.33166456222534	-7.11913013458252	-14.2553510665894	-0.203419029712677	-0.0187520291656256	-0.00932910013943911
-4.336585521698	-7.12200498580933	-14.2540950775146	-0.203493624925613	-0.0187291149049997	-0.00933026522397995
-4.33196544647217	-7.1242561340332	-14.2507724761963	-0.203507140278816	-0.0187641754746437	-0.00922401621937752
-4.33475399017334	-7.12430286407471	-14.2526750564575	-0.20350007712841	-0.0187589209526777	-0.00923409964889288
-4.3340950012207	-7.12474536895752	-14.2466173171997	-0.203501954674721	-0.0188279468566179	-0.00916949845850468
-4.33644247055054	-7.12378978729248	-14.2472372055054	-0.203462406992912	-0.0187680646777153	-0.00914664380252361
-4.33663463592529	-7.12529945373535	-14.2424030303955	-0.203552097082138	-0.0188566315919161	-0.00911701563745737
-4.33525037765503	-7.12654542922974	-14.2365636825562	-0.203494757413864	-0.0188909266144037	-0.00902440398931503
-4.34161758422852	-7.12588548660278	-14.2370977401733	-0.203689828515053	-0.018792774528265	-0.0089775649830699
-4.34192800521851	-7.12046527862549	-14.2371940612793	-0.203628122806549	-0.0188060160726309	-0.00876687373965979
-4.34587907791138	-7.12198400497437	-14.2317695617676	-0.203821152448654	-0.0187208615243435	-0.0087449224665761
-4.34413480758667	-7.11636018753052	-14.2262077331543	-0.20386116206646	-0.0187093019485474	-0.00867627374827862
-4.34994125366211	-7.11570358276367	-14.2164297103882	-0.20392282307148	-0.0186119843274355	-0.0086679682135582
-4.34641170501709	-7.10938930511475	-14.2105865478516	-0.203960210084915	-0.0186294578015804	-0.00867998879402876
-4.35133171081543	-7.11397552490234	-14.197265625	-0.204068645834923	-0.0186025053262711	-0.00866372976452112
-4.34754085540771	-7.10851621627808	-14.1965837478638	-0.204009249806404	-0.0186909418553114	-0.00863012205809355
-4.3485689163208	-7.10945463180542	-14.1837968826294	-0.204042330384254	-0.018670629709959	-0.00871903635561466
-4.340256690979	-7.11168813705444	-14.1790056228638	-0.204035967588425	-0.0188356246799231	-0.00873445626348257
-4.34322261810303	-7.11069107055664	-14.1724519729614	-0.20398984849453	-0.0188504252582788	-0.00878228060901165
-4.33799028396606	-7.11163806915283	-14.1695461273193	-0.20391021668911	-0.0190557036548853	-0.00872546527534723
-4.33824396133423	-7.11602544784546	-14.1700839996338	-0.20394903421402	-0.0190901104360819	-0.0087272422388196
-4.33791351318359	-7.11133432388306	-14.1727828979492	-0.203882157802582	-0.0192857701331377	-0.00868898257613182
-4.33686876296997	-7.1186580657959	-14.1751680374146	-0.203886121511459	-0.0192287284880877	-0.00864535197615623
-4.33388328552246	-7.12179088592529	-14.1730546951294	-0.203898519277573	-0.0194883085787296	-0.00847775861620903
-4.33826112747192	-7.12195682525635	-14.1871099472046	-0.203885525465012	-0.0194108095020056	-0.00847792532294989
-4.33789253234863	-7.11891269683838	-14.1875038146973	-0.203997954726219	-0.0195370502769947	-0.00829205196350813
-4.33920907974243	-7.12151670455933	-14.1972827911377	-0.204009085893631	-0.0194580536335707	-0.0083142276853323
-4.34022521972656	-7.1197304725647	-14.1966791152954	-0.204071044921875	-0.0194867681711912	-0.00819640792906284
-4.33983469009399	-7.11537837982178	-14.2011299133301	-0.204057216644287	-0.0194569546729326	-0.00826367549598217
-4.34065198898315	-7.11796569824219	-14.2012796401978	-0.204215750098228	-0.0195860005915165	-0.00817690137773752
-4.33731889724731	-7.11425638198853	-14.201714515686	-0.204219043254852	-0.0194453485310078	-0.0081159733235836
-4.33882713317871	-7.11638164520264	-14.2108297348022	-0.204287424683571	-0.0194993820041418	-0.00813380256295204
-4.33858442306519	-7.10740566253662	-14.2068681716919	-0.204326763749123	-0.0195179861038923	-0.00811123847961426
-4.33508634567261	-7.11152267456055	-14.2021522521973	-0.204459100961685	-0.0194309018552303	-0.00822738464921713
-4.32912683486938	-7.10723447799683	-14.2094459533691	-0.204196006059647	-0.0196369644254446	-0.00824753846973181
-4.32663869857788	-7.1121973991394	-14.2027912139893	-0.204291567206383	-0.0196959692984819	-0.00832858774811029
-4.31614017486572	-7.11241388320923	-14.210015296936	-0.204186037182808	-0.0199825894087553	-0.00840302184224129
-4.31203317642212	-7.11361885070801	-14.21457862854	-0.204051569104195	-0.020237497985363	-0.00830219127237797
-4.30891370773315	-7.1135835647583	-14.2286443710327	-0.203987911343575	-0.0203492175787687	-0.00833345018327236
-4.30655241012573	-7.11600351333618	-14.2385339736938	-0.203981757164001	-0.0204784888774157	-0.00818637385964394
-4.30344486236572	-7.1150918006897	-14.2496633529663	-0.203820884227753	-0.0206824503839016	-0.00817242544144392
-4.30341672897339	-7.11738443374634	-14.2484254837036	-0.203921109437943	-0.0207438562065363	-0.00812937133014202
-4.30155324935913	-7.11513566970825	-14.2536172866821	-0.203758120536804	-0.0210283044725657	-0.00814101472496986
-4.30256938934326	-7.11836767196655	-14.25758934021	-0.203809633851051	-0.0209399685263634	-0.00817229226231575
-4.30299615859985	-7.11751270294189	-14.2729091644287	-0.20379313826561	-0.0211284514516592	-0.00805835053324699
-4.31250667572021	-7.1201958656311	-14.2827157974243	-0.203726321458817	-0.0211242474615574	-0.00795712973922491
-4.31642532348633	-7.12276363372803	-14.2974920272827	-0.203892812132835	-0.021124267950654	-0.00782058481127024
-4.32175922393799	-7.12306022644043	-14.2998008728027	-0.203870832920074	-0.0211031623184681	-0.00783550180494785
-4.32311058044434	-7.12287139892578	-14.3098154067993	-0.203882992267609	-0.0212385468184948	-0.00780392903834581
-4.32658195495605	-7.12610244750977	-14.3161935806274	-0.203860059380531	-0.0211730357259512	-0.00784901902079582
-4.33169794082642	-7.1281623840332	-14.3127326965332	-0.203999146819115	-0.0212702807039022	-0.00781558919698
-4.33091354370117	-7.12682390213013	-14.3240509033203	-0.203916057944298	-0.0212897006422281	-0.00788188446313143
-4.33510875701904	-7.13196706771851	-14.3255243301392	-0.203988075256348	-0.021251643076539	-0.00786497909575701
-4.33139705657959	-7.12874555587769	-14.3286218643188	-0.203998565673828	-0.0213746633380651	-0.00784999039024115
-4.33922624588013	-7.13406467437744	-14.3320121765137	-0.204079613089561	-0.0212901923805475	-0.00788154453039169
-4.33617782592773	-7.13080835342407	-14.3290138244629	-0.203987300395966	-0.021284319460392	-0.00790894031524658
-4.34077024459839	-7.12874698638916	-14.3294219970703	-0.204094603657722	-0.0211401432752609	-0.00800834689289331
-4.33794736862183	-7.12979888916016	-14.319242477417	-0.204080447554588	-0.0211839620023966	-0.00804899819195271
-4.33766508102417	-7.13476276397705	-14.3179407119751	-0.204044491052628	-0.0211093071848154	-0.00808690767735243
-4.33380746841431	-7.13144874572754	-14.3210325241089	-0.204006284475327	-0.0212713405489922	-0.00819602701812983
-4.33335065841675	-7.13626670837402	-14.311842918396	-0.203941941261292	-0.0212386418133974	-0.00822717975825071
-4.33287858963013	-7.13560152053833	-14.3090133666992	-0.203850015997887	-0.0212985351681709	-0.00827295053750277
-4.3304328918457	-7.13876724243164	-14.309681892395	-0.203807204961777	-0.0213348399847746	-0.00827683787792921
-4.33114767074585	-7.14285802841187	-14.3119554519653	-0.203844174742699	-0.0213807839900255	-0.00829689018428326
-4.33161592483521	-7.14415979385376	-14.3097734451294	-0.203866973519325	-0.0213135834783316	-0.00831308029592037
-4.33457183837891	-7.14151191711426	-14.3049907684326	-0.203912019729614	-0.0213088095188141	-0.00827957689762115
-4.33542585372925	-7.14480543136597	-14.3021564483643	-0.203948095440865	-0.0211865399032831	-0.00816412083804607
-4.34096240997314	-7.14081144332886	-14.3086585998535	-0.204104229807854	-0.0211104694753885	-0.0081841628998518
-4.34284830093384	-7.14060115814209	-14.2974967956543	-0.20408783853054	-0.021015141159296	-0.00817551556974649
-4.34501981735229	-7.13963937759399	-14.2954378128052	-0.204170539975166	-0.0209218040108681	-0.00815018080174923
-4.34873914718628	-7.13252353668213	-14.2880477905273	-0.204259946942329	-0.020781310275197	-0.00825014058500528
-4.35339641571045	-7.13383626937866	-14.2833728790283	-0.204338759183884	-0.0207005068659782	-0.00824188068509102
-4.35267782211304	-7.12824773788452	-14.2814645767212	-0.204339995980263	-0.0206781551241875	-0.00834455620497465
-4.35962772369385	-7.13105392456055	-14.2727823257446	-0.20456101000309	-0.0205081850290298	-0.00836567394435406
-4.35429048538208	-7.12856149673462	-14.2623653411865	-0.204566478729248	-0.0204803198575974	-0.00850470084697008
-4.36125993728638	-7.12800407409668	-14.2544260025024	-0.204714044928551	-0.0204533543437719	-0.00866028666496277
-4.36095380783081	-7.12897872924805	-14.2538061141968	-0.204661726951599	-0.0204303804785013	-0.00865375623106956
-4.36376190185547	-7.1329870223999	-14.2461137771606	-0.204806208610535	-0.0203728154301643	-0.00885734986513853
-4.36197376251221	-7.13107061386108	-14.243727684021	-0.204778760671616	-0.0203850474208593	-0.00893398094922304
-4.36623382568359	-7.13461303710938	-14.2456045150757	-0.204861298203468	-0.0203346312046051	-0.00905564706772566
-4.36407232284546	-7.13117647171021	-14.2489461898804	-0.204839959740639	-0.0204047523438931	-0.00906532444059849
-4.36698961257935	-7.13368463516235	-14.2505760192871	-0.204941973090172	-0.0203121155500412	-0.00915062986314297
-4.3645339012146	-7.13014316558838	-14.2541437149048	-0.205103233456612	-0.0203402601182461	-0.0091261463239789
-4.3703031539917	-7.13257169723511	-14.2638111114502	-0.205193728208542	-0.0202599037438631	-0.00915697868913412
-4.36621141433716	-7.12782907485962	-14.2681484222412	-0.205282375216484	-0.0202682334929705	-0.00915233884006739
-4.3690357208252	-7.12898015975952	-14.2855997085571	-0.205391556024551	-0.0202043037861586	-0.00921011622995138
-4.3655571937561	-7.12469244003296	-14.287257194519	-0.20550063252449	-0.0201764013618231	-0.00914605427533388
-4.36878633499146	-7.12595701217651	-14.2980527877808	-0.20560160279274	-0.0200565420091152	-0.0091943172737956
-4.3711085319519	-7.12474727630615	-14.3048391342163	-0.205740794539452	-0.0200228448957205	-0.00925489701330662
-4.36950922012329	-7.12148094177246	-14.3089637756348	-0.205755114555359	-0.0199026614427567	-0.00926593691110611
-4.36685514450073	-7.12375450134277	-14.3073291778564	-0.205986544489861	-0.0197966080158949	-0.00933344289660454
-4.36893177032471	-7.11768054962158	-14.3107442855835	-0.205919578671455	-0.0197504013776779	-0.0093966256827116
-4.36638784408569	-7.12276220321655	-14.3119335174561	-0.206040278077126	-0.0197525825351477	-0.00944801606237888
-4.36626529693604	-7.12101125717163	-14.305549621582	-0.206026077270508	-0.019728746265173	-0.00961261708289385
-4.36526727676392	-7.1198558807373	-14.3065128326416	-0.206118956208229	-0.0196888223290443	-0.00973974820226431
-4.3604941368103	-7.11781597137451	-14.3116264343262	-0.20603358745575	-0.0198478139936924	-0.00990174245089293
-4.35774707794189	-7.12059116363525	-14.3085174560547	-0.206074744462967	-0.0199064109474421	-0.010010308586061
-4.35561656951904	-7.12180948257446	-14.3178024291992	-0.205962538719177	-0.0201165210455656	-0.0101347798481584
-4.35369253158569	-7.12843799591064	-14.3219804763794	-0.205958753824234	-0.0202405732125044	-0.0101059870794415
-4.35381984710693	-7.12670040130615	-14.340295791626	-0.205917149782181	-0.0204249080270529	-0.0101307351142168
-4.35833024978638	-7.12955713272095	-14.344575881958	-0.206003427505493	-0.0204486213624477	-0.0101062003523111
-4.36128187179565	-7.12698221206665	-14.3610239028931	-0.205996364355087	-0.0204809214919806	-0.010073441080749
-4.36824703216553	-7.12672710418701	-14.3691415786743	-0.20614418387413	-0.0204576067626476	-0.0100704915821552
-4.36516141891479	-7.12684154510498	-14.3742074966431	-0.20613420009613	-0.0204904899001122	-0.0101419016718864
-4.36840438842773	-7.12951374053955	-14.3759841918945	-0.206198766827583	-0.020527645945549	-0.0101353842765093
-4.36930799484253	-7.12477922439575	-14.3818778991699	-0.206258773803711	-0.0204695537686348	-0.0102214328944683
-4.37104940414429	-7.12623357772827	-14.3760967254639	-0.206395223736763	-0.0204377416521311	-0.0103552769869566
-4.37183332443237	-7.12340974807739	-14.3810987472534	-0.206205934286118	-0.0204512234777212	-0.0104280216619372
-4.3724627494812	-7.12859869003296	-14.3798809051514	-0.206292167305946	-0.0204374939203262	-0.0104518411681056
-4.36703252792358	-7.12637329101563	-14.3778400421143	-0.206154510378838	-0.0206218101084232	-0.010659079067409
-4.36285066604614	-7.13127088546753	-14.3717422485352	-0.206151738762856	-0.0208321716636419	-0.010734505020082
-4.35977554321289	-7.13344097137451	-14.387806892395	-0.206008598208427	-0.0209672339260578	-0.0107983974739909
-4.36091184616089	-7.14022445678711	-14.3863477706909	-0.205992132425308	-0.0210703257471323	-0.01073909830302
-4.35735607147217	-7.1391544342041	-14.3974838256836	-0.205944567918777	-0.0211970806121826	-0.0108141349628568
-4.35887908935547	-7.1396918296814	-14.3881568908691	-0.206023529171944	-0.0211429391056299	-0.0107984868809581
-4.35917472839355	-7.14157485961914	-14.3985261917114	-0.205925539135933	-0.0213160905987024	-0.0108166970312595
-4.36126279830933	-7.14349842071533	-14.3980531692505	-0.20599003136158	-0.0212208814918995	-0.0107174338772893
-4.35821294784546	-7.13991451263428	-14.4105453491211	-0.205979481339455	-0.0213536769151688	-0.0106735890731215
-4.36169385910034	-7.140700340271	-14.410083770752	-0.205954730510712	-0.021357161924243	-0.0106789236888289
-4.36133289337158	-7.13921451568604	-14.4097728729248	-0.206062003970146	-0.021411357447505	-0.0106411604210734
-4.35852098464966	-7.1411566734314	-14.4068155288696	-0.206033602356911	-0.0215031877160072	-0.0106347110122442
-4.36156225204468	-7.1390233039856	-14.4055442810059	-0.20602323114872	-0.0215537846088409	-0.0106353899464011
-4.35739850997925	-7.13662624359131	-14.4134674072266	-0.20599028468132	-0.0216468591243029	-0.0106938984245062
-4.36333513259888	-7.13791751861572	-14.3996915817261	-0.206079304218292	-0.0216825976967812	-0.0105975959450006
-4.36095190048218	-7.13407945632935	-14.4150543212891	-0.206086501479149	-0.0217464976012707	-0.0106498301029205
-4.36685562133789	-7.13569736480713	-14.4112319946289	-0.206140547990799	-0.0218327194452286	-0.0106147425249219
-4.36541175842285	-7.13232469558716	-14.4177827835083	-0.206107079982758	-0.0218885149806738	-0.0106260469183326
-4.36974620819092	-7.13578939437866	-14.4111757278442	-0.206209927797318	-0.0218514576554298	-0.0106488987803459
-4.36618947982788	-7.13246011734009	-14.4082908630371	-0.206210643053055	-0.0219827312976122	-0.0106306839734316
-4.36845445632935	-7.13033294677734	-14.4025774002075	-0.206259548664093	-0.0219907574355602	-0.0107090910896659
-4.3646445274353	-7.12579488754272	-14.3880233764648	-0.206245377659798	-0.0221025515347719	-0.0107447765767574
-4.36697673797607	-7.13154315948486	-14.3894948959351	-0.206245228648186	-0.0221604369580746	-0.0108200907707214
-4.36011457443237	-7.1296181678772	-14.3849229812622	-0.206275537610054	-0.0224267095327377	-0.0108073269948363
-4.36279821395874	-7.12910175323486	-14.3870344161987	-0.206168115139008	-0.022326048463583	-0.0107496390119195
-4.35717344284058	-7.12929964065552	-14.381724357605	-0.206127777695656	-0.0225870441645384	-0.010825714096427
-4.35805702209473	-7.13087177276611	-14.3823347091675	-0.206052765250206	-0.0226509571075439	-0.0107702994719148
-4.35702419281006	-7.13208246231079	-14.3870077133179	-0.2060486972332	-0.0228560734540224	-0.0107178445905447
-4.35423851013184	-7.13206434249878	-14.383731842041	-0.205997049808502	-0.0228870697319508	-0.0105933574959636
-4.35668087005615	-7.13406610488892	-14.3930225372314	-0.206045046448708	-0.0230259206146002	-0.0105627980083227
-4.35605907440186	-7.13549661636353	-14.3934497833252	-0.206054776906967	-0.0230736080557108	-0.0104049323126674
-4.35583782196045	-7.13472461700439	-14.3969755172729	-0.206104651093483	-0.0231173429638147	-0.0103309256955981
-4.35650014877319	-7.13323736190796	-14.402702331543	-0.205987513065338	-0.0232337396591902	-0.0101790251210332
-4.35859155654907	-7.13473606109619	-14.4071321487427	-0.206140071153641	-0.0232859384268522	-0.0101000824943185
-4.35458135604858	-7.13358068466187	-14.4076108932495	-0.206079468131065	-0.023385651409626	-0.0100229596719146
-4.35726308822632	-7.1357421875	-14.4061136245728	-0.206157088279724	-0.0233467258512974	-0.00997263379395008
-4.35540199279785	-7.13255453109741	-14.413688659668	-0.206196963787079	-0.0235315971076488	-0.00997689086943865
-4.35730934143066	-7.131263256073	-14.4055986404419	-0.206222787499428	-0.0234331917017698	-0.0098720146343112
-4.35962009429932	-7.13076829910278	-14.4166879653931	-0.206386387348175	-0.0233914945274591	-0.00981056690216064
-4.36224699020386	-7.12907838821411	-14.4137620925903	-0.20641253888607	-0.0233256183564663	-0.00972744636237621
-4.35861110687256	-7.12679386138916	-14.4152212142944	-0.20653823018074	-0.0233963951468468	-0.00970027875155211
-4.35740232467651	-7.12393045425415	-14.4137506484985	-0.206502035260201	-0.0233285035938025	-0.00965334568172693
-4.35683250427246	-7.12457942962646	-14.4101276397705	-0.206651285290718	-0.0234034936875105	-0.00958789512515068
-4.35408926010132	-7.11804437637329	-14.4110860824585	-0.206681340932846	-0.0233359578996897	-0.00957886036485434
-4.35459423065186	-7.11725425720215	-14.4102926254272	-0.206817552447319	-0.0232560150325298	-0.00955668650567532
-4.34911823272705	-7.11674022674561	-14.4064407348633	-0.206804901361465	-0.0232239719480276	-0.0094838822260499
-4.34808540344238	-7.11557674407959	-14.4054889678955	-0.20682267844677	-0.0232416987419128	-0.00939027778804302
-4.3442006111145	-7.11152410507202	-14.4012632369995	-0.206894159317017	-0.02320621535182	-0.00938700325787067
-4.34328126907349	-7.1130256652832	-14.3883934020996	-0.20692902803421	-0.023023895919323	-0.00942181702703238
-4.33224010467529	-7.10891532897949	-14.373197555542	-0.206845164299011	-0.023073848336935	-0.00951463356614113
-4.33076095581055	-7.11064529418945	-14.3696985244751	-0.206904426217079	-0.0230322238057852	-0.00950814411044121
-4.32141828536987	-7.10806798934937	-14.3625440597534	-0.206838697195053	-0.0231102462857962	-0.00940902251750231
-4.3201699256897	-7.11011600494385	-14.3613586425781	-0.20671771466732	-0.0229542963206768	-0.00944092590361834
-4.31357431411743	-7.10982894897461	-14.3535270690918	-0.206812396645546	-0.0230347216129303	-0.00931450910866261
-4.30919981002808	-7.10924911499023	-14.3522701263428	-0.206732168793678	-0.0229457598179579	-0.00923722516745329
-4.30726623535156	-7.11156177520752	-14.3526048660278	-0.206748768687248	-0.0229018647223711	-0.00919212959706783
-4.30523300170898	-7.10918569564819	-14.3539724349976	-0.206652104854584	-0.0227690655738115	-0.0091567849740386
-4.2990403175354	-7.1086106300354	-14.3509788513184	-0.206642061471939	-0.022784311324358	-0.00907179899513721
-4.29584980010986	-7.11050415039063	-14.3534183502197	-0.206653982400894	-0.022685993462801	-0.00898337922990322
-4.29688119888306	-7.11017465591431	-14.3524055480957	-0.206697836518288	-0.0225716065615416	-0.00891249906271696
-4.29607486724854	-7.10685586929321	-14.3519353866577	-0.206622868776321	-0.0223794337362051	-0.00879895593971014
-4.29734945297241	-7.1065993309021	-14.3475723266602	-0.206726178526878	-0.0222101751714945	-0.00883835274726152
-4.29703426361084	-7.1042308807373	-14.341121673584	-0.206665068864822	-0.0220869295299053	-0.00875155813992023
-4.29707860946655	-7.10440444946289	-14.342321395874	-0.2067551612854	-0.0219957288354635	-0.0087628485634923
-4.29033136367798	-7.099928855896	-14.3335990905762	-0.206691890954971	-0.0219531655311584	-0.00879867561161518
-4.29305124282837	-7.10052013397217	-14.3240909576416	-0.206783652305603	-0.0218336768448353	-0.0088411457836628
-4.28863716125488	-7.09523010253906	-14.3236351013184	-0.206653520464897	-0.0218776445835829	-0.00894306320697069
-4.29200267791748	-7.0987811088562	-14.3147344589233	-0.206703215837479	-0.0217504482716322	-0.00897976290434599
-4.2864351272583	-7.10017967224121	-14.3161849975586	-0.206615045666695	-0.0218684617429972	-0.00899388175457716
-4.28862524032593	-7.09989929199219	-14.3062391281128	-0.206555351614952	-0.0218503382056952	-0.00906277634203434
-4.28802251815796	-7.09754133224487	-14.3049697875977	-0.206554487347603	-0.0218844283372164	-0.00902865268290043
-4.28913402557373	-7.10259866714478	-14.2988901138306	-0.206472903490067	-0.0218691062182188	-0.00915790442377329
-4.28557395935059	-7.10342454910278	-14.2979850769043	-0.20637334883213	-0.0221392121165991	-0.00915380753576756
-4.28437900543213	-7.1054482460022	-14.301570892334	-0.206262409687042	-0.0222507920116186	-0.00920696370303631
-4.28009605407715	-7.1089973449707	-14.2931575775146	-0.206306472420692	-0.0224513839930296	-0.00915607530623674
-4.28236627578735	-7.10833501815796	-14.3076229095459	-0.206145271658897	-0.0225480031222105	-0.00914999656379223
-4.28253889083862	-7.11170959472656	-14.2999458312988	-0.206177309155464	-0.0226825140416622	-0.00905186217278242
-4.28255033493042	-7.11115837097168	-14.3048763275146	-0.206025019288063	-0.0227098744362593	-0.0091134449467063
-4.28418779373169	-7.11190128326416	-14.3017196655273	-0.206085279583931	-0.0227831602096558	-0.00904339272528887
-4.28195095062256	-7.10851955413818	-14.3071098327637	-0.205951318144798	-0.0228829979896545	-0.00907090678811073
-4.28410577774048	-7.1123423576355	-14.3116273880005	-0.205982461571693	-0.0229384917765856	-0.00901005323976278
-4.28321552276611	-7.11234331130981	-14.3069982528687	-0.205868527293205	-0.0231111757457256	-0.00895783863961697
-4.29235315322876	-7.11106014251709	-14.3127450942993	-0.205979213118553	-0.0230724681168795	-0.00892785936594009
-4.29132032394409	-7.10455942153931	-14.3155031204224	-0.205947086215019	-0.022973794490099	-0.00879954639822245
-4.29646062850952	-7.10947847366333	-14.305323600769	-0.206098213791847	-0.0229035373777151	-0.00894064735621214
-4.2951340675354	-7.1046142578125	-14.3004875183105	-0.205863654613495	-0.0230627935379744	-0.008911800570786
-4.29703283309937	-7.10947513580322	-14.2928628921509	-0.205913722515106	-0.0230897422879934	-0.00892269797623158
-4.29385709762573	-7.10861110687256	-14.2923250198364	-0.205787777900696	-0.0232728477567434	-0.00901529658585787
-4.29796028137207	-7.10921430587769	-14.288519859314	-0.205709025263786	-0.0234084706753492	-0.00903209950774908
-4.29539918899536	-7.11194753646851	-14.2893781661987	-0.205742225050926	-0.0235757362097502	-0.00904288329184055
-4.30089664459229	-7.11303663253784	-14.2885961532593	-0.205677300691605	-0.0236593093723059	-0.00895019713789225
-4.30335140228271	-7.11791324615479	-14.2889947891235	-0.205741822719574	-0.023821210488677	-0.00904379971325397
-4.30292367935181	-7.11572027206421	-14.2857685089111	-0.205603823065758	-0.0239925663918257	-0.00904508959501982
-4.30338859558105	-7.12434482574463	-14.2802476882935	-0.20550237596035	-0.0243038982152939	-0.00908961333334446
-4.30480146408081	-7.12711620330811	-14.2861022949219	-0.205461770296097	-0.0243816785514355	-0.00916740670800209
-4.30747699737549	-7.12914419174194	-14.2823867797852	-0.205433219671249	-0.0245822221040726	-0.00911356043070555
-4.30960845947266	-7.12683963775635	-14.2879505157471	-0.205300450325012	-0.0246593952178955	-0.0091747809201479
-4.31477975845337	-7.13324403762817	-14.2832355499268	-0.205365270376205	-0.0248321238905191	-0.00916477479040623
-4.3125433921814	-7.13298273086548	-14.2945146560669	-0.205277740955353	-0.0250416789203882	-0.0091684814542532
-4.32085847854614	-7.13525581359863	-14.297173500061	-0.205342873930931	-0.0251140277832747	-0.00905720330774784
-4.32159185409546	-7.13520908355713	-14.3089714050293	-0.205255404114723	-0.0252430941909552	-0.00901175942271948
-4.32989168167114	-7.13635444641113	-14.3073062896729	-0.205284684896469	-0.0253077354282141	-0.00899525079876184
-4.32526254653931	-7.13671541213989	-14.3124217987061	-0.205244958400726	-0.0254960991442204	-0.00904847215861082
-4.3338475227356	-7.13752460479736	-14.3131103515625	-0.205239072442055	-0.0254953019320965	-0.00901916064321995
-4.33321380615234	-7.13675117492676	-14.3189125061035	-0.205206587910652	-0.0255980752408504	-0.00898476596921682
-4.33724308013916	-7.13937425613403	-14.3223276138306	-0.205160960555077	-0.0256412457674742	-0.00902162492275238
-4.34203767776489	-7.13901233673096	-14.3203134536743	-0.205195486545563	-0.0257535986602306	-0.00900659337639809
-4.34018325805664	-7.13705444335938	-14.3188943862915	-0.205115407705307	-0.0258742850273848	-0.00911904964596033
-4.34711122512817	-7.13982009887695	-14.3166656494141	-0.205182209610939	-0.0258110351860523	-0.00904745794832706
-4.34670305252075	-7.13947343826294	-14.3205089569092	-0.205191761255264	-0.0259065106511116	-0.00902430899441242
-4.35419130325317	-7.14118766784668	-14.3164863586426	-0.205228909850121	-0.0258212964981794	-0.0090322345495224
-4.35397720336914	-7.13865041732788	-14.3228788375854	-0.205260589718819	-0.0258153937757015	-0.00899591948837042
-4.36332607269287	-7.14110326766968	-14.315824508667	-0.205311045050621	-0.0256275776773691	-0.00902938190847635
-4.36230325698853	-7.13943481445313	-14.316481590271	-0.205313786864281	-0.0257057640701532	-0.00899881310760975
-4.36596393585205	-7.13813495635986	-14.3150930404663	-0.205385476350784	-0.0255577452480793	-0.00900746509432793
-4.3689489364624	-7.1362943649292	-14.3019952774048	-0.205428585410118	-0.0256267134100199	-0.00899635162204504
-4.3697772026062	-7.13770532608032	-14.2985935211182	-0.205391317605972	-0.0255176797509193	-0.00903286412358284
-4.37187099456787	-7.13744115829468	-14.2947301864624	-0.205453380942345	-0.0255103036761284	-0.00908585079014301
-4.37065744400024	-7.13419437408447	-14.2901515960693	-0.205376163125038	-0.0254079792648554	-0.00909143034368753
-4.37222099304199	-7.13853979110718	-14.2746496200562	-0.205513209104538	-0.0253719855099916	-0.00919176451861858
-4.36786890029907	-7.13290214538574	-14.2705783843994	-0.205381482839584	-0.025391636416316	-0.00930649321526289
-4.36713743209839	-7.13575506210327	-14.255651473999	-0.205419287085533	-0.025437219068408	-0.00939788762480021
-4.36438512802124	-7.13122749328613	-14.2538814544678	-0.205386519432068	-0.025469284504652	-0.00940010137856007
-4.36737298965454	-7.13220310211182	-14.2482042312622	-0.205449163913727	-0.0253901053220034	-0.00941059831529856
-4.3618483543396	-7.12925148010254	-14.244499206543	-0.205461844801903	-0.0255622509866953	-0.00940796546638012
-4.36109828948975	-7.12779664993286	-14.2400617599487	-0.205390512943268	-0.0255106315016747	-0.00938256364315748
-4.35848522186279	-7.12738037109375	-14.2378435134888	-0.205336585640907	-0.0256647579371929	-0.00939519889652729
-4.35786104202271	-7.12483501434326	-14.2328548431396	-0.205396443605423	-0.0255998838692904	-0.009349818341434
-4.35663270950317	-7.12558364868164	-14.2382135391235	-0.205369129776955	-0.0257495194673538	-0.00931323878467083
-4.35950422286987	-7.12667798995972	-14.243444442749	-0.205306440591812	-0.0256984122097492	-0.0092323487624526
-4.35610914230347	-7.12450742721558	-14.2488527297974	-0.205341279506683	-0.0257599633187056	-0.00922651123255491
-4.35595369338989	-7.12421083450317	-14.2397451400757	-0.205423131585121	-0.025617690756917	-0.00920103956013918
-4.35605764389038	-7.12392950057983	-14.2324371337891	-0.205417826771736	-0.0256881061941385	-0.00915766414254904
-4.35678815841675	-7.12215423583984	-14.234787940979	-0.205356523394585	-0.0255679655820131	-0.00911217648535967
-4.35817337036133	-7.12188482284546	-14.236349105835	-0.205445602536201	-0.0255603045225143	-0.00906669721007347
-4.35701322555542	-7.11821842193604	-14.2341508865356	-0.205493107438087	-0.025515578687191	-0.00899439956992865
-4.36196422576904	-7.1207070350647	-14.2380619049072	-0.20565091073513	-0.0254121143370867	-0.0089132022112608
-4.35934591293335	-7.11237573623657	-14.2323312759399	-0.205651223659515	-0.0252541676163673	-0.00899795908480883
-4.36100769042969	-7.11518955230713	-14.2238721847534	-0.205733999609947	-0.0251601487398148	-0.00903528276830912
-4.35716724395752	-7.11174392700195	-14.2181177139282	-0.205647006630898	-0.025183254852891	-0.00906865671277046
-4.35672092437744	-7.11167335510254	-14.2140998840332	-0.205763310194016	-0.025209104642272	-0.00917673110961914
-4.35719585418701	-7.10880374908447	-14.2169742584229	-0.205695509910583	-0.0252094585448503	-0.00917020626366138
-4.35683631896973	-7.10971784591675	-14.2117958068848	-0.205790370702744	-0.025100639089942	-0.00922576058655977
-4.35517549514771	-7.1100435256958	-14.2085676193237	-0.205856114625931	-0.0252181701362133	-0.00922429375350475
-4.35414981842041	-7.10975885391235	-14.2022676467896	-0.205825686454773	-0.0251427330076694	-0.00929230730980635
-4.35065603256226	-7.10728168487549	-14.1921644210815	-0.205819293856621	-0.0252785943448544	-0.00932914856821299
-4.34986162185669	-7.10825252532959	-14.1950988769531	-0.205749750137329	-0.0252150818705559	-0.00941641069948673
-4.34719896316528	-7.10933113098145	-14.1897754669189	-0.20584799349308	-0.0253264587372541	-0.00947326701134443
-4.34686946868896	-7.10682249069214	-14.1871004104614	-0.205749198794365	-0.0253027193248272	-0.00945532787591219
-4.34729671478271	-7.10977077484131	-14.1857004165649	-0.205859735608101	-0.0253137648105621	-0.00948238093405962
-4.34600305557251	-7.10733270645142	-14.1838407516479	-0.205896347761154	-0.0252789277583361	-0.00951653346419334
-4.34713459014893	-7.10820722579956	-14.1817417144775	-0.205956742167473	-0.0252137035131454	-0.00962530169636011
-4.34478092193604	-7.10662937164307	-14.1845817565918	-0.205883949995041	-0.0253130048513412	-0.00955917593091726
-4.34723472595215	-7.10608816146851	-14.1814422607422	-0.205865859985352	-0.0252225007861853	-0.00963547173887491
-4.3430871963501	-7.10321998596191	-14.1825551986694	-0.205927029252052	-0.0253674052655697	-0.00960429664701223
-4.34650230407715	-7.10435104370117	-14.1873445510864	-0.205940499901772	-0.0253553781658411	-0.00956379249691963
-4.34387063980103	-7.10426139831543	-14.190544128418	-0.20598928630352	-0.0254314076155424	-0.00954834837466478
-4.34438323974609	-7.10525321960449	-14.2026968002319	-0.205972790718079	-0.0254228506237268	-0.00952355470508337
-4.34508419036865	-7.1030421257019	-14.2005290985107	-0.205983981490135	-0.025494210422039	-0.00947613548487425
-4.34859037399292	-7.10329627990723	-14.2061567306519	-0.206011325120926	-0.0254149902611971	-0.00943035446107388
-4.35129547119141	-7.09728336334229	-14.2103004455566	-0.206209793686867	-0.0252925902605057	-0.00942121632397175
-4.35518074035645	-7.09584331512451	-14.1975622177124	-0.20620559155941	-0.0251111574470997	-0.00954551436007023
-4.35130977630615	-7.09390830993652	-14.1981210708618	-0.206266269087791	-0.0252560414373875	-0.00960058066993952
-4.35213422775269	-7.09475946426392	-14.1926422119141	-0.206103757023811	-0.0252739954739809	-0.00974574591964483
-4.34740924835205	-7.09564733505249	-14.1789817810059	-0.206165164709091	-0.0253872722387314	-0.00975696835666895
-4.34246349334717	-7.0984935760498	-14.1795167922974	-0.206082850694656	-0.0254748277366161	-0.00992910470813513
-4.34198808670044	-7.09564971923828	-14.1793146133423	-0.206114366650581	-0.0256984196603298	-0.00988177675753832
-4.34251356124878	-7.09673452377319	-14.1778430938721	-0.206017300486565	-0.0257075224071741	-0.0100266523659229
-4.3408350944519	-7.09884262084961	-14.1744909286499	-0.206012964248657	-0.0259251557290554	-0.0100602209568024
-4.34015321731567	-7.09909963607788	-14.1812744140625	-0.205931693315506	-0.0260378215461969	-0.010104020126164
-4.34288167953491	-7.0986704826355	-14.1834726333618	-0.206024438142776	-0.0261475015431643	-0.0100527452304959
-4.34532403945923	-7.09900093078613	-14.1886501312256	-0.205997481942177	-0.0261921267956495	-0.0100927408784628
-4.34745168685913	-7.1007719039917	-14.1856184005737	-0.206115186214447	-0.0262315031141043	-0.0100179398432374
-4.34749126434326	-7.09802961349487	-14.1879024505615	-0.20611272752285	-0.0262496657669544	-0.0100899031385779
-4.35465049743652	-7.0968656539917	-14.1860151290894	-0.206194028258324	-0.0262964870780706	-0.0100608393549919
-4.3553729057312	-7.09183645248413	-14.1888961791992	-0.20625564455986	-0.0262200906872749	-0.0101312594488263
-4.36379814147949	-7.09269714355469	-14.1821088790894	-0.206434085965157	-0.0262249000370502	-0.0102343242615461
-4.36144971847534	-7.08718109130859	-14.1754751205444	-0.206488698720932	-0.0261673573404551	-0.0103470757603645
-4.36090612411499	-7.08591365814209	-14.15855884552	-0.206626892089844	-0.0262043084949255	-0.0105714881792665
-4.35833644866943	-7.0848913192749	-14.1505012512207	-0.206439331173897	-0.0264293532818556	-0.0107662808150053
-4.35948991775513	-7.08913612365723	-14.1430377960205	-0.206461042165756	-0.026639835909009	-0.0108428625389934
-4.35537815093994	-7.09117031097412	-14.1490430831909	-0.206387862563133	-0.0268129128962755	-0.0109333544969559
-4.35320043563843	-7.09131908416748	-14.153413772583	-0.206429854035378	-0.02716214209795	-0.0109616881236434
-4.36086320877075	-7.09297895431519	-14.1597127914429	-0.20637409389019	-0.0271609164774418	-0.0109379906207323
-4.36510515213013	-7.08919239044189	-14.169415473938	-0.2064478546381	-0.0272231660783291	-0.0108616277575493
-4.3708381652832	-7.09064722061157	-14.1757850646973	-0.206474497914314	-0.0272582992911339	-0.0109191266819835
-4.37283372879028	-7.09030771255493	-14.1686153411865	-0.206566229462624	-0.0272706709802151	-0.0109100667759776
-4.37867498397827	-7.08714628219604	-14.1697273254395	-0.20669424533844	-0.0271874535828829	-0.0110641401261091
-4.38218784332275	-7.0897045135498	-14.1572427749634	-0.206739529967308	-0.0273221228271723	-0.0110895363613963
-4.38562154769897	-7.09052896499634	-14.1607122421265	-0.206746608018875	-0.0272534489631653	-0.0111911296844482
-4.38351535797119	-7.08916473388672	-14.1569375991821	-0.206749022006989	-0.0274440031498671	-0.0113544221967459
-4.38632202148438	-7.08886098861694	-14.1481056213379	-0.206651166081429	-0.0275728404521942	-0.0114173050969839
-4.38450527191162	-7.08885288238525	-14.1487503051758	-0.206664204597473	-0.0276932120323181	-0.0115626966580749
-4.38252878189087	-7.0896167755127	-14.1459627151489	-0.206558883190155	-0.0278407242149115	-0.0116222249343991
-4.38283729553223	-7.09543132781982	-14.1445560455322	-0.206525504589081	-0.0280595552176237	-0.0117248333990574
-4.38094758987427	-7.0953311920166	-14.1527194976807	-0.206347361207008	-0.0282699652016163	-0.0117475381121039
-4.38134098052979	-7.09705066680908	-14.1621265411377	-0.206373825669289	-0.02840631082654	-0.0117686036974192
-4.38449287414551	-7.10040187835693	-14.162410736084	-0.206349685788155	-0.0285219922661781	-0.0117037426680326
-4.39031982421875	-7.098792552948	-14.1749038696289	-0.206413418054581	-0.0285988710820675	-0.0116733191534877
-4.39284420013428	-7.1008129119873	-14.1840896606445	-0.206453755497932	-0.0285016708076	-0.0115900645032525
-4.39636659622192	-7.09908819198608	-14.1808338165283	-0.206564575433731	-0.0285628661513329	-0.0116350231692195
-4.39892911911011	-7.09541845321655	-14.1849908828735	-0.206544280052185	-0.0284725353121758	-0.0116832321509719
-4.40244102478027	-7.09824657440186	-14.1754961013794	-0.206585988402367	-0.0284752622246742	-0.0117261316627264
-4.40076541900635	-7.09417772293091	-14.169641494751	-0.206526324152946	-0.0284491814672947	-0.0118926130235195
-4.39450645446777	-7.09627628326416	-14.1585235595703	-0.206527754664421	-0.0286718457937241	-0.0119988834485412
-4.39168691635132	-7.09759712219238	-14.1560430526733	-0.206353321671486	-0.0287604983896017	-0.0120929656550288
-4.38617515563965	-7.09781503677368	-14.156457901001	-0.20634064078331	-0.0289726797491312	-0.0121557880192995
-4.38980150222778	-7.09982538223267	-14.1599044799805	-0.206209123134613	-0.0290247853845358	-0.0121452240273356
-4.38596105575562	-7.10463857650757	-14.1724233627319	-0.206232130527496	-0.0291997287422419	-0.0120769571512938
-4.39324855804443	-7.1038646697998	-14.1845169067383	-0.206321552395821	-0.0291392598301172	-0.0119657358154655
-4.39486932754517	-7.10273122787476	-14.1857824325562	-0.206290140748024	-0.0291196834295988	-0.0119340475648642
-4.39943552017212	-7.10138845443726	-14.1868886947632	-0.206354811787605	-0.0289552509784698	-0.0118917627260089
-4.40001201629639	-7.09695768356323	-14.1882467269897	-0.206422090530396	-0.0289610475301743	-0.0119400164112449
-4.40384340286255	-7.0942702293396	-14.1771154403687	-0.206462234258652	-0.0288069117814302	-0.0119903907179832
-4.39458751678467	-7.08989334106445	-14.1671924591064	-0.20648567378521	-0.0288927406072617	-0.0121084256097674
-4.39322090148926	-7.09014177322388	-14.1580543518066	-0.206406235694885	-0.0289281699806452	-0.0122555019333959
-4.38564014434814	-7.08942365646362	-14.1482763290405	-0.206276684999466	-0.0291077978909016	-0.0122685730457306
-4.38468933105469	-7.09301710128784	-14.1568021774292	-0.206323742866516	-0.0291769374161959	-0.0123050045222044
-4.38263750076294	-7.08857727050781	-14.1562719345093	-0.206259712576866	-0.0292778611183167	-0.0122503321617842
-4.3854341506958	-7.08891534805298	-14.1515893936157	-0.206394523382187	-0.0292581673711538	-0.0122298486530781
-4.38520908355713	-7.08789396286011	-14.1572561264038	-0.206406608223915	-0.0292571950703859	-0.0121337473392487
-4.39083623886108	-7.08856964111328	-14.1565961837769	-0.206484705209732	-0.0291196443140507	-0.0120934639126062
-4.39076852798462	-7.08257150650024	-14.1541090011597	-0.206611022353172	-0.0289861653000116	-0.012008604593575
-4.39533519744873	-7.08236312866211	-14.1478157043457	-0.206778571009636	-0.0287092942744493	-0.0121408272534609
-4.3949933052063	-7.07217645645142	-14.1368560791016	-0.206752344965935	-0.0286323893815279	-0.0122905503958464
-4.3962550163269	-7.07798194885254	-14.128680229187	-0.206836983561516	-0.0285441372543573	-0.0124198328703642
-4.38778448104858	-7.07530641555786	-14.1270980834961	-0.20683890581131	-0.0286156293004751	-0.0125532206147909
-4.38790035247803	-7.07907819747925	-14.1077346801758	-0.206743568181992	-0.028716966509819	-0.012611385434866
-4.38557577133179	-7.07879734039307	-14.1152877807617	-0.206779822707176	-0.0287228487432003	-0.0126586593687534
-4.38574934005737	-7.08150625228882	-14.1140098571777	-0.206836715340614	-0.0287156607955694	-0.0125718917697668
-4.38835096359253	-7.08102560043335	-14.1227626800537	-0.20685113966465	-0.0287141911685467	-0.0125895766541362
-4.38947677612305	-7.08053302764893	-14.1216230392456	-0.206988394260406	-0.0285909529775381	-0.0124811064451933
-4.39114999771118	-7.07641983032227	-14.1259450912476	-0.206954389810562	-0.0285286586731672	-0.0126311257481575
-4.39988613128662	-7.07510375976563	-14.1202774047852	-0.207136571407318	-0.0283465031534433	-0.012605750001967
-4.39832305908203	-7.0715274810791	-14.1195659637451	-0.207186743617058	-0.028192151337862	-0.0127112390473485
-4.3959527015686	-7.06961822509766	-14.1061487197876	-0.20726090669632	-0.0282581746578217	-0.0129186846315861
-4.39482450485229	-7.06927061080933	-14.0980892181396	-0.207098662853241	-0.028265630826354	-0.0130160134285688
-4.390380859375	-7.07019186019897	-14.0931053161621	-0.207172557711601	-0.0284166224300861	-0.0131290201097727
-4.39316940307617	-7.07013130187988	-14.0911159515381	-0.207064419984818	-0.0284552033990622	-0.0131987538188696
-4.39278078079224	-7.07447862625122	-14.0970945358276	-0.207077637314796	-0.0286681186407804	-0.013224208727479
-4.39426374435425	-7.07707357406616	-14.0970363616943	-0.207051604986191	-0.0286447163671255	-0.013216856867075
-4.39802885055542	-7.07559299468994	-14.1078882217407	-0.207138225436211	-0.028777102008462	-0.0132282786071301
-4.40988492965698	-7.0751485824585	-14.1092863082886	-0.207109525799751	-0.028591264039278	-0.0131112784147263
-4.41349124908447	-7.07274770736694	-14.1164169311523	-0.207230985164642	-0.0286724604666233	-0.0130756292492151
-4.42036390304565	-7.07300615310669	-14.1102781295776	-0.207244992256165	-0.0285995993763208	-0.0130557147786021
-4.4216480255127	-7.07255077362061	-14.1080741882324	-0.207348704338074	-0.0286195762455463	-0.0130808474496007
-4.42695617675781	-7.06972217559814	-14.1072597503662	-0.207316651940346	-0.0285157766193151	-0.0131259243935347
-4.42887687683105	-7.06903505325317	-14.091667175293	-0.207543671131134	-0.0285726021975279	-0.013133610598743
-4.43255424499512	-7.06331920623779	-14.0875062942505	-0.20739284157753	-0.0285625718533993	-0.0132586490362883
-4.43492555618286	-7.06250190734863	-14.0697402954102	-0.207501173019409	-0.0285395327955484	-0.0133428908884525
-4.42980670928955	-7.06175422668457	-14.0592393875122	-0.207368806004524	-0.0286432020366192	-0.0134975621476769
-4.42891597747803	-7.0595850944519	-14.0491228103638	-0.207328736782074	-0.0289848912507296	-0.0136723043397069
-4.42942762374878	-7.05729579925537	-14.0525817871094	-0.207153379917145	-0.0291381478309631	-0.0137035362422466
-4.42730522155762	-7.0628924369812	-14.0615015029907	-0.207225933670998	-0.0293576028198004	-0.0137246418744326
-4.43161058425903	-7.06023550033569	-14.0705804824829	-0.207111194729805	-0.0294188242405653	-0.0137210739776492
-4.43531799316406	-7.05834770202637	-14.0818748474121	-0.207134604454041	-0.0295247491449118	-0.0136999487876892
-4.43804216384888	-7.05859375	-14.0877838134766	-0.206997618079185	-0.029528921470046	-0.0137437535449862
-4.44073295593262	-7.06007814407349	-14.0904359817505	-0.207132413983345	-0.0295697227120399	-0.0137788346037269
-4.44350385665894	-7.06001853942871	-14.0890254974365	-0.206994101405144	-0.0295142382383347	-0.0137905096635222
-4.44442558288574	-7.06157732009888	-14.0891819000244	-0.207109034061432	-0.0295505616813898	-0.0138501226902008
-4.44584894180298	-7.05339002609253	-14.0828561782837	-0.206964179873466	-0.0294720195233822	-0.0139086432754993
-4.45034885406494	-7.05644130706787	-14.0749702453613	-0.207107573747635	-0.0294334199279547	-0.0139575814828277
-4.44721174240112	-7.0537166595459	-14.069483757019	-0.206921249628067	-0.0294995754957199	-0.0141486087813973
-4.45088005065918	-7.05491065979004	-14.0605068206787	-0.206936106085777	-0.0294747352600098	-0.0142275327816606
-4.44486379623413	-7.05556201934814	-14.0604515075684	-0.20669224858284	-0.02968630194664	-0.0144397644326091
-4.44126892089844	-7.05809354782104	-14.0507326126099	-0.206621557474136	-0.0298384986817837	-0.0144630651921034
-4.44120693206787	-7.05659961700439	-14.0598077774048	-0.206426560878754	-0.0299890134483576	-0.014529132284224
-4.44626140594482	-7.06272983551025	-14.0572090148926	-0.206394731998444	-0.0301650334149599	-0.0144270397722721
-4.44727659225464	-7.0616135597229	-14.0678682327271	-0.206388160586357	-0.0301096104085445	-0.0143953934311867
-4.45549821853638	-7.05585956573486	-14.0684471130371	-0.206508114933968	-0.0300481468439102	-0.0142746232450008
-4.46114778518677	-7.05589389801025	-14.0626497268677	-0.206559896469116	-0.0298443231731653	-0.014387296512723
-4.45920705795288	-7.05576658248901	-14.0489549636841	-0.206427097320557	-0.0299153178930283	-0.0146018201485276
-4.46112203598022	-7.05610084533691	-14.0307769775391	-0.206325501203537	-0.0299274194985628	-0.0147336032241583
-4.45424652099609	-7.05720138549805	-14.0292825698853	-0.206086590886116	-0.0301573555916548	-0.0148180015385151
-4.45835256576538	-7.06159639358521	-14.0277376174927	-0.205945685505867	-0.0303024016320705	-0.0147706521674991
-4.46128797531128	-7.06640529632568	-14.0410280227661	-0.205877274274826	-0.0304105691611767	-0.0146593349054456
-4.471848487854	-7.066330909729	-14.0426177978516	-0.205898433923721	-0.0304149240255356	-0.0145197501406074
-4.47287130355835	-7.06329298019409	-14.0537548065186	-0.205906748771667	-0.0302586518228054	-0.0145268961787224
-4.48049831390381	-7.06002283096313	-14.0411691665649	-0.205809533596039	-0.030240448191762	-0.0145307136699557
-4.48322010040283	-7.06441593170166	-14.0236282348633	-0.205809250473976	-0.030189348384738	-0.0146317919716239
-4.4734034538269	-7.06895875930786	-14.0121335983276	-0.205592572689056	-0.0306162498891354	-0.0147641990333796
-4.47696018218994	-7.07429218292236	-14.0209875106812	-0.205431967973709	-0.0307598561048508	-0.0146426381543279
-4.48081302642822	-7.07301902770996	-14.0351591110229	-0.205323249101639	-0.0308688785880804	-0.0144476871937513
-4.48903751373291	-7.07570266723633	-14.0392179489136	-0.20539678633213	-0.0308848209679127	-0.014277720823884
-4.49296283721924	-7.0726752281189	-14.0385026931763	-0.205363690853119	-0.0307627655565739	-0.0142150484025478
-4.4972448348999	-7.07455253601074	-14.0378456115723	-0.205438107252121	-0.0308257527649403	-0.0141466176137328
-4.49872303009033	-7.07317209243774	-14.0301103591919	-0.205296248197556	-0.030815040692687	-0.0141929434612393
-4.49396371841431	-7.07728481292725	-14.0167789459229	-0.205152615904808	-0.0309357848018408	-0.0141988778486848
-4.49018144607544	-7.0818772315979	-14.0139980316162	-0.204937040805817	-0.0311534721404314	-0.0142140984535217
-4.48885869979858	-7.08564615249634	-14.0097093582153	-0.204925343394279	-0.031329371035099	-0.0140402549877763
-4.49339389801025	-7.0849232673645	-14.0166645050049	-0.204789683222771	-0.0313876606523991	-0.0138950049877167
-4.49344778060913	-7.08631277084351	-14.023380279541	-0.204764470458031	-0.0314248688519001	-0.0136173041537404
-4.49962902069092	-7.08987426757813	-14.0340375900269	-0.204862609505653	-0.0313436947762966	-0.0134410541504622
-4.49548482894897	-7.08606863021851	-14.0280599594116	-0.20485757291317	-0.0313161574304104	-0.0131823252886534
-4.49961376190186	-7.08725023269653	-14.0200881958008	-0.204878449440002	-0.0310974232852459	-0.0130755519494414
-4.49698543548584	-7.08242607116699	-14.0210371017456	-0.204837575554848	-0.031113987788558	-0.0130225131288171
-4.49668741226196	-7.08202457427979	-14.0082788467407	-0.204829692840576	-0.0310171376913786	-0.0129147367551923
-4.48311758041382	-7.08267021179199	-14.0001287460327	-0.204725280404091	-0.0311541184782982	-0.0128378979861736
-4.47749900817871	-7.08132696151733	-13.9936380386353	-0.204601943492889	-0.0310932863503695	-0.0127942552790046
-4.46896505355835	-7.07966136932373	-13.9921293258667	-0.204435706138611	-0.0312082041054964	-0.0125357154756784
-4.46583843231201	-7.08638000488281	-13.9926519393921	-0.204417169094086	-0.0312407035380602	-0.0123126590624452
-4.46055698394775	-7.08273696899414	-13.9919548034668	-0.204309493303299	-0.0312748104333878	-0.0120809497311711
-4.45424175262451	-7.08031463623047	-13.9911699295044	-0.204304471611977	-0.0312029998749495	-0.0118690161034465
-4.44692182540894	-7.08076477050781	-13.9899816513062	-0.204240962862968	-0.031170666217804	-0.0114907780662179
-4.44890928268433	-7.07968711853027	-13.9968461990356	-0.204254120588303	-0.0310717727988958	-0.0111958393827081
-4.44067573547363	-7.07131338119507	-13.9965562820435	-0.204304829239845	-0.0309798382222652	-0.010803397744894
-4.43802785873413	-7.07542133331299	-13.9937181472778	-0.204420611262321	-0.0308239199221134	-0.0107182180508971
-4.43041706085205	-7.06599140167236	-13.985011100769	-0.204395234584808	-0.030781913548708	-0.0103713953867555
-4.42722702026367	-7.06646919250488	-13.9784965515137	-0.2044517993927	-0.0305363405495882	-0.0101693905889988
-4.418776512146	-7.06146907806396	-13.9698858261108	-0.204485386610031	-0.030526839196682	-0.00998821202665567
-4.41332292556763	-7.05997896194458	-13.9555292129517	-0.204534202814102	-0.030428247526288	-0.00976722780615091
-4.40123176574707	-7.05370664596558	-13.9362010955811	-0.204492822289467	-0.0304270032793283	-0.00962987449020147
-4.39333438873291	-7.05615997314453	-13.9262714385986	-0.204389572143555	-0.0304599981755018	-0.00943115167319775
-4.38195848464966	-7.05318450927734	-13.9211845397949	-0.204241126775742	-0.0306811723858118	-0.00916724465787411
-4.37330675125122	-7.05230855941772	-13.9161739349365	-0.204339101910591	-0.0306904297322035	-0.00888381060212851
-4.36815309524536	-7.05056381225586	-13.9151639938354	-0.204286888241768	-0.0307830292731524	-0.00862958189100027
-4.3662486076355	-7.04999303817749	-13.9161376953125	-0.204361453652382	-0.0307608917355537	-0.00823807995766401
-4.35880899429321	-7.0436372756958	-13.9248523712158	-0.204404428601265	-0.0306964460760355	-0.0078890398144722
-4.36359071731567	-7.04291391372681	-13.9168930053711	-0.204574018716812	-0.0305368881672621	-0.00752488290891051
-4.35474681854248	-7.03710985183716	-13.9174480438232	-0.204608976840973	-0.0305353663861752	-0.00729908747598529
-4.35394239425659	-7.03620481491089	-13.8957548141479	-0.204723343253136	-0.0304392725229263	-0.00713293394073844
-4.34460544586182	-7.02991390228271	-13.8882036209106	-0.204690203070641	-0.0303928274661303	-0.00704624829813838
-4.33424282073975	-7.03459405899048	-13.8702116012573	-0.204661056399345	-0.0305513944476843	-0.00693838857114315
-4.32678842544556	-7.02849912643433	-13.8668994903564	-0.204509913921356	-0.030696926638484	-0.00673318514600396
-4.32486343383789	-7.0320405960083	-13.8614683151245	-0.204622164368629	-0.0307645834982395	-0.00642211129888892
-4.31518316268921	-7.03090190887451	-13.8593616485596	-0.204653680324554	-0.0309711303561926	-0.00614716112613678
-4.31901693344116	-7.03409719467163	-13.8680686950684	-0.204632997512817	-0.0310292616486549	-0.00581831950694323
-4.31530570983887	-7.03268003463745	-13.8751258850098	-0.204660981893539	-0.0310150440782309	-0.00543531775474548
-4.31578779220581	-7.03177976608276	-13.879786491394	-0.204806566238403	-0.030982531607151	-0.00515404529869556
-4.31780099868774	-7.02852487564087	-13.8768644332886	-0.204881384968758	-0.0309073254466057	-0.00490827392786741
-4.31878900527954	-7.03168535232544	-13.8641576766968	-0.205054700374603	-0.0309876687824726	-0.00466448254883289
-4.31677007675171	-7.0286431312561	-13.8736839294434	-0.205019533634186	-0.0309757962822914	-0.00449551595374942
-4.32015895843506	-7.03230094909668	-13.8654146194458	-0.20512530207634	-0.0310234017670155	-0.00436928402632475
-4.31707954406738	-7.03422880172729	-13.8647832870483	-0.205111220479012	-0.0310766901820898	-0.00418264046311378
-4.31656360626221	-7.03555631637573	-13.850359916687	-0.205172464251518	-0.0312277004122734	-0.00414435844868422
-4.31821298599243	-7.03593730926514	-13.853835105896	-0.205037117004395	-0.0313571877777576	-0.00392718287184834
-4.31695747375488	-7.04046058654785	-13.852560043335	-0.205130472779274	-0.0315610393881798	-0.00384663627482951
-4.31574201583862	-7.04091835021973	-13.8536138534546	-0.205100432038307	-0.0317005887627602	-0.00361739308573306
-4.31827545166016	-7.04770231246948	-13.8597354888916	-0.205085515975952	-0.0318200178444386	-0.00347472704015672
-4.31777572631836	-7.04910135269165	-13.8640546798706	-0.205007523298264	-0.032087367027998	-0.00325755379162729
-4.32231855392456	-7.05385541915894	-13.8668737411499	-0.205093562602997	-0.0321872755885124	-0.00310870632529259
-4.32148885726929	-7.05621957778931	-13.873966217041	-0.205148845911026	-0.032413512468338	-0.00282178283669055
-4.32653522491455	-7.05801391601563	-13.8788061141968	-0.205160617828369	-0.0324963703751564	-0.00266369199380279
-4.32646369934082	-7.06059837341309	-13.8934192657471	-0.205257341265678	-0.0326434038579464	-0.00245547411032021
-4.33505296707153	-7.06081438064575	-13.901554107666	-0.205277189612389	-0.0326486304402351	-0.00222774571739137
-4.33510541915894	-7.05937910079956	-13.9047908782959	-0.205484092235565	-0.0326896607875824	-0.00202469527721405
-4.34222602844238	-7.06206703186035	-13.9024772644043	-0.205602183938026	-0.0326078161597252	-0.00192443828564137
-4.33940982818604	-7.0612006187439	-13.9009742736816	-0.205606997013092	-0.0326837673783302	-0.00186849583406001
-4.34075593948364	-7.06201887130737	-13.8919048309326	-0.205656111240387	-0.0327532142400742	-0.00185224215965718
-4.33557605743408	-7.06470918655396	-13.8947038650513	-0.205616489052773	-0.0329361259937286	-0.00179339607711881
-4.33641862869263	-7.06638479232788	-13.895733833313	-0.205590635538101	-0.0330446064472198	-0.00176048220600933
-4.33464956283569	-7.06946420669556	-13.8986225128174	-0.205547913908958	-0.033250518143177	-0.00163925555534661
-4.33073282241821	-7.07669830322266	-13.9013404846191	-0.205547675490379	-0.0334730669856071	-0.00161521590780467
-4.32995557785034	-7.07735109329224	-13.9122667312622	-0.205386370420456	-0.0337972901761532	-0.00147021713200957
-4.33144903182983	-7.08171033859253	-13.9282245635986	-0.205444008111954	-0.0339063219726086	-0.00133117777295411
-4.33246469497681	-7.08370399475098	-13.9388389587402	-0.20551036298275	-0.0339948236942291	-0.00116488616913557
-4.34311389923096	-7.08771228790283	-13.9503622055054	-0.20562045276165	-0.03404176607728	-0.00104246789123863
-4.34422016143799	-7.08434724807739	-13.9639091491699	-0.205811336636543	-0.0339309386909008	-0.00086757360259071
-4.35261583328247	-7.09017419815063	-13.9648971557617	-0.205946996808052	-0.0338334701955318	-0.000913965341169387
-4.35571908950806	-7.08551120758057	-13.9628267288208	-0.205840364098549	-0.0338521115481853	-0.000860925996676087
-4.35617399215698	-7.08777570724487	-13.9583930969238	-0.206042900681496	-0.0337482839822769	-0.000929388334043324
-4.35381460189819	-7.08920574188232	-13.9594564437866	-0.206024631857872	-0.0338290296494961	-0.00106526236049831
-4.35669088363647	-7.09173727035522	-13.9529676437378	-0.206049412488937	-0.0338545106351376	-0.00108864076901227
-4.35051727294922	-7.09318351745605	-13.9614839553833	-0.206042140722275	-0.0338703691959381	-0.00117221381515265
-4.35605144500732	-7.0964503288269	-13.9667367935181	-0.206009566783905	-0.0337529741227627	-0.00119651155546308
-4.35134029388428	-7.09705781936646	-13.9698343276978	-0.20609076321125	-0.0338816717267036	-0.00127106683794409
-4.35168933868408	-7.09981775283813	-13.973424911499	-0.206082075834274	-0.0337793119251728	-0.00128650024998933
-4.35301065444946	-7.10392761230469	-13.9755458831787	-0.20608825981617	-0.0338683091104031	-0.00133439782075584
-4.35029745101929	-7.10397243499756	-13.9880018234253	-0.206096783280373	-0.0337444767355919	-0.00136622705031186
-4.35240793228149	-7.10596132278442	-13.9980239868164	-0.206097230315208	-0.0337725020945072	-0.00138863455504179
-4.35208129882813	-7.10713958740234	-13.9973134994507	-0.206169188022614	-0.0336217246949673	-0.00141710916068405
-4.35278797149658	-7.10997200012207	-13.9978761672974	-0.206188037991524	-0.0335392393171787	-0.00142699503339827
-4.35583448410034	-7.11077737808228	-14.016526222229	-0.206191956996918	-0.0334494300186634	-0.00151600281242281
-4.35817813873291	-7.109290599823	-14.0096158981323	-0.206394255161285	-0.0332716517150402	-0.00146451289765537
-4.35825490951538	-7.1098108291626	-14.0236864089966	-0.206362619996071	-0.0330791100859642	-0.00160980818327516
-4.36378335952759	-7.10869407653809	-14.0194282531738	-0.206465154886246	-0.0328915230929852	-0.00159798783715814
-4.36279964447021	-7.10640478134155	-14.0227994918823	-0.206501305103302	-0.0326843038201332	-0.00173965189605951
-4.36522912979126	-7.107666015625	-14.0112543106079	-0.206557586789131	-0.0325773060321808	-0.00184485164936632
-4.36325597763062	-7.10131978988647	-14.0189867019653	-0.20658366382122	-0.0324204862117767	-0.00196938146837056
-4.36865949630737	-7.10185241699219	-14.0056858062744	-0.206727385520935	-0.032197829335928	-0.00213832617737353
-4.36278295516968	-7.09947061538696	-14.002908706665	-0.206652045249939	-0.0321220755577087	-0.00234384788200259
-4.36398124694824	-7.09896183013916	-13.9952383041382	-0.206667080521584	-0.0319399498403072	-0.0025830096565187
-4.35898876190186	-7.09544277191162	-13.983678817749	-0.206590190529823	-0.0319910831749439	-0.00275418045930564
-4.36311912536621	-7.10137319564819	-13.9824161529541	-0.206565409898758	-0.0317781716585159	-0.00291451066732407
-4.3538498878479	-7.09869337081909	-13.9819602966309	-0.206586554646492	-0.0318163335323334	-0.00310166529379785
-4.35926294326782	-7.10003280639648	-13.9793434143066	-0.206447139382362	-0.0316592715680599	-0.00323845981620252
-4.35638999938965	-7.10095262527466	-13.9827194213867	-0.206479296088219	-0.0315938033163548	-0.00338522042147815
-4.35493516921997	-7.10236740112305	-13.9714546203613	-0.206324324011803	-0.0315672568976879	-0.00351707125082612
-4.35620450973511	-7.10560846328735	-13.9764709472656	-0.20635798573494	-0.0315288789570332	-0.00368122523650527
-4.35295104980469	-7.10279607772827	-13.9778509140015	-0.206229642033577	-0.0314305014908314	-0.0037795698735863
-4.35809850692749	-7.10491037368774	-13.9847812652588	-0.206213027238846	-0.0313291661441326	-0.00393621576949954
-4.35683631896973	-7.10661649703979	-13.9784908294678	-0.206175997853279	-0.0311934314668179	-0.00404317304491997
-4.35887956619263	-7.10784721374512	-13.9754762649536	-0.206104308366776	-0.0311030056327581	-0.00420189974829555
-4.36239814758301	-7.10690116882324	-13.9828767776489	-0.206001192331314	-0.030978549271822	-0.00427533220499754
-4.36317110061646	-7.10744953155518	-13.9786224365234	-0.20609712600708	-0.030855555087328	-0.00439570844173431
-4.3648886680603	-7.10646343231201	-13.9775648117065	-0.206013560295105	-0.0307355206459761	-0.00454078055918217
-4.3716082572937	-7.10886859893799	-13.9766139984131	-0.206052854657173	-0.030570600181818	-0.00462356023490429
-4.37324953079224	-7.10376214981079	-13.9785184860229	-0.205986946821213	-0.0304639060050249	-0.00486427266150713
-4.38119316101074	-7.10348749160767	-13.9679956436157	-0.206085667014122	-0.0301979463547468	-0.00502342730760574
-4.3838005065918	-7.10440063476563	-13.9708051681519	-0.206054955720901	-0.0301145315170288	-0.00524913985282183
-4.38622045516968	-7.10286283493042	-13.9645729064941	-0.206102147698402	-0.0300611201673746	-0.005443608853966
-4.38845920562744	-7.09805488586426	-13.9511089324951	-0.206001594662666	-0.0299320053309202	-0.00570366811007261
-4.3929762840271	-7.09694623947144	-13.9508600234985	-0.205935105681419	-0.0298609174787998	-0.00601670192554593
-4.39341974258423	-7.09884166717529	-13.945125579834	-0.205924823880196	-0.0299444701522589	-0.00623259088024497
-4.40145492553711	-7.10005903244019	-13.942889213562	-0.205795913934708	-0.0298964641988277	-0.00652117747813463
-4.39504623413086	-7.10023355484009	-13.9343891143799	-0.205683618783951	-0.030148770660162	-0.00672634271904826
-4.39935111999512	-7.10589075088501	-13.9445533752441	-0.205536454916	-0.0302543304860592	-0.00699484534561634
-4.40104198455811	-7.10681772232056	-13.9435033798218	-0.205507293343544	-0.0303998980671167	-0.00717168068513274
-4.40927314758301	-7.10751628875732	-13.9528608322144	-0.205416858196259	-0.030385434627533	-0.00733791664242744
-4.41416645050049	-7.11220550537109	-13.9493436813354	-0.20541088283062	-0.0304207187145948	-0.00754441926255822
-4.41942930221558	-7.10986518859863	-13.9590272903442	-0.205329015851021	-0.0304925385862589	-0.0077188964933157
-4.4240779876709	-7.11234760284424	-13.9639205932617	-0.205324843525887	-0.0305695030838251	-0.00776896579191089
-4.43514585494995	-7.11634159088135	-13.9708881378174	-0.205336630344391	-0.0304974392056465	-0.00789149850606918
-4.44367647171021	-7.11506795883179	-13.9818286895752	-0.205445617437363	-0.0304950904101133	-0.00806531496345997
-4.45128297805786	-7.11332893371582	-13.9822101593018	-0.20534273982048	-0.0304007083177567	-0.00820210948586464
-4.45429658889771	-7.1154203414917	-13.978494644165	-0.205522954463959	-0.030347615480423	-0.00850460026413202
-4.46063566207886	-7.11250734329224	-13.9757862091064	-0.205390065908432	-0.030272463336587	-0.0086821811273694
-4.46284818649292	-7.11560869216919	-13.9695339202881	-0.205484122037888	-0.0302675347775221	-0.00894774682819843
-4.46373844146729	-7.11242628097534	-13.961296081543	-0.205404609441757	-0.0302824974060059	-0.00928267370909452
-4.46170377731323	-7.11622476577759	-13.9463319778442	-0.205439180135727	-0.0304195806384087	-0.00949765928089619
-4.46231412887573	-7.11350107192993	-13.9537229537964	-0.205260574817657	-0.030480558052659	-0.00976879056543112
-4.46319055557251	-7.11883687973022	-13.9550666809082	-0.205297872424126	-0.0306702498346567	-0.00989947374910116
-4.46303558349609	-7.12088346481323	-13.9677286148071	-0.205189868807793	-0.0308029111474752	-0.0100338393822312
-4.46366548538208	-7.11808061599731	-13.9711933135986	-0.205255091190338	-0.031008031219244	-0.0100501989945769
-4.4691596031189	-7.11943578720093	-13.9822549819946	-0.205230340361595	-0.0310216676443815	-0.0102298147976398
-4.47024917602539	-7.11861896514893	-13.9826135635376	-0.205350384116173	-0.0310421958565712	-0.0102551821619272
-4.47667074203491	-7.11626625061035	-13.9972562789917	-0.205369353294373	-0.0309629756957293	-0.0103927366435528
-4.48205757141113	-7.11440181732178	-13.989857673645	-0.205573588609695	-0.030988996848464	-0.0104630580171943
-4.48633003234863	-7.11442804336548	-13.9985208511353	-0.205579355359077	-0.0309004224836826	-0.0106111690402031
-4.48728084564209	-7.1126594543457	-13.9894504547119	-0.205713048577309	-0.0310075953602791	-0.0107763642445207
-4.49004697799683	-7.10756778717041	-13.9889011383057	-0.205664411187172	-0.0309313572943211	-0.0109572047367692
-4.48801708221436	-7.10859251022339	-13.9818334579468	-0.20582127571106	-0.03104611299932	-0.0112058483064175
-4.48449373245239	-7.11076068878174	-13.9776096343994	-0.205734804272652	-0.0312287025153637	-0.0114967236295342
-4.4846830368042	-7.11513233184814	-13.9847135543823	-0.205799087882042	-0.0315824560821056	-0.0115882828831673
-4.48714208602905	-7.11222267150879	-13.9949283599854	-0.20577035844326	-0.0315735600888729	-0.0116820791736245
-4.4890284538269	-7.11356449127197	-13.9941053390503	-0.205886483192444	-0.0317011885344982	-0.0118093127384782
-4.4930157661438	-7.11176204681396	-14.0063486099243	-0.205893382430077	-0.0316890440881252	-0.0118726333603263
-4.4921178817749	-7.11182546615601	-14.0031671524048	-0.206028074026108	-0.0318071134388447	-0.011960350908339
-4.49489593505859	-7.11072301864624	-14.0182571411133	-0.206094115972519	-0.0318712219595909	-0.0121031412854791
-4.50250911712646	-7.11175203323364	-14.0185432434082	-0.206291437149048	-0.031821746379137	-0.0120599819347262
-4.50162220001221	-7.10702419281006	-14.0345840454102	-0.20634900033474	-0.0318143256008625	-0.0121893370524049
-4.51056146621704	-7.1053614616394	-14.0284986495972	-0.206577211618423	-0.0317519456148148	-0.012184870429337
-4.50858163833618	-7.10212755203247	-14.0379543304443	-0.206693083047867	-0.0315920263528824	-0.0122540015727282
-4.51071929931641	-7.10101366043091	-14.0322599411011	-0.206784799695015	-0.0315694436430931	-0.0123933739960194
-4.51145648956299	-7.09635019302368	-14.0305547714233	-0.206809282302856	-0.031504113227129	-0.0125371841713786
-4.510901927948	-7.09561061859131	-14.0264053344727	-0.206904277205467	-0.0314936079084873	-0.0126912612468004
-4.50714206695557	-7.09189939498901	-14.0196771621704	-0.206815809011459	-0.0315765850245953	-0.0127909481525421
-4.50657796859741	-7.09400606155396	-14.0125207901001	-0.206913977861404	-0.031615499407053	-0.0129684396088123
-4.49901580810547	-7.09400844573975	-14.0153646469116	-0.206761181354523	-0.0317308530211449	-0.0129847293719649
-4.49819135665894	-7.09750652313232	-14.0262126922607	-0.206781849265099	-0.031927552074194	-0.0129597596824169
-4.49884414672852	-7.09515714645386	-14.0227098464966	-0.206826210021973	-0.0319407135248184	-0.0128980604931712
-4.49965286254883	-7.09529399871826	-14.0306606292725	-0.206930264830589	-0.0318730212748051	-0.0128480279818177
-4.50374507904053	-7.09214115142822	-14.0368614196777	-0.206999704241753	-0.0317462794482708	-0.0127414790913463
-4.50673341751099	-7.08986949920654	-14.0363321304321	-0.207105755805969	-0.031634159386158	-0.0127504635602236
-4.51154375076294	-7.0868968963623	-14.0205030441284	-0.207175612449646	-0.0313737466931343	-0.012850777246058
-4.50757074356079	-7.08677625656128	-14.0103349685669	-0.207195416092873	-0.0313971601426601	-0.0128952944651246
-4.50886535644531	-7.085045337677	-14.0028591156006	-0.207128673791885	-0.031367763876915	-0.0130243543535471
-4.50612831115723	-7.08440256118774	-13.9915475845337	-0.207183882594109	-0.0314677692949772	-0.0130304973572493
-4.49901723861694	-7.08520317077637	-13.9883518218994	-0.206993669271469	-0.031559593975544	-0.0131712378934026
-4.49591398239136	-7.08689880371094	-13.9786739349365	-0.207012191414833	-0.0317068956792355	-0.0131125329062343
-4.50019264221191	-7.08590888977051	-13.974196434021	-0.206938311457634	-0.0316427610814571	-0.013117796741426
-4.49583673477173	-7.08801317214966	-13.9713020324707	-0.207012236118317	-0.0316684693098068	-0.0130554419010878
-4.498459815979	-7.08743906021118	-13.9795446395874	-0.206954807043076	-0.0317206121981144	-0.012948939576745
-4.49713516235352	-7.084388256073	-13.9708766937256	-0.206881433725357	-0.0316482149064541	-0.0129331797361374
-4.49763011932373	-7.08527517318726	-13.9669933319092	-0.206845700740814	-0.0317136868834496	-0.0128914406523108
-4.50249671936035	-7.08578395843506	-13.9712390899658	-0.206931903958321	-0.0316092856228352	-0.01282973960042
-4.50128173828125	-7.0840539932251	-13.9662094116211	-0.206852078437805	-0.0315754525363445	-0.0126559874042869
-4.50409841537476	-7.08598756790161	-13.9688167572021	-0.206950709223747	-0.0314437486231327	-0.0126606561243534
-4.50477886199951	-7.08136224746704	-13.9596586227417	-0.206833437085152	-0.0314134433865547	-0.012562271207571
-4.50815773010254	-7.08455514907837	-13.9523048400879	-0.206962943077087	-0.0312808565795422	-0.0125177837908268
-4.50506496429443	-7.08052110671997	-13.9412212371826	-0.206839725375175	-0.031205190345645	-0.0125569710507989
-4.50364446640015	-7.08237743377686	-13.9229249954224	-0.206833019852638	-0.0312228314578533	-0.0126441195607185
-4.49548768997192	-7.08537912368774	-13.9166889190674	-0.206538692116737	-0.0313395112752914	-0.0126931676641107
-4.49178600311279	-7.08878898620605	-13.9138660430908	-0.206412985920906	-0.0315793603658676	-0.012545152567327
-4.49698257446289	-7.0892333984375	-13.9268321990967	-0.206283867359161	-0.0315995886921883	-0.012450622394681
-4.49287986755371	-7.08704614639282	-13.9153442382813	-0.206312164664268	-0.0316421948373318	-0.0122690498828888
-4.49798154830933	-7.08914136886597	-13.9245462417603	-0.206232145428658	-0.0315899960696697	-0.0121384281665087
-4.50395202636719	-7.0877833366394	-13.9226932525635	-0.206232815980911	-0.0315657034516335	-0.0119057102128863
-4.50437068939209	-7.08984327316284	-13.926438331604	-0.206235378980637	-0.0314426571130753	-0.0118743479251862
-4.50801515579224	-7.08739328384399	-13.9198694229126	-0.206231594085693	-0.0314721092581749	-0.0117539735510945
-4.50905513763428	-7.08729457855225	-13.9232730865479	-0.206148594617844	-0.0313751399517059	-0.0117047326639295
-4.51078367233276	-7.08943271636963	-13.9112119674683	-0.206171303987503	-0.0314451903104782	-0.0116971796378493
-4.51062917709351	-7.08712339401245	-13.9054079055786	-0.206034153699875	-0.0314275063574314	-0.0117198247462511
-4.51102209091187	-7.09065580368042	-13.8968200683594	-0.206000685691833	-0.031539686024189	-0.0117106456309557
-4.51162624359131	-7.08958292007446	-13.9031200408936	-0.205835253000259	-0.0315741486847401	-0.0116589544340968
-4.51317644119263	-7.09524250030518	-13.8990125656128	-0.205882579088211	-0.0316570997238159	-0.0115724997594953
-4.5082631111145	-7.09589099884033	-13.9083776473999	-0.205778405070305	-0.0316739603877068	-0.0115859052166343
-4.51110649108887	-7.09865045547485	-13.9019241333008	-0.20577584207058	-0.03170982375741	-0.01144930254668
-4.50449895858765	-7.0978536605835	-13.9123401641846	-0.20566600561142	-0.0318690128624439	-0.0113838175311685
-4.50628566741943	-7.1036810874939	-13.9146900177002	-0.205613300204277	-0.0319367870688438	-0.0112650506198406
-4.50511026382446	-7.10515451431274	-13.9283075332642	-0.205507278442383	-0.0320183485746384	-0.0111288391053677
-4.50496864318848	-7.10753679275513	-13.9280128479004	-0.20560510456562	-0.0319832637906075	-0.0109992381185293
-4.50253963470459	-7.10670185089111	-13.9439764022827	-0.205518141388893	-0.03195945546031	-0.0108372308313847
-4.50884580612183	-7.10554504394531	-13.9440908432007	-0.205505013465881	-0.0318976491689682	-0.0106421792879701
-4.50042057037354	-7.10561180114746	-13.9528341293335	-0.205514505505562	-0.0318947397172451	-0.0105325374752283
-4.50582838058472	-7.10840225219727	-13.9546070098877	-0.205594122409821	-0.031803984194994	-0.0104067632928491
-4.50198221206665	-7.10272884368896	-13.9648427963257	-0.205573916435242	-0.031671904027462	-0.0102636646479368
-4.50309085845947	-7.10677480697632	-13.9611673355103	-0.205696284770966	-0.0314872674643993	-0.0100701972842216
-4.49816656112671	-7.10018968582153	-13.9615678787231	-0.20558899641037	-0.0314818136394024	-0.0100008919835091
-4.49432563781738	-7.10121393203735	-13.9537191390991	-0.205663800239563	-0.0313860662281513	-0.00992086809128523
-4.48687887191772	-7.09990501403809	-13.9491167068481	-0.205565094947815	-0.0313864760100842	-0.00983617082238197
-4.48703908920288	-7.10000658035278	-13.9478225708008	-0.205546721816063	-0.0313065238296986	-0.00965818483382463
-4.48028945922852	-7.0968017578125	-13.9476881027222	-0.205515757203102	-0.0314051099121571	-0.00956650078296661
-4.47652673721313	-7.09584951400757	-13.948784828186	-0.205374389886856	-0.0313845947384834	-0.00943843927234411
-4.47000122070313	-7.09457397460938	-13.9384107589722	-0.205476433038712	-0.0314126126468182	-0.00933264568448067
-4.46534490585327	-7.08963918685913	-13.9397354125977	-0.20535346865654	-0.03134535998106	-0.00916870962828398
-4.45841693878174	-7.09317016601563	-13.9449739456177	-0.205257773399353	-0.0314642935991287	-0.00897091068327427
-4.45163440704346	-7.089271068573	-13.9407634735107	-0.205122247338295	-0.0315210111439228	-0.00879569817334414
-4.45116758346558	-7.09358978271484	-13.9476776123047	-0.205138623714447	-0.0314848385751247	-0.00858030188828707
-4.44591522216797	-7.08950328826904	-13.945463180542	-0.205095693469048	-0.0315313972532749	-0.00836914498358965
-4.44483089447021	-7.08832979202271	-13.9446678161621	-0.205173671245575	-0.0314962342381477	-0.00810626056045294
-4.43839740753174	-7.0828423500061	-13.9521932601929	-0.205044880509377	-0.0314575135707855	-0.0079045882448554
-4.43757390975952	-7.08411931991577	-13.9454135894775	-0.205102816224098	-0.0314309932291508	-0.00766950286924839
-4.43258714675903	-7.08088254928589	-13.9582834243774	-0.205027252435684	-0.0314365662634373	-0.00737069873139262
-4.43750047683716	-7.08057451248169	-13.9610738754272	-0.205140575766563	-0.0313278436660767	-0.00701104337349534
-4.42962884902954	-7.07227754592896	-13.9640607833862	-0.205150157213211	-0.0312312804162502	-0.00682127941399813
-4.43365526199341	-7.07153606414795	-13.9523839950562	-0.205163106322289	-0.0310135949403048	-0.00662639597430825
-4.42281579971313	-7.06644058227539	-13.9493856430054	-0.205114156007767	-0.0310484115034342	-0.00639368174597621
-4.41601896286011	-7.0653190612793	-13.9356832504272	-0.205091968178749	-0.0311002638190985	-0.00627197092399001
-4.41121578216553	-7.06222867965698	-13.9327154159546	-0.204877153038979	-0.0311624631285667	-0.00604243809357286
-4.40309429168701	-7.06511211395264	-13.9266633987427	-0.204947113990784	-0.0311673190444708	-0.00582016725093126
-4.39280939102173	-7.06345081329346	-13.9188137054443	-0.20482462644577	-0.0311925280839205	-0.00547788431867957
-4.38979721069336	-7.06473398208618	-13.9216251373291	-0.204681217670441	-0.0312593877315521	-0.00520766386762261
-4.38309001922607	-7.06123781204224	-13.9156847000122	-0.204570919275284	-0.0313470847904682	-0.00486603705212474
-4.37669706344604	-7.06384038925171	-13.9124317169189	-0.204452037811279	-0.0313260667026043	-0.00454659201204777
-4.37102127075195	-7.06492614746094	-13.9066572189331	-0.204448103904724	-0.0314234979450703	-0.00414435472339392
-4.36735248565674	-7.06272602081299	-13.9036931991577	-0.204228207468987	-0.0314057543873787	-0.00377873727120459
-4.36263656616211	-7.06713724136353	-13.9001045227051	-0.204287454485893	-0.0315043181180954	-0.00334235117770731
-4.36057901382446	-7.06558179855347	-13.9079113006592	-0.204143077135086	-0.0314848385751247	-0.002943275263533
-4.35490131378174	-7.06384611129761	-13.9046859741211	-0.204050302505493	-0.0315198488533497	-0.00243412144482136
-4.34903478622437	-7.0657172203064	-13.9062128067017	-0.203996866941452	-0.0314804948866367	-0.00204562745057046
-4.34813070297241	-7.06695222854614	-13.9039096832275	-0.204025238752365	-0.0315053276717663	-0.00159718887880445
-4.34049797058105	-7.0671591758728	-13.8990697860718	-0.203859731554985	-0.0314361676573753	-0.00113560340832919
-4.33886194229126	-7.06784868240356	-13.8925752639771	-0.203882649540901	-0.0314888656139374	-0.000733234104700387
-4.33675336837769	-7.0649847984314	-13.8987922668457	-0.20375519990921	-0.0314504913985729	-0.000256895495112985
-4.33231735229492	-7.07048797607422	-13.890700340271	-0.203781291842461	-0.031470250338316	0.000182047311682254
-4.32564449310303	-7.06847190856934	-13.8863344192505	-0.20363575220108	-0.0315394476056099	0.00063382665393874
-4.3240065574646	-7.07150220870972	-13.8852853775024	-0.203607738018036	-0.031465157866478	0.0011116728419438
-4.32019090652466	-7.07104444503784	-13.8833084106445	-0.203591167926788	-0.0315458849072456	0.0015664646634832
-4.31774044036865	-7.07358932495117	-13.8753538131714	-0.203542858362198	-0.0315306484699249	0.00196086661890149
-4.3089804649353	-7.07477140426636	-13.8706483840942	-0.203547045588493	-0.031596377491951	0.00238746404647827
-4.30795240402222	-7.07407808303833	-13.8754978179932	-0.203397646546364	-0.0316364131867886	0.00274413917213678
-4.30242872238159	-7.07684803009033	-13.8596515655518	-0.203463181853294	-0.0317436680197716	0.00326054869219661
-4.29789543151855	-7.07821607589722	-13.8683433532715	-0.203381434082985	-0.0318128876388073	0.00359185109846294
-4.29602670669556	-7.08092975616455	-13.8643312454224	-0.203378513455391	-0.0318562313914299	0.00405155960470438
-4.29073762893677	-7.08109188079834	-13.8632860183716	-0.203357487916946	-0.0319064483046532	0.00445167627185583
-4.29346990585327	-7.08234405517578	-13.8616590499878	-0.203333124518394	-0.0318759381771088	0.00486021209508181
-4.28250074386597	-7.08534622192383	-13.8608055114746	-0.203415036201477	-0.0320156551897526	0.00524336006492376
-4.28316259384155	-7.08465433120728	-13.8633012771606	-0.203361615538597	-0.0320872664451599	0.00569129269570112
-4.27958202362061	-7.08654308319092	-13.8648662567139	-0.203416183590889	-0.0321111716330051	0.00612839730456471
-4.27367925643921	-7.08401966094971	-13.8653059005737	-0.203338325023651	-0.0321882627904415	0.0064544384367764
-4.27586269378662	-7.08688879013062	-13.8633527755737	-0.203404694795609	-0.0322296395897865	0.00688425591215491
-4.27005195617676	-7.08740472793579	-13.8669595718384	-0.203331157565117	-0.0323168151080608	0.00719974981620908
-4.27000093460083	-7.08603286743164	-13.863392829895	-0.203386545181274	-0.032253872603178	0.00745885539799929
-4.26320838928223	-7.08812570571899	-13.8644762039185	-0.203486636281013	-0.032349206507206	0.00777862407267094
-4.25892305374146	-7.08616495132446	-13.8686971664429	-0.203408196568489	-0.0323799960315228	0.00812872778624296
-4.25703287124634	-7.08913040161133	-13.8622264862061	-0.203461900353432	-0.0324867554008961	0.00846930220723152
-4.24959468841553	-7.08572435379028	-13.8707571029663	-0.203431949019432	-0.0325062684714794	0.00881571788340807
-4.24713182449341	-7.09064722061157	-13.8684406280518	-0.203566908836365	-0.0325703956186771	0.00917301792651415
-4.24232149124146	-7.0841908454895	-13.8691329956055	-0.203540593385696	-0.0326260887086391	0.00947301648557186
-4.23888635635376	-7.08463859558105	-13.872163772583	-0.203598037362099	-0.0325521640479565	0.00976777076721191
-4.22876358032227	-7.08649253845215	-13.8697214126587	-0.203698813915253	-0.0326431691646576	0.0100386487320065
-4.22653722763062	-7.08372926712036	-13.8727416992188	-0.203662186861038	-0.0325951874256134	0.0102713890373707
-4.22414398193359	-7.08636999130249	-13.867527961731	-0.203779742121696	-0.0325522907078266	0.010578584857285
-4.21332120895386	-7.08567476272583	-13.8724222183228	-0.203702956438065	-0.0325899124145508	0.0107859103009105
-4.21693897247314	-7.08890390396118	-13.874059677124	-0.203806221485138	-0.0325226336717606	0.0110213188454509
-4.21169567108154	-7.09264755249023	-13.8865804672241	-0.203830286860466	-0.0325216315686703	0.0112620266154408
-4.21174955368042	-7.0937762260437	-13.8834781646729	-0.203848585486412	-0.0323540680110455	0.0114638973027468
-4.20453119277954	-7.09958410263062	-13.8881425857544	-0.203952923417091	-0.0323368050158024	0.0115928323939443
-4.2027530670166	-7.09904193878174	-13.8926448822021	-0.203787252306938	-0.0323164276778698	0.0118937278166413
-4.19903326034546	-7.10504102706909	-13.8908224105835	-0.203726887702942	-0.0322879888117313	0.011976464651525
-4.19071197509766	-7.10405254364014	-13.8901691436768	-0.203656360507011	-0.0323866493999958	0.0121546909213066
-4.1811203956604	-7.11016464233398	-13.8795318603516	-0.203593581914902	-0.0323934257030487	0.012170385569334
-4.18090057373047	-7.10876655578613	-13.876522064209	-0.203563138842583	-0.0321828424930573	0.012193575501442
-4.17556285858154	-7.10823440551758	-13.8654003143311	-0.203658893704414	-0.0322396419942379	0.0123702576383948
-4.17433071136475	-7.10365676879883	-13.8643674850464	-0.203601717948914	-0.0320815183222294	0.0124341873452067
-4.1755223274231	-7.10524272918701	-13.8662071228027	-0.203848198056221	-0.031849592924118	0.012606980279088
-4.17673873901367	-7.10184049606323	-13.8675775527954	-0.203888952732086	-0.0317566953599453	0.0128717767074704
-4.17408084869385	-7.09980773925781	-13.8798036575317	-0.203887060284615	-0.0317070670425892	0.0130698066204786
-4.17567682266235	-7.10177612304688	-13.8742704391479	-0.203923463821411	-0.031646303832531	0.0133086256682873
-4.16642045974731	-7.10369491577148	-13.8819046020508	-0.203869298100471	-0.0318497978150845	0.0133335711434484
-4.16155624389648	-7.1053352355957	-13.8707265853882	-0.203700944781303	-0.0318215377628803	0.0133475251495838
-4.15787982940674	-7.10444116592407	-13.8541784286499	-0.203720465302467	-0.0317553542554379	0.0132660558447242
-4.15486001968384	-7.10186052322388	-13.8470182418823	-0.203702494502068	-0.0316830910742283	0.0132461925968528
-4.15383291244507	-7.10196208953857	-13.8373336791992	-0.203677877783775	-0.0315753817558289	0.0131328413262963
-4.15500497817993	-7.10295152664185	-13.8250617980957	-0.20370689034462	-0.0313923880457878	0.01294962503016
-4.15048885345459	-7.10177135467529	-13.8214206695557	-0.203712999820709	-0.0313313864171505	0.0128344995900989
-4.15214967727661	-7.10231113433838	-13.8107833862305	-0.203723609447479	-0.0311429519206285	0.0127268033102155
-4.14875078201294	-7.10503768920898	-13.8110704421997	-0.203700885176659	-0.0311239995062351	0.0126798916608095
-4.14812326431274	-7.10321092605591	-13.8036193847656	-0.20375069975853	-0.0309829078614712	0.0126292239874601
-4.14644861221313	-7.1044864654541	-13.7954988479614	-0.203757107257843	-0.0308072362095118	0.0125911561772227
-4.14265632629395	-7.09818410873413	-13.7904710769653	-0.203749760985374	-0.0306717809289694	0.0126217165961862
-4.14823293685913	-7.09969854354858	-13.7851152420044	-0.203768655657768	-0.0305029954761267	0.012679111212492
-4.14212799072266	-7.09775924682617	-13.7793760299683	-0.203803315758705	-0.0305155515670776	0.0127215040847659
-4.14525175094604	-7.09646081924438	-13.7790870666504	-0.20385953783989	-0.0302900969982147	0.0128643261268735
-4.14685869216919	-7.09473991394043	-13.7827320098877	-0.203987047076225	-0.0301665458828211	0.0129287363961339
-4.14434003829956	-7.09306669235229	-13.7901630401611	-0.203892603516579	-0.0301524754613638	0.0130893280729651
-4.14638185501099	-7.09380388259888	-13.7989597320557	-0.203941568732262	-0.0300492849200964	0.0131574673578143
-4.14704322814941	-7.09431982040405	-13.7953386306763	-0.203911870718002	-0.0301304720342159	0.0133335227146745
-4.14134931564331	-7.09821844100952	-13.803150177002	-0.203780069947243	-0.030129810795188	0.013343745842576
-4.14474058151245	-7.1035680770874	-13.7997007369995	-0.203759774565697	-0.0300954543054104	0.0132617754861712
-4.13892841339111	-7.0990777015686	-13.7993307113647	-0.203725650906563	-0.030161602422595	0.0132056772708893
-4.13810157775879	-7.10475444793701	-13.7985324859619	-0.203699618577957	-0.0301778148859739	0.0131093831732869
-4.13796424865723	-7.10547494888306	-13.7878646850586	-0.203704506158829	-0.0301240384578705	0.0130653120577335
-4.1363353729248	-7.10350131988525	-13.7946014404297	-0.203613042831421	-0.0301221646368504	0.0129197668284178
-4.14049625396729	-7.1070613861084	-13.7827930450439	-0.203598648309708	-0.0299945250153542	0.0128489481285214
-4.13641929626465	-7.10760164260864	-13.7827310562134	-0.203615918755531	-0.0300433523952961	0.0127594415098429
-4.14411163330078	-7.10892343521118	-13.7895927429199	-0.203529551625252	-0.0299017727375031	0.0126816444098949
-4.14225292205811	-7.10976362228394	-13.7863035202026	-0.20360255241394	-0.0299687255173922	0.0125435497611761
-4.14721727371216	-7.10726499557495	-13.7857580184937	-0.203441575169563	-0.0299401190131903	0.0123831620439887
-4.15324735641479	-7.11072683334351	-13.7756767272949	-0.203596398234367	-0.0298073180019856	0.0123334703966975
-4.15400409698486	-7.10667657852173	-13.7847261428833	-0.203488767147064	-0.0298415366560221	0.0122389551252127
-4.16369295120239	-7.1118803024292	-13.7834796905518	-0.203526884317398	-0.0296582728624344	0.0121475476771593
-4.16330194473267	-7.1115984916687	-13.7755098342896	-0.203624069690704	-0.02971001714468	0.0119689619168639
-4.16951704025269	-7.11145305633545	-13.7751178741455	-0.203507006168365	-0.0295661613345146	0.011762791313231
-4.17865562438965	-7.11432218551636	-13.7719984054565	-0.203641727566719	-0.0295199807733297	0.0116201434284449
-4.17827606201172	-7.11059331893921	-13.7810926437378	-0.203570529818535	-0.0295241978019476	0.0114694610238075
-4.1854395866394	-7.10992383956909	-13.7777624130249	-0.203681632876396	-0.0294459760189056	0.0112383458763361
-4.19007349014282	-7.1115779876709	-13.7851467132568	-0.203706860542297	-0.0295640081167221	0.0110760582610965
-4.19315338134766	-7.11495447158813	-13.7906227111816	-0.203793689608574	-0.0294198337942362	0.0108132511377335
-4.20039319992065	-7.11325216293335	-13.7967901229858	-0.203803226351738	-0.0294663179665804	0.0106161506846547
-4.20445728302002	-7.11170244216919	-13.8070020675659	-0.203798711299896	-0.0293664615601301	0.0102856606245041
-4.21199989318848	-7.11318397521973	-13.8094749450684	-0.203827023506165	-0.0292516890913248	0.0100511992350221
-4.2160849571228	-7.11123132705688	-13.816499710083	-0.203966125845909	-0.0291747935116291	0.00978398881852627
-4.22513246536255	-7.10812044143677	-13.8264112472534	-0.203986302018166	-0.0290528908371925	0.00964095257222652
-4.23669004440308	-7.11485385894775	-13.8433790206909	-0.204031839966774	-0.0288870837539434	0.00948084145784378
-4.23375177383423	-7.1157021522522	-13.8587989807129	-0.204025074839592	-0.029045008122921	0.00934676267206669
-4.23900938034058	-7.11697769165039	-13.8661231994629	-0.203931018710136	-0.028963714838028	0.00911249592900276
-4.24367475509644	-7.12154340744019	-13.8722286224365	-0.203942164778709	-0.0290515869855881	0.00890989694744349
-4.23972368240356	-7.11896705627441	-13.8777866363525	-0.203826457262039	-0.0291526708751917	0.00874732527881861
-4.24588251113892	-7.12267160415649	-13.8771495819092	-0.203737214207649	-0.0291026867926121	0.00833494123071432
-4.24428844451904	-7.12324810028076	-13.87668800354	-0.203760042786598	-0.0291450228542089	0.00819272454828024
-4.2452449798584	-7.12176609039307	-13.8867959976196	-0.203683272004128	-0.0291516985744238	0.0078721446916461
-4.24870777130127	-7.12240886688232	-13.8820667266846	-0.203639328479767	-0.0290870070457459	0.00752248661592603
-4.25027990341187	-7.11886692047119	-13.8740386962891	-0.203697472810745	-0.0290757305920124	0.00726201431825757
-4.25256586074829	-7.11921215057373	-13.8885345458984	-0.203637018799782	-0.0289488229900599	0.00695514399558306
-4.25954341888428	-7.11873054504395	-13.8824291229248	-0.20366969704628	-0.028866108506918	0.00677007110789418
-4.25936317443848	-7.11415529251099	-13.8902702331543	-0.203649044036865	-0.0288686584681273	0.00657167751342058
-4.26513957977295	-7.11593580245972	-13.8996572494507	-0.203658416867256	-0.0287629328668118	0.00631151394918561
-4.27153015136719	-7.11328601837158	-13.8962287902832	-0.203673109412193	-0.0287468824535608	0.00609926972538233
-4.27033185958862	-7.11251974105835	-13.9093265533447	-0.20361302793026	-0.0286582130938768	0.00594289973378181
-4.27602052688599	-7.11331415176392	-13.907341003418	-0.20366807281971	-0.0286682974547148	0.00570957083255053
-4.27541780471802	-7.11116790771484	-13.9223222732544	-0.203688725829124	-0.0285688638687134	0.00554374558851123
-4.28216028213501	-7.11064052581787	-13.9191589355469	-0.203675657510757	-0.0284021832048893	0.00542567111551762
-4.28201293945313	-7.1104850769043	-13.9283037185669	-0.203709349036217	-0.0283886380493641	0.00527586974203587
-4.2838568687439	-7.10791206359863	-13.9283990859985	-0.203681126236916	-0.0283284038305283	0.00505718449130654
-4.28379726409912	-7.10748958587646	-13.9238252639771	-0.2037014067173	-0.028286911547184	0.00493757473304868
-4.28332853317261	-7.10442590713501	-13.9244871139526	-0.203635692596436	-0.028182715177536	0.00465864408761263
-4.28664350509644	-7.10398960113525	-13.9196367263794	-0.203670352697372	-0.0280468910932541	0.00452741235494614
-4.28270769119263	-7.1056227684021	-13.9267520904541	-0.203655257821083	-0.0279876813292503	0.00433542020618916
-4.28425359725952	-7.10407733917236	-13.9198331832886	-0.203514516353607	-0.0278434827923775	0.00413140747696161
-4.28272771835327	-7.10494327545166	-13.9124059677124	-0.203545957803726	-0.0277244243770838	0.00404884060844779
-4.28132104873657	-7.10328006744385	-13.9157037734985	-0.203528106212616	-0.0275415182113647	0.00383204245008528
-4.28316783905029	-7.1011848449707	-13.9119844436646	-0.203541934490204	-0.0274282433092594	0.00371050089597702
-4.27913522720337	-7.09994077682495	-13.9104013442993	-0.203465923666954	-0.0273101553320885	0.00353453611023724
-4.28115653991699	-7.09922790527344	-13.9038801193237	-0.203527510166168	-0.0271625425666571	0.0033685069065541
-4.2728099822998	-7.10017824172974	-13.9006118774414	-0.203502088785172	-0.0270756203681231	0.0031585143879056
-4.2752799987793	-7.09665679931641	-13.8964357376099	-0.203404769301414	-0.0269417613744736	0.00297627411782742
-4.27395248413086	-7.09496212005615	-13.8940353393555	-0.2034762352705	-0.0268289744853973	0.00298635079525411
-4.27525043487549	-7.09126281738281	-13.8943166732788	-0.203458234667778	-0.0266372598707676	0.00278389314189553
-4.27430963516235	-7.09005880355835	-13.8862419128418	-0.203609675168991	-0.0265073217451572	0.00264371186494827
-4.2728157043457	-7.08515739440918	-13.8814744949341	-0.203524872660637	-0.0263746567070484	0.00247552711516619
-4.27873849868774	-7.08611011505127	-13.873496055603	-0.203630149364471	-0.0262134484946728	0.00235116039402783
-4.27119445800781	-7.084547996521	-13.8742456436157	-0.203604727983475	-0.0262055732309818	0.00221542571671307
-4.2734432220459	-7.08461046218872	-13.8645992279053	-0.203598275780678	-0.0259654391556978	0.00200434401631355
-4.27090454101563	-7.08236646652222	-13.857518196106	-0.203593567013741	-0.0260268840938807	0.00192134955432266
-4.27223825454712	-7.08232641220093	-13.8561410903931	-0.203672349452972	-0.0257579479366541	0.00171849608886987
-4.27656030654907	-7.07859706878662	-13.8530616760254	-0.20379464328289	-0.0256172865629196	0.00168549083173275
-4.27238607406616	-7.0747594833374	-13.8531284332275	-0.203821063041687	-0.0254065301269293	0.0015127673977986
-4.27823686599731	-7.07696580886841	-13.8423042297363	-0.203890055418015	-0.0252597834914923	0.00145009579136968
-4.27456283569336	-7.07330131530762	-13.8463716506958	-0.203821554780006	-0.0252213925123215	0.00123954517766833
-4.2761058807373	-7.07175874710083	-13.8350648880005	-0.203884944319725	-0.025016225874424	0.00114542234223336
-4.27608871459961	-7.0688362121582	-13.8384885787964	-0.203955292701721	-0.024906650185585	0.00112212018575519
-4.27502918243408	-7.06745624542236	-13.8409776687622	-0.204060763120651	-0.0246970653533936	0.000941444304771721
-4.2730975151062	-7.06730937957764	-13.8386917114258	-0.204058364033699	-0.0246583968400955	0.000908233574591577
-4.26964378356934	-7.06216430664063	-13.8467845916748	-0.204042807221413	-0.0244508143514395	0.000857437844388187
-4.27149152755737	-7.06366157531738	-13.8379592895508	-0.204123839735985	-0.0244464781135321	0.000801539805252105
-4.26359224319458	-7.06077432632446	-13.8481931686401	-0.204048797488213	-0.0244032386690378	0.000662204867694527
-4.26326131820679	-7.06396245956421	-13.8475570678711	-0.204082444310188	-0.0243588071316481	0.000587529153563082
-4.25962352752686	-7.06062698364258	-13.8528747558594	-0.203989773988724	-0.0243346262723207	0.000587905291467905
-4.25731658935547	-7.06369829177856	-13.8593282699585	-0.204040005803108	-0.024160398170352	0.00048171853995882
-4.25455141067505	-7.06161022186279	-13.8605422973633	-0.20394466817379	-0.0241297129541636	0.000488206598674878
-4.25549268722534	-7.06503820419312	-13.863920211792	-0.203946143388748	-0.0239651445299387	0.00044042948866263
-4.25229644775391	-7.06542301177979	-13.8658208847046	-0.204060479998589	-0.0238662995398045	0.000397953321225941
-4.25145816802979	-7.06226348876953	-13.8732976913452	-0.203993305563927	-0.0237188842147589	0.000315319048240781
-4.25362682342529	-7.06529712677002	-13.868275642395	-0.204071417450905	-0.0235771127045155	0.000255110062425956
-4.25246238708496	-7.06242752075195	-13.8738374710083	-0.20396576821804	-0.0234896633774042	0.000197374305571429
-4.25143814086914	-7.06645011901855	-13.868688583374	-0.204102918505669	-0.0232435297220945	0.000204488649615087
-4.24825525283813	-7.06429862976074	-13.8750553131104	-0.204105705022812	-0.0231825038790703	0.000129627747810446
-4.24845409393311	-7.06254768371582	-13.8723402023315	-0.204137429594994	-0.0230234581977129	5.43502501386683E-05
-4.24541473388672	-7.06409025192261	-13.8733501434326	-0.204108014702797	-0.0229136236011982	0.000118963769637048
-4.24400997161865	-7.06094789505005	-13.8858346939087	-0.204011350870132	-0.0227117426693439	-1.53297351062065E-05
-4.24317741394043	-7.0664005279541	-13.8791971206665	-0.204097062349319	-0.0226099789142609	1.8385760995443E-05
-4.24105072021484	-7.06227111816406	-13.8891925811768	-0.204039722681046	-0.0224945265799761	-4.94315827381797E-07
-4.24104499816895	-7.06860208511353	-13.8907480239868	-0.204099625349045	-0.0223824270069599	-2.33311875490472E-05
-4.2378363609314	-7.06473159790039	-13.8876399993896	-0.204074412584305	-0.0223070792853832	-6.73453769195476E-06
-4.23832607269287	-7.06532621383667	-13.8938961029053	-0.204036921262741	-0.0220590848475695	-7.13889021426439E-05
-4.23517847061157	-7.06854057312012	-13.8952884674072	-0.204010203480721	-0.0219844300299883	8.61642729432788E-06
-4.2373514175415	-7.06904935836792	-13.9008712768555	-0.203946530818939	-0.0217791777104139	-2.52875306614442E-05
-4.23549175262451	-7.07236051559448	-13.8953104019165	-0.203974366188049	-0.0217232201248407	9.13397016120143E-05
-4.23369884490967	-7.06983232498169	-13.9042520523071	-0.203892678022385	-0.0215567015111446	4.28032144554891E-05
-4.23493576049805	-7.07573223114014	-13.9006042480469	-0.203934744000435	-0.0213694460690022	6.89224179950543E-05
-4.23258113861084	-7.07345294952393	-13.8996887207031	-0.203833147883415	-0.0212256889790297	5.27864576724824E-05
-4.23344993591309	-7.07616996765137	-13.893648147583	-0.203757852315903	-0.0209967773407698	6.28058187430725E-05
-4.2294750213623	-7.07695531845093	-13.8895654678345	-0.203700244426727	-0.0209034718573093	0.000136516566271894
-4.23479890823364	-7.07905626296997	-13.8941650390625	-0.203607127070427	-0.0206626653671265	0.00016311279614456
-4.23310089111328	-7.08113193511963	-13.8890342712402	-0.20360454916954	-0.0204844176769257	0.000295039208140224
-4.23233461380005	-7.0807900428772	-13.8932342529297	-0.203467071056366	-0.0203273165971041	0.000272661622148007
-4.23595857620239	-7.08540296554565	-13.8880739212036	-0.20343990623951	-0.0201203990727663	0.00034655787749216
-4.2321343421936	-7.08498620986938	-13.8878173828125	-0.203275993466377	-0.0199552197009325	0.000346022483427078
-4.23655223846436	-7.08923959732056	-13.8800821304321	-0.203295543789864	-0.0197431072592735	0.000390671688364819
-4.23144435882568	-7.09327268600464	-13.8771848678589	-0.203170895576477	-0.019562991335988	0.000540759123396128
-4.23840999603271	-7.09526205062866	-13.885404586792	-0.203048869967461	-0.0193113666027784	0.000584166613407433
-4.2367262840271	-7.09934568405151	-13.8742570877075	-0.203036114573479	-0.0191215425729752	0.000714003050234169
-4.23733139038086	-7.09848117828369	-13.8826112747192	-0.202834039926529	-0.0188655536621809	0.000811776786576957
-4.23892116546631	-7.10274744033813	-13.8816251754761	-0.202811419963837	-0.0186299178749323	0.000990701024420559
-4.23646068572998	-7.10605478286743	-13.8851890563965	-0.202698543667793	-0.0182840805500746	0.00105657917447388
-4.2382607460022	-7.1095175743103	-13.8823108673096	-0.202674716711044	-0.0180423781275749	0.00121730286628008
-4.22986125946045	-7.1108193397522	-13.8798780441284	-0.202455118298531	-0.0178235806524754	0.00130335846915841
-4.23066377639771	-7.115882396698	-13.8792819976807	-0.202350363135338	-0.0174729041755199	0.00137801445089281
-4.22407245635986	-7.11462545394897	-13.8785924911499	-0.202263861894608	-0.0173690021038055	0.00155102228745818
-4.22255182266235	-7.12129211425781	-13.880558013916	-0.202160239219666	-0.0169533602893353	0.00162286695558578
-4.21983194351196	-7.11701631546021	-13.8850774765015	-0.201985627412796	-0.0168031696230173	0.00178994273301214
-4.21529483795166	-7.12457895278931	-13.8851680755615	-0.201829567551613	-0.0164736937731504	0.00189114850945771
-4.21270513534546	-7.1279730796814	-13.8812551498413	-0.201724767684937	-0.0162076037377119	0.00212468742392957
-4.20971393585205	-7.12829875946045	-13.8829393386841	-0.201519355177879	-0.0158397722989321	0.00226200558245182
-4.20743131637573	-7.13208484649658	-13.8790912628174	-0.20149390399456	-0.0155353872105479	0.00237476686015725
-4.20043992996216	-7.13339757919312	-13.8803052902222	-0.201300427317619	-0.0152898849919438	0.00258750841021538
-4.19601345062256	-7.14196348190308	-13.8806238174438	-0.201196193695068	-0.0149300424382091	0.00262187281623483
-4.19083213806152	-7.14287424087524	-13.8726005554199	-0.200997039675713	-0.0146413976326585	0.00284653552807868
-4.18591594696045	-7.14965581893921	-13.8734817504883	-0.200889185070992	-0.014230596832931	0.0029698028229177
-4.18475294113159	-7.14995813369751	-13.8729944229126	-0.200752630829811	-0.0139328753575683	0.00307551515288651
-4.18074750900269	-7.15424346923828	-13.8718299865723	-0.200566738843918	-0.0135169960558414	0.00320196128450334
-4.17478561401367	-7.15844583511353	-13.8686389923096	-0.200474709272385	-0.013208195567131	0.00338317640125752
-4.17037200927734	-7.15939617156982	-13.8694953918457	-0.200282648205757	-0.0128468908369541	0.00349744246341288
-4.16422891616821	-7.16719245910645	-13.8655710220337	-0.200287386775017	-0.0124698979780078	0.00362724903970957
-4.15749549865723	-7.16624879837036	-13.8675975799561	-0.19993194937706	-0.0122321266680956	0.00384330609813333
-4.15216827392578	-7.17325162887573	-13.8725214004517	-0.199882656335831	-0.0119178118184209	0.00395875331014395
-4.14711618423462	-7.17207336425781	-13.8692560195923	-0.19972725212574	-0.0116137936711311	0.00413806596770883
-4.1457200050354	-7.1745228767395	-13.8668127059937	-0.199597239494324	-0.0112342787906528	0.0042246668599546
-4.13895034790039	-7.1789608001709	-13.864767074585	-0.199545919895172	-0.0110536031424999	0.00434323353692889
-4.13128328323364	-7.17569875717163	-13.8667917251587	-0.199343770742416	-0.0107659520581365	0.00449052127078176
-4.12805032730103	-7.18281173706055	-13.8632307052612	-0.199362650513649	-0.0104022538289428	0.00446925219148397
-4.12072563171387	-7.1827540397644	-13.8647785186768	-0.199155002832413	-0.0102918911725283	0.00463781366124749
-4.11304044723511	-7.18972063064575	-13.8665800094604	-0.199060931801796	-0.00998733472079039	0.00474427500739694
-4.11161613464355	-7.18981599807739	-13.8627634048462	-0.199035614728928	-0.0097451526671648	0.00488288886845112
-4.10372114181519	-7.19011735916138	-13.8560066223145	-0.19893579185009	-0.00951241329312325	0.00492889573797584
-4.09990549087524	-7.19208526611328	-13.8511362075806	-0.198824495077133	-0.00934049393981695	0.00495534902438521
-4.09065389633179	-7.18882513046265	-13.8456611633301	-0.198759660124779	-0.00919685512781143	0.00505696795880795
-4.08808612823486	-7.19528579711914	-13.849555015564	-0.198709949851036	-0.0089695081114769	0.00496088480576873
-4.08300876617432	-7.19404697418213	-13.8462896347046	-0.198659911751747	-0.00884628016501665	0.00509677827358246
-4.07605504989624	-7.19284248352051	-13.8473215103149	-0.198578923940659	-0.00864490121603012	0.00507543887943029
-4.07821607589722	-7.19233798980713	-13.8305854797363	-0.198598861694336	-0.00839823391288519	0.00504689756780863
-4.06871223449707	-7.19560813903809	-13.8244581222534	-0.198563650250435	-0.00834078434854746	0.00506128277629614
-4.07239055633545	-7.19377994537354	-13.8267621994019	-0.198572471737862	-0.00806213542819023	0.0050383391790092
-4.06801748275757	-7.19426727294922	-13.8221349716187	-0.198614165186882	-0.00792802684009075	0.00513827055692673
-4.06854486465454	-7.19233751296997	-13.8201932907104	-0.198538035154343	-0.00779646961018443	0.0050350702367723
-4.06870651245117	-7.19665384292603	-13.8138284683228	-0.198609575629234	-0.0075249676592648	0.00501176435500383
-4.06692314147949	-7.19342422485352	-13.8117923736572	-0.198575422167778	-0.00741429021582007	0.00500275334343314
-4.07220315933228	-7.19395971298218	-13.8087387084961	-0.198535248637199	-0.00717346183955669	0.0049749780446291
-4.06748867034912	-7.19628524780273	-13.8004903793335	-0.198611214756966	-0.00713193835690618	0.00503044482320547
-4.06825017929077	-7.19540643692017	-13.8052711486816	-0.198626637458801	-0.0069058733060956	0.0049324263818562
-4.07084178924561	-7.19715881347656	-13.7899055480957	-0.198731616139412	-0.00668229488655925	0.00491400249302387
-4.07090187072754	-7.1943793296814	-13.7958059310913	-0.198683694005013	-0.00659470167011023	0.0048742089420557
-4.07329750061035	-7.20026588439941	-13.7895135879517	-0.198909297585487	-0.00633496744558215	0.00481158914044499
-4.07055807113647	-7.19705724716187	-13.7844543457031	-0.198798462748528	-0.0064155668951571	0.0047453036531806
-4.07077121734619	-7.19649696350098	-13.7853126525879	-0.198876187205315	-0.0062638153322041	0.00467372266575694
-4.07338809967041	-7.19853830337524	-13.7828464508057	-0.199023798108101	-0.00626899907365441	0.00460386043414474
-4.07332992553711	-7.19577217102051	-13.7867164611816	-0.198940172791481	-0.0061459532007575	0.00449809245765209
-4.07627725601196	-7.19800043106079	-13.7728519439697	-0.199157297611237	-0.00599873438477516	0.00440130569040775
-4.07893085479736	-7.19278240203857	-13.7783842086792	-0.199149414896965	-0.00600735750049353	0.00430603511631489
[truncated: 10,153 more rows]
