# Supplementary material for: Identification of Haptic Based Guiding Using Hard Reins
Source: PLoS One. 2015 Jul 22;10(7):e0132020. doi: 10.1371/journal.pone.0132020 (PMC4511788; doi:10.1371/journal.pone.0132020)
Supplement: S5 File — (ZIP) [file pone.0132020.s005.zip › Exp2_ForceData1/Subject1/path2/T3.csv]

Force X (N)	Force Y (N)	Force Z (N)	Torque X (N-m)	Torque Y (N-m)	Torque Z (N-m)	Frequency = 10000	Averaging Level = 16	F/T Serial Number = FT11772	Time Started = 19/02/2013 12:30:39
-4.47235107421875	-6.15324211120605	-10.2916488647461	-0.0309113692492247	0.0319831594824791	-0.0430100336670876
-4.46143341064453	-6.14376592636108	-10.2878932952881	-0.0309142991900444	0.0318462587893009	-0.0428149215877056
-4.46422004699707	-6.15132331848145	-10.2787837982178	-0.0311119426041842	0.0318553671240807	-0.042649757117033
-4.45440435409546	-6.14660739898682	-10.2883815765381	-0.0309797450900078	0.0318263433873653	-0.0425259880721569
-4.45670318603516	-6.14902544021606	-10.2694387435913	-0.0310971587896347	0.0318448394536972	-0.0422356352210045
-4.45051288604736	-6.14865064620972	-10.2832918167114	-0.0310812667012215	0.0318031124770641	-0.0421026833355427
-4.44409894943237	-6.14456272125244	-10.2771797180176	-0.0311449337750673	0.0316532403230667	-0.0418989509344101
-4.44950866699219	-6.15101289749146	-10.2681102752686	-0.0312013551592827	0.0317266806960106	-0.0416905879974365
-4.43832921981812	-6.14578247070313	-10.2702569961548	-0.0310630444437265	0.0315730795264244	-0.0415527522563934
-4.44372367858887	-6.14705085754395	-10.2606897354126	-0.0311365481466055	0.0315578207373619	-0.041385542601347
-4.43549346923828	-6.14879179000854	-10.268087387085	-0.0310754384845495	0.0315714292228222	-0.041206531226635
-4.43797063827515	-6.14632987976074	-10.2658357620239	-0.0311567299067974	0.0313975922763348	-0.0411406271159649
-4.43238401412964	-6.14477586746216	-10.261378288269	-0.0310227386653423	0.0314999520778656	-0.041008435189724
-4.4298677444458	-6.14868068695068	-10.2578468322754	-0.0311503112316132	0.0314127914607525	-0.040853276848793
-4.42664527893066	-6.15058612823486	-10.2551212310791	-0.0310249701142311	0.0314454957842827	-0.0408072955906391
-4.42517995834351	-6.14575529098511	-10.2514228820801	-0.0310616437345743	0.0313238240778446	-0.0406826511025429
-4.42545175552368	-6.15134048461914	-10.2497062683105	-0.0310331098735332	0.0312965586781502	-0.0405654907226563
-4.41526222229004	-6.14688920974731	-10.2596187591553	-0.0308687090873718	0.0311889126896858	-0.0404890328645706
-4.42130327224731	-6.14916038513184	-10.2407703399658	-0.0310393013060093	0.0311859864741564	-0.0403471328318119
-4.41495418548584	-6.15044403076172	-10.2528429031372	-0.0307831224054098	0.03109972178936	-0.0403508134186268
-4.41364145278931	-6.14798021316528	-10.2475328445435	-0.0308864954859018	0.0308625996112823	-0.0401978082954884
-4.41377210617065	-6.15576982498169	-10.2484121322632	-0.0307552199810743	0.0309778694063425	-0.0400831252336502
-4.40861892700195	-6.14958906173706	-10.2557773590088	-0.0306147616356611	0.0307111442089081	-0.0400474369525909
-4.41371774673462	-6.15413761138916	-10.2440776824951	-0.030708922073245	0.0305909309536219	-0.0399281047284603
-4.40479612350464	-6.15457391738892	-10.2560224533081	-0.0305468905717134	0.030566718429327	-0.0398618467152119
-4.40813636779785	-6.14982223510742	-10.2521715164185	-0.0305661130696535	0.0303264632821083	-0.0398100800812244
-4.40643072128296	-6.14983367919922	-10.2543640136719	-0.0304445661604404	0.0303285215049982	-0.0397503599524498
-4.40413808822632	-6.15149593353271	-10.2568616867065	-0.030524019151926	0.030239412561059	-0.0397351272404194
-4.40918445587158	-6.15205383300781	-10.2492017745972	-0.0304148346185684	0.0301917716860771	-0.0397504679858685
-4.40384817123413	-6.15069627761841	-10.2538146972656	-0.0303221773356199	0.0299620535224676	-0.0396712310612202
-4.4129376411438	-6.15529346466064	-10.2556505203247	-0.0303973574191332	0.0297841578722	-0.0397898182272911
-4.40620851516724	-6.15437030792236	-10.2594213485718	-0.0302248448133469	0.0297540724277496	-0.0398571714758873
-4.4157509803772	-6.15992498397827	-10.2578802108765	-0.0303510148078203	0.0296593513339758	-0.0399080589413643
-4.41881704330444	-6.1585636138916	-10.2641162872314	-0.0302630178630352	0.0295717213302851	-0.0400449819862843
-4.41570091247559	-6.15952205657959	-10.2635183334351	-0.0302933845669031	0.0294602997601032	-0.0400638803839684
-4.42735481262207	-6.1665210723877	-10.2611141204834	-0.0302878860384226	0.0294692311435938	-0.0402481779456139
-4.42174386978149	-6.15984153747559	-10.2679557800293	-0.0301645416766405	0.0292820651084185	-0.0403186082839966
-4.43168258666992	-6.16609764099121	-10.2623414993286	-0.0304236058145761	0.0292397830635309	-0.0404760427772999
-4.42963790893555	-6.16741132736206	-10.2769222259521	-0.0302371624857187	0.0291572380810976	-0.0406990610063076
-4.43131065368652	-6.16397333145142	-10.2712173461914	-0.030302356928587	0.0290111266076565	-0.0407492741942406
-4.43893766403198	-6.16915082931519	-10.2747097015381	-0.0303592942655087	0.0290239341557026	-0.0410024747252464
-4.43379354476929	-6.16304445266724	-10.2720365524292	-0.0302606225013733	0.0287699215114117	-0.0411828085780144
-4.44389295578003	-6.16922569274902	-10.2763242721558	-0.0304765682667494	0.0287414044141769	-0.0413613617420197
-4.44260931015015	-6.16783332824707	-10.2867078781128	-0.0303183048963547	0.0286769289523363	-0.0416422486305237
-4.45125246047974	-6.16897869110107	-10.2883310317993	-0.0304941739886999	0.0285320542752743	-0.0417830683290958
-4.45576143264771	-6.17413854598999	-10.2911586761475	-0.0304065514355898	0.0285819228738546	-0.0420601777732372
-4.45243167877197	-6.16592979431152	-10.2979354858398	-0.0303504802286625	0.0283148344606161	-0.0422867052257061
-4.46559524536133	-6.17464447021484	-10.2921581268311	-0.0304814595729113	0.0282835830003023	-0.0424689911305904
-4.45950603485107	-6.173171043396	-10.3146200180054	-0.0303063523024321	0.0281984675675631	-0.0427569895982742
-4.46592426300049	-6.17096138000488	-10.3098049163818	-0.0303709115833044	0.0280916318297386	-0.0429101437330246
-4.47056865692139	-6.17600202560425	-10.3151483535767	-0.0304038263857365	0.0280302967876196	-0.0432126075029373
-4.46654891967773	-6.16807413101196	-10.3208665847778	-0.0302953217178583	0.0278555266559124	-0.0434220433235168
-4.47988748550415	-6.17762041091919	-10.3144817352295	-0.030412869527936	0.0278451181948185	-0.0436398088932037
-4.47684383392334	-6.17576885223389	-10.3353700637817	-0.0302644800394773	0.0277331732213497	-0.0439103506505489
-4.48264408111572	-6.17946672439575	-10.3245668411255	-0.0303650293499231	0.0275814067572355	-0.0441596060991287
-4.48729038238525	-6.17989587783813	-10.3358335494995	-0.0302270017564297	0.0276526659727097	-0.0444162748754025
-4.48568105697632	-6.17740058898926	-10.3323268890381	-0.0302385166287422	0.0274628922343254	-0.0446179695427418
-4.49720764160156	-6.18465328216553	-10.334041595459	-0.0301919113844633	0.0274837631732225	-0.0448216944932938
-4.49247026443481	-6.18295621871948	-10.3548994064331	-0.0300762485712767	0.027457021176815	-0.0450860001146793
-4.50222301483154	-6.18552398681641	-10.3425827026367	-0.0301054697483778	0.0274116192013025	-0.0453171469271183
-4.49821853637695	-6.18436098098755	-10.3567533493042	-0.0298909433186054	0.0273478608578444	-0.0454812869429588
-4.4996166229248	-6.18774604797363	-10.355842590332	-0.0299554280936718	0.0272682216018438	-0.0457046255469322
-4.50528001785278	-6.18818855285645	-10.3576526641846	-0.0297957826405764	0.0273640751838684	-0.0459269061684608
-4.50014495849609	-6.18850421905518	-10.3654432296753	-0.0296418778598309	0.0272468663752079	-0.0461624413728714
-4.51114177703857	-6.1944432258606	-10.3619804382324	-0.0297348015010357	0.0272363666445017	-0.0463993847370148
-4.50817108154297	-6.19614601135254	-10.3723449707031	-0.0295429434627295	0.0272498857229948	-0.0466779135167599
-4.51593351364136	-6.19742298126221	-10.3689851760864	-0.0295840762555599	0.0272364672273397	-0.0468584522604942
-4.51585054397583	-6.20148134231567	-10.369514465332	-0.0295286700129509	0.0272227488458157	-0.0471254289150238
-4.51103210449219	-6.20198726654053	-10.3765249252319	-0.0294553767889738	0.0271935369819403	-0.0473258756101131
-4.51944732666016	-6.20477104187012	-10.3691120147705	-0.0295241586863995	0.0272944029420614	-0.0475801005959511
-4.51765537261963	-6.20421600341797	-10.3695812225342	-0.0293871220201254	0.0273752566426992	-0.0478451251983643
-4.51059150695801	-6.198890209198	-10.3743171691895	-0.0293984636664391	0.0272765159606934	-0.0480502769351006
-4.51978588104248	-6.20559930801392	-10.3699254989624	-0.0294691622257233	0.02735192514956	-0.0482152551412582
-4.51562833786011	-6.20166969299316	-10.3787136077881	-0.0292929969727993	0.0273572467267513	-0.0485192537307739
-4.51684284210205	-6.20021057128906	-10.3667259216309	-0.0295106656849384	0.027287345379591	-0.0486461780965328
-4.52023363113403	-6.20766973495483	-10.3718309402466	-0.0294577050954103	0.0273857451975346	-0.0489131584763527
-4.5142240524292	-6.19481563568115	-10.3675098419189	-0.0293786805123091	0.0272985063493252	-0.0490778461098671
-4.52212190628052	-6.20121192932129	-10.3607635498047	-0.0295308250933886	0.0273662265390158	-0.0492773838341236
-4.51614856719971	-6.19767189025879	-10.3675003051758	-0.0294058416038752	0.0273637399077415	-0.0495005324482918
-4.51292324066162	-6.19054412841797	-10.3599014282227	-0.0294299181550741	0.0272987689822912	-0.0496249571442604
-4.51725959777832	-6.19313049316406	-10.3623266220093	-0.0295775011181831	0.0272676758468151	-0.0498631410300732
-4.51111555099487	-6.18904733657837	-10.3620090484619	-0.0294131357222795	0.0272843185812235	-0.0500561967492104
-4.51528549194336	-6.1905722618103	-10.3554973602295	-0.0296698976308107	0.0271762497723103	-0.0502100475132465
-4.51771593093872	-6.19209671020508	-10.3605480194092	-0.0295999087393284	0.0272184666246176	-0.0504900328814983
-4.51269149780273	-6.18742704391479	-10.3645648956299	-0.0295989066362381	0.0271784756332636	-0.0506657212972641
-4.51862716674805	-6.19072151184082	-10.3551759719849	-0.0297527611255646	0.0271371472626925	-0.050897404551506
-4.51530694961548	-6.18534374237061	-10.3572330474854	-0.0295985396951437	0.0271558780223131	-0.051127877086401
-4.5177640914917	-6.18823146820068	-10.351863861084	-0.0299260709434748	0.0271490942686796	-0.0514024831354618
-4.52270317077637	-6.18681669235229	-10.3486375808716	-0.0299203023314476	0.0271340385079384	-0.0515885129570961
-4.51508712768555	-6.18520021438599	-10.3578758239746	-0.0298944860696793	0.0270566344261169	-0.0518240928649902
-4.52148056030273	-6.18326950073242	-10.3529138565063	-0.0300246980041265	0.0268784537911415	-0.0520697198808193
-4.52619886398315	-6.18952178955078	-10.3472003936768	-0.0299855526536703	0.0269842464476824	-0.0522476509213448
-4.52271795272827	-6.18413257598877	-10.3631658554077	-0.0299489609897137	0.0268186368048191	-0.0525318123400211
-4.53050947189331	-6.19088125228882	-10.3540639877319	-0.0301334578543901	0.0268478579819202	-0.0527512654662132
-4.52648830413818	-6.18993425369263	-10.3630256652832	-0.0299980193376541	0.0268367752432823	-0.0530922040343285
-4.53012228012085	-6.18378400802612	-10.3592643737793	-0.0299904029816389	0.0266999714076519	-0.0532625168561935
-4.53560304641724	-6.19076633453369	-10.3671541213989	-0.0302070043981075	0.0266260299831629	-0.0535385087132454
-4.53292942047119	-6.19152212142944	-10.3719244003296	-0.0300429463386536	0.0265882946550846	-0.0537931695580482
-4.53928852081299	-6.19308376312256	-10.3782758712769	-0.0301474891602993	0.0265464019030333	-0.0540674328804016
-4.54818058013916	-6.19508934020996	-10.3704166412354	-0.0301415026187897	0.0265474580228329	-0.0544069670140743
-4.55132436752319	-6.19948577880859	-10.3782997131348	-0.0301261264830828	0.0265871547162533	-0.0546422228217125
-4.55203676223755	-6.19693183898926	-10.3767824172974	-0.0301742050796747	0.0264828782528639	-0.054957177489996
-4.56239366531372	-6.20311689376831	-10.3786773681641	-0.0302210822701454	0.0266382955014706	-0.0551891513168812
-4.55753135681152	-6.20127725601196	-10.3888521194458	-0.0301899742335081	0.0265212394297123	-0.0555080771446228
-4.56885766983032	-6.20196962356567	-10.3841171264648	-0.030360609292984	0.0264891106635332	-0.0557332560420036
-4.57180547714233	-6.20472860336304	-10.3946056365967	-0.0302692092955112	0.0264266394078732	-0.0560772120952606
-4.57276296615601	-6.2034125328064	-10.4016265869141	-0.0302874632179737	0.0263686310499907	-0.0563833229243755
-4.5840220451355	-6.21223735809326	-10.3946342468262	-0.0304081942886114	0.0263673420995474	-0.0565980784595013
-4.5864634513855	-6.20955944061279	-10.4177274703979	-0.0303028374910355	0.0263101104646921	-0.0570073947310448
-4.5897159576416	-6.20837211608887	-10.4148864746094	-0.0303968843072653	0.026305066421628	-0.057213693857193
-4.59718465805054	-6.20943784713745	-10.4189434051514	-0.0304561331868172	0.0263130273669958	-0.0575170777738094
-4.59651851654053	-6.20776987075806	-10.4255142211914	-0.0303933341056108	0.026259146630764	-0.05772715061903
-4.60183811187744	-6.2098536491394	-10.4236326217651	-0.0305833760648966	0.0262014865875244	-0.0579719990491867
-4.60809755325317	-6.21192216873169	-10.4231557846069	-0.0306463949382305	0.0263121966272593	-0.0582620166242123
-4.60822725296021	-6.20857906341553	-10.4283609390259	-0.0307048819959164	0.0263505280017853	-0.058318205177784
-4.61785268783569	-6.20923948287964	-10.4202737808228	-0.0308463089168072	0.0263769179582596	-0.0585684739053249
-4.6155834197998	-6.21105432510376	-10.4257440567017	-0.0308044124394655	0.0265735071152449	-0.0586659833788872
-4.61573266983032	-6.20563936233521	-10.4218311309814	-0.0309838801622391	0.0266354251652956	-0.0588453710079193
-4.61730909347534	-6.20909833908081	-10.4144906997681	-0.0311009474098682	0.0267043709754944	-0.0589487478137016
-4.61020278930664	-6.20320081710815	-10.4264287948608	-0.0310092642903328	0.0268118884414434	-0.0590462163090706
-4.61127710342407	-6.19632053375244	-10.4179248809814	-0.0311517547816038	0.0268227066844702	-0.0591041743755341
-4.61439943313599	-6.20038843154907	-10.42125415802	-0.0312773548066616	0.0268870461732149	-0.0592169240117073
-4.60780906677246	-6.19859075546265	-10.4330291748047	-0.0311957765370607	0.0270609520375729	-0.0592643879354
-4.60245227813721	-6.19080352783203	-10.428560256958	-0.0313259772956371	0.027035178616643	-0.0592002235352993
-4.60102844238281	-6.1942400932312	-10.4272994995117	-0.0314172618091106	0.027146939188242	-0.0593302249908447
-4.58743286132813	-6.18943023681641	-10.4330673217773	-0.0313889645040035	0.0273115932941437	-0.0592800155282021
-4.58947372436523	-6.18476676940918	-10.416033744812	-0.0315768606960773	0.0273871663957834	-0.0592720620334148
-4.584641456604	-6.1844801902771	-10.4114961624146	-0.0315783731639385	0.0275484230369329	-0.0592035762965679
-4.57416534423828	-6.17796182632446	-10.4265489578247	-0.0316818356513977	0.0276428889483213	-0.0591424331068993
-4.58016967773438	-6.17849063873291	-10.4085102081299	-0.0319757871329784	0.0278284773230553	-0.0590498298406601
-4.57034873962402	-6.17446327209473	-10.4096546173096	-0.0318585149943829	0.0279347505420446	-0.0590505488216877
-4.56565380096436	-6.16868829727173	-10.4002504348755	-0.0320698842406273	0.0280115194618702	-0.0589103996753693
-4.5675163269043	-6.17028665542603	-10.3896780014038	-0.0322163626551628	0.0282301772385836	-0.0588442273437977
-4.55625820159912	-6.15929555892944	-10.3990898132324	-0.0322472229599953	0.0283498540520668	-0.0587726533412933
-4.55548238754272	-6.15667486190796	-10.3885831832886	-0.0324831381440163	0.0283630155026913	-0.0587017461657524
-4.54958391189575	-6.15298938751221	-10.3821706771851	-0.032463900744915	0.0285860598087311	-0.0586095489561558
-4.54427719116211	-6.14516687393188	-10.3819122314453	-0.032621294260025	0.0285950265824795	-0.058514691889286
-4.54759645462036	-6.14805936813354	-10.3692817687988	-0.0329133309423923	0.0286585558205843	-0.0584540776908398
-4.53786373138428	-6.14256954193115	-10.3729000091553	-0.0329317338764668	0.028815982863307	-0.0584603734314442
-4.53927707672119	-6.13963317871094	-10.3579378128052	-0.0332537516951561	0.0289159622043371	-0.0583406426012516
-4.53870010375977	-6.14043617248535	-10.3586473464966	-0.0332741066813469	0.0290484521538019	-0.0582621656358242
-4.52883005142212	-6.132408618927	-10.3514804840088	-0.033381175249815	0.0290760733187199	-0.0582025870680809
-4.53269577026367	-6.13517284393311	-10.3337717056274	-0.0336268916726112	0.0291566122323275	-0.0581630058586597
-4.52687501907349	-6.12996959686279	-10.3394994735718	-0.0336146429181099	0.0293286833912134	-0.0581734925508499
-4.52458429336548	-6.12410926818848	-10.3315410614014	-0.0338323451578617	0.0292721055448055	-0.0580026395618916
-4.52647399902344	-6.12940502166748	-10.3290071487427	-0.0340626984834671	0.0294422060251236	-0.0579663030803204
-4.52085161209106	-6.11896705627441	-10.3298988342285	-0.0340229161083698	0.0293948575854301	-0.057922039180994
-4.52407550811768	-6.11985731124878	-10.3211507797241	-0.0342580005526543	0.0294625852257013	-0.0578192844986916
-4.51986455917358	-6.12108039855957	-10.3227605819702	-0.0342823714017868	0.029598668217659	-0.057744774967432
-4.51553058624268	-6.11497783660889	-10.3164653778076	-0.0343574173748493	0.0296602286398411	-0.0576002411544323
-4.51755380630493	-6.1136999130249	-10.3086462020874	-0.0345748215913773	0.0296930447220802	-0.05749337002635
-4.51251840591431	-6.11200904846191	-10.3135757446289	-0.0345523245632648	0.0297296829521656	-0.0574122853577137
-4.50828266143799	-6.10768222808838	-10.3052806854248	-0.0347616337239742	0.0296952240169048	-0.0573108568787575
-4.51252889633179	-6.10986185073853	-10.290807723999	-0.0349637120962143	0.0297199301421642	-0.0572496838867664
-4.50755786895752	-6.10948467254639	-10.2964811325073	-0.0350006781518459	0.0298405066132545	-0.0571508854627609
-4.50539493560791	-6.10455942153931	-10.2866706848145	-0.0352118834853172	0.0298040192574263	-0.0570503883063793
-4.51175451278687	-6.10828685760498	-10.2796564102173	-0.0353081412613392	0.0298303943127394	-0.0569386072456837
-4.50115489959717	-6.10392999649048	-10.2919797897339	-0.0352915786206722	0.0298393853008747	-0.0568523220717907
-4.50647449493408	-6.10363674163818	-10.2749042510986	-0.0355012975633144	0.0299285426735878	-0.0567549914121628
-4.50048065185547	-6.10057258605957	-10.2813673019409	-0.0354470461606979	0.0299525279551744	-0.0566470585763454
-4.49463796615601	-6.09647798538208	-10.2781848907471	-0.0356541872024536	0.0298210456967354	-0.0564989224076271
-4.49839639663696	-6.0970516204834	-10.2718801498413	-0.0357194393873215	0.0299108177423477	-0.056354958564043
-4.48907661437988	-6.09027528762817	-10.2758769989014	-0.0356490612030029	0.0298897996544838	-0.0562231130897999
-4.48873615264893	-6.09199857711792	-10.267783164978	-0.0358766615390778	0.0298019554466009	-0.0560736171901226
-4.48597145080566	-6.09145069122314	-10.2727470397949	-0.035834226757288	0.0298460070043802	-0.0558764524757862
-4.4833402633667	-6.08560037612915	-10.2697811126709	-0.0359514728188515	0.0298078767955303	-0.0556929148733616
-4.48731184005737	-6.08987665176392	-10.2633810043335	-0.0360669046640396	0.0298371836543083	-0.0555539205670357
-4.4763617515564	-6.08768367767334	-10.275242805481	-0.035988237708807	0.0297736711800098	-0.0554137118160725
-4.47849559783936	-6.08006000518799	-10.2537155151367	-0.0361704789102077	0.0298151224851608	-0.0551861189305782
-4.47878456115723	-6.08531284332275	-10.2582263946533	-0.0362417362630367	0.0298536717891693	-0.055160328745842
-4.46383380889893	-6.07456254959106	-10.2548036575317	-0.0362613387405872	0.0297334492206573	-0.0550110712647438
-4.47215032577515	-6.07852458953857	-10.2458410263062	-0.0365009047091007	0.0297636482864618	-0.054833672940731
-4.46569395065308	-6.07386875152588	-10.252007484436	-0.0364230498671532	0.0297504384070635	-0.0547826029360294
-4.46258878707886	-6.0731029510498	-10.2469787597656	-0.0365708656609058	0.0296738669276237	-0.0545708835124969
-4.46522665023804	-6.07585334777832	-10.2431573867798	-0.036621980369091	0.0297878682613373	-0.0545429177582264
-4.45550203323364	-6.06850385665894	-10.241644859314	-0.0366179309785366	0.0297278016805649	-0.0543092302978039
-4.45899152755737	-6.0715012550354	-10.2343711853027	-0.036842804402113	0.0297635868191719	-0.0542086213827133
-4.45477199554443	-6.06847524642944	-10.2366952896118	-0.0366809405386448	0.0296982619911432	-0.0541463568806648
-4.44501924514771	-6.05993175506592	-10.2383613586426	-0.0367164574563503	0.0296968314796686	-0.0539058111608028
-4.45005893707275	-6.0615873336792	-10.2363548278809	-0.0369117893278599	0.0296614971011877	-0.0538784675300121
-4.44385433197021	-6.05949735641479	-10.2333574295044	-0.0368415154516697	0.0296822767704725	-0.05373340472579
-4.44443511962891	-6.05790758132935	-10.2275829315186	-0.0369196720421314	0.029615119099617	-0.0535930544137955
-4.44593048095703	-6.05921459197998	-10.2198476791382	-0.0369867607951164	0.0296512823551893	-0.0534819252789021
-4.43517160415649	-6.05867004394531	-10.228874206543	-0.0368842072784901	0.0296944212168455	-0.0533241592347622
-4.43900156021118	-6.05451393127441	-10.223653793335	-0.0370569117367268	0.0296694561839104	-0.0531838648021221
-4.43662023544312	-6.057776927948	-10.2160873413086	-0.0369443520903587	0.0297047253698111	-0.0530682727694511
-4.4266209602356	-6.05354595184326	-10.2186374664307	-0.0370435938239098	0.0296577457338572	-0.052946288138628
-4.43356323242188	-6.05651998519897	-10.2007961273193	-0.0371683984994888	0.0296563319861889	-0.0527432672679424
-4.42433023452759	-6.05781507492065	-10.2101373672485	-0.0370447561144829	0.0296258553862572	-0.0526818819344044
-4.42425394058228	-6.05448627471924	-10.2011308670044	-0.0372265949845314	0.0295416805893183	-0.0525598227977753
-4.42978000640869	-6.0628662109375	-10.2028026580811	-0.0371936522424221	0.0297299809753895	-0.0523705929517746
-4.42369699478149	-6.05302715301514	-10.2130517959595	-0.0370072647929192	0.0296013820916414	-0.0523433946073055
-4.42592000961304	-6.0606951713562	-10.2000322341919	-0.0373033359646797	0.0295886117964983	-0.0521891005337238
-4.42658233642578	-6.06157541275024	-10.2037973403931	-0.0370694473385811	0.0295626949518919	-0.0521478317677975
-4.41968059539795	-6.0544261932373	-10.1984624862671	-0.0370348580181599	0.0294859688729048	-0.0519464164972305
-4.42432165145874	-6.06137037277222	-10.199875831604	-0.037148755043745	0.0293659511953592	-0.051917489618063
-4.41988468170166	-6.0623607635498	-10.2047214508057	-0.036991223692894	0.0293614082038403	-0.0518859028816223
-4.42531538009644	-6.06237697601318	-10.2005567550659	-0.0370632596313953	0.029255973175168	-0.0517295598983765
-4.42713069915771	-6.06703233718872	-10.1936645507813	-0.0370268821716309	0.0292261745780706	-0.0517497323453426
-4.42584419250488	-6.06993913650513	-10.1940126419067	-0.0369970723986626	0.0292101372033358	-0.0516897030174732
-4.42902755737305	-6.06938219070435	-10.1954460144043	-0.0370556712150574	0.0290925838053226	-0.0516885668039322
-4.43198490142822	-6.07413339614868	-10.1921634674072	-0.036927729845047	0.0291168428957462	-0.0516458414494991
-4.42700481414795	-6.07432413101196	-10.1998014450073	-0.0370300970971584	0.0289721731096506	-0.0515911765396595
-4.43654489517212	-6.07663345336914	-10.1855926513672	-0.0370993055403233	0.0289905350655317	-0.0515376031398773
-4.43145799636841	-6.07901000976563	-10.1952571868896	-0.0369861386716366	0.028880637139082	-0.0516223162412643
-4.43128538131714	-6.07845544815063	-10.1904287338257	-0.0370825938880444	0.0287594925612211	-0.0515635907649994
-4.44230699539185	-6.08568000793457	-10.1795406341553	-0.03713159263134	0.0287215076386929	-0.0514923222362995
-4.43768644332886	-6.08197641372681	-10.194037437439	-0.0370032452046871	0.0286074448376894	-0.0515845715999603
-4.43725299835205	-6.08616065979004	-10.1881628036499	-0.0371069125831127	0.028492946177721	-0.0514442883431911
-4.44294118881226	-6.08679914474487	-10.1885843276978	-0.0370866917073727	0.0284840874373913	-0.0514960624277592
-4.43531036376953	-6.08188152313232	-10.1871662139893	-0.0369822457432747	0.0282539203763008	-0.0514714419841766
-4.43701696395874	-6.08604145050049	-10.1851835250854	-0.0371308252215385	0.0281150601804256	-0.0514146387577057
-4.43866586685181	-6.08382415771484	-10.191743850708	-0.0370834395289421	0.0279611386358738	-0.0514592304825783
-4.43554210662842	-6.08431386947632	-10.19153881073	-0.0370617844164371	0.0278252381831408	-0.0514047630131245
-4.44178199768066	-6.08658742904663	-10.1870145797729	-0.0371737815439701	0.0276902392506599	-0.0513665899634361
-4.4392523765564	-6.08892583847046	-10.1889905929565	-0.0370838493108749	0.027684023603797	-0.0513493977487087
-4.43899345397949	-6.08224773406982	-10.1863164901733	-0.0371528677642345	0.0274880081415176	-0.0513570383191109
-4.44308185577393	-6.08829975128174	-10.1763248443604	-0.037285003811121	0.0274306908249855	-0.0514499321579933
-4.43389081954956	-6.08605575561523	-10.1781339645386	-0.0372263789176941	0.0272916983813047	-0.0513342767953873
-4.43873167037964	-6.08440399169922	-10.1695899963379	-0.0373633541166782	0.0271619278937578	-0.0512797683477402
-4.43742609024048	-6.08711910247803	-10.1707305908203	-0.0375183783471584	0.0270748008042574	-0.0512827783823013
-4.43383741378784	-6.08655643463135	-10.1716957092285	-0.0375129766762257	0.0269373301416636	-0.0512988641858101
-4.43899202346802	-6.09080123901367	-10.1558017730713	-0.0377215594053268	0.0268589742481709	-0.0511560700833797
-4.43299674987793	-6.08497142791748	-10.1579637527466	-0.037594597786665	0.0267225932329893	-0.0512611530721188
-4.43595886230469	-6.0835976600647	-10.1451654434204	-0.0378587320446968	0.0266195517033339	-0.0511308759450912
-4.43706846237183	-6.08745193481445	-10.1418209075928	-0.0378942862153053	0.0266006700694561	-0.0511102080345154
-4.42895650863647	-6.07771587371826	-10.1497774124146	-0.037938479334116	0.02649911865592	-0.0511025786399841
-4.43360567092896	-6.08348321914673	-10.1289882659912	-0.0382168106734753	0.0263693518936634	-0.0510367751121521
-4.42912006378174	-6.07818555831909	-10.1374063491821	-0.0381043553352356	0.0263375677168369	-0.0510599724948406
-4.42918825149536	-6.071129322052	-10.1298294067383	-0.0382892787456512	0.0260972734540701	-0.0509835295379162
-4.42966890335083	-6.0754246711731	-10.1215333938599	-0.0383825190365314	0.0260688830167055	-0.0509761609137058
-4.42341995239258	-6.07188892364502	-10.1248569488525	-0.0384742841124535	0.0258583333343267	-0.0509811714291573
-4.43492269515991	-6.07075023651123	-10.113712310791	-0.0385326594114304	0.0258373245596886	-0.0509431660175323
-4.42893695831299	-6.06603622436523	-10.1163892745972	-0.0385114885866642	0.0256050024181604	-0.0510213449597359
-4.43117141723633	-6.06177949905396	-10.1117029190063	-0.0387211069464684	0.0255252551287413	-0.0509630814194679
-4.43136882781982	-6.06415557861328	-10.1081705093384	-0.0387631356716156	0.0253782868385315	-0.0509189553558826
-4.42584753036499	-6.05850601196289	-10.1142473220825	-0.0386763028800488	0.0252871885895729	-0.0509449616074562
-4.43086910247803	-6.05728960037231	-10.1060791015625	-0.0388727821409702	0.025067875161767	-0.0508849024772644
-4.43104124069214	-6.05857276916504	-10.1065292358398	-0.0388419516384602	0.0249184351414442	-0.0508798360824585
-4.42661762237549	-6.05282020568848	-10.1066207885742	-0.0388471186161041	0.0247176010161638	-0.0507971197366714
-4.43348026275635	-6.05684471130371	-10.1037397384644	-0.0389930345118046	0.0246147401630878	-0.0507646761834621
-4.43471908569336	-6.05619812011719	-10.1054611206055	-0.0389827787876129	0.0246076881885529	-0.0507693104445934
-4.43535184860229	-6.05011367797852	-10.101354598999	-0.0388931818306446	0.0244565512984991	-0.0507452711462975
-4.43841743469238	-6.05895280838013	-10.0917692184448	-0.0391188077628613	0.0243035648018122	-0.0507274977862835
-4.43296957015991	-6.0550708770752	-10.0924654006958	-0.0389409251511097	0.024244163185358	-0.0506963953375816
-4.43385982513428	-6.05154180526733	-10.0917415618896	-0.0390354320406914	0.0240756161510944	-0.0506317093968391
-4.44153928756714	-6.05710411071777	-10.0780229568481	-0.0391531921923161	0.0239437054842711	-0.0506648533046246
-4.43590688705444	-6.05618715286255	-10.0889043807983	-0.0390224307775497	0.023947075009346	-0.0506477281451225
-4.43530893325806	-6.05519437789917	-10.0828609466553	-0.0391276329755783	0.0236354321241379	-0.0506108924746513
-4.44271469116211	-6.06003189086914	-10.0752620697021	-0.0391572490334511	0.0236174594610929	-0.050690732896328
-4.43456697463989	-6.05681133270264	-10.0811262130737	-0.0390175208449364	0.0235172249376774	-0.050685103982687
-4.43468999862671	-6.05703496932983	-10.0696048736572	-0.0391692481935024	0.0232964083552361	-0.0506167337298393
-4.43875885009766	-6.06023025512695	-10.0635814666748	-0.03913913667202	0.0232569109648466	-0.0506544783711433
-4.43204593658447	-6.05460739135742	-10.0699806213379	-0.0391160249710083	0.0230904296040535	-0.0506156533956528
-4.44017267227173	-6.0572304725647	-10.059624671936	-0.0392167195677757	0.0229452550411224	-0.0505512356758118
-4.44016599655151	-6.05608129501343	-10.0559740066528	-0.0391394086182117	0.0227593630552292	-0.0506142117083073
-4.4347825050354	-6.05583524703979	-10.0543775558472	-0.0392455868422985	0.0226092673838139	-0.0505240857601166
-4.44466924667358	-6.05721998214722	-10.0465927124023	-0.0393156632781029	0.0225091204047203	-0.0506195910274982
-4.43986845016479	-6.05446434020996	-10.0442476272583	-0.0392315089702606	0.0223385374993086	-0.0506222508847713
-4.43688869476318	-6.04943370819092	-10.0398120880127	-0.0393651574850082	0.022079898044467	-0.0506191626191139
-4.44457149505615	-6.05375480651855	-10.0230398178101	-0.0395013503730297	0.0220777709037066	-0.0506194829940796
-4.44055414199829	-6.04996299743652	-10.0329647064209	-0.0394072197377682	0.0217914264649153	-0.0506526678800583
-4.44204711914063	-6.04962778091431	-10.0159530639648	-0.0396532751619816	0.0215091221034527	-0.0507041178643703
-4.44947195053101	-6.04944944381714	-10.0159425735474	-0.0396517179906368	0.0214305762201548	-0.0507634729146957
-4.44161415100098	-6.04522466659546	-10.0090599060059	-0.0396574065089226	0.0211411491036415	-0.0507204644382
-4.45020151138306	-6.04710102081299	-9.99784374237061	-0.0399199016392231	0.0210809651762247	-0.050770428031683
-4.44875431060791	-6.04287815093994	-9.99676132202148	-0.0399357602000237	0.0208374559879303	-0.0508309043943882
-4.4450888633728	-6.03918552398682	-9.98911952972412	-0.0399885475635529	0.0205993093550205	-0.0507880188524723
-4.45018768310547	-6.03967952728271	-9.98193359375	-0.0402073785662651	0.0203716065734625	-0.0508677214384079
-4.45704650878906	-6.04256629943848	-9.97988414764404	-0.0402379110455513	0.0202960874885321	-0.0508963726460934
-4.45343351364136	-6.03656148910522	-9.97685527801514	-0.0403104834258556	0.0198755823075771	-0.0509040653705597
-4.4598593711853	-6.03946495056152	-9.96245288848877	-0.040548887103796	0.0197919420897961	-0.0509419515728951
-4.45516729354858	-6.03918361663818	-9.97101879119873	-0.0405088104307652	0.0196118745952845	-0.0510087236762047
-4.45702075958252	-6.03246212005615	-9.94954872131348	-0.0406922437250614	0.0193788465112448	-0.0509670823812485
-4.46130609512329	-6.03720617294312	-9.94822597503662	-0.0409073047339916	0.0192183572798967	-0.0510041303932667
-4.45387887954712	-6.03055763244629	-9.94572162628174	-0.0409002937376499	0.0189897306263447	-0.0510112084448338
-4.46114253997803	-6.02734565734863	-9.93111991882324	-0.0411309041082859	0.0187890827655792	-0.0509620830416679
-4.45944023132324	-6.02715682983398	-9.92786121368408	-0.0411871857941151	0.0184987708926201	-0.0510682240128517
-4.45964956283569	-6.02677297592163	-9.92100811004639	-0.0413182750344276	0.0184491295367479	-0.0509716272354126
-4.46754884719849	-6.02642440795898	-9.90482616424561	-0.0414765849709511	0.0182568822056055	-0.0510261878371239
-4.46096849441528	-6.022780418396	-9.90141773223877	-0.0415138304233551	0.0180870499461889	-0.0510855242609978
-4.46090841293335	-6.01978254318237	-9.90292644500732	-0.0416508764028549	0.0179275833070278	-0.0509517192840576
-4.46871995925903	-6.01754140853882	-9.88729858398438	-0.0417379327118397	0.0177188403904438	-0.0510279349982738
-4.46148872375488	-6.01507663726807	-9.88683891296387	-0.0417359098792076	0.0175677910447121	-0.0510350167751312
-4.46549606323242	-6.01130485534668	-9.88074588775635	-0.0418981984257698	0.0173880849033594	-0.0510305501520634
-4.47079706192017	-6.01820182800293	-9.86691474914551	-0.0420575477182865	0.0172707736492157	-0.0509963743388653
-4.46492195129395	-6.01329326629639	-9.86941146850586	-0.0419347882270813	0.0170909855514765	-0.0510377138853073
-4.46299028396606	-6.0148024559021	-9.86291408538818	-0.0421956516802311	0.0169606301933527	-0.0509638413786888
-4.46885919570923	-6.01344347000122	-9.85449314117432	-0.0422368571162224	0.0168750528246164	-0.0509638339281082
-4.46102094650269	-6.0101146697998	-9.84465503692627	-0.0421942174434662	0.0167645607143641	-0.050959624350071
-4.46503877639771	-6.00995111465454	-9.84749031066895	-0.0423820838332176	0.0165644995868206	-0.0509726889431477
-4.46747303009033	-6.01139116287231	-9.83331871032715	-0.0424130782485008	0.0164947509765625	-0.0509909950196743
-4.46454811096191	-6.00933980941772	-9.83802223205566	-0.0424259267747402	0.0163477566093206	-0.0509139336645603
-4.46948575973511	-6.00861406326294	-9.82979774475098	-0.0425897352397442	0.0161842219531536	-0.0509718172252178
-4.4691424369812	-6.01032781600952	-9.83085632324219	-0.0426017791032791	0.0161110069602728	-0.050980519503355
-4.46334743499756	-6.00446653366089	-9.83006191253662	-0.0425051972270012	0.0160790998488665	-0.0509834215044975
-4.46456050872803	-6.00274324417114	-9.81856918334961	-0.0427225641906261	0.0158811248838902	-0.0509699508547783
-4.4682183265686	-6.00614547729492	-9.81762599945068	-0.042787928134203	0.0157947577536106	-0.0510214455425739
-4.46179485321045	-5.99911451339722	-9.8205099105835	-0.0427273288369179	0.0156731083989143	-0.0510438680648804
-4.46561241149902	-6.00147008895874	-9.80454063415527	-0.0429509580135345	0.0155723914504051	-0.0509786456823349
-4.47043371200562	-6.00290298461914	-9.8106746673584	-0.0429848320782185	0.0156541038304567	-0.0510301999747753
-4.46660661697388	-5.99561405181885	-9.80680084228516	-0.0429763048887253	0.0155247515067458	-0.0510138720273972
-4.465256690979	-5.99615573883057	-9.8018741607666	-0.0432380884885788	0.0154004851356149	-0.0509921796619892
-4.4687294960022	-5.99578285217285	-9.79305458068848	-0.0432438962161541	0.0154184428974986	-0.0509935542941093
-4.46170043945313	-5.98971557617188	-9.7922945022583	-0.0432008504867554	0.0152551317587495	-0.0510252937674522
-4.46399164199829	-5.98891639709473	-9.77919673919678	-0.0434413477778435	0.0151235498487949	-0.0509770140051842
-4.47141933441162	-5.99192953109741	-9.77688026428223	-0.0435194969177246	0.0152209140360355	-0.0510278940200806
-4.46308040618896	-5.9818377494812	-9.77672576904297	-0.0434487536549568	0.0151246441528201	-0.0509495586156845
-4.46183204650879	-5.98322868347168	-9.76284027099609	-0.0437126159667969	0.015015578828752	-0.0509668923914433
-4.46437788009644	-5.9800763130188	-9.76193523406982	-0.0437399744987488	0.0150438193231821	-0.0509341768920422
-4.45991706848145	-5.97497367858887	-9.7700252532959	-0.043728232383728	0.0149127067998052	-0.0509242564439774
-4.46471691131592	-5.97516441345215	-9.75735187530518	-0.0438812486827374	0.0147691639140248	-0.050853930413723
-4.46830224990845	-5.97720670700073	-9.75105381011963	-0.043885100632906	0.0148137239739299	-0.0508558750152588
-4.4609432220459	-5.97012186050415	-9.74991321563721	-0.0438000969588757	0.0146615421399474	-0.0508793592453003
-4.46797513961792	-5.97465419769287	-9.74555015563965	-0.0441084951162338	0.0147310579195619	-0.0508338995277882
-4.47114276885986	-5.97149896621704	-9.73806285858154	-0.0439676530659199	0.0146401524543762	-0.0508866906166077
-4.46706295013428	-5.96834468841553	-9.73983573913574	-0.0439911596477032	0.0145678445696831	-0.0508516989648342
-4.4748067855835	-5.97202444076538	-9.72693157196045	-0.0442329049110413	0.0144323250278831	-0.0509109646081924
-4.47627258300781	-5.97297430038452	-9.72645282745361	-0.0442290380597115	0.0145327411592007	-0.0509113036096096
-4.47659254074097	-5.97129821777344	-9.72309970855713	-0.0442490167915821	0.0143433231860399	-0.0509338155388832
-4.48386335372925	-5.97664594650269	-9.70454502105713	-0.0444888137280941	0.0143444426357746	-0.0509595312178135
-4.48055219650269	-5.97545433044434	-9.71739768981934	-0.0443831905722618	0.0143241370096803	-0.0510135106742382
-4.48395729064941	-5.97207021713257	-9.70707225799561	-0.0444906465709209	0.0142209501937032	-0.0510181933641434
-4.49005794525146	-5.97846651077271	-9.70991802215576	-0.0446027331054211	0.0142217418178916	-0.0511329248547554
-4.48462343215942	-5.97218656539917	-9.71336555480957	-0.0444669984281063	0.0140989338979125	-0.051234133541584
-4.49280071258545	-5.97620105743408	-9.70891094207764	-0.0446976087987423	0.0139812454581261	-0.0512111783027649
-4.49494361877441	-5.97605466842651	-9.71517467498779	-0.0446067228913307	0.0137783633545041	-0.0513591691851616
-4.49331855773926	-5.97729873657227	-9.71897888183594	-0.0446323715150356	0.0137805603444576	-0.0513393171131611
-4.49800968170166	-5.97168445587158	-9.72223567962646	-0.0445869714021683	0.013623689301312	-0.0514667294919491
-4.50013017654419	-5.97388029098511	-9.71636390686035	-0.0446462221443653	0.0135325072333217	-0.0514725185930729
-4.49182510375977	-5.96945333480835	-9.72812652587891	-0.0445359721779823	0.0132954325526953	-0.0515450648963451
-4.50206327438354	-5.96842908859253	-9.71826362609863	-0.0447145663201809	0.0132327592000365	-0.0515704862773418
-4.50146389007568	-5.96906280517578	-9.73040390014648	-0.0445686541497707	0.0130750546231866	-0.0517469942569733
-4.50014734268188	-5.96544408798218	-9.73213863372803	-0.0445793606340885	0.0130341062322259	-0.0517020598053932
-4.50856304168701	-5.97016286849976	-9.722580909729	-0.04460683837533	0.0129075590521097	-0.0517464056611061
-4.50828838348389	-5.96752071380615	-9.73618030548096	-0.0444430708885193	0.0128397615626454	-0.0518512651324272
-4.50731420516968	-5.96777200698853	-9.73593997955322	-0.0444719903171062	0.0128055587410927	-0.0518378429114819
-4.51005935668945	-5.96864080429077	-9.73553943634033	-0.0444442741572857	0.0126877883449197	-0.0518651008605957
-4.50922679901123	-5.96775484085083	-9.74213218688965	-0.0442772880196571	0.0125904222950339	-0.0518540740013123
-4.50962114334106	-5.9700779914856	-9.74525165557861	-0.0443101115524769	0.012353022582829	-0.0519786402583122
-4.51641321182251	-5.97305917739868	-9.7373104095459	-0.0442936569452286	0.0123755289241672	-0.0520675033330917
-4.51593542098999	-5.97229862213135	-9.74886798858643	-0.044142622500658	0.0122712552547455	-0.0521062798798084
-4.5209903717041	-5.97285842895508	-9.74751091003418	-0.044192299246788	0.012259041890502	-0.052143432199955
-4.52390098571777	-5.97818517684937	-9.7537260055542	-0.0441069714725018	0.0122011629864573	-0.0521926544606686
-4.52211046218872	-5.97529268264771	-9.75897693634033	-0.0439155623316765	0.0122024845331907	-0.0522643812000752
-4.52312421798706	-5.97673606872559	-9.75799655914307	-0.0440345741808414	0.0120461247861385	-0.0522559471428394
-4.53190612792969	-5.98182535171509	-9.75819778442383	-0.0439584627747536	0.012059192173183	-0.0523633137345314
-4.52968788146973	-5.98290300369263	-9.76569557189941	-0.0437974892556667	0.0120085589587688	-0.0524142682552338
-4.53069019317627	-5.98433208465576	-9.77194690704346	-0.0438073389232159	0.011900594457984	-0.0524742528796196
-4.53802490234375	-5.98935222625732	-9.7659854888916	-0.0438375361263752	0.0118797840550542	-0.0524961426854134
-4.53794193267822	-5.98676347732544	-9.77828502655029	-0.0436749197542667	0.0119277723133564	-0.052607960999012
-4.53620767593384	-5.98753261566162	-9.78088474273682	-0.0436396785080433	0.0118702398613095	-0.0525926761329174
-4.54747343063354	-5.99464511871338	-9.77916049957275	-0.043655626475811	0.0118988156318665	-0.0526511669158936
-4.54504871368408	-5.99262619018555	-9.78831195831299	-0.0434114038944244	0.0119107030332088	-0.0527326241135597
-4.54512739181519	-5.99549770355225	-9.7853832244873	-0.0435547791421413	0.0118482448160648	-0.0527459792792797
-4.55337333679199	-5.99871206283569	-9.78776168823242	-0.0435023307800293	0.0118675241246819	-0.0528687760233879
-4.5494909286499	-5.99499034881592	-9.79752635955811	-0.0432834252715111	0.0119611760601401	-0.0529176332056522
-4.55417966842651	-5.99722242355347	-9.79589557647705	-0.0434434600174427	0.0119609422981739	-0.0530049279332161
-4.55436754226685	-5.99848556518555	-9.80078029632568	-0.0432990975677967	0.0120753087103367	-0.0530835054814816
-4.55206775665283	-5.99301338195801	-9.80782222747803	-0.0432634986937046	0.0119850663468242	-0.0530997440218925
-4.55749893188477	-5.99451684951782	-9.80147552490234	-0.0434190407395363	0.0119647486135364	-0.0531712509691715
-4.55353260040283	-5.99371576309204	-9.80990219116211	-0.0432257652282715	0.0121049396693707	-0.0532404407858849
-4.55430603027344	-5.98973608016968	-9.80810260772705	-0.0433495230972767	0.0120647810399532	-0.0532022267580032
-4.56244564056396	-5.99068164825439	-9.80497550964355	-0.0432459302246571	0.0121848415583372	-0.0533168762922287
-4.55129289627075	-5.98752307891846	-9.82599544525146	-0.0431450977921486	0.0122119402512908	-0.0532966032624245
-4.55425930023193	-5.98495721817017	-9.82061100006104	-0.0432212091982365	0.0121853901073337	-0.0533133633434772
-4.55391263961792	-5.98560476303101	-9.82680892944336	-0.0430524237453938	0.0123118963092566	-0.0533868335187435
-4.54715538024902	-5.98012781143188	-9.84003734588623	-0.0429183132946491	0.0122122699394822	-0.0534410364925861
-4.55553197860718	-5.9810528755188	-9.83940029144287	-0.0429666787385941	0.0124058574438095	-0.0534409806132317
-4.55262804031372	-5.97808122634888	-9.85169696807861	-0.0427361279726028	0.0123789720237255	-0.0536274388432503
-4.5530834197998	-5.98358488082886	-9.85585689544678	-0.0426902584731579	0.0124867567792535	-0.0535987317562103
-4.56278800964355	-5.98463535308838	-9.86060428619385	-0.042690709233284	0.0126421228051186	-0.0537759102880955
-4.55891132354736	-5.98600721359253	-9.86508560180664	-0.0425126627087593	0.0128407217562199	-0.0538217276334763
-4.55494022369385	-5.98710012435913	-9.87652015686035	-0.0424520261585712	0.0129266576841474	-0.0540097765624523
-4.56823015213013	-5.99260425567627	-9.86601161956787	-0.0425642877817154	0.0131694516167045	-0.0541561432182789
-4.56305265426636	-5.9935154914856	-9.88398456573486	-0.0424491241574287	0.0133299184963107	-0.0543979741632938
-4.5647554397583	-5.99390077590942	-9.87835121154785	-0.0424742996692657	0.0134883997961879	-0.0545769147574902
-4.57661581039429	-6.00331735610962	-9.88544750213623	-0.0425086095929146	0.0138232316821814	-0.0547705702483654
-4.57089376449585	-5.9949631690979	-9.89203929901123	-0.0423033274710178	0.0139846997335553	-0.0549518428742886
-4.56879758834839	-6.00016784667969	-9.89943790435791	-0.0424653701484203	0.0141124539077282	-0.0550601482391357
-4.57236242294312	-5.99640464782715	-9.89521408081055	-0.0424069091677666	0.0143734002485871	-0.0552585944533348
-4.56273031234741	-5.99418926239014	-9.90565013885498	-0.0423096232116222	0.0145299145951867	-0.0553806945681572
-4.56278705596924	-5.9933762550354	-9.91019725799561	-0.0424597822129726	0.0146883120760322	-0.0555399507284164
-4.56523036956787	-5.99533176422119	-9.90592575073242	-0.0424138754606247	0.0149484556168318	-0.0556066296994686
-4.55745792388916	-5.98899221420288	-9.93130016326904	-0.0422566346824169	0.0150930751115084	-0.0557881705462933
-4.55617141723633	-5.98828506469727	-9.92119979858398	-0.0424267500638962	0.0153318298980594	-0.0558803081512451
-4.55408811569214	-5.98659944534302	-9.92499256134033	-0.0424489676952362	0.0156229445710778	-0.05601492151618
-4.5456862449646	-5.97906160354614	-9.92883586883545	-0.0423564240336418	0.0158826485276222	-0.056125570088625
-4.54358100891113	-5.9781608581543	-9.93061637878418	-0.042528610676527	0.0160517077893019	-0.0562871471047401
-4.54503631591797	-5.97617483139038	-9.92941761016846	-0.0425611138343811	0.0165022294968367	-0.0564305819571018
-4.53510665893555	-5.97311639785767	-9.94210529327393	-0.0423959456384182	0.0167156811803579	-0.0565894022583961
-4.53421926498413	-5.96952152252197	-9.93251991271973	-0.0425290055572987	0.0169784184545279	-0.0566924884915352
-4.53057050704956	-5.97145509719849	-9.94509220123291	-0.0424750000238419	0.0174012016505003	-0.0568337626755238
-4.51943731307983	-5.9593358039856	-9.95496082305908	-0.0424376092851162	0.0176512971520424	-0.0569139160215855
-4.51783752441406	-5.95768213272095	-9.94336795806885	-0.0426523722708225	0.017979396507144	-0.0570358969271183
-4.51034069061279	-5.95129585266113	-9.9542760848999	-0.0424009226262569	0.0183041263371706	-0.0570772141218185
-4.50011873245239	-5.94292211532593	-9.95936584472656	-0.0423804000020027	0.018519189208746	-0.0571694895625114
-4.49817419052124	-5.9405403137207	-9.95363140106201	-0.0424873009324074	0.0188327562063932	-0.057267140597105
-4.4950966835022	-5.93926525115967	-9.95525550842285	-0.0424271374940872	0.0192180015146732	-0.0573311150074005
-4.48213768005371	-5.92838907241821	-9.96561431884766	-0.0423363074660301	0.0194525420665741	-0.0574188083410263
-4.48080110549927	-5.92540645599365	-9.96512031555176	-0.0425551608204842	0.0197451990097761	-0.0575023926794529
-4.47842502593994	-5.92110872268677	-9.97143077850342	-0.0424012057483196	0.0200117286294699	-0.0576040893793106
-4.4692006111145	-5.91172981262207	-9.97930431365967	-0.0423990525305271	0.0202156193554401	-0.0577053315937519
-4.46885633468628	-5.91063928604126	-9.96817684173584	-0.0425245240330696	0.0205139704048634	-0.0578148327767849
-4.4664363861084	-5.90799617767334	-9.97599411010742	-0.04239896312356	0.0208668746054173	-0.0579783730208874
-4.45691108703613	-5.89718294143677	-9.9729061126709	-0.0423827320337296	0.0210695751011372	-0.0580065697431564
-4.45921325683594	-5.89812326431274	-9.97901630401611	-0.0425479039549828	0.0213219653815031	-0.058120496571064
-4.45114517211914	-5.88947534561157	-9.98898315429688	-0.0423216037452221	0.0216567292809486	-0.0582445450127125
-4.44611978530884	-5.88354063034058	-9.98782539367676	-0.042411882430315	0.0218022111803293	-0.0582881569862366
-4.44711303710938	-5.88296890258789	-9.984694480896	-0.0424599684774876	0.0220573022961617	-0.0584243461489677
-4.44345426559448	-5.87765312194824	-9.98530387878418	-0.0423234105110168	0.0223941653966904	-0.0585800036787987
-4.43789958953857	-5.87090826034546	-9.98097133636475	-0.0422811917960644	0.0225656758993864	-0.05854756757617
-4.43927049636841	-5.86960411071777	-9.97516822814941	-0.0423923283815384	0.0228669736534357	-0.0586437396705151
-4.4326868057251	-5.86741352081299	-9.99357318878174	-0.0421638190746307	0.0231925062835217	-0.0587759278714657
-4.42777013778687	-5.85912370681763	-9.98312187194824	-0.0422075502574444	0.0234141387045383	-0.0586934797465801
-4.4281120300293	-5.85736083984375	-9.98427391052246	-0.0422889217734337	0.0236579477787018	-0.0588291473686695
-4.42371559143066	-5.85709810256958	-9.98934268951416	-0.0420972853899002	0.0240630377084017	-0.0588222667574883
-4.4201865196228	-5.85238313674927	-9.98826026916504	-0.0420011095702648	0.0241970308125019	-0.0588313452899456
-4.4222412109375	-5.85510110855103	-9.97657299041748	-0.0420454442501068	0.0245375446975231	-0.0588655509054661
-4.41563653945923	-5.8544750213623	-9.9911937713623	-0.0418985299766064	0.0248689670115709	-0.0589588470757008
-4.4111385345459	-5.84660005569458	-9.9794979095459	-0.0418710447847843	0.025080744177103	-0.0588685311377048
-4.41242599487305	-5.85223054885864	-9.97251987457275	-0.041925348341465	0.025378230959177	-0.0589373745024204
-4.40657138824463	-5.84844827651978	-9.97667217254639	-0.0418062880635262	0.0256538279354572	-0.0590172186493874
-4.40350294113159	-5.84935998916626	-9.9753942489624	-0.0418119616806507	0.0259332973510027	-0.0590460412204266
-4.4085259437561	-5.84999942779541	-9.96008205413818	-0.0419195964932442	0.0261960159987211	-0.0591260157525539
-4.40687942504883	-5.85416841506958	-9.97125720977783	-0.0418403148651123	0.0266615152359009	-0.0592195466160774
-4.39674377441406	-5.84387826919556	-9.95566368103027	-0.0417386665940285	0.0267931241542101	-0.0592726431787014
-4.39773082733154	-5.84938812255859	-9.94770050048828	-0.0419908948242664	0.0270953197032213	-0.0593695938587189
-4.39768362045288	-5.84554624557495	-9.94744300842285	-0.0418935269117355	0.0274188090115786	-0.0594318732619286
-4.39220237731934	-5.84353733062744	-9.95361137390137	-0.0420241057872772	0.0276642553508282	-0.059439655393362
-4.39647626876831	-5.8407187461853	-9.9340295791626	-0.0421739742159843	0.0279068946838379	-0.0594951882958412
-4.39189577102661	-5.84482765197754	-9.93482303619385	-0.0421891883015633	0.0282701347023249	-0.0595165528357029
-4.3828182220459	-5.83174085617065	-9.930908203125	-0.0421540476381779	0.0284614376723766	-0.0595263056457043
-4.38473987579346	-5.83430337905884	-9.9158878326416	-0.04249532148242	0.0287197809666395	-0.0594782307744026
-4.38003063201904	-5.82662391662598	-9.91154003143311	-0.0425003506243229	0.0289856605231762	-0.0594763942062855
-4.36975479125977	-5.81825304031372	-9.90713500976563	-0.0426135286688805	0.029233742505312	-0.059429157525301
-4.36933183670044	-5.81377172470093	-9.89089870452881	-0.0428342334926128	0.0293733160942793	-0.0593808926641941
-4.37024116516113	-5.8144965171814	-9.88461494445801	-0.0430053435266018	0.0297765415161848	-0.0593443214893341
-4.35968399047852	-5.80475187301636	-9.88821125030518	-0.0430376715958118	0.0300145521759987	-0.0592854432761669
-4.35260581970215	-5.79893636703491	-9.87488460540771	-0.0434302128851414	0.0300972294062376	-0.0591864585876465
-4.35458707809448	-5.79601573944092	-9.86664581298828	-0.0434615276753902	0.0304317660629749	-0.0591509416699409
-4.3444619178772	-5.78573894500732	-9.86664295196533	-0.0435329526662827	0.0305611472576857	-0.0591318868100643
-4.34210824966431	-5.78138875961304	-9.85538864135742	-0.0438102968037128	0.0308076459914446	-0.0589968413114548
-4.34134531021118	-5.77858352661133	-9.84355449676514	-0.0439284965395927	0.0310372840613127	-0.05901038646698
-4.33134269714355	-5.76793479919434	-9.84278583526611	-0.0439283475279808	0.0313607305288315	-0.0588663592934608
-4.31953620910645	-5.76020383834839	-9.8382396697998	-0.0441626198589802	0.0314007513225079	-0.0587514601647854
-4.32053470611572	-5.75621652603149	-9.82076644897461	-0.0443589501082897	0.0317564122378826	-0.0586080700159073
-4.30884075164795	-5.75185585021973	-9.81937217712402	-0.0443623885512352	0.0318913124501705	-0.0585218220949173
-4.30128812789917	-5.74661827087402	-9.81584548950195	-0.0445940233767033	0.0321502983570099	-0.0583082400262356
-4.29963254928589	-5.74331521987915	-9.80294895172119	-0.0447365529835224	0.0324112363159657	-0.0581613518297672
-4.28904056549072	-5.73736381530762	-9.79325294494629	-0.0447437800467014	0.0327352844178677	-0.0579573586583138
-4.27435159683228	-5.72866535186768	-9.7941427230835	-0.0448336526751518	0.0328225642442703	-0.0577746368944645
-4.27354764938354	-5.72547006607056	-9.77177715301514	-0.0450729019939899	0.0330477170646191	-0.0574844367802143
-4.27013158798218	-5.72040462493896	-9.76742267608643	-0.0451206751167774	0.0332228727638721	-0.0573739185929298
-4.25924491882324	-5.71973896026611	-9.77285575866699	-0.0452072620391846	0.0334814190864563	-0.0570674948394299
-4.2488808631897	-5.70667123794556	-9.76221179962158	-0.0452469065785408	0.0335716977715492	-0.0568518191576004
-4.24627590179443	-5.71005058288574	-9.75100135803223	-0.0454069934785366	0.0337872095406055	-0.0566024109721184
-4.23692464828491	-5.70202684402466	-9.75449657440186	-0.045380026102066	0.0339693650603294	-0.0564518831670284
-4.23050165176392	-5.69857549667358	-9.75297164916992	-0.0454669073224068	0.0340539440512657	-0.0562122315168381
-4.2264199256897	-5.69647312164307	-9.74031352996826	-0.0455236099660397	0.0341155417263508	-0.0559873804450035
-4.22099828720093	-5.70050477981567	-9.73748111724854	-0.0457074865698814	0.0344092324376106	-0.0557702966034412
-4.21264505386353	-5.69264078140259	-9.73846530914307	-0.0456015095114708	0.0345635861158371	-0.0556205362081528
-4.20740652084351	-5.68986892700195	-9.72887134552002	-0.0457699298858643	0.03456025198102	-0.0553242415189743
-4.2100830078125	-5.68905115127563	-9.72344970703125	-0.0458537228405476	0.0347936525940895	-0.0552052818238735
-4.19901514053345	-5.6865701675415	-9.71580028533936	-0.0457438565790653	0.0348295420408249	-0.0550198554992676
-4.19672775268555	-5.68540048599243	-9.71481132507324	-0.0458815135061741	0.0349644981324673	-0.0548158027231693
-4.19719648361206	-5.68526744842529	-9.70484256744385	-0.0460201054811478	0.0349941961467266	-0.0546459332108498
-4.19200944900513	-5.6821870803833	-9.71078968048096	-0.0459203124046326	0.0351671949028969	-0.054466724395752
-4.18700647354126	-5.67596626281738	-9.70114040374756	-0.0460244156420231	0.0351752936840057	-0.0542094334959984
-4.19019937515259	-5.67961692810059	-9.69175148010254	-0.0461038053035736	0.0352917425334454	-0.0540461540222168
-4.18424034118652	-5.67864274978638	-9.6969051361084	-0.0459878295660019	0.0353458784520626	-0.0539099462330341
-4.17755794525146	-5.67878437042236	-9.69509506225586	-0.0460507273674011	0.0353313274681568	-0.0536297746002674
-4.18282318115234	-5.67703533172607	-9.67868232727051	-0.0461476668715477	0.0353458486497402	-0.053439661860466
-4.17929172515869	-5.67848491668701	-9.6823091506958	-0.0460834205150604	0.0354739166796207	-0.0532164573669434
-4.16854572296143	-5.67344284057617	-9.68527507781982	-0.0460710301995277	0.035412959754467	-0.0529858246445656
-4.1759819984436	-5.67753267288208	-9.66984462738037	-0.0462351106107235	0.0354635715484619	-0.0527132898569107
-4.17390632629395	-5.67519617080688	-9.67098426818848	-0.0460903570055962	0.0353265963494778	-0.0525938980281353
-4.16894340515137	-5.67679643630981	-9.67237758636475	-0.0459992624819279	0.0354284048080444	-0.0522594787180424
-4.17232799530029	-5.6774525642395	-9.66475677490234	-0.0460541397333145	0.0353236347436905	-0.0520529076457024
-4.17125272750854	-5.6790189743042	-9.66717910766602	-0.0458241701126099	0.0353992208838463	-0.0518008582293987
-4.16355228424072	-5.67895555496216	-9.66810417175293	-0.0457944050431252	0.0352818556129932	-0.0515621937811375
-4.17091083526611	-5.67982149124146	-9.66427612304688	-0.045759804546833	0.0351934358477592	-0.0512964278459549
-4.16602420806885	-5.68410778045654	-9.6786642074585	-0.0455367788672447	0.035107895731926	-0.0511801801621914
-4.16246366500854	-5.68569707870483	-9.66918659210205	-0.045525923371315	0.0349416770040989	-0.0509090460836887
-4.17178058624268	-5.69528198242188	-9.67403507232666	-0.04546307772398	0.0349892787635326	-0.0507120750844479
-4.16578388214111	-5.6888165473938	-9.68092727661133	-0.0451078303158283	0.0348542928695679	-0.0504986271262169
-4.16365575790405	-5.69659042358398	-9.67697715759277	-0.0452126711606979	0.0347461886703968	-0.0502201020717621
-4.16689300537109	-5.70273447036743	-9.68170642852783	-0.0450324453413486	0.0346599332988262	-0.0500527285039425
-4.160719871521	-5.70002794265747	-9.68417739868164	-0.0449113845825195	0.0345898419618607	-0.0497764684259892
-4.16409778594971	-5.70805692672729	-9.6779899597168	-0.0449146740138531	0.0344343148171902	-0.0495796389877796
-4.16380453109741	-5.71293926239014	-9.68057537078857	-0.0446862615644932	0.0343872085213661	-0.0493248403072357
-4.16261720657349	-5.71385145187378	-9.68807983398438	-0.04462805762887	0.0342367067933083	-0.0491049289703369
-4.16890335083008	-5.7152419090271	-9.67295551300049	-0.0446338094770908	0.0341243781149387	-0.0488932840526104
-4.16740083694458	-5.72120189666748	-9.68474292755127	-0.0444426722824574	0.0341162644326687	-0.0486737973988056
-4.16230297088623	-5.71997833251953	-9.67782592773438	-0.0443496517837048	0.0338621586561203	-0.0484429821372032
-4.16520929336548	-5.72615385055542	-9.67497730255127	-0.0443585366010666	0.0338187925517559	-0.0481662973761559
-4.16197919845581	-5.72387504577637	-9.690260887146	-0.0441195257008076	0.0336899086833	-0.0479910671710968
-4.16471242904663	-5.72668743133545	-9.6843957901001	-0.0441298484802246	0.0334993004798889	-0.0476280748844147
-4.16179609298706	-5.73236656188965	-9.69880390167236	-0.0438826568424702	0.0333402790129185	-0.0475418344140053
-4.16050434112549	-5.72874784469604	-9.70232391357422	-0.0437749214470387	0.0331539325416088	-0.0472819767892361
-4.1676139831543	-5.74072217941284	-9.6993408203125	-0.0437245555222034	0.0330652594566345	-0.0469785109162331
-4.16323280334473	-5.73871898651123	-9.71126556396484	-0.0434692837297916	0.0329043827950954	-0.0468299351632595
-4.16917371749878	-5.73931884765625	-9.70635890960693	-0.0435592494904995	0.0328083746135235	-0.0466214083135128
-4.16798400878906	-5.74884986877441	-9.72335910797119	-0.0432988964021206	0.0327417440712452	-0.0464615859091282
-4.16412401199341	-5.74373197555542	-9.7200174331665	-0.0431944616138935	0.0325855948030949	-0.0463182702660561
-4.17174243927002	-5.75390291213989	-9.71884346008301	-0.0432664565742016	0.0325442142784595	-0.0461640655994415
-4.16565084457397	-5.75267124176025	-9.73511791229248	-0.0430474057793617	0.0324220135807991	-0.0460927225649357
-4.17462491989136	-5.75937461853027	-9.72347640991211	-0.0430939123034477	0.032405536621809	-0.0459049604833126
-4.1703782081604	-5.76462602615356	-9.73613739013672	-0.0429799146950245	0.0322971865534782	-0.045867707580328
-4.1703314781189	-5.7642560005188	-9.73388385772705	-0.0429886505007744	0.0321910083293915	-0.0457624308764935
-4.1784234046936	-5.77374267578125	-9.73005962371826	-0.0429690182209015	0.0322030633687973	-0.0456522889435291
-4.17194747924805	-5.77172088623047	-9.74527454376221	-0.0426750332117081	0.0320447124540806	-0.045518483966589
-4.17252779006958	-5.7735447883606	-9.7380256652832	-0.0428382717072964	0.0319385938346386	-0.0453258007764816
-4.17218255996704	-5.78079128265381	-9.75557231903076	-0.0426176078617573	0.0318780764937401	-0.0452660545706749
-4.16611576080322	-5.77390146255493	-9.75512409210205	-0.0424614511430264	0.0316803716123104	-0.0451210252940655
-4.16850519180298	-5.78140640258789	-9.76413059234619	-0.0425571352243423	0.0315544381737709	-0.0449758134782314
-4.16494798660278	-5.77660417556763	-9.77213287353516	-0.0423269793391228	0.0314406864345074	-0.0449336692690849
-4.16496801376343	-5.77699422836304	-9.77960109710693	-0.0423056744039059	0.0313657410442829	-0.044726949185133
-4.16490793228149	-5.78190803527832	-9.78524971008301	-0.0421387515962124	0.031164389103651	-0.0447195395827293
-4.15996885299683	-5.77755165100098	-9.79073619842529	-0.0419847629964352	0.0311015788465738	-0.0445997230708599
-4.16769886016846	-5.78551530838013	-9.78431606292725	-0.0420106537640095	0.0309776589274406	-0.0444540306925774
-4.16460561752319	-5.78412103652954	-9.80303955078125	-0.0417446307837963	0.0309239998459816	-0.0444682389497757
-4.16195964813232	-5.78566932678223	-9.80630302429199	-0.0417369641363621	0.030794782564044	-0.044309563934803
-4.16593313217163	-5.78972434997559	-9.80726146697998	-0.0416588261723518	0.0307291094213724	-0.0442582182586193
-4.16334676742554	-5.78727197647095	-9.80591297149658	-0.0415511727333069	0.0306303761899471	-0.0442257188260555
-4.16285276412964	-5.79210948944092	-9.81478881835938	-0.0415730439126492	0.030456468462944	-0.0441903583705425
-4.1718544960022	-5.79934215545654	-9.81165409088135	-0.0415019020438194	0.0304508879780769	-0.0442307889461517
-4.16875696182251	-5.7997670173645	-9.8259220123291	-0.0413672290742397	0.0303417481482029	-0.0442117266356945
-4.17766952514648	-5.80355405807495	-9.82598114013672	-0.041440948843956	0.030193405225873	-0.0442688353359699
-4.18263530731201	-5.81287097930908	-9.83564758300781	-0.0413830168545246	0.0302389618009329	-0.0442815721035004
-4.18150901794434	-5.80735206604004	-9.84199333190918	-0.0412428751587868	0.0300855599343777	-0.0443563424050808
-4.19095945358276	-5.81614303588867	-9.8439826965332	-0.0413113832473755	0.0300270728766918	-0.0445035882294178
-4.18679285049438	-5.81613063812256	-9.85584163665771	-0.0411202609539032	0.0298986826092005	-0.0445513054728508
-4.19737148284912	-5.81642866134644	-9.85333442687988	-0.0412570610642433	0.0297978948801756	-0.0446288771927357
-4.19882583618164	-5.82112836837769	-9.86262130737305	-0.0411875210702419	0.0297384392470121	-0.0447240844368935
-4.20068693161011	-5.82229232788086	-9.87346935272217	-0.0412044785916805	0.0295457076281309	-0.0448635630309582
-4.20901536941528	-5.82425165176392	-9.86689472198486	-0.0411881618201733	0.0295551251620054	-0.0450200624763966
-4.21189785003662	-5.82640361785889	-9.87955379486084	-0.0411949157714844	0.0294368639588356	-0.0450986959040165
-4.22344303131104	-5.82923269271851	-9.88191795349121	-0.0412239916622639	0.0293717682361603	-0.0452837310731411
-4.22411966323853	-5.83366346359253	-9.89064311981201	-0.0411325320601463	0.0293431151658297	-0.0454203300178051
-4.23052167892456	-5.83274698257446	-9.88705635070801	-0.0411881022155285	0.029168751090765	-0.0455321855843067
-4.24200248718262	-5.83700132369995	-9.89150810241699	-0.0413418225944042	0.0291714016348124	-0.045790784060955
-4.23794412612915	-5.84210634231567	-9.89806365966797	-0.0413383580744267	0.0291196946054697	-0.0459171943366528
-4.25168657302856	-5.84195137023926	-9.8953275680542	-0.0413377359509468	0.0290248896926641	-0.0460892617702484
-4.25579452514648	-5.84640169143677	-9.90382766723633	-0.0414250604808331	0.029057290405035	-0.0462150536477566
-4.25842618942261	-5.84747266769409	-9.91067314147949	-0.0414816811680794	0.0288909673690796	-0.0464434586465359
-4.27440929412842	-5.85515356063843	-9.90306949615479	-0.0415838845074177	0.0288749411702156	-0.0465334132313728
-4.27491044998169	-5.85572814941406	-9.91845607757568	-0.0414534881711006	0.0288116969168186	-0.0467760376632214
-4.28167819976807	-5.85646200180054	-9.91012001037598	-0.0417021028697491	0.028811564669013	-0.0468670651316643
-4.28837060928345	-5.86398410797119	-9.91891193389893	-0.0416915640234947	0.0287176966667175	-0.0470422767102718
-4.28978776931763	-5.86082792282104	-9.93196678161621	-0.0415193624794483	0.0287308655679226	-0.0472411699593067
-4.2974967956543	-5.86421489715576	-9.92886257171631	-0.0416927263140678	0.0285819079726934	-0.0473843365907669
-4.30863237380981	-5.86930465698242	-9.93349456787109	-0.041569784283638	0.0285134259611368	-0.0475959181785584
-4.31004095077515	-5.86674737930298	-9.94672107696533	-0.041553195565939	0.0284493658691645	-0.0478645861148834
-4.32112598419189	-5.87141895294189	-9.94404792785645	-0.041714683175087	0.0283774901181459	-0.0480687990784645
-4.32914638519287	-5.87757778167725	-9.96046161651611	-0.041578508913517	0.0284460168331862	-0.0482823476195335
-4.33321952819824	-5.8761134147644	-9.96566963195801	-0.0415839105844498	0.0282588619738817	-0.0485124476253986
-4.34527015686035	-5.87905597686768	-9.96486854553223	-0.041568398475647	0.0281314961612225	-0.0488719828426838
-4.34490394592285	-5.88227653503418	-9.97689342498779	-0.0415079854428768	0.0281280595809221	-0.0490765050053597
-4.35798311233521	-5.88332891464233	-9.97507381439209	-0.041597492992878	0.0280488226562738	-0.049371175467968
-4.36033296585083	-5.88709211349487	-9.98952102661133	-0.0414838567376137	0.0280031114816666	-0.0496243163943291
-4.36365699768066	-5.88482761383057	-9.9922046661377	-0.0415475815534592	0.0279267709702253	-0.0499258786439896
-4.37822008132935	-5.88988876342773	-9.98989963531494	-0.0415855906903744	0.0279100500047207	-0.0502197258174419
-4.3786997795105	-5.89292144775391	-10.0064172744751	-0.0414695143699646	0.0278835296630859	-0.0505604036152363
-4.38098669052124	-5.8919415473938	-10.0084571838379	-0.0415034592151642	0.0277381483465433	-0.0508358366787434
-4.39248847961426	-5.89237928390503	-10.0030422210693	-0.0416130535304546	0.0277940202504396	-0.0511710159480572
-4.38968229293823	-5.8933048248291	-10.0209064483643	-0.0414812564849854	0.0278322845697403	-0.0514938607811928
-4.39422845840454	-5.89449262619019	-10.0235595703125	-0.0415451675653458	0.0277516413480043	-0.051831416785717
-4.40659856796265	-5.9000415802002	-10.0260515213013	-0.0416005663573742	0.0278711207211018	-0.0522120855748653
-4.40378952026367	-5.89430046081543	-10.0366897583008	-0.0414356291294098	0.0278429221361876	-0.0526182092726231
-4.41153621673584	-5.9009165763855	-10.0377740859985	-0.0416448228061199	0.0279195383191109	-0.0529629662632942
-4.4187798500061	-5.90562009811401	-10.0389518737793	-0.0416831262409687	0.0280307214707136	-0.0534086115658283
-4.41369533538818	-5.90374612808228	-10.0526504516602	-0.041598841547966	0.02810138463974	-0.0537948794662952
-4.42417097091675	-5.90619850158691	-10.0521535873413	-0.0417689867317677	0.0281590241938829	-0.0541857853531837
-4.42179536819458	-5.90613985061646	-10.0621547698975	-0.0417219176888466	0.0283268559724092	-0.0546197779476643
-4.41715002059937	-5.90425300598145	-10.0720472335815	-0.0418097786605358	0.028236223384738	-0.0549711547791958
-4.42438268661499	-5.90816783905029	-10.0668630599976	-0.0420231968164444	0.0282878093421459	-0.0553906932473183
-4.42081546783447	-5.90426206588745	-10.0811614990234	-0.0419397875666618	0.028451407328248	-0.0557456240057945
-4.42253017425537	-5.90212726593018	-10.0803318023682	-0.0421271547675133	0.0283967964351177	-0.0560461208224297
-4.4277548789978	-5.90367794036865	-10.0802125930786	-0.042198371142149	0.0285921301692724	-0.0564495027065277
-4.42014074325562	-5.90013408660889	-10.1063356399536	-0.0421606674790382	0.0286537688225508	-0.0568275973200798
-4.42351770401001	-5.89919233322144	-10.0930233001709	-0.0423392839729786	0.0286829471588135	-0.0571111813187599
-4.4213490486145	-5.89448165893555	-10.1090545654297	-0.042296689003706	0.0288254003971815	-0.0575125589966774
-4.41654920578003	-5.88820457458496	-10.1160869598389	-0.0422940663993359	0.0287979636341333	-0.0578562207520008
-4.42003393173218	-5.8926157951355	-10.1127233505249	-0.0425396300852299	0.028960820287466	-0.058194924145937
-4.41747570037842	-5.88845634460449	-10.1296405792236	-0.0424144566059113	0.0290820114314556	-0.0585642978549004
-4.41491317749023	-5.88267469406128	-10.1390619277954	-0.0424681678414345	0.0290909577161074	-0.0588404908776283
-4.41896820068359	-5.88388681411743	-10.1432332992554	-0.042561799287796	0.0292143300175667	-0.0592398419976234
-4.4107551574707	-5.87777042388916	-10.1552085876465	-0.0424889586865902	0.0293091908097267	-0.0595340617001057
-4.40295219421387	-5.87471437454224	-10.1642465591431	-0.0425786636769772	0.0293333493173122	-0.0598529353737831
-4.41037750244141	-5.87075042724609	-10.1606321334839	-0.0427026376128197	0.0294053461402655	-0.0601628683507442
-4.40361213684082	-5.86925029754639	-10.1715021133423	-0.042697262018919	0.0294491667300463	-0.0605489462614059
-4.39697694778442	-5.86751079559326	-10.1768054962158	-0.0427690744400024	0.0294941682368517	-0.0608118325471878
-4.40122318267822	-5.8638277053833	-10.1822061538696	-0.042936097830534	0.029616791754961	-0.0611509419977665
-4.40102767944336	-5.85941219329834	-10.1832313537598	-0.0430221557617188	0.0297745950520039	-0.0614751949906349
-4.3935694694519	-5.8505711555481	-10.1973924636841	-0.0430648848414421	0.0297697521746159	-0.0618414618074894
-4.39730072021484	-5.84264659881592	-10.190450668335	-0.0432146862149239	0.0298336762934923	-0.0621476173400879
-4.39814615249634	-5.84102582931519	-10.1936616897583	-0.0433798618614674	0.0299223512411118	-0.0626038983464241
-4.39305019378662	-5.83490085601807	-10.1991367340088	-0.0433491952717304	0.0301192030310631	-0.0629112273454666
-4.39584922790527	-5.82577991485596	-10.1966571807861	-0.0436606667935848	0.0301552508026361	-0.0632730051875114
-4.39721012115479	-5.82160758972168	-10.1962327957153	-0.0437027625739574	0.0304261259734631	-0.0636414587497711
-4.39117050170898	-5.81267833709717	-10.1991119384766	-0.0437211580574512	0.0306352376937866	-0.0639127865433693
-4.39197587966919	-5.80583238601685	-10.1916885375977	-0.0439301133155823	0.030724136158824	-0.064202755689621
-4.39598941802979	-5.80128574371338	-10.1950235366821	-0.0440626181662083	0.0308927427977324	-0.0645697042346001
-4.39073133468628	-5.80152559280396	-10.2031669616699	-0.0439663380384445	0.0311585478484631	-0.0648395717144012
-4.39260625839233	-5.79429197311401	-10.1955213546753	-0.0440927036106586	0.0312072355300188	-0.0650677084922791
-4.39335536956787	-5.79393434524536	-10.1932373046875	-0.0442012995481491	0.0314538516104221	-0.0654078274965286
-4.38433456420898	-5.78935480117798	-10.2026615142822	-0.0441863313317299	0.0316652059555054	-0.0656136497855186
-4.3829550743103	-5.78426027297974	-10.1990280151367	-0.0443231016397476	0.0317882336676121	-0.0658124759793282
-4.38619899749756	-5.78717708587646	-10.1948499679565	-0.0444686263799667	0.0319342724978924	-0.0660905241966248
-4.38075494766235	-5.7841420173645	-10.2050008773804	-0.0443487018346787	0.0322299376130104	-0.0663665384054184
-4.38172960281372	-5.77876472473145	-10.1967620849609	-0.04452183842659	0.0323002599179745	-0.06651421636343
-4.38599967956543	-5.77976036071777	-10.1919574737549	-0.0446144677698612	0.0325661227107048	-0.0667696967720985
-4.3800048828125	-5.77366399765015	-10.2026643753052	-0.0445293188095093	0.0328666158020496	-0.0669517442584038
-4.37779712677002	-5.77130699157715	-10.1973838806152	-0.0447386652231216	0.0329368896782398	-0.0671025589108467
-4.38143444061279	-5.77347850799561	-10.1882648468018	-0.0448804646730423	0.0331512875854969	-0.0673669800162315
-4.37989282608032	-5.77018547058105	-10.1947250366211	-0.0448484644293785	0.0334907323122025	-0.0675342381000519
-4.37694358825684	-5.76413202285767	-10.1886711120605	-0.0450194887816906	0.0335528962314129	-0.0676632523536682
-4.38233947753906	-5.76628017425537	-10.1770086288452	-0.0452366024255753	0.0338309369981289	-0.0678550973534584
-4.3772497177124	-5.76289987564087	-10.1762466430664	-0.0452292673289776	0.0340321287512779	-0.0680207312107086
-4.37223386764526	-5.75678205490112	-10.1764516830444	-0.0453194342553616	0.0342391654849052	-0.068135030567646
-4.37657880783081	-5.75454473495483	-10.16810131073	-0.0455537922680378	0.0342722423374653	-0.0683124959468842
-4.3813533782959	-5.75847959518433	-10.1624479293823	-0.0456072241067886	0.0346358828246593	-0.0684376433491707
-4.37323188781738	-5.75113439559937	-10.166316986084	-0.0456210300326347	0.0346639715135098	-0.0686141923069954
-4.36839914321899	-5.75143051147461	-10.15931224823	-0.0459438003599644	0.0348242223262787	-0.0686830580234528
-4.37046527862549	-5.74769735336304	-10.1513404846191	-0.0460712090134621	0.0350751280784607	-0.0687333941459656
-4.36478900909424	-5.74319839477539	-10.1486511230469	-0.0460576713085175	0.0352524556219578	-0.0688679963350296
-4.35965919494629	-5.73849534988403	-10.151330947876	-0.0463248305022717	0.0353645756840706	-0.0688637122511864
-4.3643012046814	-5.73887300491333	-10.1382637023926	-0.0464818216860294	0.0355355739593506	-0.0688689351081848
-4.35813140869141	-5.73289060592651	-10.1362028121948	-0.0464786626398563	0.0357318259775639	-0.0689762234687805
-4.35027551651001	-5.72470235824585	-10.1347532272339	-0.0466182790696621	0.0358710624277592	-0.0689282417297363
-4.34964513778687	-5.72087383270264	-10.1178874969482	-0.0468116104602814	0.0359461978077888	-0.0688690394163132
-4.34877347946167	-5.71942090988159	-10.1188297271729	-0.046963918954134	0.0361193679273129	-0.0688674747943878
-4.3417706489563	-5.71468639373779	-10.1177053451538	-0.0470523908734322	0.0363687537610531	-0.0687767788767815
-4.34080362319946	-5.70992040634155	-10.10133934021	-0.0472286082804203	0.0364272333681583	-0.0687446147203445
-4.33694362640381	-5.70931911468506	-10.0929555892944	-0.0474751628935337	0.0365984663367271	-0.0686852410435677
-4.33430147171021	-5.70513200759888	-10.0860576629639	-0.0475248023867607	0.0367928557097912	-0.0686182379722595
-4.32690048217773	-5.70013523101807	-10.0907955169678	-0.0475956797599792	0.03688795119524	-0.0685534253716469
-4.32633447647095	-5.69940996170044	-10.0771245956421	-0.0478974282741547	0.037022802978754	-0.0684396922588348
-4.32825660705566	-5.69992971420288	-10.0590124130249	-0.0481081902980804	0.0372417308390141	-0.0683616772294044
-4.32056474685669	-5.69413614273071	-10.060245513916	-0.0482002682983875	0.0374998673796654	-0.0682558789849281
-4.31111812591553	-5.68847990036011	-10.0520305633545	-0.0484011918306351	0.0374201759696007	-0.0681309774518013
-4.31629323959351	-5.68805170059204	-10.0412721633911	-0.0486202090978622	0.0376821830868721	-0.0679797604680061
-4.31436395645142	-5.68328857421875	-10.0248556137085	-0.0487995333969593	0.0377308465540409	-0.0678980275988579
-4.30542087554932	-5.68366527557373	-10.0334320068359	-0.0489065945148468	0.03791668638587	-0.0677484571933746
-4.29875326156616	-5.6755576133728	-10.0124759674072	-0.0491150096058846	0.0379775427281857	-0.0675509348511696
-4.29783582687378	-5.67454481124878	-10.0142154693604	-0.0493901446461678	0.0380690544843674	-0.0674091950058937
-4.2965931892395	-5.67491006851196	-10.0025596618652	-0.0494418069720268	0.0382575467228889	-0.0672108083963394
-4.28956937789917	-5.66699123382568	-9.99866104125977	-0.0495259091258049	0.0382697582244873	-0.0670440569519997
-4.28736543655396	-5.66519355773926	-9.98572444915771	-0.0498773753643036	0.0384746715426445	-0.0668439641594887
-4.28799486160278	-5.66347074508667	-9.97513866424561	-0.0499707087874413	0.0385359451174736	-0.0666479021310806
-4.28095817565918	-5.66095876693726	-9.97012996673584	-0.0501738265156746	0.0387094840407372	-0.0664580762386322
-4.27714586257935	-5.65701675415039	-9.96607685089111	-0.0502756163477898	0.0387978255748749	-0.0662820115685463
-4.27724552154541	-5.65198278427124	-9.95318222045898	-0.0504569672048092	0.0388520285487175	-0.0659573972225189
-4.27084922790527	-5.65283632278442	-9.94191741943359	-0.0506996549665928	0.0389960668981075	-0.0658050402998924
-4.26766443252563	-5.65152168273926	-9.93557548522949	-0.0507542714476585	0.0391368977725506	-0.065528467297554
-4.26000547409058	-5.64229679107666	-9.93475723266602	-0.0508513711392879	0.0390699617564678	-0.0652313083410263
-4.25522089004517	-5.64112758636475	-9.92028617858887	-0.0510900728404522	0.0391932651400566	-0.0648926794528961
-4.25582075119019	-5.64039278030396	-9.91402912139893	-0.0512224249541759	0.039345558732748	-0.0646188035607338
-4.24667882919312	-5.63435888290405	-9.90914249420166	-0.0511890985071659	0.0394253432750702	-0.0642790421843529
-4.2347240447998	-5.62754011154175	-9.903733253479	-0.0513683147728443	0.0393674820661545	-0.0639465749263763
-4.23452138900757	-5.62862300872803	-9.88822937011719	-0.0516223981976509	0.0394207760691643	-0.0635502561926842
-4.23527717590332	-5.62349224090576	-9.88474750518799	-0.0516265258193016	0.0395082831382751	-0.0632840394973755
-4.22383975982666	-5.62523365020752	-9.88468360900879	-0.0516336001455784	0.0395663790404797	-0.0629742369055748
-4.21834087371826	-5.61487340927124	-9.86794185638428	-0.0516716875135899	0.0395513884723186	-0.0625784546136856
-4.21511507034302	-5.61826944351196	-9.86414623260498	-0.0518520213663578	0.0396522507071495	-0.0622604936361313
-4.20457458496094	-5.6123251914978	-9.8657283782959	-0.0517672561109066	0.0396658293902874	-0.0619019530713558
-4.20521402359009	-5.61369466781616	-9.84998798370361	-0.0519337803125381	0.0397348590195179	-0.0614430382847786
-4.20565462112427	-5.61326026916504	-9.838698387146	-0.0519265942275524	0.0397680141031742	-0.0611402168869972
-4.1921010017395	-5.61715936660767	-9.83829307556152	-0.051909051835537	0.0398220270872116	-0.0607183240354061
-4.18639707565308	-5.60703182220459	-9.83253574371338	-0.0518714338541031	0.0397260896861553	-0.06031808629632
-4.18407154083252	-5.6127347946167	-9.81979179382324	-0.0520417429506779	0.039789691567421	-0.0598896816372871
-4.18005657196045	-5.61189413070679	-9.81699657440186	-0.0519209615886211	0.0397793725132942	-0.0595677457749844
-4.17305850982666	-5.61319589614868	-9.81801605224609	-0.0518728978931904	0.0397391431033611	-0.0590883679687977
-4.17325639724731	-5.6139988899231	-9.80554389953613	-0.0518744476139545	0.0396871194243431	-0.0587043464183807
-4.16943979263306	-5.61926937103271	-9.80115985870361	-0.0518205612897873	0.0397695489227772	-0.0582860372960567
-4.1633152961731	-5.61569690704346	-9.8025074005127	-0.0515755228698254	0.0397700481116772	-0.0578799992799759
-4.15578174591064	-5.61659383773804	-9.80278587341309	-0.0515682324767113	0.0396496281027794	-0.0574973486363888
-4.16103219985962	-5.62355613708496	-9.79005146026611	-0.0516404509544373	0.0395813062787056	-0.0570929422974586
-4.15847158432007	-5.62794160842896	-9.79255771636963	-0.0514076761901379	0.0396529994904995	-0.0567569918930531
-4.15377616882324	-5.63463258743286	-9.79399299621582	-0.0513030625879765	0.0396301113069057	-0.0563330464065075
-4.15006732940674	-5.63320064544678	-9.78818130493164	-0.051214911043644	0.0395424738526344	-0.0560006126761436
-4.15507888793945	-5.63994216918945	-9.78380680084229	-0.0511855036020279	0.0394183397293091	-0.0556951202452183
-4.15427923202515	-5.6465744972229	-9.78947353363037	-0.0509984344244003	0.0395473763346672	-0.0554105080664158
-4.1512713432312	-5.64793300628662	-9.78445816040039	-0.050878319889307	0.0393468290567398	-0.0550395660102367
-4.15427494049072	-5.65770435333252	-9.77820682525635	-0.0509222559630871	0.0393839478492737	-0.0546968728303909
-4.1523814201355	-5.65997314453125	-9.78174209594727	-0.0506402738392353	0.0393042340874672	-0.0544211715459824
-4.14778661727905	-5.66260480880737	-9.77861595153809	-0.050482913851738	0.0392455384135246	-0.0540164038538933
-4.14602994918823	-5.66803312301636	-9.77665328979492	-0.0505100078880787	0.0390810668468475	-0.0536968819797039
-4.152756690979	-5.67879486083984	-9.77879333496094	-0.0503620281815529	0.0391145274043083	-0.0533148869872093
-4.14744663238525	-5.67670726776123	-9.78465366363525	-0.0500571765005589	0.0389347337186337	-0.0530575253069401
-4.14584112167358	-5.68599367141724	-9.77772808074951	-0.0501357279717922	0.038843285292387	-0.0526367016136646
-4.14948320388794	-5.68579959869385	-9.77306175231934	-0.0499178394675255	0.0388312265276909	-0.052384402602911
-4.1426830291748	-5.68863487243652	-9.77886867523193	-0.0496706701815128	0.0387016162276268	-0.0520141683518887
-4.14344501495361	-5.69579696655273	-9.77684879302979	-0.0497026145458221	0.0384836904704571	-0.0516963824629784
-4.14839649200439	-5.70566082000732	-9.7728796005249	-0.0495290346443653	0.0384623222053051	-0.051332600414753
-4.14470672607422	-5.70407199859619	-9.78298664093018	-0.0492568649351597	0.0382993258535862	-0.0511005185544491
-4.1448073387146	-5.70927476882935	-9.77956867218018	-0.0492765791714191	0.0383243635296822	-0.0506846010684967
-4.14666032791138	-5.71445894241333	-9.77962875366211	-0.0490512363612652	0.0381478145718575	-0.0504744723439217
-4.14160823822021	-5.71548366546631	-9.78071975708008	-0.0488177165389061	0.0380042716860771	-0.0500984340906143
-4.14254999160767	-5.72053289413452	-9.78932094573975	-0.0487620979547501	0.0378251932561398	-0.049808956682682
-4.14940595626831	-5.72592878341675	-9.78078651428223	-0.0486280508339405	0.0378055609762669	-0.0495435334742069
-4.14321184158325	-5.72664546966553	-9.79044342041016	-0.0483358539640903	0.0376366674900055	-0.0492833964526653
-4.14562082290649	-5.7280387878418	-9.78275394439697	-0.0483273193240166	0.0375158824026585	-0.0489750578999519
-4.1460485458374	-5.73491525650024	-9.790771484375	-0.0481637343764305	0.0374299548566341	-0.0486906729638577
-4.1391773223877	-5.73132038116455	-9.78997802734375	-0.0479313880205154	0.0373228751122952	-0.0484394654631615
-4.13906764984131	-5.73447227478027	-9.78288650512695	-0.04796027764678	0.0371210873126984	-0.0481066070497036
-4.14179611206055	-5.73472023010254	-9.79070472717285	-0.0476958118379116	0.0370436199009418	-0.0478701181709766
-4.13570833206177	-5.73446941375732	-9.79596138000488	-0.0475259758532047	0.0368406809866428	-0.0475798733532429
-4.14189434051514	-5.73807764053345	-9.79167938232422	-0.0475408062338829	0.0367650836706162	-0.0473541505634785
-4.14229202270508	-5.74414730072021	-9.79724979400635	-0.0473062843084335	0.0367077067494392	-0.0471101552248001
-4.13686513900757	-5.73752784729004	-9.80128192901611	-0.0471931546926498	0.0365312173962593	-0.0468276590108871
-4.14391231536865	-5.74431753158569	-9.79239845275879	-0.0471612922847271	0.0364067330956459	-0.0467021130025387
-4.13801240921021	-5.74526214599609	-9.79830169677734	-0.0469350256025791	0.0363546088337898	-0.0464165359735489
-4.1377911567688	-5.74179172515869	-9.80645561218262	-0.0467951074242592	0.0362187996506691	-0.0462692305445671
-4.1432409286499	-5.74928331375122	-9.79877471923828	-0.0468283519148827	0.036066547036171	-0.0461111515760422
-4.14089345932007	-5.75034666061401	-9.81019496917725	-0.0465718880295753	0.0360558144748211	-0.0459866896271706
-4.14346027374268	-5.7513427734375	-9.80479717254639	-0.0465462282299995	0.0359008349478245	-0.0457796491682529
-4.14846801757813	-5.75728750228882	-9.80478763580322	-0.046447291970253	0.0358692370355129	-0.0456673316657543
-4.1425461769104	-5.75274801254272	-9.81821918487549	-0.0462250784039497	0.0357826352119446	-0.0455066002905369
-4.14325380325317	-5.75426864624023	-9.80902767181396	-0.0462742373347282	0.0356642417609692	-0.0453876107931137
-4.1462836265564	-5.76073789596558	-9.81179618835449	-0.0462124310433865	0.0356100797653198	-0.0452813096344471
-4.14064168930054	-5.7577166557312	-9.82090187072754	-0.0460565276443958	0.0355138182640076	-0.0451517775654793
-4.14841556549072	-5.75807332992554	-9.81395626068115	-0.0460749752819538	0.0354689322412014	-0.0449985042214394
-4.14667844772339	-5.76285791397095	-9.82016468048096	-0.045896552503109	0.0354155078530312	-0.0449198707938194
-4.14226913452148	-5.76275062561035	-9.82928657531738	-0.0458416752517223	0.0353848598897457	-0.044764805585146
-4.14992380142212	-5.76274251937866	-9.82141304016113	-0.045849796384573	0.0353459790349007	-0.0447129309177399
-4.14580202102661	-5.76411628723145	-9.83106899261475	-0.0456786602735519	0.0353879816830158	-0.0445973314344883
-4.14082765579224	-5.76028871536255	-9.83106136322021	-0.0457345694303513	0.0352428257465363	-0.044501181691885
-4.15118360519409	-5.76657581329346	-9.82828807830811	-0.0456999912858009	0.0353535041213036	-0.0443606898188591
-4.14426040649414	-5.7624945640564	-9.84434223175049	-0.0455916449427605	0.0353143364191055	-0.0443233326077461
-4.15154314041138	-5.76542568206787	-9.82512474060059	-0.045707393437624	0.0352938808500767	-0.0442113541066647
-4.14937543869019	-5.76887989044189	-9.84148025512695	-0.0455263964831829	0.0353955812752247	-0.0442023165524006
-4.14465856552124	-5.76519155502319	-9.83457660675049	-0.0456192083656788	0.0352041609585285	-0.0440884418785572
-4.15453767776489	-5.77189540863037	-9.83254241943359	-0.0456306897103786	0.0353322699666023	-0.044061366468668
-4.14797258377075	-5.76982164382935	-9.84197616577148	-0.0454944185912609	0.0353682339191437	-0.0440576337277889
-4.15172672271729	-5.76704692840576	-9.8432674407959	-0.0455953814089298	0.0353195481002331	-0.0439572893083096
-4.15247821807861	-5.77217960357666	-9.84533309936523	-0.0456332042813301	0.0354052931070328	-0.0440173968672752
-4.14392757415771	-5.76971912384033	-9.84698867797852	-0.0455897934734821	0.0353855937719345	-0.0439820811152458
-4.15384483337402	-5.77105712890625	-9.84017944335938	-0.0457639172673225	0.0354996137320995	-0.0439346432685852
-4.15104818344116	-5.77157402038574	-9.84593772888184	-0.0456680320203304	0.0355339907109737	-0.0440061055123806
-4.14730644226074	-5.76863288879395	-9.85139656066895	-0.045741580426693	0.0355707220733166	-0.0438965037465096
-4.15401744842529	-5.77406120300293	-9.84408950805664	-0.0458943881094456	0.0356582440435886	-0.0439680442214012
-4.14485883712769	-5.76544189453125	-9.85654830932617	-0.0456743948161602	0.0356393456459045	-0.043972484767437
-4.14298868179321	-5.76543378829956	-9.85403823852539	-0.0459014885127544	0.0357002839446068	-0.0439916849136353
-4.14682483673096	-5.76344776153564	-9.85339450836182	-0.0458254292607307	0.0357991047203541	-0.043966967612505
-4.13782787322998	-5.76248979568481	-9.86732006072998	-0.0458155684173107	0.0358181074261665	-0.0440352633595467
-4.14064407348633	-5.7625560760498	-9.85946369171143	-0.045976635068655	0.0358325615525246	-0.0440570861101151
-4.14395523071289	-5.76538419723511	-9.86652851104736	-0.0459278263151646	0.0359692461788654	-0.0441233478486538
-4.13592529296875	-5.75895404815674	-9.86995029449463	-0.046033002436161	0.0358475707471371	-0.0441684126853943
-4.14424467086792	-5.76232385635376	-9.86045837402344	-0.0461718700826168	0.0361028760671616	-0.0442073158919811
-4.13489151000977	-5.76151704788208	-9.87375545501709	-0.0461612790822983	0.0362706407904625	-0.0443055890500546
-4.13332176208496	-5.75347995758057	-9.86431503295898	-0.0463532842695713	0.0363071709871292	-0.0442912057042122
-4.13359022140503	-5.75896263122559	-9.8623161315918	-0.0464001074433327	0.0364699438214302	-0.0443681292235851
-4.12658309936523	-5.75266361236572	-9.86445045471191	-0.0465077124536037	0.0365934036672115	-0.0444611720740795
-4.1315131187439	-5.75029134750366	-9.8515567779541	-0.0467866323888302	0.0367362163960934	-0.0444779433310032
-4.12346410751343	-5.74767208099365	-9.86879825592041	-0.0467469915747643	0.0368477441370487	-0.0446119010448456
-4.12157106399536	-5.74210405349731	-9.85974884033203	-0.0470109879970551	0.0368954241275787	-0.0446500703692436
-4.12773466110229	-5.74749755859375	-9.85716724395752	-0.0471500679850578	0.0371653884649277	-0.0447466485202312
-4.11686134338379	-5.73621368408203	-9.87024593353271	-0.0471707209944725	0.0372301712632179	-0.0448553860187531
-4.11274814605713	-5.73768281936646	-9.86488819122314	-0.0474624484777451	0.0373702198266983	-0.0448728054761887
-4.11136674880981	-5.73048543930054	-9.86015319824219	-0.0475290343165398	0.0374811291694641	-0.0449660047888756
-4.10339784622192	-5.72517204284668	-9.86995983123779	-0.0476394109427929	0.0376361757516861	-0.0450447127223015
-4.098548412323	-5.71757984161377	-9.86859130859375	-0.0478693880140781	0.0376514755189419	-0.0451473630964756
-4.10100984573364	-5.71789455413818	-9.86397361755371	-0.0479872077703476	0.0377931520342827	-0.0451810471713543
-4.08955049514771	-5.7072377204895	-9.87927627563477	-0.0480305440723896	0.0378780886530876	-0.0453773178160191
-4.08567953109741	-5.70315599441528	-9.87195205688477	-0.0483190715312958	0.0379371754825115	-0.0454437099397182
-4.08350896835327	-5.69903612136841	-9.88175106048584	-0.0483819358050823	0.0381181091070175	-0.0455681867897511
-4.07221746444702	-5.68771362304688	-9.88071155548096	-0.0484579466283321	0.0381807908415794	-0.0457110665738583
-4.07133150100708	-5.68490219116211	-9.88480949401855	-0.0487797893583775	0.0381950847804546	-0.0459101162850857
-4.06859397888184	-5.67923831939697	-9.88307762145996	-0.0489017963409424	0.0383526273071766	-0.0460618734359741
-4.06368350982666	-5.67314672470093	-9.89442253112793	-0.048994280397892	0.0384754985570908	-0.0461778528988361
-4.06592512130737	-5.67000722885132	-9.8847599029541	-0.0493014678359032	0.0385767258703709	-0.0463566593825817
-4.05973148345947	-5.6661810874939	-9.89437866210938	-0.0493713170289993	0.0388200096786022	-0.04648132994771
-4.05308818817139	-5.65549993515015	-9.8980131149292	-0.0495560802519321	0.0388878658413887	-0.0467327237129211
-4.05486297607422	-5.65530109405518	-9.88514709472656	-0.0499645955860615	0.0389932170510292	-0.0468513369560242
-4.0500340461731	-5.65121364593506	-9.89443874359131	-0.0499372705817223	0.0391458719968796	-0.0469885915517807
-4.04436826705933	-5.6403980255127	-9.89302158355713	-0.0501598045229912	0.0391778983175755	-0.0471652001142502
-4.04957628250122	-5.64258432388306	-9.88500499725342	-0.0504816398024559	0.039266686886549	-0.0472363345324993
-4.04540157318115	-5.63858652114868	-9.89027976989746	-0.0506132729351521	0.0394481606781483	-0.0473620407283306
-4.03785705566406	-5.62984609603882	-9.88638305664063	-0.0507458560168743	0.0394156239926815	-0.0473768077790737
-4.03913736343384	-5.6302604675293	-9.88479328155518	-0.0510878041386604	0.0394825264811516	-0.0475678779184818
-4.02945041656494	-5.62399625778198	-9.88583946228027	-0.0511013492941856	0.0395778752863407	-0.0475472919642925
-4.02573490142822	-5.61301326751709	-9.88756370544434	-0.0512871444225311	0.0395014695823193	-0.047648835927248
-4.02942609786987	-5.61650896072388	-9.87791347503662	-0.0515370890498161	0.0395202860236168	-0.0477246791124344
-4.02415323257446	-5.61129236221313	-9.88824939727783	-0.0515277609229088	0.0396472066640854	-0.0478283613920212
-4.02295303344727	-5.60845565795898	-9.88269805908203	-0.0517628602683544	0.039675161242485	-0.0477791056036949
-4.02602863311768	-5.61035585403442	-9.88451766967773	-0.0519774630665779	0.039743073284626	-0.0479120127856731
-4.01901912689209	-5.6039776802063	-9.89023113250732	-0.0519196949899197	0.0398344062268734	-0.0480097681283951
-4.01856422424316	-5.60357809066772	-9.87694644927979	-0.052116621285677	0.0398016385734081	-0.0481136180460453
-4.02223777770996	-5.60413312911987	-9.88131809234619	-0.0523420497775078	0.0399049781262875	-0.048234548419714
-4.01718807220459	-5.60204124450684	-9.88717842102051	-0.0522824935615063	0.0399893410503864	-0.0483586117625237
-4.01742458343506	-5.59840536117554	-9.88128757476807	-0.0525524728000164	0.0399710014462471	-0.0484010204672813
-4.02260446548462	-5.60254335403442	-9.87448310852051	-0.0526598989963531	0.0401338525116444	-0.0484774447977543
-4.01526880264282	-5.60097932815552	-9.89101219177246	-0.0526281967759132	0.0402031801640987	-0.0485761947929859
-4.01491451263428	-5.59406757354736	-9.87628078460693	-0.0527189858257771	0.0402140989899635	-0.0485640354454517
-4.0160346031189	-5.59778499603271	-9.87611484527588	-0.0529229007661343	0.040297232568264	-0.0486481338739395
-4.01083564758301	-5.59466123580933	-9.87497138977051	-0.0527746863663197	0.0403006486594677	-0.0487285479903221
-4.0141282081604	-5.59626388549805	-9.87406635284424	-0.0529772862792015	0.0403352417051792	-0.0487211383879185
-4.0168776512146	-5.59722852706909	-9.86956310272217	-0.0530437305569649	0.0404343791306019	-0.0488167218863964
-4.00968265533447	-5.59679937362671	-9.87765979766846	-0.0530302599072456	0.0405052304267883	-0.0488761067390442
-4.01382064819336	-5.59131050109863	-9.86431884765625	-0.0531509295105934	0.0404938943684101	-0.0488652512431145
-4.01376628875732	-5.59821033477783	-9.8688907623291	-0.0532129779458046	0.0404769890010357	-0.0488938093185425
-4.00610446929932	-5.59265899658203	-9.87990093231201	-0.0532230325043201	0.0404500775039196	-0.0489843413233757
-4.01479434967041	-5.59460067749023	-9.86685180664063	-0.05343047529459	0.0404363349080086	-0.0489081516861916
-4.01159620285034	-5.59524774551392	-9.88057899475098	-0.0534143000841141	0.0403581559658051	-0.049057599157095
-4.01038599014282	-5.59356498718262	-9.8710765838623	-0.0534541867673397	0.0403672754764557	-0.0489776618778706
-4.01786088943481	-5.59565830230713	-9.87939071655273	-0.0536634437739849	0.040345199406147	-0.0490357242524624
-4.01438236236572	-5.58898448944092	-9.87822246551514	-0.0535432063043118	0.0402975007891655	-0.0490768142044544
-4.01371574401855	-5.59036159515381	-9.87626266479492	-0.0537578463554382	0.0402616187930107	-0.0490323938429356
-4.01917743682861	-5.59093570709229	-9.8727855682373	-0.0538227632641792	0.0402324087917805	-0.0490989498794079
-4.01550436019897	-5.58582544326782	-9.88189220428467	-0.0537959076464176	0.0402016490697861	-0.0490591935813427
-4.01834154129028	-5.58772134780884	-9.8786506652832	-0.0540577322244644	0.0401282943785191	-0.0490900613367558
-4.02136135101318	-5.59080791473389	-9.87574100494385	-0.0540615245699883	0.0402047112584114	-0.0490779653191566
-4.01902484893799	-5.58598709106445	-9.88341808319092	-0.054103147238493	0.0401257090270519	-0.0491524524986744
-4.02693271636963	-5.58900356292725	-9.87171173095703	-0.0543263778090477	0.0401120148599148	-0.0491396822035313
-4.02548694610596	-5.5894513130188	-9.88701343536377	-0.0542235262691975	0.0402281768620014	-0.0491661988198757
-4.02135944366455	-5.58205699920654	-9.88661193847656	-0.0542363151907921	0.0401160903275013	-0.0492009855806828
-4.02585744857788	-5.58457660675049	-9.8866605758667	-0.0543210543692112	0.0400950498878956	-0.0492086261510849
-4.0253643989563	-5.58077621459961	-9.90988922119141	-0.0541637763381004	0.040120605379343	-0.0493134036660194
-4.02320861816406	-5.57908296585083	-9.92058086395264	-0.0541633442044258	0.0400281511247158	-0.0492472909390926
-4.03055047988892	-5.57670640945435	-9.93080997467041	-0.0540191344916821	0.0400099083781242	-0.0493321418762207
-4.02893400192261	-5.58185148239136	-9.9517765045166	-0.0538527630269527	0.0400984585285187	-0.0492849759757519
-4.02337980270386	-5.57358694076538	-9.96717548370361	-0.0536596812307835	0.039977390319109	-0.0492953322827816
-4.02543258666992	-5.57708120346069	-9.97233104705811	-0.0537320710718632	0.03994295373559	-0.0492563731968403
-4.02624082565308	-5.5757474899292	-9.98399639129639	-0.0533829666674137	0.0399665646255016	-0.0492713637650013
-4.01859760284424	-5.57211256027222	-9.99147987365723	-0.0533387959003448	0.0399309583008289	-0.0492673218250275
-4.02589464187622	-5.57954454421997	-10.0011863708496	-0.0533996298909187	0.0399090424180031	-0.0492115579545498
-4.02321290969849	-5.57867050170898	-10.0149831771851	-0.0531253628432751	0.0399961061775684	-0.0492475517094135
-4.02340126037598	-5.57920551300049	-10.0175113677979	-0.0530780367553234	0.0398823618888855	-0.0491772927343845
-4.02468776702881	-5.58247184753418	-10.021710395813	-0.0530923753976822	0.0397707298398018	-0.0493385791778564
-4.01786518096924	-5.5796275138855	-10.0347061157227	-0.0529241412878037	0.0398391783237457	-0.049243651330471
-4.01899147033691	-5.57337188720703	-10.0378675460815	-0.0528466776013374	0.0398302264511585	-0.0492467097938061
-4.02102136611938	-5.57528734207153	-10.0469036102295	-0.0528218485414982	0.0396996140480042	-0.0492996536195278
-4.01578283309937	-5.57403707504272	-10.0619335174561	-0.0526251941919327	0.0397120229899883	-0.0493042320013046
-4.01511287689209	-5.56651878356934	-10.059760093689	-0.05267134308815	0.0396093130111694	-0.0491813011467457
-4.0164270401001	-5.5696849822998	-10.0660266876221	-0.0526054091751575	0.0395429059863091	-0.0492340363562107
-4.0053768157959	-5.56606197357178	-10.0763931274414	-0.0524128377437592	0.0394832901656628	-0.0491691567003727
-4.0061731338501	-5.55856084823608	-10.0745143890381	-0.0524185262620449	0.0393123999238014	-0.049088217318058
-4.00536727905273	-5.55881834030151	-10.0818500518799	-0.0524231195449829	0.0392640009522438	-0.0491284057497978
-3.99970197677612	-5.55541944503784	-10.0977077484131	-0.0522015318274498	0.0391949489712715	-0.0490473657846451
-4.00528192520142	-5.55211067199707	-10.1018495559692	-0.0521784648299217	0.0390063747763634	-0.0489093065261841
-4.00583362579346	-5.55378150939941	-10.0976285934448	-0.0522107966244221	0.0389453507959843	-0.048828050494194
-3.99463868141174	-5.5514760017395	-10.1112585067749	-0.0519796349108219	0.0388573482632637	-0.0487913489341736
-3.99940085411072	-5.54720830917358	-10.1059103012085	-0.0519854202866554	0.0387159548699856	-0.0485968589782715
-3.99873328208923	-5.54736566543579	-10.1136856079102	-0.0518695488572121	0.0386161170899868	-0.0485567972064018
-3.98983526229858	-5.54219055175781	-10.1187906265259	-0.0517694726586342	0.0383739024400711	-0.0484286658465862
-3.9967885017395	-5.54375314712524	-10.1115379333496	-0.051867950707674	0.0383230224251747	-0.0482638813555241
-3.99644589424133	-5.54181146621704	-10.1211948394775	-0.051623597741127	0.0380931496620178	-0.0482246279716492
-3.99268245697021	-5.54431629180908	-10.1232995986938	-0.0516217611730099	0.0380246341228485	-0.0480092987418175
-3.99498724937439	-5.5419979095459	-10.1164426803589	-0.0515181086957455	0.0378993526101112	-0.0479040145874023
-3.99577188491821	-5.54905891418457	-10.1198902130127	-0.0514079853892326	0.037774134427309	-0.047767661511898
-3.99001717567444	-5.5436577796936	-10.1244287490845	-0.0512204542756081	0.0375782959163189	-0.0476777516305447
-3.99971675872803	-5.54756784439087	-10.1169033050537	-0.051274698227644	0.0374344177544117	-0.0474845096468925
-4.00099229812622	-5.54942655563354	-10.123101234436	-0.0510605201125145	0.0372668504714966	-0.0475195348262787
-3.99536204338074	-5.55066919326782	-10.1189594268799	-0.0509886667132378	0.0371483862400055	-0.0473471283912659
-4.00473880767822	-5.55834674835205	-10.1185178756714	-0.0508291572332382	0.0369868054986	-0.0472442172467709
-4.00502252578735	-5.55873918533325	-10.1172323226929	-0.0506046451628208	0.0369953699409962	-0.0470988526940346
-3.99875020980835	-5.55989742279053	-10.1234664916992	-0.0505015589296818	0.0367886126041412	-0.0469679087400436
-4.00549411773682	-5.56488227844238	-10.1107215881348	-0.050477609038353	0.0366006307303905	-0.0468013174831867
-4.00746250152588	-5.57235717773438	-10.1155071258545	-0.0501868315041065	0.0364617481827736	-0.0467713661491871
-4.00517463684082	-5.57300138473511	-10.1181793212891	-0.0500430315732956	0.036389384418726	-0.0465593300759792
-4.01178407669067	-5.57925415039063	-10.1084623336792	-0.0500077120959759	0.0361754968762398	-0.0464225858449936
-4.01297187805176	-5.5837926864624	-10.1119890213013	-0.0496710687875748	0.0361154675483704	-0.0463426224887371
-4.01012277603149	-5.58761262893677	-10.1164779663086	-0.0495754666626453	0.0360724963247776	-0.0461192391812801
-4.0176477432251	-5.58995866775513	-10.1063404083252	-0.0495276339352131	0.0359045118093491	-0.0459425859153271
-4.01794576644897	-5.59814167022705	-10.1057825088501	-0.0493110790848732	0.0357858836650848	-0.0457911677658558
-4.01759099960327	-5.60037326812744	-10.1148834228516	-0.0491720139980316	0.035687442868948	-0.0456305183470249
-4.02884244918823	-5.61000537872314	-10.0959348678589	-0.0491435118019581	0.035485602915287	-0.0454031378030777
-4.0269021987915	-5.61272048950195	-10.1079797744751	-0.0489562898874283	0.0353633239865303	-0.0453243553638458
-4.02610921859741	-5.61661911010742	-10.1031618118286	-0.0488876178860664	0.0353348888456821	-0.0450591333210468
-4.03127717971802	-5.6193323135376	-10.096022605896	-0.0488763265311718	0.0351560972630978	-0.0448881313204765
-4.03246784210205	-5.62483930587769	-10.0956010818481	-0.0487581752240658	0.0351273156702518	-0.0447278991341591
-4.02965784072876	-5.62178802490234	-10.1034755706787	-0.0485869124531746	0.0349167585372925	-0.0444720722734928
-4.03889751434326	-5.62703895568848	-10.0967693328857	-0.0486863628029823	0.0348891019821167	-0.0443123616278172
-4.03665828704834	-5.63205575942993	-10.0964040756226	-0.0485143885016441	0.0347826890647411	-0.0441039502620697
-4.0324764251709	-5.63069295883179	-10.1000022888184	-0.0484090037643909	0.0346515290439129	-0.043916217982769
-4.04091501235962	-5.63355493545532	-10.0888681411743	-0.0484677776694298	0.0345612801611423	-0.043728556483984
-4.03675127029419	-5.63512897491455	-10.0962610244751	-0.0483525507152081	0.0346331223845482	-0.0435604900121689
-4.0302791595459	-5.63257074356079	-10.082802772522	-0.0483661517500877	0.0344632975757122	-0.0432840175926685
-4.0375657081604	-5.63800239562988	-10.0808391571045	-0.0483787804841995	0.0344527587294579	-0.0430755093693733
-4.02781581878662	-5.63379621505737	-10.0811319351196	-0.0482517629861832	0.0343851298093796	-0.0428740382194519
-4.029709815979	-5.63345813751221	-10.0709342956543	-0.0484511181712151	0.0343382060527802	-0.0425662212073803
-4.02770948410034	-5.63631725311279	-10.0670232772827	-0.048408780246973	0.0344003327190876	-0.0423462428152561
-4.01968765258789	-5.62937879562378	-10.0618171691895	-0.0483207143843174	0.0343836694955826	-0.0420404896140099
-4.01762962341309	-5.63050222396851	-10.0510311126709	-0.048514861613512	0.0343500785529613	-0.0417493730783463
-4.01559591293335	-5.62895584106445	-10.0439624786377	-0.0484643690288067	0.0345009863376617	-0.0415143482387066
-4.00780391693115	-5.62276172637939	-10.0487976074219	-0.0485257804393768	0.0344597734510899	-0.0411392785608768
-4.00636911392212	-5.62189197540283	-10.0278720855713	-0.0486753731966019	0.0343805626034737	-0.0408940128982067
-4.00084495544434	-5.62266874313354	-10.0259618759155	-0.0485730916261673	0.034677192568779	-0.040658313781023
-3.99230170249939	-5.61608076095581	-10.0173816680908	-0.0486937239766121	0.034548107534647	-0.0403472222387791
-3.9920220375061	-5.61990022659302	-9.99989604949951	-0.0488328449428082	0.0346708595752716	-0.0400454998016357
-3.97977900505066	-5.61282587051392	-10.0148868560791	-0.0487465709447861	0.0347485989332199	-0.0397750735282898
-3.97599601745605	-5.60654878616333	-9.99503707885742	-0.0488889962434769	0.0347429998219013	-0.0394385792315006
-3.96962237358093	-5.60792922973633	-9.98803520202637	-0.0489777624607086	0.0348348431289196	-0.0391660071909428
-3.95731735229492	-5.60067796707153	-9.98314476013184	-0.0488539487123489	0.0348794721066952	-0.0388747826218605
-3.95730829238892	-5.5988621711731	-9.96745109558105	-0.0491536967456341	0.0349940843880177	-0.0384992398321629
-3.94837856292725	-5.5970606803894	-9.97078704833984	-0.0490735210478306	0.0350426211953163	-0.0382575020194054
-3.93993759155273	-5.59393501281738	-9.95972156524658	-0.0491714961826801	0.035105288028717	-0.0379032976925373
-3.93866610527039	-5.596848487854	-9.94925022125244	-0.0492061227560043	0.0352835431694984	-0.0376487523317337
-3.92560124397278	-5.58541202545166	-9.94532108306885	-0.0491365194320679	0.0353437960147858	-0.0374127179384232
-3.92124509811401	-5.59007358551025	-9.92522430419922	-0.049383245408535	0.0355134755373001	-0.0371239334344864
-3.91540145874023	-5.58548784255981	-9.92151546478271	-0.0492722131311893	0.035677932202816	-0.0368850901722908
-3.90689659118652	-5.58220863342285	-9.91479969024658	-0.0492782555520535	0.0357971861958504	-0.0365301556885242
-3.90622091293335	-5.58303070068359	-9.90304374694824	-0.0494296960532665	0.0359810441732407	-0.0363327264785767
-3.893146276474	-5.5802788734436	-9.89855861663818	-0.0492824949324131	0.0360685996711254	-0.0360680446028709
-3.89412403106689	-5.58153963088989	-9.8931245803833	-0.049427829682827	0.0361171662807465	-0.0357930324971676
-3.8940212726593	-5.58230018615723	-9.8770694732666	-0.0493803732097149	0.0362620763480663	-0.0356138348579407
-3.88226056098938	-5.58155965805054	-9.87878227233887	-0.0493779107928276	0.0364136956632137	-0.0353237316012383
-3.88297247886658	-5.58282899856567	-9.86322593688965	-0.0494173243641853	0.036482859402895	-0.0350948050618172
-3.87375044822693	-5.58208847045898	-9.86401844024658	-0.0493197999894619	0.0366433002054691	-0.0348890647292137
-3.87159132957459	-5.58235359191895	-9.85140800476074	-0.0494863241910934	0.0367325283586979	-0.0346649661660194
-3.87297821044922	-5.58357715606689	-9.83563041687012	-0.0495097413659096	0.0367862097918987	-0.0344241186976433
-3.86424207687378	-5.58178567886353	-9.84060382843018	-0.0493695288896561	0.0368990786373615	-0.0342641174793243
-3.86573457717896	-5.58486223220825	-9.81978893280029	-0.0496044121682644	0.0368982069194317	-0.0340941287577152
-3.86937952041626	-5.58963823318481	-9.81447124481201	-0.0495715476572514	0.0371488928794861	-0.03389922529459
-3.86300587654114	-5.58712720870972	-9.811203956604	-0.0495349802076817	0.0371145717799664	-0.0337165668606758
-3.87158679962158	-5.59233951568604	-9.79158210754395	-0.0497093088924885	0.0372619479894638	-0.033563144505024
-3.86401581764221	-5.5950345993042	-9.79292583465576	-0.0496513657271862	0.0374374873936176	-0.0333799198269844
-3.86477017402649	-5.5929708480835	-9.76935768127441	-0.0497667714953423	0.037370003759861	-0.033231507986784
-3.86306047439575	-5.59699964523315	-9.77087783813477	-0.0496982745826244	0.0375240705907345	-0.0330930761992931
-3.85537791252136	-5.59542322158813	-9.76022148132324	-0.0498506128787994	0.0374723374843597	-0.0329447463154793
-3.866534948349	-5.59977006912231	-9.74794864654541	-0.0498992763459682	0.0375466421246529	-0.032770249992609
-3.85715341567993	-5.59968185424805	-9.75319862365723	-0.0497405491769314	0.0375380106270313	-0.0326471030712128
-3.85872769355774	-5.60142040252686	-9.73956394195557	-0.0499436743557453	0.0375049784779549	-0.0325284525752068
-3.86360049247742	-5.60624265670776	-9.72896671295166	-0.0498587526381016	0.0377310328185558	-0.0323627665638924
-3.85747909545898	-5.60270690917969	-9.72469139099121	-0.0499140992760658	0.0376190431416035	-0.032270323485136
-3.86616826057434	-5.60988235473633	-9.71247291564941	-0.0499486699700356	0.0376362167298794	-0.0321335718035698
-3.85870432853699	-5.60965538024902	-9.71568202972412	-0.0498989447951317	0.0377246141433716	-0.0320263169705868
-3.86353731155396	-5.60864925384521	-9.70039081573486	-0.0500155799090862	0.0377170443534851	-0.0318946093320847
-3.85768294334412	-5.61067295074463	-9.69529151916504	-0.0499011017382145	0.0377545952796936	-0.0318130664527416
-3.85599899291992	-5.61001777648926	-9.69254207611084	-0.0499797128140926	0.037733368575573	-0.0316904820501804
-3.85930681228638	-5.61161375045776	-9.67827320098877	-0.0499199144542217	0.0377933718264103	-0.0315984562039375
-3.84985566139221	-5.61156368255615	-9.68408298492432	-0.0498401038348675	0.037724144756794	-0.031454972922802
-3.85492062568665	-5.61192560195923	-9.67401599884033	-0.0498965382575989	0.0376322418451309	-0.0313630625605583
-3.85828185081482	-5.62034130096436	-9.67311954498291	-0.049825806170702	0.0377963669598103	-0.0312897749245167
-3.85275721549988	-5.61658716201782	-9.6745662689209	-0.0497452765703201	0.0376387163996696	-0.0312281623482704
-3.86207485198975	-5.62364435195923	-9.66014385223389	-0.0497554950416088	0.0376812443137169	-0.0312031228095293
-3.85612082481384	-5.62278604507446	-9.66969680786133	-0.0496162660419941	0.0377405285835266	-0.0311497543007135
-3.86334919929504	-5.6264796257019	-9.65965461730957	-0.0496951937675476	0.0378313884139061	-0.0311884414404631
-3.86011934280396	-5.62361669540405	-9.65833568572998	-0.0495219603180885	0.0378059595823288	-0.0311326924711466
-3.85468530654907	-5.62619352340698	-9.66211223602295	-0.049540851265192	0.03778176009655	-0.0310586411505938
-3.86238384246826	-5.62781000137329	-9.64227294921875	-0.0495375581085682	0.0378233231604099	-0.0310461260378361
-3.85405445098877	-5.62555360794067	-9.65460968017578	-0.0494095385074615	0.0378528200089931	-0.030951326712966
-3.85781836509705	-5.62789630889893	-9.64389038085938	-0.0495693348348141	0.0377547480165958	-0.0309335496276617
-3.85898971557617	-5.6334924697876	-9.64412117004395	-0.0494901053607464	0.0379137061536312	-0.0308368857949972
-3.8545515537262	-5.62580823898315	-9.64672946929932	-0.0494155026972294	0.0377847626805305	-0.0308126788586378
-3.85883212089539	-5.62878751754761	-9.63335037231445	-0.0495145730674267	0.0377677045762539	-0.0307059530168772
-3.85136389732361	-5.62971305847168	-9.64536190032959	-0.0492922328412533	0.0379214026033878	-0.0307006388902664
-3.8499128818512	-5.62423992156982	-9.63629531860352	-0.049405038356781	0.0378081016242504	-0.0306055601686239
-3.85169100761414	-5.62445163726807	-9.63836288452148	-0.0493320450186729	0.0378630012273788	-0.0305276960134506
-3.84121942520142	-5.6176381111145	-9.64061641693115	-0.0492894873023033	0.0377241633832455	-0.0305291377007961
-3.84656000137329	-5.61906290054321	-9.63494777679443	-0.0493791475892067	0.0376822762191296	-0.030408751219511
-3.83844399452209	-5.61633062362671	-9.64327907562256	-0.0491635389626026	0.0376385413110256	-0.0304567310959101
-3.83951497077942	-5.61122608184814	-9.63865280151367	-0.0492704883217812	0.0374774225056171	-0.0303400624543428
-3.84335899353027	-5.61610126495361	-9.64412593841553	-0.0491468273103237	0.0376338884234428	-0.0303172692656517
-3.83693027496338	-5.61152362823486	-9.64669609069824	-0.0490801706910133	0.0374154709279537	-0.0302777253091335
-3.84249520301819	-5.61267232894897	-9.63866233825684	-0.0490410104393959	0.0374118685722351	-0.0302338413894176
-3.83686685562134	-5.61171340942383	-9.65470218658447	-0.048888735473156	0.0374304801225662	-0.0302227977663279
-3.84329295158386	-5.61210870742798	-9.64429473876953	-0.049007099121809	0.0374013558030128	-0.030266534537077
-3.84094190597534	-5.61037254333496	-9.64734840393066	-0.0487825125455856	0.0374324060976505	-0.030283335596323
-3.83731198310852	-5.61078882217407	-9.65552139282227	-0.0488195046782494	0.0373725816607475	-0.0302997604012489
-3.84779286384583	-5.611900806427	-9.64624691009521	-0.0487479791045189	0.0373846329748631	-0.030324736610055
-3.84131598472595	-5.61177062988281	-9.65293216705322	-0.048603605479002	0.0373330190777779	-0.0303575582802296
-3.84817218780518	-5.61123752593994	-9.65194034576416	-0.0487342216074467	0.0372307375073433	-0.0303926430642605
-3.85314202308655	-5.61630439758301	-9.65519237518311	-0.0485626235604286	0.0373526141047478	-0.0304520912468433
-3.85169005393982	-5.61228322982788	-9.66042232513428	-0.0484248884022236	0.0372322574257851	-0.0305146090686321
-3.86022281646729	-5.61711883544922	-9.65344905853271	-0.0485694967210293	0.0372496396303177	-0.0305063501000404
-3.8571834564209	-5.62087154388428	-9.66404056549072	-0.0483459159731865	0.0373546592891216	-0.0306440126150846
-3.85951018333435	-5.61764764785767	-9.65224552154541	-0.0483908616006374	0.0372875034809113	-0.0306241195648909
-3.86275196075439	-5.62221050262451	-9.66238975524902	-0.0483214817941189	0.0374184884130955	-0.0307651236653328
-3.85752582550049	-5.62094306945801	-9.66783905029297	-0.0482770018279552	0.0372759699821472	-0.0308892168104649
-3.86842250823975	-5.62748336791992	-9.65356922149658	-0.0483811870217323	0.037291407585144	-0.0308863390237093
-3.86955738067627	-5.62631368637085	-9.6689453125	-0.0482503660023212	0.0372792296111584	-0.0311091374605894
-3.86773681640625	-5.62624406814575	-9.66236400604248	-0.0482692644000053	0.0372546277940273	-0.0311376266181469
-3.87765669822693	-5.63339328765869	-9.6622428894043	-0.0482592545449734	0.0373243167996407	-0.0312548726797104
-3.87428832054138	-5.62999296188354	-9.67039012908936	-0.0480961352586746	0.0372466333210468	-0.0314018875360489
-3.87693023681641	-5.63484907150269	-9.66851234436035	-0.0482196174561977	0.0372775718569756	-0.031456034630537
-3.88159847259521	-5.6327338218689	-9.66664218902588	-0.0481247045099735	0.0372694358229637	-0.0316263437271118
-3.87767958641052	-5.63245010375977	-9.67395305633545	-0.0480402261018753	0.0372851900756359	-0.0317231900990009
-3.88101387023926	-5.63478899002075	-9.67365837097168	-0.0482189618051052	0.0371625237166882	-0.0318329893052578
-3.88953351974487	-5.63922643661499	-9.66641807556152	-0.0481399968266487	0.0372080691158772	-0.0319691114127636
-3.88778781890869	-5.63688707351685	-9.68412971496582	-0.0479818172752857	0.0371507406234741	-0.0321046486496925
-3.89406132698059	-5.63722467422485	-9.67529582977295	-0.0481100864708424	0.0371911525726318	-0.0322226509451866
-3.8942563533783	-5.64363527297974	-9.6826810836792	-0.0480757243931293	0.0371867716312408	-0.0323793068528175
-3.89274144172668	-5.63729000091553	-9.68126583099365	-0.0479084178805351	0.0371293500065804	-0.0325572192668915
-3.89966726303101	-5.64523410797119	-9.67609786987305	-0.0480503886938095	0.0371894240379334	-0.0326547995209694
-3.89279103279114	-5.64133834838867	-9.69095706939697	-0.0479040704667568	0.0370537638664246	-0.0328222960233688
-3.89933800697327	-5.63883447647095	-9.68026065826416	-0.0479667671024799	0.0369801297783852	-0.0328927747905254
-3.90263843536377	-5.64271211624146	-9.69329738616943	-0.0479656793177128	0.0368856303393841	-0.0331286005675793
-3.90067958831787	-5.63782262802124	-9.70295429229736	-0.0479433573782444	0.0368852652609348	-0.0332168415188789
-3.90720415115356	-5.64173221588135	-9.69696998596191	-0.0479864589869976	0.0367919765412807	-0.0333642959594727
-3.9099760055542	-5.64184522628784	-9.6928825378418	-0.048014871776104	0.0368135944008827	-0.0335722826421261
-3.90382528305054	-5.63838243484497	-9.70612525939941	-0.0479137040674686	0.0367638468742371	-0.0337025597691536
-3.91121053695679	-5.63592910766602	-9.70070838928223	-0.0479521863162518	0.0366510786116123	-0.0338759869337082
-3.91292786598206	-5.63662767410278	-9.71157264709473	-0.0479436963796616	0.0366341173648834	-0.0340296477079391
-3.90809917449951	-5.63281869888306	-9.72503566741943	-0.0479312129318714	0.0364923365414143	-0.0342220589518547
-3.91761517524719	-5.63820362091064	-9.71479415893555	-0.0480118095874786	0.0364875160157681	-0.0343092381954193
-3.91193747520447	-5.63266801834106	-9.72907257080078	-0.047884251922369	0.0364052727818489	-0.034536212682724
-3.9119827747345	-5.63229417800903	-9.72822761535645	-0.048025868833065	0.0363676175475121	-0.0346315763890743
-3.91387057304382	-5.63408374786377	-9.73631954193115	-0.0479902662336826	0.0364044271409512	-0.0347987152636051
-3.91352868080139	-5.62777042388916	-9.74256324768066	-0.0478593073785305	0.0363757237792015	-0.0349844433367252
-3.91404151916504	-5.62983989715576	-9.74308967590332	-0.0481235757470131	0.0362948179244995	-0.0350970253348351
-3.91866374015808	-5.6303973197937	-9.74143981933594	-0.0480645000934601	0.0362218245863914	-0.0353243015706539
-3.91067314147949	-5.62373018264771	-9.75196170806885	-0.0479409284889698	0.0362310633063316	-0.035431120544672
-3.91747260093689	-5.62588357925415	-9.7459020614624	-0.0481088273227215	0.0361739322543144	-0.0355875939130783
-3.92131280899048	-5.62710380554199	-9.74801540374756	-0.0481062866747379	0.0362183190882206	-0.0358020029962063
-3.91181898117065	-5.61967897415161	-9.75987243652344	-0.0480217039585114	0.0361673273146153	-0.0359412841498852
-3.9161651134491	-5.62117052078247	-9.76452827453613	-0.0482016168534756	0.0360572934150696	-0.0360760763287544
-3.91687321662903	-5.62119102478027	-9.77188682556152	-0.0480613708496094	0.03598253428936	-0.0362148396670818
-3.91314291954041	-5.61291885375977	-9.78220748901367	-0.0479662343859673	0.035892840474844	-0.0363612361252308
-3.92012310028076	-5.61619329452515	-9.77543163299561	-0.048185296356678	0.0357703864574432	-0.0365020595490932
-3.91864228248596	-5.6175799369812	-9.78459644317627	-0.0480703748762608	0.0358193665742874	-0.0367468819022179
-3.91684365272522	-5.61067056655884	-9.7880687713623	-0.0480358302593231	0.0356879197061062	-0.0367967374622822
-3.92346024513245	-5.61418104171753	-9.79246807098389	-0.0482265166938305	0.0356495194137096	-0.0369693860411644
-3.92075085639954	-5.61301183700562	-9.79717350006104	-0.0480361096560955	0.0356178730726242	-0.0371282696723938
-3.91868543624878	-5.60910367965698	-9.79861736297607	-0.0481735728681087	0.0354201346635818	-0.0372441597282887
-3.92718482017517	-5.61193227767944	-9.79495525360107	-0.0482496954500675	0.0353512614965439	-0.0373991504311562
-3.93126678466797	-5.61238574981689	-9.80678749084473	-0.0481327101588249	0.0353842973709106	-0.0375985875725746
-3.92763304710388	-5.60809278488159	-9.80160617828369	-0.0482472851872444	0.0351790450513363	-0.0376799292862415
-3.93943572044373	-5.61322689056396	-9.79935646057129	-0.048316914588213	0.0352051816880703	-0.0378463752567768
-3.93517875671387	-5.61279058456421	-9.81665992736816	-0.0481982417404652	0.0351735912263393	-0.0380274206399918
-3.9371817111969	-5.60761785507202	-9.8051872253418	-0.0483239479362965	0.0349938981235027	-0.03810203820467
-3.94379472732544	-5.61119604110718	-9.80964756011963	-0.0483815334737301	0.0349359251558781	-0.0384003855288029
-3.94011068344116	-5.61018705368042	-9.81451892852783	-0.0482895523309708	0.0348315313458443	-0.0385683551430702
-3.9482114315033	-5.61092615127563	-9.81326961517334	-0.0485148392617702	0.0346665233373642	-0.0386560149490833
-3.95584726333618	-5.6153564453125	-9.81173610687256	-0.0484661459922791	0.0345566496253014	-0.0388948433101177
-3.95390295982361	-5.61394119262695	-9.82101631164551	-0.0483715161681175	0.0345465540885925	-0.0390226542949677
-3.96039986610413	-5.61338806152344	-9.8156099319458	-0.0485355593264103	0.0343530401587486	-0.0391246043145657
-3.96518492698669	-5.61528253555298	-9.81832695007324	-0.0485057830810547	0.0344234108924866	-0.0393133647739887
-3.95917987823486	-5.61417961120605	-9.82860279083252	-0.0485021285712719	0.0341906771063805	-0.0395407229661942
-3.97510147094727	-5.61975812911987	-9.80889225006104	-0.0487425848841667	0.0342076942324638	-0.0396001078188419
-3.97472739219666	-5.62199306488037	-9.82037734985352	-0.048685297369957	0.0340729914605618	-0.0398556739091873
-3.97954559326172	-5.62369155883789	-9.81610012054443	-0.0487870760262012	0.0339737050235271	-0.0399882793426514
-3.99062871932983	-5.62998247146606	-9.81341171264648	-0.0489181913435459	0.0339583419263363	-0.0401902422308922
-3.99483251571655	-5.62869548797607	-9.81475639343262	-0.0488189607858658	0.0339629724621773	-0.0403717830777168
-3.99451351165771	-5.63203191757202	-9.81848526000977	-0.0489868856966496	0.033807061612606	-0.0405803397297859
-4.00532817840576	-5.62996435165405	-9.80797100067139	-0.0490743704140186	0.0336986742913723	-0.0406903699040413
-4.01006364822388	-5.63268327713013	-9.81803321838379	-0.049057561904192	0.0336413457989693	-0.0409372225403786
-4.00911092758179	-5.63498449325562	-9.81462001800537	-0.0491741672158241	0.0335395894944668	-0.041031938046217
-4.01829481124878	-5.63774061203003	-9.81047344207764	-0.0493097752332687	0.0333754755556583	-0.0411757864058018
-4.0206470489502	-5.638991355896	-9.80996704101563	-0.0492157153785229	0.0332691557705402	-0.0414180271327496
-4.0210657119751	-5.63539695739746	-9.81581211090088	-0.0492416061460972	0.0332566611468792	-0.0414431057870388
-4.0289134979248	-5.63794469833374	-9.80932521820068	-0.0493984073400497	0.0331251621246338	-0.0415993258357048
-4.02887105941772	-5.63873291015625	-9.81102180480957	-0.0493543110787869	0.0330624170601368	-0.0417290031909943
-4.0290732383728	-5.63861322402954	-9.81744956970215	-0.0493406541645527	0.0328592956066132	-0.0418680272996426
-4.03930854797363	-5.64146900177002	-9.80202865600586	-0.049458272755146	0.0327924899756908	-0.041908722370863
-4.03929805755615	-5.64291524887085	-9.81665992736816	-0.0494086854159832	0.0327027887105942	-0.0421183668076992
-4.03923368453979	-5.64161777496338	-9.81326103210449	-0.049474623054266	0.032637394964695	-0.0421537682414055
-4.04507970809937	-5.64936828613281	-9.8018684387207	-0.0494962558150291	0.032535944133997	-0.0422854758799076
-4.04432678222656	-5.64676094055176	-9.80589389801025	-0.049415335059166	0.032518807798624	-0.0423218868672848
-4.04652976989746	-5.64671277999878	-9.80229091644287	-0.0494679436087608	0.0323263667523861	-0.0423807837069035
-4.05172967910767	-5.64967060089111	-9.80156993865967	-0.0495276227593422	0.0322884172201157	-0.0424516201019287
-4.0481014251709	-5.65063619613647	-9.80598831176758	-0.0492995008826256	0.0321854911744595	-0.0425363704562187
-4.05693864822388	-5.65367937088013	-9.795973777771	-0.049381747841835	0.0320716388523579	-0.0425788126885891
-4.06248569488525	-5.66061687469482	-9.80020046234131	-0.0492342226207256	0.032084982842207	-0.0425961874425411
-4.05616617202759	-5.65447807312012	-9.80758953094482	-0.0490893870592117	0.0319259651005268	-0.0425797291100025
-4.06255722045898	-5.66144800186157	-9.80020999908447	-0.0491364262998104	0.0317908450961113	-0.0426762849092484
-4.06159210205078	-5.66266012191772	-9.80809593200684	-0.0488923080265522	0.0316856876015663	-0.0426465682685375
-4.06500434875488	-5.66309309005737	-9.80814075469971	-0.0488802939653397	0.0315578393638134	-0.0427002348005772
-4.07287836074829	-5.67075729370117	-9.80556869506836	-0.0487616993486881	0.0314525663852692	-0.0426239259541035
-4.07166433334351	-5.67081499099731	-9.81640148162842	-0.0485244281589985	0.0313582681119442	-0.0427131280303001
-4.07968139648438	-5.67583703994751	-9.80899238586426	-0.0485860630869865	0.0312032699584961	-0.042613685131073
-4.08798742294312	-5.68534421920776	-9.81149768829346	-0.0483751967549324	0.0312180500477552	-0.0426471382379532
-4.08451271057129	-5.68835306167603	-9.81419467926025	-0.0482418574392796	0.0309808384627104	-0.0426281541585922
-4.09549236297607	-5.69509696960449	-9.79912567138672	-0.0482646711170673	0.0309859924018383	-0.0426173582673073
-4.09483003616333	-5.69761943817139	-9.80622291564941	-0.0479977205395699	0.0309086218476295	-0.0426500514149666
-4.0984411239624	-5.70171117782593	-9.80285930633545	-0.0480290278792381	0.0307214241474867	-0.0426194444298744
-4.10759019851685	-5.70670509338379	-9.79634094238281	-0.0478900037705898	0.0306601598858833	-0.0426068007946014
-4.10768604278564	-5.70928621292114	-9.80346202850342	-0.0476220957934856	0.0304512288421392	-0.0426488481462002
-4.11594200134277	-5.71915149688721	-9.78682231903076	-0.0476710349321365	0.0303184520453215	-0.0425905324518681
-4.11891412734985	-5.72494220733643	-9.7959098815918	-0.0474728457629681	0.0303239729255438	-0.0426504053175449
-4.11708784103394	-5.72489213943481	-9.78359508514404	-0.0472643114626408	0.0301598161458969	-0.0425379201769829
-4.12480497360229	-5.73232412338257	-9.77641296386719	-0.0473460666835308	0.030047656968236	-0.042499415576458
-4.1190505027771	-5.72896099090576	-9.7668981552124	-0.0469976328313351	0.0300503894686699	-0.0424112640321255
-4.11828374862671	-5.72778558731079	-9.7597131729126	-0.0468249656260014	0.0298620089888573	-0.0423118211328983
-4.12177801132202	-5.73427534103394	-9.75451278686523	-0.0467361733317375	0.0297641195356846	-0.0423145145177841
-4.1162428855896	-5.73160934448242	-9.75202751159668	-0.0464402697980404	0.0297693498432636	-0.0422491356730461
-4.11902618408203	-5.73668241500854	-9.74090576171875	-0.0464865826070309	0.0296039767563343	-0.0421910248696804
-4.12372159957886	-5.74089002609253	-9.73351192474365	-0.0462294556200504	0.0295278280973434	-0.0421903245151043
-4.12048578262329	-5.74553394317627	-9.73502635955811	-0.0460787639021873	0.0294991824775934	-0.0421255305409431
-4.12333536148071	-5.75051021575928	-9.71960067749023	-0.0460631512105465	0.0293265171349049	-0.0420042760670185
-4.12285947799683	-5.75604438781738	-9.72127151489258	-0.0457489155232906	0.029323996976018	-0.0419977866113186
-4.12109422683716	-5.75760841369629	-9.71716403961182	-0.0456035621464252	0.0291523542255163	-0.0418426543474197
-4.13140153884888	-5.76800632476807	-9.70426559448242	-0.0456338636577129	0.0291726961731911	-0.0417362563312054
-4.12832403182983	-5.77198457717896	-9.70757961273193	-0.0454302690923214	0.0290772952139378	-0.0416880063712597
-4.1313681602478	-5.77537679672241	-9.6892786026001	-0.0455069430172443	0.0289729274809361	-0.0415440909564495
-4.13897752761841	-5.7861590385437	-9.68237495422363	-0.0453402139246464	0.0290976222604513	-0.0414671003818512
-4.13619709014893	-5.78465414047241	-9.67013263702393	-0.0452604033052921	0.0288578011095524	-0.0412880331277847
-4.141676902771	-5.7971830368042	-9.65777683258057	-0.0454014837741852	0.0288225207477808	-0.0411473251879215
-4.14073848724365	-5.79682731628418	-9.65585136413574	-0.0451908223330975	0.0287309903651476	-0.0409739948809147
-4.14132499694824	-5.79859256744385	-9.64137077331543	-0.0452379062771797	0.0286501366645098	-0.0407384447753429
-4.14936685562134	-5.80520677566528	-9.62775421142578	-0.0453086271882057	0.0285085756331682	-0.0406678728759289
-4.14974021911621	-5.80850505828857	-9.62815856933594	-0.0450966469943523	0.0284669324755669	-0.0405483730137348
-4.15734338760376	-5.81662607192993	-9.61401653289795	-0.0451905503869057	0.0283015463501215	-0.0404288098216057
-4.16673421859741	-5.8212742805481	-9.60444831848145	-0.0450981669127941	0.0282256733626127	-0.0403996370732784
-4.16483449935913	-5.82597970962524	-9.60251903533936	-0.0450592301785946	0.028172604739666	-0.0402368232607841
-4.17473983764648	-5.83352899551392	-9.58696556091309	-0.0451625734567642	0.0280988700687885	-0.0402237325906754
-4.17509317398071	-5.83462858200073	-9.58570671081543	-0.0449720323085785	0.0280244257301092	-0.0401208363473415
-4.18278217315674	-5.84506702423096	-9.56866645812988	-0.0452020280063152	0.0280045606195927	-0.0400556735694408
-4.18758630752563	-5.85163068771362	-9.56246471405029	-0.0450368858873844	0.0278996638953686	-0.0400749817490578
-4.18640565872192	-5.84915351867676	-9.55464553833008	-0.0449855290353298	0.0278111230581999	-0.0398856364190578
-4.19315385818481	-5.85814476013184	-9.5346040725708	-0.045153796672821	0.0277826674282551	-0.0399118028581142
-4.19215297698975	-5.86225700378418	-9.53181743621826	-0.0449900440871716	0.0277543310075998	-0.0398384593427181
-4.19844245910645	-5.86626386642456	-9.50939655303955	-0.0451428592205048	0.0277283973991871	-0.0397588312625885
-4.19976139068604	-5.86895322799683	-9.50470542907715	-0.0450130514800549	0.0276718214154243	-0.039726160466671
-4.19501447677612	-5.87124156951904	-9.4981517791748	-0.045024286955595	0.0277038458734751	-0.039610892534256
-4.20103883743286	-5.87552070617676	-9.49047183990479	-0.045032724738121	0.0277104377746582	-0.0395916476845741
-4.19351577758789	-5.87142562866211	-9.4882345199585	-0.0448083207011223	0.0275842100381851	-0.0395417809486389
-4.19892501831055	-5.8768048286438	-9.46793746948242	-0.0449998043477535	0.027578154578805	-0.0394883081316948
-4.19469451904297	-5.87761926651001	-9.48025226593018	-0.0447894670069218	0.0275075156241655	-0.0395646020770073
-4.19231653213501	-5.87714242935181	-9.47362327575684	-0.0447682999074459	0.0273654516786337	-0.0394999124109745
-4.19685649871826	-5.8849515914917	-9.47431087493896	-0.0448801815509796	0.0274319499731064	-0.039612352848053
-4.19194459915161	-5.883056640625	-9.47520065307617	-0.0448109619319439	0.0273594167083502	-0.0396708399057388
-4.20046806335449	-5.89102602005005	-9.46714210510254	-0.044988464564085	0.0273954998701811	-0.0397194847464561
-4.19593906402588	-5.8908576965332	-9.47728443145752	-0.0448773764073849	0.0273947510868311	-0.0398308075964451
-4.19940710067749	-5.89124250411987	-9.46421051025391	-0.0451493263244629	0.0273423381149769	-0.0398642309010029
-4.20471668243408	-5.89523267745972	-9.46432876586914	-0.0452315285801888	0.0274909436702728	-0.0399810336530209
-4.19671392440796	-5.88998985290527	-9.46017169952393	-0.0452546365559101	0.0274294968694448	-0.0399235375225544
-4.20199155807495	-5.89673376083374	-9.45188522338867	-0.0456925369799137	0.0275434125214815	-0.0399268865585327
-4.19632720947266	-5.89048099517822	-9.45144176483154	-0.0457011647522449	0.0275895725935698	-0.0399477183818817
-4.19343042373657	-5.88586521148682	-9.4406623840332	-0.0459574460983276	0.0276413094252348	-0.0397981256246567
-4.19347333908081	-5.88607454299927	-9.43354988098145	-0.0463098026812077	0.0276690274477005	-0.0398341566324234
-4.1846399307251	-5.87937068939209	-9.43872737884521	-0.0463677830994129	0.0276540014892817	-0.0397150106728077
-4.18470573425293	-5.87400102615356	-9.42580032348633	-0.046707421541214	0.0276940912008286	-0.0396354421973228
-4.18244743347168	-5.87069416046143	-9.42715358734131	-0.0469435080885887	0.0277175940573215	-0.0396143794059753
-4.17258310317993	-5.86269235610962	-9.42117118835449	-0.0471993498504162	0.0277707614004612	-0.0394122041761875
-4.17213726043701	-5.85716915130615	-9.41068744659424	-0.047517217695713	0.0277979467064142	-0.0393809899687767
-4.16374444961548	-5.84954166412354	-9.40402412414551	-0.0476167537271976	0.0279134698212147	-0.0392417348921299
-4.15474843978882	-5.84165239334106	-9.40333652496338	-0.0479463860392571	0.0278768092393875	-0.0392152778804302
-4.15421915054321	-5.83416891098022	-9.3842248916626	-0.0481951385736465	0.0279263127595186	-0.0390552878379822
-4.1423978805542	-5.82826471328735	-9.39435195922852	-0.0483202487230301	0.0279334951192141	-0.038985762745142
-4.13596963882446	-5.82012796401978	-9.38175582885742	-0.0486346371471882	0.0278880074620247	-0.0388600938022137
-4.13661527633667	-5.82146978378296	-9.37946128845215	-0.0487975254654884	0.0280494336038828	-0.0387266427278519
-4.12599992752075	-5.80916881561279	-9.37630462646484	-0.0488751418888569	0.028009345754981	-0.038696713745594
-4.12292575836182	-5.81088066101074	-9.36295127868652	-0.0492733046412468	0.0281133931130171	-0.038563396781683
-4.11753749847412	-5.80433940887451	-9.3585729598999	-0.0493348352611065	0.0281421076506376	-0.0385490357875824
-4.10885143280029	-5.79876613616943	-9.35493469238281	-0.0494208671152592	0.0281785260885954	-0.0384382791817188
-4.10609769821167	-5.79528951644897	-9.35300350189209	-0.049744114279747	0.0281338151544333	-0.0383985452353954
-4.10377740859985	-5.79526996612549	-9.33915710449219	-0.0497976988554001	0.0282812155783176	-0.0383088849484921
-4.0954852104187	-5.79075479507446	-9.34984016418457	-0.0499222129583359	0.0282461661845446	-0.0382227934896946
-4.09816026687622	-5.78922080993652	-9.32755374908447	-0.0501171313226223	0.0282684862613678	-0.038168765604496
-4.09235858917236	-5.79216384887695	-9.33324337005615	-0.0500960759818554	0.0283459275960922	-0.0380733199417591
-4.08737516403198	-5.78303718566895	-9.32473754882813	-0.0502306967973709	0.0282666143029928	-0.0380118116736412
-4.09095048904419	-5.78688812255859	-9.31640911102295	-0.0503692217171192	0.0283878799527884	-0.0378896035254002
-4.08170413970947	-5.78038644790649	-9.32378196716309	-0.0503125227987766	0.0282611567527056	-0.0378877520561218
-4.08819580078125	-5.77699851989746	-9.31502151489258	-0.0505006313323975	0.0282905027270317	-0.037712786346674
-4.08983516693115	-5.77969360351563	-9.32047080993652	-0.050404816865921	0.0282475929707289	-0.0377773754298687
-4.08082628250122	-5.77645587921143	-9.31945133209229	-0.0504669062793255	0.0282180737704039	-0.0377107784152031
-4.09191989898682	-5.78306770324707	-9.3088550567627	-0.0506619699299335	0.0281968060880899	-0.0376256592571735
-4.08795833587646	-5.78190326690674	-9.32268142700195	-0.0505601093173027	0.0281384065747261	-0.0377646647393703
-4.0886492729187	-5.78113555908203	-9.31509113311768	-0.0505763590335846	0.0281107984483242	-0.0376871153712273
-4.09542226791382	-5.78597497940063	-9.32312488555908	-0.0506058186292648	0.0280724223703146	-0.0377674922347069
-4.09135770797729	-5.78058052062988	-9.32089805603027	-0.0504745468497276	0.0280137956142426	-0.03781982883811
-4.09720134735107	-5.79063940048218	-9.31957340240479	-0.0506208389997482	0.0278801117092371	-0.0379037708044052
-4.09911680221558	-5.791588306427	-9.32564640045166	-0.0505490936338902	0.027876352891326	-0.037954293191433
-4.10077333450317	-5.79133033752441	-9.32863521575928	-0.0505099222064018	0.0278505329042673	-0.0379318706691265
-4.10794973373413	-5.79602861404419	-9.32780742645264	-0.0505556017160416	0.0277044326066971	-0.0379395298659801
-4.10800457000732	-5.79988479614258	-9.33146381378174	-0.0504643060266972	0.0277662854641676	-0.037956777960062
-4.10959625244141	-5.79785394668579	-9.33409881591797	-0.0504666715860367	0.027613565325737	-0.0379782728850842
-4.1136269569397	-5.80529069900513	-9.33153247833252	-0.0504057519137859	0.0276376958936453	-0.0380907468497753
-4.10907888412476	-5.80591058731079	-9.33642387390137	-0.0502518303692341	0.0275488123297691	-0.0380778461694717
-4.11175441741943	-5.80416440963745	-9.33401775360107	-0.0503074862062931	0.0274649132043123	-0.0380669087171555
-4.11737155914307	-5.81105089187622	-9.34151077270508	-0.0502028726041317	0.0274890586733818	-0.0381609499454498
-4.11669158935547	-5.81147432327271	-9.34888458251953	-0.0501742698252201	0.0273726377636194	-0.0382018908858299
-4.12495708465576	-5.81786584854126	-9.33942031860352	-0.0501711815595627	0.0273066442459822	-0.0381611622869968
-4.12560796737671	-5.82156181335449	-9.3533763885498	-0.0500238947570324	0.0272709839046001	-0.0383236706256866
-4.11892747879028	-5.82116174697876	-9.35626983642578	-0.0499541163444519	0.0272404439747334	-0.0382810309529305
-4.12826824188232	-5.82404136657715	-9.35300540924072	-0.0499258749186993	0.0271716397255659	-0.0383506827056408
-4.12710571289063	-5.82626008987427	-9.36302947998047	-0.0497335940599442	0.0270954165607691	-0.0383729599416256
-4.12499809265137	-5.82530069351196	-9.37163543701172	-0.0497741177678108	0.0269785039126873	-0.0383846499025822
-4.13392353057861	-5.83023357391357	-9.3729772567749	-0.0497326366603374	0.0269428137689829	-0.0383948348462582
-4.12678956985474	-5.8256983757019	-9.37958717346191	-0.0494573637843132	0.0268764644861221	-0.0383774824440479
-4.12713098526001	-5.83059692382813	-9.38119602203369	-0.0494952388107777	0.0267608072608709	-0.0383775606751442
-4.13109445571899	-5.83298969268799	-9.38363361358643	-0.0494697317481041	0.0267834458500147	-0.0383373610675335
-4.12212228775024	-5.82403469085693	-9.39776706695557	-0.0492383949458599	0.0267678312957287	-0.0383020006120205
-4.12468099594116	-5.82784748077393	-9.39325523376465	-0.0493450313806534	0.0266169626265764	-0.0382492914795876
-4.11828327178955	-5.82523584365845	-9.40129089355469	-0.0490443333983421	0.0267039984464645	-0.0382146909832954
-4.11549091339111	-5.81757736206055	-9.40546321868896	-0.0490413941442966	0.026510875672102	-0.0381315983831882
-4.11599111557007	-5.822509765625	-9.40849113464355	-0.0490455031394959	0.0264262203127146	-0.0380517691373825
-4.10633563995361	-5.81662654876709	-9.41880226135254	-0.0487434081733227	0.0264615528285503	-0.0380353815853596
-4.10803985595703	-5.8144736289978	-9.41791343688965	-0.0488479062914848	0.0263463128358126	-0.0378812476992607
-4.10557079315186	-5.81328582763672	-9.42585849761963	-0.0485861822962761	0.026357488706708	-0.0378537885844707
-4.09142684936523	-5.80743551254272	-9.43793106079102	-0.0483828485012054	0.0263613127171993	-0.0377194732427597
-4.08944797515869	-5.80598735809326	-9.43394184112549	-0.0483866296708584	0.0263005122542381	-0.0375613868236542
-4.08055210113525	-5.80600261688232	-9.44223308563232	-0.0482655875384808	0.0263327732682228	-0.0375130698084831
-4.06709575653076	-5.7941632270813	-9.44767093658447	-0.0481013581156731	0.0262349937111139	-0.0373129434883595
-4.06901979446411	-5.79523515701294	-9.44986152648926	-0.048035517334938	0.0262691788375378	-0.0371799468994141
-4.05907249450684	-5.78751564025879	-9.46277046203613	-0.0476644150912762	0.0262136403471231	-0.0370976142585278
-4.05532741546631	-5.7839822769165	-9.45868396759033	-0.0477245859801769	0.0262083485722542	-0.0368595086038113
-4.05126428604126	-5.78562450408936	-9.46776008605957	-0.0474765039980412	0.0263527370989323	-0.0367602445185184
-4.04044151306152	-5.77438688278198	-9.46453189849854	-0.047356553375721	0.0261947195976973	-0.0365329273045063
-4.04014825820923	-5.77966213226318	-9.47050666809082	-0.0473369434475899	0.0263368338346481	-0.0364273637533188
-4.03066253662109	-5.77172374725342	-9.48864555358887	-0.0470468178391457	0.0263268109411001	-0.036315705627203
-4.02686500549316	-5.76490020751953	-9.48097705841064	-0.0469981469213963	0.0263064987957478	-0.0361673086881638
-4.02426481246948	-5.76557016372681	-9.48558235168457	-0.0469936579465866	0.0263749714940786	-0.0360743291676044
-4.01713705062866	-5.75928354263306	-9.48640823364258	-0.0467607080936432	0.026435824111104	-0.0359031595289707
-4.01755809783936	-5.7602367401123	-9.48936557769775	-0.0468893423676491	0.0263547506183386	-0.0357960425317287
-4.01279592514038	-5.75433301925659	-9.4873104095459	-0.046642854809761	0.0264041386544704	-0.0357365906238556
-4.00500726699829	-5.7495813369751	-9.49673557281494	-0.0466229021549225	0.0264683607965708	-0.0355891771614552
-4.00744295120239	-5.75010585784912	-9.48271179199219	-0.0467461980879307	0.026504734531045	-0.0354485027492046
-3.99720454216003	-5.74503612518311	-9.48897838592529	-0.0465338602662086	0.0265611633658409	-0.0353472009301186
-3.99271154403687	-5.73807573318481	-9.48870277404785	-0.0465970374643803	0.0265003256499767	-0.0351854115724564
-3.99575066566467	-5.73942804336548	-9.48185443878174	-0.0465910322964191	0.0266095064580441	-0.0350776314735413
-3.98488616943359	-5.73133850097656	-9.48806953430176	-0.0464831069111824	0.0265198573470116	-0.0349355898797512
-3.98524713516235	-5.72853088378906	-9.47568893432617	-0.0465611591935158	0.0264790188521147	-0.0347996167838573
-3.98155093193054	-5.73268938064575	-9.4797534942627	-0.0465549938380718	0.0266025736927986	-0.0346598960459232
-3.9747154712677	-5.72057676315308	-9.48025226593018	-0.0464175418019295	0.0265349633991718	-0.0345381163060665
-3.97520685195923	-5.72253227233887	-9.47480487823486	-0.0466590002179146	0.0266134459525347	-0.034327358007431
-3.96816062927246	-5.71812582015991	-9.47993278503418	-0.0464363321661949	0.026649871841073	-0.0342054963111877
-3.96287441253662	-5.7099723815918	-9.47573280334473	-0.0465145781636238	0.0266225319355726	-0.0339742377400398
-3.96329641342163	-5.71151924133301	-9.47317790985107	-0.0465929470956326	0.0266784634441137	-0.0339022502303123
-3.95240020751953	-5.70415306091309	-9.47160911560059	-0.046498715877533	0.0266779139637947	-0.0337274819612503
-3.95668387413025	-5.707106590271	-9.46121883392334	-0.0467042252421379	0.026733223348856	-0.0335276834666729
-3.95127034187317	-5.70389127731323	-9.46802234649658	-0.046578411012888	0.0266726538538933	-0.0334644392132759
-3.94761657714844	-5.70087718963623	-9.45562839508057	-0.0467482395470142	0.0267112944275141	-0.0331742241978645
-3.94779753684998	-5.70369243621826	-9.45401096343994	-0.0466849356889725	0.0268647596240044	-0.0330997556447983
-3.93966436386108	-5.69464206695557	-9.45145511627197	-0.0467141941189766	0.0268488340079784	-0.0329095311462879
-3.94575166702271	-5.69680500030518	-9.44254016876221	-0.0468235574662685	0.0268896203488112	-0.0328026786446571
-3.93234705924988	-5.69393301010132	-9.45874977111816	-0.0466419495642185	0.0269059296697378	-0.0326227732002735
-3.93668794631958	-5.68938875198364	-9.43546199798584	-0.0467758402228355	0.0269359722733498	-0.0323874838650227
-3.93164944648743	-5.68408632278442	-9.44271564483643	-0.0467424765229225	0.0270070508122444	-0.0322284735739231
-3.9265444278717	-5.68208980560303	-9.43743419647217	-0.0468816086649895	0.0268739201128483	-0.0321027860045433
-3.92856597900391	-5.68447399139404	-9.43210983276367	-0.0467994473874569	0.0270156413316727	-0.031973198056221
-3.92180562019348	-5.68137979507446	-9.4316873550415	-0.046737976372242	0.0269036255776882	-0.0318003930151463
-3.92560362815857	-5.68308877944946	-9.41935253143311	-0.0469103008508682	0.0269655995070934	-0.0317112989723682
-3.91820168495178	-5.67873620986938	-9.4314136505127	-0.0468161925673485	0.0270351637154818	-0.031577181071043
-3.92579221725464	-5.68240928649902	-9.42166900634766	-0.0470643676817417	0.0271039046347141	-0.0314590409398079
-3.91884565353394	-5.67892694473267	-9.41779899597168	-0.0468988716602325	0.0271256063133478	-0.0313784256577492
-3.91720533370972	-5.68089485168457	-9.4135913848877	-0.0470927879214287	0.0271650496870279	-0.0312421377748251
-3.92199945449829	-5.68400621414185	-9.40714168548584	-0.047116931527853	0.0272443164139986	-0.0311714354902506
-3.91313242912292	-5.67810106277466	-9.40613842010498	-0.0471310690045357	0.0272831954061985	-0.0310588870197535
-3.91714310646057	-5.68179988861084	-9.39675712585449	-0.0473111793398857	0.0273586511611938	-0.0309745594859123
-3.91125106811523	-5.67636489868164	-9.39512348175049	-0.0472683757543564	0.0273659564554691	-0.0308667719364166
-3.91040945053101	-5.67454528808594	-9.39174842834473	-0.0473309718072414	0.0273336581885815	-0.0307372957468033
-3.91225004196167	-5.67412233352661	-9.37931346893311	-0.0475233010947704	0.0273807384073734	-0.0306998081505299
-3.90603709220886	-5.66881561279297	-9.38795566558838	-0.0474534370005131	0.0273705590516329	-0.0305737648159266
-3.91120290756226	-5.67051124572754	-9.37660884857178	-0.0477034188807011	0.0273243468254805	-0.030472170561552
-3.91050434112549	-5.66540622711182	-9.37656497955322	-0.0475595630705357	0.0273037906736135	-0.0304273031651974
-3.90357041358948	-5.66357278823853	-9.37660598754883	-0.0477042943239212	0.0273051857948303	-0.0302867516875267
-3.91172051429749	-5.66282653808594	-9.36626720428467	-0.0478116907179356	0.0272651966661215	-0.0302083324640989
-3.90923929214478	-5.65859746932983	-9.36939525604248	-0.0476893149316311	0.0273448266088963	-0.0301544442772865
-3.9061644077301	-5.65525436401367	-9.36589050292969	-0.047839093953371	0.0272400062531233	-0.030096871778369
-3.9112913608551	-5.65791988372803	-9.36019802093506	-0.0479115508496761	0.0272487085312605	-0.0299668498337269
-3.90637612342834	-5.65270137786865	-9.36462497711182	-0.0478663258254528	0.0272068083286285	-0.0299198776483536
-3.91254615783691	-5.65652942657471	-9.35272026062012	-0.0480016842484474	0.0270428955554962	-0.0298307966440916
-3.91681289672852	-5.65942811965942	-9.35346412658691	-0.0479612685739994	0.0271429121494293	-0.0298156887292862
-3.91210198402405	-5.65536546707153	-9.35095405578613	-0.047985702753067	0.0270186755806208	-0.0297514852136374
-3.91976690292358	-5.66665077209473	-9.34545707702637	-0.0481835678219795	0.0270193722099066	-0.0296709910035133
-3.91914439201355	-5.66488218307495	-9.34199047088623	-0.048061691224575	0.0270313508808613	-0.0296935252845287
-3.92021870613098	-5.662109375	-9.33627414703369	-0.0481485575437546	0.0269510243088007	-0.029591541737318
-3.92584729194641	-5.66944456100464	-9.33505439758301	-0.0482165329158306	0.0268821436911821	-0.0296741034835577
-3.92334938049316	-5.6691107749939	-9.32780933380127	-0.0481482073664665	0.0268424488604069	-0.0296130068600178
-3.93320608139038	-5.67290592193604	-9.32530784606934	-0.04832499101758	0.0267278458923101	-0.0295897927135229
-3.93628907203674	-5.67370557785034	-9.31683158874512	-0.0483008846640587	0.0266820769757032	-0.0296780224889517
-3.93459320068359	-5.67840337753296	-9.32224178314209	-0.0483442172408104	0.0265665482729673	-0.0296162012964487
-3.94378137588501	-5.67656230926514	-9.31576061248779	-0.0484515242278576	0.0264326278120279	-0.0296959113329649
-3.94443130493164	-5.68063163757324	-9.30912590026855	-0.0483787842094898	0.0263937376439571	-0.029702328145504
-3.93932223320007	-5.67929363250732	-9.31131649017334	-0.0484231561422348	0.0261038783937693	-0.02965640835464
-3.95397067070007	-5.68093252182007	-9.29298877716064	-0.0485561713576317	0.0260393433272839	-0.0296400226652622
-3.95085096359253	-5.68488502502441	-9.30262851715088	-0.0484934113919735	0.0258888565003872	-0.0297762062400579
-3.95843100547791	-5.68552398681641	-9.29167747497559	-0.0485713109374046	0.0257507115602493	-0.0296994727104902
-3.96371841430664	-5.69282627105713	-9.2945032119751	-0.0485868491232395	0.0256674736738205	-0.0297240223735571
-3.96300196647644	-5.68790626525879	-9.29344654083252	-0.0484853088855743	0.025420967489481	-0.0297219809144735
-3.97428441047668	-5.69448900222778	-9.28501796722412	-0.0485390350222588	0.0252288840711117	-0.0297103300690651
-3.9692120552063	-5.69902896881104	-9.30018329620361	-0.0483761690557003	0.025115268304944	-0.0297406800091267
-3.97970819473267	-5.7019214630127	-9.28907108306885	-0.0484222881495953	0.0249045789241791	-0.0297380853444338
-3.98142743110657	-5.70662212371826	-9.29773235321045	-0.048212006688118	0.0248651225119829	-0.0297550931572914
-3.97852349281311	-5.70881414413452	-9.29700565338135	-0.0482115894556046	0.0246036127209663	-0.029818806797266
-3.98990535736084	-5.71754789352417	-9.28762054443359	-0.0480920448899269	0.0245305523276329	-0.0298265926539898
-3.98921060562134	-5.72333192825317	-9.30343151092529	-0.047878410667181	0.0243150237947702	-0.0298759732395411
-3.99783110618591	-5.73247051239014	-9.29901790618896	-0.0479143410921097	0.024099912494421	-0.0299858320504427
-3.99464726448059	-5.73449802398682	-9.31227874755859	-0.047538872808218	0.0239824987947941	-0.0300426594913006
-4.01182079315186	-5.74767971038818	-9.30607891082764	-0.0476395152509212	0.0238927975296974	-0.030136601999402
-4.00980854034424	-5.75165319442749	-9.319993019104	-0.0473411418497562	0.0236885249614716	-0.0302829500287771
-4.01944923400879	-5.75908517837524	-9.31480979919434	-0.0473213419318199	0.02356899343431	-0.0302534867078066
-4.02743005752563	-5.77339267730713	-9.32446098327637	-0.0471710562705994	0.0235440488904715	-0.0304540432989597
-4.02846813201904	-5.77206468582153	-9.32716178894043	-0.0469729602336884	0.0232893377542496	-0.030550979077816
-4.04450368881226	-5.7840781211853	-9.32335948944092	-0.0470404587686062	0.0232361033558846	-0.030634343624115
-4.04424285888672	-5.78866100311279	-9.33515930175781	-0.0467580743134022	0.0231313891708851	-0.0308536700904369
-4.05545091629028	-5.79305267333984	-9.32345867156982	-0.0467825010418892	0.0229855794459581	-0.0309173688292503
-4.06128883361816	-5.80176305770874	-9.34092807769775	-0.0466327518224716	0.0229388792067766	-0.0311056487262249
-4.06013917922974	-5.80292892456055	-9.34033584594727	-0.0465563870966434	0.0227001011371613	-0.0312319807708263
-4.07627296447754	-5.81233882904053	-9.33381366729736	-0.0466408468782902	0.0227065701037645	-0.0313481725752354
-4.0747389793396	-5.81260442733765	-9.35053062438965	-0.046413816511631	0.0225312560796738	-0.0315185263752937
-4.08320474624634	-5.81738996505737	-9.34295845031738	-0.0465084351599216	0.022301085293293	-0.0316431969404221
-4.0896782875061	-5.82405090332031	-9.35849094390869	-0.0463409945368767	0.0222687348723412	-0.0317922830581665
-4.09229898452759	-5.81932020187378	-9.35708618164063	-0.0462178811430931	0.0219854097813368	-0.0318730808794498
-4.1017894744873	-5.8293981552124	-9.35719203948975	-0.0461745299398899	0.0219505149871111	-0.0319985412061214
-4.09834718704224	-5.83071899414063	-9.37484073638916	-0.046006016433239	0.0218417048454285	-0.0321025177836418
-4.11090517044067	-5.83374643325806	-9.36858081817627	-0.0460011027753353	0.0216797832399607	-0.0322119034826756
-4.10904741287231	-5.83231353759766	-9.37776660919189	-0.0457750558853149	0.0216475743800402	-0.0323413498699665
-4.10964202880859	-5.83299112319946	-9.38282585144043	-0.0457596927881241	0.0215099025517702	-0.0324377194046974
-4.12092876434326	-5.83681678771973	-9.38431358337402	-0.0456231944262981	0.0214894842356443	-0.0325112007558346
-4.11520481109619	-5.83223009109497	-9.39791870117188	-0.0454239621758461	0.0213800072669983	-0.0326729863882065
-4.12254762649536	-5.83926010131836	-9.38486099243164	-0.0454979836940765	0.0212396774441004	-0.0327082574367523
-4.12685346603394	-5.84303331375122	-9.40263748168945	-0.0452464483678341	0.0213378071784973	-0.0328351892530918
-4.13127565383911	-5.84410572052002	-9.39128589630127	-0.0452653802931309	0.0212456118315458	-0.0328888557851315
-4.13388442993164	-5.84760284423828	-9.39946269989014	-0.0450307279825211	0.0212297551333904	-0.0330120660364628
-4.13392877578735	-5.84882593154907	-9.40777015686035	-0.0449555106461048	0.0212177745997906	-0.0331182926893234
-4.14399480819702	-5.85541009902954	-9.40361976623535	-0.0449638441205025	0.0212690029293299	-0.0332665108144283
-4.14052772521973	-5.85131025314331	-9.3999137878418	-0.0447387099266052	0.0212237406522036	-0.0332964025437832
-4.15098762512207	-5.85919666290283	-9.39737415313721	-0.0448272861540318	0.0212966948747635	-0.0334448628127575
-4.14766311645508	-5.85787296295166	-9.40828800201416	-0.0445106476545334	0.0212722085416317	-0.0335127040743828
-4.15174388885498	-5.85872840881348	-9.40378189086914	-0.0445777773857117	0.0212277844548225	-0.0335985869169235
-4.15461921691895	-5.86733865737915	-9.40192794799805	-0.0444907583296299	0.0212803203612566	-0.0337569341063499
-4.15348196029663	-5.86619329452515	-9.41144371032715	-0.0444513559341431	0.0212641507387161	-0.0337800346314907
-4.16531276702881	-5.87100076675415	-9.40418243408203	-0.0444795526564121	0.0213621221482754	-0.0338513627648354
-4.16201496124268	-5.86909580230713	-9.408034324646	-0.0442548841238022	0.0213546808809042	-0.0339742451906204
-4.1674861907959	-5.87457227706909	-9.40226078033447	-0.0443898439407349	0.0213964637368917	-0.0340425483882427
-4.17413663864136	-5.87994432449341	-9.39990997314453	-0.0443360768258572	0.0215746741741896	-0.0341833420097828
-4.17307424545288	-5.87818050384521	-9.39490604400635	-0.0443364456295967	0.0215517673641443	-0.0342479161918163
-4.18379068374634	-5.88608884811401	-9.39164066314697	-0.0444066040217876	0.021668616682291	-0.0343272313475609
-4.17840242385864	-5.88996744155884	-9.39307880401611	-0.0442974008619785	0.0217901933938265	-0.0343879833817482
-4.18582057952881	-5.88856077194214	-9.38101291656494	-0.0444551855325699	0.0218224506825209	-0.0344953946769238
-4.18786764144897	-5.89598798751831	-9.38109302520752	-0.0444994866847992	0.0219779461622238	-0.0345692411065102
-4.18483257293701	-5.89345598220825	-9.37150764465332	-0.0444606356322765	0.0219905208796263	-0.0346792005002499
-4.19901037216187	-5.90215873718262	-9.36831569671631	-0.0445794947445393	0.0221583656966686	-0.0347370021045208
-4.19728708267212	-5.90009069442749	-9.37015819549561	-0.0444480963051319	0.0221777055412531	-0.0348760709166527
-4.20623064041138	-5.90450477600098	-9.35300636291504	-0.0446225889027119	0.0223212279379368	-0.0349786654114723
-4.21506595611572	-5.91162872314453	-9.35202312469482	-0.044653695076704	0.0225123018026352	-0.035123448818922
-4.20982789993286	-5.90822505950928	-9.35011005401611	-0.0445920750498772	0.022513335570693	-0.0351566560566425
-4.22017288208008	-5.91595268249512	-9.34618759155273	-0.0448211431503296	0.0226931590586901	-0.035335510969162
-4.22060871124268	-5.91533184051514	-9.34360408782959	-0.0447005704045296	0.0228595789521933	-0.0354305543005466
-4.22488069534302	-5.91792774200439	-9.33665752410889	-0.0448508411645889	0.0228630863130093	-0.0355378985404968
-4.2362756729126	-5.92424440383911	-9.32545471191406	-0.0448740124702454	0.0230725482106209	-0.0357374474406242
-4.23437118530273	-5.92401266098022	-9.32850074768066	-0.0449266619980335	0.023178581148386	-0.0358053930103779
-4.24744272232056	-5.93083810806274	-9.31714916229248	-0.045145396143198	0.0233042500913143	-0.0358625277876854
-4.24580335617065	-5.93094301223755	-9.31579303741455	-0.0450639352202415	0.0234383530914783	-0.0360935032367706
-4.25083303451538	-5.93421936035156	-9.30113220214844	-0.0453617498278618	0.0235739629715681	-0.0361582562327385
-4.25732946395874	-5.93840265274048	-9.29537296295166	-0.0454064719378948	0.0238430462777615	-0.0363724753260612
-4.25577926635742	-5.93416547775269	-9.28474998474121	-0.0454919040203094	0.0239171739667654	-0.0364251956343651
-4.26786994934082	-5.94295263290405	-9.27663993835449	-0.0456503629684448	0.024254297837615	-0.0365144237875938
-4.26294183731079	-5.94211530685425	-9.27408218383789	-0.0455979816615582	0.0243917759507895	-0.0366111658513546
-4.26953601837158	-5.94465398788452	-9.25573444366455	-0.045893732458353	0.0245037693530321	-0.0366386100649834
-4.27340841293335	-5.94949865341187	-9.24917507171631	-0.0460252687335014	0.0247979611158371	-0.0367702059447765
-4.26884651184082	-5.94439506530762	-9.24089908599854	-0.0460861027240753	0.0249405819922686	-0.0367650240659714
-4.27847957611084	-5.95280694961548	-9.22481060028076	-0.0463399030268192	0.025116890668869	-0.0368140153586864
-4.27370882034302	-5.95131826400757	-9.22687244415283	-0.0463177673518658	0.0253492426127195	-0.0368672795593739
-4.27919387817383	-5.95051956176758	-9.20873641967773	-0.0466507151722908	0.0254914313554764	-0.0368642918765545
-4.28020095825195	-5.95296669006348	-9.19798564910889	-0.0467032231390476	0.0257923267781734	-0.0369470603764057
-4.27553606033325	-5.94620418548584	-9.18833541870117	-0.0468067936599255	0.0259731244295836	-0.0368807800114155
-4.28131055831909	-5.94969034194946	-9.17471122741699	-0.0470203198492527	0.026202293112874	-0.0368867702782154
-4.27502822875977	-5.94272947311401	-9.17472743988037	-0.0469932854175568	0.0264335107058287	-0.0369178876280785
-4.27404689788818	-5.94073057174683	-9.16282844543457	-0.0472004264593124	0.0265389028936625	-0.036930937319994
-4.27952671051025	-5.94165372848511	-9.15233612060547	-0.0474765859544277	0.0267161000519991	-0.0370421931147575
-4.27234697341919	-5.93719673156738	-9.15510272979736	-0.0473842583596706	0.0269758719950914	-0.0370331890881062
-4.27633237838745	-5.93562602996826	-9.13423442840576	-0.0477169044315815	0.0271213799715042	-0.0370421968400478
-4.28002262115479	-5.93420362472534	-9.12692451477051	-0.0477706752717495	0.0273479968309402	-0.0371042154729366
-4.26999568939209	-5.93092679977417	-9.12800979614258	-0.0478780083358288	0.0275987163186073	-0.0370698571205139
-4.27660131454468	-5.92709970474243	-9.1044454574585	-0.0481217913329601	0.0278418995440006	-0.0370976887643337
-4.27138805389404	-5.92317962646484	-9.10711860656738	-0.0481169857084751	0.028104504570365	-0.0371036939322948
-4.26265668869019	-5.91619920730591	-9.09187984466553	-0.0483429320156574	0.0282266214489937	-0.0370433107018471
-4.27037715911865	-5.91967010498047	-9.07989692687988	-0.0484855584800243	0.0285515673458576	-0.0369798205792904
-4.25932550430298	-5.91128826141357	-9.08737468719482	-0.0484060570597649	0.0286271851509809	-0.0370294861495495
-4.26266288757324	-5.91252374649048	-9.06228733062744	-0.0487144775688648	0.0288236010819674	-0.0369385927915573
-4.26041746139526	-5.91008806228638	-9.06381702423096	-0.048661794513464	0.0291475113481283	-0.0369157902896404
-4.25368928909302	-5.90254926681519	-9.05917263031006	-0.0487276948988438	0.0292340945452452	-0.0368432886898518
-4.25958061218262	-5.90489912033081	-9.04510688781738	-0.0488769114017487	0.0295034050941467	-0.0367853604257107
-4.25031757354736	-5.90058088302612	-9.05304336547852	-0.0487307459115982	0.0297193042933941	-0.0367410704493523
-4.25050687789917	-5.89443778991699	-9.03767585754395	-0.0488373674452305	0.0298019703477621	-0.0366007350385189
-4.24660110473633	-5.89597368240356	-9.03123569488525	-0.0487952530384064	0.0301437918096781	-0.0365820899605751
-4.23723888397217	-5.88848733901978	-9.0354642868042	-0.0488380938768387	0.0302005652338266	-0.0365415811538696
-4.2452220916748	-5.89158964157104	-9.01962184906006	-0.0489932559430599	0.0304491221904755	-0.0364667735993862
-4.24112844467163	-5.88516855239868	-9.01905632019043	-0.0488822311162949	0.0305965021252632	-0.0365076474845409
-4.24080944061279	-5.88704061508179	-9.00509834289551	-0.0489937514066696	0.0307150594890118	-0.036413636058569
-4.24082231521606	-5.89064025878906	-9.00028991699219	-0.0489730313420296	0.0310133993625641	-0.0364123284816742
-4.23547315597534	-5.88037014007568	-8.99783420562744	-0.0488198846578598	0.0311694890260696	-0.0363865047693253
-4.23874616622925	-5.88541316986084	-8.9864444732666	-0.0490670204162598	0.0314143039286137	-0.0363162979483604
-4.23795413970947	-5.88413095474243	-8.9826545715332	-0.0489203296601772	0.031490508466959	-0.036249615252018
-4.23175048828125	-5.87949752807617	-8.9793529510498	-0.0488738641142845	0.0315767005085945	-0.0361932888627052
-4.23823642730713	-5.88258075714111	-8.96754837036133	-0.0490385070443153	0.0316950008273125	-0.0362385101616383
-4.23496198654175	-5.88160848617554	-8.96697616577148	-0.048885490745306	0.0317937582731247	-0.0361536853015423
-4.23774003982544	-5.88158798217773	-8.9677038192749	-0.0489390827715397	0.031835962086916	-0.036124799400568
-4.24708032608032	-5.88335132598877	-8.94657802581787	-0.0489582605659962	0.031975407153368	-0.0361588671803474
-4.24041080474854	-5.8818187713623	-8.9557056427002	-0.0489411316812038	0.0320309400558472	-0.0361729748547077
-4.2476019859314	-5.88110208511353	-8.94589805603027	-0.0489891283214092	0.0320840701460838	-0.0361396074295044
-4.25040626525879	-5.88228464126587	-8.94892883300781	-0.0488794185221195	0.0322083234786987	-0.0361583530902863
-4.24451875686646	-5.88008213043213	-8.94559288024902	-0.0489153861999512	0.0321461707353592	-0.0361475236713886
-4.25719881057739	-5.88071012496948	-8.93153190612793	-0.0490505546331406	0.03220334649086	-0.0361043773591518
-4.25204706192017	-5.88200426101685	-8.940993309021	-0.0488956980407238	0.0322141833603382	-0.0361694023013115
-4.25698375701904	-5.87927436828613	-8.92820739746094	-0.0489875860512257	0.0321446843445301	-0.0361086279153824
-4.26355171203613	-5.88932943344116	-8.93324565887451	-0.0489521361887455	0.0323361977934837	-0.0360782966017723
-4.26106548309326	-5.88406610488892	-8.93078994750977	-0.0488572642207146	0.032231442630291	-0.0361561514437199
-4.26453113555908	-5.88857841491699	-8.91738033294678	-0.0490143671631813	0.032252311706543	-0.0360826589167118
-4.26623439788818	-5.89169883728027	-8.91896820068359	-0.048866655677557	0.0323129780590534	-0.0361248515546322
-4.26051330566406	-5.88726663589478	-8.91472721099854	-0.0488561205565929	0.0322437174618244	-0.0360123701393604
-4.26770401000977	-5.89259147644043	-8.91282176971436	-0.0489067994058132	0.0322781465947628	-0.0360515937209129
-4.26533889770508	-5.88902997970581	-8.91259670257568	-0.0487989895045757	0.0321455784142017	-0.0360438786447048
-4.27035760879517	-5.89066457748413	-8.9107608795166	-0.0489698611199856	0.0321555063128471	-0.0359711870551109
-4.27294301986694	-5.89202833175659	-8.90839767456055	-0.0488702431321144	0.0321390070021153	-0.0361122936010361
-4.26845407485962	-5.89182758331299	-8.90445709228516	-0.0489156469702721	0.0320482812821865	-0.0360059700906277
-4.27985572814941	-5.89700365066528	-8.90695285797119	-0.049021739512682	0.0321134738624096	-0.0360589623451233
-4.27462863922119	-5.89139842987061	-8.90435600280762	-0.0488652512431145	0.0320195518434048	-0.0361189134418964
-4.27770757675171	-5.8944935798645	-8.89676380157471	-0.0490753389894962	0.0319662839174271	-0.0360795371234417
-4.27949094772339	-5.89736604690552	-8.89952754974365	-0.0489229112863541	0.0319340378046036	-0.0361866392195225
-4.27743673324585	-5.89272212982178	-8.90233421325684	-0.0489276796579361	0.0318337194621563	-0.0361080914735794
-4.28280973434448	-5.89678430557251	-8.90495586395264	-0.0490935072302818	0.0317349433898926	-0.0361956730484962
-4.27843713760376	-5.89462471008301	-8.91899490356445	-0.0489945039153099	0.0315687842667103	-0.0363011844456196
-4.28774356842041	-5.89385652542114	-8.91792869567871	-0.0491159036755562	0.03141850233078	-0.0362871959805489
-4.2888355255127	-5.89851093292236	-8.92237281799316	-0.0490796305239201	0.031260821968317	-0.036448959261179
-4.28692531585693	-5.8929877281189	-8.91820621490479	-0.0491044484078884	0.0311500113457441	-0.0364400595426559
-4.29553461074829	-5.89660787582397	-8.93038940429688	-0.0491956733167171	0.0310642328113317	-0.0364564582705498
-4.29204130172729	-5.89110040664673	-8.93776798248291	-0.0491147749125957	0.0309425536543131	-0.0365203656256199
-4.29505968093872	-5.89260292053223	-8.93332481384277	-0.0492786131799221	0.0307271648198366	-0.0365244708955288
-4.29153823852539	-5.89122629165649	-8.95361423492432	-0.0492748767137527	0.0306006092578173	-0.036587830632925
-4.29155492782593	-5.88422918319702	-8.94682312011719	-0.049338947981596	0.0304292608052492	-0.036552332341671
-4.2931604385376	-5.88685417175293	-8.95571804046631	-0.0494792871177197	0.0302326697856188	-0.0366023331880569
-4.28610801696777	-5.88039588928223	-8.96848011016846	-0.0493975393474102	0.0301000084728003	-0.0366399809718132
-4.29324436187744	-5.87830400466919	-8.96602439880371	-0.0496098920702934	0.0299512632191181	-0.0365613214671612
-4.28896999359131	-5.87477970123291	-8.97056293487549	-0.0496098287403584	0.0297449138015509	-0.0366411991417408
-4.28445053100586	-5.87005662918091	-8.97728061676025	-0.0497605763375759	0.0295659434050322	-0.0364997871220112
-4.28937435150146	-5.86988019943237	-8.9754056930542	-0.049906563013792	0.029522854834795	-0.0365152731537819
-4.27918100357056	-5.85809087753296	-8.99242877960205	-0.0497380830347538	0.0292753092944622	-0.0365227311849594
-4.27664184570313	-5.85913801193237	-8.98364162445068	-0.0500787571072578	0.0291674062609673	-0.0363742373883724
-4.27462768554688	-5.85338020324707	-8.99475765228271	-0.0500350631773472	0.02905098721385	-0.0363873429596424
-4.26725578308105	-5.83989763259888	-8.99514579772949	-0.0500844083726406	0.0288392882794142	-0.0362576805055141
-4.2665867805481	-5.84006452560425	-9.00004863739014	-0.0503250807523727	0.0287017934024334	-0.0362129732966423
-4.25782012939453	-5.83346700668335	-9.0073881149292	-0.0502490438520908	0.0285675097256899	-0.0361738689243793
-4.25915098190308	-5.83078336715698	-9.00193500518799	-0.0504760853946209	0.0284581314772367	-0.0360371693968773
-4.25813007354736	-5.82629919052124	-9.00592231750488	-0.0505049005150795	0.0281818937510252	-0.0360507145524025
-4.24791193008423	-5.81985569000244	-9.01121520996094	-0.0505702570080757	0.0281432196497917	-0.0358423143625259
-4.25272130966187	-5.82022571563721	-9.00750923156738	-0.0507826954126358	0.0280584469437599	-0.0358082093298435
-4.24342107772827	-5.81020784378052	-9.01556777954102	-0.0506629422307014	0.0278373062610626	-0.0357352532446384
-4.24214887619019	-5.81235647201538	-9.00869655609131	-0.0510335490107536	0.02771588973701	-0.0356261692941189
-4.2389988899231	-5.8096399307251	-9.01685810089111	-0.050937183201313	0.0276098847389221	-0.0356679260730743
-4.23419761657715	-5.80006170272827	-9.01483249664307	-0.0511133372783661	0.0274287778884172	-0.0354946628212929
-4.23698139190674	-5.80263566970825	-9.01702690124512	-0.0511553026735783	0.0273073669523001	-0.0354455970227718
-4.22396993637085	-5.79570579528809	-9.02672100067139	-0.0512468218803406	0.02709149569273	-0.0354590341448784
-4.23312044143677	-5.79666900634766	-9.012526512146	-0.0513500273227692	0.0269209668040276	-0.0353906489908695
-4.22382783889771	-5.79374599456787	-9.02409934997559	-0.0513582490384579	0.0267343055456877	-0.0354116410017014
-4.22749328613281	-5.7922830581665	-9.02342700958252	-0.0516824461519718	0.0265165828168392	-0.035427063703537
-4.22722434997559	-5.79097127914429	-9.02973556518555	-0.0516079626977444	0.0264785513281822	-0.0354322455823421
-4.22552251815796	-5.7913761138916	-9.03000736236572	-0.0516814552247524	0.0260979160666466	-0.0354597754776478
-4.2327880859375	-5.79184722900391	-9.02976608276367	-0.0517324693500996	0.0260158106684685	-0.0355477929115295
-4.22621631622314	-5.79036426544189	-9.04890060424805	-0.0517622567713261	0.025851471349597	-0.0355245023965836
-4.23171663284302	-5.79092741012573	-9.04453372955322	-0.0519515834748745	0.0257119089365005	-0.035633135586977
-4.22623300552368	-5.78702688217163	-9.04823398590088	-0.0518124587833881	0.0255400780588388	-0.0356184132397175
-4.22150468826294	-5.78452968597412	-9.05192947387695	-0.0519884563982487	0.0252945069223642	-0.035662155598402
-4.22820568084717	-5.78679800033569	-9.04453468322754	-0.0520268678665161	0.0250897351652384	-0.0356691889464855
-4.22097301483154	-5.78283357620239	-9.0620756149292	-0.0518770776689053	0.0250038616359234	-0.035757202655077
-4.22209978103638	-5.77921009063721	-9.05413818359375	-0.0519759207963943	0.024644685909152	-0.0357171446084976
-4.22805309295654	-5.78607368469238	-9.06933879852295	-0.0520016327500343	0.0246844198554754	-0.0357393957674503
-4.2190957069397	-5.77747583389282	-9.07859230041504	-0.0519501380622387	0.0242940075695515	-0.0358119681477547
-4.22636413574219	-5.78064918518066	-9.07045745849609	-0.0520763583481312	0.0241831913590431	-0.0358328446745873
-4.21996974945068	-5.77872371673584	-9.08917236328125	-0.0519404336810112	0.0241394992917776	-0.0358867421746254
-4.22278594970703	-5.77506732940674	-9.08274745941162	-0.0520607009530067	0.0238714180886745	-0.0359047912061214
-4.22404956817627	-5.77853727340698	-9.09293746948242	-0.0519937016069889	0.0237985700368881	-0.0360185317695141
-4.21801805496216	-5.77305793762207	-9.10430812835693	-0.0520075298845768	0.0235698986798525	-0.0360466688871384
-4.22538614273071	-5.7769513130188	-9.09916305541992	-0.0519393607974052	0.0234209150075912	-0.03610610216856
-4.2202091217041	-5.77054262161255	-9.1096134185791	-0.0518450140953064	0.0232699923217297	-0.0361871160566807
-4.22340869903564	-5.77261972427368	-9.11597156524658	-0.0519854053854942	0.0231287460774183	-0.0362792201340199
-4.2242636680603	-5.77281761169434	-9.12470817565918	-0.0518335662782192	0.0231013689190149	-0.0363253802061081
-4.22114086151123	-5.77153825759888	-9.1280574798584	-0.0518320798873901	0.0228223856538534	-0.0363435670733452
-4.22784042358398	-5.77059984207153	-9.12824535369873	-0.0516962371766567	0.0227823071181774	-0.0364553406834602
-4.21788454055786	-5.76775550842285	-9.14599704742432	-0.0516899228096008	0.0226357448846102	-0.0364445894956589
-4.22515535354614	-5.77005052566528	-9.1443567276001	-0.0518027432262897	0.022571112960577	-0.0365118719637394
-4.22070932388306	-5.76460218429565	-9.15480995178223	-0.0515703558921814	0.022520812228322	-0.0365366861224175
-4.22221708297729	-5.76813507080078	-9.15444755554199	-0.0517193600535393	0.0223985686898232	-0.0365689322352409
-4.21913290023804	-5.76607704162598	-9.15582466125488	-0.0515359193086624	0.0223771296441555	-0.0366218127310276
-4.21614360809326	-5.76139736175537	-9.15694904327393	-0.0515779666602612	0.0222960319370031	-0.0365838259458542
-4.22155523300171	-5.76339960098267	-9.15802764892578	-0.0516180768609047	0.0223431922495365	-0.0367129780352116
-4.21481084823608	-5.75924968719482	-9.16794776916504	-0.0516042858362198	0.0222513973712921	-0.0367899462580681
-4.22296333312988	-5.76468706130981	-9.16137027740479	-0.0517925880849361	0.0223317723721266	-0.0368009805679321
-4.21826362609863	-5.75901222229004	-9.17257976531982	-0.0516301319003105	0.0222848448902369	-0.0369593724608421
-4.22060871124268	-5.75946760177612	-9.16068077087402	-0.0517812594771385	0.0222716629505157	-0.036988228559494
-4.22349309921265	-5.76446485519409	-9.16748428344727	-0.0518146716058254	0.0223776418715715	-0.0370941758155823
-4.21768045425415	-5.75751733779907	-9.16592407226563	-0.0517252758145332	0.0224038604646921	-0.0371658131480217
-4.22380065917969	-5.76130867004395	-9.15320873260498	-0.0519730783998966	0.0224871262907982	-0.0372249148786068
-4.21894025802612	-5.75946855545044	-9.16249561309814	-0.0518600568175316	0.0226169098168612	-0.0373264290392399
-4.21887063980103	-5.75500202178955	-9.15603160858154	-0.0519660413265228	0.0225313007831573	-0.0372871309518814
-4.21940517425537	-5.75738096237183	-9.1562442779541	-0.0520476028323174	0.0226631611585617	-0.0374004580080509
-4.21235990524292	-5.75292158126831	-9.15682125091553	-0.0520752929151058	0.022662190720439	-0.0373980142176151
-4.22226572036743	-5.75830793380737	-9.15378570556641	-0.0523359850049019	0.0227929688990116	-0.0374066159129143
-4.21602153778076	-5.75368499755859	-9.1596794128418	-0.0521774664521217	0.0229112859815359	-0.037445705384016
-4.21799087524414	-5.7541036605835	-9.15187358856201	-0.0524533726274967	0.0229334980249405	-0.0374130085110664
-4.21691083908081	-5.75740432739258	-9.14457702636719	-0.0525381155312061	0.023116922006011	-0.0375140085816383
-4.21220922470093	-5.75057601928711	-9.14486026763916	-0.0525912046432495	0.0231328401714563	-0.0374595858156681
-4.21769523620605	-5.75416612625122	-9.13769721984863	-0.0529575981199741	0.0233686361461878	-0.0374335572123528
-4.20953416824341	-5.75183439254761	-9.13774871826172	-0.0528861619532108	0.0235192310065031	-0.037494421005249
-4.20941734313965	-5.74612092971802	-9.12643146514893	-0.0530708283185959	0.0234956797212362	-0.0373837985098362
-4.21326732635498	-5.75078821182251	-9.12639617919922	-0.0532464571297169	0.0237696245312691	-0.0374530330300331
-4.20196151733398	-5.74430227279663	-9.12522029876709	-0.0533043742179871	0.0237970091402531	-0.0373665615916252
-4.21022939682007	-5.74395084381104	-9.11225032806396	-0.0535441003739834	0.0239684693515301	-0.0373670645058155
-4.20354747772217	-5.74263906478882	-9.11425495147705	-0.0535991415381432	0.0241036023944616	-0.0373942032456398
-4.20367908477783	-5.74190664291382	-9.1099739074707	-0.053741242736578	0.0241371467709541	-0.0373151078820229
-4.2060227394104	-5.74364233016968	-9.1078987121582	-0.0538404807448387	0.0244184862822294	-0.0373550318181515
-4.19612312316895	-5.73337411880493	-9.10297393798828	-0.0538252331316471	0.0244366060942411	-0.0372608415782452
-4.20182323455811	-5.73838806152344	-9.08860778808594	-0.0541166700422764	0.024599626660347	-0.0372528098523617
-4.19417142868042	-5.73833656311035	-9.09723949432373	-0.0541152805089951	0.0248100832104683	-0.037255123257637
-4.19154405593872	-5.73265314102173	-9.07979869842529	-0.0542380549013615	0.0248728040605783	-0.0371515080332756
-4.19204044342041	-5.73380088806152	-9.08110523223877	-0.0544311031699181	0.0249934457242489	-0.0371707379817963
-4.18418550491333	-5.73067426681519	-9.08567523956299	-0.0543937720358372	0.0251370649784803	-0.0370957106351852
-4.18724584579468	-5.72871446609497	-9.0746955871582	-0.0545926094055176	0.025242418050766	-0.0370295383036137
-4.18900060653687	-5.72790002822876	-9.06913375854492	-0.0546159408986568	0.0253444593399763	-0.0370687581598759
-4.17879676818848	-5.72565412521362	-9.07442951202393	-0.0546909421682358	0.025486895814538	-0.0369544550776482
-4.18296241760254	-5.72493886947632	-9.06117725372314	-0.0548359118402004	0.0256411414593458	-0.0369517840445042
-4.17550420761108	-5.72044038772583	-9.06468772888184	-0.0547907389700413	0.025769704952836	-0.0368636399507523
-4.17271566390991	-5.72007942199707	-9.0560998916626	-0.0550379306077957	0.0259015411138535	-0.0368218868970871
-4.1726016998291	-5.71764326095581	-9.04580307006836	-0.0550133436918259	0.0260366275906563	-0.0367679186165333
-4.16279745101929	-5.71607828140259	-9.05112266540527	-0.0550519078969955	0.0261333528906107	-0.0366545058786869
-4.16526746749878	-5.71363496780396	-9.04115104675293	-0.0551964864134789	0.0261789970099926	-0.0366500429809093
-4.16030406951904	-5.71245002746582	-9.04595565795898	-0.0550835318863392	0.0263609047979116	-0.0366050638258457
-4.15671586990356	-5.71004962921143	-9.03770732879639	-0.0552335381507874	0.0263747777789831	-0.0365417413413525
-4.1594409942627	-5.71026659011841	-9.03854560852051	-0.0551979467272758	0.0265075284987688	-0.0365567095577717
-4.15290403366089	-5.706467628479	-9.043776512146	-0.0553017631173134	0.0265835300087929	-0.0364182144403458
-4.15512466430664	-5.70871496200562	-9.0305700302124	-0.0553623959422112	0.0266461297869682	-0.0364018455147743
-4.15142774581909	-5.7029709815979	-9.03756046295166	-0.0552663430571556	0.0267979968339205	-0.0363509431481361
-4.14811229705811	-5.70689392089844	-9.0293083190918	-0.0555552020668983	0.0268927123397589	-0.0363135486841202
-4.14674520492554	-5.7062726020813	-9.03019905090332	-0.0554392747581005	0.0269127134233713	-0.0362420529127121
-4.14252042770386	-5.70151233673096	-9.02488422393799	-0.0555269122123718	0.0269203949719667	-0.0360452942550182
-4.1473240852356	-5.7046594619751	-9.02409076690674	-0.0556068606674671	0.0270064156502485	-0.0360893122851849
-4.1378288269043	-5.69922256469727	-9.02707195281982	-0.0555655583739281	0.026961125433445	-0.0360324010252953
-4.14569234848022	-5.70339345932007	-9.0225658416748	-0.055758323520422	0.0269927941262722	-0.0359625332057476
-4.14129972457886	-5.70247602462769	-9.02850914001465	-0.0557099394500256	0.0270129404962063	-0.0360037125647068
-4.14300394058228	-5.70387268066406	-9.02341175079346	-0.0559162832796574	0.0269015785306692	-0.0358556397259235
-4.15103626251221	-5.71007871627808	-9.02083587646484	-0.0559660457074642	0.0270240139216185	-0.035907045006752
-4.14311838150024	-5.70429754257202	-9.02195453643799	-0.0560315772891045	0.0269633140414953	-0.0358129441738129
-4.15286350250244	-5.71449613571167	-9.00976657867432	-0.0562773421406746	0.0269423462450504	-0.0357237569987774
-4.1476263999939	-5.71399354934692	-9.01690673828125	-0.0562097616493702	0.0269742552191019	-0.0356804095208645
-4.15302705764771	-5.71729040145874	-9.00381088256836	-0.0564343556761742	0.0268855094909668	-0.0355511344969273
-4.15143299102783	-5.7188196182251	-9.01467800140381	-0.0564709603786469	0.0269246604293585	-0.0355497673153877
-4.15128087997437	-5.71645069122314	-9.00724315643311	-0.056630052626133	0.0267326347529888	-0.035467866808176
-4.15865421295166	-5.72344303131104	-8.99707698822021	-0.0568998120725155	0.0267872139811516	-0.0354108810424805
-4.15267324447632	-5.72138118743896	-9.00872898101807	-0.0568654462695122	0.0266701243817806	-0.035354021936655
-4.16340398788452	-5.72664260864258	-8.99534702301025	-0.0572180114686489	0.0265835653990507	-0.0353407375514507
-4.1649866104126	-5.72755908966064	-8.99844646453857	-0.0572436116635799	0.0266200248152018	-0.0353072881698608
-4.16415452957153	-5.72217082977295	-8.99469757080078	-0.0574668943881989	0.0265366956591606	-0.0352733246982098
-4.17505884170532	-5.72835826873779	-8.99401378631592	-0.0576505474746227	0.0265016425400972	-0.035227257758379
-4.17002630233765	-5.72506523132324	-9.00050735473633	-0.0576524846255779	0.0264637246727943	-0.0351805053651333
-4.18013048171997	-5.72499990463257	-8.99043560028076	-0.0579884648323059	0.0263947155326605	-0.0351577140390873
-4.17659950256348	-5.71956586837769	-8.9884090423584	-0.0580029748380184	0.0263824407011271	-0.035140685737133
-4.18065690994263	-5.71994924545288	-8.98418521881104	-0.0584048070013523	0.02624886110425	-0.0351495109498501
-4.18197727203369	-5.71914339065552	-8.98432159423828	-0.0584301166236401	0.0262613128870726	-0.0351095981895924
-4.1833610534668	-5.71292114257813	-8.97707271575928	-0.0586778149008751	0.0261361878365278	-0.0350394695997238
-4.18762731552124	-5.71392345428467	-8.97352123260498	-0.0588217750191689	0.0261076129972935	-0.0350923240184784
-4.18303680419922	-5.70613384246826	-8.97557544708252	-0.0590422339737415	0.0260092783719301	-0.035001527518034
-4.19389343261719	-5.70862340927124	-8.96882057189941	-0.0592649318277836	0.0260448008775711	-0.0350461415946484
-4.18696260452271	-5.7006721496582	-8.97157287597656	-0.0593641176819801	0.0259247217327356	-0.0350556597113609
-4.19248867034912	-5.70132875442505	-8.96163082122803	-0.0597519874572754	0.0259240791201591	-0.0349699221551418
-4.18929386138916	-5.69949817657471	-8.96292209625244	-0.0598380193114281	0.0259237978607416	-0.0349747091531754
-4.19402265548706	-5.69590997695923	-8.94631290435791	-0.0601440966129303	0.0257686674594879	-0.0348847806453705
-4.19298839569092	-5.69352245330811	-8.96101570129395	-0.0602072700858116	0.0257816556841135	-0.0348368659615517
-4.18986034393311	-5.68837785720825	-8.94971084594727	-0.0604818947613239	0.0257320087403059	-0.0347684547305107
-4.19357395172119	-5.68787288665771	-8.95055198669434	-0.0606422647833824	0.0257859397679567	-0.0347372554242611
-4.18658685684204	-5.68054628372192	-8.9492359161377	-0.0607658252120018	0.0257257502526045	-0.0346078723669052
-4.1911096572876	-5.68000364303589	-8.94022274017334	-0.0610082857310772	0.0257556065917015	-0.0346288084983826
-4.18146228790283	-5.67346668243408	-8.94287014007568	-0.0610711649060249	0.0257823821157217	-0.0345403365790844
-4.18541622161865	-5.67172384262085	-8.93056869506836	-0.0613582916557789	0.0257433652877808	-0.0344954989850521
-4.17969751358032	-5.66573762893677	-8.93453979492188	-0.0613681077957153	0.0258112344890833	-0.0344606079161167
-4.17758083343506	-5.66145133972168	-8.93251323699951	-0.0616795606911182	0.0257193315774202	-0.0343265272676945
-4.17649555206299	-5.65903615951538	-8.92934894561768	-0.0616309717297554	0.0258272141218185	-0.0342976599931717
-4.16956901550293	-5.64993858337402	-8.92335319519043	-0.06185532361269	0.0257861744612455	-0.034237876534462
-4.17349100112915	-5.65343379974365	-8.9264030456543	-0.0620339661836624	0.0258336458355188	-0.0341609343886375
-4.16356086730957	-5.65023899078369	-8.92374897003174	-0.0620270222425461	0.025847228243947	-0.0341056324541569
-4.16927194595337	-5.64969778060913	-8.91210556030273	-0.0621680878102779	0.0259297825396061	-0.0340276695787907
-4.16221570968628	-5.64310121536255	-8.91831398010254	-0.0621317923069	0.0258982926607132	-0.0340011939406395
-4.16416549682617	-5.64364099502563	-8.91219329833984	-0.0623867586255074	0.025922242552042	-0.0339339189231396
-4.16034078598022	-5.64626741409302	-8.91413688659668	-0.0623219721019268	0.0261230543255806	-0.0339277237653732
-4.15862607955933	-5.63861703872681	-8.9096097946167	-0.0625084862112999	0.025988781824708	-0.0338832065463066
-4.16133642196655	-5.64320659637451	-8.90604209899902	-0.0625518560409546	0.0261262785643339	-0.0339112691581249
-4.15546751022339	-5.64235925674438	-8.90498161315918	-0.0626175478100777	0.026202492415905	-0.0338977463543415
-4.16246652603149	-5.64207792282104	-8.90613746643066	-0.0627016797661781	0.0262390468269587	-0.0339333862066269
-4.15729665756226	-5.63802576065063	-8.90136432647705	-0.0626207441091537	0.0262430943548679	-0.0338812954723835
-4.16168832778931	-5.64309501647949	-8.89678287506104	-0.0628885477781296	0.0263343341648579	-0.0339564979076386
-4.15733861923218	-5.64186191558838	-8.90761566162109	-0.0628223717212677	0.0263048354536295	-0.0339502356946468
-4.16299390792847	-5.63928651809692	-8.90083408355713	-0.0629254430532455	0.0264043714851141	-0.0339424312114716
-4.16231060028076	-5.64298105239868	-8.91371059417725	-0.0628855004906654	0.0264613293111324	-0.0339994467794895
-4.16057395935059	-5.64074230194092	-8.90639400482178	-0.0630256086587906	0.0263263247907162	-0.0339907929301262
-4.16798782348633	-5.64351034164429	-8.90708351135254	-0.063023068010807	0.0264606606215239	-0.0339968912303448
-4.16234588623047	-5.64470529556274	-8.91694164276123	-0.0630104914307594	0.0264690015465021	-0.033957876265049
-4.17076635360718	-5.64312601089478	-8.90764236450195	-0.0630988329648972	0.0264367368072271	-0.0340044870972633
-4.16279458999634	-5.64255714416504	-8.92058753967285	-0.0630570873618126	0.0265370905399323	-0.0339805297553539
-4.1706018447876	-5.64416599273682	-8.9127893447876	-0.0632272586226463	0.0265791602432728	-0.0339647717773914
-4.16545820236206	-5.64292430877686	-8.90922164916992	-0.0630712062120438	0.0266281552612782	-0.0340177342295647
-4.16484928131104	-5.64232015609741	-8.91691493988037	-0.063229076564312	0.0266288798302412	-0.0339324623346329
-4.16677093505859	-5.64499235153198	-8.90878009796143	-0.0631802529096603	0.0267713274806738	-0.0339748561382294
-4.16260242462158	-5.64146900177002	-8.90040016174316	-0.063263438642025	0.0267871804535389	-0.033910408616066
-4.16711473464966	-5.6465163230896	-8.90058612823486	-0.0633322224020958	0.0268842540681362	-0.0338993258774281
-4.15866374969482	-5.64411640167236	-8.90658569335938	-0.0632960796356201	0.026933915913105	-0.033931989222765
-4.16570425033569	-5.64688396453857	-8.89633464813232	-0.0634822100400925	0.0270336121320724	-0.0338643193244934
-4.15865898132324	-5.6429705619812	-8.90642642974854	-0.0633300691843033	0.0270982962101698	-0.03383669257164
-4.16486835479736	-5.64667272567749	-8.89856433868408	-0.0635581314563751	0.0271377842873335	-0.0338213592767715
-4.15943098068237	-5.64759540557861	-8.90488433837891	-0.0634349808096886	0.0272310171276331	-0.0337962657213211
-4.16407775878906	-5.64906167984009	-8.90183448791504	-0.0635927394032478	0.0271857008337975	-0.0337549522519112
-4.1600513458252	-5.64667749404907	-8.91429901123047	-0.0634302422404289	0.027325302362442	-0.0338005013763905
-4.15828084945679	-5.64390850067139	-8.90122413635254	-0.0636559501290321	0.0272650830447674	-0.0336981602013111
-4.16130304336548	-5.64758253097534	-8.90585803985596	-0.063621498644352	0.0274826474487782	-0.033732570707798
-4.1535210609436	-5.63843536376953	-8.90476989746094	-0.063641369342804	0.0274088401347399	-0.0336775965988636
-4.16007852554321	-5.64356088638306	-8.90040302276611	-0.0637496262788773	0.0275340098887682	-0.0336736738681793
-4.15341711044312	-5.63781929016113	-8.90544033050537	-0.0636246129870415	0.027621328830719	-0.0337100066244602
-4.15715408325195	-5.63575649261475	-8.89473152160645	-0.0638371631503105	0.0276032257825136	-0.0336856208741665
-4.1504864692688	-5.63249444961548	-8.90633201599121	-0.0636828988790512	0.0277252197265625	-0.0336862094700336
-4.15086555480957	-5.62884616851807	-8.8984317779541	-0.0639282837510109	0.0277604199945927	-0.0336545035243034
-4.15022611618042	-5.62976837158203	-8.9027624130249	-0.0637841820716858	0.0278077777475119	-0.0336100310087204
-4.14657878875732	-5.6248197555542	-8.89934158325195	-0.063925988972187	0.0277407355606556	-0.0335890501737595
-4.14597845077515	-5.62613153457642	-8.89817333221436	-0.0638803318142891	0.0278909392654896	-0.0336830094456673
-4.14193868637085	-5.619056224823	-8.89705467224121	-0.0639210194349289	0.0277921818196774	-0.0335140936076641
-4.14423561096191	-5.6224193572998	-8.90056419372559	-0.0639666095376015	0.0279018245637417	-0.0335317999124527
-4.13840389251709	-5.61693239212036	-8.90280437469482	-0.0639065280556679	0.0279339458793402	-0.03360515832901
-4.14260005950928	-5.61807727813721	-8.89288806915283	-0.0640691742300987	0.0279314238578081	-0.0335479155182838
-4.13872289657593	-5.61999559402466	-8.90347480773926	-0.0639848783612251	0.0280668567866087	-0.0335766524076462
-4.14162254333496	-5.6186351776123	-8.89258670806885	-0.0640696510672569	0.0279912259429693	-0.0334849208593369
-4.13992023468018	-5.61721706390381	-8.90161991119385	-0.0638776570558548	0.0280925817787647	-0.0335376746952534
-4.1374340057373	-5.61588907241821	-8.8938627243042	-0.0639874711632729	0.0280916914343834	-0.0335229225456715
-4.13994598388672	-5.62108516693115	-8.89750385284424	-0.0640522390604019	0.0282328445464373	-0.0335211865603924
-4.13820743560791	-5.61596202850342	-8.90527248382568	-0.0639904662966728	0.0281869061291218	-0.0334339179098606
-4.1382007598877	-5.61977910995483	-8.9009895324707	-0.0640031322836876	0.0282464753836393	-0.0335020497441292
-4.13215446472168	-5.61804485321045	-8.89890098571777	-0.0639808177947998	0.0282454807311296	-0.0334356687963009
-4.1399245262146	-5.6231951713562	-8.9010534286499	-0.0640244632959366	0.0283284597098827	-0.0334749594330788
-4.13306045532227	-5.61464929580688	-8.91236782073975	-0.0638688430190086	0.0284160859882832	-0.0335070937871933
-4.13997983932495	-5.62224960327148	-8.90076446533203	-0.0641447678208351	0.0283751860260963	-0.0334925353527069
-4.13541173934937	-5.62330102920532	-8.90667343139648	-0.0638857036828995	0.0285045467317104	-0.0335733741521835
-4.13527822494507	-5.61837196350098	-8.90177536010742	-0.0639927834272385	0.0284473728388548	-0.0335871912539005
-4.14166307449341	-5.62744998931885	-8.90592193603516	-0.0641290694475174	0.0285960230976343	-0.0336232222616673
-4.13786506652832	-5.62610912322998	-8.91626167297363	-0.0640109479427338	0.0285824406892061	-0.0337067134678364
-4.1436185836792	-5.63018178939819	-8.8961877822876	-0.0642195343971252	0.0285718850791454	-0.0336573459208012
-4.13885164260864	-5.62782764434814	-8.90943241119385	-0.0639994889497757	0.028647419065237	-0.0337571501731873
-4.13880586624146	-5.62583446502686	-8.90544128417969	-0.0641497895121574	0.0286152772605419	-0.033714585006237
-4.1394567489624	-5.63266468048096	-8.90338516235352	-0.0641295537352562	0.0287066344171762	-0.0337134413421154
-4.1310396194458	-5.62406015396118	-8.91508197784424	-0.0639638304710388	0.0286837872117758	-0.0336679108440876
-4.13442277908325	-5.62801647186279	-8.90590572357178	-0.0641937851905823	0.0286663118749857	-0.0335931517183781
-4.1319637298584	-5.62570571899414	-8.91850471496582	-0.063987173140049	0.0287351626902819	-0.0335530303418636
-4.12735795974731	-5.62081146240234	-8.91794776916504	-0.0640262216329575	0.0287054218351841	-0.0335238203406334
-4.1331639289856	-5.62817096710205	-8.91521549224854	-0.0641432702541351	0.0287766382098198	-0.0334799736738205
-4.12347936630249	-5.62594985961914	-8.92978572845459	-0.0639975741505623	0.0287485849112272	-0.0334256924688816
-4.12414216995239	-5.62344837188721	-8.92432117462158	-0.0639856159687042	0.0287142861634493	-0.033292181789875
-4.12233734130859	-5.62533235549927	-8.92786598205566	-0.0638944208621979	0.028850145637989	-0.0333530195057392
-4.11669111251831	-5.62089681625366	-8.92691230773926	-0.0639511272311211	0.0288606137037277	-0.0331907644867897
-4.11681413650513	-5.62440490722656	-8.92252826690674	-0.0639096274971962	0.028947614133358	-0.0331416018307209
-4.10879039764404	-5.61698532104492	-8.93329238891602	-0.0637473091483116	0.0289710126817226	-0.0330648384988308
-4.1108193397522	-5.62230157852173	-8.91927337646484	-0.0638458132743835	0.0290500465780497	-0.0329813770949841
-4.1021294593811	-5.62134170532227	-8.9312572479248	-0.0636160895228386	0.0291718151420355	-0.0329046025872231
-4.10356378555298	-5.61760520935059	-8.92640686035156	-0.0636794045567513	0.0291280429810286	-0.0327906347811222
-4.09552240371704	-5.6190505027771	-8.92251205444336	-0.0635814666748047	0.0292800012975931	-0.0326418243348598
-4.09153127670288	-5.61728143692017	-8.92435741424561	-0.063694454729557	0.0291883964091539	-0.032573476433754
-4.09189176559448	-5.61497163772583	-8.91899871826172	-0.0635571554303169	0.0293365474790335	-0.0324645452201366
-4.08882617950439	-5.61463451385498	-8.92626571655273	-0.0636569559574127	0.0294199045747519	-0.0323302522301674
-4.08920669555664	-5.61723566055298	-8.92951011657715	-0.0635276734828949	0.029445007443428	-0.0323134250938892
-4.08294773101807	-5.61351108551025	-8.92933750152588	-0.0634621009230614	0.029625253751874	-0.0322067551314831
-4.08664226531982	-5.61640691757202	-8.91210079193115	-0.0636284276843071	0.0296163149178028	-0.0321338884532452
-4.08047962188721	-5.61585140228271	-8.9201135635376	-0.0634817704558373	0.0296973176300526	-0.0320463813841343
-4.08064842224121	-5.61472654342651	-8.9113883972168	-0.063643142580986	0.0296941846609116	-0.0320087783038616
-4.07890462875366	-5.62005662918091	-8.92543697357178	-0.06353659927845	0.0298755224794149	-0.0319601260125637
-4.07604551315308	-5.61033391952515	-8.91340351104736	-0.0635363087058067	0.0298340413719416	-0.0319150239229202
-4.08129405975342	-5.61612987518311	-8.90407943725586	-0.0636249035596848	0.0300385449081659	-0.0318758115172386
-4.06868600845337	-5.61096572875977	-8.91712379455566	-0.0635524615645409	0.0299879610538483	-0.0317720472812653
-4.07663297653198	-5.60836029052734	-8.90451240539551	-0.0636720731854439	0.0300175789743662	-0.0317480638623238
-4.06948184967041	-5.61036777496338	-8.90530109405518	-0.0635741427540779	0.0300938002765179	-0.0317579731345177
-4.0724458694458	-5.61040830612183	-8.90828609466553	-0.0637462511658669	0.0300585627555847	-0.0317252054810524
-4.0720911026001	-5.61186075210571	-8.90165996551514	-0.0636570975184441	0.030113510787487	-0.031693235039711
-4.07297611236572	-5.60880041122437	-8.90323734283447	-0.0637344270944595	0.0301761608570814	-0.0316157080233097
-4.07400178909302	-5.60962200164795	-8.90368461608887	-0.0637231767177582	0.030151654034853	-0.0316427275538445
-4.07097387313843	-5.60655069351196	-8.89920902252197	-0.0637350752949715	0.0301616601645947	-0.0315900407731533
-4.07601928710938	-5.61219167709351	-8.90298461914063	-0.0638709366321564	0.0302545800805092	-0.0316009819507599
-4.07316398620605	-5.60727596282959	-8.89903163909912	-0.0636870190501213	0.030236566439271	-0.0316310897469521
-4.06810522079468	-5.60942220687866	-8.89554786682129	-0.06380645185709	0.0301976054906845	-0.0314634256064892
-4.07444047927856	-5.60674047470093	-8.89367771148682	-0.063799150288105	0.0302689895033836	-0.0315450914204121
-4.06674671173096	-5.60089921951294	-8.89946460723877	-0.063650906085968	0.0302354954183102	-0.0314489863812923
-4.0679783821106	-5.60374975204468	-8.90205669403076	-0.0638051405549049	0.0301144160330296	-0.0314402617514133
-4.06540060043335	-5.60463619232178	-8.90087604522705	-0.0636282488703728	0.0301583390682936	-0.0313923507928848
-4.06576251983643	-5.60138463973999	-8.90207386016846	-0.0636675953865051	0.0301475264132023	-0.0313072949647903
-4.06987047195435	-5.60125207901001	-8.90168476104736	-0.0636163055896759	0.0301308054476976	-0.0313438959419727
-4.06482267379761	-5.60262680053711	-8.90666007995605	-0.0635223314166069	0.0301700029522181	-0.0312917642295361
-4.06965923309326	-5.60493230819702	-8.90638828277588	-0.063539057970047	0.0301623102277517	-0.0313422940671444
-4.0659008026123	-5.60277843475342	-8.90897274017334	-0.06338881701231	0.0301647689193487	-0.0313521884381771
-4.06171083450317	-5.60622072219849	-8.91121006011963	-0.0634732395410538	0.0301555674523115	-0.0313178934156895
-4.06541538238525	-5.61048650741577	-8.90990447998047	-0.0634440705180168	0.0302318017929792	-0.0313925221562386
-4.06209278106689	-5.60579061508179	-8.91065979003906	-0.0633766278624535	0.0302020106464624	-0.031329620629549
-4.06732130050659	-5.61200141906738	-8.9132776260376	-0.0634733140468597	0.0302830189466476	-0.0314225405454636
-4.05857276916504	-5.60915231704712	-8.922682762146	-0.0632970258593559	0.0302277021110058	-0.0314907506108284
-4.06396484375	-5.60870456695557	-8.9108772277832	-0.0634021311998367	0.0302933491766453	-0.031424954533577
-4.05974292755127	-5.60936880111694	-8.93001079559326	-0.0632797256112099	0.0302472952753305	-0.0315413773059845
-4.06090641021729	-5.6081690788269	-8.91839694976807	-0.0633278489112854	0.030275996774435	-0.0315250679850578
-4.06405067443848	-5.61143779754639	-8.91790866851807	-0.0633052885532379	0.0303431376814842	-0.0315530076622963
-4.05793857574463	-5.60631275177002	-8.92463779449463	-0.0632157772779465	0.0302796717733145	-0.0315913073718548
-4.06183242797852	-5.61146879196167	-8.91588687896729	-0.0633497387170792	0.0303263869136572	-0.0316497683525085
-4.05317258834839	-5.60800409317017	-8.93147659301758	-0.0631460323929787	0.0303621012717485	-0.0316900461912155
-4.05544328689575	-5.60234308242798	-8.92736721038818	-0.0632419139146805	0.0303435400128365	-0.0316635631024837
-4.05342388153076	-5.60628032684326	-8.93441963195801	-0.0630484446883202	0.0303796268999577	-0.0317335538566113
-4.04731464385986	-5.60329437255859	-8.93418025970459	-0.0631724894046783	0.0303130615502596	-0.0318494439125061
-4.05149459838867	-5.60236024856567	-8.93289756774902	-0.0631139129400253	0.0303511656820774	-0.0318487137556076
-4.04172801971436	-5.59915113449097	-8.9383373260498	-0.0629998296499252	0.0302978195250034	-0.0318531207740307
-4.04845762252808	-5.59936475753784	-8.93689346313477	-0.0631871372461319	0.0302564818412066	-0.031925093382597
-4.04245805740356	-5.59621381759644	-8.93940734863281	-0.0629784911870956	0.030334310606122	-0.0319817177951336
-4.04297637939453	-5.59747743606567	-8.93772506713867	-0.0631679370999336	0.0303072649985552	-0.0319836400449276
-4.04276514053345	-5.59813833236694	-8.93924331665039	-0.0630350783467293	0.0303060449659824	-0.0320869088172913
-4.0358772277832	-5.59264183044434	-8.93803691864014	-0.0630782693624496	0.0303369201719761	-0.032028753310442
-4.03959798812866	-5.59695386886597	-8.93689823150635	-0.0630886554718018	0.0303814653307199	-0.0320895947515965
-4.03130388259888	-5.5905237197876	-8.933518409729	-0.0631250366568565	0.0304005052894354	-0.0321394242346287
-4.03909015655518	-5.59157133102417	-8.92994499206543	-0.0631488338112831	0.0304367654025555	-0.0321430452167988
-4.02656030654907	-5.58984851837158	-8.94319725036621	-0.0630175322294235	0.0304443500936031	-0.032222643494606
-4.029860496521	-5.5846996307373	-8.93337249755859	-0.063133716583252	0.0304473415017128	-0.0321095362305641
-4.02602672576904	-5.58494567871094	-8.9406795501709	-0.0630404129624367	0.030525803565979	-0.0322148948907852
-4.01788520812988	-5.57834625244141	-8.93779563903809	-0.06300188601017	0.0304569602012634	-0.0322551466524601
-4.02307510375977	-5.57890176773071	-8.93436622619629	-0.0630646198987961	0.030635017901659	-0.0322133079171181
-4.0129919052124	-5.57345294952393	-8.94353103637695	-0.062978133559227	0.0305504780262709	-0.0322674512863159
-4.01411867141724	-5.57478189468384	-8.93357944488525	-0.0630912855267525	0.030477449297905	-0.0322774574160576
-4.00712108612061	-5.57244443893433	-8.94054126739502	-0.0628908425569534	0.0306181162595749	-0.032312985509634
-4.01050329208374	-5.5707950592041	-8.93692970275879	-0.0630626380443573	0.0305554512888193	-0.0322857685387135
-4.00917387008667	-5.56795835494995	-8.93262386322021	-0.0629296153783798	0.0306328665465117	-0.0323005691170692
-4.00111150741577	-5.56742095947266	-8.945387840271	-0.0629303976893425	0.0306460969150066	-0.0323186963796616
-4.00656223297119	-5.56923580169678	-8.93029022216797	-0.0629661530256271	0.0307101756334305	-0.0323418937623501
-3.99688339233398	-5.56331729888916	-8.94039440155029	-0.0626760348677635	0.030731562525034	-0.0323362536728382
-3.99926400184631	-5.56445646286011	-8.93435001373291	-0.0628676414489746	0.0308078248053789	-0.0323066525161266
-3.99133920669556	-5.56262969970703	-8.9387378692627	-0.0626694038510323	0.0308286640793085	-0.0323185808956623
-3.98954391479492	-5.56161403656006	-8.93222427368164	-0.0627064257860184	0.0307685490697622	-0.0322251692414284
-3.99109053611755	-5.56470680236816	-8.92798805236816	-0.0625896528363228	0.0308916866779327	-0.0322579927742481
-3.98218393325806	-5.56174612045288	-8.93301868438721	-0.062564417719841	0.030838256701827	-0.0321805998682976
-3.9884021282196	-5.56503772735596	-8.93105697631836	-0.0626134797930717	0.0309259556233883	-0.0321423821151257
-3.98017430305481	-5.56022882461548	-8.93963527679443	-0.0623529776930809	0.0309002362191677	-0.0321593023836613
-3.98439431190491	-5.56354522705078	-8.92813777923584	-0.062539353966713	0.030874265357852	-0.0320797190070152
-3.98219466209412	-5.56400680541992	-8.93616580963135	-0.0622478276491165	0.0309421513229609	-0.0321313142776489
-3.97686100006104	-5.5600438117981	-8.93366622924805	-0.0622338429093361	0.0308814346790314	-0.0320531129837036
-3.98192715644836	-5.56689596176147	-8.93268775939941	-0.0622084438800812	0.0309154987335205	-0.0320943333208561
-3.97285747528076	-5.56077289581299	-8.94422912597656	-0.0619589500129223	0.0308723654597998	-0.0320625901222229
-3.97377371788025	-5.56325101852417	-8.92953300476074	-0.0620423033833504	0.0308671277016401	-0.0320460423827171
-3.97214961051941	-5.56242609024048	-8.94429302215576	-0.0618857145309448	0.0308295525610447	-0.0320730619132519
-3.96739220619202	-5.55929803848267	-8.94198226928711	-0.0618944466114044	0.0307759270071983	-0.0320083536207676
-3.97125601768494	-5.56476879119873	-8.94943809509277	-0.0617885664105415	0.0308017078787088	-0.0320336781442165
-3.96196699142456	-5.55839920043945	-8.9444580078125	-0.0616932511329651	0.0306642092764378	-0.0320497825741768
-3.97120237350464	-5.56500720977783	-8.94503498077393	-0.0617369189858437	0.0306273568421602	-0.032047551125288
-3.96435451507568	-5.56175518035889	-8.95984745025635	-0.0616279095411301	0.0306606125086546	-0.032066136598587
-3.96832060813904	-5.56413316726685	-8.94806575775146	-0.0617081820964813	0.0305554047226906	-0.0320007354021072
-3.96682715415955	-5.5647668838501	-8.96010589599609	-0.0614285916090012	0.0305483601987362	-0.0320178531110287
-3.96631526947021	-5.56379985809326	-8.95454883575439	-0.0614745914936066	0.0304299257695675	-0.0320172123610973
-3.96996521949768	-5.56761646270752	-8.96061325073242	-0.0614484548568726	0.0305252969264984	-0.0319954752922058
-3.96352028846741	-5.56315040588379	-8.96876335144043	-0.0613485462963581	0.0302871856838465	-0.0319447107613087
-3.96775007247925	-5.56765985488892	-8.96438884735107	-0.0614234395325184	0.0302575584501028	-0.0320258289575577
-3.96153807640076	-5.56677484512329	-8.96852207183838	-0.0611862801015377	0.0302320029586554	-0.0320039428770542
-3.9675612449646	-5.5672287940979	-8.97102355957031	-0.0612982362508774	0.0300959683954716	-0.0320810973644257
-3.97231817245483	-5.56858396530151	-8.97170734405518	-0.0612149387598038	0.030052388086915	-0.0321233086287975
-3.9669713973999	-5.56857872009277	-8.98257923126221	-0.0611983351409435	0.0299338903278112	-0.0321746803820133
-3.97768139839172	-5.57421445846558	-8.97985363006592	-0.0611999742686749	0.0298996865749359	-0.0322410576045513
-3.9726824760437	-5.57007932662964	-8.98501682281494	-0.0611522570252419	0.0298713129013777	-0.0322845242917538
-3.98094820976257	-5.57362222671509	-8.98011684417725	-0.0612373910844326	0.0297650825232267	-0.0323146134614944
-3.97759389877319	-5.56947231292725	-8.99710273742676	-0.0610912553966045	0.0297684092074633	-0.0323570184409618
-3.98365259170532	-5.57179689407349	-8.98532676696777	-0.061191663146019	0.0296385679394007	-0.0323284156620502
-3.97836875915527	-5.56993198394775	-8.99581623077393	-0.0610813423991203	0.0296410750597715	-0.0325144715607166
-3.9836049079895	-5.56996870040894	-8.99834632873535	-0.061209112405777	0.029559088870883	-0.0324481949210167
-3.98070859909058	-5.57301044464111	-9.00014019012451	-0.0611021369695663	0.029572494328022	-0.0324536561965942
-3.97791743278503	-5.56380271911621	-9.01198768615723	-0.0610679313540459	0.0294986665248871	-0.0324944704771042
-3.98122239112854	-5.56808710098267	-8.9959831237793	-0.0611572340130806	0.0294908042997122	-0.0325138755142689
-3.97262811660767	-5.56234788894653	-9.01019477844238	-0.0610377602279186	0.0294571723788977	-0.0324943289160728
-3.9777684211731	-5.56547451019287	-9.0066089630127	-0.0610796026885509	0.0294161271303892	-0.0324870720505714
-3.97232294082642	-5.55933570861816	-9.00912284851074	-0.0610294565558434	0.0293608382344246	-0.0324270538985729
-3.97315549850464	-5.56092691421509	-9.00907135009766	-0.0611292384564877	0.0293150208890438	-0.0324792452156544
-3.97106575965881	-5.56014919281006	-9.01968479156494	-0.0610470026731491	0.029367147013545	-0.032499685883522
-3.97488117218018	-5.55948400497437	-9.00766658782959	-0.061138104647398	0.0292954817414284	-0.0323846712708473
-3.970862865448	-5.55939674377441	-9.02121639251709	-0.061020951718092	0.0292908549308777	-0.0324851833283901
-3.96780395507813	-5.55999183654785	-9.01859474182129	-0.0610920414328575	0.0292233526706696	-0.0324552804231644
-3.97194814682007	-5.56192302703857	-9.01141262054443	-0.0610645599663258	0.0292986892163754	-0.0324224941432476
-3.96809220314026	-5.55952072143555	-9.02681446075439	-0.0609734505414963	0.0292502548545599	-0.0324458889663219
-3.97422552108765	-5.56225824356079	-9.01726818084717	-0.0610504001379013	0.0292841009795666	-0.0325039960443974
-3.9652943611145	-5.56239652633667	-9.02552795410156	-0.0609541349112988	0.0292856581509113	-0.0324452184140682
-3.97075223922729	-5.56282615661621	-9.03039360046387	-0.0610368326306343	0.0292987581342459	-0.0325258374214172
-3.96658158302307	-5.55673551559448	-9.03393840789795	-0.060810562223196	0.0293428096920252	-0.0325133726000786
-3.96491432189941	-5.56258249282837	-9.03374290466309	-0.0609466060996056	0.0293051339685917	-0.0325092971324921
-3.96306657791138	-5.56020402908325	-9.02836322784424	-0.0608767196536064	0.0292798150330782	-0.0325490273535252
-3.96039819717407	-5.55546236038208	-9.03310871124268	-0.0608513578772545	0.0292693190276623	-0.0324650928378105
-3.96387004852295	-5.55898380279541	-9.03255081176758	-0.0609241165220737	0.0292728468775749	-0.0324996821582317
-3.95199108123779	-5.55523633956909	-9.03762531280518	-0.0607719831168652	0.0292829386889935	-0.0325060077011585
-3.96166205406189	-5.55417394638062	-9.03231620788574	-0.060974657535553	0.0292753037065268	-0.0324264094233513
-3.95748686790466	-5.55401277542114	-9.04081726074219	-0.0608027204871178	0.0292884763330221	-0.0325579419732094
-3.95502805709839	-5.5519847869873	-9.02841663360596	-0.0609623603522778	0.029207231476903	-0.0324357412755489
-3.96217894554138	-5.55571794509888	-9.03488349914551	-0.0609349086880684	0.0293813236057758	-0.032442644238472
-3.95466017723084	-5.55284690856934	-9.03678607940674	-0.0609335154294968	0.0291993096470833	-0.0324427299201488
-3.96030950546265	-5.55448913574219	-9.02580642700195	-0.0609625987708569	0.0292985998094082	-0.0325089022517204
-3.95470929145813	-5.55411577224731	-9.03606605529785	-0.0609712637960911	0.0292528178542852	-0.0324329249560833
-3.96177458763123	-5.55662202835083	-9.02744293212891	-0.0610350742936134	0.02933594211936	-0.0325498543679714
-3.95217895507813	-5.54814147949219	-9.03207492828369	-0.0609043054282665	0.0293120369315147	-0.0325131639838219
-3.96121740341187	-5.55565118789673	-9.02222633361816	-0.0611519776284695	0.0293253511190414	-0.0325432196259499
-3.9531626701355	-5.55298948287964	-9.03779411315918	-0.0609334222972393	0.0292913541197777	-0.0325633175671101
-3.95647883415222	-5.55078506469727	-9.02549266815186	-0.0610726773738861	0.0292925145477057	-0.0325797945261002
-3.95589756965637	-5.55051517486572	-9.03200531005859	-0.0609530210494995	0.0293751526623964	-0.0325746163725853
-3.95284557342529	-5.54821109771729	-9.02215957641602	-0.0610452480614185	0.0293252859264612	-0.0325613059103489
-3.95580530166626	-5.55183029174805	-9.02850151062012	-0.0610149577260017	0.0293517913669348	-0.0325666591525078
-3.94884514808655	-5.5457615852356	-9.03104400634766	-0.0610118694603443	0.0292936228215694	-0.0325447022914886
-3.95706653594971	-5.55093240737915	-9.02744960784912	-0.060990933328867	0.0293202083557844	-0.0325618721544743
-3.94981956481934	-5.5463171005249	-9.03127193450928	-0.0609261989593506	0.0293373242020607	-0.0325220003724098
-3.95685434341431	-5.54928112030029	-9.02581882476807	-0.0610605664551258	0.0292980093508959	-0.032474122941494
-3.94927430152893	-5.54529857635498	-9.03088569641113	-0.0608898885548115	0.0292849093675613	-0.0325033478438854
-3.95277571678162	-5.54537773132324	-9.02785205841064	-0.0610346123576164	0.0292749479413033	-0.0324386283755302
-3.95487976074219	-5.54910469055176	-9.03128051757813	-0.0609079524874687	0.0293287467211485	-0.032439935952425
-3.95012784004211	-5.54255294799805	-9.02493381500244	-0.0609071254730225	0.0292876660823822	-0.0323459468781948
-3.95544338226318	-5.55227994918823	-9.02981472015381	-0.0609552562236786	0.0293443761765957	-0.0323803573846817
-3.94597482681274	-5.5451488494873	-9.03658390045166	-0.0608347915112972	0.0292984526604414	-0.032365869730711
-3.95384287834167	-5.54932641983032	-9.02637577056885	-0.0609392076730728	0.0293224062770605	-0.032294437289238
-3.94711923599243	-5.54833841323853	-9.03685665130615	-0.0607840232551098	0.0293120890855789	-0.0322668179869652
-3.94863247871399	-5.55128622055054	-9.03470039367676	-0.0609272569417953	0.0293038096278906	-0.0322387591004372
-3.94450759887695	-5.55164527893066	-9.03812503814697	-0.0606874413788319	0.0293683670461178	-0.0322142504155636
-3.94636487960815	-5.54975652694702	-9.03738880157471	-0.060816016048193	0.029299033805728	-0.0322111174464226
-3.94582223892212	-5.55288410186768	-9.03626537322998	-0.0607477985322475	0.0293190274387598	-0.0321627818048
-3.94338989257813	-5.55162048339844	-9.04050064086914	-0.0607651472091675	0.0292306412011385	-0.0320818163454533
-3.94473743438721	-5.55333280563354	-9.04483795166016	-0.0606554262340069	0.0292891394346952	-0.0321007966995239
-3.94015717506409	-5.54919958114624	-9.03677940368652	-0.0606743022799492	0.029262363910675	-0.0320578813552856
-3.94507002830505	-5.55333089828491	-9.04622936248779	-0.060614787042141	0.0292797219008207	-0.0319908671081066
-3.93690085411072	-5.55171251296997	-9.05966281890869	-0.0605969242751598	0.0292296204715967	-0.0319919064640999
-3.94356989860535	-5.55737066268921	-9.04243087768555	-0.0606555491685867	0.0292866844683886	-0.0319307222962379
-3.93923044204712	-5.55325984954834	-9.05678558349609	-0.0604640506207943	0.0293210987001657	-0.0318847969174385
-3.94020915031433	-5.55619144439697	-9.05103015899658	-0.0606099031865597	0.0292137861251831	-0.0318683683872223
-3.93495917320251	-5.55840682983398	-9.06058120727539	-0.060447946190834	0.0293017532676458	-0.0318517945706844
-3.93822956085205	-5.55822944641113	-9.05630970001221	-0.0605826191604137	0.0293157752603292	-0.0318160094320774
-3.93547749519348	-5.56185865402222	-9.0626974105835	-0.0604885593056679	0.0293340161442757	-0.031920999288559
-3.93534398078918	-5.55796337127686	-9.05684185028076	-0.0605708360671997	0.0293469503521919	-0.0318596288561821
-3.93832087516785	-5.56466960906982	-9.06103229522705	-0.0605890229344368	0.0294531937688589	-0.0319437943398952
-3.93290138244629	-5.55835866928101	-9.06059169769287	-0.0605199374258518	0.0294110421091318	-0.0319025963544846
-3.93972277641296	-5.56286954879761	-9.05476570129395	-0.0606615506112576	0.0295238923281431	-0.0319445803761482
-3.93300580978394	-5.55798292160034	-9.0649585723877	-0.0606045462191105	0.0294813718646765	-0.032037291675806
-3.9404673576355	-5.55914068222046	-9.05587768554688	-0.060796782374382	0.0295115206390619	-0.032025545835495
-3.93183159828186	-5.55550479888916	-9.06237316131592	-0.0607233345508575	0.0295348148792982	-0.0320638082921505
-3.93847107887268	-5.55824947357178	-9.0604133605957	-0.0609065741300583	0.0295696705579758	-0.032107837498188
-3.92811226844788	-5.55071115493774	-9.06686973571777	-0.0607973784208298	0.0295626744627953	-0.0321833826601505
-3.93548560142517	-5.55397653579712	-9.06062793731689	-0.0610496997833252	0.0296121127903461	-0.0321203507483006
-3.92927646636963	-5.54965591430664	-9.069411277771	-0.06093779951334	0.0295511074364185	-0.0322556309401989
-3.9280526638031	-5.54456901550293	-9.06012058258057	-0.0611389055848122	0.0294993817806244	-0.0322286449372768
-3.93003463745117	-5.55030727386475	-9.06538200378418	-0.0611341595649719	0.0296591278165579	-0.0322813540697098
-3.92497301101685	-5.54159498214722	-9.06887912750244	-0.0611153356730938	0.0295100882649422	-0.032298818230629
-3.93137955665588	-5.54269170761108	-9.06033802032471	-0.0611677393317223	0.0295899007469416	-0.0322746559977531
-3.92007803916931	-5.53672552108765	-9.07191276550293	-0.0611584447324276	0.0296062789857388	-0.0322496108710766
-3.923100233078	-5.53640985488892	-9.06629085540771	-0.0612715370953083	0.0295871254056692	-0.0323061086237431
-3.9161593914032	-5.52849817276001	-9.07097339630127	-0.0610337033867836	0.0296587813645601	-0.0322874113917351
-3.91976165771484	-5.53206491470337	-9.06965065002441	-0.0612582415342331	0.0295523181557655	-0.0323140434920788
-3.91066956520081	-5.52876901626587	-9.08331298828125	-0.0610554814338684	0.0295647326856852	-0.0323470160365105
-3.91126751899719	-5.52719640731812	-9.07520008087158	-0.0610979311168194	0.0294627174735069	-0.0323595143854618
-3.90906119346619	-5.52638912200928	-9.08697319030762	-0.0609455816447735	0.0295137502253056	-0.0324022136628628
-3.90398597717285	-5.52358293533325	-9.08730888366699	-0.0609439797699451	0.0294154901057482	-0.0323884561657906
-3.90682816505432	-5.52566480636597	-9.0884256362915	-0.0608267560601234	0.0294976606965065	-0.0324186682701111
-3.90091896057129	-5.51965856552124	-9.0950870513916	-0.0607588924467564	0.029369167983532	-0.0323965884745121
-3.90389776229858	-5.5260124206543	-9.09446048736572	-0.0607412494719028	0.0293779484927654	-0.032520517706871
-3.89891767501831	-5.52174043655396	-9.10682582855225	-0.0605031661689281	0.0293140839785337	-0.0325394794344902
-3.90781712532043	-5.52352285385132	-9.10312747955322	-0.0606305599212646	0.029291795566678	-0.0325272306799889
-3.90070748329163	-5.52259588241577	-9.11153030395508	-0.0604246854782104	0.0292105637490749	-0.0326705239713192
-3.90522313117981	-5.52193832397461	-9.10495853424072	-0.0605774708092213	0.0291668511927128	-0.0326886177062988
-3.90569996833801	-5.52678680419922	-9.11479091644287	-0.0604374893009663	0.0292520895600319	-0.0328409187495708
-3.90446138381958	-5.52272367477417	-9.11033916473389	-0.0604275576770306	0.0292143877595663	-0.0327905230224133
-3.9121367931366	-5.52579641342163	-9.11557960510254	-0.0603530742228031	0.0291858706623316	-0.0329479388892651
-3.90878176689148	-5.52258968353271	-9.11476230621338	-0.0602486543357372	0.0291408076882362	-0.0329881384968758
-3.91463136672974	-5.52951431274414	-9.10848236083984	-0.0603056028485298	0.0290771052241325	-0.0331203453242779
-3.91133856773376	-5.52166843414307	-9.12154293060303	-0.0601698234677315	0.0290244854986668	-0.0332224406301975
-3.91601777076721	-5.52743053436279	-9.11762619018555	-0.0602273195981979	0.02901366725564	-0.0333403386175632
-3.91282510757446	-5.5233678817749	-9.11862754821777	-0.0600084513425827	0.0289840828627348	-0.0333799012005329
-3.91890358924866	-5.52534151077271	-9.11338138580322	-0.0600801967084408	0.0288996510207653	-0.0334229655563831
-3.91635942459106	-5.52605962753296	-9.12028694152832	-0.0599183961749077	0.0289403516799212	-0.0335170514881611
-3.91992235183716	-5.526123046875	-9.1187105178833	-0.0599866360425949	0.0288492105901241	-0.0335279479622841
-3.92289876937866	-5.52843904495239	-9.12695026397705	-0.0597700998187065	0.0288351643830538	-0.033701840788126
-3.92200565338135	-5.5255012512207	-9.12610149383545	-0.0596627928316593	0.0287675596773624	-0.0337432064116001
-3.92831373214722	-5.5309271812439	-9.12278938293457	-0.0596354305744171	0.0288224257528782	-0.0337959863245487
-3.92310237884521	-5.52979278564453	-9.13506984710693	-0.0594879128038883	0.0287483409047127	-0.0338495559990406
-3.93217539787292	-5.5383882522583	-9.12252521514893	-0.059403084218502	0.0287403482943773	-0.033903606235981
-3.9296600818634	-5.53534030914307	-9.13945198059082	-0.0591920800507069	0.0287530366331339	-0.0338802374899387
-3.93585968017578	-5.53813314437866	-9.13108062744141	-0.0591712594032288	0.0287184752523899	-0.0339470058679581
-3.93281960487366	-5.54075050354004	-9.1364164352417	-0.0590049289166927	0.0288000516593456	-0.0340084359049797
-3.93763399124146	-5.54114246368408	-9.1310567855835	-0.0589708276093006	0.0287131611257792	-0.034022506326437
-3.93324995040894	-5.54107332229614	-9.13578033447266	-0.0586959570646286	0.028743352741003	-0.0341428592801094
-3.93756914138794	-5.54085683822632	-9.12861824035645	-0.0587293617427349	0.0287376195192337	-0.0341289713978767
-3.93440413475037	-5.54883432388306	-9.13991355895996	-0.0584635883569717	0.0287674516439438	-0.0341639928519726
-3.93678545951843	-5.54507064819336	-9.13852405548096	-0.0584422573447227	0.0287660919129848	-0.0342080481350422
-3.93633818626404	-5.54657936096191	-9.1402063369751	-0.0582195855677128	0.0288338288664818	-0.0342294424772263
-3.93747901916504	-5.54801368713379	-9.13928890228271	-0.0582657419145107	0.0287283398211002	-0.0342294797301292
-3.9366991519928	-5.55105924606323	-9.14101791381836	-0.058043111115694	0.0288295950740576	-0.0343097448348999
-3.93441438674927	-5.54586124420166	-9.14351940155029	-0.0579206869006157	0.028816644102335	-0.0342437326908112
-3.94090509414673	-5.55435991287231	-9.14447593688965	-0.0578458458185196	0.0288624744862318	-0.0343007706105709
-3.93432807922363	-5.54991817474365	-9.14762592315674	-0.0576934702694416	0.0288187116384506	-0.0343477167189121
-3.94451928138733	-5.5549144744873	-9.13774871826172	-0.0577354244887829	0.0289187151938677	-0.0343754217028618
-3.93902397155762	-5.55417490005493	-9.15389633178711	-0.0575075522065163	0.0288469363003969	-0.0343886837363243
-3.9450044631958	-5.5567421913147	-9.14543628692627	-0.0575404725968838	0.0288444459438324	-0.0344207957386971
-3.94542765617371	-5.56038522720337	-9.15414810180664	-0.0573112592101097	0.0289794318377972	-0.0344614684581757
-3.94814133644104	-5.55927085876465	-9.14581775665283	-0.0573375523090363	0.0289373621344566	-0.0344989337027073
-3.95312333106995	-5.56066608428955	-9.1505069732666	-0.0571579858660698	0.0289958398789167	-0.034615520387888
-3.94940781593323	-5.56233549118042	-9.15994644165039	-0.0571712590754032	0.0289350878447294	-0.0346186608076096
-3.95803809165955	-5.56875038146973	-9.15063953399658	-0.0571032017469406	0.029055492952466	-0.0346897281706333
-3.95189380645752	-5.5605354309082	-9.15753841400146	-0.0569687522947788	0.028870141133666	-0.0347701460123062
-3.96406030654907	-5.56774425506592	-9.15140533447266	-0.0571044161915779	0.028978131711483	-0.0348307900130749
-3.96059131622314	-5.56627464294434	-9.16277122497559	-0.0568334460258484	0.0289966482669115	-0.0349506959319115
-3.96606636047363	-5.56386280059814	-9.14895534515381	-0.0568847358226776	0.028984397649765	-0.03491235896945
-3.9662618637085	-5.56943988800049	-9.15616989135742	-0.0568318255245686	0.029116528108716	-0.035099733620882
-3.96292042732239	-5.56297826766968	-9.15725517272949	-0.056888822466135	0.028955552726984	-0.0351697951555252
-3.97063660621643	-5.57134437561035	-9.14791297912598	-0.0567982122302055	0.0290860515087843	-0.0352165214717388
-3.96748542785645	-5.56207275390625	-9.1580924987793	-0.0567001104354858	0.0290590189397335	-0.0352494120597839
-3.97255373001099	-5.56814861297607	-9.1429615020752	-0.0567806102335453	0.0290738828480244	-0.0353254713118076
-3.97046685218811	-5.56621837615967	-9.15430164337158	-0.0566459409892559	0.0290672443807125	-0.0353522077202797
-3.97865796089172	-5.56910133361816	-9.15040588378906	-0.0567801296710968	0.0290787257254124	-0.0353711992502213
-3.98000359535217	-5.57019948959351	-9.15214920043945	-0.0565756410360336	0.0290778633207083	-0.0354564525187016
-3.97781729698181	-5.56950759887695	-9.16314888000488	-0.0565978288650513	0.0291280578821898	-0.035515233874321
-3.98687171936035	-5.57206630706787	-9.1564769744873	-0.0565813407301903	0.0291790571063757	-0.0356163792312145
-3.97927474975586	-5.56598949432373	-9.15965843200684	-0.0564328990876675	0.029161024838686	-0.0356617644429207
-3.98754549026489	-5.57382726669312	-9.153977394104	-0.0565855577588081	0.0292229261249304	-0.0357118509709835
-3.97920083999634	-5.57121753692627	-9.17048263549805	-0.0563617162406445	0.0291896257549524	-0.0357917696237564
-3.98593854904175	-5.57080554962158	-9.15520477294922	-0.0564544573426247	0.0291699133813381	-0.0358511060476303
-3.98462724685669	-5.56842184066772	-9.16359996795654	-0.05633395165205	0.0293215587735176	-0.0359536856412888
-3.98193383216858	-5.5683741569519	-9.16248416900635	-0.0564133636653423	0.029228588566184	-0.0359274856746197
-3.98992705345154	-5.57213020324707	-9.16890335083008	-0.056273028254509	0.0293739251792431	-0.0359945669770241
-3.98155474662781	-5.56839990615845	-9.17312145233154	-0.0562412366271019	0.0292767025530338	-0.0361061580479145
-3.98598551750183	-5.5704870223999	-9.16448783874512	-0.0562575682997704	0.0293396301567554	-0.0361446291208267
-3.97961401939392	-5.57019996643066	-9.17202281951904	-0.0561653822660446	0.0294127427041531	-0.0362257584929466
-3.98953914642334	-5.57383108139038	-9.16828632354736	-0.0563026964664459	0.0294170323759317	-0.0362308137118816
-3.98422908782959	-5.56962299346924	-9.17592334747314	-0.0561215095221996	0.0295049864798784	-0.0362907312810421
-3.98462510108948	-5.56792497634888	-9.16762161254883	-0.0562198273837566	0.0295446645468473	-0.036378912627697
-3.98807239532471	-5.57122993469238	-9.16946983337402	-0.0561854764819145	0.0296726636588573	-0.0363960228860378
-3.98115944862366	-5.56569814682007	-9.17465019226074	-0.0561365820467472	0.0296026635915041	-0.0364052392542362
-3.98465371131897	-5.56768083572388	-9.16951751708984	-0.0562230870127678	0.0296171773225069	-0.036534495651722
-3.97555637359619	-5.56366682052612	-9.17207717895508	-0.0560895875096321	0.0296954140067101	-0.0364619642496109
-3.98102068901062	-5.56184482574463	-9.16254234313965	-0.0561844892799854	0.0297479033470154	-0.0364736691117287
-3.98021268844604	-5.56034421920776	-9.17197322845459	-0.0560407154262066	0.0298727117478848	-0.03654745221138
-3.97543692588806	-5.55836868286133	-9.16757488250732	-0.056159146130085	0.0298119150102139	-0.0364437028765678
-3.98296451568604	-5.5562858581543	-9.16704845428467	-0.0561118125915527	0.0298466999083757	-0.0365623459219933
-3.97180008888245	-5.55269718170166	-9.17011451721191	-0.0560306943953037	0.0298992116004229	-0.036567535251379
-3.97961711883545	-5.55680847167969	-9.16125965118408	-0.0561747960746288	0.0299069806933403	-0.0365748181939125
-3.9750063419342	-5.55363368988037	-9.1696605682373	-0.0560267195105553	0.0300609786063433	-0.0366159789264202
-3.97940063476563	-5.55375385284424	-9.16112327575684	-0.0561346858739853	0.0300161726772785	-0.0365800559520721
-3.97649121284485	-5.55672740936279	-9.16584300994873	-0.0559978894889355	0.030082805082202	-0.0366863273084164
-3.97543859481812	-5.55334520339966	-9.16256904602051	-0.0560436733067036	0.0301054921001196	-0.0366098582744598
-3.97903680801392	-5.55710411071777	-9.16453075408936	-0.0560903176665306	0.0301673021167517	-0.0366012156009674
-3.97000312805176	-5.54839277267456	-9.16969299316406	-0.0559442862868309	0.0302612632513046	-0.0366560779511929
-3.97403955459595	-5.55215549468994	-9.15763187408447	-0.0561367496848106	0.0302383545786142	-0.036647766828537
-3.97282481193542	-5.55057191848755	-9.16113471984863	-0.0559345409274101	0.0303190834820271	-0.0367197766900063
-3.96862173080444	-5.54731893539429	-9.15818405151367	-0.0560007616877556	0.0302849505096674	-0.0367036461830139
-3.97201728820801	-5.55144453048706	-9.15657424926758	-0.0560075342655182	0.0303994435817003	-0.036730632185936
-3.96670150756836	-5.5489935874939	-9.16217136383057	-0.0559020899236202	0.0303852446377277	-0.0367614440619946
-3.97455954551697	-5.55404186248779	-9.14511871337891	-0.0560269840061665	0.0304279588162899	-0.0367200002074242
-3.96907353401184	-5.55402040481567	-9.15996837615967	-0.055840976536274	0.0304921176284552	-0.036781370639801
-3.9731867313385	-5.55364418029785	-9.14812278747559	-0.0559678412973881	0.0305150859057903	-0.0366786494851112
-3.97418165206909	-5.56084585189819	-9.15261268615723	-0.0558189377188683	0.0306725800037384	-0.0367095693945885
-3.96658563613892	-5.55374383926392	-9.1483793258667	-0.0557463727891445	0.0305968355387449	-0.0366718396544456
-3.96908903121948	-5.55931329727173	-9.14030838012695	-0.0559188164770603	0.0306213032454252	-0.0366056747734547
-3.96627449989319	-5.55796766281128	-9.14913177490234	-0.0556577034294605	0.0307796373963356	-0.0366112999618053
-3.96846532821655	-5.55604696273804	-9.14016342163086	-0.0558102205395699	0.0307274330407381	-0.0365491174161434
-3.96689701080322	-5.56098556518555	-9.14380931854248	-0.0556861273944378	0.0308369267731905	-0.0365389473736286
-3.96369981765747	-5.56199073791504	-9.1414213180542	-0.0557289570569992	0.0307609122246504	-0.0365091376006603
-3.96798205375671	-5.56299209594727	-9.14397430419922	-0.0556080862879753	0.0308713372796774	-0.0364914312958717
-3.96739530563354	-5.56333923339844	-9.14125919342041	-0.0556247755885124	0.0308649074286222	-0.0363824926316738
-3.96776103973389	-5.56920766830444	-9.14996433258057	-0.0555800870060921	0.0308466162532568	-0.0363822989165783
-3.96261048316956	-5.56669616699219	-9.14516925811768	-0.0555049739778042	0.0308975093066692	-0.0363461524248123
-3.96967935562134	-5.57471942901611	-9.13920593261719	-0.0555635169148445	0.0309227406978607	-0.0362617000937462
-3.96347188949585	-5.56977128982544	-9.15783596038818	-0.0552949793636799	0.0308842826634645	-0.0362879149615765
-3.97042727470398	-5.57664108276367	-9.14754867553711	-0.0554563142359257	0.0308001097291708	-0.0362044051289558
-3.96540260314941	-5.57717418670654	-9.16057395935059	-0.0552453696727753	0.030897244811058	-0.0361762717366219
-3.97160053253174	-5.57964134216309	-9.15718746185303	-0.0553039759397507	0.0307984761893749	-0.0361637063324451
-3.97109961509705	-5.5765209197998	-9.1625452041626	-0.0550799258053303	0.0308426935225725	-0.0361447185277939
-3.97253584861755	-5.58283996582031	-9.16078090667725	-0.0551863498985767	0.0307981986552477	-0.0361032076179981
-3.97370743751526	-5.58470678329468	-9.1645622253418	-0.0550434738397598	0.0307550895959139	-0.0361529923975468
-3.97423696517944	-5.58238315582275	-9.165940284729	-0.0550292655825615	0.030711617320776	-0.036014623939991
-3.98327040672302	-5.59169292449951	-9.16693115234375	-0.0549877025187016	0.0307672340422869	-0.0359919220209122
-3.97644424438477	-5.58717203140259	-9.17252445220947	-0.0548983924090862	0.0306987706571817	-0.03597641736269
-3.99030780792236	-5.59210681915283	-9.16307163238525	-0.0550192035734653	0.0306930337101221	-0.0359091758728027
-3.9864718914032	-5.59496927261353	-9.18143367767334	-0.0547857917845249	0.0306589417159557	-0.0358831435441971
-3.98745012283325	-5.59457588195801	-9.17464351654053	-0.0548954717814922	0.0306176133453846	-0.0358304530382156
-3.99513721466064	-5.60508823394775	-9.17447757720947	-0.0547844804823399	0.0307158697396517	-0.0356986857950687
-3.99137949943542	-5.60171890258789	-9.17824554443359	-0.0547110922634602	0.0305337887257338	-0.0356377847492695
-4.00150012969971	-5.60786914825439	-9.16448402404785	-0.054679311811924	0.0305801872164011	-0.0355959571897984
-3.99398899078369	-5.60984802246094	-9.1810417175293	-0.0545593947172165	0.0306677408516407	-0.0355381146073341
-4.00276517868042	-5.6120343208313	-9.17170238494873	-0.0546207688748837	0.030575092881918	-0.0354116782546043
-4.00028085708618	-5.61273765563965	-9.18148803710938	-0.0543664544820786	0.0306337866932154	-0.0353550389409065
-3.99870562553406	-5.61556911468506	-9.17799949645996	-0.0544613003730774	0.0306604560464621	-0.0352229848504066
-4.0056586265564	-5.61731958389282	-9.17245578765869	-0.0542119070887566	0.0307393651455641	-0.0351796336472034
-3.99851489067078	-5.61886882781982	-9.18086051940918	-0.0541149638593197	0.0307194776833057	-0.0349309742450714
-4.00882005691528	-5.62579345703125	-9.17974376678467	-0.0541577041149139	0.0307592935860157	-0.0349690914154053
-4.001389503479	-5.62386131286621	-9.18269538879395	-0.0539276525378227	0.0308260899037123	-0.0348485037684441
-4.00939846038818	-5.6307544708252	-9.17561149597168	-0.0540108680725098	0.030965493991971	-0.0347503386437893
-4.00593185424805	-5.63263559341431	-9.18668556213379	-0.0537170991301537	0.0309709552675486	-0.0346673168241978
-4.01002502441406	-5.63749837875366	-9.18385887145996	-0.0536563284695148	0.0310674645006657	-0.03454664722085
-4.01162433624268	-5.64094686508179	-9.18494319915771	-0.0534747131168842	0.0312876254320145	-0.034532718360424
-4.00968790054321	-5.63892459869385	-9.1859884262085	-0.0534300804138184	0.0312582068145275	-0.0344270765781403
-4.02044343948364	-5.64768314361572	-9.18548583984375	-0.0533432289958	0.0314650423824787	-0.0344104915857315
-4.00910949707031	-5.64838075637817	-9.19486427307129	-0.053117286413908	0.0315617173910141	-0.0342966020107269
-4.0169358253479	-5.65258121490479	-9.18459606170654	-0.0531318821012974	0.031713955104351	-0.0343044623732567
-4.01269435882568	-5.65112018585205	-9.19462776184082	-0.0528338849544525	0.0319170318543911	-0.0342136807739735
-4.01264667510986	-5.65317106246948	-9.19808292388916	-0.0529784597456455	0.0318444594740868	-0.0341857001185417
-4.01057720184326	-5.65767669677734	-9.19853782653809	-0.0528046861290932	0.0321168228983879	-0.03416857868433
-4.01085472106934	-5.65491104125977	-9.19516468048096	-0.0527305081486702	0.0320253483951092	-0.0341087207198143
-4.01225328445435	-5.6598219871521	-9.19977951049805	-0.0526297800242901	0.032222431153059	-0.0340785384178162
-4.00758171081543	-5.65601396560669	-9.20537757873535	-0.0526198148727417	0.0322407782077789	-0.0339983999729156
-4.01400232315063	-5.66193294525146	-9.20733642578125	-0.0525555945932865	0.032388836145401	-0.033984798938036
-4.00894165039063	-5.65426206588745	-9.21389579772949	-0.0523668266832829	0.0324306003749371	-0.033981092274189
-4.01411867141724	-5.66226434707642	-9.20539665222168	-0.0525005422532558	0.0325500927865505	-0.0339653417468071
-4.01008224487305	-5.65973424911499	-9.21953010559082	-0.0523429997265339	0.0326765142381191	-0.0339765064418316
-4.01553821563721	-5.66179180145264	-9.20634841918945	-0.0524979941546917	0.03270198777318	-0.0339014679193497
-4.01088619232178	-5.66581583023071	-9.21905136108398	-0.0523396991193295	0.0328248739242554	-0.0338792130351067
-4.00863409042358	-5.66266107559204	-9.21514320373535	-0.0524422787129879	0.032831147313118	-0.033835381269455
-4.01157808303833	-5.66720485687256	-9.21372032165527	-0.0523726418614388	0.0330498740077019	-0.0338050834834576
-4.00310802459717	-5.66156768798828	-9.221604347229	-0.0523484013974667	0.0330491811037064	-0.0337603688240051
-4.00682640075684	-5.66409921646118	-9.21542167663574	-0.0522853955626488	0.0331282168626785	-0.0338232070207596
-3.99981284141541	-5.66020059585571	-9.2197380065918	-0.0523348934948444	0.0332437939941883	-0.0337709151208401
-4.0064582824707	-5.66594505310059	-9.21670532226563	-0.0524004697799683	0.0333211347460747	-0.0337812565267086
-3.99870157241821	-5.65926599502563	-9.22607326507568	-0.0523195154964924	0.0333680994808674	-0.0338583178818226
-4.00792551040649	-5.66112041473389	-9.21318054199219	-0.0524604171514511	0.033437579870224	-0.0338771268725395
-4.00398635864258	-5.6607813835144	-9.22684574127197	-0.0522575527429581	0.0335347875952721	-0.0340232700109482
-4.00830459594727	-5.65678930282593	-9.22137451171875	-0.052444402128458	0.0335345715284348	-0.0340449474751949
-4.0072021484375	-5.66045761108398	-9.22873210906982	-0.0523653998970985	0.0336381532251835	-0.0341122820973396
-4.00683355331421	-5.66234540939331	-9.22679805755615	-0.0524364337325096	0.0335324518382549	-0.0341620370745659
-4.01285982131958	-5.6626148223877	-9.23180103302002	-0.0523695610463619	0.0336540639400482	-0.0342688374221325
-4.01166582107544	-5.66123342514038	-9.23102951049805	-0.0524750091135502	0.0336563587188721	-0.0342058129608631
-4.01486778259277	-5.66422033309937	-9.23516082763672	-0.0524875670671463	0.0336500257253647	-0.0343429371714592
-4.01032304763794	-5.66188526153564	-9.2361946105957	-0.0525258965790272	0.0336064696311951	-0.0344217233359814
-4.02029657363892	-5.66859674453735	-9.21912670135498	-0.0526808425784111	0.0336766093969345	-0.0344401933252811
-4.0147123336792	-5.66916608810425	-9.23999118804932	-0.0525528155267239	0.0336817838251591	-0.0345596671104431
-4.02026987075806	-5.66986513137817	-9.22517967224121	-0.0527624115347862	0.0337634347379208	-0.0345762521028519
-4.01697397232056	-5.67061424255371	-9.23629951477051	-0.0526898391544819	0.0338456928730011	-0.0346784368157387
[truncated: 8,603 more rows]
