# Supplementary material for: Identification of Haptic Based Guiding Using Hard Reins
Source: PLoS One. 2015 Jul 22;10(7):e0132020. doi: 10.1371/journal.pone.0132020 (PMC4511788; doi:10.1371/journal.pone.0132020)
Supplement: S5 File — (ZIP) [file pone.0132020.s005.zip › Exp2_ForceData1/Subject1/path2/T4.csv]

Force X (N)	Force Y (N)	Force Z (N)	Torque X (N-m)	Torque Y (N-m)	Torque Z (N-m)	Frequency = 10000	Averaging Level = 16	F/T Serial Number = FT11772	Time Started = 19/02/2013 12:34:30
-6.70510673522949	-6.99740791320801	-10.420880317688	-0.17616368830204	0.0232092551887035	-0.138774856925011
-6.7089147567749	-6.99980783462524	-10.4238138198853	-0.176169842481613	0.0229407586157322	-0.138766661286354
-6.70738887786865	-6.99730110168457	-10.4170398712158	-0.176129475235939	0.0229503531008959	-0.138745918869972
-6.7128119468689	-7.0038013458252	-10.4263362884521	-0.175978422164917	0.0228808857500553	-0.138689205050468
-6.71349191665649	-7.00429534912109	-10.4281396865845	-0.176092967391014	0.0228097811341286	-0.138674676418304
-6.71247482299805	-7.00116014480591	-10.4318799972534	-0.17588298022747	0.0226295813918114	-0.138702690601349
-6.71559476852417	-7.00486183166504	-10.4339351654053	-0.175806596875191	0.0225919932126999	-0.138663619756699
-6.71624422073364	-7.00735139846802	-10.437087059021	-0.175824448466301	0.0224085114896297	-0.1386459171772
-6.71403360366821	-7.00667190551758	-10.4499282836914	-0.175657123327255	0.0224194265902042	-0.138671904802322
-6.71957015991211	-7.0103702545166	-10.4433927536011	-0.175603225827217	0.0222567599266768	-0.138631135225296
-6.71963691711426	-7.00839042663574	-10.4473848342896	-0.175645798444748	0.0221380200237036	-0.13855841755867
-6.71680021286011	-7.0125904083252	-10.4544496536255	-0.175522685050964	0.0220778100192547	-0.13849563896656
-6.72205638885498	-7.01029300689697	-10.4590816497803	-0.17541316151619	0.0220366008579731	-0.138552069664001
-6.71994781494141	-7.01625633239746	-10.4617767333984	-0.175380051136017	0.0217617899179459	-0.138481706380844
-6.71870279312134	-7.01084470748901	-10.4645729064941	-0.175305441021919	0.0217473525553942	-0.138519734144211
-6.72469425201416	-7.0188102722168	-10.4714937210083	-0.175280660390854	0.0216872282326221	-0.138390153646469
-6.72386693954468	-7.0189847946167	-10.478931427002	-0.175259947776794	0.0215328522026539	-0.138478100299835
-6.72370338439941	-7.01984167098999	-10.4917449951172	-0.175052717328072	0.0213617347180843	-0.138472259044647
-6.72957754135132	-7.01793193817139	-10.4844655990601	-0.174975484609604	0.0213535390794277	-0.138452276587486
-6.72725439071655	-7.02221393585205	-10.4969205856323	-0.175055488944054	0.0211367551237345	-0.138377174735069
-6.72634124755859	-7.02002096176147	-10.504467010498	-0.174876168370247	0.0211038459092379	-0.138425379991531
-6.73403596878052	-7.02370071411133	-10.5040855407715	-0.174827218055725	0.0209610592573881	-0.138374224305153
-6.73001670837402	-7.02207136154175	-10.5120325088501	-0.174847453832626	0.0209794752299786	-0.138347566127777
-6.73565149307251	-7.02779006958008	-10.5188083648682	-0.174740731716156	0.0208488367497921	-0.138341665267944
-6.73736619949341	-7.02529764175415	-10.5203990936279	-0.174673557281494	0.0207302272319794	-0.1383366137743
-6.73443412780762	-7.02718591690063	-10.5241470336914	-0.174575001001358	0.0206759255379438	-0.138344272971153
-6.73852777481079	-7.02829456329346	-10.5176181793213	-0.174578696489334	0.020626612007618	-0.138311430811882
-6.73785638809204	-7.02948379516602	-10.5258712768555	-0.174581378698349	0.0205668639391661	-0.138241305947304
-6.73821401596069	-7.03285264968872	-10.5327482223511	-0.17449863255024	0.0205265376716852	-0.138253673911095
-6.73880577087402	-7.03170442581177	-10.5190582275391	-0.174540668725967	0.0204538200050592	-0.138264670968056
-6.74134492874146	-7.02851104736328	-10.5264329910278	-0.174481078982353	0.0204298999160528	-0.138113558292389
-6.73536157608032	-7.03146028518677	-10.5273571014404	-0.174408406019211	0.0204390659928322	-0.138095155358315
-6.74084711074829	-7.02954196929932	-10.5325794219971	-0.174421176314354	0.0203037522733212	-0.138017043471336
-6.73500347137451	-7.02818727493286	-10.5231351852417	-0.174392104148865	0.0202477686107159	-0.138051137328148
-6.73885679244995	-7.02898931503296	-10.5257987976074	-0.174381166696548	0.020269775763154	-0.137836456298828
-6.73733282089233	-7.0340461730957	-10.518835067749	-0.174495294690132	0.0202766191214323	-0.137876361608505
-6.73066329956055	-7.02656888961792	-10.5293827056885	-0.174302816390991	0.0201005879789591	-0.137761428952217
-6.73196506500244	-7.02481603622437	-10.5179748535156	-0.174363702535629	0.0202016551047564	-0.137753695249557
-6.73201751708984	-7.02322864532471	-10.5201616287231	-0.174313217401505	0.0201016552746296	-0.137549519538879
-6.72692680358887	-7.02109289169312	-10.5242252349854	-0.174236714839935	0.0200703535228968	-0.137575954198837
-6.72666788101196	-7.02556324005127	-10.5246257781982	-0.174308657646179	0.0199781414121389	-0.137478828430176
-6.72432613372803	-7.01888608932495	-10.5189695358276	-0.174288779497147	0.0200224071741104	-0.137448355555534
-6.72247409820557	-7.02465963363647	-10.5278463363647	-0.174204021692276	0.0199589021503925	-0.137354448437691
-6.72450399398804	-7.02248477935791	-10.5208511352539	-0.174279361963272	0.0199718754738569	-0.137282118201256
-6.71905755996704	-7.02217483520508	-10.5196657180786	-0.174178928136826	0.0199338179081678	-0.137221083045006
-6.71640348434448	-7.01940631866455	-10.5202932357788	-0.174228861927986	0.0199470035731792	-0.137176990509033
-6.72081136703491	-7.02313995361328	-10.5144720077515	-0.174206808209419	0.0199401453137398	-0.137056857347488
-6.71625089645386	-7.02097988128662	-10.5226469039917	-0.174197092652321	0.0199950393289328	-0.137013092637062
-6.71581411361694	-7.02352046966553	-10.5170879364014	-0.174168214201927	0.0199425425380468	-0.137019291520119
-6.71621799468994	-7.01755905151367	-10.5124444961548	-0.174250558018684	0.0199496988207102	-0.13687664270401
-6.71205139160156	-7.02204465866089	-10.5151720046997	-0.174167305231094	0.0200324878096581	-0.136805593967438
-6.71412372589111	-7.02337837219238	-10.5143575668335	-0.174279853701591	0.0199901834130287	-0.136781141161919
-6.70618581771851	-7.01662588119507	-10.5104532241821	-0.174270808696747	0.0199945475906134	-0.136721208691597
-6.70871162414551	-7.02097177505493	-10.5137596130371	-0.174290388822556	0.0201387424021959	-0.136580467224121
-6.70318031311035	-7.01891422271729	-10.5050096511841	-0.174370646476746	0.0201908815652132	-0.136571541428566
-6.69816827774048	-7.01711177825928	-10.5204648971558	-0.174263283610344	0.020047577098012	-0.136436432600021
-6.69855165481567	-7.0153112411499	-10.5047397613525	-0.174269050359726	0.0201570186764002	-0.136349946260452
-6.69314289093018	-7.01488733291626	-10.5083436965942	-0.174390092492104	0.0201741550117731	-0.136172786355019
-6.6860032081604	-7.00965881347656	-10.5156860351563	-0.174322128295898	0.0201630517840385	-0.136197417974472
-6.68782329559326	-7.01054382324219	-10.5029821395874	-0.17434649169445	0.0201679840683937	-0.136012330651283
-6.67900085449219	-7.00550270080566	-10.5041160583496	-0.174362570047379	0.0202364902943373	-0.135915920138359
-6.67483139038086	-7.00752973556519	-10.5057020187378	-0.174350157380104	0.0202213358134031	-0.135787144303322
-6.67502546310425	-7.00676774978638	-10.501519203186	-0.174434885382652	0.0203103367239237	-0.135756030678749
-6.66884660720825	-7.00262212753296	-10.5069799423218	-0.174316003918648	0.0202362816780806	-0.135626077651978
-6.66834211349487	-7.00185108184814	-10.5047006607056	-0.174391701817513	0.0203372910618782	-0.135565131902695
-6.66602945327759	-7.00331163406372	-10.5031604766846	-0.174463883042336	0.0203545484691858	-0.135406821966171
-6.66180419921875	-7.00380897521973	-10.51003074646	-0.174376800656319	0.0203991308808327	-0.135333746671677
-6.66015815734863	-7.00343227386475	-10.5044193267822	-0.174400091171265	0.0204464606940746	-0.135294198989868
-6.65926790237427	-6.99803829193115	-10.5094127655029	-0.174418315291405	0.0204247944056988	-0.13510474562645
-6.65093564987183	-7.00162029266357	-10.5004558563232	-0.174353674054146	0.0204956457018852	-0.135053068399429
-6.65387535095215	-7.00297021865845	-10.5179586410522	-0.174422591924667	0.0204871483147144	-0.134946212172508
-6.64958429336548	-6.99848890304565	-10.5027132034302	-0.17440927028656	0.0204462464898825	-0.134947687387466
-6.64882516860962	-6.99890851974487	-10.5102291107178	-0.174276828765869	0.0205469541251659	-0.134720116853714
-6.64723968505859	-7.00213241577148	-10.502534866333	-0.174447476863861	0.0205247644335032	-0.134698405861855
-6.64112186431885	-7.00055265426636	-10.5189094543457	-0.174315690994263	0.0205181445926428	-0.134608238935471
-6.641845703125	-6.99830961227417	-10.5034980773926	-0.174337580800056	0.0206007193773985	-0.134607180953026
-6.63902139663696	-7.00145578384399	-10.5083885192871	-0.174305498600006	0.0205663572996855	-0.134396761655807
-6.63582420349121	-6.99887895584106	-10.5119142532349	-0.174293383955956	0.0206244196742773	-0.134407922625542
-6.63599157333374	-7.00137329101563	-10.509464263916	-0.174226507544518	0.0205553825944662	-0.134311467409134
-6.63113737106323	-6.99632549285889	-10.5092515945435	-0.174298658967018	0.0206005740910769	-0.134243875741959
-6.63063430786133	-6.99987649917603	-10.509105682373	-0.174297004938126	0.0206663124263287	-0.134180068969727
-6.63067102432251	-6.99625682830811	-10.5118389129639	-0.174356281757355	0.0206831507384777	-0.134135290980339
-6.62262487411499	-6.99597978591919	-10.5106525421143	-0.174281686544418	0.0206623375415802	-0.134065881371498
-6.62559175491333	-6.99733734130859	-10.5057010650635	-0.174348250031471	0.020678935572505	-0.13396979868412
-6.61876201629639	-6.99138879776001	-10.513500213623	-0.1743493527174	0.0207461826503277	-0.133899226784706
-6.61789846420288	-6.99520492553711	-10.5101156234741	-0.174350962042809	0.0206591598689556	-0.133792385458946
-6.61126708984375	-6.98902654647827	-10.5037717819214	-0.174347922205925	0.0207429006695747	-0.133700519800186
-6.61007022857666	-6.98797845840454	-10.5013580322266	-0.174284622073174	0.0208075400441885	-0.133591830730438
-6.61073732376099	-6.98638391494751	-10.5098838806152	-0.174303010106087	0.020842282101512	-0.133568957448006
-6.60609292984009	-6.98549747467041	-10.5041074752808	-0.17443610727787	0.0207781028002501	-0.133415818214417
-6.6005597114563	-6.98085689544678	-10.5085391998291	-0.174367755651474	0.0208415258675814	-0.133374318480492
-6.60368919372559	-6.98495388031006	-10.4966630935669	-0.174366638064384	0.0208666287362576	-0.133211314678192
-6.59699535369873	-6.97982311248779	-10.5012540817261	-0.174359649419785	0.0208924748003483	-0.133142188191414
-6.59605407714844	-6.98120069503784	-10.5054731369019	-0.174321606755257	0.0209202356636524	-0.133081674575806
-6.59580326080322	-6.97587823867798	-10.4871101379395	-0.174374341964722	0.0209454894065857	-0.132902801036835
-6.59184789657593	-6.98060607910156	-10.4948348999023	-0.17439278960228	0.0210485439747572	-0.132800489664078
-6.58809280395508	-6.97472143173218	-10.498854637146	-0.17434386909008	0.0210476201027632	-0.132777333259583
-6.58912324905396	-6.9776759147644	-10.4840545654297	-0.174361541867256	0.0210016444325447	-0.132635205984116
-6.58279228210449	-6.97278594970703	-10.4939231872559	-0.17433474957943	0.0211327150464058	-0.132517874240875
-6.58238554000854	-6.98009443283081	-10.4863634109497	-0.174396201968193	0.0211864076554775	-0.132439538836479
-6.58361053466797	-6.97604417800903	-10.4966077804565	-0.174415498971939	0.0211642738431692	-0.132384851574898
-6.5784068107605	-6.9753623008728	-10.4877586364746	-0.174259498715401	0.0212926361709833	-0.13233894109726
-6.58137369155884	-6.97978687286377	-10.483099937439	-0.174376115202904	0.0213021319359541	-0.132213160395622
-6.57310676574707	-6.97532749176025	-10.4930896759033	-0.174312472343445	0.0213316697627306	-0.132137879729271
-6.57486009597778	-6.98097562789917	-10.486141204834	-0.174230098724365	0.0214002449065447	-0.13210840523243
-6.57202386856079	-6.97612285614014	-10.4759359359741	-0.174382388591766	0.0215391758829355	-0.132013902068138
-6.57083320617676	-6.97670793533325	-10.4832372665405	-0.17425449192524	0.0215495601296425	-0.131944805383682
-6.57038831710815	-6.97366809844971	-10.4878549575806	-0.17426523566246	0.0216103624552488	-0.13184130191803
-6.56488656997681	-6.97434949874878	-10.4818248748779	-0.174322932958603	0.0215825904160738	-0.131794482469559
-6.56220293045044	-6.97387742996216	-10.4814739227295	-0.174343764781952	0.0217800475656986	-0.131692156195641
-6.56374025344849	-6.97659158706665	-10.4732894897461	-0.174424275755882	0.0217678658664227	-0.131586760282516
-6.55734634399414	-6.97043752670288	-10.4829816818237	-0.174339190125465	0.0218304973095655	-0.131602615118027
-6.55695772171021	-6.97075462341309	-10.4697542190552	-0.174414172768593	0.0218589678406715	-0.131516918540001
-6.55478525161743	-6.96952247619629	-10.4745349884033	-0.174429029226303	0.0218930281698704	-0.131379753351212
-6.55001878738403	-6.9679799079895	-10.476128578186	-0.174433156847954	0.0220308676362038	-0.131404861807823
-6.54974126815796	-6.96849203109741	-10.4724769592285	-0.174544766545296	0.0219782236963511	-0.131294429302216
-6.54490327835083	-6.96237468719482	-10.4666156768799	-0.174505472183228	0.0221295710653067	-0.1312545388937
-6.54540824890137	-6.9659218788147	-10.4640293121338	-0.17447517812252	0.0221685692667961	-0.131108999252319
-6.54274702072144	-6.96034812927246	-10.4616403579712	-0.174678906798363	0.0222978014498949	-0.131131336092949
-6.53447818756104	-6.95852947235107	-10.4628534317017	-0.174555987119675	0.0222559180110693	-0.13103848695755
-6.54164457321167	-6.96033716201782	-10.4533014297485	-0.174724295735359	0.0223035346716642	-0.130984485149384
-6.5281343460083	-6.95586824417114	-10.4554853439331	-0.174651905894279	0.0224236417561769	-0.13094599545002
-6.53057718276978	-6.95482969284058	-10.4543151855469	-0.174705252051353	0.0223493296653032	-0.130903482437134
-6.52721786499023	-6.94929313659668	-10.4483194351196	-0.174780935049057	0.0224653203040361	-0.130853340029716
-6.52213287353516	-6.95304489135742	-10.4581432342529	-0.174656927585602	0.0225112065672874	-0.130758807063103
-6.52157831192017	-6.94761371612549	-10.4529685974121	-0.17482902109623	0.0225230865180492	-0.130764156579971
-6.51524448394775	-6.94713687896729	-10.4447193145752	-0.174826517701149	0.0225334372371435	-0.130762323737144
-6.51645946502686	-6.94660615921021	-10.4525566101074	-0.174823328852654	0.0226284340023994	-0.130717352032661
-6.51093721389771	-6.94511795043945	-10.4430437088013	-0.174908697605133	0.0226248856633902	-0.13061311841011
-6.5055136680603	-6.93676662445068	-10.4497346878052	-0.17485935986042	0.0226141940802336	-0.13061897456646
-6.50416946411133	-6.93935441970825	-10.4367141723633	-0.174916967749596	0.0226712394505739	-0.130541354417801
-6.50074338912964	-6.93712854385376	-10.4342880249023	-0.174961119890213	0.0227204635739326	-0.130452066659927
-6.49554634094238	-6.93781566619873	-10.4390277862549	-0.175000950694084	0.0227421727031469	-0.130461186170578
-6.49786520004272	-6.93518495559692	-10.4315853118896	-0.174955353140831	0.0227681193500757	-0.130458354949951
-6.49273109436035	-6.93363046646118	-10.4224920272827	-0.17501325905323	0.0228410717099905	-0.130345076322556
-6.48970317840576	-6.93256807327271	-10.431131362915	-0.174966022372246	0.0228579547256231	-0.130330815911293
-6.49043607711792	-6.93131113052368	-10.4250736236572	-0.17506568133831	0.0228558387607336	-0.130335494875908
-6.48631858825684	-6.92728042602539	-10.4189023971558	-0.175045490264893	0.0228992886841297	-0.130252599716187
-6.48230838775635	-6.92622756958008	-10.4150629043579	-0.175066515803337	0.0229815673083067	-0.130229517817497
-6.48304128646851	-6.9259090423584	-10.4151563644409	-0.175161495804787	0.0229401327669621	-0.130196899175644
-6.47689485549927	-6.92420864105225	-10.4230442047119	-0.175104066729546	0.0230442546308041	-0.130227863788605
-6.48107099533081	-6.92270612716675	-10.4061450958252	-0.175196930766106	0.0229880101978779	-0.130141139030457
-6.47466373443604	-6.92237234115601	-10.4046363830566	-0.175262913107872	0.0231116954237223	-0.130119040608406
-6.47172498703003	-6.91919803619385	-10.402268409729	-0.175201058387756	0.0230562854558229	-0.130151391029358
-6.47285032272339	-6.91731595993042	-10.4012594223022	-0.175308704376221	0.0230476073920727	-0.130087211728096
-6.46717071533203	-6.91661214828491	-10.3918724060059	-0.175271585583687	0.0231644213199615	-0.130026400089264
-6.47093915939331	-6.91759300231934	-10.3957748413086	-0.175353795289993	0.0231086686253548	-0.130000755190849
-6.46555471420288	-6.91275596618652	-10.3956384658813	-0.175274804234505	0.0230475421994925	-0.130042910575867
-6.46523427963257	-6.91235256195068	-10.3909673690796	-0.175311803817749	0.0230642687529325	-0.129919722676277
-6.46601057052612	-6.91350793838501	-10.3911476135254	-0.175360709428787	0.0230728331953287	-0.129953324794769
-6.46264839172363	-6.9135422706604	-10.3933439254761	-0.175324678421021	0.022952388972044	-0.129918396472931
-6.46640014648438	-6.913818359375	-10.3987379074097	-0.175418674945831	0.0229474008083344	-0.129893511533737
-6.46515655517578	-6.9134693145752	-10.3942956924438	-0.175325870513916	0.0229696519672871	-0.129855334758759
-6.46669292449951	-6.91371822357178	-10.4031028747559	-0.175332382321358	0.0229225140064955	-0.129901185631752
-6.46597480773926	-6.91260719299316	-10.4001846313477	-0.175454407930374	0.0229189284145832	-0.129851371049881
-6.46755790710449	-6.91306066513062	-10.4051809310913	-0.175315216183662	0.0228587538003922	-0.129830732941628
-6.46810436248779	-6.9137659072876	-10.4044370651245	-0.175419330596924	0.0228383615612984	-0.129834905266762
-6.46625328063965	-6.91610383987427	-10.4100389480591	-0.175343737006187	0.0227652657777071	-0.129815131425858
-6.47000789642334	-6.91442775726318	-10.4078550338745	-0.175332799553871	0.0227730087935925	-0.129791930317879
-6.47048854827881	-6.91660451889038	-10.4068307876587	-0.175376802682877	0.0226858910173178	-0.129710137844086
-6.4678955078125	-6.91742324829102	-10.4247446060181	-0.175296649336815	0.0226340275257826	-0.129755586385727
-6.4693865776062	-6.91623449325562	-10.4158630371094	-0.175381228327751	0.022669292986393	-0.12973128259182
-6.47134208679199	-6.91454648971558	-10.420072555542	-0.175308138132095	0.0225314237177372	-0.129603192210197
-6.47034645080566	-6.91833829879761	-10.4224634170532	-0.175268828868866	0.0225619319826365	-0.129652783274651
-6.47399234771729	-6.91989946365356	-10.4295301437378	-0.175328895449638	0.0224328506737947	-0.129571154713631
-6.47052526473999	-6.9164981842041	-10.4321222305298	-0.175263270735741	0.0224071983247995	-0.129626706242561
-6.47564601898193	-6.9211950302124	-10.4306077957153	-0.175212651491165	0.0223946943879128	-0.129529178142548
-6.47511529922485	-6.92216873168945	-10.4430046081543	-0.175281286239624	0.0222768448293209	-0.129557073116302
-6.47536039352417	-6.92109823226929	-10.4450197219849	-0.175170540809631	0.022161241620779	-0.129523783922195
-6.47919368743896	-6.91892433166504	-10.4429969787598	-0.175168707966805	0.0221634786576033	-0.129457667469978
-6.47913885116577	-6.92450332641602	-10.4501485824585	-0.17513370513916	0.0220466051250696	-0.129395499825478
-6.48046398162842	-6.92132997512817	-10.4637832641602	-0.175051406025887	0.0220052972435951	-0.12942835688591
-6.48561906814575	-6.92660045623779	-10.4636573791504	-0.175012618303299	0.021871879696846	-0.129412516951561
-6.48410940170288	-6.92305374145508	-10.469780921936	-0.175044655799866	0.0218369401991367	-0.129299253225327
-6.48600435256958	-6.9308500289917	-10.4726114273071	-0.174984931945801	0.0217857044190168	-0.129249438643456
-6.48950862884521	-6.92659950256348	-10.4819049835205	-0.174983456730843	0.0216423720121384	-0.129280284047127
-6.48576641082764	-6.93010997772217	-10.4780349731445	-0.174888134002686	0.0216505248099566	-0.129209890961647
-6.49349069595337	-6.93421125411987	-10.4833745956421	-0.174893453717232	0.0215355847030878	-0.129161909222603
-6.49052429199219	-6.92990255355835	-10.4972944259644	-0.174814134836197	0.021629685536027	-0.129208564758301
-6.49490451812744	-6.93549156188965	-10.4945192337036	-0.17482578754425	0.0214623622596264	-0.129154101014137
-6.49104642868042	-6.9322943687439	-10.4923696517944	-0.174828246235847	0.021511560305953	-0.129066109657288
-6.49165439605713	-6.93815469741821	-10.494441986084	-0.174731403589249	0.0214848909527063	-0.12903156876564
-6.49543476104736	-6.93490791320801	-10.5025672912598	-0.17476612329483	0.0214105062186718	-0.129037886857986
-6.48722982406616	-6.93457317352295	-10.4940929412842	-0.174724772572517	0.0213597062975168	-0.128973141312599
-6.49137687683105	-6.93899774551392	-10.4981145858765	-0.174747079610825	0.021444246172905	-0.128901958465576
-6.49047517776489	-6.93710708618164	-10.4896297454834	-0.174761354923248	0.0213727541267872	-0.128924623131752
-6.49097108840942	-6.9380898475647	-10.503511428833	-0.174680978059769	0.0214339382946491	-0.128877207636833
-6.49140930175781	-6.93856048583984	-10.4877071380615	-0.174802631139755	0.021483238786459	-0.128831520676613
-6.49123525619507	-6.93697786331177	-10.4964971542358	-0.174738004803658	0.0214055888354778	-0.128765642642975
-6.48930501937866	-6.93473339080811	-10.4952917098999	-0.17473965883255	0.021488256752491	-0.128788307309151
-6.49191522598267	-6.9355673789978	-10.4852275848389	-0.17481803894043	0.0213933438062668	-0.128692016005516
-6.4889874458313	-6.93653345108032	-10.4933853149414	-0.174807623028755	0.0215606335550547	-0.128712296485901
-6.48910713195801	-6.93928241729736	-10.4869203567505	-0.174849152565002	0.0214208289980888	-0.128723040223122
-6.48952198028564	-6.93573188781738	-10.4880151748657	-0.174860641360283	0.0215039383620024	-0.128717809915543
-6.48685121536255	-6.93548059463501	-10.4901561737061	-0.17486983537674	0.021550215780735	-0.128698274493217
-6.49453401565552	-6.9388256072998	-10.4817848205566	-0.174979880452156	0.0216152481734753	-0.12872302532196
-6.49138355255127	-6.93896627426147	-10.4839220046997	-0.174988836050034	0.0217160433530808	-0.12870965898037
-6.48888206481934	-6.93732595443726	-10.4933414459229	-0.17495658993721	0.0216511022299528	-0.128801703453064
-6.49463224411011	-6.9382758140564	-10.4849586486816	-0.175038516521454	0.0217007249593735	-0.12874136865139
-6.49611806869507	-6.93834972381592	-10.4911518096924	-0.174992740154266	0.0217624753713608	-0.128726094961166
-6.49341583251953	-6.94356822967529	-10.4861860275269	-0.175130113959312	0.0217777956277132	-0.128831192851067
-6.49673271179199	-6.93915700912476	-10.4892587661743	-0.175129100680351	0.0217826962471008	-0.128867506980896
-6.49506902694702	-6.93869781494141	-10.4836959838867	-0.17518338561058	0.0218922272324562	-0.128895789384842
-6.50043106079102	-6.94258975982666	-10.4897232055664	-0.17526014149189	0.0218949262052774	-0.128920316696167
-6.49391174316406	-6.9365701675415	-10.4879684448242	-0.17520660161972	0.0218824651092291	-0.129032969474792
-6.50091552734375	-6.93894529342651	-10.4854431152344	-0.175219804048538	0.0219419542700052	-0.129023939371109
-6.49954986572266	-6.93641138076782	-10.4838552474976	-0.175359934568405	0.0220598857849836	-0.129014611244202
-6.49402236938477	-6.93790292739868	-10.4937219619751	-0.175328493118286	0.0220464058220387	-0.129141315817833
-6.50073671340942	-6.93574619293213	-10.4886951446533	-0.175405368208885	0.022058779373765	-0.129155054688454
-6.4980092048645	-6.93601083755493	-10.4927539825439	-0.175399348139763	0.0221461690962315	-0.129133120179176
-6.49879312515259	-6.93715858459473	-10.4985685348511	-0.17546358704567	0.0221247579902411	-0.129229530692101
-6.4968638420105	-6.93261384963989	-10.4948072433472	-0.175561636686325	0.0220739431679249	-0.129274666309357
-6.49580669403076	-6.93416881561279	-10.498085975647	-0.175455093383789	0.0221277195960283	-0.129275694489479
-6.49984455108643	-6.93660926818848	-10.4963579177856	-0.175576731562614	0.0221922677010298	-0.129264354705811
-6.49655342102051	-6.93643856048584	-10.5003280639648	-0.175598442554474	0.0221157483756542	-0.129322469234467
-6.4970874786377	-6.93496322631836	-10.5040073394775	-0.17548830807209	0.0222530737519264	-0.129457458853722
-6.50138854980469	-6.93790197372437	-10.495644569397	-0.175617814064026	0.0221903752535582	-0.129440173506737
-6.50024175643921	-6.93571090698242	-10.5051527023315	-0.175604149699211	0.0222895201295614	-0.129476442933083
-6.50219678878784	-6.94062042236328	-10.5051116943359	-0.175596982240677	0.0223044194281101	-0.129532992839813
-6.50480985641479	-6.93930625915527	-10.5094385147095	-0.17562273144722	0.022331340238452	-0.129602253437042
-6.50460433959961	-6.93881940841675	-10.5041551589966	-0.175578236579895	0.022398017346859	-0.129625335335732
-6.50483179092407	-6.94092655181885	-10.5157070159912	-0.175538077950478	0.0224557984620333	-0.12963704764843
-6.51076412200928	-6.94729137420654	-10.5051069259644	-0.175673961639404	0.0224718116223812	-0.129622891545296
-6.5045804977417	-6.94178056716919	-10.5161809921265	-0.175595253705978	0.0224561095237732	-0.129721969366074
-6.51208829879761	-6.9482569694519	-10.5031042098999	-0.175640016794205	0.0224989615380764	-0.129741072654724
-6.51049947738647	-6.9463062286377	-10.5075578689575	-0.175694227218628	0.0225495453923941	-0.129710212349892
-6.51191329956055	-6.94909191131592	-10.510594367981	-0.175670251250267	0.0226303413510323	-0.129793047904968
-6.5179557800293	-6.94829988479614	-10.5031585693359	-0.175605654716492	0.0226290784776211	-0.129845157265663
-6.51739931106567	-6.9489574432373	-10.496994972229	-0.175728932023048	0.0227147359400988	-0.12980642914772
-6.51875257492065	-6.95083141326904	-10.5019598007202	-0.17567865550518	0.0228211395442486	-0.129865244030952
-6.51942348480225	-6.95447731018066	-10.4958906173706	-0.175722450017929	0.022769633680582	-0.129883378744125
-6.52181577682495	-6.9525294303894	-10.4918079376221	-0.175775736570358	0.0228589568287134	-0.129917487502098
-6.51970243453979	-6.95322322845459	-10.4875078201294	-0.175652846693993	0.0228528957813978	-0.129972279071808
-6.52659606933594	-6.9528660774231	-10.4855489730835	-0.175745114684105	0.0228783693164587	-0.129913508892059
-6.52269172668457	-6.95275640487671	-10.4859189987183	-0.175732150673866	0.0229465011507273	-0.129995077848434
-6.52576017379761	-6.95341777801514	-10.4944934844971	-0.175728678703308	0.0229772366583347	-0.130052492022514
-6.53006029129028	-6.95569562911987	-10.4799728393555	-0.175785526633263	0.0230464246124029	-0.130033627152443
-6.52856302261353	-6.95479106903076	-10.4880523681641	-0.175823166966438	0.0230052918195724	-0.12998366355896
-6.52969360351563	-6.95885515213013	-10.4887752532959	-0.175760865211487	0.0231020133942366	-0.130089223384857
-6.53462886810303	-6.95528554916382	-10.4928045272827	-0.175803050398827	0.0230986848473549	-0.130094334483147
-6.52987766265869	-6.95638132095337	-10.4807958602905	-0.17574754357338	0.0230526514351368	-0.130159914493561
-6.53749370574951	-6.95921659469604	-10.496021270752	-0.175763219594955	0.0231752339750528	-0.130170106887817
-6.53779649734497	-6.95987272262573	-10.4892587661743	-0.175772950053215	0.0231164265424013	-0.130247950553894
-6.53599452972412	-6.95822095870972	-10.4963483810425	-0.175777181982994	0.0231694113463163	-0.130238801240921
-6.54135513305664	-6.96009922027588	-10.4840774536133	-0.175826489925385	0.0233194585889578	-0.130319312214851
-6.53965330123901	-6.96149301528931	-10.489405632019	-0.175753951072693	0.023187555372715	-0.130235195159912
-6.5403151512146	-6.96130466461182	-10.4876403808594	-0.175718039274216	0.0233343075960875	-0.130364090204239
-6.54511880874634	-6.96424531936646	-10.4876375198364	-0.175798788666725	0.0233362782746553	-0.13034126162529
-6.54295253753662	-6.96224546432495	-10.4847984313965	-0.175774902105331	0.0234351605176926	-0.130412384867668
-6.54586362838745	-6.96759223937988	-10.4887599945068	-0.175744786858559	0.0234385654330254	-0.130416065454483
-6.54820156097412	-6.96354961395264	-10.4876871109009	-0.175814002752304	0.0235301293432713	-0.130443498492241
-6.54436016082764	-6.96572113037109	-10.4811058044434	-0.175736799836159	0.0236067790538073	-0.130430966615677
-6.55124711990356	-6.96738290786743	-10.4773292541504	-0.175736293196678	0.0235766358673573	-0.130414292216301
-6.54497003555298	-6.96536254882813	-10.4826850891113	-0.175698503851891	0.0236433949321508	-0.130475655198097
-6.54994869232178	-6.97082328796387	-10.471809387207	-0.175726354122162	0.0236542150378227	-0.13048680126667
-6.54795360565186	-6.96981859207153	-10.4797048568726	-0.175747141242027	0.0238144919276237	-0.13047182559967
-6.54928255081177	-6.97250318527222	-10.4754571914673	-0.175657749176025	0.0238225646317005	-0.130489379167557
-6.55249738693237	-6.9710841178894	-10.4758138656616	-0.175716534256935	0.0239328593015671	-0.130504786968231
-6.54740381240845	-6.97037172317505	-10.4701814651489	-0.175629392266273	0.0239014830440283	-0.130488738417625
-6.55587911605835	-6.97347354888916	-10.4804544448853	-0.175564184784889	0.0241093430668116	-0.130444169044495
-6.55098438262939	-6.97537899017334	-10.4688482284546	-0.175595536828041	0.0240343753248453	-0.130555540323257
-6.55371618270874	-6.97436332702637	-10.4722490310669	-0.175522118806839	0.0241359584033489	-0.130517050623894
-6.55879497528076	-6.97790050506592	-10.4727277755737	-0.175616830587387	0.0242862850427628	-0.130579933524132
-6.55564641952515	-6.97894906997681	-10.4862785339355	-0.17556244134903	0.0242465063929558	-0.130574211478233
-6.55860948562622	-6.982346534729	-10.4773330688477	-0.175480842590332	0.0244003143161535	-0.130652889609337
-6.56278562545776	-6.98049449920654	-10.4817733764648	-0.175538420677185	0.0243371892720461	-0.130661964416504
-6.55974912643433	-6.98048973083496	-10.4815721511841	-0.175486043095589	0.02451385371387	-0.130627766251564
-6.56388568878174	-6.98685789108276	-10.4826231002808	-0.175354778766632	0.0245608706027269	-0.130665615200996
-6.56008052825928	-6.98467588424683	-10.4785118103027	-0.175482347607613	0.0246278699487448	-0.130653634667397
-6.55929470062256	-6.98440980911255	-10.4820613861084	-0.175353452563286	0.0246652904897928	-0.130658656358719
-6.56184530258179	-6.98554563522339	-10.4815893173218	-0.17536573112011	0.0247873961925507	-0.130694225430489
-6.5598611831665	-6.98676204681396	-10.4843292236328	-0.175364792346954	0.0248999316245317	-0.130671888589859
-6.55752229690552	-6.9842586517334	-10.4806413650513	-0.175285786390305	0.0249571669846773	-0.13069549202919
-6.56138134002686	-6.98754596710205	-10.4721088409424	-0.17536972463131	0.0250225402414799	-0.130701392889023
-6.55820226669312	-6.98686361312866	-10.4821939468384	-0.175322368741035	0.0251624546945095	-0.130667269229889
-6.56009292602539	-6.98990058898926	-10.480504989624	-0.1752869784832	0.0252005606889725	-0.130730748176575
-6.5620231628418	-6.98596954345703	-10.4841403961182	-0.175292253494263	0.0252561178058386	-0.130706265568733
-6.55615854263306	-6.98740291595459	-10.4744987487793	-0.175209417939186	0.0253247953951359	-0.130775094032288
-6.56219053268433	-6.99010705947876	-10.4799842834473	-0.175313770771027	0.025487944483757	-0.130742505192757
-6.55513525009155	-6.98825931549072	-10.4719142913818	-0.175295576453209	0.0254868790507317	-0.130844190716743
-6.55767440795898	-6.98680925369263	-10.477481842041	-0.175161674618721	0.0255846213549376	-0.130778402090073
-6.56115531921387	-6.99062156677246	-10.470477104187	-0.175298273563385	0.0257037077099085	-0.130855038762093
-6.55852127075195	-6.99044227600098	-10.4765272140503	-0.175234198570251	0.0257068146020174	-0.130826562643051
-6.56023406982422	-6.99039363861084	-10.4631462097168	-0.175201877951622	0.0258857607841492	-0.130928203463554
-6.56185007095337	-6.9920220375061	-10.4630699157715	-0.175279334187508	0.0258975066244602	-0.130791828036308
-6.55979871749878	-6.98891115188599	-10.4613409042358	-0.175277814269066	0.0260926503688097	-0.130909785628319
-6.56223344802856	-6.99295520782471	-10.462363243103	-0.175210207700729	0.0260854493826628	-0.130908384919167
-6.56033325195313	-6.98490810394287	-10.4569234848022	-0.175287038087845	0.0261686835438013	-0.13093763589859
-6.55821180343628	-6.99109840393066	-10.4502105712891	-0.175230860710144	0.0262452606111765	-0.130909517407417
-6.56377267837524	-6.99049997329712	-10.4468698501587	-0.175328850746155	0.0262480173259974	-0.130925610661507
-6.55723142623901	-6.98904085159302	-10.4447164535522	-0.17533440887928	0.0263432543724775	-0.131008818745613
-6.56061124801636	-6.98992872238159	-10.4424648284912	-0.175334766507149	0.0263856407254934	-0.130976170301437
-6.55879259109497	-6.98398637771606	-10.4397506713867	-0.175420388579369	0.0265304129570723	-0.131005808711052
-6.55636596679688	-6.98791742324829	-10.4422950744629	-0.17528760433197	0.0264818482100964	-0.131088599562645
-6.55818796157837	-6.97974300384521	-10.4373874664307	-0.175453037023544	0.0265051834285259	-0.131121531128883
-6.55331373214722	-6.98600101470947	-10.4313383102417	-0.175404742360115	0.0266080219298601	-0.131090700626373
-6.55728149414063	-6.98346757888794	-10.4407253265381	-0.175464928150177	0.0265612378716469	-0.131110817193985
-6.5497031211853	-6.97976732254028	-10.4306802749634	-0.175463795661926	0.0265430696308613	-0.131150841712952
-6.55390310287476	-6.9807243347168	-10.4313201904297	-0.175470158457756	0.0266297552734613	-0.131056487560272
-6.55338573455811	-6.97794580459595	-10.4289388656616	-0.175477430224419	0.0266408789902925	-0.131166651844978
-6.54800891876221	-6.97683334350586	-10.4342641830444	-0.175366103649139	0.0265294071286917	-0.131151542067528
-6.55274820327759	-6.97519826889038	-10.4245233535767	-0.175437867641449	0.0265843365341425	-0.131147786974907
-6.54912757873535	-6.97994661331177	-10.4293689727783	-0.175465241074562	0.0265818033367395	-0.131132528185844
-6.54901218414307	-6.97606182098389	-10.4343643188477	-0.175402030348778	0.0265604145824909	-0.131260335445404
-6.55279302597046	-6.9782509803772	-10.4236793518066	-0.175500303506851	0.0265131872147322	-0.131232917308807
-6.55098724365234	-6.9779314994812	-10.4236164093018	-0.175374805927277	0.0265532452613115	-0.131247997283936
-6.55238103866577	-6.98136806488037	-10.4299249649048	-0.175466746091843	0.0266150161623955	-0.131296530365944
-6.55133962631226	-6.97684621810913	-10.4271259307861	-0.175378277897835	0.0265632160007954	-0.131310552358627
-6.55648994445801	-6.97972869873047	-10.4127178192139	-0.175441801548004	0.0266303047537804	-0.131402537226677
-6.55634307861328	-6.97985982894897	-10.4210300445557	-0.175469785928726	0.0266254302114248	-0.131395399570465
-6.55463981628418	-6.97876119613647	-10.4291934967041	-0.175385683774948	0.0266051795333624	-0.131497502326965
-6.5564546585083	-6.97836017608643	-10.4115142822266	-0.175504505634308	0.026562636718154	-0.131479442119598
-6.55878734588623	-6.98126316070557	-10.427845954895	-0.175369292497635	0.0265081450343132	-0.131502166390419
-6.55740070343018	-6.98339509963989	-10.4238634109497	-0.175410106778145	0.0265425089746714	-0.13161589205265
-6.56135416030884	-6.97938585281372	-10.4244909286499	-0.175425827503204	0.0265296250581741	-0.131600707769394
-6.55901336669922	-6.98169422149658	-10.4239730834961	-0.175348520278931	0.026544377207756	-0.131655111908913
-6.56376695632935	-6.98494863510132	-10.4285135269165	-0.175419345498085	0.026586988940835	-0.131675377488136
-6.55676126480103	-6.98276948928833	-10.4283475875854	-0.175474315881729	0.0264299083501101	-0.131791114807129
-6.56295871734619	-6.98408174514771	-10.4306020736694	-0.17539019882679	0.0264761000871658	-0.131749108433723
-6.56527662277222	-6.98345947265625	-10.4282293319702	-0.175468742847443	0.026509515941143	-0.131808787584305
-6.55938148498535	-6.98694229125977	-10.4364585876465	-0.17544150352478	0.0264709796756506	-0.131846085190773
-6.56401872634888	-6.98052740097046	-10.4361438751221	-0.175435796380043	0.026542104780674	-0.131905183196068
-6.5642294883728	-6.98295593261719	-10.4244241714478	-0.175454631447792	0.0265341550111771	-0.131820127367973
-6.55654668807983	-6.98010635375977	-10.4381980895996	-0.175427407026291	0.0264939498156309	-0.131906241178513
-6.55915641784668	-6.98204946517944	-10.4324321746826	-0.175485625863075	0.0265354160219431	-0.131846591830254
-6.5590295791626	-6.97678995132446	-10.4372053146362	-0.175545319914818	0.0265243966132402	-0.131862804293633
-6.54904270172119	-6.97923707962036	-10.4328813552856	-0.175466135144234	0.0265585146844387	-0.131872832775116
-6.55323123931885	-6.97545576095581	-10.4322881698608	-0.175570383667946	0.0264651030302048	-0.131791412830353
-6.54575872421265	-6.97155475616455	-10.4321355819702	-0.175449430942535	0.0265271421521902	-0.131799444556236
-6.54649019241333	-6.97302389144897	-10.4295053482056	-0.17548780143261	0.0265424307435751	-0.131807118654251
-6.54395437240601	-6.96837568283081	-10.4209394454956	-0.175524398684502	0.0265579205006361	-0.131735056638718
-6.54088449478149	-6.9699535369873	-10.4291133880615	-0.175421088933945	0.0265508368611336	-0.131686583161354
-6.5412917137146	-6.96732473373413	-10.4343519210815	-0.175559163093567	0.0266027674078941	-0.131667792797089
-6.53381776809692	-6.96596908569336	-10.4163990020752	-0.175485298037529	0.0265586245805025	-0.131695985794067
-6.53773593902588	-6.96748638153076	-10.4221172332764	-0.175525799393654	0.0267283953726292	-0.131594315171242
-6.53293514251709	-6.96789407730103	-10.4188184738159	-0.175520911812782	0.0266599170863628	-0.131633549928665
-6.53079891204834	-6.9617018699646	-10.4274749755859	-0.175450995564461	0.0266827642917633	-0.131556570529938
-6.53463268280029	-6.96777820587158	-10.4068641662598	-0.175562247633934	0.0267205834388733	-0.131538227200508
-6.53238344192505	-6.96625471115112	-10.4194688796997	-0.175588354468346	0.0267635434865952	-0.131503015756607
-6.52936124801636	-6.96970510482788	-10.411340713501	-0.175566539168358	0.0268214605748653	-0.131512150168419
-6.5359411239624	-6.9684681892395	-10.4078884124756	-0.175611108541489	0.0268412008881569	-0.13140657544136
-6.53376293182373	-6.96618223190308	-10.4022283554077	-0.17559152841568	0.0269267000257969	-0.131442964076996
-6.53471755981445	-6.97153234481812	-10.402774810791	-0.175540745258331	0.0269204694777727	-0.131416335701942
-6.53463172912598	-6.96263217926025	-10.4009456634521	-0.175642058253288	0.0269488953053951	-0.131442308425903
-6.53245544433594	-6.96918821334839	-10.3939056396484	-0.175645470619202	0.0270187724381685	-0.131367370486259
-6.53690338134766	-6.96906471252441	-10.3937349319458	-0.175734326243401	0.0270574185997248	-0.131345108151436
-6.53121376037598	-6.96604585647583	-10.3949890136719	-0.1756941229105	0.0271713975816965	-0.13137598335743
-6.53892612457275	-6.96980953216553	-10.3878211975098	-0.175787016749382	0.0271644722670317	-0.13131982088089
-6.53611278533936	-6.96645307540894	-10.3811683654785	-0.175849616527557	0.0272307321429253	-0.13127763569355
-6.53769111633301	-6.96864986419678	-10.3886747360229	-0.175799787044525	0.0272137988358736	-0.13130421936512
-6.53873729705811	-6.96630477905273	-10.3770112991333	-0.175951898097992	0.0272755958139896	-0.131309151649475
-6.53766870498657	-6.96671152114868	-10.3698844909668	-0.175884142518044	0.0273056365549564	-0.131207808852196
-6.5431957244873	-6.96764516830444	-10.3736305236816	-0.175927400588989	0.0274266265332699	-0.131245046854019
-6.54342460632324	-6.96868228912354	-10.3698177337646	-0.175975754857063	0.0273651219904423	-0.131316587328911
-6.5408763885498	-6.96544551849365	-10.3713636398315	-0.175986438989639	0.0273602996021509	-0.131287798285484
-6.54725170135498	-6.97216701507568	-10.3675708770752	-0.176106244325638	0.0274694468826056	-0.13125579059124
-6.54744863510132	-6.96951866149902	-10.3727760314941	-0.176057562232018	0.0274230521172285	-0.131237149238586
-6.54712438583374	-6.97120189666748	-10.3651103973389	-0.175997525453568	0.0274867359548807	-0.13125467300415
-6.55224180221558	-6.97180223464966	-10.36545753479	-0.176039919257164	0.02745695784688	-0.131110161542892
-6.5483570098877	-6.97199678421021	-10.3671789169312	-0.175989165902138	0.0275289341807365	-0.131223365664482
-6.55508184432983	-6.97551107406616	-10.3529348373413	-0.176098719239235	0.0274334792047739	-0.131139248609543
-6.55504703521729	-6.97081804275513	-10.3558254241943	-0.175994262099266	0.027529064565897	-0.131102114915848
-6.55898284912109	-6.97915458679199	-10.3603420257568	-0.175964266061783	0.0274915341287851	-0.131084814667702
-6.56229972839355	-6.97864627838135	-10.3611116409302	-0.175996631383896	0.0275151655077934	-0.131071001291275
-6.55941247940063	-6.97872018814087	-10.3564767837524	-0.175915420055389	0.0274569187313318	-0.131033509969711
-6.56543970108032	-6.98373031616211	-10.3583211898804	-0.176004201173782	0.0275131165981293	-0.131004452705383
-6.56576013565063	-6.98225021362305	-10.3622903823853	-0.17595075070858	0.0275495704263449	-0.131050705909729
-6.56874465942383	-6.98631238937378	-10.3623914718628	-0.176004841923714	0.0274924989789724	-0.131078734993935
-6.57053184509277	-6.98565673828125	-10.3556795120239	-0.176055401563644	0.0275006424635649	-0.131062284111977
-6.57062101364136	-6.98712110519409	-10.3574304580688	-0.175987482070923	0.0275426227599382	-0.131074279546738
-6.57501411437988	-6.98734855651855	-10.3599300384521	-0.175978481769562	0.0276666563004255	-0.131083726882935
-6.57661962509155	-6.98620080947876	-10.3560104370117	-0.176101490855217	0.0275066420435905	-0.131091102957726
-6.57507038116455	-6.98510074615479	-10.3552589416504	-0.176054552197456	0.0276073571294546	-0.131125196814537
-6.5808310508728	-6.99036359786987	-10.3585386276245	-0.1761654317379	0.0276094190776348	-0.131054565310478
-6.5761251449585	-6.98600006103516	-10.3596029281616	-0.176177576184273	0.0275908522307873	-0.131112828850746
-6.57756185531616	-6.98723602294922	-10.3625383377075	-0.176108032464981	0.0275832954794168	-0.131219491362572
-6.58056306838989	-6.98576974868774	-10.3595924377441	-0.176217421889305	0.0275953691452742	-0.131177142262459
-6.57568502426147	-6.9878511428833	-10.3639163970947	-0.176200374960899	0.0275844149291515	-0.131175801157951
-6.57775163650513	-6.9872727394104	-10.370418548584	-0.176186814904213	0.027506448328495	-0.1312365680933
-6.57796430587769	-6.98556995391846	-10.3646087646484	-0.176263049244881	0.0275198929011822	-0.131242409348488
-6.57706928253174	-6.98788261413574	-10.3742561340332	-0.176160380244255	0.0275857392698526	-0.131220385432243
-6.57992935180664	-6.99093294143677	-10.3740015029907	-0.176240190863609	0.0275623742491007	-0.131314128637314
-6.57823085784912	-6.98601961135864	-10.3800144195557	-0.176139548420906	0.0273835193365812	-0.131318286061287
-6.57902145385742	-6.98705768585205	-10.3813123703003	-0.176131188869476	0.0275486819446087	-0.131372734904289
-6.58318758010864	-6.99228286743164	-10.3761491775513	-0.176202386617661	0.0274266581982374	-0.131330013275146
-6.57895517349243	-6.98731231689453	-10.3949880599976	-0.176132500171661	0.0274420268833637	-0.13151690363884
-6.58847665786743	-6.98907852172852	-10.3804531097412	-0.17619588971138	0.0274260099977255	-0.131528034806252
-6.5898323059082	-6.98936557769775	-10.3858251571655	-0.1761424690485	0.0274984706193209	-0.131540566682816
-6.59043025970459	-6.99683094024658	-10.3875064849854	-0.176171243190765	0.0274760313332081	-0.131644666194916
-6.59679555892944	-6.9927396774292	-10.3884344100952	-0.176210016012192	0.0274062864482403	-0.131730154156685
-6.59486722946167	-6.99495315551758	-10.3832845687866	-0.176144480705261	0.0273875966668129	-0.131851449608803
-6.60145616531372	-6.99782133102417	-10.3880186080933	-0.17615419626236	0.0274381171911955	-0.131830468773842
-6.59827136993408	-6.99847745895386	-10.3873748779297	-0.176215201616287	0.0274148266762495	-0.132012039422989
-6.6064133644104	-6.99764156341553	-10.3884735107422	-0.176133573055267	0.0273717883974314	-0.132050916552544
-6.6101861000061	-7.00125503540039	-10.3858013153076	-0.176258578896523	0.0273269694298506	-0.132138580083847
-6.60854721069336	-7.0025520324707	-10.3932685852051	-0.176236718893051	0.0273287538439035	-0.132278203964233
-6.61217975616455	-7.00058174133301	-10.3902473449707	-0.176167637109756	0.0273822285234928	-0.132400885224342
-6.61717557907104	-7.00329256057739	-10.3840322494507	-0.176316231489182	0.0272282417863607	-0.132394358515739
-6.61555242538452	-7.00268459320068	-10.3938522338867	-0.176299870014191	0.0273263677954674	-0.132524088025093
-6.62148332595825	-7.00651931762695	-10.3885307312012	-0.176257863640785	0.0273220371454954	-0.132636144757271
-6.62309789657593	-7.00308418273926	-10.392279624939	-0.176333323121071	0.0272918660193682	-0.13274197280407
-6.6226053237915	-7.00544261932373	-10.3829383850098	-0.176313564181328	0.0272954311221838	-0.132814407348633
-6.63218450546265	-7.00709009170532	-10.379002571106	-0.176367208361626	0.0272455085068941	-0.132905229926109
-6.62617635726929	-7.00537204742432	-10.3868618011475	-0.176303282380104	0.0272089391946793	-0.133061751723289
-6.63235139846802	-7.01101732254028	-10.377516746521	-0.176447376608849	0.027116572484374	-0.133177652955055
-6.63434362411499	-7.0056734085083	-10.3800020217896	-0.176457822322845	0.0271815191954374	-0.133247256278992
-6.63435220718384	-7.01135587692261	-10.3805856704712	-0.176397755742073	0.0271004661917686	-0.133398368954659
-6.6419153213501	-7.00772142410278	-10.3802852630615	-0.176518097519875	0.0271063968539238	-0.133445918560028
-6.63938903808594	-7.00986623764038	-10.3698635101318	-0.176508083939552	0.0270909294486046	-0.133659169077873
-6.64992189407349	-7.01506423950195	-10.3782033920288	-0.176605597138405	0.0271453056484461	-0.133748739957809
-6.64746379852295	-7.01079416275024	-10.3723592758179	-0.176624119281769	0.0270848199725151	-0.133953168988228
-6.65388202667236	-7.00986385345459	-10.3751049041748	-0.176643759012222	0.0270884893834591	-0.133996784687042
-6.65700483322144	-7.01445531845093	-10.3671264648438	-0.176790714263916	0.0271139163523912	-0.13415053486824
-6.66007089614868	-7.01208782196045	-10.3734664916992	-0.176772832870483	0.0269961543381214	-0.134228587150574
-6.66009569168091	-7.01234197616577	-10.3677396774292	-0.176776692271233	0.0271035358309746	-0.134461760520935
-6.6679310798645	-7.01274919509888	-10.3665590286255	-0.176842331886292	0.0270588826388121	-0.134504303336143
-6.66825437545776	-7.01293134689331	-10.3709764480591	-0.17687138915062	0.0270506534725428	-0.134639978408813
-6.67073488235474	-7.01427984237671	-10.3747386932373	-0.176862448453903	0.0269598942250013	-0.134765729308128
-6.67242383956909	-7.00941467285156	-10.3685235977173	-0.176943019032478	0.0269533079117537	-0.134932667016983
-6.67505073547363	-7.0104341506958	-10.3686275482178	-0.176936000585556	0.0269555915147066	-0.13505445420742
-6.67556810379028	-7.01312065124512	-10.3716831207275	-0.176935657858849	0.0269482415169477	-0.135144412517548
-6.67864227294922	-7.01196956634521	-10.3704862594604	-0.177004590630531	0.026887284591794	-0.135269716382027
-6.67895269393921	-7.01098442077637	-10.3756675720215	-0.176921308040619	0.0269645899534225	-0.135422676801682
-6.68426656723022	-7.01443958282471	-10.3653154373169	-0.176952511072159	0.0268430672585964	-0.135466262698174
-6.6840500831604	-7.010094165802	-10.3721857070923	-0.176911920309067	0.0269368942826986	-0.135578289628029
-6.68685913085938	-7.01599168777466	-10.3773746490479	-0.176866769790649	0.0268712975084782	-0.135695099830627
-6.68955087661743	-7.01506328582764	-10.3751773834229	-0.177038595080376	0.0269486699253321	-0.135794714093208
-6.68731021881104	-7.01557779312134	-10.3731184005737	-0.176890134811401	0.0268708877265453	-0.135898679494858
-6.6921010017395	-7.01719570159912	-10.37926197052	-0.176906988024712	0.0269832313060761	-0.135953485965729
-6.69292402267456	-7.01860857009888	-10.3728790283203	-0.176957786083221	0.0269873347133398	-0.136046215891838
-6.69181156158447	-7.01148986816406	-10.3849859237671	-0.176843702793121	0.0270071607083082	-0.136129587888718
-6.6960391998291	-7.01689910888672	-10.3694725036621	-0.176949113607407	0.0270780622959137	-0.136248767375946
-6.69432830810547	-7.01882171630859	-10.3793745040894	-0.176947727799416	0.0269981417804956	-0.136292487382889
-6.69251012802124	-7.01665067672729	-10.3752508163452	-0.176859647035599	0.02710728533566	-0.136491999030113
-6.70021867752075	-7.01645183563232	-10.369366645813	-0.176906570792198	0.0270425342023373	-0.136510610580444
-6.69444751739502	-7.01414966583252	-10.3716993331909	-0.176879957318306	0.0271993651986122	-0.136572599411011
-6.69699764251709	-7.01968336105347	-10.3687725067139	-0.176814198493958	0.0270726177841425	-0.136669963598251
-6.69429206848145	-7.00996971130371	-10.3685398101807	-0.176915153861046	0.0270525794476271	-0.136725336313248
-6.69590044021606	-7.01469278335571	-10.3614625930786	-0.176874190568924	0.0271322168409824	-0.136779993772507
-6.70156288146973	-7.01370048522949	-10.3592472076416	-0.176979184150696	0.0271055363118649	-0.136836960911751
-6.69661045074463	-7.01073408126831	-10.3671598434448	-0.176832303404808	0.0271513778716326	-0.13698448240757
-6.70403003692627	-7.01221179962158	-10.3521146774292	-0.176836982369423	0.0270847287029028	-0.137025445699692
-6.70151472091675	-7.00882244110107	-10.3602323532104	-0.176833122968674	0.027187442407012	-0.137123554944992
-6.70099925994873	-7.01164960861206	-10.3626956939697	-0.176803290843964	0.0271419789642096	-0.137217566370964
-6.70528030395508	-7.00728273391724	-10.3545875549316	-0.176878392696381	0.0271136593073606	-0.137269139289856
-6.70275831222534	-7.0086464881897	-10.351035118103	-0.176768317818642	0.0271467305719852	-0.137257367372513
-6.7085108757019	-7.00902557373047	-10.3570213317871	-0.176802188158035	0.0271983053535223	-0.137353137135506
-6.70529365539551	-7.00775384902954	-10.3469257354736	-0.176827222108841	0.027095215395093	-0.13744056224823
-6.70693922042847	-7.00536632537842	-10.3511323928833	-0.176685631275177	0.027135968208313	-0.137446731328964
-6.70992517471313	-7.00884819030762	-10.3451042175293	-0.17670638859272	0.027080787345767	-0.137505188584328
-6.70976591110229	-7.00975942611694	-10.3460264205933	-0.176699727773666	0.0270925424993038	-0.137566924095154
-6.70832109451294	-7.00976324081421	-10.3461866378784	-0.176660418510437	0.0269829034805298	-0.137634739279747
-6.7094931602478	-7.00610256195068	-10.3400325775146	-0.176676511764526	0.0269620586186647	-0.137644857168198
-6.70798683166504	-7.0085072517395	-10.3439464569092	-0.176632717251778	0.0269776806235313	-0.137684360146523
-6.71427631378174	-7.00981092453003	-10.3491735458374	-0.176566615700722	0.0268798731267452	-0.137786760926247
-6.7118501663208	-7.00590372085571	-10.3416738510132	-0.176622673869133	0.0269082877784967	-0.137737348675728
-6.71645164489746	-7.01108980178833	-10.3466367721558	-0.176460266113281	0.0269363019615412	-0.137788057327271
-6.71762847900391	-7.01050806045532	-10.344931602478	-0.176560238003731	0.026874877512455	-0.137857034802437
-6.71833801269531	-7.00644874572754	-10.3461647033691	-0.176449105143547	0.0268467795103788	-0.137858301401138
-6.72204875946045	-7.007493019104	-10.3456993103027	-0.176422238349915	0.0267976280301809	-0.137858986854553
-6.72472381591797	-7.00987005233765	-10.3387851715088	-0.176421761512756	0.0267741251736879	-0.137863665819168
-6.72301864624023	-7.00810623168945	-10.3513717651367	-0.176315277814865	0.0267757084220648	-0.137888342142105
-6.72267770767212	-7.01007032394409	-10.3387174606323	-0.176365897059441	0.0267304535955191	-0.137915551662445
-6.72772836685181	-7.00831460952759	-10.3478288650513	-0.176322758197784	0.0267216730862856	-0.137846127152443
-6.72338008880615	-7.01273822784424	-10.34059715271	-0.176288530230522	0.0267539024353027	-0.137874707579613
-6.73089170455933	-7.01123905181885	-10.344409942627	-0.176291033625603	0.0266143698245287	-0.137887567281723
-6.72341966629028	-7.01003980636597	-10.3418083190918	-0.176245629787445	0.0266396701335907	-0.137903407216072
-6.7287859916687	-7.01619863510132	-10.3425712585449	-0.176229745149612	0.0265793669968843	-0.137785539031029
-6.72946691513062	-7.01218938827515	-10.3435688018799	-0.176241859793663	0.0266121737658978	-0.137863665819168
-6.72499942779541	-7.01422643661499	-10.3517446517944	-0.176115989685059	0.0264719240367413	-0.137771785259247
-6.73026657104492	-7.01162576675415	-10.3341417312622	-0.176170095801353	0.0264940448105335	-0.137787088751793
-6.72943305969238	-7.01518774032593	-10.3383646011353	-0.176231190562248	0.0264409631490707	-0.137647166848183
-6.727379322052	-7.01454496383667	-10.3430757522583	-0.176149636507034	0.0264154449105263	-0.137729808688164
-6.72929334640503	-7.01460027694702	-10.3363046646118	-0.176156923174858	0.0263148974627256	-0.137631773948669
-6.72666215896606	-7.01435899734497	-10.3415775299072	-0.176178023219109	0.0263731479644775	-0.137560978531837
-6.72748994827271	-7.01811790466309	-10.3428831100464	-0.176283553242683	0.0263946149498224	-0.13754566013813
-6.72460079193115	-7.0122127532959	-10.3435049057007	-0.176196739077568	0.0262898504734039	-0.137510612607002
-6.7243595123291	-7.00952959060669	-10.3409595489502	-0.176133379340172	0.0263296905905008	-0.137449651956558
-6.729811668396	-7.01441478729248	-10.3374710083008	-0.176305770874023	0.0263031274080276	-0.137299478054047
-6.72055292129517	-7.01168727874756	-10.3388938903809	-0.176273792982101	0.026339016854763	-0.137253656983376
-6.72359657287598	-7.01249599456787	-10.3374547958374	-0.176277860999107	0.0261650495231152	-0.137151509523392
-6.71830558776855	-7.01021289825439	-10.3299398422241	-0.176338747143745	0.026291923597455	-0.137099966406822
-6.71658802032471	-7.01078701019287	-10.3371782302856	-0.176283806562424	0.0262596625834703	-0.137018263339996
-6.71306180953979	-7.00878381729126	-10.3391237258911	-0.176328718662262	0.0261995978653431	-0.136989533901215
-6.71212100982666	-7.0107593536377	-10.3463878631592	-0.176408678293228	0.0261375308036804	-0.136873662471771
-6.70607852935791	-7.00571537017822	-10.3432674407959	-0.176414683461189	0.0262085981667042	-0.136821523308754
-6.70585918426514	-7.01020193099976	-10.3416748046875	-0.176474764943123	0.0261901579797268	-0.136673405766487
-6.70122146606445	-7.00328207015991	-10.3427038192749	-0.17650006711483	0.0261786282062531	-0.136679217219353
-6.69838047027588	-7.00461149215698	-10.3496141433716	-0.176464751362801	0.0261747110635042	-0.136522144079208
-6.69749450683594	-6.99949979782104	-10.3439569473267	-0.176478892564774	0.0261553172022104	-0.136371955275536
-6.69209337234497	-7.00258493423462	-10.3485021591187	-0.176525115966797	0.0261882692575455	-0.13626404106617
-6.68954753875732	-7.00097560882568	-10.3541917800903	-0.176592379808426	0.0260989833623171	-0.136177137494087
-6.68299961090088	-6.99743843078613	-10.3405828475952	-0.176690831780434	0.0260561108589172	-0.136012598872185
-6.68042087554932	-6.99723291397095	-10.3464622497559	-0.176589280366898	0.0261029489338398	-0.135828852653503
-6.67674732208252	-6.99559497833252	-10.3445405960083	-0.176782503724098	0.0260817613452673	-0.135728374123573
-6.67055654525757	-6.99008131027222	-10.3464756011963	-0.17681810259819	0.0260341409593821	-0.135606154799461
-6.66995334625244	-6.98960828781128	-10.3441724777222	-0.176824241876602	0.026055721566081	-0.135470166802406
-6.66410446166992	-6.98711681365967	-10.3422794342041	-0.176934003829956	0.0260316282510757	-0.135296836495399
-6.65808534622192	-6.98562240600586	-10.350736618042	-0.176842048764229	0.0259546339511871	-0.135225862264633
-6.66039085388184	-6.98593282699585	-10.3392772674561	-0.176961123943329	0.0259956363588572	-0.135076388716698
-6.65549516677856	-6.9821834564209	-10.3446207046509	-0.177014231681824	0.0259806420654058	-0.134829103946686
-6.65035009384155	-6.98478984832764	-10.3374576568604	-0.177051812410355	0.0259790476411581	-0.134752869606018
-6.65250825881958	-6.97793483734131	-10.3463144302368	-0.177088275551796	0.0259593054652214	-0.134600579738617
-6.64244985580444	-6.97524690628052	-10.3314771652222	-0.177126362919807	0.0259888302534819	-0.134421288967133
-6.64180469512939	-6.97853708267212	-10.3379383087158	-0.177219390869141	0.0259927827864885	-0.13421830534935
-6.6355619430542	-6.97239446640015	-10.3317470550537	-0.177235633134842	0.0258593522012234	-0.134064465761185
-6.63242197036743	-6.9725866317749	-10.3407554626465	-0.177234262228012	0.0259264409542084	-0.133888378739357
-6.63133144378662	-6.97302055358887	-10.3226623535156	-0.177273780107498	0.0259529855102301	-0.133817374706268
-6.62887477874756	-6.96738719940186	-10.3276023864746	-0.177332952618599	0.0258199013769627	-0.133576959371567
-6.62305021286011	-6.96892070770264	-10.3257474899292	-0.177324876189232	0.0258445087820292	-0.133417755365372
-6.62159633636475	-6.96926593780518	-10.3332939147949	-0.177374377846718	0.0257249642163515	-0.133298218250275
-6.61871147155762	-6.96681261062622	-10.3232021331787	-0.177458584308624	0.0257105007767677	-0.133088529109955
-6.61563014984131	-6.96829319000244	-10.3278341293335	-0.17738476395607	0.025701817125082	-0.132963314652443
-6.62150526046753	-6.96753644943237	-10.3268556594849	-0.177505180239677	0.0257095601409674	-0.132832556962967
-6.61634063720703	-6.96744441986084	-10.3334436416626	-0.177464932203293	0.0255233664065599	-0.132684975862503
-6.61204528808594	-6.9651985168457	-10.3246030807495	-0.177453711628914	0.0255041979253292	-0.132541105151176
-6.61717653274536	-6.9661750793457	-10.3228940963745	-0.177613779902458	0.0254569575190544	-0.132375597953796
-6.61343479156494	-6.96300649642944	-10.3287391662598	-0.177563548088074	0.0253889933228493	-0.132299318909645
-6.61357545852661	-6.96541261672974	-10.3332777023315	-0.177532285451889	0.0253007784485817	-0.132166057825089
-6.61433982849121	-6.96108531951904	-10.3200626373291	-0.177577748894691	0.0253104474395514	-0.132014617323875
-6.61062002182007	-6.96053171157837	-10.329216003418	-0.177500888705254	0.0251580346375704	-0.131854236125946
-6.60909652709961	-6.96005964279175	-10.3303842544556	-0.17756599187851	0.0252043791115284	-0.131790295243263
-6.61033821105957	-6.95974493026733	-10.3301334381104	-0.177676931023598	0.0249872300773859	-0.131644681096077
-6.6042537689209	-6.95665073394775	-10.328667640686	-0.177576526999474	0.0249908063560724	-0.131490230560303
-6.60547876358032	-6.95979452133179	-10.3252878189087	-0.177633807063103	0.0249122437089682	-0.131268844008446
-6.59985542297363	-6.95704936981201	-10.3331127166748	-0.177632391452789	0.0247869417071342	-0.131246894598007
-6.59800434112549	-6.95708179473877	-10.333646774292	-0.177534326910973	0.0247455053031445	-0.131067395210266
-6.60064888000488	-6.95521640777588	-10.3327941894531	-0.17754590511322	0.0247012097388506	-0.13090443611145
-6.59099960327148	-6.95929002761841	-10.3388080596924	-0.177580177783966	0.0246724803000689	-0.130721837282181
-6.59005260467529	-6.95494508743286	-10.3421220779419	-0.17753404378891	0.0245156530290842	-0.130679547786713
-6.58497047424316	-6.95397663116455	-10.3354644775391	-0.177593201398849	0.0244448222219944	-0.13044947385788
-6.58422708511353	-6.95444488525391	-10.3399801254272	-0.177482038736343	0.0244920626282692	-0.130225285887718
-6.58329153060913	-6.95528316497803	-10.3402633666992	-0.17752879858017	0.0244441349059343	-0.130137115716934
-6.57542610168457	-6.95159864425659	-10.3480091094971	-0.177467614412308	0.0243381671607494	-0.129975453019142
-6.57193183898926	-6.95322275161743	-10.3448429107666	-0.177403718233109	0.0243438724428415	-0.129781767725945
-6.57276010513306	-6.9557056427002	-10.3397769927979	-0.177518546581268	0.0242255795747042	-0.129600301384926
-6.56287527084351	-6.94999837875366	-10.3546180725098	-0.177375480532646	0.0242263022810221	-0.129545301198959
-6.56673574447632	-6.95283269882202	-10.3405323028564	-0.177420601248741	0.0241081025451422	-0.129328608512878
-6.56248664855957	-6.95019006729126	-10.3469362258911	-0.177371010184288	0.0241580624133348	-0.129206210374832
-6.55801391601563	-6.95212507247925	-10.3504867553711	-0.177358269691467	0.024130379781127	-0.12910233438015
-6.56037044525146	-6.9482102394104	-10.3506135940552	-0.177327305078506	0.0239405706524849	-0.128955289721489
-6.55460834503174	-6.94960737228394	-10.3531694412231	-0.177242919802666	0.0240166578441858	-0.128854990005493
-6.55626964569092	-6.95327615737915	-10.3552026748657	-0.177321717143059	0.0239538867026567	-0.128714293241501
-6.55098676681519	-6.94859981536865	-10.3618049621582	-0.177220866084099	0.0238235425204039	-0.128647997975349
-6.5495171546936	-6.95016479492188	-10.3696966171265	-0.177121862769127	0.0237290840595961	-0.12855339050293
-6.54704761505127	-6.95142459869385	-10.3623065948486	-0.177168756723404	0.0236770566552877	-0.128476694226265
-6.54171228408813	-6.94942903518677	-10.3836803436279	-0.177133932709694	0.0235898401588202	-0.128335237503052
-6.54441976547241	-6.94955062866211	-10.3830890655518	-0.177093178033829	0.0234941262751818	-0.128365516662598
-6.54254198074341	-6.9474048614502	-10.3802623748779	-0.177022621035576	0.0233814790844917	-0.128214150667191
-6.53999090194702	-6.94885921478271	-10.3997764587402	-0.176911607384682	0.0233221165835857	-0.128156825900078
-6.53998470306396	-6.94741487503052	-10.3941106796265	-0.176969930529594	0.0232551228255033	-0.12808421254158
-6.53640127182007	-6.94433641433716	-10.4053564071655	-0.176843270659447	0.0231325905770063	-0.12799334526062
-6.53954935073853	-6.94790363311768	-10.4072923660278	-0.176867216825485	0.0231659393757582	-0.127937614917755
-6.53627824783325	-6.9494104385376	-10.414587020874	-0.176878780126572	0.0230313148349524	-0.127925679087639
-6.54002332687378	-6.94739103317261	-10.4156246185303	-0.176777228713036	0.0230533704161644	-0.127847284078598
-6.53719997406006	-6.94796180725098	-10.4180107116699	-0.176880896091461	0.0229739509522915	-0.127739503979683
-6.5344705581665	-6.94852733612061	-10.4288148880005	-0.176738083362579	0.0229313094168901	-0.127697378396988
-6.53397560119629	-6.94688510894775	-10.424090385437	-0.176826745271683	0.0228852964937687	-0.127709403634071
-6.53232288360596	-6.94980096817017	-10.4295377731323	-0.176757320761681	0.0229037832468748	-0.1275954246521
-6.53594255447388	-6.94697332382202	-10.4382877349854	-0.176761299371719	0.0229062996804714	-0.127581536769867
-6.53059530258179	-6.94355010986328	-10.4340734481812	-0.176777198910713	0.0227607134729624	-0.127515405416489
-6.53076505661011	-6.94573450088501	-10.442512512207	-0.176688104867935	0.0228432044386864	-0.127403482794762
-6.5284252166748	-6.94842338562012	-10.4348945617676	-0.176810577511787	0.0228308998048306	-0.127395078539848
-6.52554559707642	-6.94285106658936	-10.4547672271729	-0.176663786172867	0.022705253213644	-0.127315759658813
-6.52502393722534	-6.942795753479	-10.4461698532104	-0.176688715815544	0.0227723438292742	-0.127305299043655
-6.52383232116699	-6.94644260406494	-10.4475402832031	-0.176759302616119	0.0227199774235487	-0.127112179994583
-6.5205225944519	-6.94490575790405	-10.4583511352539	-0.176654905080795	0.0227793920785189	-0.127080857753754
-6.52336645126343	-6.94475889205933	-10.4545841217041	-0.176682278513908	0.0226965062320232	-0.127013295888901
-6.51765632629395	-6.94133710861206	-10.4507341384888	-0.176723778247833	0.0227028746157885	-0.126933068037033
-6.51877593994141	-6.94646310806274	-10.4485969543457	-0.176656305789948	0.0227561164647341	-0.126810118556023
-6.51900672912598	-6.94644498825073	-10.4458980560303	-0.176736205816269	0.0228851772844791	-0.126781836152077
-6.51841926574707	-6.94211053848267	-10.4510116577148	-0.176776066422462	0.0228479243814945	-0.126719042658806
-6.51438617706299	-6.94136810302734	-10.4447526931763	-0.176770612597466	0.022887010127306	-0.126622274518013
-6.51612091064453	-6.94335460662842	-10.4374122619629	-0.176862329244614	0.0228851828724146	-0.126508697867393
-6.51084136962891	-6.93916368484497	-10.4500980377197	-0.176906749606133	0.0230363868176937	-0.126493990421295
-6.51431751251221	-6.94077634811401	-10.4351863861084	-0.176929399371147	0.0230620596557856	-0.126454323530197
-6.51102638244629	-6.93526744842529	-10.4405727386475	-0.177024587988853	0.0230721272528172	-0.126267850399017
-6.50644159317017	-6.93905878067017	-10.4332475662231	-0.177073165774345	0.0232202541083097	-0.126284301280975
-6.50789594650269	-6.93563652038574	-10.4394798278809	-0.177186489105225	0.0231400635093451	-0.126169785857201
-6.50335597991943	-6.9311375617981	-10.4380178451538	-0.177204266190529	0.0232636258006096	-0.126114949584007
-6.50779485702515	-6.93692255020142	-10.4234590530396	-0.177331015467644	0.0232935212552547	-0.125987589359283
-6.49932670593262	-6.92721033096313	-10.4352312088013	-0.177385941147804	0.02337303198874	-0.125981137156487
-6.49919557571411	-6.92703533172607	-10.4203233718872	-0.177430510520935	0.0233795810490847	-0.125892534852028
-6.49685144424438	-6.92434358596802	-10.4305791854858	-0.177543446421623	0.0233552511781454	-0.125721096992493
-6.48957586288452	-6.9219708442688	-10.4321660995483	-0.177571564912796	0.0235059522092342	-0.125719860196114
-6.49169301986694	-6.91978025436401	-10.4303483963013	-0.177718639373779	0.0234431717544794	-0.125548809766769
-6.48477649688721	-6.91439533233643	-10.4426937103271	-0.177695110440254	0.0234620347619057	-0.125502362847328
-6.48325490951538	-6.91275644302368	-10.4407405853271	-0.177911922335625	0.0234535112977028	-0.125418588519096
-6.48036813735962	-6.90950298309326	-10.4478273391724	-0.177928537130356	0.0234439466148615	-0.125372722744942
-6.48134708404541	-6.91018915176392	-10.4479455947876	-0.178090184926987	0.023514723405242	-0.125265941023827
-6.47656488418579	-6.90489149093628	-10.4596996307373	-0.178236082196236	0.0234285071492195	-0.125215709209442
-6.47671556472778	-6.89864587783813	-10.4614639282227	-0.178216889500618	0.0234425216913223	-0.125160664319992
-6.47677946090698	-6.89760255813599	-10.4607515335083	-0.178414985537529	0.0234690047800541	-0.125059634447098
-6.47259664535522	-6.89236688613892	-10.4796953201294	-0.178436547517776	0.0234505087137222	-0.125044092535973
-6.46979904174805	-6.8851056098938	-10.4790802001953	-0.178549647331238	0.0233552828431129	-0.124995812773705
-6.4674916267395	-6.87934494018555	-10.4858627319336	-0.178597941994667	0.0233947597444057	-0.124877706170082
-6.46942329406738	-6.87232112884521	-10.5025501251221	-0.178704395890236	0.0233578141778708	-0.124867215752602
-6.46688556671143	-6.86477899551392	-10.5031099319458	-0.178770333528519	0.0232533551752567	-0.124868713319302
-6.46684408187866	-6.85659885406494	-10.5243539810181	-0.178770691156387	0.0232609063386917	-0.124805144965649
-6.46427965164185	-6.85219526290894	-10.5307474136353	-0.178984850645065	0.0231476910412312	-0.124825239181519
-6.4583420753479	-6.84366989135742	-10.55615234375	-0.178978711366653	0.0230208840221167	-0.124743804335594
-6.46271085739136	-6.83710622787476	-10.5536985397339	-0.179154694080353	0.0230648163706064	-0.124745771288872
-6.45885372161865	-6.83766269683838	-10.5761137008667	-0.179312765598297	0.0229546297341585	-0.124593637883663
-6.45909404754639	-6.82883167266846	-10.5953302383423	-0.17939318716526	0.0230173282325268	-0.124675668776035
-6.46083831787109	-6.82532548904419	-10.5940132141113	-0.179656028747559	0.0229605454951525	-0.124621637165546
-6.46155548095703	-6.82529926300049	-10.6100273132324	-0.17968313395977	0.0230128727853298	-0.124628767371178
-6.46494579315186	-6.82177019119263	-10.6254978179932	-0.179934233427048	0.0230789389461279	-0.12467984110117
-6.46384286880493	-6.81271123886108	-10.6416692733765	-0.180018812417984	0.0230238027870655	-0.124690532684326
-6.46788167953491	-6.81130123138428	-10.6485233306885	-0.180205315351486	0.0231564901769161	-0.124698303639889
-6.4665002822876	-6.80755949020386	-10.6601486206055	-0.180456504225731	0.02314393222332	-0.124687515199184
-6.46363067626953	-6.7998046875	-10.6820631027222	-0.18046461045742	0.0231447331607342	-0.12479592859745
-6.4703426361084	-6.79793500900269	-10.6824436187744	-0.180765926837921	0.0231747552752495	-0.124845482409
-6.46793508529663	-6.79247379302979	-10.7005949020386	-0.180849671363831	0.0232263095676899	-0.124780341982841
-6.46909236907959	-6.78960227966309	-10.7123355865479	-0.181121453642845	0.0233043469488621	-0.124930001795292
-6.47072553634644	-6.78195858001709	-10.7311668395996	-0.181221127510071	0.0232224836945534	-0.124899804592133
-6.4754753112793	-6.77556753158569	-10.7437438964844	-0.181368485093117	0.0234067589044571	-0.124953433871269
-6.47414875030518	-6.77534294128418	-10.7515687942505	-0.181650817394257	0.023268049582839	-0.125036492943764
-6.47454023361206	-6.76549816131592	-10.7772035598755	-0.181718111038208	0.0231966059654951	-0.125076875090599
-6.48142433166504	-6.76552677154541	-10.7753782272339	-0.182033255696297	0.0232921876013279	-0.125122547149658
-6.47879457473755	-6.76367902755737	-10.7990770339966	-0.182184860110283	0.023203993216157	-0.125117987394333
-6.48426389694214	-6.75976371765137	-10.8073177337646	-0.182226806879044	0.0233407691121101	-0.125260800123215
-6.48880243301392	-6.75619649887085	-10.811505317688	-0.182520970702171	0.0232193600386381	-0.125201001763344
-6.48779773712158	-6.74889087677002	-10.8256044387817	-0.182587042450905	0.0233990009874105	-0.12531216442585
-6.49409008026123	-6.7543568611145	-10.8392925262451	-0.182688683271408	0.0232201144099236	-0.125328481197357
-6.49436044692993	-6.745689868927	-10.8429346084595	-0.182937756180763	0.0232714451849461	-0.12539042532444
-6.49559545516968	-6.74855327606201	-10.8541793823242	-0.183019712567329	0.023245582357049	-0.12542225420475
-6.50757741928101	-6.74411010742188	-10.8678922653198	-0.183210045099258	0.0233157109469175	-0.125477433204651
-6.50488805770874	-6.7468843460083	-10.8792858123779	-0.183296665549278	0.0232610236853361	-0.125582635402679
-6.51617574691772	-6.74608993530273	-10.8851547241211	-0.18337906897068	0.0232781730592251	-0.125657841563225
-6.51630973815918	-6.74566888809204	-10.8886089324951	-0.18359087407589	0.0233750026673079	-0.125666037201881
-6.51947116851807	-6.7472186088562	-10.9011011123657	-0.183619692921638	0.0233484115451574	-0.125805050134659
-6.52267265319824	-6.74468040466309	-10.9046325683594	-0.183821365237236	0.0233731530606747	-0.125862091779709
-6.52528429031372	-6.741539478302	-10.9056396484375	-0.18385773897171	0.0233865156769753	-0.125824093818665
-6.52782917022705	-6.7410945892334	-10.9101247787476	-0.183943852782249	0.0234907977283001	-0.125912740826607
-6.53345584869385	-6.74205017089844	-10.9216680526733	-0.184147462248802	0.0234586242586374	-0.125946313142776
-6.52907562255859	-6.73388767242432	-10.9272775650024	-0.184150755405426	0.0234423987567425	-0.125990375876427
-6.5339937210083	-6.73362350463867	-10.9268951416016	-0.184198543429375	0.0234431196004152	-0.125939890742302
-6.53647184371948	-6.73447751998901	-10.929970741272	-0.184407696127892	0.0235500521957874	-0.126031339168549
-6.5326714515686	-6.730309009552	-10.9453172683716	-0.184413284063339	0.0234577786177397	-0.126046255230904
-6.5359935760498	-6.72642421722412	-10.9447450637817	-0.184525743126869	0.0234884656965733	-0.126164078712463
-6.53916168212891	-6.7273097038269	-10.9510936737061	-0.184613227844238	0.0234520565718412	-0.126040816307068
-6.53769779205322	-6.72627735137939	-10.9633436203003	-0.18471647799015	0.0235861297696829	-0.126144036650658
-6.54262781143188	-6.72844934463501	-10.9636688232422	-0.184753656387329	0.0235851556062698	-0.126171782612801
-6.54017877578735	-6.71664237976074	-10.9644775390625	-0.184883043169975	0.0236322432756424	-0.1262077242136
-6.54101133346558	-6.72044944763184	-10.9677362442017	-0.184906199574471	0.0236470177769661	-0.126157954335213
-6.54736042022705	-6.72055864334106	-10.9746398925781	-0.185014024376869	0.0236964710056782	-0.126185312867165
-6.54627466201782	-6.71725654602051	-10.9789686203003	-0.185100570321083	0.0237200502306223	-0.126228824257851
-6.54825592041016	-6.71364641189575	-10.9877548217773	-0.18514384329319	0.0237138327211142	-0.126240208745003
-6.55340623855591	-6.71445035934448	-10.9777326583862	-0.185258910059929	0.0237162448465824	-0.126244843006134
-6.55413436889648	-6.71603918075562	-10.9918298721313	-0.185274034738541	0.0238146092742682	-0.126280590891838
-6.55539846420288	-6.71745252609253	-10.9945907592773	-0.185400441288948	0.0237800106406212	-0.126378819346428
-6.56296968460083	-6.71209478378296	-11.0079689025879	-0.185501992702484	0.0238269306719303	-0.126383692026138
-6.561439037323	-6.71336317062378	-11.0076551437378	-0.185494750738144	0.0238042697310448	-0.126466572284698
-6.56865072250366	-6.71340179443359	-11.0208139419556	-0.185592994093895	0.0238700844347477	-0.126539677381516
-6.57149457931519	-6.71296501159668	-11.0181722640991	-0.185788571834564	0.0239157155156136	-0.126646742224693
-6.57194042205811	-6.71036577224731	-11.0333290100098	-0.185712918639183	0.0238674804568291	-0.126699894666672
-6.58136415481567	-6.71643352508545	-11.0354433059692	-0.185825303196907	0.0239660255610943	-0.126789718866348
-6.58545875549316	-6.71492958068848	-11.0482263565063	-0.185881942510605	0.0239391438663006	-0.126805663108826
-6.58581495285034	-6.719069480896	-11.0581550598145	-0.185911670327187	0.0239846017211676	-0.126964122056961
-6.59455251693726	-6.71742153167725	-11.059494972229	-0.185896188020706	0.0239752139896154	-0.127070158720016
-6.59515380859375	-6.71876096725464	-11.0653238296509	-0.186004012823105	0.0240324474871159	-0.127048879861832
-6.59195852279663	-6.71779155731201	-11.0717163085938	-0.185991853475571	0.0240664184093475	-0.127147495746613
-6.59905433654785	-6.72166776657104	-11.070161819458	-0.185946434736252	0.0241062045097351	-0.12720975279808
-6.59657096862793	-6.71839141845703	-11.0787372589111	-0.186018049716949	0.02412417717278	-0.127201497554779
-6.59492158889771	-6.71806478500366	-11.0775680541992	-0.185969188809395	0.0242065787315369	-0.127247974276543
-6.59829568862915	-6.7173752784729	-11.0761957168579	-0.185957357287407	0.024195184931159	-0.127194792032242
-6.59607791900635	-6.71922302246094	-11.0838279724121	-0.185971915721893	0.0242931358516216	-0.127165928483009
-6.58842372894287	-6.71510219573975	-11.0916433334351	-0.185839891433716	0.0242582261562347	-0.127188786864281
-6.59364795684814	-6.71816349029541	-11.0863599777222	-0.185826778411865	0.0242721457034349	-0.127163261175156
-6.58836126327515	-6.71545648574829	-11.0916900634766	-0.185817137360573	0.0243360754102468	-0.127054914832115
-6.58661985397339	-6.71954917907715	-11.0990514755249	-0.185678318142891	0.0242997203022242	-0.127061650156975
-6.58632040023804	-6.7201189994812	-11.100396156311	-0.185565918684006	0.0243475344032049	-0.127045571804047
-6.58353090286255	-6.72062397003174	-11.0961170196533	-0.18559405207634	0.024304436519742	-0.127033904194832
-6.58052158355713	-6.72220087051392	-11.1029815673828	-0.185411646962166	0.0243801213800907	-0.126923978328705
-6.58161878585815	-6.72725677490234	-11.0987148284912	-0.185441210865974	0.0243476796895266	-0.126861408352852
-6.57496643066406	-6.72265577316284	-11.1086616516113	-0.185325637459755	0.0244577415287495	-0.126914590597153
-6.57069826126099	-6.72689771652222	-11.1067085266113	-0.185194000601768	0.0243843197822571	-0.126804694533348
-6.57319402694702	-6.72499179840088	-11.1012945175171	-0.185136705636978	0.0244419295340776	-0.126722663640976
-6.56611204147339	-6.72611236572266	-11.1065349578857	-0.185144305229187	0.0243556387722492	-0.126565724611282
-6.56207895278931	-6.72546815872192	-11.1135549545288	-0.185042768716812	0.0244462694972754	-0.126594841480255
-6.56601858139038	-6.72740030288696	-11.108603477478	-0.18501652777195	0.0243781786412001	-0.126442924141884
-6.56108951568604	-6.72433137893677	-11.110481262207	-0.184959977865219	0.0244599860161543	-0.126450270414352
-6.56021022796631	-6.72845649719238	-11.1103506088257	-0.184887602925301	0.0244493205100298	-0.126343503594398
-6.56305313110352	-6.72812461853027	-11.1114940643311	-0.184899643063545	0.0245037265121937	-0.126273423433304
-6.55401802062988	-6.72568559646606	-11.1132583618164	-0.184861660003662	0.0244342386722565	-0.126146465539932
-6.5532112121582	-6.72586250305176	-11.1057586669922	-0.184814557433128	0.024494830518961	-0.126107752323151
-6.55139446258545	-6.72669887542725	-11.1025485992432	-0.184880092740059	0.0244917329400778	-0.125972017645836
-6.54441976547241	-6.7255711555481	-11.1112661361694	-0.184733673930168	0.0245415810495615	-0.125913217663765
-6.54199171066284	-6.72345638275146	-11.0985088348389	-0.184783905744553	0.0245759673416615	-0.125789269804955
-6.53699541091919	-6.72144174575806	-11.099534034729	-0.184713006019592	0.024565938860178	-0.12562058866024
-6.53417634963989	-6.72416210174561	-11.1020565032959	-0.184658974409103	0.0246171206235886	-0.125561788678169
-6.52870988845825	-6.72228193283081	-11.0945243835449	-0.184698909521103	0.0245397556573153	-0.125456288456917
-6.52080869674683	-6.71792268753052	-11.1021757125854	-0.184593722224236	0.0246675796806812	-0.12538368999958
-6.52192211151123	-6.72212791442871	-11.0904846191406	-0.184645295143127	0.0246184319257736	-0.125203296542168
-6.51445293426514	-6.7186541557312	-11.0969667434692	-0.184678629040718	0.0246822535991669	-0.125154688954353
-6.51065587997437	-6.71795797348022	-11.08824634552	-0.184566304087639	0.0246726870536804	-0.125065222382545
-6.51046800613403	-6.71485996246338	-11.0861225128174	-0.184622153639793	0.0247385036200285	-0.124909445643425
-6.50289678573608	-6.71733713150024	-11.0858926773071	-0.184553310275078	0.0247644800692797	-0.124805368483067
-6.49996900558472	-6.71705770492554	-11.0846700668335	-0.184540763497353	0.0247369166463614	-0.124804839491844
-6.49725103378296	-6.71344137191772	-11.0701990127563	-0.184576645493507	0.0247734095901251	-0.124644629657269
-6.49507474899292	-6.71441841125488	-11.0696239471436	-0.184499815106392	0.0248122420161963	-0.12447040528059
-6.49232292175293	-6.7142653465271	-11.0665874481201	-0.184591859579086	0.0248231403529644	-0.124470241367817
-6.48728847503662	-6.70986366271973	-11.0692377090454	-0.18452325463295	0.02476866543293	-0.124362424015999
-6.48819780349731	-6.71056938171387	-11.0569095611572	-0.1844781935215	0.0248678270727396	-0.12425996363163
-6.48692083358765	-6.71414804458618	-11.0527410507202	-0.184564217925072	0.0248441863805056	-0.124099440872669
-6.4785361289978	-6.71102905273438	-11.0574998855591	-0.184456273913383	0.0248198658227921	-0.124097339808941
-6.48412322998047	-6.71094226837158	-11.0349636077881	-0.184546679258347	0.0247283391654491	-0.123979009687901
-6.47978448867798	-6.71070575714111	-11.0441122055054	-0.184522464871407	0.0247710850089788	-0.123877346515656
-6.47690629959106	-6.71460866928101	-11.0458755493164	-0.18446858227253	0.0247230585664511	-0.123896263539791
-6.480393409729	-6.71281337738037	-11.0494041442871	-0.184496492147446	0.0247362423688173	-0.123843602836132
-6.47468900680542	-6.71095991134644	-11.0400848388672	-0.18444836139679	0.0246282964944839	-0.123781263828278
-6.47725009918213	-6.71450185775757	-11.0503730773926	-0.184457063674927	0.0246740207076073	-0.123717606067657
-6.47648334503174	-6.71862745285034	-11.0402936935425	-0.184443295001984	0.024630019441247	-0.123732253909111
-6.47371196746826	-6.71510410308838	-11.0497798919678	-0.184406489133835	0.0246216170489788	-0.123683005571365
-6.47361040115356	-6.71807765960693	-11.0402421951294	-0.184398248791695	0.0246351789683104	-0.123620867729187
-6.4734582901001	-6.71527624130249	-11.0371942520142	-0.184433624148369	0.0245304498821497	-0.123546905815601
-6.46673583984375	-6.72050905227661	-11.0443449020386	-0.184385523200035	0.0245901010930538	-0.12342332303524
-6.46742963790894	-6.71742391586304	-11.0446891784668	-0.184307143092155	0.0245538149029016	-0.123433098196983
-6.46811866760254	-6.71738004684448	-11.0356378555298	-0.184409320354462	0.0245347749441862	-0.123284429311752
-6.46628618240356	-6.71872425079346	-11.0371503829956	-0.184264600276947	0.0245566889643669	-0.123198710381985
-6.46149253845215	-6.72270059585571	-11.0399580001831	-0.18440055847168	0.0245144739747047	-0.123139634728432
-6.45988368988037	-6.71742343902588	-11.0445957183838	-0.184307545423508	0.0244468413293362	-0.123089417815208
-6.4590859413147	-6.71987628936768	-11.0399503707886	-0.184287548065186	0.0245005246251822	-0.122987128794193
-6.45944213867188	-6.72492694854736	-11.0339384078979	-0.184353813529015	0.0244475435465574	-0.122911751270294
-6.45428943634033	-6.72065830230713	-11.0467653274536	-0.184299558401108	0.0244919992983341	-0.122926808893681
-6.45676612854004	-6.72432422637939	-11.037615776062	-0.184326976537704	0.0244286768138409	-0.122885011136532
-6.45515298843384	-6.72371530532837	-11.0385217666626	-0.184375897049904	0.0244871266186237	-0.122770234942436
-6.4477071762085	-6.72598791122437	-11.0302171707153	-0.184345677495003	0.0244595613330603	-0.122726403176785
-6.4508581161499	-6.72345876693726	-11.0359897613525	-0.184296697378159	0.0244825500994921	-0.12269289791584
-6.44559717178345	-6.72436285018921	-11.0297479629517	-0.184348970651627	0.0244003981351852	-0.122641317546368
-6.44743919372559	-6.72192907333374	-11.0317754745483	-0.184334442019463	0.0244474411010742	-0.122534640133381
-6.44386005401611	-6.72113084793091	-11.018913269043	-0.184355482459068	0.0243863742798567	-0.122469656169415
-6.44171905517578	-6.71909618377686	-11.0313358306885	-0.184332221746445	0.0243473947048187	-0.122406214475632
-6.44192314147949	-6.71950244903564	-11.0212202072144	-0.184404835104942	0.0243585351854563	-0.122417576611042
-6.4389533996582	-6.71996355056763	-11.0214996337891	-0.18440954387188	0.0242104195058346	-0.122254215180874
-6.43820905685425	-6.71481323242188	-11.0266742706299	-0.184306368231773	0.0242778193205595	-0.12231557816267
-6.43747091293335	-6.71850442886353	-11.0146551132202	-0.184410527348518	0.0241173524409533	-0.122205972671509
-6.43303060531616	-6.71566152572632	-11.0186700820923	-0.184357658028603	0.0241481363773346	-0.122216284275055
-6.43426704406738	-6.71790266036987	-11.0181379318237	-0.184325352311134	0.0240441113710403	-0.122141093015671
-6.43698453903198	-6.71702003479004	-11.0155296325684	-0.18435263633728	0.0240134000778198	-0.122140325605869
-6.43590354919434	-6.71503305435181	-11.0154666900635	-0.184247046709061	0.0239228829741478	-0.122135773301125
-6.44074726104736	-6.71591138839722	-11.0155076980591	-0.184309870004654	0.0238624084740877	-0.12209714949131
-6.43492794036865	-6.71573829650879	-11.0168895721436	-0.184278100728989	0.0238753966987133	-0.122089825570583
-6.44000816345215	-6.71702289581299	-11.0178499221802	-0.184190392494202	0.023695632815361	-0.12216092646122
-6.44238758087158	-6.71581172943115	-11.0067672729492	-0.184313550591469	0.0236763805150986	-0.122114777565002
-6.4422025680542	-6.71879529953003	-11.0186052322388	-0.184148922562599	0.0235864967107773	-0.122086100280285
-6.44547271728516	-6.72042894363403	-11.0151262283325	-0.184180691838264	0.023549621924758	-0.122116141021252
-6.44580316543579	-6.71984481811523	-11.0179853439331	-0.184124246239662	0.0233919136226177	-0.122113108634949
-6.45064687728882	-6.71996593475342	-11.0147581100464	-0.184025809168816	0.0234902389347553	-0.122100055217743
-6.45092582702637	-6.72557830810547	-11.0123701095581	-0.184085741639137	0.0232864674180746	-0.12216591835022
-6.45236444473267	-6.72033309936523	-11.0239276885986	-0.183988898992538	0.0232157967984676	-0.122206084430218
-6.45787477493286	-6.72650861740112	-11.0072498321533	-0.184081256389618	0.0231679324060678	-0.122245989739895
-6.46166944503784	-6.72893762588501	-11.0108079910278	-0.183988213539124	0.0231116395443678	-0.122187368571758
-6.46280813217163	-6.73249769210815	-11.0168905258179	-0.183872729539871	0.0230551287531853	-0.122235976159573
-6.46667146682739	-6.73054552078247	-11.0148191452026	-0.183893367648125	0.0229323338717222	-0.122302412986755
-6.46920013427734	-6.73466396331787	-11.0035963058472	-0.183825984597206	0.0229049902409315	-0.122260086238384
-6.47186994552612	-6.73946380615234	-11.0149946212769	-0.183768317103386	0.0228146724402905	-0.12235164642334
-6.47673082351685	-6.73881340026855	-11.0128698348999	-0.183764711022377	0.022666122764349	-0.122383534908295
-6.47954082489014	-6.74093389511108	-11.0062799453735	-0.183668419718742	0.0226492434740067	-0.122409850358963
-6.48109912872314	-6.7436089515686	-11.0087995529175	-0.183651328086853	0.022595027461648	-0.122407421469688
-6.48743772506714	-6.74663305282593	-11.0008192062378	-0.183655053377151	0.0224440172314644	-0.122448965907097
-6.48432540893555	-6.74640846252441	-11.0122117996216	-0.18353059887886	0.0224410034716129	-0.122539550065994
-6.49431085586548	-6.7543830871582	-11.0081367492676	-0.183522909879684	0.022303830832243	-0.122556678950787
-6.49612188339233	-6.75033521652222	-11.00510597229	-0.1835086196661	0.022292697802186	-0.122480072081089
-6.49990367889404	-6.75804758071899	-11.0073509216309	-0.183347567915916	0.022186016663909	-0.122588485479355
-6.5057520866394	-6.75874614715576	-11.0143175125122	-0.183378919959068	0.0221576653420925	-0.122605137526989
-6.50481033325195	-6.75838565826416	-11.0093202590942	-0.183263778686523	0.0220394749194384	-0.122604101896286
-6.51631689071655	-6.76292514801025	-11.0161876678467	-0.183271989226341	0.0221359226852655	-0.12266032397747
-6.51568269729614	-6.76649141311646	-11.0198307037354	-0.183163195848465	0.0219741445034742	-0.12278138846159
-6.51718282699585	-6.76557397842407	-11.0327072143555	-0.183065161108971	0.0219292361289263	-0.122742168605328
-6.52552604675293	-6.76974248886108	-11.0191497802734	-0.183050841093063	0.0218754261732101	-0.122812576591969
-6.52757501602173	-6.77043676376343	-11.0423173904419	-0.182995095849037	0.0218181665986776	-0.122846335172653
-6.52894639968872	-6.77478456497192	-11.0395317077637	-0.183034151792526	0.0218162052333355	-0.122946828603745
-6.53649234771729	-6.77702951431274	-11.0401782989502	-0.183002024888992	0.0217329282313585	-0.122859708964825
-6.53280782699585	-6.77825355529785	-11.0424728393555	-0.182919919490814	0.021816574037075	-0.122916027903557
-6.53805017471313	-6.7846851348877	-11.05309009552	-0.18288192152977	0.0217316932976246	-0.122961446642876
-6.54024314880371	-6.77734613418579	-11.050877571106	-0.182871446013451	0.0217161886394024	-0.122986294329166
-6.54101753234863	-6.78358554840088	-11.047155380249	-0.18281689286232	0.0217378046363592	-0.122980751097202
-6.54635047912598	-6.78538227081299	-11.0590648651123	-0.182836413383484	0.0217337552458048	-0.12302078306675
-6.5419020652771	-6.78470993041992	-11.0607604980469	-0.182777091860771	0.0217145793139935	-0.123076550662518
-6.55116415023804	-6.78605794906616	-11.0650072097778	-0.182713449001312	0.0217303410172462	-0.123129956424236
-6.55234956741333	-6.78604459762573	-11.063006401062	-0.18278694152832	0.0218326169997454	-0.123148538172245
-6.54789066314697	-6.7873682975769	-11.0753355026245	-0.182744294404984	0.0218108296394348	-0.123192325234413
-6.55149364471436	-6.78770208358765	-11.0737991333008	-0.18277844786644	0.021833335980773	-0.123232692480087
-6.54853487014771	-6.78623628616333	-11.0737056732178	-0.182813689112663	0.0218192134052515	-0.12312687933445
-6.55161428451538	-6.7856707572937	-11.0795755386353	-0.182749569416046	0.0219490081071854	-0.123202197253704
-6.55424022674561	-6.7868013381958	-11.0791721343994	-0.182848781347275	0.0219480711966753	-0.123163886368275
-6.55013847351074	-6.78241968154907	-11.0837697982788	-0.182778045535088	0.021886920556426	-0.123253054916859
-6.55184984207153	-6.78216028213501	-11.0942649841309	-0.182889014482498	0.0220070835202932	-0.123202085494995
-6.55499744415283	-6.78276824951172	-11.0913038253784	-0.183047577738762	0.0221347846090794	-0.123229295015335
-6.54958343505859	-6.7805233001709	-11.1051244735718	-0.183041110634804	0.0221858844161034	-0.123241692781448
-6.55290508270264	-6.77973461151123	-11.0978012084961	-0.183115318417549	0.0222337227314711	-0.12328539788723
-6.55246210098267	-6.77843999862671	-11.1087884902954	-0.18321205675602	0.0223013423383236	-0.12322923541069
-6.55016994476318	-6.77463006973267	-11.1166019439697	-0.183248624205589	0.0224558133631945	-0.123287320137024
-6.55116033554077	-6.77528142929077	-11.1160831451416	-0.18336495757103	0.0224830769002438	-0.123318709433079
-6.54686307907104	-6.76686239242554	-11.1198635101318	-0.183433994650841	0.0225150063633919	-0.123317830264568
-6.54761695861816	-6.77111959457397	-11.1281623840332	-0.183555245399475	0.0226727034896612	-0.123285718262196
-6.54617691040039	-6.76385545730591	-11.1355428695679	-0.183655992150307	0.0225979294627905	-0.123310416936874
-6.54067850112915	-6.75862789154053	-11.1406307220459	-0.183683410286903	0.0227775145322084	-0.12335491925478
-6.5444188117981	-6.75876665115356	-11.1385374069214	-0.183789312839508	0.0228070821613073	-0.123341135680676
-6.53933095932007	-6.7495436668396	-11.1563482284546	-0.183809489011765	0.0229389313608408	-0.123400680720806
-6.53840398788452	-6.74802589416504	-11.1632642745972	-0.183850228786469	0.0228890851140022	-0.12344566732645
-6.53720331192017	-6.73670721054077	-11.1714210510254	-0.184026718139648	0.0229162983596325	-0.123419679701328
-6.53623056411743	-6.73819923400879	-11.179347038269	-0.184054479002953	0.0230082552880049	-0.123469829559326
-6.53684234619141	-6.73226547241211	-11.1922655105591	-0.184181049466133	0.023056399077177	-0.123552829027176
-6.53543472290039	-6.72824573516846	-11.1924533843994	-0.184345826506615	0.0230509135872126	-0.12357123196125
-6.53045797348022	-6.71575546264648	-11.2060537338257	-0.184304162859917	0.0230504982173443	-0.123579397797585
-6.53374528884888	-6.7201075553894	-11.2046375274658	-0.184543997049332	0.0231882315129042	-0.123585365712643
-6.53261375427246	-6.71427154541016	-11.2127094268799	-0.184616610407829	0.0231761541217566	-0.123662650585175
-6.5290207862854	-6.7111382484436	-11.2211093902588	-0.184763461351395	0.023226672783494	-0.123732037842274
-6.53471517562866	-6.70791101455688	-11.2258853912354	-0.185012593865395	0.0233031306415796	-0.123815856873989
-6.53606605529785	-6.70646905899048	-11.2298192977905	-0.185138419270515	0.0233495309948921	-0.123798966407776
-6.53831768035889	-6.70163583755493	-11.2493925094604	-0.185294911265373	0.0233894474804401	-0.123952835798264
-6.54224634170532	-6.70269918441772	-11.2526226043701	-0.185567572712898	0.0233689695596695	-0.124040320515633
-6.54703378677368	-6.70265007019043	-11.2622041702271	-0.185685202479362	0.0234554596245289	-0.124148793518543
-6.55187225341797	-6.70508241653442	-11.2727365493774	-0.185931846499443	0.0234790146350861	-0.124277487397194
-6.55799436569214	-6.70516729354858	-11.2781105041504	-0.186030715703964	0.0234395284205675	-0.124428138136864
-6.56380224227905	-6.70384883880615	-11.2830200195313	-0.186215132474899	0.0235809460282326	-0.124612301588058
-6.57248210906982	-6.70678853988647	-11.2760610580444	-0.186450079083443	0.0235748235136271	-0.124649442732334
-6.57576036453247	-6.70652723312378	-11.2946214675903	-0.18646651506424	0.0236092191189528	-0.124825365841389
-6.58225345611572	-6.70543098449707	-11.2868795394897	-0.18665985763073	0.0235964208841324	-0.124981060624123
-6.58870220184326	-6.70405101776123	-11.2887763977051	-0.186683490872383	0.0236385278403759	-0.125032529234886
-6.59408903121948	-6.7056450843811	-11.2972202301025	-0.186786085367203	0.0236943308264017	-0.125272423028946
-6.59632158279419	-6.70190572738647	-11.2961759567261	-0.186959400773048	0.0235572550445795	-0.125363484025002
-6.60020112991333	-6.69791078567505	-11.2976703643799	-0.186925411224365	0.0236703883856535	-0.125511214137077
-6.60957479476929	-6.70148086547852	-11.2981510162354	-0.186984047293663	0.0237137284129858	-0.125583425164223
-6.61157178878784	-6.70043849945068	-11.3047494888306	-0.187130108475685	0.0235584620386362	-0.12581080198288
-6.61361598968506	-6.69844388961792	-11.3191089630127	-0.187050715088844	0.023431196808815	-0.125923439860344
-6.62281084060669	-6.69663143157959	-11.3139400482178	-0.187141343951225	0.0234633460640907	-0.12603859603405
-6.62523221969604	-6.70153903961182	-11.327995300293	-0.18727995455265	0.0234005711972713	-0.126168489456177
-6.62706756591797	-6.69726324081421	-11.3373565673828	-0.187223181128502	0.0233596712350845	-0.126383349299431
-6.63532257080078	-6.70093154907227	-11.3342590332031	-0.187303215265274	0.0232382323592901	-0.126481652259827
-6.63983392715454	-6.69800329208374	-11.3416795730591	-0.18732000887394	0.0233025904744864	-0.126627042889595
-6.64464855194092	-6.70289850234985	-11.3478050231934	-0.187377661466599	0.0231961645185947	-0.126711532473564
-6.65179872512817	-6.69622611999512	-11.3604173660278	-0.187426432967186	0.0230887420475483	-0.126876458525658
-6.65147733688354	-6.70073175430298	-11.3671417236328	-0.187417671084404	0.0230098478496075	-0.126991167664528
-6.66064929962158	-6.70228958129883	-11.3724727630615	-0.187528789043427	0.0228938013315201	-0.127158761024475
-6.66841077804565	-6.70413160324097	-11.381233215332	-0.187639221549034	0.0228098053485155	-0.127325668931007
-6.6739935874939	-6.70635080337524	-11.3990182876587	-0.187670469284058	0.0227904692292213	-0.127457663416862
-6.6820969581604	-6.71017742156982	-11.4065227508545	-0.187736541032791	0.0226650051772594	-0.127642378211021
-6.689612865448	-6.70957040786743	-11.4198188781738	-0.187793582677841	0.022563649341464	-0.127765908837318
-6.69258737564087	-6.71593570709229	-11.424391746521	-0.187816470861435	0.0226192139089108	-0.127974942326546
-6.70534992218018	-6.71739292144775	-11.4340896606445	-0.187967762351036	0.0225046649575233	-0.128109067678452
-6.70683526992798	-6.71307420730591	-11.4343967437744	-0.187946915626526	0.0224004480987787	-0.128280401229858
-6.71656227111816	-6.71784448623657	-11.4339380264282	-0.187977477908134	0.0223852954804897	-0.128279119729996
-6.71614789962769	-6.71729707717896	-11.4322938919067	-0.188022077083588	0.0223851576447487	-0.128521829843521
-6.72269487380981	-6.71379518508911	-11.4434280395508	-0.187901258468628	0.0221890546381474	-0.128610044717789
-6.72862958908081	-6.71373558044434	-11.4353895187378	-0.187923446297646	0.0221512131392956	-0.128757521510124
-6.72878408432007	-6.71886777877808	-11.4419317245483	-0.187986776232719	0.0219897143542767	-0.128780230879784
-6.73106718063354	-6.71697330474854	-11.4561862945557	-0.187921643257141	0.0219735596328974	-0.129008859395981
-6.73746776580811	-6.72112894058228	-11.4532165527344	-0.187931269407272	0.0217348448932171	-0.129129603505135
-6.7391095161438	-6.72059392929077	-11.4575977325439	-0.187891900539398	0.021801320835948	-0.129204526543617
-6.74282121658325	-6.72402858734131	-11.4669198989868	-0.187841817736626	0.0216972641646862	-0.129342168569565
-6.75019407272339	-6.72179698944092	-11.4717292785645	-0.187886968255043	0.0215542316436768	-0.129483506083488
-6.74623775482178	-6.72374296188354	-11.4736919403076	-0.187737315893173	0.0214342512190342	-0.129548311233521
-6.75416994094849	-6.72588968276978	-11.4725704193115	-0.187822714447975	0.0214567799121141	-0.129685923457146
-6.7589054107666	-6.72859287261963	-11.4638404846191	-0.187800675630569	0.0212292093783617	-0.129761636257172
-6.75910520553589	-6.72646856307983	-11.48375415802	-0.187774926424026	0.0213029198348522	-0.129911184310913
-6.76282739639282	-6.72968673706055	-11.4752588272095	-0.187610283493996	0.0210643485188484	-0.130070209503174
-6.77151679992676	-6.72392463684082	-11.4781789779663	-0.18762044608593	0.0209546461701393	-0.130187079310417
-6.7711820602417	-6.73152685165405	-11.4787588119507	-0.187643602490425	0.0208787303417921	-0.130244761705399
-6.77879333496094	-6.73252868652344	-11.4870519638062	-0.187576100230217	0.0208360683172941	-0.130420833826065
-6.78185558319092	-6.73383712768555	-11.4748086929321	-0.187554210424423	0.0206533931195736	-0.130564704537392
-6.78178644180298	-6.73275279998779	-11.4862356185913	-0.18744470179081	0.0205683223903179	-0.130700826644897
-6.78638553619385	-6.73428869247437	-11.4793949127197	-0.187469080090523	0.0204613711684942	-0.130778610706329
-6.78933143615723	-6.73570775985718	-11.4734134674072	-0.187405288219452	0.0202942434698343	-0.130941927433014
-6.79193830490112	-6.73308181762695	-11.486047744751	-0.187337264418602	0.02014802955091	-0.131044834852219
-6.79662179946899	-6.73635149002075	-11.4817695617676	-0.187323555350304	0.0200654864311218	-0.131292045116425
-6.79941034317017	-6.73667430877686	-11.4837627410889	-0.187308013439178	0.019918343052268	-0.131348684430122
-6.80083227157593	-6.73602437973022	-11.4901189804077	-0.187276870012283	0.0199050381779671	-0.131454646587372
-6.80587768554688	-6.73929691314697	-11.4960660934448	-0.18712355196476	0.0196829121559858	-0.131553888320923
-6.808265209198	-6.73820352554321	-11.4988203048706	-0.187226429581642	0.0195289235562086	-0.131762027740479
-6.81195640563965	-6.73715972900391	-11.501636505127	-0.187074959278107	0.019351540133357	-0.131857842206955
-6.81548547744751	-6.73995542526245	-11.504711151123	-0.187132373452187	0.0193457696586847	-0.132037654519081
-6.82193517684937	-6.74172496795654	-11.5064945220947	-0.187178507447243	0.0191845167428255	-0.132199391722679
-6.8218994140625	-6.7430214881897	-11.513801574707	-0.187107250094414	0.0191798489540815	-0.132363945245743
-6.82207012176514	-6.74347114562988	-11.5222206115723	-0.187045484781265	0.0190321411937475	-0.132538199424744
-6.82867813110352	-6.74472141265869	-11.5189867019653	-0.187091752886772	0.0189233627170324	-0.13262502849102
-6.82878446578979	-6.73894596099854	-11.5206651687622	-0.187124699354172	0.0189117081463337	-0.132710576057434
-6.82886028289795	-6.74640655517578	-11.5218706130981	-0.187080234289169	0.0187997650355101	-0.13287727534771
-6.83286380767822	-6.74018621444702	-11.5313034057617	-0.187084078788757	0.0187048465013504	-0.133008763194084
-6.83033990859985	-6.74249458312988	-11.5258655548096	-0.187088549137115	0.0185928717255592	-0.133099719882011
-6.82901811599731	-6.73925447463989	-11.5306959152222	-0.18702644109726	0.0185552760958672	-0.133260443806648
-6.83445453643799	-6.74246311187744	-11.530613899231	-0.1870256960392	0.0184656530618668	-0.133287504315376
-6.83288335800171	-6.74049186706543	-11.5305833816528	-0.187032297253609	0.0184089131653309	-0.133555755019188
-6.83339548110962	-6.73893880844116	-11.5453262329102	-0.186928182840347	0.0182854831218719	-0.133604019880295
-6.83451223373413	-6.73934459686279	-11.5352210998535	-0.18691848218441	0.018247103318572	-0.133740693330765
-6.83434200286865	-6.73699760437012	-11.5343036651611	-0.186929926276207	0.0181442834436893	-0.133821353316307
-6.83351802825928	-6.73870992660522	-11.5325489044189	-0.18683885037899	0.0180469751358032	-0.133895337581635
-6.83443117141724	-6.73628330230713	-11.5446758270264	-0.186756506562233	0.0180871393531561	-0.134107336401939
-6.83404064178467	-6.73811054229736	-11.5359725952148	-0.186729207634926	0.0179195776581764	-0.134140655398369
-6.83405017852783	-6.73497724533081	-11.5355052947998	-0.186696872115135	0.0178604945540428	-0.13420507311821
-6.83876323699951	-6.73947620391846	-11.5381088256836	-0.186628386378288	0.0178629215806723	-0.134302854537964
-6.84138250350952	-6.74083995819092	-11.5464468002319	-0.186701565980911	0.0177951604127884	-0.134386032819748
-6.84034252166748	-6.74099588394165	-11.5409078598022	-0.186648309230804	0.0177018195390701	-0.134517461061478
-6.84292125701904	-6.7384295463562	-11.5431118011475	-0.186523884534836	0.017669765278697	-0.134640529751778
-6.8471302986145	-6.73954105377197	-11.5343322753906	-0.186589166522026	0.0175927169620991	-0.134730353951454
-6.84664058685303	-6.73980140686035	-11.5494899749756	-0.186484917998314	0.0176681559532881	-0.134812116622925
-6.84830808639526	-6.74185848236084	-11.5432100296021	-0.186456263065338	0.0176064763218164	-0.134942352771759
-6.85047101974487	-6.73919868469238	-11.5422401428223	-0.186468526721001	0.0175850726664066	-0.135013937950134
-6.84588575363159	-6.73739242553711	-11.5397043228149	-0.186397239565849	0.0175784006714821	-0.135083541274071
-6.85020017623901	-6.74222850799561	-11.538932800293	-0.186470866203308	0.0175827145576477	-0.135146021842957
-6.84476852416992	-6.73688697814941	-11.5329513549805	-0.186353385448456	0.0175360757857561	-0.135272622108459
-6.84496974945068	-6.73414754867554	-11.5408515930176	-0.186350435018539	0.0175836626440287	-0.135228559374809
-6.84663534164429	-6.73675012588501	-11.5274238586426	-0.186401307582855	0.017549904063344	-0.13535438477993
-6.8381142616272	-6.7336254119873	-11.5472097396851	-0.186206638813019	0.0174124147742987	-0.135315731167793
-6.83825063705444	-6.73271036148071	-11.5364322662354	-0.186182335019112	0.0175722539424896	-0.135417997837067
-6.83619976043701	-6.73154592514038	-11.5326070785522	-0.186176121234894	0.0174877997487783	-0.135382473468781
-6.82990550994873	-6.72823810577393	-11.5331602096558	-0.186154618859291	0.0174798257648945	-0.135350361466408
-6.82830286026001	-6.73150634765625	-11.5331201553345	-0.185974657535553	0.0174042154103518	-0.135383307933807
-6.82475900650024	-6.7283878326416	-11.5368804931641	-0.185996159911156	0.0174225773662329	-0.135416284203529
-6.82038688659668	-6.72376728057861	-11.5356397628784	-0.185877412557602	0.0172922108322382	-0.13540706038475
-6.81537485122681	-6.72508144378662	-11.5254507064819	-0.185792773962021	0.0173394549638033	-0.135383054614067
-6.81439971923828	-6.72513103485107	-11.5284633636475	-0.185817733407021	0.0173100084066391	-0.135399341583252
-6.80767631530762	-6.72343969345093	-11.5310335159302	-0.185717105865479	0.0173124615103006	-0.135406136512756
-6.80417108535767	-6.72218751907349	-11.524151802063	-0.185582920908928	0.0171951148658991	-0.135382413864136
-6.80352210998535	-6.71934223175049	-11.5102958679199	-0.185601845383644	0.0172313526272774	-0.135394126176834
-6.79879379272461	-6.71980142593384	-11.5153770446777	-0.185401454567909	0.0171914957463741	-0.13533379137516
-6.79624462127686	-6.72153425216675	-11.512864112854	-0.185369521379471	0.0171859748661518	-0.13535051047802
-6.79546213150024	-6.71503353118896	-11.514084815979	-0.185306057333946	0.0170992091298103	-0.135314553976059
-6.78939247131348	-6.71767950057983	-11.499192237854	-0.185265585780144	0.0170850437134504	-0.135322153568268
-6.78922605514526	-6.72193002700806	-11.5007743835449	-0.185233369469643	0.0170702654868364	-0.135252013802528
-6.78672885894775	-6.71733856201172	-11.4934844970703	-0.185197398066521	0.0170370247215033	-0.135289251804352
-6.78369426727295	-6.71769428253174	-11.4958028793335	-0.185038864612579	0.0170033592730761	-0.135289579629898
-6.78606224060059	-6.72039175033569	-11.4771499633789	-0.18498894572258	0.0170198529958725	-0.135290384292603
-6.78656148910522	-6.71785259246826	-11.4816474914551	-0.184946209192276	0.0169344041496515	-0.135221511125565
-6.78085374832153	-6.72034168243408	-11.4792156219482	-0.184889748692513	0.0169513616710901	-0.135266959667206
-6.78368330001831	-6.71898794174194	-11.475456237793	-0.184828847646713	0.0168662220239639	-0.135297879576683
-6.78673696517944	-6.71925783157349	-11.4716539382935	-0.184899300336838	0.016926059499383	-0.135259881615639
-6.78322172164917	-6.72235488891602	-11.4691877365112	-0.184725478291512	0.0169172678142786	-0.135224997997284
-6.78517723083496	-6.72579193115234	-11.4665765762329	-0.184728071093559	0.0168806724250317	-0.13525627553463
-6.78634166717529	-6.72009658813477	-11.4706077575684	-0.184683725237846	0.0167922507971525	-0.1352898478508
-6.78354358673096	-6.72199869155884	-11.4588594436646	-0.184616461396217	0.0168334934860468	-0.135259941220284
-6.78717470169067	-6.72580146789551	-11.4583415985107	-0.184631824493408	0.0167270768433809	-0.135277703404427
-6.78200578689575	-6.72581052780151	-11.4574785232544	-0.184530183672905	0.0166455935686827	-0.135304048657417
-6.78630542755127	-6.72960662841797	-11.4614515304565	-0.184469327330589	0.0166305061429739	-0.135287597775459
-6.78539562225342	-6.72820711135864	-11.4496870040894	-0.184477120637894	0.0165960192680359	-0.135260328650475
-6.78418064117432	-6.72870683670044	-11.451452255249	-0.184387654066086	0.0164691675454378	-0.135216593742371
-6.78190326690674	-6.73257875442505	-11.4491081237793	-0.184324279427528	0.0164472702890635	-0.135207131505013
-6.78685474395752	-6.73012113571167	-11.4486970901489	-0.184240818023682	0.0163837019354105	-0.135174602270126
-6.78294086456299	-6.73146057128906	-11.4402561187744	-0.184210389852524	0.0163401942700148	-0.135215520858765
-6.78838968276978	-6.73370504379272	-11.4469623565674	-0.184060841798782	0.0163661222904921	-0.135097563266754
-6.78764915466309	-6.73788022994995	-11.4369220733643	-0.184111312031746	0.0162549838423729	-0.135177880525589
-6.78481531143188	-6.73868703842163	-11.4472427368164	-0.184036388993263	0.0161439869552851	-0.135130748152733
-6.78678369522095	-6.74153089523315	-11.4363851547241	-0.183962747454643	0.0160944536328316	-0.135178059339523
-6.79007720947266	-6.74353265762329	-11.4394025802612	-0.183982983231544	0.0160004887729883	-0.135090291500092
-6.78771448135376	-6.74107265472412	-11.4420156478882	-0.183904305100441	0.0160218253731728	-0.135186269879341
-6.79215431213379	-6.74592256546021	-11.4392080307007	-0.183808565139771	0.0158475823700428	-0.135190799832344
-6.79025554656982	-6.7456488609314	-11.4396190643311	-0.183902591466904	0.0158405173569918	-0.13521634042263
-6.79432058334351	-6.74682712554932	-11.4367008209229	-0.183772131800652	0.0157068334519863	-0.135230183601379
-6.79582643508911	-6.7504940032959	-11.4366436004639	-0.183777198195457	0.015803387388587	-0.135269105434418
-6.79310655593872	-6.75208568572998	-11.4394750595093	-0.183826133608818	0.0156821068376303	-0.135318651795387
-6.79426097869873	-6.75167274475098	-11.4414730072021	-0.183775022625923	0.0157182291150093	-0.135353475809097
-6.80040788650513	-6.75581550598145	-11.4306230545044	-0.183733001351357	0.0156200164929032	-0.135314479470253
-6.79659223556519	-6.75207376480103	-11.4294443130493	-0.183748677372932	0.0157082136720419	-0.135325878858566
-6.79384851455688	-6.75612688064575	-11.4378967285156	-0.183627709746361	0.0155795263126493	-0.135338798165321
-6.79173755645752	-6.75315475463867	-11.4317827224731	-0.183758988976479	0.0155102303251624	-0.135425314307213
-6.7955174446106	-6.75359201431274	-11.4272089004517	-0.183710440993309	0.0154895186424255	-0.135373502969742
-6.78745985031128	-6.7548303604126	-11.4228658676147	-0.183650463819504	0.0154363075271249	-0.135372042655945
-6.79307174682617	-6.75528526306152	-11.4264392852783	-0.183669105172157	0.0154754128307104	-0.135408103466034
-6.78842830657959	-6.75783157348633	-11.4072246551514	-0.183666288852692	0.0153538519516587	-0.135405659675598
-6.78530120849609	-6.75086212158203	-11.4226770401001	-0.183589145541191	0.015263557434082	-0.135415405035019
-6.78760814666748	-6.7561469078064	-11.4099426269531	-0.183585897088051	0.0151645056903362	-0.135410338640213
-6.78551435470581	-6.75821352005005	-11.4080066680908	-0.183586210012436	0.0151940202340484	-0.13541167974472
-6.78342533111572	-6.75626850128174	-11.410267829895	-0.183526918292046	0.0150904050096869	-0.135402917861938
-6.78103733062744	-6.75554800033569	-11.4077739715576	-0.183423846960068	0.0150320110842586	-0.135516926646233
-6.78249502182007	-6.75738954544067	-11.4070796966553	-0.183450385928154	0.0148843564093113	-0.135514318943024
-6.77878284454346	-6.75566148757935	-11.4012317657471	-0.183461576700211	0.0149005753919482	-0.135571241378784
-6.78411245346069	-6.7601580619812	-11.3999156951904	-0.183296769857407	0.0148068582639098	-0.135541081428528
-6.78307867050171	-6.7603964805603	-11.39222240448	-0.183390378952026	0.0147811695933342	-0.135600313544273
-6.78028154373169	-6.75771903991699	-11.3972234725952	-0.183216884732246	0.014565845951438	-0.135617181658745
-6.77778148651123	-6.75876235961914	-11.3923711776733	-0.183120086789131	0.0145734567195177	-0.135593757033348
-6.78156757354736	-6.76467418670654	-11.3871288299561	-0.183135017752647	0.0144846690818667	-0.135629251599312
-6.77863073348999	-6.76260995864868	-11.3948278427124	-0.183023497462273	0.0143625112250447	-0.135642275214195
-6.78170824050903	-6.76527500152588	-11.3906183242798	-0.182916909456253	0.014218108728528	-0.135674044489861
-6.78229475021362	-6.76786041259766	-11.3769054412842	-0.182933822274208	0.014159731566906	-0.135705053806305
-6.78424453735352	-6.76949167251587	-11.3783435821533	-0.182776421308517	0.0140303140506148	-0.135745450854301
-6.78363943099976	-6.77606725692749	-11.3821992874146	-0.1827732026577	0.0139989173039794	-0.135828390717506
-6.78729391098022	-6.77365112304688	-11.3748569488525	-0.182708516716957	0.0138014601543546	-0.135877847671509
-6.78405570983887	-6.77311182022095	-11.3738222122192	-0.182627782225609	0.0137166520580649	-0.135965541005135
-6.79003810882568	-6.77849721908569	-11.3669395446777	-0.1824801415205	0.0136402426287532	-0.135965406894684
-6.79202508926392	-6.77996635437012	-11.3620862960815	-0.182502686977386	0.0135649312287569	-0.136066883802414
-6.79233551025391	-6.7821307182312	-11.368067741394	-0.182329848408699	0.0133318156003952	-0.136112242937088
-6.79495000839233	-6.78306007385254	-11.3592519760132	-0.182248502969742	0.0132380165159702	-0.136219754815102
-6.79590940475464	-6.78587961196899	-11.3636693954468	-0.182270601391792	0.0130096664652228	-0.136191368103027
-6.79842090606689	-6.78788757324219	-11.3576688766479	-0.182192727923393	0.0129545507952571	-0.136349529027939
-6.80299997329712	-6.79228782653809	-11.356427192688	-0.182009756565094	0.0127345379441977	-0.136508569121361
-6.81012296676636	-6.79183578491211	-11.3542900085449	-0.182015731930733	0.0126143461093307	-0.136569708585739
-6.81113195419312	-6.79167413711548	-11.3527669906616	-0.181931689381599	0.0124894436448812	-0.136653169989586
-6.81335163116455	-6.80231523513794	-11.3478021621704	-0.181897431612015	0.0124080432578921	-0.136755868792534
-6.82288789749146	-6.80140113830566	-11.3558139801025	-0.181902050971985	0.0121460119262338	-0.136889234185219
-6.82403469085693	-6.80146074295044	-11.3543434143066	-0.181798681616783	0.0120989177376032	-0.137017041444778
-6.83295106887817	-6.80630683898926	-11.3468627929688	-0.181768596172333	0.0118941804394126	-0.137139871716499
-6.83636474609375	-6.80460214614868	-11.3558492660522	-0.181718081235886	0.0117974998429418	-0.137276142835617
-6.8404369354248	-6.81026840209961	-11.3577451705933	-0.181600794196129	0.0116544188931584	-0.137447729706764
-6.84519052505493	-6.80998134613037	-11.352219581604	-0.181621044874191	0.0115276547148824	-0.137519612908363
-6.85060739517212	-6.81267738342285	-11.350359916687	-0.181593045592308	0.011352295987308	-0.137626692652702
-6.85328340530396	-6.81390476226807	-11.3492221832275	-0.181574270129204	0.0112498812377453	-0.137761056423187
-6.86172866821289	-6.81724643707275	-11.3585968017578	-0.181606769561768	0.0111580677330494	-0.137878969311714
-6.86324119567871	-6.81760740280151	-11.3577899932861	-0.181556060910225	0.0109832156449556	-0.138050571084023
-6.86889028549194	-6.81808090209961	-11.3547468185425	-0.181589469313622	0.0109198577702045	-0.138094544410706
-6.87591695785522	-6.82075071334839	-11.3437442779541	-0.181559160351753	0.0108685214072466	-0.138280540704727
-6.87388706207275	-6.82065010070801	-11.356333732605	-0.181598380208015	0.0106876334175467	-0.138400822877884
-6.880295753479	-6.82363510131836	-11.3523035049438	-0.181613489985466	0.0107703031972051	-0.138564079999924
-6.88893985748291	-6.82243585586548	-11.343318939209	-0.181633025407791	0.0106309475377202	-0.138635486364365
-6.88950824737549	-6.82338237762451	-11.3440093994141	-0.181690394878387	0.0106287738308311	-0.138734146952629
-6.89023876190186	-6.82266092300415	-11.3483037948608	-0.181664988398552	0.0105342930182815	-0.138883292675018
-6.89447355270386	-6.81993722915649	-11.3462696075439	-0.1817616969347	0.0104872910305858	-0.139035880565643
-6.8965015411377	-6.82180404663086	-11.3471040725708	-0.181725144386292	0.0103438319638371	-0.139191433787346
-6.89703035354614	-6.82143545150757	-11.3432464599609	-0.181855261325836	0.0104163754731417	-0.139287203550339
-6.90242528915405	-6.8189754486084	-11.3380079269409	-0.181854814291	0.0103428848087788	-0.139387920498848
-6.90142774581909	-6.81578254699707	-11.3453426361084	-0.1818628013134	0.0102934055030346	-0.139549732208252
-6.90741348266602	-6.81789875030518	-11.3414154052734	-0.182005763053894	0.01018301025033	-0.139666259288788
-6.90751838684082	-6.81076812744141	-11.3475875854492	-0.182086288928986	0.0101830456405878	-0.139768168330193
-6.90756845474243	-6.81298398971558	-11.3568572998047	-0.182079493999481	0.0100709013640881	-0.139833405613899
-6.91104555130005	-6.81061458587646	-11.3590898513794	-0.182224705815315	0.0100744431838393	-0.140013724565506
-6.91112565994263	-6.80730485916138	-11.3635587692261	-0.18229553103447	0.0100242495536804	-0.140160039067268
-6.91047334671021	-6.80434656143188	-11.3627700805664	-0.182244122028351	0.0100308572873473	-0.140301868319511
-6.91469097137451	-6.80467891693115	-11.3701782226563	-0.182393297553062	0.00996563956141472	-0.140382498502731
-6.91054821014404	-6.79925060272217	-11.3726015090942	-0.182465746998787	0.00979423616081476	-0.140510648488998
-6.91194868087769	-6.79432058334351	-11.3815441131592	-0.182465896010399	0.00978249590843916	-0.140591397881508
-6.90943813323975	-6.79424619674683	-11.3842468261719	-0.18260183930397	0.0097688939422369	-0.140762314200401
-6.91125059127808	-6.78548955917358	-11.3861522674561	-0.182622313499451	0.00960413832217455	-0.14080248773098
-6.90507316589355	-6.78705167770386	-11.3923215866089	-0.18266136944294	0.00954533834010363	-0.140916958451271
-6.90398406982422	-6.77701663970947	-11.4062070846558	-0.182659268379211	0.00948020443320274	-0.141078218817711
-6.90441131591797	-6.7734637260437	-11.4068698883057	-0.182751730084419	0.0093650184571743	-0.141096413135529
-6.89996337890625	-6.77133655548096	-11.4174194335938	-0.182757675647736	0.00930136721581221	-0.141235858201981
-6.90073680877686	-6.76954650878906	-11.4229106903076	-0.182787537574768	0.00926157459616661	-0.141346037387848
-6.89759588241577	-6.76199197769165	-11.4321479797363	-0.182829007506371	0.00908273458480835	-0.141409054398537
-6.89276170730591	-6.75670289993286	-11.4430198669434	-0.182777717709541	0.00896186474710703	-0.141537547111511
-6.89174461364746	-6.74963665008545	-11.4469757080078	-0.182795122265816	0.008919857442379	-0.141686826944351
-6.89425659179688	-6.74969005584717	-11.4489727020264	-0.182945936918259	0.00881642196327448	-0.14169105887413
-6.88528776168823	-6.74362134933472	-11.4669914245605	-0.182886630296707	0.00875526014715433	-0.141834855079651
-6.89014291763306	-6.7420482635498	-11.4693975448608	-0.182872593402863	0.00855845306068659	-0.142041832208633
-6.88937854766846	-6.73300886154175	-11.4763746261597	-0.183033794164658	0.00848677381873131	-0.142110019922256
-6.88923120498657	-6.73135375976563	-11.4851598739624	-0.182975932955742	0.00840307958424091	-0.14221502840519
-6.89140605926514	-6.72785806655884	-11.4983997344971	-0.183053553104401	0.00830423831939697	-0.142378985881805
-6.89089393615723	-6.72746849060059	-11.4996070861816	-0.183097243309021	0.00818754732608795	-0.142490386962891
-6.89187717437744	-6.71626806259155	-11.5150470733643	-0.183099865913391	0.00806419085711241	-0.14269708096981
-6.89587450027466	-6.71861219406128	-11.5120325088501	-0.183238878846169	0.00793498940765858	-0.14283575117588
-6.8964319229126	-6.71144723892212	-11.5287017822266	-0.183214262127876	0.00774593185633421	-0.143022567033768
-6.89566230773926	-6.70871019363403	-11.5347099304199	-0.183300971984863	0.00768363568931818	-0.143210873007774
-6.90156173706055	-6.70388650894165	-11.5337791442871	-0.183402925729752	0.00752813788130879	-0.143367081880569
-6.90430116653442	-6.69955158233643	-11.5397129058838	-0.183417424559593	0.00743364682421088	-0.143456622958183
-6.9047212600708	-6.69901371002197	-11.5573196411133	-0.183439552783966	0.00739178713411093	-0.143683239817619
-6.90991163253784	-6.6961841583252	-11.5537662506104	-0.183643639087677	0.00712973438203335	-0.143870338797569
-6.91114854812622	-6.68725442886353	-11.5609407424927	-0.183606892824173	0.00708957249298692	-0.143988579511642
-6.91360712051392	-6.68995141983032	-11.5628366470337	-0.183752313256264	0.00706846779212356	-0.144127011299133
-6.92024278640747	-6.68411684036255	-11.5758409500122	-0.183844923973083	0.00688791275024414	-0.144289091229439
-6.91671371459961	-6.68085145950317	-11.5763626098633	-0.183884635567665	0.00685892160981894	-0.144472599029541
-6.92668628692627	-6.68051528930664	-11.5782012939453	-0.183972880244255	0.00680734915658832	-0.144561558961868
-6.9276123046875	-6.67605638504028	-11.5852079391479	-0.18408565223217	0.00674248253926635	-0.144703954458237
-6.92864751815796	-6.67391681671143	-11.5934209823608	-0.18401300907135	0.00668511399999261	-0.144865155220032
-6.92897415161133	-6.67080068588257	-11.5931100845337	-0.184154495596886	0.00657728686928749	-0.144999399781227
-6.93474102020264	-6.6667046546936	-11.5909519195557	-0.184276908636093	0.00664016185328364	-0.145084068179131
-6.931556224823	-6.66584253311157	-11.5885963439941	-0.184317260980606	0.0066204690374434	-0.145229712128639
-6.93993377685547	-6.66064214706421	-11.5961122512817	-0.18439245223999	0.00665033468976617	-0.145327568054199
-6.93607997894287	-6.65546417236328	-11.5915050506592	-0.184479713439941	0.0065945265814662	-0.145513579249382
-6.93692922592163	-6.6518931388855	-11.6036586761475	-0.184544831514359	0.00660235062241554	-0.145485237240791
-6.94224309921265	-6.64961290359497	-11.5882444381714	-0.184665769338608	0.00668577384203672	-0.145599231123924
-6.9391622543335	-6.64541959762573	-11.6014070510864	-0.184716820716858	0.00661080610007048	-0.145620197057724
-6.93842220306396	-6.64172315597534	-11.5966234207153	-0.184812247753143	0.00679292669519782	-0.145760670304298
-6.93794822692871	-6.64203834533691	-11.5967073440552	-0.184935167431831	0.00669310661032796	-0.145725637674332
-6.93498420715332	-6.63191938400269	-11.5998468399048	-0.184979885816574	0.0068418444134295	-0.145718857645988
-6.93689823150635	-6.63094568252563	-11.6035385131836	-0.185004264116287	0.00680739572271705	-0.145780220627785
-6.93116331100464	-6.62463569641113	-11.6014795303345	-0.185174137353897	0.006827546749264	-0.145812913775444
-6.92809391021729	-6.61969804763794	-11.5972881317139	-0.185216084122658	0.00686692679300904	-0.145813927054405
-6.92692136764526	-6.6160135269165	-11.5938959121704	-0.185295417904854	0.00700451945886016	-0.145847633481026
-6.92315530776978	-6.61273145675659	-11.5960140228271	-0.185452982783318	0.00699605839326978	-0.14585080742836
-6.921555519104	-6.60359573364258	-11.6040830612183	-0.185353308916092	0.00710376398637891	-0.145943403244019
-6.91733169555664	-6.60642385482788	-11.596474647522	-0.185489594936371	0.00709149427711964	-0.145932987332344
-6.91162204742432	-6.59788227081299	-11.5954618453979	-0.185629338026047	0.00721310777589679	-0.145907670259476
-6.90985059738159	-6.59833335876465	-11.5934352874756	-0.185596153140068	0.00717674987390637	-0.145958200097084
-6.90933418273926	-6.59212017059326	-11.5968446731567	-0.185758531093597	0.00728615187108517	-0.145980775356293
-6.90224027633667	-6.58922576904297	-11.5892753601074	-0.185774192214012	0.0073553011752665	-0.145988643169403
-6.9047384262085	-6.58846950531006	-11.5961666107178	-0.185885861515999	0.00752975093200803	-0.145972594618797
-6.89629888534546	-6.58376216888428	-11.5856094360352	-0.186010539531708	0.00748752104118466	-0.146004512906075
-6.89115524291992	-6.57805442810059	-11.5951366424561	-0.18605200946331	0.00753496261313558	-0.145993426442146
-6.88826751708984	-6.57927560806274	-11.5788173675537	-0.186164900660515	0.00763148115947843	-0.146022275090218
-6.88274526596069	-6.57231521606445	-11.5856103897095	-0.186330661177635	0.00770721165463328	-0.145945399999619
-6.87810230255127	-6.57193231582642	-11.5873937606812	-0.186390206217766	0.00786037463694811	-0.146010532975197
-6.87365579605103	-6.56538963317871	-11.5829753875732	-0.186496660113335	0.00783821940422058	-0.145997822284698
-6.86804628372192	-6.55999422073364	-11.5683526992798	-0.186592310667038	0.00797037035226822	-0.145885407924652
-6.86133861541748	-6.55998468399048	-11.57652759552	-0.186610788106918	0.00802874471992254	-0.145868375897408
-6.85959053039551	-6.55671405792236	-11.5716543197632	-0.186832919716835	0.00820937659591436	-0.1458480656147
-6.853346824646	-6.5497899055481	-11.5691757202148	-0.186873868107796	0.0082127470523119	-0.14578241109848
-6.84818267822266	-6.54757308959961	-11.5612745285034	-0.186935409903526	0.00835362821817398	-0.145768284797668
-6.84794139862061	-6.54589748382568	-11.5567741394043	-0.187109276652336	0.00840327888727188	-0.145692005753517
-6.83671283721924	-6.54241466522217	-11.5618009567261	-0.187144502997398	0.00849431194365025	-0.145641267299652
-6.83562231063843	-6.54005670547485	-11.558819770813	-0.187233954668045	0.00860281474888325	-0.145684912800789
-6.83373641967773	-6.53896427154541	-11.5477867126465	-0.187479063868523	0.00870801508426666	-0.145563080906868
-6.8284912109375	-6.5357027053833	-11.550537109375	-0.18749412894249	0.00879881996661425	-0.145457684993744
-6.82227802276611	-6.53536128997803	-11.5485649108887	-0.187612012028694	0.00893344730138779	-0.145448043942451
-6.82334280014038	-6.5319447517395	-11.5452251434326	-0.187714785337448	0.0089747617021203	-0.145384654402733
-6.81531953811646	-6.528404712677	-11.5392398834229	-0.187760710716248	0.00910543650388718	-0.145300552248955
-6.81299352645874	-6.52928352355957	-11.5424499511719	-0.187879905104637	0.00925150793045759	-0.145220696926117
-6.80990266799927	-6.52867269515991	-11.5335083007813	-0.188043206930161	0.00934650935232639	-0.145169392228127
-6.80464887619019	-6.52593803405762	-11.5400705337524	-0.188036665320396	0.00946872029453516	-0.145029231905937
-6.80149841308594	-6.52587842941284	-11.5273704528809	-0.188182473182678	0.00959801115095615	-0.145051583647728
-6.80093717575073	-6.52151918411255	-11.5225286483765	-0.188216343522072	0.00964178889989853	-0.144905582070351
-6.79399251937866	-6.52466535568237	-11.5224637985229	-0.18836821615696	0.00980451423674822	-0.144778415560722
-6.79058933258057	-6.51920986175537	-11.5275239944458	-0.188362300395966	0.00993317551910877	-0.144789606332779
-6.7880425453186	-6.51871061325073	-11.5150089263916	-0.188429638743401	0.00995006412267685	-0.144549295306206
-6.77986335754395	-6.51628017425537	-11.515718460083	-0.188560768961906	0.0101108681410551	-0.144420638680458
-6.77947902679443	-6.52037572860718	-11.5073041915894	-0.188644513487816	0.0102093629539013	-0.14431919157505
-6.77658414840698	-6.51663732528687	-11.5046100616455	-0.18869261443615	0.0103322090581059	-0.144184410572052
-6.77047634124756	-6.51725196838379	-11.5050449371338	-0.188656330108643	0.0104191266000271	-0.144119575619698
-6.77038192749023	-6.51573848724365	-11.4966135025024	-0.188794121146202	0.010490789078176	-0.143960610032082
-6.76477241516113	-6.51389503479004	-11.4855051040649	-0.18889008462429	0.0105785094201565	-0.143794625997543
-6.76213932037354	-6.51668834686279	-11.4949789047241	-0.188842609524727	0.0107262562960386	-0.143671065568924
-6.75733137130737	-6.51745414733887	-11.4768095016479	-0.188958838582039	0.0107863657176495	-0.143559828400612
-6.75522756576538	-6.51341724395752	-11.4737863540649	-0.188957750797272	0.0108329355716705	-0.143293157219887
-6.74921989440918	-6.51671075820923	-11.4755859375	-0.18894836306572	0.0109773715957999	-0.143186315894127
-6.74798774719238	-6.51801586151123	-11.4728918075562	-0.189070522785187	0.0109486486762762	-0.143000036478043
-6.7424430847168	-6.51375961303711	-11.4624347686768	-0.188979640603065	0.0110439090058208	-0.142851710319519
-6.74400091171265	-6.52151823043823	-11.4533929824829	-0.189011335372925	0.0111209517344832	-0.142624765634537
-6.73983764648438	-6.51611709594727	-11.4524831771851	-0.189065754413605	0.0111757395789027	-0.142504975199699
-6.73532152175903	-6.51887226104736	-11.4534139633179	-0.189030036330223	0.0111738536506891	-0.142358988523483
-6.73725128173828	-6.51782131195068	-11.440354347229	-0.188962668180466	0.0113425608724356	-0.142166152596474
-6.73375129699707	-6.5210280418396	-11.4393119812012	-0.188982769846916	0.0113330846652389	-0.141865238547325
-6.7286319732666	-6.52144289016724	-11.4461469650269	-0.188963174819946	0.0114262942224741	-0.141805231571198
-6.7329216003418	-6.52443885803223	-11.4298276901245	-0.188984960317612	0.0114119108766317	-0.141519501805305
-6.72572135925293	-6.5233850479126	-11.4258794784546	-0.188920944929123	0.0114976214244962	-0.141316249966621
-6.72627735137939	-6.52948188781738	-11.4201803207397	-0.188909903168678	0.0114788301289082	-0.141118660569191
-6.72548055648804	-6.52497911453247	-11.4185619354248	-0.188900396227837	0.0115519119426608	-0.140953227877617
-6.71928977966309	-6.52808284759521	-11.4128160476685	-0.188806429505348	0.0116095608100295	-0.140726894140244
-6.72561693191528	-6.53356075286865	-11.4037857055664	-0.188865572214127	0.0115785542875528	-0.140533074736595
-6.72035837173462	-6.53411293029785	-11.4040880203247	-0.188821718096733	0.0116614513099194	-0.140364795923233
-6.72063493728638	-6.54107618331909	-11.4016389846802	-0.188788786530495	0.0117077874019742	-0.140203297138214
-6.72218084335327	-6.54068851470947	-11.3955497741699	-0.188864752650261	0.0117840366438031	-0.140028312802315
-6.72037506103516	-6.54242181777954	-11.3891706466675	-0.188715234398842	0.0118081253021955	-0.139795526862144
-6.72190141677856	-6.54407978057861	-11.3953542709351	-0.188701719045639	0.0118869580328465	-0.139650985598564
-6.71944618225098	-6.54616594314575	-11.3869543075562	-0.188688188791275	0.0118480864912272	-0.139422178268433
-6.71865940093994	-6.54807662963867	-11.3855886459351	-0.188680127263069	0.0119545701891184	-0.13921432197094
-6.7229175567627	-6.55463743209839	-11.3714475631714	-0.188700661063194	0.0119575541466475	-0.139009833335876
-6.71828413009644	-6.55379009246826	-11.3775577545166	-0.188658371567726	0.0120806312188506	-0.138861119747162
-6.71980094909668	-6.5583930015564	-11.377384185791	-0.188602685928345	0.0120578575879335	-0.138762608170509
-6.72069835662842	-6.56054544448853	-11.367504119873	-0.188657939434052	0.0120567213743925	-0.138467773795128
-6.71970319747925	-6.5646538734436	-11.3688936233521	-0.18857516348362	0.0122567657381296	-0.138401463627815
-6.71942090988159	-6.56861114501953	-11.3697214126587	-0.188601493835449	0.0121812829747796	-0.138268351554871
-6.72209453582764	-6.56881809234619	-11.3577041625977	-0.188628867268562	0.0122739132493734	-0.138134196400642
-6.7230167388916	-6.5738697052002	-11.3615694046021	-0.188496813178062	0.0123443314805627	-0.13797453045845
-6.72370624542236	-6.57756900787354	-11.3561029434204	-0.1886295825243	0.0124312806874514	-0.137873470783234
-6.72301578521729	-6.57556247711182	-11.3542909622192	-0.188583999872208	0.0123749068006873	-0.137718454003334
-6.72111940383911	-6.57613515853882	-11.3452596664429	-0.188469335436821	0.0124825742095709	-0.13760644197464
-6.72575902938843	-6.5792350769043	-11.3394765853882	-0.188547253608704	0.0125261787325144	-0.137414395809174
-6.71933937072754	-6.58023595809937	-11.3422164916992	-0.188536256551743	0.0124735189601779	-0.137309551239014
-6.72091007232666	-6.58451843261719	-11.3416233062744	-0.188446000218391	0.0125529365614057	-0.137204200029373
-6.72214794158936	-6.58395290374756	-11.3350162506104	-0.188484340906143	0.0125523684546351	-0.137086614966393
-6.71812677383423	-6.58464479446411	-11.330340385437	-0.188485607504845	0.0125270280987024	-0.136902183294296
-6.71730613708496	-6.58680486679077	-11.3325119018555	-0.188332661986351	0.012522716075182	-0.136843681335449
-6.71917295455933	-6.58919382095337	-11.3349504470825	-0.188437446951866	0.0124222598969936	-0.136682286858559
-6.71760416030884	-6.59001350402832	-11.3287324905396	-0.188378870487213	0.0124835539609194	-0.136634886264801
-6.71869659423828	-6.59022951126099	-11.3296098709106	-0.188323587179184	0.0124983098357916	-0.13646037876606
-6.71993160247803	-6.5954761505127	-11.3209218978882	-0.188290774822235	0.0125217586755753	-0.136425763368607
-6.71619653701782	-6.59326028823853	-11.3353729248047	-0.188178136944771	0.012403747998178	-0.136350199580193
-6.71912336349487	-6.59611463546753	-11.320032119751	-0.188149333000183	0.0123818181455135	-0.136281281709671
-6.72003364562988	-6.59857702255249	-11.3183717727661	-0.188213661313057	0.0123492432758212	-0.136234924197197
-6.71577548980713	-6.5994291305542	-11.312313079834	-0.188131138682365	0.012368299998343	-0.136091515421867
-6.71842336654663	-6.60277605056763	-11.3165092468262	-0.188108667731285	0.0123949870467186	-0.136091038584709
-6.71981906890869	-6.60354089736938	-11.3070192337036	-0.188080817461014	0.0123124783858657	-0.136024013161659
-6.7186598777771	-6.60400533676147	-11.3085308074951	-0.187942326068878	0.0122343366965652	-0.135923758149147
-6.72131299972534	-6.60728788375854	-11.3051776885986	-0.187956184148788	0.0122760403901339	-0.135898679494858
-6.72205591201782	-6.60789775848389	-11.3062105178833	-0.187988117337227	0.0120900515466928	-0.135880827903748
-6.72273683547974	-6.60736846923828	-11.3021612167358	-0.187909051775932	0.0121566448360682	-0.135850131511688
-6.72879552841187	-6.6125340461731	-11.2857913970947	-0.187890514731407	0.0120774125680327	-0.135707348585129
-6.72155141830444	-6.61224555969238	-11.2976989746094	-0.187843605875969	0.0121221486479044	-0.135709032416344
-6.7240514755249	-6.61418342590332	-11.2862529754639	-0.187746182084084	0.0120226927101612	-0.135767504572868
-6.7278528213501	-6.60882043838501	-11.2835321426392	-0.187833845615387	0.0120642445981503	-0.135678619146347
-6.72634363174438	-6.61644697189331	-11.2753391265869	-0.187738552689552	0.0120196547359228	-0.135647550225258
-6.72637987136841	-6.61582708358765	-11.2812633514404	-0.187828794121742	0.0119270579889417	-0.1356340944767
-6.72514486312866	-6.61484861373901	-11.2692203521729	-0.187735170125961	0.0118281105533242	-0.135649755597115
-6.72824335098267	-6.61664009094238	-11.273699760437	-0.187736988067627	0.0118826813995838	-0.135536342859268
-6.72597599029541	-6.61689329147339	-11.2643623352051	-0.187794491648674	0.0118208797648549	-0.135607421398163
-6.72600126266479	-6.61790704727173	-11.2682886123657	-0.187640711665154	0.0117655396461487	-0.135567903518677
-6.73048973083496	-6.61760425567627	-11.2574625015259	-0.187744110822678	0.0117811057716608	-0.135583370923996
-6.7256064414978	-6.61857128143311	-11.2566862106323	-0.187655955553055	0.011669859290123	-0.135529667139053
-6.72344779968262	-6.61707305908203	-11.2680492401123	-0.187633946537971	0.0116431619971991	-0.13565582036972
-6.72797822952271	-6.61980152130127	-11.2528133392334	-0.187694981694221	0.0116051817312837	-0.135572999715805
-6.72636795043945	-6.6161413192749	-11.2520761489868	-0.187642723321915	0.0116696516051888	-0.135572880506516
-6.72750854492188	-6.62250232696533	-11.2522134780884	-0.187636896967888	0.0116002969443798	-0.135599136352539
-6.7308201789856	-6.61615943908691	-11.2518033981323	-0.187731340527534	0.0115158353000879	-0.135613560676575
-6.72317409515381	-6.61400079727173	-11.2439441680908	-0.187607303261757	0.0114927534013987	-0.135626524686813
-6.72900915145874	-6.61873483657837	-11.2406158447266	-0.187726989388466	0.0114081408828497	-0.135561794042587
-6.72511196136475	-6.61490345001221	-11.2400569915771	-0.187654167413712	0.0114729637280107	-0.135659903287888
-6.72916316986084	-6.61716938018799	-11.244119644165	-0.187584713101387	0.0113827539607883	-0.135674327611923
-6.72812747955322	-6.6149525642395	-11.2332258224487	-0.187655508518219	0.0113520240411162	-0.13569088280201
-6.72725486755371	-6.61471366882324	-11.2361001968384	-0.187586829066277	0.0112653104588389	-0.135691225528717
-6.7283673286438	-6.61294555664063	-11.2366504669189	-0.187586516141891	0.0112825287505984	-0.135778859257698
-6.73010206222534	-6.61484718322754	-11.2355365753174	-0.187625735998154	0.0111503209918737	-0.135797664523125
-6.72915887832642	-6.61057949066162	-11.2349452972412	-0.187551856040955	0.0111747588962317	-0.135890364646912
-6.73574829101563	-6.61658382415771	-11.2331562042236	-0.187627270817757	0.0111847696825862	-0.135868281126022
-6.73354053497314	-6.61619281768799	-11.2348966598511	-0.187639206647873	0.0111522627994418	-0.136036679148674
-6.73365497589111	-6.61401176452637	-11.2464599609375	-0.187498196959496	0.0110205607488751	-0.136069029569626
-6.73937129974365	-6.61392307281494	-11.2318935394287	-0.187553912401199	0.0110300872474909	-0.136156260967255
-6.7400689125061	-6.61688947677612	-11.2359075546265	-0.187609076499939	0.0109600396826863	-0.136192351579666
-6.74029874801636	-6.61455583572388	-11.2359962463379	-0.187493294477463	0.0109423836693168	-0.136321648955345
-6.74460887908936	-6.61545896530151	-11.2365007400513	-0.18754817545414	0.0108320703729987	-0.136464908719063
-6.74362230300903	-6.61091375350952	-11.2242050170898	-0.187646880745888	0.0108656203374267	-0.136553183197975
-6.74792861938477	-6.61661815643311	-11.2347021102905	-0.187538295984268	0.0107804499566555	-0.136604323983192
-6.75064849853516	-6.61365270614624	-11.2339525222778	-0.187606975436211	0.0107716424390674	-0.136723473668098
-6.74754524230957	-6.61311006546021	-11.2340669631958	-0.187498793005943	0.010667079128325	-0.136853814125061
-6.7524881362915	-6.61166906356812	-11.2287912368774	-0.187535628676414	0.0107063194736838	-0.136978313326836
-6.75634860992432	-6.61248636245728	-11.22434425354	-0.187568664550781	0.0105917062610388	-0.137075379490852
-6.75515079498291	-6.61209630966187	-11.2380361557007	-0.187531009316444	0.0105823334306479	-0.137199178338051
-6.75880193710327	-6.61051082611084	-11.2390031814575	-0.187397912144661	0.0103467898443341	-0.13735143840313
-6.76520204544067	-6.60765790939331	-11.2354736328125	-0.187502011656761	0.0104032400995493	-0.137376442551613
-6.76269435882568	-6.61389017105103	-11.2386436462402	-0.187440767884254	0.0104224737733603	-0.137536868453026
-6.77271890640259	-6.61103200912476	-11.2488851547241	-0.187478020787239	0.0103395711630583	-0.13759708404541
-6.77218055725098	-6.61044073104858	-11.2403964996338	-0.187463194131851	0.0102004706859589	-0.137779131531715
-6.77450037002563	-6.60813093185425	-11.2419738769531	-0.187319353222847	0.0102132214233279	-0.13790987432003
-6.77972173690796	-6.61047792434692	-11.2373294830322	-0.187445789575577	0.0101825837045908	-0.137961193919182
-6.77920722961426	-6.60881948471069	-11.2442750930786	-0.18740676343441	0.0100750662386417	-0.138139992952347
-6.78191947937012	-6.60524892807007	-11.2378530502319	-0.187356114387512	0.010042205452919	-0.138248607516289
-6.78520441055298	-6.60482215881348	-11.239465713501	-0.187395721673965	0.0100214183330536	-0.138394191861153
-6.78666353225708	-6.60701322555542	-11.2321662902832	-0.187421977519989	0.00993723887950182	-0.138426601886749
-6.78720045089722	-6.60051202774048	-11.2394170761108	-0.187329784035683	0.00998952798545361	-0.138608083128929
-6.79126071929932	-6.6034255027771	-11.239935874939	-0.187434390187263	0.00983723811805248	-0.138645812869072
-6.79065799713135	-6.59424877166748	-11.2377004623413	-0.187397643923759	0.00985249876976013	-0.138751417398453
-6.7911229133606	-6.59789705276489	-11.2418384552002	-0.18737481534481	0.00980419106781483	-0.138842731714249
-6.79838180541992	-6.59641790390015	-11.2451753616333	-0.18753781914711	0.00980505812913179	-0.138945728540421
-6.79255962371826	-6.59283971786499	-11.2468500137329	-0.187497213482857	0.00974733848124743	-0.139107897877693
-6.79804515838623	-6.59171342849731	-11.2512521743774	-0.187439680099487	0.00966809596866369	-0.139199212193489
-6.7980523109436	-6.59018325805664	-11.2474308013916	-0.187529936432838	0.00973185431212187	-0.139272645115852
-6.79677391052246	-6.58812427520752	-11.2591695785522	-0.187516376376152	0.00969718303531408	-0.139362394809723
-6.7952618598938	-6.58601236343384	-11.2518939971924	-0.187567487359047	0.00966970715671778	-0.139516353607178
-6.79651594161987	-6.57967281341553	-11.2578229904175	-0.187611177563667	0.00957329850643873	-0.139578923583031
-6.79174327850342	-6.57995176315308	-11.2532691955566	-0.187652260065079	0.00957292784005404	-0.13968126475811
-6.79497957229614	-6.57519435882568	-11.2689752578735	-0.187720090150833	0.00963267683982849	-0.139774888753891
-6.79635143280029	-6.57590198516846	-11.2608547210693	-0.187781989574432	0.00963874999433756	-0.139850467443466
-6.78989219665527	-6.56640434265137	-11.2783737182617	-0.187772423028946	0.00955080054700375	-0.139948040246964
-6.79590892791748	-6.5686731338501	-11.2707424163818	-0.187877267599106	0.0095743527635932	-0.140007808804512
-6.79272985458374	-6.56477737426758	-11.2742967605591	-0.187949031591415	0.00954005587846041	-0.140066757798195
-6.79101705551147	-6.5606369972229	-11.2845544815063	-0.187991410493851	0.00949027109891176	-0.140172764658928
-6.79426336288452	-6.55514049530029	-11.2772045135498	-0.188037514686584	0.0095587931573391	-0.14028200507164
-6.79227447509766	-6.55542182922363	-11.2884082794189	-0.188271746039391	0.00956033822149038	-0.140317261219025
-6.78925323486328	-6.54661130905151	-11.2884826660156	-0.188289538025856	0.00954450666904449	-0.14039933681488
-6.79485321044922	-6.5491795539856	-11.2915935516357	-0.188301429152489	0.00958670303225517	-0.140433415770531
-6.79247283935547	-6.54397773742676	-11.2945804595947	-0.188503295183182	0.00962174031883478	-0.140470698475838
-6.79250335693359	-6.53528738021851	-11.2993640899658	-0.188467890024185	0.00954747479408979	-0.140546321868896
-6.78834056854248	-6.53461074829102	-11.3008470535278	-0.188475608825684	0.0096378643065691	-0.140497073531151
-6.79006862640381	-6.53458690643311	-11.3010807037354	-0.188678413629532	0.00957144983112812	-0.14048969745636
-6.78452301025391	-6.52425384521484	-11.3080263137817	-0.188674092292786	0.00963721238076687	-0.140539705753326
-6.78180122375488	-6.52428388595581	-11.3145055770874	-0.188684195280075	0.00957485940307379	-0.14055734872818
-6.78036212921143	-6.51947975158691	-11.30726146698	-0.188827231526375	0.00963401515036821	-0.140604421496391
-6.77946138381958	-6.51114797592163	-11.3156461715698	-0.188851296901703	0.00959535129368305	-0.140520200133324
-6.77044916152954	-6.51010704040527	-11.3217878341675	-0.188852772116661	0.00959439482539892	-0.140527963638306
-6.77481412887573	-6.50580072402954	-11.3310852050781	-0.188963815569878	0.00956270657479763	-0.140494272112846
-6.7674560546875	-6.49732875823975	-11.32776927948	-0.188920989632607	0.0095334630459547	-0.14051641523838
-6.76946830749512	-6.49583053588867	-11.3401937484741	-0.188994020223618	0.00962394289672375	-0.140422537922859
-6.76965713500977	-6.4925651550293	-11.3353290557861	-0.189134865999222	0.00955767463892698	-0.140510872006416
-6.7634654045105	-6.48716020584106	-11.3536386489868	-0.189094841480255	0.00951668620109558	-0.140431389212608
-6.76577711105347	-6.48034000396729	-11.3491268157959	-0.189218774437904	0.00958035793155432	-0.140439704060555
-6.762375831604	-6.48067617416382	-11.345739364624	-0.189278587698936	0.00949689466506243	-0.140293762087822
-6.76040267944336	-6.47124242782593	-11.3610143661499	-0.189295992255211	0.00956215336918831	-0.140398353338242
-6.76154375076294	-6.47184562683105	-11.3584766387939	-0.189404115080833	0.00943511351943016	-0.140328943729401
-6.75978469848633	-6.46335411071777	-11.3593463897705	-0.189462408423424	0.00952594727277756	-0.140254005789757
-6.76083135604858	-6.46612739562988	-11.3629112243652	-0.189489394426346	0.00953931920230389	-0.140267595648766
-6.76353168487549	-6.45865297317505	-11.3674192428589	-0.189572185277939	0.00953174754977226	-0.140259489417076
-6.76098537445068	-6.45687532424927	-11.3676824569702	-0.189622133970261	0.00957904569804668	-0.140286907553673
-6.76831579208374	-6.45796346664429	-11.3692598342896	-0.189797580242157	0.00952763203531504	-0.140218526124954
-6.76690530776978	-6.45297861099243	-11.3817911148071	-0.189847156405449	0.0095088267698884	-0.140261739492416
-6.77276515960693	-6.45613765716553	-11.386531829834	-0.189949527382851	0.00942112039774656	-0.1402847468853
-6.78039216995239	-6.4557056427002	-11.3881883621216	-0.190188571810722	0.00952268112450838	-0.140326738357544
-6.78518342971802	-6.45834541320801	-11.3944864273071	-0.19020026922226	0.00947750359773636	-0.140322223305702
-6.79239845275879	-6.45942401885986	-11.4019594192505	-0.190367624163628	0.00949164666235447	-0.140351668000221
-6.79753875732422	-6.45916271209717	-11.4013690948486	-0.190499976277351	0.00935590360313654	-0.140345990657806
-6.80272531509399	-6.45903635025024	-11.4070405960083	-0.190543174743652	0.00943376682698727	-0.140357851982117
-6.81554174423218	-6.4632248878479	-11.3988466262817	-0.190730631351471	0.00943945441395044	-0.140295937657356
-6.81644821166992	-6.46342277526855	-11.4068670272827	-0.190889611840248	0.0094034131616354	-0.140324577689171
-6.8225212097168	-6.45971393585205	-11.406699180603	-0.190850719809532	0.00931371934711933	-0.140336886048317
-6.8357629776001	-6.4627833366394	-11.4041633605957	-0.191019982099533	0.009327732026577	-0.140328615903854
-6.83853149414063	-6.46733665466309	-11.4100637435913	-0.191164314746857	0.00924046710133553	-0.140266820788383
-6.84610033035278	-6.4660062789917	-11.4222354888916	-0.191211596131325	0.00921654421836138	-0.140341803431511
-6.85850620269775	-6.46916246414185	-11.4196481704712	-0.191301628947258	0.00908371154218912	-0.140378728508949
-6.86208057403564	-6.46727705001831	-11.4179992675781	-0.191455513238907	0.00921935774385929	-0.140396356582642
-6.87005710601807	-6.4685115814209	-11.4221849441528	-0.19142110645771	0.00912516191601753	-0.140390112996101
-6.87618064880371	-6.46963739395142	-11.422966003418	-0.191628664731979	0.00912570208311081	-0.140385791659355
-6.87721633911133	-6.46776103973389	-11.4239015579224	-0.191604793071747	0.00898831523954868	-0.140397772192955
-6.88147735595703	-6.4637713432312	-11.4203758239746	-0.191691055893898	0.0090329572558403	-0.140373587608337
-6.88909435272217	-6.46754503250122	-11.4101104736328	-0.191831707954407	0.00892680231481791	-0.140252828598022
-6.88500022888184	-6.46233177185059	-11.4224128723145	-0.191924095153809	0.00893223192542791	-0.140283718705177
-6.88711643218994	-6.46347093582153	-11.4178838729858	-0.191919311881065	0.00881363451480865	-0.140274420380592
-6.89019441604614	-6.45667791366577	-11.4211301803589	-0.19200125336647	0.0087566738948226	-0.140118792653084
-6.89012384414673	-6.45846128463745	-11.4203310012817	-0.192061737179756	0.00867017637938261	-0.14004735648632
-6.88792943954468	-6.4611349105835	-11.4206762313843	-0.19205205142498	0.00861307326704264	-0.139979556202888
-6.88886117935181	-6.46126317977905	-11.4286222457886	-0.192164182662964	0.00856188032776117	-0.13991467654705
-6.88432693481445	-6.45559787750244	-11.4280023574829	-0.192088827490807	0.00846311450004578	-0.13990730047226
-6.8870644569397	-6.45682621002197	-11.4334354400635	-0.192165657877922	0.00840055290609598	-0.13972370326519
-6.88411378860474	-6.45634746551514	-11.4266586303711	-0.192332237958908	0.00843188725411892	-0.139687672257423
-6.88331937789917	-6.45505094528198	-11.4337329864502	-0.192278161644936	0.00829704944044352	-0.139614835381508
-6.88417911529541	-6.45379686355591	-11.4295272827148	-0.192362189292908	0.00831206701695919	-0.139556333422661
-6.88287258148193	-6.45746946334839	-11.4304895401001	-0.192499130964279	0.00810702331364155	-0.139400392770767
-6.8816123008728	-6.45326089859009	-11.4373712539673	-0.192553743720055	0.0082182539626956	-0.139408901333809
-6.88629865646362	-6.4560980796814	-11.435884475708	-0.192638918757439	0.00807017087936401	-0.139375373721123
-6.88288927078247	-6.45380353927612	-11.4319686889648	-0.192764773964882	0.00803896505385637	-0.139336183667183
-6.88679504394531	-6.45929098129272	-11.4359397888184	-0.192826151847839	0.00807620398700237	-0.139258235692978
-6.88851404190063	-6.45953464508057	-11.440242767334	-0.192968726158142	0.00796029530465603	-0.139209762215614
-6.88695335388184	-6.45829725265503	-11.4349565505981	-0.19300901889801	0.00798457395285368	-0.139255285263062
-6.89148759841919	-6.45645523071289	-11.4347496032715	-0.193123877048492	0.00791052356362343	-0.139183685183525
-6.88837718963623	-6.45749998092651	-11.4229898452759	-0.193273678421974	0.00787148252129555	-0.139095425605774
-6.88896989822388	-6.457603931427	-11.4327802658081	-0.193151816725731	0.00782947614789009	-0.139144226908684
-6.88890981674194	-6.45267581939697	-11.422191619873	-0.1933563798666	0.00777914049103856	-0.139122843742371
-6.88899707794189	-6.45668125152588	-11.4266490936279	-0.193316772580147	0.00773679232224822	-0.139118641614914
-6.89096117019653	-6.45806932449341	-11.4291114807129	-0.193429708480835	0.00766187533736229	-0.139142200350761
-6.89073801040649	-6.45994901657104	-11.4299039840698	-0.193506821990013	0.00760305440053344	-0.139159888029099
-6.88892316818237	-6.45513582229614	-11.4338483810425	-0.193371653556824	0.00756424712017179	-0.139219984412193
-6.8917236328125	-6.46076726913452	-11.4274444580078	-0.193526029586792	0.00749762682244182	-0.139266133308411
-6.88891553878784	-6.46216535568237	-11.4360828399658	-0.193504095077515	0.00744241615757346	-0.139296352863312
-6.88960409164429	-6.46035385131836	-11.4387073516846	-0.193462833762169	0.00738304713740945	-0.139287039637566
-6.89289903640747	-6.46292543411255	-11.4301023483276	-0.193548768758774	0.00731522357091308	-0.139370799064636
-6.89165067672729	-6.46323394775391	-11.4297952651978	-0.19354684650898	0.0072486880235374	-0.139276325702667
-6.88885164260864	-6.46307849884033	-11.4351263046265	-0.193584457039833	0.00721054384484887	-0.139420360326767
-6.89037179946899	-6.46532964706421	-11.4334526062012	-0.193546816706657	0.00711645418778062	-0.13945946097374
-6.88969993591309	-6.46098756790161	-11.4348230361938	-0.193578153848648	0.00708220945671201	-0.13947594165802
-6.89131259918213	-6.46967697143555	-11.4296493530273	-0.193450734019279	0.00701916543766856	-0.139488980174065
-6.89598274230957	-6.46839284896851	-11.4333963394165	-0.193636536598206	0.00694551924243569	-0.139556124806404
-6.89356565475464	-6.47002840042114	-11.4393072128296	-0.193518131971359	0.00689710257574916	-0.139571487903595
-6.90086030960083	-6.47166919708252	-11.4340763092041	-0.19353848695755	0.00679771834984422	-0.13959789276123
-6.8997163772583	-6.4720516204834	-11.4263076782227	-0.193495646119118	0.00674842391163111	-0.139671146869659
-6.90081644058228	-6.47619342803955	-11.4411506652832	-0.193395420908928	0.00668876897543669	-0.139729276299477
-6.9070463180542	-6.47633028030396	-11.4294118881226	-0.193408325314522	0.00655762478709221	-0.139811843633652
-6.91032600402832	-6.4817066192627	-11.4269609451294	-0.19342052936554	0.00648003350943327	-0.139841839671135
-6.91337728500366	-6.48405981063843	-11.4328556060791	-0.193360149860382	0.00655638426542282	-0.139973804354668
-6.92148399353027	-6.48716402053833	-11.4298334121704	-0.193379744887352	0.0064896778203547	-0.140089213848114
-6.92011022567749	-6.48691129684448	-11.4267416000366	-0.193327471613884	0.00635358272120357	-0.140278503298759
-6.92852973937988	-6.49201822280884	-11.4246397018433	-0.193324267864227	0.00636432180181146	-0.140302777290344
-6.93183422088623	-6.49688482284546	-11.414849281311	-0.193344295024872	0.00634556356817484	-0.140458837151527
-6.93229198455811	-6.49678897857666	-11.4255380630493	-0.193223670125008	0.00618608854711056	-0.140520185232162
-6.93749570846558	-6.5003719329834	-11.4144115447998	-0.193316146731377	0.00628406833857298	-0.140704870223999
-6.94309520721436	-6.50076723098755	-11.4105377197266	-0.193256705999374	0.00614236295223236	-0.140692800283432
-6.94395971298218	-6.50146389007568	-11.4142761230469	-0.193230897188187	0.00623556599020958	-0.14078962802887
-6.94577741622925	-6.5071849822998	-11.4171457290649	-0.193147778511047	0.00607320154085755	-0.140878945589066
-6.94786596298218	-6.5055890083313	-11.4091539382935	-0.193250387907028	0.00598503788933158	-0.140877082943916
-6.95257616043091	-6.50561285018921	-11.4075593948364	-0.193157389760017	0.00598030956462026	-0.14095801115036
-6.95412445068359	-6.50731801986694	-11.4045877456665	-0.193166241049767	0.00594981573522091	-0.141020625829697
-6.96330404281616	-6.50992250442505	-11.3987379074097	-0.193176254630089	0.00587569735944271	-0.141095176339149
-6.9615216255188	-6.50925302505493	-11.4058284759521	-0.193134561181068	0.00587458442896605	-0.141232222318649
-6.97137594223022	-6.51294994354248	-11.4019584655762	-0.193156525492668	0.00577212637290359	-0.141378030180931
-6.97526931762695	-6.51215219497681	-11.3972625732422	-0.193240106105804	0.0058381618000567	-0.141485661268234
-6.97937870025635	-6.51510286331177	-11.4066944122314	-0.193043991923332	0.00575888203456998	-0.141612306237221
-6.98573017120361	-6.51999855041504	-11.4024257659912	-0.193173408508301	0.00579750537872314	-0.141853645443916
-6.99007701873779	-6.51696395874023	-11.3994112014771	-0.193127334117889	0.00567846372723579	-0.141966179013252
-6.99583578109741	-6.52043294906616	-11.4001874923706	-0.193045035004616	0.00579476309940219	-0.142144933342934
-7.000657081604	-6.52528476715088	-11.3988447189331	-0.193179458379745	0.00570805417373776	-0.142298460006714
-7.00049591064453	-6.52267837524414	-11.3986129760742	-0.193114727735519	0.0056650280021131	-0.142537087202072
-7.00762224197388	-6.52390718460083	-11.4078969955444	-0.193041995167732	0.00560676772147417	-0.142641752958298
-7.01286935806274	-6.5272216796875	-11.3897523880005	-0.19311212003231	0.00572991883382201	-0.142845183610916
-7.0155234336853	-6.52460384368896	-11.3961906433105	-0.193102836608887	0.00562436459586024	-0.143001839518547
-7.01918983459473	-6.5277042388916	-11.3984632492065	-0.193051770329475	0.00560302566736937	-0.143154010176659
-7.02098751068115	-6.52933979034424	-11.3999080657959	-0.193115875124931	0.00556961353868246	-0.143364802002907
-7.02758550643921	-6.52996063232422	-11.3961496353149	-0.193086102604866	0.00549991056323051	-0.143490016460419
-7.02914953231812	-6.52919387817383	-11.3915538787842	-0.193125113844872	0.0055354512296617	-0.143616870045662
-7.03389596939087	-6.53246355056763	-11.3914003372192	-0.193050473928452	0.00546560995280743	-0.14387284219265
-7.03967666625977	-6.53523302078247	-11.3907051086426	-0.193146333098412	0.00549357291311026	-0.144003123044968
-7.04539203643799	-6.53577518463135	-11.3915319442749	-0.193153843283653	0.00544976955279708	-0.144219294190407
-7.04574251174927	-6.5357666015625	-11.3898553848267	-0.193097367882729	0.00551514932885766	-0.144391804933548
-7.05407238006592	-6.53522539138794	-11.3891229629517	-0.193057835102081	0.0054879249073565	-0.144544377923012
-7.05521821975708	-6.5365686416626	-11.3869886398315	-0.193214952945709	0.00547686591744423	-0.144686594605446
-7.05543231964111	-6.5357608795166	-11.3874988555908	-0.193144977092743	0.00552883930504322	-0.144873440265656
-7.06142902374268	-6.54009294509888	-11.3825874328613	-0.193157374858856	0.00548586063086987	-0.14500992000103
-7.06481695175171	-6.5426459312439	-11.3795042037964	-0.193196430802345	0.00558582181110978	-0.145226240158081
-7.06545257568359	-6.53914785385132	-11.3801078796387	-0.193213358521461	0.00547032197937369	-0.145318105816841
-7.06478786468506	-6.53938293457031	-11.3720226287842	-0.193146616220474	0.00553985964506865	-0.145485669374466
-7.06945848464966	-6.54134464263916	-11.3733348846436	-0.193217068910599	0.00553452782332897	-0.145634576678276
-7.0698184967041	-6.5412859916687	-11.3649215698242	-0.193187803030014	0.00550314271822572	-0.14589935541153
-7.07290601730347	-6.54059457778931	-11.3666076660156	-0.193098708987236	0.00559302372857928	-0.146025285124779
-7.0738730430603	-6.54345655441284	-11.3560876846313	-0.193115770816803	0.00562960794195533	-0.146234825253487
-7.07720136642456	-6.53914213180542	-11.343222618103	-0.193045392632484	0.00559496320784092	-0.146305993199348
-7.07346725463867	-6.54148435592651	-11.347469329834	-0.193027779459953	0.00567344669252634	-0.146441668272018
-7.07581853866577	-6.54197692871094	-11.3533754348755	-0.19295147061348	0.00564606254920363	-0.146692276000977
-7.08020877838135	-6.54507064819336	-11.337043762207	-0.192988693714142	0.0056823487393558	-0.14675860106945
-7.07866144180298	-6.54304170608521	-11.3332166671753	-0.192958518862724	0.00575565965846181	-0.146892711520195
-7.07847690582275	-6.54260683059692	-11.3363513946533	-0.192804351449013	0.00569928856566548	-0.147051692008972
-7.08092498779297	-6.54657649993896	-11.3297443389893	-0.192847982048988	0.00578623358160257	-0.147197693586349
-7.0850248336792	-6.54723882675171	-11.3328504562378	-0.192846298217773	0.0056424206122756	-0.147317945957184
-7.08018732070923	-6.54651737213135	-11.3300008773804	-0.192782521247864	0.00571931060403585	-0.147510394454002
-7.08673620223999	-6.55011463165283	-11.325590133667	-0.192686602473259	0.00565278576686978	-0.147622555494308
-7.08654546737671	-6.54805755615234	-11.3271570205688	-0.192749992012978	0.0057600405998528	-0.147705301642418
-7.08590364456177	-6.54875802993774	-11.3188705444336	-0.192621231079102	0.0057885660789907	-0.147840619087219
-7.09151554107666	-6.54912710189819	-11.3154726028442	-0.192716091871262	0.00577004533261061	-0.147990062832832
-7.0905909538269	-6.55260610580444	-11.3163080215454	-0.192544132471085	0.00579518172889948	-0.148070350289345
-7.09113121032715	-6.55537033081055	-11.3056106567383	-0.192512288689613	0.00586641952395439	-0.14827336370945
-7.09952783584595	-6.55603837966919	-11.3130931854248	-0.192479804158211	0.00597674679011106	-0.148365467786789
-7.09526109695435	-6.55756139755249	-11.3054695129395	-0.192402258515358	0.00590737070888281	-0.148509323596954
-7.09586763381958	-6.55343055725098	-11.3151779174805	-0.192285597324371	0.0059292889200151	-0.148616254329681
-7.09941864013672	-6.5609245300293	-11.3022689819336	-0.192267671227455	0.00593115435913205	-0.148690760135651
-7.10035085678101	-6.56088399887085	-11.3062906265259	-0.192224517464638	0.00587106356397271	-0.148798242211342
-7.09974575042725	-6.56374168395996	-11.3094654083252	-0.192100495100021	0.00584882730618119	-0.148886859416962
-7.09969091415405	-6.55940628051758	-11.3004064559937	-0.19196492433548	0.00583059061318636	-0.149012967944145
-7.10314702987671	-6.56437158584595	-11.2961387634277	-0.19193297624588	0.00580396503210068	-0.149103790521622
-7.10222434997559	-6.5627646446228	-11.2923345565796	-0.191858157515526	0.00577028468251228	-0.149223402142525
-7.10544872283936	-6.56546831130981	-11.2967414855957	-0.191666394472122	0.00565969664603472	-0.149251461029053
-7.11172008514404	-6.57263278961182	-11.2980823516846	-0.191615223884583	0.00564379710704088	-0.149429574608803
-7.11451244354248	-6.57224130630493	-11.3015537261963	-0.191502198576927	0.00555017171427608	-0.149572864174843
-7.11193561553955	-6.57638788223267	-11.3038921356201	-0.191370338201523	0.00545547343790531	-0.149657621979713
-7.11933517456055	-6.57741737365723	-11.3072376251221	-0.191293731331825	0.00539953680709004	-0.14980049431324
-7.12756633758545	-6.5830249786377	-11.2966709136963	-0.191226050257683	0.0053406055085361	-0.149848282337189
-7.12712097167969	-6.58360576629639	-11.3007173538208	-0.191193461418152	0.00531415920704603	-0.149982810020447
-7.13171195983887	-6.58870887756348	-11.3066959381104	-0.190987095236778	0.00517625454813242	-0.150104209780693
-7.13363409042358	-6.59228944778442	-11.3068323135376	-0.190914332866669	0.00507871806621552	-0.150220930576324
-7.13908052444458	-6.59330749511719	-11.3047542572021	-0.190861970186234	0.00494715897366405	-0.15028940141201
-7.14098405838013	-6.59781789779663	-11.2989873886108	-0.190716072916985	0.00493700243532658	-0.150450333952904
-7.14896631240845	-6.59950923919678	-11.3108787536621	-0.190591141581535	0.00494460621848702	-0.150577247142792
-7.15258169174194	-6.60321044921875	-11.3087368011475	-0.190642952919006	0.00480968505144119	-0.150682061910629
-7.15547275543213	-6.60327291488647	-11.3170070648193	-0.190538734197617	0.00468775536864996	-0.150909140706062
-7.15641736984253	-6.60541105270386	-11.3140964508057	-0.190415546298027	0.00463023968040943	-0.150924310088158
-7.1610746383667	-6.60974025726318	-11.3071870803833	-0.190413758158684	0.00456899031996727	-0.151145786046982
-7.16872692108154	-6.60667562484741	-11.3076572418213	-0.190359950065613	0.00453976215794683	-0.151179626584053
-7.16587686538696	-6.61090755462646	-11.3030700683594	-0.190311223268509	0.00446461141109467	-0.151259899139404
-7.16608095169067	-6.60966300964355	-11.3116550445557	-0.190323621034622	0.0044529833830893	-0.151443794369698
-7.17150449752808	-6.60854959487915	-11.3026885986328	-0.190262541174889	0.00434123305603862	-0.151444599032402
-7.16855430603027	-6.60671758651733	-11.3003978729248	-0.190266996622086	0.00431129662320018	-0.15160658955574
-7.16773748397827	-6.61058950424194	-11.3011722564697	-0.190138220787048	0.00416135229170322	-0.151647493243217
-7.16897344589233	-6.61006736755371	-11.2933330535889	-0.190144464373589	0.00414798455312848	-0.151717633008957
-7.17079830169678	-6.60705900192261	-11.2941694259644	-0.190126642584801	0.00398954842239618	-0.151815012097359
-7.16754245758057	-6.60476684570313	-11.2959575653076	-0.19005224108696	0.00397600419819355	-0.151925832033157
-7.17042875289917	-6.60548877716064	-11.2956228256226	-0.1899653673172	0.00381044973619282	-0.151957169175148
-7.16836309432983	-6.60604572296143	-11.2872095108032	-0.189963519573212	0.00374097493477166	-0.15204718708992
-7.16671848297119	-6.60552787780762	-11.298659324646	-0.189857557415962	0.00361551204696298	-0.15218922495842
-7.16414356231689	-6.60747480392456	-11.2973594665527	-0.18976154923439	0.00341083318926394	-0.152250126004219
-7.16965436935425	-6.60418367385864	-11.300422668457	-0.189768224954605	0.0033288246486336	-0.152311474084854
-7.16694736480713	-6.60785722732544	-11.2965393066406	-0.189672604203224	0.00311777601018548	-0.152382850646973
-7.16927099227905	-6.60581588745117	-11.3027591705322	-0.189508259296417	0.00311908731237054	-0.152449414134026
-7.17209959030151	-6.61107969284058	-11.3011655807495	-0.189565271139145	0.00295463833026588	-0.152493193745613
-7.16889333724976	-6.60780763626099	-11.3054456710815	-0.189454227685928	0.00280051748268306	-0.152655929327011
-7.17264080047607	-6.61082315444946	-11.3013858795166	-0.189374357461929	0.00275815511122346	-0.152682304382324
-7.17824935913086	-6.61488485336304	-11.2939443588257	-0.189451918005943	0.00271981745027006	-0.15271557867527
-7.17575311660767	-6.61629056930542	-11.2951068878174	-0.189338192343712	0.0025262541603297	-0.152846798300743
-7.17645311355591	-6.61689567565918	-11.2989168167114	-0.189275190234184	0.00257545616477728	-0.152963578701019
-7.1821460723877	-6.62259149551392	-11.2939338684082	-0.189232304692268	0.00237431307323277	-0.152998730540276
-7.18212795257568	-6.61969995498657	-11.2898530960083	-0.189216271042824	0.00225053750909865	-0.153087645769119
-7.18335580825806	-6.61985015869141	-11.2956886291504	-0.18914583325386	0.00218801014125347	-0.153092727065086
-7.18284702301025	-6.62223291397095	-11.2962102890015	-0.189122185111046	0.00208567292429507	-0.153163969516754
-7.18477487564087	-6.61767053604126	-11.2970952987671	-0.189080193638802	0.00188041885849088	-0.153256297111511
-7.18247509002686	-6.61809587478638	-11.2970943450928	-0.188921675086021	0.00181205139961094	-0.153288125991821
-7.1842737197876	-6.61795425415039	-11.2911643981934	-0.188907101750374	0.00166109343990684	-0.153322339057922
-7.18723201751709	-6.62015056610107	-11.2847156524658	-0.18889544904232	0.00151533307507634	-0.153332486748695
-7.1847505569458	-6.61695241928101	-11.2937660217285	-0.188777968287468	0.00141595071181655	-0.153386354446411
-7.18476915359497	-6.62211179733276	-11.2922821044922	-0.188603475689888	0.00114147132262588	-0.153481423854828
-7.1882176399231	-6.61918640136719	-11.2948150634766	-0.188660949468613	0.00100143603049219	-0.153470665216446
-7.18857145309448	-6.62219381332397	-11.2951335906982	-0.188541695475578	0.000804934126790613	-0.153489470481873
-7.18789577484131	-6.62152481079102	-11.2962694168091	-0.188342079520226	0.000621207582298666	-0.153532177209854
-7.18702554702759	-6.62778234481812	-11.3106107711792	-0.188286751508713	0.000445761252194643	-0.153553262352943
-7.18873453140259	-6.62408685684204	-11.3068809509277	-0.188120469450951	0.000107345636934042	-0.15362437069416
-7.18452644348145	-6.62377309799194	-11.324670791626	-0.187902078032494	-0.000100364559330046	-0.153589770197868
-7.19026470184326	-6.62818145751953	-11.3129205703735	-0.187778621912003	-0.000351943599525839	-0.153606563806534
-7.19088745117188	-6.63003969192505	-11.3309621810913	-0.187648743391037	-0.000606321555096656	-0.153569594025612
-7.18714666366577	-6.6351261138916	-11.3308839797974	-0.187521725893021	-0.000765921198762953	-0.153597757220268
-7.19312238693237	-6.63574743270874	-11.3419618606567	-0.187364742159843	-0.00106519414111972	-0.153654381632805
-7.19507741928101	-6.63959407806396	-11.3408288955688	-0.187236487865448	-0.00125102407764643	-0.153563991189003
-7.19410943984985	-6.64028358459473	-11.3487138748169	-0.187010809779167	-0.00150270923040807	-0.153688535094261
-7.19861841201782	-6.64854431152344	-11.347749710083	-0.186942636966705	-0.00169166526757181	-0.153693646192551
-7.20209312438965	-6.64950513839722	-11.3506546020508	-0.186872228980064	-0.0018697245977819	-0.15377002954483
-7.20354700088501	-6.65162372589111	-11.3595094680786	-0.186610281467438	-0.00210063857957721	-0.153838649392128
-7.20665597915649	-6.65466928482056	-11.3595418930054	-0.186486572027206	-0.00231053470633924	-0.153826236724854
-7.21476793289185	-6.66400909423828	-11.3599185943604	-0.186472117900848	-0.00239018397405744	-0.153814181685448
-7.21243906021118	-6.66401386260986	-11.3567419052124	-0.186343640089035	-0.00264096865430474	-0.153861239552498
-7.21790885925293	-6.66649532318115	-11.3696870803833	-0.186207801103592	-0.00273938430473208	-0.153935223817825
-7.22266864776611	-6.6701807975769	-11.3640108108521	-0.186038449406624	-0.00295257242396474	-0.153971791267395
-7.22739458084106	-6.67210626602173	-11.3740558624268	-0.185984417796135	-0.00311820628121495	-0.153982117772102
-7.23161363601685	-6.68035221099854	-11.3799362182617	-0.185836985707283	-0.00325061217881739	-0.153936341404915
-7.23390579223633	-6.68268823623657	-11.3781747817993	-0.185723319649696	-0.00338320853188634	-0.15402851998806
-7.24161005020142	-6.68514490127563	-11.3880386352539	-0.185552090406418	-0.00351214059628546	-0.154030591249466
-7.24308919906616	-6.69240140914917	-11.3891716003418	-0.185617059469223	-0.00370624242350459	-0.154043465852737
-7.24385499954224	-6.6925482749939	-11.4054803848267	-0.185397028923035	-0.0038330985698849	-0.154093280434608
-7.252112865448	-6.69872665405273	-11.402440071106	-0.185270249843597	-0.00402158591896296	-0.154121875762939
-7.25238561630249	-6.7058744430542	-11.4013299942017	-0.185300350189209	-0.0040543470531702	-0.154208853840828
-7.25985145568848	-6.70293807983398	-11.4037742614746	-0.185108557343483	-0.00421741791069508	-0.154167801141739
-7.25986385345459	-6.71186590194702	-11.4093647003174	-0.185095518827438	-0.00426964275538921	-0.154127568006516
-7.26173639297485	-6.71017646789551	-11.423267364502	-0.184996172785759	-0.00441000424325466	-0.154203772544861
-7.26762008666992	-6.71487855911255	-11.4177770614624	-0.184969425201416	-0.00452692527323961	-0.154187425971031
-7.2659068107605	-6.71600246429443	-11.4182071685791	-0.184960812330246	-0.00455597415566444	-0.154175519943237
-7.26588726043701	-6.71806049346924	-11.4266138076782	-0.18481233716011	-0.00465312041342258	-0.154138639569283
-7.26909446716309	-6.71946144104004	-11.4343595504761	-0.184793561697006	-0.00476131588220596	-0.154198691248894
-7.26891803741455	-6.7238712310791	-11.4381046295166	-0.184810385107994	-0.00488680694252253	-0.154167667031288
-7.26827526092529	-6.72084856033325	-11.4418315887451	-0.184702381491661	-0.00487468577921391	-0.154117211699486
-7.27068471908569	-6.72403478622437	-11.4405193328857	-0.184687852859497	-0.00494557665660977	-0.154146790504456
-7.26800775527954	-6.72396755218506	-11.4475059509277	-0.184706255793571	-0.00495879538357258	-0.154067352414131
-7.2660117149353	-6.72675704956055	-11.4492139816284	-0.184657856822014	-0.00500078639015555	-0.154042080044746
-7.26522731781006	-6.72810888290405	-11.452672958374	-0.184641033411026	-0.0050339070148766	-0.154064446687698
-7.26755857467651	-6.72659301757813	-11.4521322250366	-0.184759914875031	-0.00501385563984513	-0.154064744710922
-7.2623233795166	-6.72540140151978	-11.4524641036987	-0.184694349765778	-0.00505188060924411	-0.154032245278358
-7.26385498046875	-6.72468376159668	-11.4590263366699	-0.184690341353416	-0.00492400722578168	-0.153998762369156
-7.26339960098267	-6.72789764404297	-11.4552049636841	-0.184799000620842	-0.00497222086414695	-0.153960198163986
-7.2563943862915	-6.72015571594238	-11.4583234786987	-0.184753969311714	-0.00499972933903337	-0.154008165001869
-7.25796842575073	-6.72374057769775	-11.4632635116577	-0.184736162424088	-0.00491668004542589	-0.153920322656631
-7.25616025924683	-6.72361469268799	-11.4529390335083	-0.18489308655262	-0.00482509797438979	-0.153975397348404
-7.25223541259766	-6.71974325180054	-11.4528341293335	-0.184858039021492	-0.00485625537112355	-0.153936460614204
-7.24677753448486	-6.71785593032837	-11.4533491134644	-0.184854328632355	-0.00471869576722384	-0.153936430811882
-7.2461724281311	-6.7189359664917	-11.4540605545044	-0.184860825538635	-0.0047336220741272	-0.15400318801403
-7.24086856842041	-6.71659326553345	-11.4481105804443	-0.185018226504326	-0.00464845076203346	-0.153892546892166
-7.2366828918457	-6.71316194534302	-11.4460163116455	-0.18504224717617	-0.00448168814182281	-0.153875067830086
-7.23486375808716	-6.71424102783203	-11.4422206878662	-0.184988260269165	-0.00446254014968872	-0.153880298137665
-7.23048400878906	-6.71011304855347	-11.4395036697388	-0.185059636831284	-0.00441597774624825	-0.153881266713142
-7.2218542098999	-6.70843887329102	-11.4398555755615	-0.185106679797173	-0.00439316546544433	-0.153907626867294
-7.21807146072388	-6.70553779602051	-11.4294281005859	-0.185100272297859	-0.00419923942536116	-0.153893813490868
-7.2189621925354	-6.70901393890381	-11.4283761978149	-0.185173720121384	-0.00416394602507353	-0.153851076960564
-7.21257352828979	-6.70417785644531	-11.4325828552246	-0.18517017364502	-0.00394616788253188	-0.153855621814728
-7.20438385009766	-6.70211839675903	-11.4353141784668	-0.185113847255707	-0.00393124250695109	-0.153830319643021
-7.20146560668945	-6.70080327987671	-11.4282350540161	-0.185203447937965	-0.00383634818717837	-0.153839856386185
-7.2005786895752	-6.69991731643677	-11.4226322174072	-0.185318902134895	-0.00375741370953619	-0.153876602649689
-7.19080686569214	-6.69870519638062	-11.4158372879028	-0.18523870408535	-0.00365990167483687	-0.153923153877258
-7.19085121154785	-6.69779062271118	-11.4168262481689	-0.185240849852562	-0.00347421574406326	-0.153873577713966
-7.18425750732422	-6.69668865203857	-11.4123697280884	-0.18537212908268	-0.00349866366013885	-0.153900608420372
-7.17971467971802	-6.68954563140869	-11.4109764099121	-0.185306489467621	-0.00334636820480227	-0.153981626033783
-7.17560434341431	-6.69268274307251	-11.4054365158081	-0.185404941439629	-0.00327603239566088	-0.153905689716339
-7.17228889465332	-6.6908860206604	-11.3995742797852	-0.185462757945061	-0.00310575263574719	-0.154010251164436
-7.16909551620483	-6.68658208847046	-11.3974771499634	-0.185517281293869	-0.00305771245621145	-0.153993189334869
-7.16309690475464	-6.68805980682373	-11.3908033370972	-0.185432136058807	-0.0029146820306778	-0.154047533869743
-7.1602635383606	-6.68386316299438	-11.3892784118652	-0.185451164841652	-0.00286017148755491	-0.154126539826393
-7.15941476821899	-6.68141603469849	-11.3783006668091	-0.185529768466949	-0.00284168729558587	-0.154087007045746
-7.15422201156616	-6.68062686920166	-11.3741111755371	-0.185572668910027	-0.00262793595902622	-0.154151007533073
-7.15265607833862	-6.67530298233032	-11.3710918426514	-0.185554265975952	-0.00258060963824391	-0.1542047560215
-7.14867639541626	-6.67704916000366	-11.365330696106	-0.185560673475266	-0.00245770975016057	-0.154219523072243
-7.14791250228882	-6.67728424072266	-11.3650541305542	-0.185718640685081	-0.00240508723072708	-0.154281347990036
-7.14397001266479	-6.67496490478516	-11.366886138916	-0.185733541846275	-0.00226433179341257	-0.154330849647522
-7.14188051223755	-6.67022180557251	-11.3688745498657	-0.185657799243927	-0.00220453622750938	-0.154418721795082
-7.13910245895386	-6.67104864120483	-11.3597230911255	-0.185703814029694	-0.0021979461889714	-0.154470756649971
-7.13817834854126	-6.66958951950073	-11.3536958694458	-0.185801386833191	-0.00204818649217486	-0.154499083757401
-7.13626289367676	-6.66857624053955	-11.3553056716919	-0.185736358165741	-0.00198451359756291	-0.154518976807594
-7.13361787796021	-6.66956853866577	-11.3507537841797	-0.185759544372559	-0.00193717377260327	-0.154650241136551
-7.13402986526489	-6.66605567932129	-11.3591995239258	-0.185771912336349	-0.00180969957727939	-0.154713928699493
-7.13174295425415	-6.66582345962524	-11.3581438064575	-0.185867160558701	-0.00173952744808048	-0.154771164059639
-7.12757396697998	-6.66356420516968	-11.3506469726563	-0.185866996645927	-0.00169726763851941	-0.154863551259041
-7.12912034988403	-6.66172504425049	-11.3562631607056	-0.185805037617683	-0.00160450313705951	-0.154868841171265
-7.12882947921753	-6.66466331481934	-11.349796295166	-0.185938611626625	-0.0015109566738829	-0.154972434043884
-7.1263222694397	-6.66211986541748	-11.3466110229492	-0.185893267393112	-0.0014846520498395	-0.155072227120399
-7.12462186813354	-6.66215944290161	-11.357177734375	-0.18593767285347	-0.00143855891656131	-0.155156537890434
-7.12044191360474	-6.66153764724731	-11.3550157546997	-0.185962036252022	-0.00136661797296256	-0.155282333493233
-7.12646961212158	-6.66051435470581	-11.3609771728516	-0.186021938920021	-0.00126550695858896	-0.155367016792297
-7.12210655212402	-6.65974855422974	-11.3610515594482	-0.186038762331009	-0.00119642040226609	-0.155388474464417
-7.11944437026978	-6.6586389541626	-11.3666200637817	-0.186004295945168	-0.00116892496589571	-0.155499517917633
-7.12169647216797	-6.65814399719238	-11.3625907897949	-0.186059325933456	-0.00114399881567806	-0.15558648109436
-7.1206579208374	-6.65551233291626	-11.3678913116455	-0.186287820339203	-0.00101107661612332	-0.155675306916237
-7.11806631088257	-6.65401840209961	-11.3681678771973	-0.186140641570091	-0.00106206675991416	-0.155739024281502
-7.1171178817749	-6.65052461624146	-11.3669414520264	-0.186172261834145	-0.000899975479114801	-0.155770927667618
-7.11842489242554	-6.6517505645752	-11.3676729202271	-0.186343431472778	-0.000885441200807691	-0.155822098255157
-7.11442565917969	-6.64852142333984	-11.3742294311523	-0.186277195811272	-0.000826961535494775	-0.155976787209511
-7.11457586288452	-6.6478271484375	-11.3719329833984	-0.18630188703537	-0.000744843971915543	-0.156042456626892
-7.11146640777588	-6.64972734451294	-11.3712959289551	-0.186402752995491	-0.000724801036994904	-0.156110718846321
-7.11360454559326	-6.64059019088745	-11.3713674545288	-0.186452925205231	-0.000663486134726554	-0.156106129288673
-7.10831117630005	-6.64484834671021	-11.370135307312	-0.186445936560631	-0.000595999881625175	-0.156152978539467
-7.1064624786377	-6.64170408248901	-11.3761854171753	-0.186469256877899	-0.000586370006203651	-0.156153962016106
-7.10909843444824	-6.64067268371582	-11.3806285858154	-0.186563834547997	-0.000511985155753791	-0.156205132603645
-7.10265970230103	-6.64048528671265	-11.3723068237305	-0.186529606580734	-0.00055501505266875	-0.156289905309677
-7.10115098953247	-6.63420581817627	-11.3856859207153	-0.186511307954788	-0.000498436333145946	-0.156271487474442
-7.10330820083618	-6.63888359069824	-11.3832035064697	-0.186559855937958	-0.00056546920677647	-0.156282141804695
-7.10169219970703	-6.63572454452515	-11.3840398788452	-0.186625838279724	-0.000521812704391778	-0.15625524520874
-7.099778175354	-6.63762664794922	-11.3952856063843	-0.186527267098427	-0.00053213257342577	-0.156288132071495
-7.10079145431519	-6.63324069976807	-11.3965015411377	-0.186496958136559	-0.000541416055057198	-0.156332910060883
-7.10219955444336	-6.63811445236206	-11.4003868103027	-0.186564564704895	-0.00064264249522239	-0.156303733587265
-7.09895086288452	-6.63445329666138	-11.4021911621094	-0.186571449041367	-0.000518205459229648	-0.156312599778175
-7.10344409942627	-6.63710594177246	-11.4108228683472	-0.186431154608727	-0.000566329748835415	-0.156356081366539
-7.10765266418457	-6.63775682449341	-11.4134569168091	-0.186558455228806	-0.000499401125125587	-0.156391650438309
-7.10617780685425	-6.63580226898193	-11.4151515960693	-0.186477333307266	-0.000658243545331061	-0.156426697969437
-7.1049747467041	-6.63737201690674	-11.4143228530884	-0.186422616243362	-0.000633600051514804	-0.156422644853592
-7.10931205749512	-6.64147853851318	-11.4149723052979	-0.186537235975266	-0.000681047211401165	-0.156434774398804
-7.11206388473511	-6.63936758041382	-11.4188995361328	-0.1865154504776	-0.000692408066242933	-0.156480595469475
-7.1120753288269	-6.63816690444946	-11.4298439025879	-0.186496734619141	-0.000661010621115565	-0.156482443213463
-7.11511993408203	-6.64084577560425	-11.4269418716431	-0.186442643404007	-0.000779069610871375	-0.156572744250298
-7.11794710159302	-6.63431119918823	-11.4279832839966	-0.186490625143051	-0.000784571631811559	-0.156522214412689
-7.11865997314453	-6.63981008529663	-11.4261522293091	-0.18643407523632	-0.000851055956445634	-0.156463280320168
-7.12030792236328	-6.64052820205688	-11.4304504394531	-0.186459004878998	-0.000840169959701598	-0.156526446342468
-7.12276744842529	-6.63716316223145	-11.4338684082031	-0.18644206225872	-0.00085852068150416	-0.156486913561821
-7.12429332733154	-6.63848066329956	-11.4299907684326	-0.186451569199562	-0.000886599766090512	-0.156503707170486
-7.12110948562622	-6.63438558578491	-11.4364652633667	-0.186359539628029	-0.0010412868577987	-0.156540662050247
-7.12617492675781	-6.63831186294556	-11.4366750717163	-0.186360284686089	-0.00099419173784554	-0.15648540854454
-7.12813520431519	-6.63803863525391	-11.4274272918701	-0.186403274536133	-0.00106393953319639	-0.15648390352726
-7.12707233428955	-6.63937282562256	-11.4347105026245	-0.18634919822216	-0.00112986518070102	-0.15645195543766
-7.12551593780518	-6.63737201690674	-11.4400100708008	-0.1863052546978	-0.00118736212607473	-0.156499966979027
-7.13091993331909	-6.63728523254395	-11.4472723007202	-0.186268463730812	-0.00122174259740859	-0.156517922878265
-7.13113975524902	-6.6384596824646	-11.4386224746704	-0.186228215694427	-0.00127091014292091	-0.156428441405296
-7.12976217269897	-6.63732194900513	-11.4395389556885	-0.186231657862663	-0.00130147614981979	-0.156444042921066
-7.13051891326904	-6.6380467414856	-11.4486808776855	-0.186050936579704	-0.00145807431545109	-0.156439557671547
-7.13039302825928	-6.64260196685791	-11.4483156204224	-0.186128303408623	-0.00138242577668279	-0.156446367502213
-7.13325881958008	-6.64298057556152	-11.453465461731	-0.186140418052673	-0.00151229498442262	-0.156484171748161
-7.12956094741821	-6.6428074836731	-11.4518613815308	-0.186080530285835	-0.00147954793646932	-0.156490713357925
-7.13443279266357	-6.63969278335571	-11.4610471725464	-0.185961812734604	-0.00161594280507416	-0.156387850642204
-7.13023090362549	-6.64156866073608	-11.4516181945801	-0.186019659042358	-0.00165123643819243	-0.156390115618706
-7.13164281845093	-6.64222145080566	-11.4590158462524	-0.185930296778679	-0.00177820830140263	-0.15643335878849
-7.1325478553772	-6.64537525177002	-11.4601154327393	-0.185791283845901	-0.00179567979648709	-0.156413897871971
-7.13559722900391	-6.64346933364868	-11.4639148712158	-0.185852974653244	-0.00175563292577863	-0.156427353620529
-7.13196849822998	-6.64087438583374	-11.454080581665	-0.185735896229744	-0.00190147513058037	-0.156426265835762
-7.1351432800293	-6.64504384994507	-11.4602165222168	-0.185635179281235	-0.00186816090717912	-0.156400889158249
-7.13849401473999	-6.65001821517944	-11.4608306884766	-0.185696929693222	-0.00188519840594381	-0.156355813145638
-7.13709497451782	-6.64864587783813	-11.4599933624268	-0.185653448104858	-0.0019865722861141	-0.156462088227272
-7.13765001296997	-6.65124988555908	-11.4651155471802	-0.185645669698715	-0.00204130774363875	-0.156480610370636
-7.13994836807251	-6.65409517288208	-11.4626169204712	-0.185600057244301	-0.00201037665829062	-0.156574413180351
-7.14767408370972	-6.65162038803101	-11.4595584869385	-0.185573667287827	-0.00202033878304064	-0.156554892659187
-7.14816236495972	-6.65413951873779	-11.4654951095581	-0.185628905892372	-0.00214854837395251	-0.156571343541145
-7.14557647705078	-6.65319347381592	-11.4726076126099	-0.185500487685204	-0.00213474035263062	-0.156654939055443
-7.15141248703003	-6.65798807144165	-11.4750871658325	-0.185487478971481	-0.00215496495366097	-0.156705722212791
-7.15280723571777	-6.65788316726685	-11.4722805023193	-0.185525625944138	-0.00220717862248421	-0.156718030571938
-7.15350675582886	-6.65606784820557	-11.4791707992554	-0.185514643788338	-0.00228999718092382	-0.156716376543045
-7.15253925323486	-6.6588339805603	-11.4868764877319	-0.185370326042175	-0.00237093889154494	-0.156636416912079
-7.15372133255005	-6.66253471374512	-11.4859390258789	-0.18546088039875	-0.00233019911684096	-0.156703814864159
-7.15568065643311	-6.66262531280518	-11.4951257705688	-0.185465037822723	-0.00250275991857052	-0.156694144010544
-7.1513786315918	-6.66139125823975	-11.4996576309204	-0.185405865311623	-0.00251288549043238	-0.156788349151611
-7.15808200836182	-6.66269540786743	-11.5043659210205	-0.185354754328728	-0.00257748644798994	-0.156838342547417
-7.15937948226929	-6.66613340377808	-11.4962778091431	-0.185495242476463	-0.00257080583833158	-0.156860500574112
-7.16044473648071	-6.66535902023315	-11.5082960128784	-0.185426115989685	-0.00257437396794558	-0.156843110918999
-7.15812969207764	-6.67168521881104	-11.5130968093872	-0.185382515192032	-0.00263945199549198	-0.15694135427475
-7.16574430465698	-6.66976928710938	-11.5160865783691	-0.185332328081131	-0.00260076811537147	-0.156966045498848
-7.16179656982422	-6.67114734649658	-11.518012046814	-0.185441672801971	-0.00270987302064896	-0.157000854611397
-7.16122961044312	-6.67099094390869	-11.5179252624512	-0.185356751084328	-0.00261524668894708	-0.157049298286438
-7.16721343994141	-6.6780481338501	-11.5257549285889	-0.185419797897339	-0.0025877570733428	-0.157022267580032
-7.1697416305542	-6.67865562438965	-11.5308885574341	-0.185476839542389	-0.00263538933359087	-0.157089605927467
-7.16696405410767	-6.67822885513306	-11.5381937026978	-0.18542505800724	-0.00258669396862388	-0.157219856977463
-7.17109107971191	-6.68062162399292	-11.5466785430908	-0.185445353388786	-0.00259599043056369	-0.15725389122963
-7.17079496383667	-6.6838812828064	-11.5544509887695	-0.185488700866699	-0.00255699688568711	-0.157388180494308
-7.17477655410767	-6.68885231018066	-11.5641813278198	-0.185482949018478	-0.00261455727741122	-0.157400473952293
-7.17153358459473	-6.69020795822144	-11.5675582885742	-0.185494139790535	-0.0024370236787945	-0.157551094889641
-7.17473316192627	-6.69661426544189	-11.5820808410645	-0.18550044298172	-0.0024602219928056	-0.157656520605087
-7.17792749404907	-6.69901418685913	-11.5958757400513	-0.185555651783943	-0.00247110798954964	-0.157843500375748
-7.18040323257446	-6.70446252822876	-11.6063442230225	-0.185631647706032	-0.00236539822071791	-0.158002719283104
-7.17445659637451	-6.70555019378662	-11.6180372238159	-0.185525462031364	-0.00234545394778252	-0.158164128661156
-7.17640209197998	-6.71209478378296	-11.6355228424072	-0.185603931546211	-0.00228898786008358	-0.158293560147285
-7.17669200897217	-6.71975564956665	-11.6451845169067	-0.185722172260284	-0.00226614600978792	-0.15834479033947
-7.17304563522339	-6.7195258140564	-11.6716041564941	-0.185696646571159	-0.00218396331183612	-0.158549845218658
-7.1711859703064	-6.72539091110229	-11.6875581741333	-0.185669988393784	-0.00208636536262929	-0.158703446388245
-7.16819858551025	-6.73164510726929	-11.6999635696411	-0.185659915208817	-0.00207494385540485	-0.158751145005226
-7.16774225234985	-6.72859764099121	-11.7152490615845	-0.185739010572433	-0.00199098419398069	-0.15884567797184
-7.16388559341431	-6.73792266845703	-11.7318906784058	-0.185774296522141	-0.00190927728544921	-0.158933728933334
-7.16502475738525	-6.74266767501831	-11.7563972473145	-0.185748741030693	-0.00186895381193608	-0.159093141555786
-7.16454029083252	-6.74784994125366	-11.7815313339233	-0.18576392531395	-0.00171199219767004	-0.159275516867638
-7.1637225151062	-6.75626659393311	-11.7944755554199	-0.185783907771111	-0.00171457114629447	-0.159483045339584
-7.15952634811401	-6.75514125823975	-11.8267288208008	-0.185652732849121	-0.00163199624512345	-0.159641787409782
-7.16189384460449	-6.76529502868652	-11.838812828064	-0.185699984431267	-0.00144760275725275	-0.159782260656357
-7.163733959198	-6.76566076278687	-11.8509950637817	-0.185743302106857	-0.00129160692449659	-0.160020127892494
-7.1632285118103	-6.76928949356079	-11.8697671890259	-0.185853600502014	-0.00109629065264016	-0.160124719142914
-7.16037130355835	-6.7820463180542	-11.8862619400024	-0.185880526900291	-0.000999020761810243	-0.160321891307831
-7.16169786453247	-6.78483200073242	-11.9093036651611	-0.185751393437386	-0.000838760228361934	-0.160600766539574
-7.16583299636841	-6.79334020614624	-11.9236822128296	-0.185774117708206	-0.00066896592034027	-0.16084036231041
-7.1635570526123	-6.8016619682312	-11.940821647644	-0.18580724298954	-0.00051494751824066	-0.160996288061142
-7.16402673721313	-6.80098295211792	-11.9613056182861	-0.185893401503563	-0.000416733848396689	-0.161191880702972
-7.16453981399536	-6.81100273132324	-11.9816570281982	-0.185861423611641	-0.000248690659645945	-0.161362573504448
-7.16689825057983	-6.81626796722412	-12.0001907348633	-0.185812413692474	-3.42757775797509E-05	-0.161566779017448
-7.17020654678345	-6.81769227981567	-12.021484375	-0.18586602807045	6.17783080087975E-05	-0.161764621734619
-7.16544914245605	-6.82468128204346	-12.0354585647583	-0.185905367136002	0.00023313210112974	-0.161914706230164
-7.16360569000244	-6.82328367233276	-12.0595588684082	-0.185825109481812	0.000463138363556936	-0.162134140729904
-7.1624002456665	-6.82931613922119	-12.0707893371582	-0.185815036296844	0.000628759327810258	-0.162307128310204
-7.15984630584717	-6.83203411102295	-12.0775423049927	-0.185858160257339	0.000856050348374993	-0.162475645542145
-7.1562328338623	-6.83269739151001	-12.0982828140259	-0.185980722308159	0.00102957268245518	-0.162544190883636
-7.15072631835938	-6.83487510681152	-12.1137161254883	-0.185887798666954	0.00127214402891695	-0.162678569555283
-7.14763498306274	-6.8409743309021	-12.1288070678711	-0.185930520296097	0.00139167567249388	-0.162867829203606
-7.14574575424194	-6.84319972991943	-12.1555995941162	-0.186009615659714	0.00161294208373874	-0.163004323840141
-7.14420509338379	-6.84709692001343	-12.1756353378296	-0.185978427529335	0.0017578883562237	-0.163152098655701
-7.13805866241455	-6.84985542297363	-12.194314956665	-0.185982882976532	0.00185719062574208	-0.163364112377167
-7.13347625732422	-6.85294246673584	-12.2165212631226	-0.186010897159576	0.0021353610791266	-0.163552328944206
-7.13018178939819	-6.85514116287231	-12.2338914871216	-0.185925632715225	0.00228084297850728	-0.163711622357368
-7.12350749969482	-6.85859537124634	-12.2494382858276	-0.185953423380852	0.00255958503112197	-0.163859382271767
-7.11813020706177	-6.86178493499756	-12.2608690261841	-0.185879737138748	0.00291287852451205	-0.164090216159821
-7.11353397369385	-6.86266708374023	-12.2734136581421	-0.185879811644554	0.00315489573404193	-0.164194464683533
-7.10909700393677	-6.86531114578247	-12.293342590332	-0.185910880565643	0.00345318322069943	-0.164272710680962
-7.09900379180908	-6.86484670639038	-12.3041276931763	-0.185945868492126	0.00363739137537777	-0.16444531083107
-7.09522914886475	-6.87002611160278	-12.319167137146	-0.185945332050323	0.00395653722807765	-0.164574027061462
-7.08603954315186	-6.87241840362549	-12.3348627090454	-0.186072781682014	0.004331658128649	-0.164709329605103
-7.08343172073364	-6.87222385406494	-12.3542928695679	-0.186105668544769	0.00453489506617188	-0.164868876338005
-7.07583808898926	-6.87465238571167	-12.3669176101685	-0.186147063970566	0.00483225239440799	-0.165063127875328
-7.07100915908813	-6.87685585021973	-12.3741207122803	-0.186229944229126	0.00526784220710397	-0.165274247527122
-7.06751585006714	-6.87818813323975	-12.3830938339233	-0.18626669049263	0.00556562468409538	-0.165484115481377
-7.06073904037476	-6.8799409866333	-12.3896226882935	-0.186356082558632	0.00591297773644328	-0.165633961558342
-7.0504035949707	-6.87766647338867	-12.3995265960693	-0.186358362436295	0.00632186187431216	-0.165768831968307
-7.04135370254517	-6.8759822845459	-12.4044981002808	-0.186237275600433	0.00666119949892163	-0.165822088718414
-7.02463293075562	-6.87191343307495	-12.4074831008911	-0.186298578977585	0.00699869589880109	-0.16583476960659
-7.0131402015686	-6.86425113677979	-12.4126434326172	-0.18627293407917	0.00725873280316591	-0.165810257196426
-7.00149345397949	-6.8628306388855	-12.4213247299194	-0.186211109161377	0.0075292456895113	-0.165758669376373
-6.98894023895264	-6.85962200164795	-12.42063331604	-0.18625320494175	0.00777335651218891	-0.165770158171654
-6.97793388366699	-6.85727405548096	-12.4361906051636	-0.186189442873001	0.00809098035097122	-0.165739059448242
-6.97025728225708	-6.85694980621338	-12.445240020752	-0.186202168464661	0.00834511686116457	-0.165746688842773
-6.96489810943604	-6.86078691482544	-12.4563980102539	-0.186204195022583	0.00870309211313725	-0.165821149945259
-6.95690679550171	-6.86128854751587	-12.4655570983887	-0.186242684721947	0.00897612608969212	-0.165772780776024
-6.94924306869507	-6.86516761779785	-12.4733114242554	-0.186239093542099	0.00924450345337391	-0.165821015834808
-6.9409613609314	-6.86480236053467	-12.4782123565674	-0.18612152338028	0.00957304425537586	-0.165846556425095
-6.93314790725708	-6.861328125	-12.4794731140137	-0.186112374067307	0.00993612594902515	-0.165910437703133
-6.92915725708008	-6.86291885375977	-12.4711771011353	-0.186136692762375	0.0102108642458916	-0.165813639760017
-6.91516399383545	-6.85700845718384	-12.4673328399658	-0.186070695519447	0.0105755627155304	-0.165759563446045
-6.90464115142822	-6.85720872879028	-12.4652500152588	-0.185949295759201	0.0107715735211968	-0.165635883808136
-6.89512634277344	-6.85671186447144	-12.465461730957	-0.185915648937225	0.0110241277143359	-0.165536507964134
-6.88869142532349	-6.85608148574829	-12.4627447128296	-0.185975164175034	0.0113820349797606	-0.165430054068565
-6.87784051895142	-6.85380172729492	-12.4682788848877	-0.185919657349586	0.0115105817094445	-0.165406689047813
-6.86941862106323	-6.85304260253906	-12.4731035232544	-0.185750156641006	0.0117970975115895	-0.165322557091713
-6.86269092559814	-6.85907649993896	-12.4796762466431	-0.185735732316971	0.0120070483535528	-0.165306881070137
-6.86101770401001	-6.85788345336914	-12.4737977981567	-0.185725420713425	0.0122699094936252	-0.165221601724625
-6.85208702087402	-6.85915470123291	-12.4806604385376	-0.185699105262756	0.0126172788441181	-0.165185540914536
-6.84793138504028	-6.85894536972046	-12.4869270324707	-0.185573026537895	0.0128383990377188	-0.165131643414497
-6.83981084823608	-6.85995531082153	-12.4798078536987	-0.185553833842278	0.0131682846695185	-0.165044903755188
-6.83545351028442	-6.86003398895264	-12.4854383468628	-0.185612186789513	0.0133971450850368	-0.164954796433449
-6.8287501335144	-6.86117029190063	-12.4732093811035	-0.185565292835236	0.0136662097647786	-0.164876490831375
-6.81799793243408	-6.86089658737183	-12.4590673446655	-0.18544813990593	0.0138275949284434	-0.164850190281868
-6.8092303276062	-6.85593366622925	-12.4628973007202	-0.185364693403244	0.0140923112630844	-0.164647877216339
-6.80348205566406	-6.85302925109863	-12.4552030563354	-0.185318440198898	0.0142321540042758	-0.164539381861687
-6.79494667053223	-6.85284996032715	-12.4526777267456	-0.185358971357346	0.0145037202164531	-0.164372265338898
-6.78671741485596	-6.85017013549805	-12.4542541503906	-0.185293227434158	0.0145855341106653	-0.164273217320442
-6.77892446517944	-6.84684228897095	-12.4570302963257	-0.185245156288147	0.0147286728024483	-0.164124727249146
-6.77609586715698	-6.84836959838867	-12.4629125595093	-0.185236498713493	0.0148217445239425	-0.164036065340042
-6.77462244033813	-6.84943294525146	-12.4644870758057	-0.185178682208061	0.0149098038673401	-0.16389824450016
-6.76719951629639	-6.84644174575806	-12.4677352905273	-0.185260742902756	0.0151320034638047	-0.163723275065422
-6.76183271408081	-6.84591102600098	-12.4682035446167	-0.185120210051537	0.0152526516467333	-0.16360992193222
-6.75900745391846	-6.85129690170288	-12.4675807952881	-0.185156419873238	0.0153836980462074	-0.163372009992599
-6.75623559951782	-6.84643077850342	-12.4604911804199	-0.185234621167183	0.0155337164178491	-0.163154110312462
-6.74866008758545	-6.84465837478638	-12.4551038742065	-0.185148358345032	0.0155816664919257	-0.162963792681694
-6.74097108840942	-6.83961200714111	-12.4510269165039	-0.185081675648689	0.0157341454178095	-0.162774920463562
-6.73918485641479	-6.8440465927124	-12.4532814025879	-0.185136213898659	0.0157592594623566	-0.162608176469803
-6.73701524734497	-6.83932209014893	-12.4422292709351	-0.185095191001892	0.0157964546233416	-0.162382841110229
-6.72762203216553	-6.83911466598511	-12.437819480896	-0.185076355934143	0.0158795416355133	-0.162171646952629
-6.72591161727905	-6.83702087402344	-12.4345684051514	-0.184921100735664	0.0158637035638094	-0.161981120705605
-6.72338819503784	-6.83668041229248	-12.4276027679443	-0.184810444712639	0.0159884113818407	-0.161796227097511
-6.72035551071167	-6.84025764465332	-12.4307765960693	-0.184795901179314	0.0159200243651867	-0.161593541502953
-6.71683120727539	-6.84099149703979	-12.4267168045044	-0.184739008545876	0.0159125346690416	-0.161359518766403
-6.71136999130249	-6.84000110626221	-12.4191093444824	-0.184518530964851	0.0158830769360065	-0.161204218864441
-6.70823049545288	-6.83862018585205	-12.41344165802	-0.184457838535309	0.0158190112560987	-0.160845443606377
-6.70984840393066	-6.84186172485352	-12.4014625549316	-0.184416264295578	0.0158304516226053	-0.16071292757988
-6.70536804199219	-6.84118270874023	-12.3991651535034	-0.18431144952774	0.0157248340547085	-0.160440444946289
-6.69988632202148	-6.84294843673706	-12.3947286605835	-0.184230357408524	0.0156773868948221	-0.160216972231865
-6.70044374465942	-6.8418984413147	-12.3874387741089	-0.184006601572037	0.015647953376174	-0.160038083791733
-6.69980716705322	-6.84547519683838	-12.3804092407227	-0.183975428342819	0.0154714984819293	-0.159887716174126
-6.70047807693481	-6.84543323516846	-12.367262840271	-0.183966666460037	0.0153850093483925	-0.159629687666893
-6.69718170166016	-6.84438323974609	-12.3614768981934	-0.183744698762894	0.0153898242861032	-0.159418731927872
-6.6961612701416	-6.84994792938232	-12.3596611022949	-0.18360561132431	0.0152133693918586	-0.159283205866814
-6.69783067703247	-6.85081815719604	-12.3496036529541	-0.183564886450768	0.0150854121893644	-0.159094139933586
-6.6961407661438	-6.84921884536743	-12.3449020385742	-0.183389604091644	0.0148828374221921	-0.158907815814018
-6.69288444519043	-6.85308837890625	-12.3352632522583	-0.183331310749054	0.0148272421211004	-0.158698856830597
-6.69524717330933	-6.85396432876587	-12.3334922790527	-0.183100327849388	0.0146117759868503	-0.158500090241432
-6.69645643234253	-6.85872793197632	-12.3186197280884	-0.183102071285248	0.0144420070573688	-0.158298373222351
-6.69346237182617	-6.85783386230469	-12.3173542022705	-0.182907328009605	0.0143080446869135	-0.158114746212959
-6.69631958007813	-6.86301612854004	-12.3106002807617	-0.182714894413948	0.0140517698600888	-0.157952815294266
-6.70006561279297	-6.86615753173828	-12.3020086288452	-0.182682380080223	0.0138813843950629	-0.157793253660202
-6.70259237289429	-6.86512184143066	-12.2944746017456	-0.182542040944099	0.0136735280975699	-0.157643541693687
-6.70246076583862	-6.86993932723999	-12.2832860946655	-0.18238939344883	0.0134681239724159	-0.157526135444641
-6.70469236373901	-6.87187385559082	-12.2851104736328	-0.182250186800957	0.013291840441525	-0.157375350594521
-6.71193265914917	-6.87660646438599	-12.2677049636841	-0.182142719626427	0.0131584806367755	-0.157197222113609
-6.71546602249146	-6.87889242172241	-12.2654876708984	-0.182087421417236	0.0129292709752917	-0.157135084271431
-6.71604537963867	-6.87969255447388	-12.2657451629639	-0.181820407509804	0.0127021092921495	-0.156972050666809
-6.71739625930786	-6.88385105133057	-12.2529802322388	-0.181776210665703	0.012467791326344	-0.156868055462837
-6.71991968154907	-6.88439607620239	-12.2458095550537	-0.181666374206543	0.012335398234427	-0.156720012426376
-6.72829818725586	-6.88921880722046	-12.2367095947266	-0.18157947063446	0.0121313510462642	-0.15652959048748
-6.72694253921509	-6.88962507247925	-12.2326622009277	-0.181449681520462	0.0120086064562202	-0.156428322196007
-6.72786140441895	-6.89290761947632	-12.2294006347656	-0.181293904781342	0.01178187597543	-0.156302824616432
-6.73015975952148	-6.89712858200073	-12.2199621200562	-0.181200295686722	0.0115673802793026	-0.156101733446121
-6.72985124588013	-6.89594554901123	-12.2129001617432	-0.181140646338463	0.0114243216812611	-0.156018987298012
-6.73297786712646	-6.89868021011353	-12.2033491134644	-0.180971622467041	0.0112193487584591	-0.155836194753647
-6.73110866546631	-6.90382099151611	-12.192985534668	-0.180711925029755	0.01112116035074	-0.155620947480202
-6.73507928848267	-6.90544080734253	-12.1870222091675	-0.180686220526695	0.0109258219599724	-0.155492752790451
-6.73537635803223	-6.90904235839844	-12.1766119003296	-0.18058443069458	0.0107232751324773	-0.155335128307343
-6.73564004898071	-6.91133594512939	-12.1711101531982	-0.180473506450653	0.0106791164726019	-0.15516559779644
-6.73329877853394	-6.91830968856812	-12.1640634536743	-0.180278599262238	0.010431588627398	-0.155078694224358
-6.73519945144653	-6.91555738449097	-12.1534328460693	-0.180239513516426	0.0103207202628255	-0.154901340603828
-6.73779678344727	-6.92108869552612	-12.1501932144165	-0.18008853495121	0.0100982720032334	-0.154677286744118
-6.73292636871338	-6.92369794845581	-12.1342363357544	-0.179908841848373	0.0099931713193655	-0.154592245817184
-6.73900747299194	-6.92408466339111	-12.1400480270386	-0.179765716195107	0.00988491158932447	-0.154408782720566
-6.73730373382568	-6.93029642105103	-12.1362857818604	-0.179751753807068	0.00970248971134424	-0.154170632362366
-6.73681306838989	-6.92818450927734	-12.1304750442505	-0.179585859179497	0.00944195687770844	-0.154127225279808
-6.74162435531616	-6.93416118621826	-12.1235589981079	-0.179455488920212	0.00930868368595839	-0.1539286673069
-6.74541091918945	-6.93446350097656	-12.1093034744263	-0.179430216550827	0.0092470683157444	-0.153841912746429
-6.74744272232056	-6.9364800453186	-12.1087131500244	-0.179339870810509	0.00902249943464994	-0.153667852282524
-6.7433705329895	-6.93924808502197	-12.1011686325073	-0.17926162481308	0.00900710560381413	-0.15356171131134
-6.74616527557373	-6.94061422348022	-12.1025590896606	-0.179195269942284	0.00879183690994978	-0.153449460864067
-6.75361394882202	-6.94378232955933	-12.0904750823975	-0.179179921746254	0.00867073424160481	-0.153294146060944
-6.75094842910767	-6.94462108612061	-12.0843734741211	-0.17918761074543	0.00859635509550571	-0.153182432055473
-6.75423669815063	-6.93999862670898	-12.0773305892944	-0.179039537906647	0.00838940124958754	-0.15303710103035
-6.75393009185791	-6.94772434234619	-12.0742988586426	-0.17901685833931	0.00835871789604425	-0.152922078967094
-6.76221513748169	-6.9471755027771	-12.0736532211304	-0.179041549563408	0.00817713793367147	-0.152822867035866
-6.76118326187134	-6.95052719116211	-12.0680389404297	-0.17897717654705	0.00810568314045668	-0.152763813734055
-6.76620149612427	-6.94676971435547	-12.0695934295654	-0.178828150033951	0.00801546592265368	-0.152695178985596
-6.76878452301025	-6.95201778411865	-12.058650970459	-0.178847372531891	0.00780562125146389	-0.152585238218307
-6.76994657516479	-6.94835376739502	-12.0596590042114	-0.178801581263542	0.00779952667653561	-0.152464583516121
-6.77456760406494	-6.95503425598145	-12.0532064437866	-0.178739547729492	0.00764639070257545	-0.15234762430191
-6.77890539169312	-6.95816946029663	-12.0510015487671	-0.178876221179962	0.00762300891801715	-0.152306646108627
-6.78432989120483	-6.9562349319458	-12.0468978881836	-0.178745910525322	0.00752361724153161	-0.152205139398575
-6.78292369842529	-6.95696306228638	-12.0408334732056	-0.178731501102448	0.00748144881799817	-0.152125060558319
-6.78617095947266	-6.95875835418701	-12.0340671539307	-0.178794488310814	0.00744577590376139	-0.152116358280182
-6.79265928268433	-6.96374607086182	-12.0242643356323	-0.178798705339432	0.00735307158902287	-0.1519386023283
-6.79202365875244	-6.96520853042603	-12.0171508789063	-0.178827956318855	0.00730311637744308	-0.151921674609184
-6.79556226730347	-6.9655237197876	-12.0200262069702	-0.178762778639793	0.00724180648103356	-0.151815295219421
-6.79905271530151	-6.96542263031006	-12.0058441162109	-0.178745582699776	0.00725592626258731	-0.151794031262398
-6.79956436157227	-6.96739387512207	-11.9976491928101	-0.178858265280724	0.00714518269523978	-0.151666894555092
-6.80465602874756	-6.97001123428345	-11.988452911377	-0.17889991402626	0.00707145174965262	-0.151609987020493
-6.80621528625488	-6.96577787399292	-11.9909439086914	-0.178788408637047	0.0071734837256372	-0.151615604758263
-6.80948543548584	-6.97276258468628	-11.9851446151733	-0.178808435797691	0.00703467568382621	-0.151555389165878
-6.80914354324341	-6.96830558776855	-11.9784460067749	-0.178863018751144	0.00702171726152301	-0.151471555233002
-6.81404781341553	-6.96978187561035	-11.9710931777954	-0.178798213601112	0.00697702774778008	-0.151433303952217
-6.81181764602661	-6.97370147705078	-11.9624490737915	-0.178836047649384	0.00698740221560001	-0.151422008872032
-6.81803703308105	-6.97453212738037	-11.9528541564941	-0.178861245512962	0.00690247071906924	-0.151362240314484
-6.81609725952148	-6.97151279449463	-11.9526681900024	-0.178879037499428	0.00690472358837724	-0.151332601904869
-6.81326389312744	-6.96999788284302	-11.9425458908081	-0.178825914859772	0.00680823856964707	-0.151348173618317
-6.81853246688843	-6.97573184967041	-11.9438056945801	-0.178839266300201	0.0068164742551744	-0.151307299733162
-6.81899642944336	-6.9736499786377	-11.9331140518188	-0.178904414176941	0.00682880310341716	-0.151334270834923
-6.82283926010132	-6.96831226348877	-11.9258317947388	-0.17890889942646	0.00670232949778438	-0.151280611753464
-6.82169532775879	-6.97211837768555	-11.9251384735107	-0.178921028971672	0.0066904560662806	-0.151286587119102
-6.8263988494873	-6.97401285171509	-11.919116973877	-0.178920820355415	0.00672818580642343	-0.151345774531364
-6.83168077468872	-6.97433614730835	-11.9191617965698	-0.179026424884796	0.00667608017101884	-0.151338204741478
-6.82941341400146	-6.97305393218994	-11.9105949401855	-0.178975865244865	0.00672081345692277	-0.151431739330292
-6.83210277557373	-6.97125101089478	-11.9177207946777	-0.17895844578743	0.00667290855199099	-0.151469901204109
-6.83895778656006	-6.97440814971924	-11.907488822937	-0.179070740938187	0.00668567419052124	-0.151526764035225
-6.83944177627563	-6.97401332855225	-11.8994197845459	-0.179093211889267	0.00667028594762087	-0.151588767766953
-6.83907747268677	-6.97260713577271	-11.9058971405029	-0.179100334644318	0.00659017264842987	-0.151605427265167
-6.84065389633179	-6.97206115722656	-11.8990449905396	-0.179037243127823	0.00665752962231636	-0.151747718453407
-6.84578227996826	-6.97556591033936	-11.8927125930786	-0.179144874215126	0.00651427404955029	-0.15180404484272
-6.84668493270874	-6.97125101089478	-11.8909330368042	-0.179115369915962	0.00653896993026137	-0.151852965354919
-6.84878349304199	-6.97247362136841	-11.8849267959595	-0.179097384214401	0.00659849820658565	-0.151876553893089
-6.85163450241089	-6.97316837310791	-11.887017250061	-0.179039135575294	0.00652771396562457	-0.152000829577446
-6.85724878311157	-6.97306060791016	-11.8773441314697	-0.179149374365807	0.00650335289537907	-0.152096316218376
-6.86118507385254	-6.97325801849365	-11.8780031204224	-0.179219648241997	0.00652066245675087	-0.152207434177399
-6.86330699920654	-6.97270822525024	-11.8674449920654	-0.179171100258827	0.00655904924497008	-0.152306064963341
-6.87018775939941	-6.97833585739136	-11.8669147491455	-0.179233059287071	0.00657501025125384	-0.152425512671471
-6.87522172927856	-6.97943019866943	-11.8538703918457	-0.179274171590805	0.00656777434051037	-0.15252797305584
-6.88019990921021	-6.97645139694214	-11.8501195907593	-0.179318085312843	0.0066370265558362	-0.152660563588142
-6.88804817199707	-6.98113584518433	-11.8440294265747	-0.179294779896736	0.0066397893242538	-0.15271845459938
-6.89334678649902	-6.98433208465576	-11.8402099609375	-0.179378882050514	0.00672078179195523	-0.152916893362999
-6.90202856063843	-6.98014450073242	-11.8340082168579	-0.179443791508675	0.00668049557134509	-0.152994930744171
-6.90173625946045	-6.98419809341431	-11.8242559432983	-0.179474160075188	0.00677710492163897	-0.153154790401459
-6.90711975097656	-6.98342943191528	-11.8226652145386	-0.179471120238304	0.00673073856160045	-0.153290987014771
-6.91809034347534	-6.98527908325195	-11.808892250061	-0.179577305912971	0.00678014289587736	-0.153284102678299
-6.91926383972168	-6.98709726333618	-11.808177947998	-0.17963732779026	0.00684400508180261	-0.153485953807831
-6.9216160774231	-6.9849967956543	-11.8076705932617	-0.179616034030914	0.00681907823309302	-0.153570756316185
-6.92583560943604	-6.9869909286499	-11.796124458313	-0.179709166288376	0.00689983740448952	-0.15372696518898
-6.93078136444092	-6.98527812957764	-11.783787727356	-0.179751053452492	0.00698065338656306	-0.153855681419373
-6.93651962280273	-6.98770618438721	-11.7758903503418	-0.179850354790688	0.00698935147374868	-0.15386651456356
-6.93811178207397	-6.98409461975098	-11.7744655609131	-0.179823517799377	0.00717025622725487	-0.154069691896439
-6.94034576416016	-6.98546123504639	-11.7704401016235	-0.179817572236061	0.00708419363945723	-0.154129013419151
-6.94261074066162	-6.98519659042358	-11.7607641220093	-0.179904654622078	0.0071660066023469	-0.154183655977249
-6.9438681602478	-6.98390007019043	-11.7524719238281	-0.179924979805946	0.00716741103678942	-0.154235243797302
-6.94503259658813	-6.98310375213623	-11.7455997467041	-0.179879769682884	0.00733721628785133	-0.154381483793259
-6.95169687271118	-6.98106861114502	-11.7385387420654	-0.179917857050896	0.0073177283629775	-0.15444752573967
-6.94972372055054	-6.9827675819397	-11.7321481704712	-0.179971694946289	0.00736890081316233	-0.154516950249672
-6.94780874252319	-6.97987842559814	-11.7352352142334	-0.179884985089302	0.00744074629619718	-0.15464922785759
-6.95179605484009	-6.98163604736328	-11.7253465652466	-0.17987185716629	0.00745359109714627	-0.154673859477043
-6.9518404006958	-6.97842597961426	-11.7143545150757	-0.179925784468651	0.00750717846676707	-0.154780432581902
-6.95397329330444	-6.97406959533691	-11.7056446075439	-0.179865136742592	0.00759463058784604	-0.15476281940937
-6.94953346252441	-6.97509765625	-11.7006731033325	-0.179770261049271	0.00769091630354524	-0.154808178544044
-6.95500802993774	-6.97586822509766	-11.7018766403198	-0.179811745882034	0.00768623966723681	-0.15484257042408
-6.95405006408691	-6.97673559188843	-11.6886863708496	-0.179789856076241	0.0076666628010571	-0.154885977506638
-6.94912624359131	-6.97290468215942	-11.6847858428955	-0.179646730422974	0.00764193572103977	-0.154978886246681
-6.95408248901367	-6.97271490097046	-11.6834363937378	-0.179530337452888	0.00767374131828547	-0.154903426766396
-6.95585346221924	-6.97685194015503	-11.6633501052856	-0.179586842656136	0.0076628178358078	-0.155037939548492
-6.95495986938477	-6.97373151779175	-11.6755666732788	-0.179557383060455	0.0076586352661252	-0.15498061478138
-6.95677423477173	-6.97728252410889	-11.6645002365112	-0.179488584399223	0.00770870037376881	-0.155057266354561
-6.96040153503418	-6.97478199005127	-11.6588478088379	-0.179473713040352	0.00767533713951707	-0.155146241188049
-6.95939493179321	-6.97593355178833	-11.6520156860352	-0.179446458816528	0.00760431215167046	-0.155134528875351
-6.95770311355591	-6.97303438186646	-11.644082069397	-0.179389357566833	0.007616369985044	-0.155193373560905
-6.96439933776855	-6.97667264938354	-11.6461715698242	-0.179274931550026	0.00760794384405017	-0.155199289321899
-6.96709251403809	-6.97619724273682	-11.6437978744507	-0.179331958293915	0.00755458464846015	-0.155236795544624
-6.97021055221558	-6.97551679611206	-11.6430835723877	-0.179232269525528	0.00749746197834611	-0.155299156904221
-6.96629667282104	-6.97955560684204	-11.6317148208618	-0.179137527942657	0.00743379117920995	-0.15538464486599
-6.96929550170898	-6.97900342941284	-11.6299800872803	-0.179142400622368	0.00743871601298451	-0.155395358800888
-6.97948503494263	-6.97942543029785	-11.6194591522217	-0.179085105657578	0.00737613160163164	-0.155435785651207
-6.97562503814697	-6.97751045227051	-11.625373840332	-0.179064840078354	0.00743677001446486	-0.155471697449684
-6.9738450050354	-6.98451566696167	-11.6235866546631	-0.1789231300354	0.00725933257490397	-0.155536904931068
-6.97604703903198	-6.98131275177002	-11.6114749908447	-0.178925961256027	0.0071928147226572	-0.155575767159462
-6.98072814941406	-6.98027038574219	-11.6051321029663	-0.178787171840668	0.0072000827640295	-0.155580252408981
-6.97540521621704	-6.98063611984253	-11.594690322876	-0.178721129894257	0.00704943574965	-0.155661821365356
-6.97881460189819	-6.9816780090332	-11.6044454574585	-0.178675964474678	0.00705150794237852	-0.155614763498306
-6.97934007644653	-6.98496866226196	-11.5897674560547	-0.178633317351341	0.00701977498829365	-0.155700251460075
-6.97727251052856	-6.98167610168457	-11.5945148468018	-0.178471967577934	0.00689443200826645	-0.155706003308296
-6.97947692871094	-6.98526573181152	-11.5890502929688	-0.178440973162651	0.00681960489600897	-0.155656263232231
-6.97835397720337	-6.98606586456299	-11.5697889328003	-0.178370878100395	0.0068310871720314	-0.155774652957916
-6.98009967803955	-6.98658275604248	-11.5762557983398	-0.178255274891853	0.00665108021348715	-0.155733361840248
-6.98087692260742	-6.99027585983276	-11.5721406936646	-0.178180024027824	0.0066032987087965	-0.155695393681526
-6.9800910949707	-6.9895133972168	-11.5709638595581	-0.178005695343018	0.00653672032058239	-0.155803218483925
-6.98584794998169	-6.99465227127075	-11.5646085739136	-0.177917167544365	0.00643031578511	-0.155742585659027
-6.9825325012207	-6.99672746658325	-11.5544490814209	-0.177838027477264	0.00632498972117901	-0.155752673745155
-6.9860520362854	-6.99274969100952	-11.5509757995605	-0.177661687135696	0.00626091565936804	-0.155736967921257
-6.98301076889038	-7.00341176986694	-11.5431690216064	-0.177577584981918	0.00621460843831301	-0.155704975128174
-6.9892201423645	-7.00607395172119	-11.5398435592651	-0.177555292844772	0.00616068858653307	-0.155695423483849
-6.98842620849609	-7.00970125198364	-11.534008026123	-0.177319332957268	0.00614593457430601	-0.155696541070938
-6.98756790161133	-7.01047372817993	-11.5256290435791	-0.177143916487694	0.00609571021050215	-0.155713483691216
-6.9910364151001	-7.01869964599609	-11.5128002166748	-0.177058666944504	0.00606471952050924	-0.15564076602459
-6.99048662185669	-7.01918888092041	-11.504337310791	-0.176942586898804	0.00603911047801375	-0.155634537339211
-6.99301195144653	-7.0259952545166	-11.4987173080444	-0.176718324422836	0.00596318440511823	-0.155547082424164
-6.99533271789551	-7.02949953079224	-11.4847326278687	-0.1767218708992	0.00600496074184775	-0.155568107962608
-6.99455738067627	-7.03024911880493	-11.4762420654297	-0.176530003547668	0.00590961845591664	-0.155477568507195
-6.9893593788147	-7.0359787940979	-11.4556760787964	-0.176410630345345	0.00585604179650545	-0.155390053987503
-6.9896354675293	-7.03794384002686	-11.4466953277588	-0.17622908949852	0.00590071082115173	-0.155308067798615
-6.99358224868774	-7.04345703125	-11.4298372268677	-0.176113411784172	0.00586346443742514	-0.155208587646484
-6.98823165893555	-7.04771327972412	-11.4151411056519	-0.176017716526985	0.00590255158022046	-0.155202284455299
-6.98576831817627	-7.05063915252686	-11.410026550293	-0.175773873925209	0.00579546438530087	-0.155050128698349
-6.98480749130249	-7.05131864547729	-11.3841581344604	-0.175637915730476	0.00581441493704915	-0.154973849654198
-6.9829535484314	-7.05422401428223	-11.3736543655396	-0.175452440977097	0.00577608589082956	-0.15484593808651
-6.97695827484131	-7.05838394165039	-11.3584728240967	-0.175238907337189	0.00572045147418976	-0.154689818620682
-6.97493839263916	-7.05787944793701	-11.3531999588013	-0.175066411495209	0.00578551087528467	-0.154613420367241
-6.97308301925659	-7.06511449813843	-11.3400192260742	-0.17495621740818	0.00570145109668374	-0.154502391815186
-6.96916437149048	-7.05948352813721	-11.332649230957	-0.174864813685417	0.0055776727385819	-0.154392912983894
-6.9649772644043	-7.06873273849487	-11.3213891983032	-0.174647614359856	0.00553591921925545	-0.154215767979622
-6.96552419662476	-7.07104444503784	-11.3067169189453	-0.174540877342224	0.00558807514607906	-0.154089778661728
-6.96381998062134	-7.07545900344849	-11.2996759414673	-0.174387827515602	0.0054807816632092	-0.154027163982391
-6.95909547805786	-7.07495355606079	-11.2964601516724	-0.174137070775032	0.00550722749903798	-0.15396586060524
-6.95678281784058	-7.07871770858765	-11.2775144577026	-0.174007683992386	0.00540021480992436	-0.153795063495636
-6.95479202270508	-7.07905149459839	-11.2603931427002	-0.174024984240532	0.00542461266741157	-0.153617769479752
-6.95064973831177	-7.07871055603027	-11.2582921981812	-0.173797562718391	0.00534236198291183	-0.153429791331291
-6.94759368896484	-7.08402013778687	-11.2481336593628	-0.173723831772804	0.00533759547397494	-0.153337135910988
-6.9472017288208	-7.08094024658203	-11.2433824539185	-0.173580080270767	0.00522189727053046	-0.153138652443886
-6.94258260726929	-7.08546161651611	-11.2264051437378	-0.173490270972252	0.00518007064238191	-0.153024151921272
-6.9398193359375	-7.08482599258423	-11.2300004959106	-0.17339526116848	0.00514001585543156	-0.152880370616913
-6.94370031356812	-7.09069728851318	-11.2185134887695	-0.17338490486145	0.0051343934610486	-0.152710065245628
-6.94215440750122	-7.09110116958618	-11.2193965911865	-0.173307582736015	0.0050548380240798	-0.152655765414238
-6.93740940093994	-7.09268093109131	-11.2230367660522	-0.173145830631256	0.00495991250500083	-0.152503252029419
-6.94292068481445	-7.09374284744263	-11.206748008728	-0.173158034682274	0.00498763797804713	-0.152398005127907
-6.93865013122559	-7.09836006164551	-11.2067842483521	-0.173119157552719	0.00486897025257349	-0.152229517698288
-6.93871164321899	-7.10094165802002	-11.19948387146	-0.173098132014275	0.00480345916002989	-0.152051523327827
-6.93635702133179	-7.099534034729	-11.2054805755615	-0.173033505678177	0.00487167481333017	-0.151975750923157
-6.93962240219116	-7.10511064529419	-11.2003736495972	-0.172913879156113	0.00469414750114083	-0.151835009455681
-6.93762111663818	-7.10028219223022	-11.1960477828979	-0.172929868102074	0.00462628016248345	-0.151708617806435
-6.9375581741333	-7.1048150062561	-11.1971044540405	-0.172763675451279	0.00445223087444901	-0.151621371507645
-6.9450798034668	-7.1119589805603	-11.1939344406128	-0.172774851322174	0.00454547302797437	-0.151515543460846
-6.94567680358887	-7.11341142654419	-11.1926279067993	-0.172762215137482	0.00430886913090944	-0.151481598615646
-6.94792175292969	-7.11824083328247	-11.1968374252319	-0.172656193375587	0.00432106293737888	-0.151448383927345
-6.95176458358765	-7.11969184875488	-11.2002172470093	-0.172535598278046	0.00417247880250216	-0.151372373104095
-6.95750999450684	-7.12121868133545	-11.1898050308228	-0.172531366348267	0.00408545462414622	-0.151327610015869
-6.96178150177002	-7.12736701965332	-11.1935939788818	-0.172503724694252	0.0040255906060338	-0.151212900876999
-6.96313381195068	-7.13096952438354	-11.1970291137695	-0.172405883669853	0.00390900019556284	-0.151204317808151
-6.97079372406006	-7.133376121521	-11.2008562088013	-0.172395557165146	0.00379068404436111	-0.151107966899872
-6.97145128250122	-7.13786792755127	-11.2000036239624	-0.172336101531982	0.00360625516623259	-0.151113763451576
-6.97255182266235	-7.13562488555908	-11.1960229873657	-0.17223197221756	0.00362758268602192	-0.151092723011971
-6.98037576675415	-7.14399385452271	-11.2018632888794	-0.17216894030571	0.00357525027357042	-0.150956898927689
-6.98353576660156	-7.14859342575073	-11.1977033615112	-0.172246649861336	0.00341303739696741	-0.151009559631348
-6.98512268066406	-7.1481499671936	-11.2127485275269	-0.172012865543365	0.00329154171049595	-0.150897204875946
-6.98900461196899	-7.15096855163574	-11.2056035995483	-0.171943828463554	0.00326509680598974	-0.15086156129837
-6.98946905136108	-7.15311431884766	-11.2085294723511	-0.171965911984444	0.00308787357062101	-0.150830760598183
-6.99375104904175	-7.15678882598877	-11.2119312286377	-0.171884655952454	0.00300493068061769	-0.150674104690552
-6.99193477630615	-7.15827941894531	-11.2114067077637	-0.171750724315643	0.0030481310095638	-0.150683581829071
-6.99752950668335	-7.16401672363281	-11.2187614440918	-0.171582415699959	0.00290684564970434	-0.150582775473595
-6.99625015258789	-7.16114139556885	-11.2188014984131	-0.171545177698135	0.00285271415486932	-0.150527492165565
-6.99358510971069	-7.16597175598145	-11.2158136367798	-0.171276301145554	0.00287224166095257	-0.15039025247097
-6.99115991592407	-7.16449975967407	-11.2116508483887	-0.171091586351395	0.00281668663956225	-0.150301024317741
-6.99368286132813	-7.16666221618652	-11.2116594314575	-0.171066731214523	0.00268483720719814	-0.150159701704979
-6.98465728759766	-7.16514110565186	-11.2158432006836	-0.170869588851929	0.0027126963250339	-0.150001168251038
-6.98149490356445	-7.16472148895264	-11.2208080291748	-0.170715287327766	0.0026892286259681	-0.149886608123779
-6.98612928390503	-7.16668653488159	-11.2167739868164	-0.170673400163651	0.00255971821025014	-0.149772793054581
-6.98098850250244	-7.16974258422852	-11.2241401672363	-0.170574977993965	0.00252740085124969	-0.149588704109192
-6.979576587677	-7.17364978790283	-11.2307939529419	-0.170431300997734	0.00245725456625223	-0.1495361328125
-6.9811954498291	-7.17771434783936	-11.2410278320313	-0.170251443982124	0.00253610871732235	-0.149470552802086
-6.98505640029907	-7.18104553222656	-11.2469272613525	-0.170278653502464	0.00249520759098232	-0.149329885840416
-6.98280477523804	-7.18118619918823	-11.2437877655029	-0.170124620199203	0.00250545283779502	-0.149257555603981
-6.98189783096313	-7.18081188201904	-11.2526998519897	-0.169978529214859	0.00252580223605037	-0.14908741414547
-6.98227214813232	-7.18600082397461	-11.2453117370605	-0.170015051960945	0.00254653790034354	-0.148930951952934
-6.97960948944092	-7.18544578552246	-11.2472085952759	-0.169902384281158	0.00253081787377596	-0.148790910840034
-6.97527360916138	-7.1862325668335	-11.2549915313721	-0.169830992817879	0.00252677267417312	-0.148598596453667
-6.97518110275269	-7.18547773361206	-11.2435646057129	-0.169830158352852	0.00258795614354312	-0.148524910211563
-6.97779417037964	-7.18685531616211	-11.2375507354736	-0.1696787327528	0.00250379485078156	-0.148267790675163
-6.97430610656738	-7.18630266189575	-11.2431449890137	-0.169631868600845	0.00258965441025794	-0.14822818338871
-6.97378921508789	-7.18737030029297	-11.2475318908691	-0.169502258300781	0.00255495589226484	-0.148058891296387
-6.97491073608398	-7.19067478179932	-11.2495450973511	-0.169418036937714	0.0025068698450923	-0.147952869534492
-6.97324085235596	-7.19068288803101	-11.2510805130005	-0.169482603669167	0.00256524956785142	-0.147845894098282
-6.97049045562744	-7.19039630889893	-11.2518625259399	-0.169268205761909	0.00254515511915088	-0.147772878408432
-6.97103500366211	-7.19245910644531	-11.2542772293091	-0.169177711009979	0.0025639955420047	-0.147626161575317
-6.97288036346436	-7.1924524307251	-11.2528009414673	-0.169224455952644	0.00250453455373645	-0.147516191005707
-6.96647357940674	-7.19173097610474	-11.2538461685181	-0.169142529368401	0.00243379478342831	-0.147350281476974
-6.96894311904907	-7.19309902191162	-11.2633438110352	-0.169087886810303	0.00253166351467371	-0.147270455956459
-6.96507120132446	-7.19313144683838	-11.2546405792236	-0.168954700231552	0.00245844200253487	-0.147179752588272
-6.96271467208862	-7.18988990783691	-11.2525196075439	-0.169037342071533	0.00242415419779718	-0.147004634141922
-6.95941162109375	-7.19363117218018	-11.2490348815918	-0.168862894177437	0.00238897791132331	-0.146847188472748
-6.9605131149292	-7.19288730621338	-11.2540616989136	-0.168833196163177	0.00239654746837914	-0.146742850542068
-6.95976686477661	-7.19286966323853	-11.2511291503906	-0.168808341026306	0.00242174998857081	-0.14660070836544
-6.95537614822388	-7.18859577178955	-11.2485294342041	-0.168713539838791	0.00240181293338537	-0.146569520235062
-6.9558572769165	-7.19030475616455	-11.2537727355957	-0.168705299496651	0.00234760344028473	-0.146330818533897
-6.95901393890381	-7.19299125671387	-11.2375593185425	-0.168639242649078	0.00239609344862401	-0.146231770515442
-6.95756483078003	-7.19335412979126	-11.2478790283203	-0.168652608990669	0.00235262466594577	-0.146092221140862
-6.95493507385254	-7.19450187683105	-11.2474727630615	-0.168543487787247	0.0023184681776911	-0.146017163991928
-6.9555139541626	-7.19265174865723	-11.2447519302368	-0.168420359492302	0.00236291461624205	-0.145967647433281
-6.95805168151855	-7.19553565979004	-11.2411003112793	-0.168510392308235	0.0023091440089047	-0.145907327532768
-6.9594554901123	-7.19368934631348	-11.2342185974121	-0.168462499976158	0.00227878452278674	-0.145832687616348
-6.96111440658569	-7.1947340965271	-11.2349796295166	-0.168382182717323	0.00237456918694079	-0.14574784040451
-6.96138954162598	-7.19830894470215	-11.2387037277222	-0.168437778949738	0.00234639761038125	-0.145734325051308
-6.9632887840271	-7.19504308700562	-11.2344665527344	-0.168379291892052	0.00234417011961341	-0.14570340514183
-6.95994806289673	-7.19589710235596	-11.2340726852417	-0.168339043855667	0.00228100270032883	-0.14566758275032
-6.9618935585022	-7.19357395172119	-11.2313146591187	-0.168258249759674	0.0022978272754699	-0.145621672272682
-6.96721935272217	-7.19871854782104	-11.2173109054565	-0.168320402503014	0.0023162926081568	-0.145551353693008
-6.9656343460083	-7.19335889816284	-11.228741645813	-0.168303802609444	0.002335972385481	-0.145522639155388
-6.96359777450562	-7.19694662094116	-11.2253675460815	-0.168204560875893	0.00222936202771962	-0.14550606906414
-6.96423101425171	-7.19409227371216	-11.220513343811	-0.16819167137146	0.0021994870621711	-0.145513206720352
-6.96653747558594	-7.19310855865479	-11.2259511947632	-0.168294534087181	0.0021708516869694	-0.145490437746048
-6.96074771881104	-7.19282054901123	-11.2190217971802	-0.168164327740669	0.00217142328619957	-0.145437940955162
-6.96708679199219	-7.19364070892334	-11.221040725708	-0.16816945374012	0.00224789883941412	-0.145438924431801
-6.96740436553955	-7.19602584838867	-11.2200145721436	-0.168236345052719	0.00218620058149099	-0.145376577973366
-6.96406888961792	-7.19149351119995	-11.2256326675415	-0.168179452419281	0.00212154909968376	-0.145442366600037
-6.97091150283813	-7.19460248947144	-11.2296352386475	-0.168043628334999	0.0021244587842375	-0.145419269800186
-6.96955108642578	-7.19509315490723	-11.2221059799194	-0.168233796954155	0.00213890103623271	-0.145510599017143
-6.96924018859863	-7.19332695007324	-11.226601600647	-0.168183043599129	0.00200697313994169	-0.145430564880371
-6.96602249145508	-7.19230842590332	-11.2295637130737	-0.168146908283234	0.00213070143945515	-0.145518004894257
-6.96945667266846	-7.19215822219849	-11.237681388855	-0.16814099252224	0.00207898044027388	-0.145532980561256
-6.97165012359619	-7.19214630126953	-11.2291574478149	-0.168237164616585	0.0020633724052459	-0.145476296544075
-6.96559524536133	-7.18581581115723	-11.2286653518677	-0.168202802538872	0.00215948955155909	-0.14543129503727
-6.96777868270874	-7.18921136856079	-11.2315711975098	-0.168232396245003	0.00213756156153977	-0.145447790622711
-6.96725082397461	-7.18484783172607	-11.2309665679932	-0.168272852897644	0.00214126915670931	-0.145438998937607
-6.96204566955566	-7.18621301651001	-11.2251958847046	-0.16829714179039	0.00204441882669926	-0.145407795906067
-6.95748138427734	-7.18383836746216	-11.230375289917	-0.168262526392937	0.0021856427192688	-0.145356878638268
-6.96230792999268	-7.18359279632568	-11.2201499938965	-0.168322488665581	0.00214053434319794	-0.145305395126343
-6.95650291442871	-7.17922163009644	-11.2245931625366	-0.168264806270599	0.00218676379881799	-0.145278230309486
-6.95371866226196	-7.17752695083618	-11.2328519821167	-0.16822350025177	0.00221328996121883	-0.145301505923271
-6.95082521438599	-7.17853212356567	-11.2294111251831	-0.168285012245178	0.0021736619528383	-0.145306766033173
-6.95022773742676	-7.17528629302979	-11.2310514450073	-0.168361902236938	0.00219609844498336	-0.14525318145752
-6.94361019134521	-7.17633152008057	-11.2256603240967	-0.168303906917572	0.00219050771556795	-0.145291462540627
-6.94607019424438	-7.17355680465698	-11.2300786972046	-0.168279007077217	0.00233596609905362	-0.145224288105965
-6.94686031341553	-7.17691421508789	-11.2247667312622	-0.168394491076469	0.00232231779955328	-0.145216047763824
-6.94206666946411	-7.16914129257202	-11.2278547286987	-0.168348371982574	0.00230744550935924	-0.14526455104351
-6.9419322013855	-7.16991472244263	-11.2378082275391	-0.168340593576431	0.0024087957572192	-0.145202040672302
-6.94234657287598	-7.17423391342163	-11.2285642623901	-0.168453440070152	0.0024237388279289	-0.145312055945396
[truncated: 11,269 more rows]
