# Supplementary material for: Identification of Haptic Based Guiding Using Hard Reins
Source: PLoS One. 2015 Jul 22;10(7):e0132020. doi: 10.1371/journal.pone.0132020 (PMC4511788; doi:10.1371/journal.pone.0132020)
Supplement: S5 File — (ZIP) [file pone.0132020.s005.zip › Exp2_ForceData1/Subject1/path2/T5.csv]

Force X (N)	Force Y (N)	Force Z (N)	Torque X (N-m)	Torque Y (N-m)	Torque Z (N-m)	Frequency = 10000	Averaging Level = 16	F/T Serial Number = FT11772	Time Started = 19/02/2013 12:36:13
-5.42684268951416	-6.37321329116821	-10.49205493927	-0.114084675908089	-0.037159152328968	-0.0474093556404114
-5.42678308486938	-6.37887191772461	-10.5018253326416	-0.114100851118565	-0.0372406803071499	-0.0476027950644493
-5.4323353767395	-6.38873434066772	-10.4862585067749	-0.114354819059372	-0.0371597893536091	-0.047688364982605
-5.4404125213623	-6.38794422149658	-10.4813756942749	-0.114406295120716	-0.0370957627892494	-0.0478417724370956
-5.45002412796021	-6.38377523422241	-10.4664402008057	-0.11443467438221	-0.0372601561248302	-0.0480869524180889
-5.45436239242554	-6.37770557403564	-10.4620666503906	-0.114305965602398	-0.0374016687273979	-0.0483776666224003
-5.45430278778076	-6.37870168685913	-10.4715557098389	-0.114345885813236	-0.0376216173171997	-0.0487874522805214
-5.45863723754883	-6.38357162475586	-10.4802255630493	-0.11432059854269	-0.037650465965271	-0.0491422936320305
-5.46509027481079	-6.3889536857605	-10.4792633056641	-0.114537313580513	-0.0376674495637417	-0.0493497550487518
-5.47995805740356	-6.38750219345093	-10.456805229187	-0.114593118429184	-0.0378088839352131	-0.0495171248912811
-5.48599624633789	-6.38307762145996	-10.4463376998901	-0.114681243896484	-0.0378990322351456	-0.0499234646558762
-5.4903621673584	-6.38501214981079	-10.4616899490356	-0.114688612520695	-0.0380753688514233	-0.0504471585154533
-5.49723768234253	-6.38918924331665	-10.4699811935425	-0.114798374474049	-0.0381204932928085	-0.0507798232138157
-5.5107741355896	-6.39708805084229	-10.4465942382813	-0.114981561899185	-0.0379437059164047	-0.0509685538709164
-5.52061605453491	-6.3992075920105	-10.4370231628418	-0.115066826343536	-0.0379158928990364	-0.0512141659855843
-5.5238037109375	-6.39179754257202	-10.4272508621216	-0.115151107311249	-0.0381049029529095	-0.0515717566013336
-5.52663278579712	-6.38346672058105	-10.430703163147	-0.115064054727554	-0.0382559560239315	-0.0521102733910084
-5.53208160400391	-6.38150787353516	-10.4426317214966	-0.11510644108057	-0.038427047431469	-0.0524465516209602
-5.53996467590332	-6.38697242736816	-10.4486532211304	-0.115234971046448	-0.0384268574416637	-0.0527223907411098
-5.54519748687744	-6.39354705810547	-10.4425802230835	-0.115416802465916	-0.0383687242865562	-0.0529413260519505
-5.55010318756104	-6.39541053771973	-10.4397258758545	-0.115527376532555	-0.0383443124592304	-0.0532125495374203
-5.55810165405273	-6.38842964172363	-10.4234924316406	-0.115490078926086	-0.038466677069664	-0.0535221472382545
-5.56436824798584	-6.3783278465271	-10.4163093566895	-0.115412548184395	-0.0384946055710316	-0.0538074895739555
-5.56714582443237	-6.37550163269043	-10.4191303253174	-0.115406721830368	-0.0385661981999874	-0.0541549809277058
-5.56948232650757	-6.37516736984253	-10.4375457763672	-0.115344598889351	-0.0385801754891872	-0.0544863939285278
-5.56744050979614	-6.37981462478638	-10.4402208328247	-0.115494541823864	-0.0385608486831188	-0.0547210648655891
-5.57413387298584	-6.38208913803101	-10.4362468719482	-0.115471504628658	-0.0385557748377323	-0.0548834539949894
-5.57966804504395	-6.3789119720459	-10.4170818328857	-0.115471109747887	-0.0385261960327625	-0.0549764968454838
-5.58486700057983	-6.37389993667603	-10.3994846343994	-0.115442492067814	-0.0385061539709568	-0.0550757050514221
-5.58316326141357	-6.36792230606079	-10.3954267501831	-0.115448802709579	-0.0385300442576408	-0.0553196705877781
-5.58414554595947	-6.3625545501709	-10.4106683731079	-0.115353003144264	-0.0385718494653702	-0.0555654093623161
-5.58587408065796	-6.3663649559021	-10.4193334579468	-0.115322045981884	-0.0385563559830189	-0.0557045973837376
-5.59047889709473	-6.37161159515381	-10.4160814285278	-0.115230284631252	-0.0385073944926262	-0.0557391718029976
-5.59503221511841	-6.37224578857422	-10.4094047546387	-0.115193404257298	-0.0383559428155422	-0.055760283023119
-5.59601879119873	-6.36987686157227	-10.3880615234375	-0.115159548819065	-0.0382980182766914	-0.0557651706039906
-5.59608554840088	-6.36303853988647	-10.3830480575562	-0.115095764398575	-0.0382889918982983	-0.0558927617967129
-5.59139204025269	-6.35667276382446	-10.385293006897	-0.114987730979919	-0.0383615605533123	-0.0560922250151634
-5.5915322303772	-6.35200309753418	-10.3957347869873	-0.114836998283863	-0.0384687334299088	-0.0562183447182179
-5.59322786331177	-6.3549976348877	-10.4036645889282	-0.114751912653446	-0.0384631305932999	-0.0562326088547707
-5.59264421463013	-6.3591890335083	-10.4057817459106	-0.114742860198021	-0.0383233726024628	-0.0562814921140671
-5.59338665008545	-6.36857175827026	-10.3948307037354	-0.114783346652985	-0.0381068699061871	-0.0562773831188679
-5.59777498245239	-6.36795616149902	-10.3862886428833	-0.114761486649513	-0.0379409901797771	-0.0563395768404007
-5.60082387924194	-6.36226940155029	-10.3728790283203	-0.114586502313614	-0.0379275530576706	-0.0564018003642559
-5.60476684570313	-6.35896253585815	-10.365894317627	-0.114460870623589	-0.0379402488470078	-0.0565414614975452
-5.6019287109375	-6.35808897018433	-10.3657245635986	-0.114391691982746	-0.0378734022378922	-0.0566666349768639
-5.60029268264771	-6.36402463912964	-10.3740530014038	-0.114334724843502	-0.037838876247406	-0.0568557158112526
-5.59698534011841	-6.36800813674927	-10.3904914855957	-0.114295683801174	-0.0377062372863293	-0.0570093020796776
-5.60286092758179	-6.37214708328247	-10.3949146270752	-0.114299163222313	-0.0375280939042568	-0.0571048073470593
-5.60576009750366	-6.37727689743042	-10.3798513412476	-0.114253558218479	-0.0374547801911831	-0.0571198835968971
-5.61256790161133	-6.37510108947754	-10.3627290725708	-0.11425494402647	-0.0373875610530376	-0.0571709461510181
-5.61558103561401	-6.37100553512573	-10.361855506897	-0.114211186766624	-0.0373121872544289	-0.0572835989296436
-5.61445665359497	-6.3704047203064	-10.3676795959473	-0.114194855093956	-0.0373784452676773	-0.0576205886900425
-5.61989307403564	-6.3758020401001	-10.3834056854248	-0.11406496912241	-0.037376519292593	-0.0579247213900089
-5.62812089920044	-6.38068723678589	-10.3866062164307	-0.114059701561928	-0.0372074171900749	-0.0580974593758583
-5.63623714447021	-6.38727807998657	-10.3811159133911	-0.114053718745708	-0.0370987951755524	-0.0581787973642349
-5.64350080490112	-6.39231967926025	-10.3701839447021	-0.114052675664425	-0.0368301384150982	-0.0581807643175125
-5.64677143096924	-6.3923168182373	-10.3551940917969	-0.114071905612946	-0.0367387533187866	-0.0584042519330978
-5.65023565292358	-6.38675689697266	-10.3606719970703	-0.113976523280144	-0.0369226597249508	-0.0587157420814037
-5.65603494644165	-6.38667249679565	-10.3635902404785	-0.113898329436779	-0.0370056889951229	-0.0589932128787041
-5.6610803604126	-6.39023447036743	-10.3735914230347	-0.113880097866058	-0.0370086953043938	-0.0592129677534103
-5.66822671890259	-6.3982515335083	-10.3729972839355	-0.114017590880394	-0.0368338488042355	-0.0593927726149559
-5.67269039154053	-6.40831613540649	-10.3673276901245	-0.114005327224731	-0.0366932637989521	-0.0595095679163933
-5.6816611289978	-6.41151332855225	-10.3651170730591	-0.11410041898489	-0.036520928144455	-0.0596874542534351
-5.69187641143799	-6.40996122360229	-10.354660987854	-0.114028200507164	-0.0364964678883553	-0.0599245950579643
-5.70140600204468	-6.40829515457153	-10.3459844589233	-0.11395213752985	-0.0365582481026649	-0.0601921267807484
-5.70870590209961	-6.40783071517944	-10.3439788818359	-0.113890506327152	-0.0365460030734539	-0.0605037957429886
-5.71193218231201	-6.41259574890137	-10.3568716049194	-0.113905310630798	-0.0364839769899845	-0.0608405396342278
-5.71552324295044	-6.42030906677246	-10.3704748153687	-0.113868348300457	-0.036405723541975	-0.0610740706324577
-5.72681522369385	-6.42634344100952	-10.3641948699951	-0.113821223378181	-0.0363468453288078	-0.0611999109387398
-5.73622608184814	-6.42611503601074	-10.3490362167358	-0.113844260573387	-0.0363492630422115	-0.0613410882651806
-5.74394226074219	-6.42475175857544	-10.3336315155029	-0.11386239528656	-0.0363805741071701	-0.0615845769643784
-5.75401401519775	-6.4252610206604	-10.329794883728	-0.113798178732395	-0.0363899916410446	-0.061840545386076
-5.75834703445435	-6.4291934967041	-10.3349618911743	-0.113822169601917	-0.0364516116678715	-0.0621477402746677
-5.76643323898315	-6.43373489379883	-10.3484954833984	-0.113835886120796	-0.036503192037344	-0.0625166893005371
-5.77528524398804	-6.43817901611328	-10.3622856140137	-0.113802380859852	-0.0364950783550739	-0.0627331584692001
-5.78627490997314	-6.44605922698975	-10.3581323623657	-0.113805994391441	-0.0363662876188755	-0.0629159584641457
-5.79487323760986	-6.45437574386597	-10.348237991333	-0.113852024078369	-0.0363603159785271	-0.0631194561719894
-5.80251455307007	-6.45448017120361	-10.3356904983521	-0.11385703086853	-0.0362848229706287	-0.0632781386375427
-5.81133031845093	-6.45420503616333	-10.3342781066895	-0.113871686160564	-0.0363301523029804	-0.0636144354939461
-5.81587934494019	-6.45198583602905	-10.3315362930298	-0.113807402551174	-0.0364001877605915	-0.0639517456293106
-5.82410430908203	-6.45035362243652	-10.3390207290649	-0.113727681338787	-0.0366523675620556	-0.0642661228775978
-5.83192348480225	-6.45463752746582	-10.3520593643188	-0.113672591745853	-0.0366707593202591	-0.0645330995321274
-5.83853244781494	-6.46247863769531	-10.3591146469116	-0.113756328821182	-0.0366871729493141	-0.0647674053907394
-5.84576749801636	-6.46878862380981	-10.3579196929932	-0.113920897245407	-0.0365531221032143	-0.0649686083197594
-5.85404253005981	-6.47063016891479	-10.349684715271	-0.113961979746819	-0.0365976765751839	-0.0651944205164909
-5.86430358886719	-6.46977996826172	-10.3389196395874	-0.113981768488884	-0.0366000682115555	-0.0654247850179672
-5.87507247924805	-6.46390771865845	-10.336498260498	-0.113936573266983	-0.0367196314036846	-0.0657010599970818
-5.88180255889893	-6.46172380447388	-10.3360958099365	-0.113953538239002	-0.036736823618412	-0.0659454762935638
-5.88439512252808	-6.46295881271362	-10.350227355957	-0.113898724317551	-0.0369129851460457	-0.0662770569324493
-5.88686037063599	-6.46708393096924	-10.3641185760498	-0.113955423235893	-0.0368932634592056	-0.0665621384978294
-5.88888645172119	-6.46942043304443	-10.3662137985229	-0.114005111157894	-0.0369155369699001	-0.066784456372261
-5.90035533905029	-6.47011423110962	-10.351354598999	-0.114044137299061	-0.0369083397090435	-0.0668707191944122
-5.9071216583252	-6.4661226272583	-10.3338556289673	-0.114108182489872	-0.0369620658457279	-0.0669621080160141
-5.91139554977417	-6.46246719360352	-10.3327655792236	-0.114150770008564	-0.0370486676692963	-0.0671282336115837
-5.9124641418457	-6.46209764480591	-10.3453483581543	-0.114131130278111	-0.0371205471456051	-0.0674196854233742
-5.91438007354736	-6.45998430252075	-10.3509607315063	-0.114146813750267	-0.0371974483132362	-0.0676214471459389
-5.91348648071289	-6.46282148361206	-10.3584594726563	-0.114104866981506	-0.0373124927282333	-0.067784771323204
-5.91758298873901	-6.46732187271118	-10.3639078140259	-0.114156052470207	-0.0372141040861607	-0.0678514018654823
-5.92728471755981	-6.47004222869873	-10.3560123443604	-0.114093653857708	-0.0371391251683235	-0.067811593413353
-5.92695379257202	-6.47161483764648	-10.3468780517578	-0.114167116582394	-0.0370398052036762	-0.0677757486701012
-5.92900466918945	-6.4689826965332	-10.3411922454834	-0.114227697253227	-0.0371688045561314	-0.0678569078445435
-5.9278244972229	-6.46355724334717	-10.3386507034302	-0.114122815430164	-0.0372872687876225	-0.0680404976010323
-5.92967128753662	-6.46019792556763	-10.3488454818726	-0.113996349275112	-0.0374609790742397	-0.0681835934519768
-5.92979145050049	-6.4638614654541	-10.3546438217163	-0.113994710147381	-0.0375292226672173	-0.0682420581579208
-5.93220806121826	-6.47198534011841	-10.3604211807251	-0.11407758295536	-0.0375366471707821	-0.0682691559195518
-5.93347406387329	-6.47735786437988	-10.3621673583984	-0.114189863204956	-0.0374074466526508	-0.068311408162117
-5.93590307235718	-6.48485708236694	-10.3485488891602	-0.114358820021152	-0.0372820720076561	-0.0682953149080276
-5.94489049911499	-6.48269748687744	-10.345272064209	-0.114370569586754	-0.0372776053845882	-0.0683183521032333
-5.94715404510498	-6.48081922531128	-10.3353157043457	-0.114393256604671	-0.0373197235167027	-0.0684059411287308
-5.95007181167603	-6.47392416000366	-10.3310918807983	-0.114363394677639	-0.0374358594417572	-0.0685189440846443
-5.94733810424805	-6.47569513320923	-10.3484745025635	-0.114331297576427	-0.0375833101570606	-0.0686818584799767
-5.94518518447876	-6.48163843154907	-10.3566160202026	-0.114438928663731	-0.037557166069746	-0.0688294470310211
-5.94963598251343	-6.48335456848145	-10.3588438034058	-0.114525526762009	-0.0375751554965973	-0.0688585862517357
-5.95706701278687	-6.48279857635498	-10.341911315918	-0.114620067179203	-0.0375247076153755	-0.0688104778528214
-5.95881080627441	-6.48111343383789	-10.3168039321899	-0.114712797105312	-0.0376902110874653	-0.0687850341200829
-5.96333122253418	-6.47285032272339	-10.317795753479	-0.114708632230759	-0.0378131866455078	-0.0689780488610268
-5.96173810958862	-6.47409343719482	-10.3305540084839	-0.114841401576996	-0.0379137396812439	-0.0691615641117096
-5.96317911148071	-6.47594881057739	-10.3432292938232	-0.114930465817451	-0.0379607789218426	-0.0692992508411407
-5.97002172470093	-6.48112821578979	-10.3336763381958	-0.115031480789185	-0.0379690602421761	-0.0692348852753639
-5.97697162628174	-6.48583793640137	-10.3172836303711	-0.115112245082855	-0.0379008650779724	-0.0691656023263931
-5.9771409034729	-6.47999286651611	-10.3089723587036	-0.115117363631725	-0.0379572585225105	-0.069278821349144
-5.97901821136475	-6.47253227233887	-10.3176240921021	-0.115056425333023	-0.0382888056337833	-0.0695189014077187
-5.9824800491333	-6.47399759292603	-10.3239765167236	-0.115086942911148	-0.0384623482823372	-0.0696921125054359
-5.98949527740479	-6.47945117950439	-10.3280668258667	-0.115140818059444	-0.038492925465107	-0.0697280392050743
-5.99612474441528	-6.49153423309326	-10.3267431259155	-0.1153564453125	-0.0384749509394169	-0.0697489082813263
-6.00001621246338	-6.49894237518311	-10.3200941085815	-0.115511387586594	-0.0384923033416271	-0.0698155760765076
-6.00657653808594	-6.4952917098999	-10.3107814788818	-0.1155621483922	-0.0385565608739853	-0.0699427500367165
-6.01357126235962	-6.49338722229004	-10.3058681488037	-0.115475781261921	-0.0386467091739178	-0.0700976625084877
-6.022301197052	-6.49214649200439	-10.3026075363159	-0.115455374121666	-0.0388592854142189	-0.070261038839817
-6.02408742904663	-6.49509143829346	-10.3085327148438	-0.115510918200016	-0.0389398075640202	-0.0704673305153847
-6.02566385269165	-6.49946022033691	-10.3241415023804	-0.115600928664207	-0.0390310436487198	-0.0705869123339653
-6.0295352935791	-6.50508832931519	-10.3258638381958	-0.115649364888668	-0.0390142574906349	-0.0707534700632095
-6.03648471832275	-6.50891017913818	-10.3254928588867	-0.11569955945015	-0.0391599014401436	-0.0707719475030899
-6.04124212265015	-6.51190710067749	-10.309287071228	-0.115777686238289	-0.0392204187810421	-0.0707841292023659
-6.04578924179077	-6.50901699066162	-10.296028137207	-0.115863040089607	-0.0393568798899651	-0.0708363950252533
-6.04971504211426	-6.50836181640625	-10.2920217514038	-0.115902796387672	-0.0395210646092892	-0.0709216445684433
-6.05192852020264	-6.50502347946167	-10.2927694320679	-0.115915425121784	-0.0395466014742851	-0.0711583569645882
-6.0544319152832	-6.51163911819458	-10.3041038513184	-0.115949489176273	-0.039735134691	-0.0712709352374077
-6.05977916717529	-6.51546669006348	-10.3206329345703	-0.115937314927578	-0.0398250296711922	-0.0714059174060822
-6.06526803970337	-6.521240234375	-10.3125085830688	-0.115926243364811	-0.0398653335869312	-0.0713683068752289
-6.07114839553833	-6.52460384368896	-10.3051376342773	-0.115972198545933	-0.0398189015686512	-0.0712714642286301
-6.07246017456055	-6.52558422088623	-10.2993621826172	-0.115992516279221	-0.0398275293409824	-0.0713131129741669
-6.07499504089355	-6.52203130722046	-10.29372215271	-0.115995742380619	-0.0399810522794724	-0.0713803991675377
-6.07358074188232	-6.51802778244019	-10.2951173782349	-0.115976631641388	-0.0402300097048283	-0.071518562734127
-6.07944202423096	-6.51661968231201	-10.3079404830933	-0.115852005779743	-0.0404597669839859	-0.0716044902801514
-6.08142328262329	-6.52374267578125	-10.3175230026245	-0.115787968039513	-0.0406332090497017	-0.0716210827231407
-6.08412981033325	-6.53408670425415	-10.3214349746704	-0.115943811833858	-0.0406123474240303	-0.0716129317879677
-6.08454465866089	-6.54023551940918	-10.3143081665039	-0.116044387221336	-0.0405619032680988	-0.071557454764843
-6.08986949920654	-6.53792142868042	-10.3085851669312	-0.115955725312233	-0.0406276918947697	-0.0715548694133759
-6.09713220596313	-6.53117370605469	-10.2991123199463	-0.115862682461739	-0.0408027432858944	-0.0715750455856323
-6.10015153884888	-6.53068876266479	-10.3028135299683	-0.115802861750126	-0.0409263260662556	-0.071593388915062
-6.09813117980957	-6.52994155883789	-10.3126497268677	-0.115724831819534	-0.0411699078977108	-0.0716377273201942
-6.09765768051147	-6.53379106521606	-10.3191728591919	-0.115660116076469	-0.0412903875112534	-0.0717091038823128
-6.09559774398804	-6.54024457931519	-10.3339242935181	-0.115625694394112	-0.0413399934768677	-0.071737065911293
-6.09867477416992	-6.54272270202637	-10.345178604126	-0.115658551454544	-0.0414032451808453	-0.0717513486742973
-6.10644340515137	-6.54311561584473	-10.3379573822021	-0.115548737347126	-0.0415215343236923	-0.0716215297579765
-6.11235761642456	-6.54080295562744	-10.317967414856	-0.115520112216473	-0.0416443012654781	-0.0715431943535805
-6.11600875854492	-6.53872966766357	-10.310396194458	-0.115463808178902	-0.0417929887771606	-0.0715992227196693
-6.1171817779541	-6.54183006286621	-10.3180313110352	-0.115474015474319	-0.0419278517365456	-0.0717599764466286
-6.11736059188843	-6.54280042648315	-10.3343181610107	-0.115436553955078	-0.0420344285666943	-0.0719264671206474
-6.11767339706421	-6.54535913467407	-10.3400468826294	-0.115306153893471	-0.0421918742358685	-0.0719854235649109
-6.12283229827881	-6.55211591720581	-10.3415632247925	-0.115267418324947	-0.0421668104827404	-0.0719588398933411
-6.12814378738403	-6.55706453323364	-10.3305397033691	-0.115240298211575	-0.042053859680891	-0.0718251466751099
-6.13243246078491	-6.55236911773682	-10.3187437057495	-0.115294829010963	-0.0420991256833076	-0.0718142539262772
-6.13253355026245	-6.54759311676025	-10.3214359283447	-0.115225188434124	-0.0423143170773983	-0.0719402581453323
-6.13178110122681	-6.54564428329468	-10.327808380127	-0.115095287561417	-0.0425242371857166	-0.072088435292244
-6.13263988494873	-6.55119609832764	-10.3391389846802	-0.115011900663376	-0.0425722077488899	-0.0721056014299393
-6.1315393447876	-6.56103754043579	-10.337700843811	-0.115188248455524	-0.0425183400511742	-0.072066642343998
-6.13600969314575	-6.56176614761353	-10.3267984390259	-0.11525797098875	-0.0424141436815262	-0.072025440633297
-6.14420175552368	-6.55776977539063	-10.3124370574951	-0.115213960409164	-0.0424448326230049	-0.0720037221908569
-6.14768648147583	-6.55393505096436	-10.3104953765869	-0.115071833133698	-0.0425628237426281	-0.0720313042402267
-6.14684581756592	-6.552321434021	-10.3108234405518	-0.115008145570755	-0.0426180101931095	-0.072037972509861
-6.14213609695435	-6.55409860610962	-10.3252515792847	-0.114880010485649	-0.0426604636013508	-0.0721624419093132
-6.13986301422119	-6.55910491943359	-10.3388767242432	-0.114896580576897	-0.0425860993564129	-0.0721753537654877
-6.14108085632324	-6.56192064285278	-10.3334255218506	-0.114959411323071	-0.0425648763775826	-0.0720230787992477
-6.1467227935791	-6.561927318573	-10.3128681182861	-0.11495003849268	-0.042590543627739	-0.0718911960721016
-6.14591789245605	-6.55699682235718	-10.2992486953735	-0.114898823201656	-0.0426096096634865	-0.0718328729271889
-6.14236974716187	-6.55328273773193	-10.3089532852173	-0.114828906953335	-0.0425996407866478	-0.0719264820218086
-6.13821792602539	-6.55451202392578	-10.3195114135742	-0.114804126322269	-0.0427049100399017	-0.0720958039164543
-6.13634252548218	-6.55688381195068	-10.3309888839722	-0.114787630736828	-0.0426106452941895	-0.0720508992671967
-6.13801097869873	-6.55872869491577	-10.3279790878296	-0.114769093692303	-0.0425454936921597	-0.0719094350934029
-6.13732242584229	-6.55920839309692	-10.3099012374878	-0.114821568131447	-0.0423229448497295	-0.0717219263315201
-6.13282012939453	-6.55951070785522	-10.2988805770874	-0.1147800385952	-0.0421652682125568	-0.0715834125876427
-6.1275691986084	-6.54948568344116	-10.2903881072998	-0.114684738218784	-0.0421932004392147	-0.0715382769703865
-6.12305068969727	-6.54252195358276	-10.2922296524048	-0.114618353545666	-0.042249321937561	-0.0716115981340408
-6.11542844772339	-6.53943729400635	-10.3050909042358	-0.114485152065754	-0.0423142164945602	-0.0715727880597115
-6.11067390441895	-6.54214572906494	-10.3053607940674	-0.114483177661896	-0.0422802306711674	-0.0714364871382713
-6.10432720184326	-6.54890727996826	-10.3026189804077	-0.11459968984127	-0.042072806507349	-0.0712608024477959
-6.10075759887695	-6.54891347885132	-10.2946252822876	-0.114650562405586	-0.0418590977787972	-0.0710555240511894
-6.1007251739502	-6.54448843002319	-10.2832069396973	-0.114605136215687	-0.0417555570602417	-0.0709143504500389
-6.09907150268555	-6.53733062744141	-10.2734098434448	-0.114545404911041	-0.0416896976530552	-0.0707997158169746
-6.09462356567383	-6.52904891967773	-10.2665157318115	-0.114413239061832	-0.0416797026991844	-0.0706775039434433
-6.08300924301147	-6.52886533737183	-10.2692956924438	-0.114356778562069	-0.0416537076234818	-0.0706809163093567
-6.07629823684692	-6.53200912475586	-10.2828483581543	-0.114355869591236	-0.0414932444691658	-0.0705618113279343
-6.07329368591309	-6.53368473052979	-10.2819700241089	-0.114393785595894	-0.0413660742342472	-0.070407547056675
-6.0698390007019	-6.53132677078247	-10.2631959915161	-0.114361017942429	-0.0412533432245255	-0.070202425122261
-6.06632232666016	-6.52591466903687	-10.2332496643066	-0.114372618496418	-0.0411218069493771	-0.0699492841959
-6.06270313262939	-6.52028369903564	-10.2290773391724	-0.114331595599651	-0.0410554893314838	-0.0698969513177872
-6.05449295043945	-6.51939105987549	-10.2322330474854	-0.114245131611824	-0.0410240553319454	-0.0698664933443069
-6.04906511306763	-6.51966428756714	-10.248272895813	-0.114194020628929	-0.0409396216273308	-0.0697835758328438
-6.04783916473389	-6.5230975151062	-10.2464904785156	-0.114188835024834	-0.0408014431595802	-0.0696071237325668
-6.04390954971313	-6.52678537368774	-10.2272710800171	-0.114149883389473	-0.0405739210546017	-0.0693090185523033
-6.0405707359314	-6.52267122268677	-10.2126998901367	-0.114071808755398	-0.0403859987854958	-0.069171316921711
-6.03214120864868	-6.51395320892334	-10.2048749923706	-0.113945297896862	-0.0404170602560043	-0.0691071301698685
-6.02654504776001	-6.50966882705688	-10.2096080780029	-0.113841399550438	-0.0404980927705765	-0.0690941587090492
-6.02106046676636	-6.50834798812866	-10.218316078186	-0.113679841160774	-0.0405858345329762	-0.0690113231539726
-6.02153539657593	-6.5119194984436	-10.2175140380859	-0.113650351762772	-0.0405097231268883	-0.0689298659563065
-6.01726341247559	-6.51794099807739	-10.2191104888916	-0.113721750676632	-0.0403734669089317	-0.0687733367085457
-6.0146918296814	-6.52023839950562	-10.2091245651245	-0.113693282008171	-0.04023452475667	-0.0686617270112038
-6.01623392105103	-6.51904153823853	-10.1921234130859	-0.113661788403988	-0.0401768609881401	-0.0685704872012138
-6.01909208297729	-6.51182985305786	-10.1820859909058	-0.113474696874619	-0.0401963070034981	-0.0685546100139618
-6.01670503616333	-6.50520086288452	-10.1730680465698	-0.113393381237984	-0.0402513556182384	-0.0685165524482727
-6.01390790939331	-6.50610065460205	-10.1742935180664	-0.113296128809452	-0.040253221988678	-0.0685556977987289
-6.00609159469604	-6.50836753845215	-10.1797885894775	-0.113275565207005	-0.040274903178215	-0.0686007663607597
-6.00703096389771	-6.51427459716797	-10.1815996170044	-0.113256230950356	-0.0401817075908184	-0.0686031952500343
-6.01069641113281	-6.51535940170288	-10.1755905151367	-0.113173246383667	-0.0400362759828568	-0.0686076804995537
-6.01588726043701	-6.51377582550049	-10.1555423736572	-0.113155849277973	-0.0400373712182045	-0.0685112401843071
-6.01986742019653	-6.51213121414185	-10.1325330734253	-0.113132983446121	-0.0400006510317326	-0.0684284493327141
-6.02182865142822	-6.50777721405029	-10.1283721923828	-0.113157175481319	-0.0400592908263206	-0.0684918165206909
-6.02259922027588	-6.50889825820923	-10.1376342773438	-0.113120272755623	-0.0402050539851189	-0.0686891973018646
-6.02503204345703	-6.514892578125	-10.1520481109619	-0.113054558634758	-0.0402435287833214	-0.0688133090734482
-6.03111553192139	-6.52168750762939	-10.144702911377	-0.113098487257957	-0.0401713773608208	-0.0687888339161873
-6.03267288208008	-6.5243878364563	-10.1346797943115	-0.113023944199085	-0.0400984399020672	-0.0686589628458023
-6.03448915481567	-6.52309703826904	-10.1328754425049	-0.113073326647282	-0.040150310844183	-0.068613164126873
-6.03474092483521	-6.52040529251099	-10.1297426223755	-0.112954914569855	-0.0402406342327595	-0.0687151774764061
-6.03164720535278	-6.51626110076904	-10.133602142334	-0.11280432343483	-0.0405108258128166	-0.0688282251358032
-6.03547763824463	-6.51685333251953	-10.1447954177856	-0.112713396549225	-0.0406235195696354	-0.0688539445400238
-6.03604030609131	-6.52705335617065	-10.1457471847534	-0.112857483327389	-0.0405805334448814	-0.0688441544771194
-6.04036140441895	-6.53611993789673	-10.144679069519	-0.11293825507164	-0.040526557713747	-0.0687428489327431
-6.04477548599243	-6.53715991973877	-10.1338186264038	-0.112889863550663	-0.0404927507042885	-0.0686480477452278
-6.04751682281494	-6.52876377105713	-10.1265993118286	-0.112818464636803	-0.0405597761273384	-0.0687160864472389
-6.05447149276733	-6.52688264846802	-10.1199245452881	-0.112741105258465	-0.0406615622341633	-0.0688354074954987
-6.04984188079834	-6.52751016616821	-10.1268930435181	-0.112715512514114	-0.0407550372183323	-0.0688588246703148
-6.04751920700073	-6.53409719467163	-10.1405763626099	-0.112795285880566	-0.0408063009381294	-0.0689668580889702
-6.05264139175415	-6.53885746002197	-10.1499528884888	-0.1127939671278	-0.0407861098647118	-0.0688912495970726
-6.05485820770264	-6.54113531112671	-10.129976272583	-0.11281518638134	-0.0407583862543106	-0.0689033642411232
-6.06046056747437	-6.53556537628174	-10.1149387359619	-0.112846173346043	-0.0407649204134941	-0.0688581839203835
-6.06057739257813	-6.53549909591675	-10.1014671325684	-0.112866565585136	-0.040873933583498	-0.068862073123455
-6.05997467041016	-6.53418588638306	-10.1040372848511	-0.112939707934856	-0.0409341566264629	-0.0690512806177139
-6.05999898910522	-6.53750467300415	-10.1195907592773	-0.112958073616028	-0.0410090684890747	-0.0692189186811447
-6.0602126121521	-6.53851747512817	-10.1360874176025	-0.112978860735893	-0.0409953854978085	-0.069269560277462
-6.06598091125488	-6.54288959503174	-10.1263761520386	-0.112997159361839	-0.0409210585057735	-0.0691811144351959
-6.06437730789185	-6.54524183273315	-10.1036796569824	-0.113069355487823	-0.0407972373068333	-0.0690797418355942
-6.06117010116577	-6.5389575958252	-10.0965785980225	-0.113116182386875	-0.0408079884946346	-0.069123350083828
-6.06038808822632	-6.53601408004761	-10.0898923873901	-0.11311898380518	-0.040862400084734	-0.0691959261894226
-6.05705213546753	-6.53140068054199	-10.0880041122437	-0.113131783902645	-0.0409694686532021	-0.0692881494760513
-6.06066942214966	-6.53020286560059	-10.0996999740601	-0.113089747726917	-0.0410604886710644	-0.0693820938467979
-6.05477905273438	-6.53429555892944	-10.1037015914917	-0.113163240253925	-0.0410887859761715	-0.0693710669875145
-6.05454206466675	-6.53857421875	-10.0953350067139	-0.113287799060345	-0.041015587747097	-0.0693349614739418
-6.05346441268921	-6.54107284545898	-10.0843534469604	-0.113440096378326	-0.0408518426120281	-0.0692604333162308
-6.05501747131348	-6.53793811798096	-10.0696668624878	-0.11353488266468	-0.0408517681062222	-0.0691881254315376
-6.05884218215942	-6.52714252471924	-10.0559501647949	-0.11352963000536	-0.0408478081226349	-0.0692275017499924
-6.05460786819458	-6.52092552185059	-10.04771900177	-0.113427318632603	-0.0409362614154816	-0.0692711099982262
-6.05194902420044	-6.52045774459839	-10.0539522171021	-0.113499261438847	-0.0409429557621479	-0.0693061649799347
-6.04233121871948	-6.52053928375244	-10.0623931884766	-0.113589510321617	-0.0409541577100754	-0.0693391561508179
-6.03696203231812	-6.52309370040894	-10.06090259552	-0.113688744604588	-0.0409399680793285	-0.0693917125463486
-6.03718662261963	-6.52174282073975	-10.0531444549561	-0.113699905574322	-0.0408752076327801	-0.069346658885479
-6.03406715393066	-6.52046346664429	-10.0421228408813	-0.113788686692715	-0.0408636853098869	-0.0692688375711441
-6.03487586975098	-6.51627969741821	-10.0287370681763	-0.113850057125092	-0.0409045144915581	-0.0691592320799828
-6.03356552124023	-6.50963878631592	-10.0150127410889	-0.113942570984364	-0.0408702790737152	-0.0690945535898209
-6.0278205871582	-6.503586769104	-10.0091333389282	-0.113924756646156	-0.0409223884344101	-0.0691851750016212
-6.02221536636353	-6.50187540054321	-10.0168619155884	-0.113985516130924	-0.0409687869250774	-0.0693263411521912
-6.01730394363403	-6.50045299530029	-10.0196685791016	-0.113974094390869	-0.0410300269722939	-0.0694261938333511
-6.01704835891724	-6.50300931930542	-10.0258560180664	-0.113939456641674	-0.0410044975578785	-0.0694258660078049
-6.01550722122192	-6.5030574798584	-10.0217523574829	-0.113909363746643	-0.0410269908607006	-0.0693541839718819
-6.01407670974731	-6.50230073928833	-10.013822555542	-0.113918118178844	-0.0410173051059246	-0.069323942065239
-6.01647090911865	-6.50382852554321	-10.0072193145752	-0.11395862698555	-0.0410069487988949	-0.0692545473575592
-6.0149507522583	-6.50231599807739	-9.99807262420654	-0.11398746073246	-0.0410710759460926	-0.0692687630653381
-6.01116514205933	-6.49351692199707	-9.99539756774902	-0.113861322402954	-0.0412858724594116	-0.0694120526313782
-6.0078558921814	-6.48794746398926	-10.0005321502686	-0.113730661571026	-0.0415199026465416	-0.069514699280262
-6.00535202026367	-6.4871621131897	-10.0143280029297	-0.11360751837492	-0.0417212620377541	-0.0696153417229652
-6.00235891342163	-6.49428701400757	-10.0204696655273	-0.113613590598106	-0.0417995825409889	-0.0696244612336159
-6.00545072555542	-6.4988694190979	-10.0291833877563	-0.113673776388168	-0.0417165420949459	-0.0695599392056465
-6.00780153274536	-6.50465726852417	-10.020923614502	-0.113689564168453	-0.0416846238076687	-0.0695792213082314
-6.0099630355835	-6.50584936141968	-10.0179042816162	-0.113685220479965	-0.0417891815304756	-0.0695819705724716
-6.01211738586426	-6.50357294082642	-10.0151300430298	-0.113561131060123	-0.0419654324650764	-0.0696387439966202
-6.01617479324341	-6.49923086166382	-10.0132055282593	-0.11347422003746	-0.042084738612175	-0.0697174519300461
-6.01358890533447	-6.49790048599243	-10.0197649002075	-0.113311782479286	-0.0422703959047794	-0.0698149353265762
-6.01556539535522	-6.49619340896606	-10.0311241149902	-0.113222263753414	-0.0423427931964397	-0.0699279457330704
-6.01258850097656	-6.50311422348022	-10.0425491333008	-0.113224789500237	-0.042428020387888	-0.0700495988130569
-6.0144100189209	-6.50851440429688	-10.0565519332886	-0.113250933587551	-0.0424807332456112	-0.0702323466539383
-6.01710176467896	-6.51187038421631	-10.0679006576538	-0.113182283937931	-0.0425231121480465	-0.0702638700604439
-6.01995801925659	-6.51722288131714	-10.0664157867432	-0.113215878605843	-0.0425474867224693	-0.0702290236949921
-6.0281777381897	-6.51745700836182	-10.0533571243286	-0.113145723938942	-0.0426736660301685	-0.0702512413263321
-6.02935218811035	-6.51588535308838	-10.0461235046387	-0.113099478185177	-0.0427445583045483	-0.070232205092907
-6.02955484390259	-6.51671743392944	-10.0477819442749	-0.113147519528866	-0.0427728816866875	-0.0704034268856049
-6.03255748748779	-6.51526927947998	-10.0607748031616	-0.113089546561241	-0.0429416336119175	-0.0706459432840347
-6.03212308883667	-6.52156352996826	-10.0802154541016	-0.113115899264812	-0.0429838001728058	-0.0708902776241302
-6.03664827346802	-6.52406454086304	-10.0905237197876	-0.113112933933735	-0.0429649129509926	-0.0710069164633751
-6.04064512252808	-6.53275966644287	-10.0931091308594	-0.113146968185902	-0.042907577008009	-0.0710484534502029
-6.04791688919067	-6.53411388397217	-10.086766242981	-0.113185286521912	-0.0428465306758881	-0.0710722878575325
-6.05283308029175	-6.53501653671265	-10.0886135101318	-0.113261885941029	-0.0427965596318245	-0.0711367726325989
-6.05062913894653	-6.53232526779175	-10.0768451690674	-0.113303802907467	-0.0428488440811634	-0.0712664052844048
-6.04722499847412	-6.52410221099854	-10.084792137146	-0.113315708935261	-0.0429679788649082	-0.0714692547917366
-6.04872417449951	-6.52081489562988	-10.0921592712402	-0.113303482532501	-0.0430772304534912	-0.0716595575213432
-6.05047607421875	-6.52595376968384	-10.1053400039673	-0.113346353173256	-0.0430442914366722	-0.0717184245586395
-6.04882955551147	-6.53327035903931	-10.1008834838867	-0.113629385828972	-0.0428572855889797	-0.0717126876115799
-6.0497670173645	-6.53770112991333	-10.0873775482178	-0.113846905529499	-0.0427139773964882	-0.071762926876545
-6.05074453353882	-6.53324556350708	-10.0816173553467	-0.113942250609398	-0.0426073037087917	-0.0718043968081474
-6.05478429794312	-6.52829933166504	-10.0715045928955	-0.113932318985462	-0.04262775182724	-0.0718949139118195
-6.05411338806152	-6.51942873001099	-10.0634317398071	-0.113961331546307	-0.0426270514726639	-0.0719993337988853
-6.054274559021	-6.51481533050537	-10.0689220428467	-0.114016130566597	-0.0425908900797367	-0.0720916092395782
-6.04877090454102	-6.51287412643433	-10.0716304779053	-0.114155203104019	-0.0425892509520054	-0.0722120627760887
-6.04531288146973	-6.51655578613281	-10.078761100769	-0.114212147891521	-0.0424583554267883	-0.0723396614193916
-6.04541015625	-6.52041339874268	-10.0839691162109	-0.114319324493408	-0.0423685684800148	-0.0723694264888763
-6.04752349853516	-6.52275228500366	-10.0761299133301	-0.114420920610428	-0.0422348529100418	-0.072405606508255
-6.05075550079346	-6.5182466506958	-10.0501098632813	-0.114566743373871	-0.0421328842639923	-0.0723871737718582
-6.05196666717529	-6.51173257827759	-10.0388231277466	-0.114678099751472	-0.0420577526092529	-0.0724385753273964
-6.04880714416504	-6.5089750289917	-10.0319719314575	-0.114773124456406	-0.0419771410524845	-0.0726080387830734
-6.04764842987061	-6.50959873199463	-10.0404348373413	-0.114961370825768	-0.0419718474149704	-0.0728286802768707
-6.05026721954346	-6.51228523254395	-10.0422792434692	-0.115034684538841	-0.0419154725968838	-0.0730597823858261
-6.05047130584717	-6.51610326766968	-10.0432386398315	-0.115108922123909	-0.0417341627180576	-0.0731047466397285
-6.051917552948	-6.51990985870361	-10.0383434295654	-0.115175865590572	-0.041586946696043	-0.0730923339724541
-6.05356788635254	-6.52198839187622	-10.02126121521	-0.115325756371021	-0.0413853712379932	-0.0731283873319626
-6.05724287033081	-6.5185489654541	-10.0053386688232	-0.115453824400902	-0.0411706157028675	-0.0731667801737785
-6.05419397354126	-6.51188468933105	-10.0006675720215	-0.115556538105011	-0.0412412732839584	-0.0732997059822083
-6.05421495437622	-6.50744915008545	-9.99906253814697	-0.115612633526325	-0.0413058139383793	-0.0735215097665787
-6.05431509017944	-6.50788354873657	-10.0026178359985	-0.115658104419708	-0.0413549803197384	-0.0736584514379501
-6.06033563613892	-6.507652759552	-10.0025987625122	-0.115697182714939	-0.0413624458014965	-0.0737318322062492
-6.06111240386963	-6.51312255859375	-10.0028028488159	-0.115840412676334	-0.0412592962384224	-0.0737527906894684
-6.0625696182251	-6.5226354598999	-9.99908065795898	-0.115994520485401	-0.0410172455012798	-0.0738044455647469
-6.0634822845459	-6.52598190307617	-9.98833847045898	-0.116178013384342	-0.0409068651497364	-0.0737977996468544
-6.06829404830933	-6.52372980117798	-9.98062705993652	-0.116277456283569	-0.0408522598445416	-0.0738876163959503
-6.07409238815308	-6.52007293701172	-9.96427726745605	-0.116249762475491	-0.0408391542732716	-0.0739816278219223
-6.08025217056274	-6.51855421066284	-9.96092224121094	-0.116315864026546	-0.0408446416258812	-0.0741276741027832
-6.08087778091431	-6.52332973480225	-9.95709991455078	-0.116376221179962	-0.0408371537923813	-0.0742678046226501
-6.08630037307739	-6.52368688583374	-9.96089363098145	-0.116431951522827	-0.0408431477844715	-0.0744949877262115
-6.08308792114258	-6.53059053421021	-9.9719877243042	-0.116527415812016	-0.0407323651015759	-0.07461266964674
-6.08675670623779	-6.53688716888428	-9.97527408599854	-0.116586297750473	-0.0406932681798935	-0.0748485773801804
-6.09245586395264	-6.54255151748657	-9.96914958953857	-0.116689525544643	-0.0405806340277195	-0.0749717876315117
-6.09893989562988	-6.54446649551392	-9.96069240570068	-0.116713337600231	-0.0404865890741348	-0.0750106051564217
-6.1074047088623	-6.5456690788269	-9.94289779663086	-0.11689381301403	-0.0404383465647697	-0.0750515088438988
-6.11091995239258	-6.54363870620728	-9.92950057983398	-0.116949267685413	-0.0404295213520527	-0.0751658231019974
-6.11446142196655	-6.54446411132813	-9.92240524291992	-0.117072686553001	-0.0404718555510044	-0.0754377841949463
-6.11357593536377	-6.54590559005737	-9.93416404724121	-0.117190152406693	-0.0403580367565155	-0.0757089927792549
-6.11579418182373	-6.54956912994385	-9.94141674041748	-0.117149144411087	-0.0403810702264309	-0.0759071558713913
-6.11968469619751	-6.5529637336731	-9.94883251190186	-0.11727424710989	-0.0402620695531368	-0.0760434716939926
-6.12508869171143	-6.55751991271973	-9.93834781646729	-0.117353156208992	-0.0400946103036404	-0.0760737061500549
-6.12683725357056	-6.55901336669922	-9.92508697509766	-0.117508135735989	-0.0399593599140644	-0.0760724171996117
-6.13337850570679	-6.55720472335815	-9.91586208343506	-0.117576271295547	-0.0398314483463764	-0.076165683567524
-6.13048601150513	-6.55604887008667	-9.90671348571777	-0.117728218436241	-0.039760883897543	-0.0762727707624435
-6.13164949417114	-6.54975748062134	-9.90295505523682	-0.117782942950726	-0.0397958979010582	-0.0764736533164978
-6.12913942337036	-6.54518747329712	-9.90523719787598	-0.117805451154709	-0.0398908369243145	-0.0766674503684044
-6.12986755371094	-6.5465235710144	-9.91419792175293	-0.117834396660328	-0.0399497486650944	-0.076856717467308
-6.13283586502075	-6.54780435562134	-9.92114543914795	-0.117962598800659	-0.0398988239467144	-0.0769128873944283
-6.13266897201538	-6.55105972290039	-9.91849327087402	-0.118109621107578	-0.0398350954055786	-0.0769987404346466
-6.13562726974487	-6.55499792098999	-9.9161901473999	-0.118292942643166	-0.0397197306156158	-0.0770988613367081
-6.1329550743103	-6.55715465545654	-9.91051959991455	-0.118444167077541	-0.0396293513476849	-0.0771303474903107
-6.13532543182373	-6.56030559539795	-9.9057035446167	-0.118596255779266	-0.03949224203825	-0.077237993478775
-6.13834142684937	-6.55574560165405	-9.8928279876709	-0.118763163685799	-0.0394352786242962	-0.0772996172308922
-6.14200401306152	-6.54925918579102	-9.88860130310059	-0.118683964014053	-0.0394595824182034	-0.0774034559726715
-6.14154434204102	-6.54891157150269	-9.88441371917725	-0.118777096271515	-0.0395366884768009	-0.077518954873085
-6.14297914505005	-6.54595470428467	-9.88545036315918	-0.118791438639164	-0.0395577810704708	-0.0776435881853104
-6.14214849472046	-6.54402303695679	-9.88412189483643	-0.118815861642361	-0.0395307876169682	-0.0777633339166641
-6.14029264450073	-6.54261207580566	-9.89204883575439	-0.118876956403255	-0.0395528487861156	-0.077941007912159
-6.13811349868774	-6.54523229598999	-9.90176773071289	-0.118965983390808	-0.0395860895514488	-0.0780828446149826
-6.13594198226929	-6.5449481010437	-9.89976215362549	-0.119063891470432	-0.0396019406616688	-0.0782265365123749
-6.13453960418701	-6.5502781867981	-9.91253852844238	-0.119189441204071	-0.0394988507032394	-0.0783386528491974
-6.13746500015259	-6.55255126953125	-9.91557216644287	-0.11917058378458	-0.0394875332713127	-0.0784219950437546
-6.14113807678223	-6.55040311813354	-9.91532802581787	-0.119283176958561	-0.0394211299717426	-0.0784954205155373
-6.14302444458008	-6.55030012130737	-9.90458869934082	-0.119333818554878	-0.039432380348444	-0.0785153806209564
-6.14410591125488	-6.54918003082275	-9.89172840118408	-0.11944355815649	-0.0394454635679722	-0.0785650238394737
-6.14963722229004	-6.54779148101807	-9.8818826675415	-0.119491420686245	-0.0395165011286736	-0.0786262080073357
-6.14845275878906	-6.54519033432007	-9.87194442749023	-0.119547940790653	-0.0395980477333069	-0.0786977708339691
-6.14939451217651	-6.54380512237549	-9.86931228637695	-0.119574077427387	-0.0396340489387512	-0.0788190364837646
-6.15157890319824	-6.54125881195068	-9.86816024780273	-0.11960843205452	-0.0396745689213276	-0.0789303258061409
-6.15358114242554	-6.54168128967285	-9.87429714202881	-0.119600936770439	-0.0397401079535484	-0.0790608450770378
-6.15160655975342	-6.53965854644775	-9.87638664245605	-0.119590826332569	-0.0399256460368633	-0.0792777463793755
-6.15212392807007	-6.53882026672363	-9.88931465148926	-0.119571037590504	-0.0400392189621925	-0.0794847384095192
-6.15307855606079	-6.54027986526489	-9.90642261505127	-0.119523771107197	-0.0401170141994953	-0.0796363726258278
-6.16087055206299	-6.545241355896	-9.90999603271484	-0.119538024067879	-0.0402079150080681	-0.0797378495335579
-6.16360855102539	-6.54813289642334	-9.91420650482178	-0.119534261524677	-0.0402065329253674	-0.079752117395401
-6.17071390151978	-6.55190753936768	-9.89823055267334	-0.119533859193325	-0.0401844903826714	-0.0797715485095978
-6.17190027236938	-6.55303907394409	-9.89554309844971	-0.119527414441109	-0.0402561388909817	-0.0798612609505653
-6.17724847793579	-6.55109310150146	-9.89215755462646	-0.119456179440022	-0.0404301099479198	-0.0800183415412903
-6.18429470062256	-6.55142307281494	-9.89657783508301	-0.119388066232204	-0.0406225174665451	-0.0803104564547539
-6.18440294265747	-6.54864549636841	-9.90911769866943	-0.119266249239445	-0.0408364050090313	-0.0806033760309219
-6.18892288208008	-6.55137252807617	-9.91916656494141	-0.119159512221813	-0.0410262122750282	-0.0807557106018066
-6.19807910919189	-6.55937480926514	-9.92736148834229	-0.119242206215858	-0.0410578511655331	-0.0809023156762123
-6.20567798614502	-6.5701265335083	-9.92580795288086	-0.119328707456589	-0.0410247780382633	-0.080986276268959
-6.21166801452637	-6.57552766799927	-9.92642402648926	-0.119383677840233	-0.04104945063591	-0.0811420381069183
-6.21974229812622	-6.57676553726196	-9.9257116317749	-0.119347341358662	-0.0411725901067257	-0.0813206881284714
-6.22899055480957	-6.57619524002075	-9.91821670532227	-0.119261123239994	-0.0412922538816929	-0.0815033093094826
-6.23400735855103	-6.57440853118896	-9.91343307495117	-0.119170121848583	-0.0414576716721058	-0.0817269906401634
-6.2399206161499	-6.57332897186279	-9.91996479034424	-0.119082279503345	-0.0416314043104649	-0.0819527357816696
-6.24129152297974	-6.57791471481323	-9.9364652633667	-0.119033679366112	-0.0417604558169842	-0.0821717455983162
-6.24423980712891	-6.58266544342041	-9.95137786865234	-0.119089677929878	-0.0418191216886044	-0.0824195370078087
-6.2492880821228	-6.58747577667236	-9.95521068572998	-0.118979901075363	-0.0419148616492748	-0.0826113298535347
-6.25323629379272	-6.59198379516602	-9.95671081542969	-0.119045689702034	-0.0419941172003746	-0.082753449678421
-6.26209306716919	-6.59532690048218	-9.95132541656494	-0.118946425616741	-0.0421122424304485	-0.0827832967042923
-6.26638174057007	-6.5934796333313	-9.9403829574585	-0.118870414793491	-0.0422151982784271	-0.0828833654522896
-6.27138519287109	-6.59149599075317	-9.93395900726318	-0.118805639445782	-0.0423245914280415	-0.0830170065164566
-6.27546358108521	-6.59032964706421	-9.93364238739014	-0.118845954537392	-0.0424657464027405	-0.0831412971019745
-6.27613210678101	-6.58733034133911	-9.94162845611572	-0.118759408593178	-0.0426544770598412	-0.0834163129329681
-6.27867650985718	-6.5904393196106	-9.95927715301514	-0.11872036755085	-0.0428434126079082	-0.0836883932352066
-6.28235101699829	-6.59544992446899	-9.97586154937744	-0.118687860667706	-0.0429700091481209	-0.0838471874594688
-6.28927230834961	-6.60195684432983	-9.97838115692139	-0.11862601339817	-0.0429912135004997	-0.083931677043438
-6.29695129394531	-6.60139226913452	-9.98000240325928	-0.118552297353745	-0.0430831648409367	-0.0840429440140724
-6.30148220062256	-6.60455989837646	-9.97359657287598	-0.118595398962498	-0.0431474260985851	-0.0841676369309425
-6.30640125274658	-6.60611295700073	-9.96602821350098	-0.118544332683086	-0.0432016737759113	-0.0843073576688766
-6.30679893493652	-6.59822559356689	-9.96418476104736	-0.118504129350185	-0.0434249863028526	-0.0845481753349304
-6.31081056594849	-6.59347295761108	-9.97717761993408	-0.118369601666927	-0.0436727032065392	-0.0848620384931564
-6.31448078155518	-6.59277725219727	-9.98794078826904	-0.118314772844315	-0.043881967663765	-0.0850481241941452
-6.32117414474487	-6.59885168075562	-9.99623107910156	-0.11837562918663	-0.0439490377902985	-0.0851957052946091
-6.32475709915161	-6.60435914993286	-10.0015134811401	-0.118444219231606	-0.0439618341624737	-0.0853060260415077
-6.33182430267334	-6.60901117324829	-10.0008420944214	-0.118491731584072	-0.0439648143947124	-0.0854579359292984
-6.33517789840698	-6.61032199859619	-10.0037364959717	-0.118562027812004	-0.0440321080386639	-0.0856414511799812
-6.34189653396606	-6.61267423629761	-10.0011358261108	-0.118602894246578	-0.0440468192100525	-0.0857479348778725
-6.34725904464722	-6.61193513870239	-10.0008687973022	-0.118510603904724	-0.0441836379468441	-0.0858427584171295
-6.35327005386353	-6.61136960983276	-9.9957160949707	-0.118529722094536	-0.0443020537495613	-0.0860528722405434
-6.35943698883057	-6.60660982131958	-10.0009021759033	-0.118467524647713	-0.044404398649931	-0.0862083062529564
-6.36321210861206	-6.60339879989624	-10.0029735565186	-0.118393667042255	-0.0445480532944202	-0.086420051753521
-6.36624622344971	-6.60369920730591	-10.0079250335693	-0.118409030139446	-0.044744249433279	-0.0866347402334213
-6.36681461334229	-6.60394144058228	-10.0248022079468	-0.118298172950745	-0.0447978973388672	-0.0868822485208511
-6.36764812469482	-6.60962724685669	-10.0451698303223	-0.118353649973869	-0.044828724116087	-0.0870387926697731
-6.37013244628906	-6.61390495300293	-10.0525188446045	-0.118348956108093	-0.0448605008423328	-0.0871782749891281
-6.37677764892578	-6.61315107345581	-10.0490999221802	-0.118354067206383	-0.0449104197323322	-0.0872406587004662
-6.38208436965942	-6.61240673065186	-10.0369081497192	-0.118328802287579	-0.0450171381235123	-0.0872583761811256
-6.38533639907837	-6.60950803756714	-10.0285577774048	-0.118305549025536	-0.0451301671564579	-0.0873866453766823
-6.38669633865356	-6.60464811325073	-10.0367317199707	-0.118330262601376	-0.0452402010560036	-0.0875396579504013
-6.3869833946228	-6.60355567932129	-10.0496854782104	-0.118309028446674	-0.0453865900635719	-0.0877556726336479
-6.38908433914185	-6.60224294662476	-10.0580940246582	-0.118329063057899	-0.0454696640372276	-0.0879836156964302
-6.39074754714966	-6.60800361633301	-10.0757608413696	-0.118310607969761	-0.0456162095069885	-0.0881468281149864
-6.39694881439209	-6.60994911193848	-10.082444190979	-0.118258662521839	-0.0455281846225262	-0.088261291384697
-6.40262889862061	-6.61452674865723	-10.0851125717163	-0.118238642811775	-0.0455038286745548	-0.0882882177829742
-6.40514373779297	-6.61940240859985	-10.0749969482422	-0.118194438517094	-0.045483011752367	-0.0883094742894173
-6.40988969802856	-6.61605072021484	-10.0733766555786	-0.118147298693657	-0.0454281978309155	-0.0883625596761703
-6.41103935241699	-6.61576509475708	-10.0764780044556	-0.118163734674454	-0.0454783663153648	-0.0884605497121811
-6.41026067733765	-6.60762453079224	-10.0737619400024	-0.11810764670372	-0.0456439256668091	-0.0886680856347084
-6.41319799423218	-6.60205936431885	-10.0793905258179	-0.117984414100647	-0.0458424389362335	-0.0889018550515175
-6.41705656051636	-6.60333871841431	-10.0899868011475	-0.117971733212471	-0.0458818003535271	-0.0890381783246994
-6.41845655441284	-6.60490751266479	-10.0958805084229	-0.117918685078621	-0.0459391474723816	-0.0891246050596237
-6.42129755020142	-6.61277151107788	-10.0942726135254	-0.118058450520039	-0.0458570756018162	-0.0891162157058716
-6.42447853088379	-6.61870622634888	-10.0935659408569	-0.118169821798801	-0.0456971377134323	-0.0891114845871925
-6.42587518692017	-6.6207103729248	-10.0868787765503	-0.118168160319328	-0.0456826575100422	-0.0891127213835716
-6.43145942687988	-6.61965942382813	-10.0776624679565	-0.118188507854939	-0.0455975122749805	-0.0891729295253754
-6.43445825576782	-6.61552143096924	-10.066424369812	-0.118115969002247	-0.0455998666584492	-0.0891783237457275
-6.43777179718018	-6.61001348495483	-10.062967300415	-0.11808455735445	-0.0456522852182388	-0.0892524272203445
-6.44006586074829	-6.60738325119019	-10.0631055831909	-0.118133671581745	-0.0456971973180771	-0.0893776193261147
-6.43805074691772	-6.608323097229	-10.0711517333984	-0.11806333065033	-0.0457336492836475	-0.0894186124205589
-6.4360990524292	-6.61477899551392	-10.0811719894409	-0.118131391704082	-0.0456126853823662	-0.0895239263772964
-6.43638515472412	-6.61876964569092	-10.0803956985474	-0.118126392364502	-0.0454804748296738	-0.0894922018051147
-6.437828540802	-6.6198525428772	-10.0742177963257	-0.118177391588688	-0.0454264171421528	-0.0894162654876709
-6.44188785552979	-6.61776256561279	-10.0557126998901	-0.118166834115982	-0.0454461947083473	-0.0893380269408226
-6.44217777252197	-6.61592292785645	-10.0340900421143	-0.118178598582745	-0.0454046279191971	-0.0893188863992691
-6.43906354904175	-6.61087465286255	-10.0313148498535	-0.118214294314384	-0.0453880988061428	-0.0894147902727127
-6.43739700317383	-6.61264371871948	-10.0380487442017	-0.118274375796318	-0.0453737862408161	-0.0895449295639992
-6.43668937683105	-6.61342763900757	-10.0520124435425	-0.118270024657249	-0.0453556627035141	-0.0895939767360687
-6.43714332580566	-6.61593770980835	-10.04993724823	-0.118259474635124	-0.0452480129897594	-0.0895235911011696
-6.43813800811768	-6.61588859558105	-10.0461978912354	-0.118225857615471	-0.0451081320643425	-0.08944983035326
-6.44051504135132	-6.62019968032837	-10.0343151092529	-0.118258140981197	-0.0449304953217506	-0.0893223658204079
-6.44113540649414	-6.61881256103516	-10.0139017105103	-0.118235491216183	-0.0448450222611427	-0.0892358422279358
-6.4424090385437	-6.61699724197388	-10.0078191757202	-0.118293009698391	-0.0447140745818615	-0.0892090499401093
-6.43985366821289	-6.61447381973267	-10.0031480789185	-0.118307925760746	-0.044694896787405	-0.0891872644424438
-6.43930912017822	-6.61046886444092	-9.99497985839844	-0.118280559778214	-0.0447205826640129	-0.089242123067379
-6.43626499176025	-6.60721063613892	-9.99300861358643	-0.118274301290512	-0.0446538217365742	-0.0893042385578156
-6.43792629241943	-6.60582065582275	-9.98742389678955	-0.118232779204845	-0.0445839799940586	-0.0892660692334175
-6.43464374542236	-6.60398721694946	-9.98600482940674	-0.118290983140469	-0.0446677766740322	-0.0892943069338799
-6.43422555923462	-6.59898996353149	-9.99530124664307	-0.118175208568573	-0.0447521321475506	-0.0893754810094833
-6.43410634994507	-6.5997166633606	-9.99960899353027	-0.118112199008465	-0.0447263792157173	-0.0893679708242416
-6.43240118026733	-6.60514879226685	-10.0025749206543	-0.11818516254425	-0.0446705557405949	-0.0892899185419083
-6.43373823165894	-6.60989093780518	-9.99929523468018	-0.118266306817532	-0.044489674270153	-0.0892264991998672
-6.43305921554565	-6.61332559585571	-9.99265766143799	-0.11836814135313	-0.0444018095731735	-0.089174896478653
-6.43708467483521	-6.61516046524048	-9.98433685302734	-0.118406891822815	-0.0443634390830994	-0.0891253724694252
-6.43774032592773	-6.61343431472778	-9.9755687713623	-0.118351615965366	-0.0443205684423447	-0.0890798792243004
-6.4424614906311	-6.6097617149353	-9.96686744689941	-0.118268698453903	-0.0443027764558792	-0.0890820473432541
-6.44367122650146	-6.60549831390381	-9.96958827972412	-0.118171751499176	-0.0442981272935867	-0.0890920609235764
-6.44262456893921	-6.60384368896484	-9.96791076660156	-0.118156552314758	-0.0443527474999428	-0.0890663340687752
-6.44238424301147	-6.60817003250122	-9.97163105010986	-0.118086434900761	-0.0443244464695454	-0.0891466960310936
-6.43958854675293	-6.60717391967773	-9.98347949981689	-0.118051528930664	-0.044326838105917	-0.0891429111361504
-6.43911933898926	-6.60990285873413	-9.98602390289307	-0.118033081293106	-0.0443249307572842	-0.0891448855400085
-6.43684053421021	-6.61552953720093	-9.99856185913086	-0.118028290569782	-0.0442786850035191	-0.0891337469220161
-6.43870544433594	-6.6213173866272	-9.99683570861816	-0.117998346686363	-0.0441669374704361	-0.0890493839979172
-6.44044160842896	-6.62172794342041	-9.97993755340576	-0.118001475930214	-0.0442542210221291	-0.0888972654938698
-6.44711351394653	-6.61938762664795	-9.9652795791626	-0.117918267846107	-0.0442342720925808	-0.0887958705425262
-6.44747114181519	-6.61585235595703	-9.96506977081299	-0.117959871888161	-0.044213280081749	-0.0887847617268562
-6.44587469100952	-6.61796426773071	-9.97036457061768	-0.117975510656834	-0.0442817695438862	-0.0889252424240112
-6.44664144515991	-6.62070083618164	-9.98504161834717	-0.117938317358494	-0.0443408042192459	-0.0890403985977173
-6.44574165344238	-6.62428283691406	-9.99358654022217	-0.117955297231674	-0.0443478785455227	-0.0890815928578377
-6.45047903060913	-6.63038682937622	-9.99234962463379	-0.117898143827915	-0.0443031303584576	-0.0890536084771156
-6.45349550247192	-6.63079500198364	-9.98978996276855	-0.117886483669281	-0.0442389473319054	-0.0889300554990768
-6.45627212524414	-6.63411998748779	-9.97186374664307	-0.11798282712698	-0.0441285409033298	-0.0887841209769249
-6.4578161239624	-6.6340970993042	-9.9660587310791	-0.11798220127821	-0.0441094450652599	-0.088780589401722
-6.45775318145752	-6.62732219696045	-9.96580410003662	-0.117962710559368	-0.0442317947745323	-0.0887913405895233
-6.45386648178101	-6.62309408187866	-9.97441577911377	-0.117870531976223	-0.0444764047861099	-0.0889740958809853
-6.45633363723755	-6.62415027618408	-9.98258972167969	-0.117773681879044	-0.0445671714842319	-0.0889721140265465
-6.45705556869507	-6.63001346588135	-9.98089694976807	-0.117861047387123	-0.0444709211587906	-0.0889805182814598
-6.46064615249634	-6.63388776779175	-9.97789478302002	-0.117950610816479	-0.0444672182202339	-0.0889610648155212
-6.46504735946655	-6.64011240005493	-9.9688549041748	-0.118138387799263	-0.0443508923053741	-0.0888576358556747
-6.47070121765137	-6.63441324234009	-9.96062850952148	-0.118107579648495	-0.0444295778870583	-0.088901661336422
-6.47482109069824	-6.63215017318726	-9.94834136962891	-0.118016585707664	-0.0445536114275455	-0.088932141661644
-6.47582292556763	-6.63140678405762	-9.95340728759766	-0.117993272840977	-0.044678371399641	-0.0890142470598221
-6.47402763366699	-6.63271045684814	-9.95996379852295	-0.117946185171604	-0.0447430647909641	-0.0890815556049347
-6.47145223617554	-6.63495445251465	-9.97593402862549	-0.117975249886513	-0.0447674579918385	-0.0892100930213928
-6.47360324859619	-6.64129018783569	-9.98343658447266	-0.118038848042488	-0.0448057055473328	-0.0892024487257004
-6.47934627532959	-6.64414882659912	-9.97631549835205	-0.118103288114071	-0.0448034517467022	-0.0891312658786774
-6.4835467338562	-6.64344215393066	-9.95854473114014	-0.118036292493343	-0.0448509491980076	-0.0891044437885284
-6.48134469985962	-6.64013814926147	-9.95046806335449	-0.118085607886314	-0.0449630990624428	-0.0890939757227898
-6.48508214950562	-6.64030694961548	-9.94847774505615	-0.118011623620987	-0.0450532622635365	-0.0891923829913139
-6.48211050033569	-6.63830423355103	-9.95030784606934	-0.118126459419727	-0.0452129878103733	-0.0892822220921516
-6.48444843292236	-6.63946866989136	-9.96341514587402	-0.118016116321087	-0.0452988594770432	-0.0894515439867973
-6.4869179725647	-6.64502334594727	-9.98242473602295	-0.118099577724934	-0.0454337894916534	-0.0895684659481049
-6.48791313171387	-6.64740371704102	-9.98538398742676	-0.118053697049618	-0.0454690009355545	-0.0895474851131439
-6.49339485168457	-6.65101194381714	-9.9812126159668	-0.118091903626919	-0.0454194918274879	-0.0894367918372154
-6.49505615234375	-6.65225744247437	-9.97454643249512	-0.118021011352539	-0.0454827062785625	-0.089388445019722
-6.4984130859375	-6.65109825134277	-9.96126747131348	-0.11803162842989	-0.045502170920372	-0.0894022509455681
-6.49666118621826	-6.64791011810303	-9.9637336730957	-0.117965623736382	-0.0456896871328354	-0.0895259454846382
-6.495765209198	-6.64208841323853	-9.97230815887451	-0.117960549890995	-0.0458778850734234	-0.089587427675724
-6.49730348587036	-6.63982105255127	-9.97672748565674	-0.117846190929413	-0.0460953824222088	-0.0897455289959908
-6.50067186355591	-6.6402382850647	-9.99353218078613	-0.11786112934351	-0.0462910383939743	-0.089863047003746
-6.50296449661255	-6.64905452728271	-9.99930381774902	-0.117913588881493	-0.0463674068450928	-0.0898619070649147
-6.50748825073242	-6.65707015991211	-10.0031862258911	-0.117985911667347	-0.0463898330926895	-0.0899257510900497
-6.50857448577881	-6.65886545181274	-9.99839305877686	-0.118074901401997	-0.0463751815259457	-0.0899573117494583
-6.51069927215576	-6.65988636016846	-9.98773384094238	-0.118064470589161	-0.0464186556637287	-0.0900120362639427
-6.51635980606079	-6.6565203666687	-9.9867696762085	-0.1180150359869	-0.0465880744159222	-0.0900527536869049
-6.51816892623901	-6.64818620681763	-9.9870548248291	-0.117956399917603	-0.0466738902032375	-0.0901301130652428
-6.51761531829834	-6.64779090881348	-9.98905754089355	-0.117883756756783	-0.0468778572976589	-0.090271420776844
-6.51673603057861	-6.64752054214478	-10.003059387207	-0.117927774786949	-0.0469955280423164	-0.0903468206524849
-6.51336812973022	-6.64517688751221	-10.004828453064	-0.117885679006577	-0.047128688544035	-0.0904443860054016
-6.5130181312561	-6.6473274230957	-10.0123949050903	-0.117867298424244	-0.0471461936831474	-0.0905175134539604
-6.51234436035156	-6.64974498748779	-10.0215911865234	-0.117919825017452	-0.0472449585795403	-0.0905639752745628
-6.51270771026611	-6.65282773971558	-10.0247554779053	-0.117869183421135	-0.0472439043223858	-0.0905404016375542
-6.51418256759644	-6.65172338485718	-10.0183038711548	-0.117846578359604	-0.0473032370209694	-0.0904900431632996
-6.5139946937561	-6.64829397201538	-10.0086784362793	-0.117835976183414	-0.0474131293594837	-0.0904191136360168
-6.51556015014648	-6.64597988128662	-10.0080595016479	-0.11782818287611	-0.0474771037697792	-0.0904080420732498
-6.51209735870361	-6.64093255996704	-10.0050764083862	-0.117756024003029	-0.0475561581552029	-0.0904176607728004
-6.5135383605957	-6.63791275024414	-10.0013122558594	-0.117809094488621	-0.0476154871284962	-0.0904882624745369
-6.50492429733276	-6.63770198822021	-10.0181484222412	-0.117756955325603	-0.0477131418883801	-0.0906289666891098
-6.50707244873047	-6.63522720336914	-10.0262603759766	-0.117696426808834	-0.0478095412254334	-0.0907179787755013
-6.50701475143433	-6.63980150222778	-10.0411319732666	-0.117608316242695	-0.0478811450302601	-0.0907984375953674
-6.50599336624146	-6.64280796051025	-10.0462703704834	-0.117521278560162	-0.0478784330189228	-0.0907731130719185
-6.50566720962524	-6.64715957641602	-10.0458536148071	-0.117423340678215	-0.0477275773882866	-0.0906237363815308
-6.50463676452637	-6.64886379241943	-10.0389966964722	-0.117292284965515	-0.0477427914738655	-0.0905356630682945
-6.4990406036377	-6.64538145065308	-10.036075592041	-0.117315404117107	-0.0477335043251514	-0.0905012339353561
-6.49734973907471	-6.64309740066528	-10.0344123840332	-0.117266990244389	-0.0477192662656307	-0.0904577672481537
-6.4919753074646	-6.64083909988403	-10.0353708267212	-0.117153912782669	-0.0477333441376686	-0.0905402079224586
-6.49089670181274	-6.63652610778809	-10.0381212234497	-0.117063216865063	-0.0478041172027588	-0.0905412584543228
-6.48860359191895	-6.6333384513855	-10.0432147979736	-0.116894640028477	-0.0478614382445812	-0.0906542614102364
-6.4869327545166	-6.63399982452393	-10.0563526153564	-0.11680094152689	-0.0478902347385883	-0.0906459465622902
-6.48527336120605	-6.63801383972168	-10.0650768280029	-0.116747781634331	-0.0477945879101753	-0.0906241536140442
-6.48343706130981	-6.64660930633545	-10.0594348907471	-0.116817355155945	-0.0476864092051983	-0.0905545204877853
-6.47981309890747	-6.64967823028564	-10.0541725158691	-0.116775654256344	-0.0474982261657715	-0.0904544219374657
-6.48215627670288	-6.6465630531311	-10.0438899993896	-0.116765238344669	-0.0473076775670052	-0.0904475599527359
-6.48089075088501	-6.6427206993103	-10.0347805023193	-0.116745389997959	-0.0472563318908215	-0.0904443338513374
-6.48292541503906	-6.63761281967163	-10.0343351364136	-0.116595342755318	-0.0471754409372807	-0.0904604867100716
-6.48048448562622	-6.63577175140381	-10.0257158279419	-0.116525635123253	-0.0471883341670036	-0.0904804915189743
-6.47716999053955	-6.6343469619751	-10.0277194976807	-0.116467259824276	-0.0471924133598804	-0.0904458612203598
-6.47223711013794	-6.6361780166626	-10.0405445098877	-0.116374127566814	-0.0470658950507641	-0.0905329659581184
-6.46696281433105	-6.6388840675354	-10.0499820709229	-0.116376638412476	-0.0469795130193233	-0.0905456095933914
-6.46232509613037	-6.64244318008423	-10.0519256591797	-0.1163534745574	-0.0468557700514793	-0.0905610844492912
-6.46484041213989	-6.6438512802124	-10.047176361084	-0.116405919194221	-0.0467497557401657	-0.0904547646641731
-6.46619272232056	-6.64063358306885	-10.0292253494263	-0.116290464997292	-0.0466814897954464	-0.090372659265995
-6.46628332138062	-6.63710165023804	-10.0130882263184	-0.116381034255028	-0.0466571561992168	-0.0903169214725494
-6.4621901512146	-6.6329550743103	-10.0176305770874	-0.116349048912525	-0.046602513641119	-0.0904104486107826
-6.46085929870605	-6.63827562332153	-10.0204963684082	-0.1163679510355	-0.0465358980000019	-0.0905589908361435
-6.46189165115356	-6.64135074615479	-10.0246095657349	-0.11632376909256	-0.04651840031147	-0.0906249508261681
-6.46357154846191	-6.63961505889893	-10.034912109375	-0.116333372890949	-0.0463314317166805	-0.0906787142157555
-6.46496152877808	-6.64448833465576	-10.0301780700684	-0.116365991532803	-0.0462071746587753	-0.0906109213829041
-6.46891021728516	-6.64808988571167	-10.0165891647339	-0.116437211632729	-0.045964676886797	-0.0905316546559334
-6.4681282043457	-6.64622068405151	-10.0040884017944	-0.116495080292225	-0.045866172760725	-0.0904775038361549
-6.46581840515137	-6.64511632919312	-10.0007219314575	-0.116533815860748	-0.0457782782614231	-0.0905214473605156
-6.46625709533691	-6.63802099227905	-9.99182987213135	-0.116638630628586	-0.0457893498241901	-0.0905712395906448
-6.4629373550415	-6.63153409957886	-9.99837875366211	-0.116556607186794	-0.0457730628550053	-0.0906636938452721
-6.46219396591187	-6.62746429443359	-10.0033292770386	-0.11654656380415	-0.0459006205201149	-0.0907667577266693
-6.46090030670166	-6.62883806228638	-10.0113353729248	-0.116533450782299	-0.0459214486181736	-0.0908319726586342
-6.46280479431152	-6.63055276870728	-10.0187273025513	-0.116539552807808	-0.045803889632225	-0.0908216461539268
-6.46062183380127	-6.63560914993286	-10.019775390625	-0.116653732955456	-0.0457293577492237	-0.0907700583338737
-6.46072435379028	-6.63979339599609	-10.0140399932861	-0.116751179099083	-0.0455564819276333	-0.090784102678299
-6.46070671081543	-6.64289331436157	-10.0090093612671	-0.116827256977558	-0.0454319268465042	-0.0908096730709076
-6.46756887435913	-6.63717079162598	-10.0081691741943	-0.116738185286522	-0.0453659854829311	-0.0907663702964783
-6.47186756134033	-6.63127374649048	-9.9978551864624	-0.116673812270164	-0.0453995615243912	-0.0908172801136971
-6.46810340881348	-6.62945365905762	-10.0004081726074	-0.116631835699081	-0.0454733334481716	-0.0908696129918098
-6.4635181427002	-6.63275051116943	-10.017749786377	-0.116537183523178	-0.0453923679888248	-0.0909922271966934
-6.46111917495728	-6.63541460037231	-10.0249662399292	-0.116586916148663	-0.0453126728534698	-0.0910027548670769
-6.45923471450806	-6.63577175140381	-10.0273571014404	-0.116537973284721	-0.0452809371054173	-0.0909879431128502
-6.46164846420288	-6.6377649307251	-10.039210319519	-0.116560056805611	-0.0452170893549919	-0.0909647047519684
-6.45896625518799	-6.64086198806763	-10.0397958755493	-0.116569660604	-0.0451226234436035	-0.0909545347094536
-6.45857667922974	-6.63933515548706	-10.0365734100342	-0.116503819823265	-0.0450366884469986	-0.0908853188157082
-6.46043634414673	-6.64010000228882	-10.0256385803223	-0.116531044244766	-0.0450096130371094	-0.0907501205801964
-6.46081972122192	-6.63690233230591	-10.0120668411255	-0.116562120616436	-0.0449740774929523	-0.0906607359647751
-6.45844602584839	-6.63291454315186	-10.0012884140015	-0.116490036249161	-0.0449319779872894	-0.0906421542167664
-6.45796775817871	-6.63166952133179	-10.0008373260498	-0.116538405418396	-0.0449193455278873	-0.0906356945633888
-6.45660543441772	-6.63405895233154	-10.0041208267212	-0.116522513329983	-0.0448558367788792	-0.0907121896743774
-6.4534215927124	-6.63321924209595	-10.0203876495361	-0.116544641554356	-0.0448335148394108	-0.0908592119812965
-6.45518779754639	-6.63777637481689	-10.0294876098633	-0.11657240986824	-0.0447519049048424	-0.0908941477537155
-6.45506763458252	-6.63863039016724	-10.0266885757446	-0.116541363298893	-0.0446420721709728	-0.0908851325511932
-6.45516300201416	-6.64247798919678	-10.0283899307251	-0.116605177521706	-0.0445554181933403	-0.0908182337880135
-6.45605611801147	-6.6448540687561	-10.0212297439575	-0.116578832268715	-0.0444412119686604	-0.090779721736908
-6.45837688446045	-6.6471643447876	-10.0120048522949	-0.116655431687832	-0.0442741438746452	-0.0907246172428131
-6.46144485473633	-6.65057611465454	-10.0077342987061	-0.116639889776707	-0.0441187545657158	-0.0906548574566841
-6.45967292785645	-6.65061187744141	-9.99472427368164	-0.116749174892902	-0.0439012683928013	-0.0906037837266922
-6.4603967666626	-6.64959716796875	-9.98781394958496	-0.116792999207973	-0.0437881350517273	-0.0905938595533371
-6.45813226699829	-6.64358901977539	-9.97601985931396	-0.116820126771927	-0.0437510535120964	-0.0906573086977005
-6.45156240463257	-6.6363730430603	-9.98085784912109	-0.116823568940163	-0.0438051447272301	-0.0907527059316635
-6.4511981010437	-6.63285636901855	-9.98447704315186	-0.116768330335617	-0.0438059009611607	-0.0908177718520164
-6.45013761520386	-6.63183307647705	-9.99189758300781	-0.116857826709747	-0.0437655337154865	-0.090804822742939
-6.44829940795898	-6.63669443130493	-9.98833084106445	-0.11694099009037	-0.0436631329357624	-0.0908103287220001
-6.4473819732666	-6.63907957077026	-9.98814487457275	-0.117040999233723	-0.043477538973093	-0.0907809659838676
-6.44776582717896	-6.64447736740112	-9.97851181030273	-0.117245122790337	-0.0432794913649559	-0.0906842797994614
-6.446617603302	-6.64455080032349	-9.96563053131104	-0.117274805903435	-0.0431343726813793	-0.0906794369220734
-6.45168495178223	-6.63741445541382	-9.95328235626221	-0.117243565618992	-0.0430416949093342	-0.0906759798526764
-6.45082902908325	-6.63123750686646	-9.94580078125	-0.117229536175728	-0.0429959073662758	-0.0907517224550247
-6.44934368133545	-6.62632369995117	-9.94514083862305	-0.117146208882332	-0.0429214276373386	-0.0907766297459602
-6.44161510467529	-6.62530183792114	-9.95192241668701	-0.117220692336559	-0.0429349765181541	-0.0908442810177803
-6.43997240066528	-6.62500715255737	-9.96166324615479	-0.11725191026926	-0.0427988618612289	-0.0909539461135864
-6.43591976165771	-6.62927627563477	-9.97055244445801	-0.117295689880848	-0.0427161566913128	-0.0909336879849434
-6.43804550170898	-6.63106632232666	-9.96845149993896	-0.117329284548759	-0.0426188819110394	-0.0908796563744545
-6.43978881835938	-6.63301134109497	-9.94946956634521	-0.11735787987709	-0.0425595417618752	-0.0908324494957924
-6.44037485122681	-6.62932205200195	-9.93866634368896	-0.117277406156063	-0.0424644872546196	-0.0908310115337372
-6.4435977935791	-6.6297287940979	-9.9341287612915	-0.117306277155876	-0.0424095094203949	-0.0908644050359726
-6.44114398956299	-6.62925148010254	-9.93266105651855	-0.117353908717632	-0.0423949249088764	-0.090889111161232
-6.44264554977417	-6.62596607208252	-9.92192554473877	-0.117321819067001	-0.0422795377671719	-0.0909948423504829
-6.44139766693115	-6.63062429428101	-9.92453670501709	-0.117345564067364	-0.0422620140016079	-0.0911005213856697
-6.4432520866394	-6.62965726852417	-9.93266296386719	-0.117322213947773	-0.0422404184937477	-0.0912620946764946
-6.44478130340576	-6.63441562652588	-9.9402551651001	-0.11735861748457	-0.0421385541558266	-0.0914679169654846
-6.44941091537476	-6.63970375061035	-9.94519424438477	-0.117331512272358	-0.0420977212488651	-0.0915962532162666
-6.45383453369141	-6.64380264282227	-9.95367336273193	-0.117343783378601	-0.0419913902878761	-0.0916638448834419
-6.45910835266113	-6.6478271484375	-9.94375419616699	-0.117279261350632	-0.0418631099164486	-0.0916907042264938
-6.46282720565796	-6.65024328231812	-9.9336109161377	-0.117347694933414	-0.0416818745434284	-0.0917692556977272
-6.46366834640503	-6.65308380126953	-9.92822456359863	-0.117412857711315	-0.0415970534086227	-0.0918461382389069
-6.4668288230896	-6.65176057815552	-9.92331314086914	-0.117405638098717	-0.0415824800729752	-0.0920374393463135
-6.46562576293945	-6.64891004562378	-9.92236042022705	-0.117388375103474	-0.0416502766311169	-0.0922260954976082
-6.46969842910767	-6.64263296127319	-9.92980575561523	-0.117309890687466	-0.0417568050324917	-0.0924205183982849
-6.47105836868286	-6.6456151008606	-9.93416976928711	-0.117286786437035	-0.0417289733886719	-0.0925337597727776
-6.47270250320435	-6.64681816101074	-9.93463039398193	-0.117317296564579	-0.0417549423873425	-0.092612013220787
-6.47572946548462	-6.65342473983765	-9.93983840942383	-0.117343313992023	-0.0417082868516445	-0.0926509723067284
-6.47895669937134	-6.65755176544189	-9.94233512878418	-0.117414616048336	-0.0415959283709526	-0.0927534848451614
-6.48104381561279	-6.66166734695435	-9.93407535552979	-0.117434054613113	-0.0414919853210449	-0.0927589610219002
-6.48130226135254	-6.66892004013062	-9.93562126159668	-0.117511563003063	-0.04133665189147	-0.0928070098161697
-6.48538875579834	-6.66798400878906	-9.93450260162354	-0.117566540837288	-0.0412464067339897	-0.0928510949015617
-6.4865665435791	-6.67054080963135	-9.92899513244629	-0.117513492703438	-0.0412285625934601	-0.092910535633564
-6.49109125137329	-6.66663026809692	-9.9190149307251	-0.117481961846352	-0.0411538854241371	-0.0929558873176575
-6.49214696884155	-6.66383028030396	-9.91841125488281	-0.117405921220779	-0.0411655940115452	-0.0930747240781784
-6.49362754821777	-6.66431713104248	-9.91702747344971	-0.117384389042854	-0.0411421060562134	-0.0931774154305458
-6.49542999267578	-6.66420269012451	-9.91634750366211	-0.117344260215759	-0.0411333702504635	-0.0933098718523979
-6.49829721450806	-6.66535949707031	-9.91485977172852	-0.11741103976965	-0.0411205627024174	-0.0934126824140549
-6.49681663513184	-6.66649866104126	-9.91891765594482	-0.117380194365978	-0.04100202023983	-0.0935734957456589
-6.49864149093628	-6.66698598861694	-9.91768074035645	-0.117410100996494	-0.0409975461661816	-0.0936590582132339
-6.49880266189575	-6.6705641746521	-9.92099857330322	-0.117424815893173	-0.0409468151628971	-0.0938149765133858
-6.50038957595825	-6.67030239105225	-9.91910743713379	-0.117506414651871	-0.04085922986269	-0.0939259231090546
-6.49853849411011	-6.67437124252319	-9.92628383636475	-0.117533750832081	-0.0408143326640129	-0.0940795168280602
-6.50378370285034	-6.67763042449951	-9.93623447418213	-0.117675818502903	-0.0406870134174824	-0.094215914607048
-6.50724029541016	-6.68114328384399	-9.92808532714844	-0.117669954895973	-0.040644858032465	-0.0942900031805038
-6.51491975784302	-6.68042182922363	-9.91357803344727	-0.117770530283451	-0.0405243448913097	-0.0943137109279633
-6.51744031906128	-6.67760515213013	-9.90290355682373	-0.117849670350552	-0.0404587760567665	-0.0943837687373161
-6.51829385757446	-6.67668724060059	-9.8919792175293	-0.117993839085102	-0.0405300483107567	-0.0944589227437973
-6.51857328414917	-6.67634630203247	-9.88611507415771	-0.117990203201771	-0.040455773472786	-0.0945666059851646
-6.52030372619629	-6.67283964157104	-9.8852710723877	-0.11809666454792	-0.0404692031443119	-0.094787172973156
-6.52114200592041	-6.67351102828979	-9.89187431335449	-0.118180193006992	-0.0405178554356098	-0.0950032472610474
-6.52265596389771	-6.67375469207764	-9.90151500701904	-0.118198178708553	-0.0404165275394917	-0.0952317863702774
-6.52266311645508	-6.67635345458984	-9.90708351135254	-0.118295319378376	-0.0404140017926693	-0.0953397452831268
-6.52802658081055	-6.67838144302368	-9.90267372131348	-0.118338830769062	-0.0402699373662472	-0.0953732281923294
-6.53095293045044	-6.68100786209106	-9.89106941223145	-0.118401244282722	-0.0401429794728756	-0.0952937304973602
-6.53259372711182	-6.68144416809082	-9.87680816650391	-0.118508033454418	-0.0399853698909283	-0.0953017324209213
-6.53144788742065	-6.67727994918823	-9.86967182159424	-0.118560381233692	-0.0399015434086323	-0.09538833796978
-6.53006076812744	-6.67291355133057	-9.86828994750977	-0.11856272816658	-0.0399192720651627	-0.0955739915370941
-6.53072547912598	-6.67284297943115	-9.86303520202637	-0.118589662015438	-0.0399878360331059	-0.0956644043326378
-6.53137969970703	-6.67150163650513	-9.85993671417236	-0.118631176650524	-0.0400368757545948	-0.0957617610692978
-6.53305768966675	-6.67044973373413	-9.8672399520874	-0.118595145642757	-0.0400411821901798	-0.0959334000945091
-6.53384780883789	-6.66936254501343	-9.86847114562988	-0.118595451116562	-0.0400733090937138	-0.0960505977272987
-6.53380537033081	-6.67036104202271	-9.87298202514648	-0.118582412600517	-0.0401053577661514	-0.0960656851530075
-6.53789043426514	-6.67318153381348	-9.87591743469238	-0.118657790124416	-0.0400642901659012	-0.0961610823869705
-6.5387134552002	-6.67687606811523	-9.87613868713379	-0.118582889437675	-0.0400950498878956	-0.0961717367172241
-6.53829193115234	-6.68077421188354	-9.87834644317627	-0.118692725896835	-0.0401036106050015	-0.0961795151233673
-6.53995609283447	-6.6830735206604	-9.88556003570557	-0.11871413141489	-0.0400433763861656	-0.0962054133415222
-6.54196119308472	-6.68591499328613	-9.88449573516846	-0.118685938417912	-0.040092721581459	-0.0962452441453934
-6.5452241897583	-6.68884992599487	-9.88787746429443	-0.118635833263397	-0.0401606820523739	-0.0962455347180367
-6.55003070831299	-6.68574523925781	-9.88428974151611	-0.118479326367378	-0.0402692817151546	-0.0963414385914803
-6.55884504318237	-6.68585824966431	-9.88832092285156	-0.118307292461395	-0.0404596738517284	-0.0964388474822044
-6.56269979476929	-6.68423318862915	-9.88936996459961	-0.1182756498456	-0.0405363328754902	-0.0965793430805206
-6.56887722015381	-6.68430852890015	-9.89529609680176	-0.118178173899651	-0.040677223354578	-0.0966805890202522
-6.57537937164307	-6.68891716003418	-9.90413379669189	-0.118145480751991	-0.0407825782895088	-0.0968319252133369
-6.57770013809204	-6.69060516357422	-9.90907573699951	-0.117998093366623	-0.0408812649548054	-0.0969528332352638
-6.57992124557495	-6.69506311416626	-9.92060089111328	-0.117982029914856	-0.040995892137289	-0.0971611961722374
-6.58366012573242	-6.70355033874512	-9.93079662322998	-0.118030600249767	-0.0409705489873886	-0.0972993150353432
-6.58721876144409	-6.70652103424072	-9.946120262146	-0.117901667952538	-0.0410364456474781	-0.0973891988396645
-6.59138965606689	-6.71076440811157	-9.9531946182251	-0.117901816964149	-0.0410823039710522	-0.0974998995661736
-6.5943775177002	-6.71429967880249	-9.95316600799561	-0.117883034050465	-0.0411292649805546	-0.0975400283932686
-6.59982872009277	-6.71384906768799	-9.94236946105957	-0.117862090468407	-0.0412042513489723	-0.0974887609481812
-6.60455131530762	-6.7105860710144	-9.93384170532227	-0.117856778204441	-0.0413115806877613	-0.0974997952580452
-6.60566902160645	-6.70675563812256	-9.9314489364624	-0.117831833660603	-0.0414372086524963	-0.0975625365972519
-6.60770511627197	-6.70525026321411	-9.93293571472168	-0.117801919579506	-0.04147544875741	-0.0976992473006248
-6.60708427429199	-6.7059760093689	-9.9332389831543	-0.117784030735493	-0.0416176840662956	-0.0977416038513184
-6.6050238609314	-6.70535326004028	-9.94677066802979	-0.117735669016838	-0.0417246297001839	-0.0978741943836212
-6.60673904418945	-6.70944786071777	-9.96438789367676	-0.117757298052311	-0.0417962186038494	-0.098013237118721
-6.60993623733521	-6.70809173583984	-9.97648620605469	-0.117728710174561	-0.0418704487383366	-0.097921721637249
-6.61073446273804	-6.70913887023926	-9.97348117828369	-0.117691680788994	-0.0418321937322617	-0.097917839884758
-6.6131329536438	-6.71087551116943	-9.97572708129883	-0.117663227021694	-0.0418114028871059	-0.0978666618466377
-6.61268711090088	-6.71131706237793	-9.96682071685791	-0.117689728736877	-0.0418191067874432	-0.0977777168154716
-6.61446380615234	-6.70899152755737	-9.96314716339111	-0.117697022855282	-0.041861891746521	-0.0977334752678871
-6.61570167541504	-6.70934724807739	-9.9552059173584	-0.11776589602232	-0.0418680347502232	-0.0977785959839821
-6.61180782318115	-6.70143175125122	-9.95919418334961	-0.11771097779274	-0.0420833900570869	-0.0978361889719963
-6.61269664764404	-6.69806814193726	-9.96884441375732	-0.117658592760563	-0.042162548750639	-0.0979392752051353
-6.61080455780029	-6.69975471496582	-9.97114372253418	-0.117665007710457	-0.0422021374106407	-0.097898431122303
-6.61237049102783	-6.70178937911987	-9.98219013214111	-0.117635518312454	-0.0421739369630814	-0.0978647619485855
-6.61113548278809	-6.70788383483887	-9.98683166503906	-0.11775765568018	-0.04212312027812	-0.0978051573038101
-6.60637664794922	-6.71012496948242	-9.98487663269043	-0.117906548082829	-0.0420059114694595	-0.0977096483111382
-6.60467576980591	-6.71024036407471	-9.98091411590576	-0.11806982755661	-0.0418542623519897	-0.0975666716694832
-6.60360288619995	-6.70733690261841	-9.9716739654541	-0.118093907833099	-0.0418466180562973	-0.0974995121359825
-6.603675365448	-6.70192289352417	-9.96774864196777	-0.118058152496815	-0.0417400598526001	-0.0973558574914932
-6.6014142036438	-6.69539499282837	-9.9605016708374	-0.118031747639179	-0.0417810641229153	-0.0972368270158768
-6.59517860412598	-6.68994331359863	-9.96323490142822	-0.118004485964775	-0.0417955331504345	-0.0972028374671936
-6.58969354629517	-6.68867254257202	-9.9621639251709	-0.117945000529289	-0.0417291633784771	-0.0970923081040382
-6.58396863937378	-6.68424892425537	-9.96777629852295	-0.117996595799923	-0.0416896864771843	-0.0970468670129776
-6.57320594787598	-6.68200922012329	-9.97322273254395	-0.117985844612122	-0.041668176651001	-0.0969707667827606
-6.56889581680298	-6.68196821212769	-9.97905540466309	-0.118076160550117	-0.0415546633303165	-0.09687490016222
-6.56131887435913	-6.68025970458984	-9.98501300811768	-0.118084348738194	-0.0415865406394005	-0.0967423170804977
-6.55580282211304	-6.67867755889893	-9.97885894775391	-0.118093438446522	-0.041446078568697	-0.0965548381209373
-6.55289506912231	-6.67738437652588	-9.96700572967529	-0.118126556277275	-0.0413587801158428	-0.0963011980056763
-6.5523533821106	-6.67150735855103	-9.94988441467285	-0.118142575025558	-0.0413088351488113	-0.0960561186075211
-6.54931020736694	-6.66547155380249	-9.9354076385498	-0.118147566914558	-0.0411696135997772	-0.0958473905920982
-6.54135847091675	-6.66311693191528	-9.93189334869385	-0.118231825530529	-0.0411983877420425	-0.095708042383194
-6.5383038520813	-6.65683507919312	-9.92994117736816	-0.118241354823112	-0.0411295704543591	-0.0955810099840164
-6.53039312362671	-6.65347003936768	-9.93735980987549	-0.118214525282383	-0.0410770997405052	-0.0955506414175034
-6.5253758430481	-6.65277051925659	-9.93340969085693	-0.118248298764229	-0.0411446057260036	-0.0954200401902199
-6.51876449584961	-6.65152311325073	-9.94412612915039	-0.118219450116158	-0.0411324091255665	-0.095326341688633
-6.51573133468628	-6.65169620513916	-9.94376373291016	-0.118199519813061	-0.0411145612597466	-0.0951660051941872
-6.51719617843628	-6.65304756164551	-9.93873023986816	-0.118159785866737	-0.0410077907145023	-0.0949285104870796
-6.5139102935791	-6.65174627304077	-9.93848705291748	-0.118196085095406	-0.0409280210733414	-0.0947170183062553
-6.512047290802	-6.65083408355713	-9.93142318725586	-0.118185505270958	-0.0408175103366375	-0.0945187658071518
-6.5127329826355	-6.64913749694824	-9.91843605041504	-0.118196561932564	-0.0408271551132202	-0.0943894386291504
-6.50852727890015	-6.64132928848267	-9.9198579788208	-0.118191599845886	-0.0408914834260941	-0.0943298637866974
-6.50213956832886	-6.63504266738892	-9.92183685302734	-0.118106879293919	-0.0410632453858852	-0.0943017154932022
-6.49798631668091	-6.63225364685059	-9.92393779754639	-0.118022866547108	-0.0411252938210964	-0.0942899137735367
-6.49583101272583	-6.63081026077271	-9.93513584136963	-0.117941349744797	-0.0412391312420368	-0.0942314267158508
-6.49463748931885	-6.63175582885742	-9.93792724609375	-0.118021987378597	-0.0413027219474316	-0.0941148549318314
-6.49197006225586	-6.63731670379639	-9.9434289932251	-0.11805884540081	-0.0412730760872364	-0.0939733907580376
-6.48901128768921	-6.63812971115112	-9.94021701812744	-0.118180476129055	-0.0411983355879784	-0.093873530626297
-6.48851823806763	-6.64048433303833	-9.93264770507813	-0.118165701627731	-0.0410924591124058	-0.0936714187264442
-6.4867730140686	-6.64291095733643	-9.92550754547119	-0.118219032883644	-0.0410064347088337	-0.0935010612010956
-6.48774337768555	-6.64150190353394	-9.9219388961792	-0.118283286690712	-0.0410429947078228	-0.0934148952364922
-6.48911714553833	-6.63445377349854	-9.9117603302002	-0.118145629763603	-0.0410993173718452	-0.0933006927371025
-6.48960447311401	-6.62981462478638	-9.90274429321289	-0.118097580969334	-0.0411635152995586	-0.093174584209919
-6.48449516296387	-6.62846946716309	-9.90292549133301	-0.11810926347971	-0.0412809699773788	-0.0930639803409576
-6.48117065429688	-6.62455558776855	-9.90879440307617	-0.117978677153587	-0.0413010306656361	-0.092953197658062
-6.47344493865967	-6.62499141693115	-9.90694332122803	-0.117928147315979	-0.0414498373866081	-0.0928778201341629
-6.47021627426147	-6.62346076965332	-9.91825771331787	-0.117904379963875	-0.0415483340620995	-0.0927697047591209
-6.462082862854	-6.62451887130737	-9.92444324493408	-0.117805816233158	-0.0415719747543335	-0.0926078781485558
-6.45970869064331	-6.62268304824829	-9.93143844604492	-0.117750108242035	-0.0415685698390007	-0.0924670547246933
-6.45482301712036	-6.62561178207397	-9.93594360351563	-0.117766492068768	-0.0416523516178131	-0.092292383313179
-6.45591878890991	-6.62591695785522	-9.93336868286133	-0.117659151554108	-0.0416780225932598	-0.0920539796352386
-6.45364141464233	-6.62833213806152	-9.93250370025635	-0.117613300681114	-0.0417775809764862	-0.0918396785855293
-6.45316314697266	-6.62341785430908	-9.91781711578369	-0.117606423795223	-0.0418521426618099	-0.0916394144296646
-6.45219087600708	-6.62072992324829	-9.91361427307129	-0.117566138505936	-0.041911106556654	-0.0914441868662834
-6.44871425628662	-6.62166881561279	-9.91499900817871	-0.117500491440296	-0.0420462749898434	-0.0912647545337677
-6.44609260559082	-6.61813592910767	-9.90777206420898	-0.117427192628384	-0.0420339033007622	-0.0911756232380867
-6.44197702407837	-6.61722660064697	-9.91948986053467	-0.117483891546726	-0.0421029962599278	-0.0911064743995667
-6.44002532958984	-6.61986207962036	-9.92574405670166	-0.11736112087965	-0.0421671606600285	-0.0910689905285835
-6.43749618530273	-6.62226629257202	-9.9359245300293	-0.1174326390028	-0.0422156788408756	-0.0910454913973808
-6.436439037323	-6.62451934814453	-9.94215965270996	-0.117334991693497	-0.0421271957457066	-0.090865470468998
-6.43610286712646	-6.62620973587036	-9.93829822540283	-0.117395386099815	-0.0421379543840885	-0.0907453745603561
-6.43289518356323	-6.62589931488037	-9.94355964660645	-0.117367349565029	-0.0420730486512184	-0.090626947581768
-6.43228435516357	-6.62743330001831	-9.9356746673584	-0.117378003895283	-0.0419797077775002	-0.0903454124927521
-6.42985105514526	-6.62737131118774	-9.92598056793213	-0.117387726902962	-0.0418351516127586	-0.0901224911212921
-6.42281341552734	-6.62646389007568	-9.91583633422852	-0.117400467395782	-0.0418328866362572	-0.0899708569049835
-6.41540193557739	-6.61712455749512	-9.91493892669678	-0.117367349565029	-0.0418546944856644	-0.0898690074682236
-6.40540790557861	-6.61080169677734	-9.9276008605957	-0.11732042580843	-0.0420174226164818	-0.0898156091570854
-6.39899301528931	-6.60657978057861	-9.94009590148926	-0.117186211049557	-0.0420246608555317	-0.0896602272987366
-6.39316272735596	-6.60700035095215	-9.94583702087402	-0.11722032725811	-0.0419869646430016	-0.0894319862127304
-6.38169622421265	-6.60838031768799	-9.94602298736572	-0.117305889725685	-0.0418518744409084	-0.0892099142074585
-6.37556171417236	-6.60885906219482	-9.94656372070313	-0.117371715605259	-0.0417106151580811	-0.0889632850885391
-6.36933851242065	-6.60577297210693	-9.93864059448242	-0.117408931255341	-0.0416002571582794	-0.0887161269783974
-6.36066341400146	-6.60275602340698	-9.93521499633789	-0.117416858673096	-0.0414829701185226	-0.0884286686778069
-6.35509300231934	-6.59361696243286	-9.92424488067627	-0.117407597601414	-0.0415054820477962	-0.0881817638874054
-6.34521913528442	-6.58632707595825	-9.91619873046875	-0.11728297919035	-0.0414586700499058	-0.0879587680101395
-6.33621835708618	-6.58028125762939	-9.91404342651367	-0.117262423038483	-0.0414008386433125	-0.0877566561102867
-6.32684326171875	-6.57720375061035	-9.91886138916016	-0.117211684584618	-0.0413814447820187	-0.0874961465597153
-6.31561660766602	-6.5728235244751	-9.92439365386963	-0.117198556661606	-0.0412576980888844	-0.0872942507266998
-6.3001856803894	-6.57153177261353	-9.93465995788574	-0.117185205221176	-0.0412277989089489	-0.0870985090732574
-6.29265451431274	-6.57212495803833	-9.94048118591309	-0.117179661989212	-0.0410554334521294	-0.0869101583957672
-6.28299045562744	-6.57206058502197	-9.94624423980713	-0.117157712578773	-0.0409982427954674	-0.0866142958402634
-6.27933597564697	-6.5669412612915	-9.93726921081543	-0.117097526788712	-0.0408192165195942	-0.0863246992230415
-6.26950263977051	-6.56382465362549	-9.92644500732422	-0.117160618305206	-0.0407576002180576	-0.0861236825585365
-6.26192378997803	-6.55701971054077	-9.91376972198486	-0.117107793688774	-0.0406903401017189	-0.0858759433031082
-6.25466871261597	-6.55107164382935	-9.90717220306396	-0.117030434310436	-0.0404944121837616	-0.0857153311371803
-6.24338245391846	-6.54601097106934	-9.91451835632324	-0.117117390036583	-0.0404678508639336	-0.0856401845812798
-6.23459005355835	-6.54423856735229	-9.91487407684326	-0.117057763040066	-0.0403277613222599	-0.0856109261512756
-6.2265944480896	-6.54512214660645	-9.92213249206543	-0.117079004645348	-0.0401909202337265	-0.0855568423867226
-6.21911001205444	-6.54409742355347	-9.92955112457275	-0.117058023810387	-0.0401095412671566	-0.0854011401534081
-6.21288871765137	-6.54381227493286	-9.93130779266357	-0.117050103843212	-0.039948970079422	-0.0852124914526939
-6.20570468902588	-6.54560708999634	-9.92501354217529	-0.117085516452789	-0.0396395102143288	-0.0849859416484833
-6.19915103912354	-6.54100513458252	-9.91114711761475	-0.117068812251091	-0.0395304448902607	-0.0847149044275284
-6.19039869308472	-6.53853225708008	-9.89990139007568	-0.117093555629253	-0.0393144674599171	-0.0845365598797798
-6.18464803695679	-6.5332498550415	-9.88844299316406	-0.11710736900568	-0.0391262955963612	-0.0843396633863449
-6.17632722854614	-6.52906274795532	-9.88258647918701	-0.117109388113022	-0.0390087068080902	-0.0841437950730324
-6.16625070571899	-6.52069330215454	-9.8802318572998	-0.117092676460743	-0.0389712899923325	-0.0840786695480347
-6.15819358825684	-6.51271295547485	-9.88001728057861	-0.117022112011909	-0.0389408878982067	-0.0840032249689102
-6.15095949172974	-6.50836038589478	-9.87851524353027	-0.116915963590145	-0.0389492399990559	-0.0839552879333496
-6.14539623260498	-6.50449275970459	-9.88278961181641	-0.116884209215641	-0.0389512442052364	-0.0838137865066528
-6.1404504776001	-6.50527667999268	-9.88314819335938	-0.116835713386536	-0.0388675220310688	-0.0836944505572319
-6.13229703903198	-6.50919008255005	-9.88702774047852	-0.116863682866096	-0.0387562736868858	-0.0835462063550949
-6.1249885559082	-6.50922155380249	-9.89035129547119	-0.11682753264904	-0.0386100262403488	-0.0833829864859581
-6.11794567108154	-6.51236486434937	-9.87754154205322	-0.116839222609997	-0.0384516529738903	-0.0832316055893898
-6.11460208892822	-6.50890111923218	-9.8727388381958	-0.116824716329575	-0.0383518896996975	-0.0830747857689857
-6.11341762542725	-6.50617122650146	-9.87314319610596	-0.116745352745056	-0.038367073982954	-0.0829475075006485
-6.10901117324829	-6.50331783294678	-9.87197208404541	-0.116609387099743	-0.0383524484932423	-0.0828579366207123
-6.10644626617432	-6.50350570678711	-9.86215305328369	-0.11651037633419	-0.0383879169821739	-0.0827764645218849
-6.1040096282959	-6.49543142318726	-9.86965465545654	-0.116393655538559	-0.0384102687239647	-0.0827341601252556
-6.09860801696777	-6.49365615844727	-9.87416744232178	-0.116233184933662	-0.0384900122880936	-0.0827141478657722
-6.09617280960083	-6.49674940109253	-9.88236999511719	-0.116144366562366	-0.0384942516684532	-0.0827277451753616
-6.09136343002319	-6.50037908554077	-9.89083862304688	-0.1159892603755	-0.0385047495365143	-0.0827172845602036
-6.0873703956604	-6.50406074523926	-9.89926910400391	-0.115929588675499	-0.0384307280182838	-0.0827629044651985
-6.08447933197021	-6.5077953338623	-9.90916061401367	-0.11591199785471	-0.0384085066616535	-0.0828152745962143
-6.08494138717651	-6.51303863525391	-9.90909862518311	-0.115745365619659	-0.0383258610963821	-0.0827413648366928
-6.08845567703247	-6.51393747329712	-9.90110778808594	-0.115700677037239	-0.038216445595026	-0.0827192515134811
-6.09090423583984	-6.51272535324097	-9.88800621032715	-0.115671724081039	-0.0381906405091286	-0.0826722979545593
-6.08963489532471	-6.51192283630371	-9.87868976593018	-0.115671247243881	-0.0382216796278954	-0.0827205032110214
-6.08720970153809	-6.51076316833496	-9.88416767120361	-0.115639261901379	-0.0382968708872795	-0.0829172506928444
-6.08810138702393	-6.5151481628418	-9.8978385925293	-0.115578815340996	-0.0382441952824593	-0.0831098183989525
-6.08509063720703	-6.51606845855713	-9.90352630615234	-0.115445844829082	-0.038253515958786	-0.0832658633589745
-6.09013223648071	-6.51992177963257	-9.9123649597168	-0.115453004837036	-0.0381515063345432	-0.083278700709343
-6.09323835372925	-6.52224636077881	-9.9077033996582	-0.11534345895052	-0.0380472131073475	-0.0833219885826111
-6.09617328643799	-6.5258641242981	-9.90047550201416	-0.115362867712975	-0.0379153154790401	-0.0833038091659546
-6.09518194198608	-6.52260589599609	-9.88286590576172	-0.115355841815472	-0.0378618389368057	-0.0833673030138016
-6.09563493728638	-6.52109956741333	-9.88477897644043	-0.115333095192909	-0.0378497019410133	-0.0834985449910164
-6.09420728683472	-6.5183219909668	-9.88491535186768	-0.115325704216957	-0.0379066839814186	-0.0837094187736511
-6.09570121765137	-6.51619291305542	-9.88012409210205	-0.115235358476639	-0.0379247553646564	-0.0839061141014099
-6.09660959243774	-6.51432466506958	-9.88994598388672	-0.115106247365475	-0.0380285494029522	-0.0841120481491089
-6.09557676315308	-6.52173185348511	-9.89536190032959	-0.115108653903008	-0.0379973016679287	-0.0842637196183205
-6.09943342208862	-6.5239052772522	-9.90201663970947	-0.115123465657234	-0.037863664329052	-0.0843843072652817
-6.10124063491821	-6.52804183959961	-9.89891242980957	-0.115116074681282	-0.0378358103334904	-0.0845456793904305
-6.10320091247559	-6.53156757354736	-9.90539455413818	-0.115111015737057	-0.0377955101430416	-0.0846704393625259
-6.10625553131104	-6.53654384613037	-9.90426635742188	-0.115230351686478	-0.0376596823334694	-0.0848289579153061
-6.1090259552002	-6.53825902938843	-9.89340686798096	-0.11520978063345	-0.0375317968428135	-0.0849293693900108
-6.11143255233765	-6.53557443618774	-9.89382934570313	-0.115223072469234	-0.037469919770956	-0.0851023122668266
-6.11534404754639	-6.53520345687866	-9.8848934173584	-0.115077316761017	-0.0374420769512653	-0.085254542529583
-6.11910200119019	-6.5339207649231	-9.88321304321289	-0.11505438387394	-0.0374819189310074	-0.0854534059762955
-6.11747407913208	-6.53217458724976	-9.88094043731689	-0.114998154342175	-0.0374536067247391	-0.0856107547879219
-6.11718416213989	-6.53140497207642	-9.88743114471436	-0.114985898137093	-0.0374882742762566	-0.0858122780919075
-6.11699628829956	-6.53212261199951	-9.89343929290771	-0.11493369191885	-0.0373942404985428	-0.0859817340970039
-6.11286401748657	-6.53400373458862	-9.90231323242188	-0.114880181849003	-0.0373668260872364	-0.0861824527382851
-6.11175489425659	-6.53450393676758	-9.90621566772461	-0.114891216158867	-0.0373277924954891	-0.0864019021391869
-6.11164522171021	-6.53536987304688	-9.91566181182861	-0.114860713481903	-0.0372973531484604	-0.0865931287407875
-6.11326885223389	-6.53900098800659	-9.92580318450928	-0.11488464474678	-0.0371840372681618	-0.0867632329463959
-6.11555767059326	-6.53980731964111	-9.92229747772217	-0.114901825785637	-0.0371177680790424	-0.0869258493185043
-6.11663770675659	-6.54115772247314	-9.92033100128174	-0.11486142128706	-0.0370562151074409	-0.0870758146047592
-6.12027168273926	-6.53904962539673	-9.90928173065186	-0.114919409155846	-0.037044782191515	-0.0871886983513832
-6.12450885772705	-6.53835916519165	-9.90065002441406	-0.114884488284588	-0.0370100066065788	-0.0873184129595757
-6.127366065979	-6.53581476211548	-9.89909744262695	-0.114955633878708	-0.0370327644050121	-0.0874857753515244
-6.12615871429443	-6.53391599655151	-9.89236927032471	-0.114981204271317	-0.0370276346802711	-0.0877300649881363
-6.12892436981201	-6.53259897232056	-9.89205932617188	-0.114974364638329	-0.0370477698743343	-0.0879989936947823
-6.12930297851563	-6.52998352050781	-9.9047269821167	-0.114952839910984	-0.0370354205369949	-0.0883299708366394
-6.13232183456421	-6.52842807769775	-9.91566753387451	-0.114920236170292	-0.0370938889682293	-0.0886757895350456
-6.13104391098022	-6.53329467773438	-9.92428874969482	-0.114942967891693	-0.0371055454015732	-0.0889649838209152
-6.13957691192627	-6.53341388702393	-9.93164825439453	-0.114935085177422	-0.0370350666344166	-0.0891330391168594
-6.14605903625488	-6.53887701034546	-9.92431545257568	-0.114948101341724	-0.0369673036038876	-0.0892544239759445
-6.15106534957886	-6.53926372528076	-9.92280578613281	-0.114955686032772	-0.0369493551552296	-0.0894833207130432
-6.1530294418335	-6.54082536697388	-9.91660213470459	-0.114867210388184	-0.0369121991097927	-0.0896432921290398
-6.15695381164551	-6.53816699981689	-9.91800403594971	-0.114956080913544	-0.0369900092482567	-0.0899642333388329
-6.1580638885498	-6.53220844268799	-9.92273616790771	-0.114830292761326	-0.0370672978460789	-0.0903270021080971
-6.16181039810181	-6.52849864959717	-9.93627834320068	-0.114696487784386	-0.0372802466154099	-0.090755932033062
-6.16362333297729	-6.53031301498413	-9.94911289215088	-0.114645682275295	-0.0373982489109039	-0.0910886228084564
-6.16879987716675	-6.53628492355347	-9.95495796203613	-0.114683762192726	-0.0373508185148239	-0.0913174748420715
-6.17202472686768	-6.54493284225464	-9.96090793609619	-0.114767484366894	-0.0373093783855438	-0.091505229473114
-6.18124437332153	-6.54702520370483	-9.95888805389404	-0.114804156124592	-0.0372689142823219	-0.0917636454105377
-6.18974542617798	-6.54559803009033	-9.95653533935547	-0.114681251347065	-0.0373419672250748	-0.0920840874314308
-6.19635248184204	-6.54426336288452	-9.9528865814209	-0.11459293961525	-0.0374509356915951	-0.0923945605754852
-6.2041072845459	-6.53839635848999	-9.95837688446045	-0.114433705806732	-0.0375496484339237	-0.0927277505397797
-6.2053542137146	-6.53878355026245	-9.97156620025635	-0.114308290183544	-0.0376906804740429	-0.0930923074483871
-6.20903396606445	-6.54428482055664	-9.98627471923828	-0.114283822476864	-0.0377254597842693	-0.093485988676548
-6.21278095245361	-6.55172872543335	-10.0078392028809	-0.114256881177425	-0.0377366542816162	-0.0937472879886627
-6.22127389907837	-6.55789995193481	-10.0088157653809	-0.114223830401897	-0.0377891846001148	-0.0939943715929985
-6.22851133346558	-6.55557918548584	-9.99481201171875	-0.114117927849293	-0.0378209613263607	-0.0942272543907166
-6.23576736450195	-6.55381441116333	-9.99002361297607	-0.114047728478909	-0.0379684343934059	-0.0944892913103104
-6.23931694030762	-6.55620336532593	-9.99601173400879	-0.113988116383553	-0.0379906669259071	-0.0948584079742432
-6.24466228485107	-6.55735540390015	-10.0135917663574	-0.113872185349464	-0.0381139330565929	-0.0953769460320473
-6.24927282333374	-6.56416606903076	-10.0340204238892	-0.11378014087677	-0.0382168628275394	-0.0956981852650642
-6.25855398178101	-6.56922674179077	-10.0457944869995	-0.113674312829971	-0.038176391273737	-0.0959812328219414
-6.2633490562439	-6.57407808303833	-10.0470209121704	-0.113589733839035	-0.0382102467119694	-0.0961645469069481
-6.27133846282959	-6.57774114608765	-10.0361175537109	-0.113505028188229	-0.038123294711113	-0.0964348092675209
-6.2756290435791	-6.57584047317505	-10.037296295166	-0.113399773836136	-0.038227491080761	-0.0967970788478851
-6.27910709381104	-6.57208776473999	-10.0560607910156	-0.113250754773617	-0.0384587235748768	-0.09727893024683
-6.2873592376709	-6.57038497924805	-10.0663032531738	-0.11308665573597	-0.0386103019118309	-0.0977023765444756
-6.29154920578003	-6.57776641845703	-10.0805835723877	-0.112986743450165	-0.0386404879391193	-0.0980764478445053
-6.30091714859009	-6.58084583282471	-10.0972242355347	-0.113036654889584	-0.0387501865625381	-0.0983745232224464
-6.30352401733398	-6.59121513366699	-10.1012535095215	-0.113058358430862	-0.0386576429009438	-0.0987194702029228
-6.31045007705688	-6.59652423858643	-10.0933837890625	-0.113138787448406	-0.0385357551276684	-0.0989807769656181
-6.31908178329468	-6.59828615188599	-10.0933523178101	-0.113046169281006	-0.0385491065680981	-0.0993518456816673
-6.32774066925049	-6.59664535522461	-10.0961427688599	-0.112940706312656	-0.0385792180895805	-0.0996963232755661
-6.33553647994995	-6.59196901321411	-10.0984344482422	-0.112830735743046	-0.038719292730093	-0.100083224475384
-6.33858680725098	-6.58914709091187	-10.1083765029907	-0.112837120890617	-0.0388105884194374	-0.100489601492882
-6.33805274963379	-6.5914945602417	-10.1276893615723	-0.112851984798908	-0.0388892628252506	-0.100902535021305
-6.34321308135986	-6.60018062591553	-10.1369295120239	-0.112856827676296	-0.0388768687844276	-0.101289555430412
-6.34541034698486	-6.60376119613647	-10.1491270065308	-0.112823903560638	-0.0387536287307739	-0.101702742278576
-6.35470199584961	-6.60562992095947	-10.1474485397339	-0.112925671041012	-0.0387765057384968	-0.101924575865269
-6.36093664169312	-6.60741758346558	-10.1474809646606	-0.112962737679482	-0.0387019999325275	-0.102251216769218
-6.36531591415405	-6.6063871383667	-10.1357393264771	-0.112996071577072	-0.0387657359242439	-0.102489188313484
-6.37248468399048	-6.60316181182861	-10.1255235671997	-0.113062426447868	-0.0387941114604473	-0.102777808904648
-6.37362051010132	-6.60304355621338	-10.1290950775146	-0.11312760412693	-0.0387864001095295	-0.103123918175697
-6.37687683105469	-6.6022253036499	-10.133038520813	-0.113142631947994	-0.038812980055809	-0.103569909930229
-6.38204717636108	-6.60224628448486	-10.1507196426392	-0.113246202468872	-0.0388389937579632	-0.103974632918835
-6.38615989685059	-6.60712242126465	-10.1508007049561	-0.113307602703571	-0.0387774929404259	-0.104375071823597
-6.39040899276733	-6.60999727249146	-10.1563386917114	-0.113348208367825	-0.0386802852153778	-0.104655668139458
-6.39784002304077	-6.6142783164978	-10.1568260192871	-0.113366946578026	-0.0386184677481651	-0.10486575961113
-6.40279722213745	-6.61699104309082	-10.1466312408447	-0.11340394616127	-0.0384105779230595	-0.105074785649776
-6.40570211410522	-6.61604022979736	-10.1321477890015	-0.113579817116261	-0.038301158696413	-0.105282306671143
-6.40658283233643	-6.61091279983521	-10.133825302124	-0.113550499081612	-0.0383639894425869	-0.105674773454666
-6.40727758407593	-6.60452747344971	-10.1394004821777	-0.113507851958275	-0.0384802110493183	-0.106068968772888
-6.41211128234863	-6.60456943511963	-10.1437492370605	-0.11361475288868	-0.0384885631501675	-0.106420174241066
-6.41400337219238	-6.60806512832642	-10.1439771652222	-0.113604515790939	-0.0384407788515091	-0.106672368943691
-6.41783857345581	-6.61032199859619	-10.1423587799072	-0.113745540380478	-0.0383536070585251	-0.106930419802666
-6.42144775390625	-6.61560869216919	-10.142783164978	-0.113909140229225	-0.0382634364068508	-0.107167057693005
-6.42498683929443	-6.6170825958252	-10.1359128952026	-0.114168629050255	-0.0380912497639656	-0.107410632073879
-6.43057298660278	-6.62014007568359	-10.1295890808105	-0.114252053201199	-0.0380304232239723	-0.107657723128796
-6.43669843673706	-6.61581468582153	-10.1191301345825	-0.114325076341629	-0.0380255468189716	-0.107904963195324
-6.43886041641235	-6.61108207702637	-10.1125259399414	-0.114340238273144	-0.0380235426127911	-0.108237266540527
-6.44613599777222	-6.60836267471313	-10.1035470962524	-0.114405572414398	-0.0381080992519856	-0.108488149940968
-6.44747638702393	-6.60558795928955	-10.1063241958618	-0.114487066864967	-0.0380712524056435	-0.108861982822418
-6.45053577423096	-6.60481929779053	-10.1030235290527	-0.114507131278515	-0.0381695702672005	-0.109152920544147
-6.4529767036438	-6.60469198226929	-10.0998954772949	-0.1146080493927	-0.0381882041692734	-0.109480626881123
-6.45759963989258	-6.60426902770996	-10.1074123382568	-0.114678062498569	-0.0382443033158779	-0.109759144484997
-6.46138477325439	-6.60310554504395	-10.1046962738037	-0.114803239703178	-0.0382580459117889	-0.110090404748917
-6.46505212783813	-6.60580778121948	-10.1057014465332	-0.114839352667332	-0.0382313914597034	-0.110316723585129
-6.46622610092163	-6.60825729370117	-10.1077575683594	-0.11493044346571	-0.0382896661758423	-0.11069317907095
-6.47084188461304	-6.61092281341553	-10.1094017028809	-0.11495665460825	-0.0382734760642052	-0.110919378697872
-6.47747945785522	-6.61190795898438	-10.1125478744507	-0.11504241079092	-0.0383401326835155	-0.11117509752512
-6.48111009597778	-6.61692714691162	-10.1161422729492	-0.115075796842575	-0.0383615009486675	-0.111442148685455
-6.48484134674072	-6.61719036102295	-10.1190366744995	-0.115097388625145	-0.0384062752127647	-0.111586026847363
-6.49005126953125	-6.61828994750977	-10.1088285446167	-0.115134485065937	-0.0385503433644772	-0.111712269484997
-6.49936771392822	-6.61791849136353	-10.0958709716797	-0.115171492099762	-0.038659643381834	-0.111894078552723
-6.50857925415039	-6.62065458297729	-10.0918025970459	-0.115125820040703	-0.0386983081698418	-0.112165696918964
-6.51391506195068	-6.62070178985596	-10.0899991989136	-0.115114822983742	-0.038911372423172	-0.112454436719418
-6.5202898979187	-6.62114906311035	-10.0875606536865	-0.115054406225681	-0.0390311256051064	-0.112744554877281
-6.52495718002319	-6.62454700469971	-10.1004009246826	-0.115063145756721	-0.0391799286007881	-0.113172821700573
-6.53335380554199	-6.63161373138428	-10.1123504638672	-0.11495853215456	-0.039381630718708	-0.113579958677292
-6.54173755645752	-6.63845300674438	-10.1348648071289	-0.114895068109035	-0.0395319014787674	-0.113913156092167
-6.55515241622925	-6.64698505401611	-10.1406669616699	-0.114759542047977	-0.0395562127232552	-0.114104904234409
-6.56543827056885	-6.65686750411987	-10.1274061203003	-0.114734135568142	-0.0395780391991138	-0.114339970052242
-6.57642984390259	-6.6593918800354	-10.1201686859131	-0.114683054387569	-0.0397064797580242	-0.114644013345242
-6.58044576644897	-6.66142416000366	-10.1252269744873	-0.114555828273296	-0.0399493388831615	-0.115045323967934
-6.59235000610352	-6.65994548797607	-10.135217666626	-0.114399425685406	-0.040234636515379	-0.115466795861721
-6.60185146331787	-6.66639471054077	-10.147406578064	-0.114164859056473	-0.0405068881809711	-0.115798257291317
-6.61099338531494	-6.67593908309937	-10.1675071716309	-0.114050798118114	-0.0407493114471436	-0.116082757711411
-6.6186056137085	-6.68991613388062	-10.1764507293701	-0.114079087972641	-0.0407883487641811	-0.116342261433601
-6.63365936279297	-6.69712018966675	-10.1743497848511	-0.113999202847481	-0.0409156903624535	-0.116567708551884
-6.64619398117065	-6.69926261901855	-10.1753540039063	-0.113788746297359	-0.0411413721740246	-0.116848714649677
-6.65901517868042	-6.69903230667114	-10.178017616272	-0.113540858030319	-0.0414159633219242	-0.117194458842278
-6.66870546340942	-6.70574378967285	-10.1914873123169	-0.113335095345974	-0.0417023710906506	-0.117547295987606
-6.67592811584473	-6.71437788009644	-10.21275806427	-0.11312610656023	-0.0419884584844112	-0.117976330220699
-6.68229627609253	-6.72393465042114	-10.2444677352905	-0.112873733043671	-0.0422027967870235	-0.118353478610516
-6.69404602050781	-6.73358249664307	-10.2603216171265	-0.112759187817574	-0.0424800328910351	-0.118687883019447
-6.70854425430298	-6.74379396438599	-10.2683410644531	-0.112588129937649	-0.0427364073693752	-0.118919312953949
-6.72410678863525	-6.74743223190308	-10.2627735137939	-0.112439960241318	-0.0428806096315384	-0.119186751544476
-6.73548030853271	-6.75272512435913	-10.2681341171265	-0.112240746617317	-0.0432219952344894	-0.119550958275795
-6.74738740921021	-6.75778341293335	-10.2815103530884	-0.112025797367096	-0.0434800423681736	-0.119999147951603
-6.75652742385864	-6.76241445541382	-10.3074388504028	-0.111843824386597	-0.0437350906431675	-0.120546914637089
-6.76537084579468	-6.77118158340454	-10.3339548110962	-0.111671328544617	-0.0441171452403069	-0.121094889938831
-6.77802276611328	-6.78343772888184	-10.3529958724976	-0.11149287968874	-0.0441928654909134	-0.121443822979927
-6.7922682762146	-6.79147243499756	-10.3513860702515	-0.111299373209476	-0.0442527756094933	-0.121653527021408
-6.80534601211548	-6.79414558410645	-10.3530588150024	-0.111144304275513	-0.0444282963871956	-0.122014559805393
-6.81594610214233	-6.7921085357666	-10.367730140686	-0.110955387353897	-0.0447338707745075	-0.12253937125206
-6.8229546546936	-6.79104661941528	-10.3838052749634	-0.110718443989754	-0.0450827032327652	-0.12309418618679
-6.83329916000366	-6.80047750473022	-10.4041194915771	-0.11054877191782	-0.0453845858573914	-0.123511858284473
-6.84787511825562	-6.8118314743042	-10.41783618927	-0.110535740852356	-0.0453925654292107	-0.123841837048531
-6.85812759399414	-6.81734943389893	-10.4224729537964	-0.110559925436974	-0.0455484576523304	-0.124312721192837
-6.87454128265381	-6.81495189666748	-10.4206142425537	-0.110378220677376	-0.0458117388188839	-0.12469070404768
-6.88885688781738	-6.81101512908936	-10.4264621734619	-0.110082611441612	-0.0460678972303867	-0.12512281537056
-6.89746379852295	-6.81131935119629	-10.439169883728	-0.109858192503452	-0.0463957078754902	-0.125599145889282
-6.90146255493164	-6.81338357925415	-10.4639625549316	-0.109736770391464	-0.0466836094856262	-0.126039698719978
-6.90953636169434	-6.81977319717407	-10.4934749603271	-0.109625279903412	-0.0468778498470783	-0.126445397734642
-6.92340326309204	-6.82324934005737	-10.4955348968506	-0.109611511230469	-0.0469760224223137	-0.126730129122734
-6.93777179718018	-6.82299280166626	-10.4895792007446	-0.109573006629944	-0.0472408421337605	-0.127018496394157
-6.94624090194702	-6.81810903549194	-10.4779405593872	-0.109378010034561	-0.0475053377449512	-0.127315819263458
-6.95436811447144	-6.81509065628052	-10.4867992401123	-0.109334349632263	-0.0477061867713928	-0.127713426947594
-6.96225500106812	-6.81738042831421	-10.5035943984985	-0.109268337488174	-0.047901663929224	-0.128186583518982
-6.97267532348633	-6.82022047042847	-10.515606880188	-0.109136953949928	-0.0480660423636436	-0.128593221306801
-6.98499011993408	-6.8242244720459	-10.5276193618774	-0.109065733850002	-0.0481818467378616	-0.128915518522263
-6.99776172637939	-6.82925319671631	-10.5289554595947	-0.108975850045681	-0.0481616444885731	-0.129110902547836
-7.0061616897583	-6.832200050354	-10.5205125808716	-0.108921840786934	-0.0482264161109924	-0.129289954900742
-7.01342296600342	-6.83175611495972	-10.5090885162354	-0.108863525092602	-0.0482163801789284	-0.129598811268806
-7.0195689201355	-6.82798051834106	-10.5106000900269	-0.10874342918396	-0.0483277402818203	-0.129867926239967
-7.02268314361572	-6.82519626617432	-10.5085163116455	-0.108603417873383	-0.04849648848176	-0.130298376083374
-7.03084325790405	-6.82375860214233	-10.5166292190552	-0.108495607972145	-0.0485722795128822	-0.130611449480057
-7.03938674926758	-6.82848310470581	-10.520679473877	-0.10848294198513	-0.0485604740679264	-0.130923435091972
-7.04895544052124	-6.83537006378174	-10.5167169570923	-0.108506508171558	-0.0483622625470161	-0.131082490086555
-7.05229663848877	-6.84334850311279	-10.5068664550781	-0.108697175979614	-0.0481951124966145	-0.131208851933479
-7.06083345413208	-6.84301853179932	-10.4894151687622	-0.108687505125999	-0.0481013283133507	-0.131380170583725
-7.06831741333008	-6.84075736999512	-10.4767818450928	-0.108671218156815	-0.0479846522212029	-0.131598949432373
-7.07656908035278	-6.83517408370972	-10.4602146148682	-0.108535394072533	-0.047916691750288	-0.131795078516006
-7.07815504074097	-6.83196878433228	-10.4576902389526	-0.108510069549084	-0.0478049889206886	-0.131971046328545
-7.07820177078247	-6.83079290390015	-10.464485168457	-0.108490541577339	-0.0477521903812885	-0.132249608635902
-7.07686233520508	-6.83829498291016	-10.46764087677	-0.108549624681473	-0.0475467666983604	-0.13236865401268
-7.08111047744751	-6.83819389343262	-10.4579048156738	-0.108592063188553	-0.0472924597561359	-0.132393091917038
-7.08679580688477	-6.83285713195801	-10.4287729263306	-0.108515948057175	-0.0471240766346455	-0.132326498627663
-7.08723211288452	-6.82675838470459	-10.4049053192139	-0.108597800135612	-0.046921219676733	-0.132406145334244
-7.08414220809937	-6.81861448287964	-10.400990486145	-0.10868226736784	-0.0467955470085144	-0.132623791694641
-7.08636522293091	-6.81998586654663	-10.4024047851563	-0.108728118240833	-0.0466077104210854	-0.132830962538719
-7.08751010894775	-6.81852960586548	-10.4033460617065	-0.108764976263046	-0.0463585183024406	-0.13295279443264
-7.08877229690552	-6.82084560394287	-10.3909711837769	-0.108782269060612	-0.0460637211799622	-0.132910311222076
-7.08994770050049	-6.81770133972168	-10.3638019561768	-0.108837977051735	-0.0456111021339893	-0.132814928889275
-7.08384943008423	-6.80869388580322	-10.3436708450317	-0.108934432268143	-0.0453802272677422	-0.13287553191185
-7.08118486404419	-6.79899835586548	-10.3306741714478	-0.108952097594738	-0.0451944880187511	-0.132962495088577
-7.07682275772095	-6.78769731521606	-10.3307476043701	-0.108906835317612	-0.0450628213584423	-0.133143603801727
-7.0709080696106	-6.78311538696289	-10.3272180557251	-0.10893177986145	-0.0448783859610558	-0.133144199848175
-7.07051849365234	-6.78564691543579	-10.3227424621582	-0.10896623134613	-0.0445520728826523	-0.133090332150459
-7.06106281280518	-6.78708171844482	-10.3110132217407	-0.10910289734602	-0.0441843681037426	-0.133012637495995
-7.05896139144897	-6.78579998016357	-10.2918605804443	-0.109233640134335	-0.0437561683356762	-0.132863759994507
-7.05631113052368	-6.77838659286499	-10.271505355835	-0.109282642602921	-0.0433690324425697	-0.132797092199326
-7.05427074432373	-6.76772212982178	-10.2458152770996	-0.109230436384678	-0.0431506074965	-0.132777720689774
-7.04891729354858	-6.7606463432312	-10.2318391799927	-0.109168820083141	-0.0428846329450607	-0.132730692625046
-7.04097652435303	-6.75828552246094	-10.2280111312866	-0.109225817024708	-0.0425889939069748	-0.132710069417953
-7.02956485748291	-6.75667715072632	-10.2320728302002	-0.109239898622036	-0.0421947166323662	-0.132626742124557
-7.02125310897827	-6.75489044189453	-10.2244787216187	-0.109217420220375	-0.0418401323258877	-0.132461428642273
-7.01695775985718	-6.7518835067749	-10.2041969299316	-0.109265983104706	-0.0414997413754463	-0.132318511605263
-7.01030111312866	-6.74706649780273	-10.1920881271362	-0.109249994158745	-0.0411973297595978	-0.132108107209206
-7.00780010223389	-6.74199819564819	-10.1706628799438	-0.109249770641327	-0.0407906286418438	-0.131875216960907
-7.00168943405151	-6.73609972000122	-10.1396741867065	-0.109310284256935	-0.0404924713075161	-0.131665274500847
-6.99394607543945	-6.72884082794189	-10.1277303695679	-0.10925667732954	-0.0402813851833344	-0.131501019001007
-6.98656749725342	-6.72138738632202	-10.1204299926758	-0.109363622963428	-0.0400873944163322	-0.131395772099495
-6.97920846939087	-6.71834278106689	-10.1224222183228	-0.109312035143375	-0.0398527421057224	-0.131323531270027
-6.97199964523315	-6.71660947799683	-10.1228256225586	-0.109267063438892	-0.0396407060325146	-0.13120011985302
-6.96623182296753	-6.71631240844727	-10.1198034286499	-0.109198369085789	-0.0393562242388725	-0.130934506654739
-6.96339797973633	-6.71190071105957	-10.1083364486694	-0.109213024377823	-0.0390051454305649	-0.130629703402519
-6.95972967147827	-6.70837306976318	-10.0887222290039	-0.109263181686401	-0.0387071408331394	-0.130331963300705
-6.9554557800293	-6.70407676696777	-10.0672607421875	-0.109300374984741	-0.0384291708469391	-0.130066201090813
-6.94983005523682	-6.69616794586182	-10.0618953704834	-0.109385184943676	-0.0382986068725586	-0.129956111311913
-6.94390630722046	-6.68687677383423	-10.055869102478	-0.109269805252552	-0.0382459983229637	-0.129830688238144
-6.936598777771	-6.67870140075684	-10.0482273101807	-0.10921885818243	-0.03818678855896	-0.129657670855522
-6.93117570877075	-6.67695426940918	-10.0498237609863	-0.109174638986588	-0.0380937568843365	-0.129464760422707
-6.92883586883545	-6.67768526077271	-10.052225112915	-0.109228126704693	-0.0379099920392036	-0.12920917570591
-6.92357206344604	-6.68108606338501	-10.0418682098389	-0.109347067773342	-0.0376229546964169	-0.128911763429642
-6.92116641998291	-6.68186616897583	-10.0351686477661	-0.109452359378338	-0.0374532453715801	-0.128598153591156
-6.91845750808716	-6.67268037796021	-10.0210771560669	-0.109432846307755	-0.0373665168881416	-0.128291249275208
-6.91938829421997	-6.66820859909058	-10.0059204101563	-0.109367929399014	-0.037263635545969	-0.128065124154091
-6.91892766952515	-6.66104078292847	-9.99680995941162	-0.109260208904743	-0.0372641794383526	-0.127785712480545
-6.91035175323486	-6.65785217285156	-9.98920822143555	-0.109171539545059	-0.037296786904335	-0.127490475773811
-6.90694570541382	-6.65594673156738	-9.99735355377197	-0.109137177467346	-0.0372187756001949	-0.127255320549011
-6.90026330947876	-6.65912532806396	-9.99818515777588	-0.109080247581005	-0.0371484160423279	-0.127007201313972
-6.89687633514404	-6.65962600708008	-10.0013246536255	-0.109077282249928	-0.0370766036212444	-0.126759186387062
-6.89445543289185	-6.66123104095459	-10.0034561157227	-0.10901190340519	-0.0370021387934685	-0.126372843980789
-6.89619541168213	-6.66379070281982	-9.99260902404785	-0.109062872827053	-0.0369487777352333	-0.126011088490486
-6.89361429214478	-6.66447448730469	-9.97637939453125	-0.108955807983875	-0.0369253978133202	-0.125605225563049
-6.89593124389648	-6.66160345077515	-9.95928955078125	-0.108905859291553	-0.0369909852743149	-0.125226229429245
-6.89192867279053	-6.66053009033203	-9.95165252685547	-0.108890235424042	-0.0370170772075653	-0.124862782657146
-6.88903760910034	-6.66084861755371	-9.95459651947021	-0.108820781111717	-0.0370669215917587	-0.124569363892078
-6.88420724868774	-6.66168689727783	-9.9614953994751	-0.108779683709145	-0.0371492952108383	-0.124358624219894
-6.88184928894043	-6.66392660140991	-9.9665412902832	-0.108696058392525	-0.0371929258108139	-0.124058783054352
-6.87867736816406	-6.66745710372925	-9.9697093963623	-0.108652547001839	-0.0372612737119198	-0.123659856617451
-6.87982273101807	-6.67165613174438	-9.96210956573486	-0.108675599098206	-0.0371540375053883	-0.123161405324936
-6.87950420379639	-6.67445421218872	-9.95514678955078	-0.108584068715572	-0.0371925942599773	-0.1226951405406
-6.87827968597412	-6.67791366577148	-9.94482612609863	-0.108570113778114	-0.0371396318078041	-0.122175835072994
-6.87667226791382	-6.68022632598877	-9.93403816223145	-0.10853486508131	-0.0371692106127739	-0.121747978031635
-6.87272977828979	-6.67696857452393	-9.92511177062988	-0.108533762395382	-0.0372929945588112	-0.121346428990364
-6.86951065063477	-6.6772575378418	-9.92174053192139	-0.108408600091934	-0.0373511500656605	-0.120921172201633
-6.86302614212036	-6.67360258102417	-9.92517185211182	-0.108381435275078	-0.0375846326351166	-0.120580658316612
-6.86042594909668	-6.67353105545044	-9.92914295196533	-0.108240634202957	-0.0378032699227333	-0.120178379118443
-6.85587739944458	-6.67392110824585	-9.93651294708252	-0.108179949223995	-0.0379704013466835	-0.119801864027977
-6.85349941253662	-6.68044900894165	-9.94112682342529	-0.108142033219337	-0.0380610600113869	-0.119242064654827
-6.84907341003418	-6.68622398376465	-9.94145393371582	-0.108236104249954	-0.0380846075713634	-0.118744239211082
-6.84559965133667	-6.69573068618774	-9.94033622741699	-0.108325943350792	-0.0380290895700455	-0.118188366293907
-6.84399175643921	-6.6993236541748	-9.93022155761719	-0.108332671225071	-0.0381670258939266	-0.117645584046841
-6.83969402313232	-6.69131946563721	-9.92800712585449	-0.108228832483292	-0.0383057408034801	-0.117164194583893
-6.83639907836914	-6.6858344078064	-9.916748046875	-0.108114011585712	-0.0384394004940987	-0.116674490272999
-6.82771301269531	-6.67986631393433	-9.91385078430176	-0.108049906790257	-0.0386591851711273	-0.116156429052353
-6.81885862350464	-6.67978191375732	-9.91663837432861	-0.107994094491005	-0.038817647844553	-0.11565950512886
-6.80571842193604	-6.68012666702271	-9.926513671875	-0.107985489070415	-0.0389472767710686	-0.115180097520351
-6.79567337036133	-6.68428087234497	-9.93776988983154	-0.108017459511757	-0.0389708243310452	-0.114568248391151
-6.78868341445923	-6.68671703338623	-9.93723011016846	-0.107955038547516	-0.0391120389103889	-0.113860279321671
-6.77856731414795	-6.68062353134155	-9.92229843139648	-0.107954137027264	-0.0393026657402515	-0.113159209489822
-6.77205896377563	-6.67815351486206	-9.91245174407959	-0.10798154771328	-0.039415892213583	-0.112538315355778
-6.75933361053467	-6.67284297943115	-9.91036415100098	-0.10788905620575	-0.0395972095429897	-0.111933380365372
-6.74591636657715	-6.66694498062134	-9.91617012023926	-0.107930839061737	-0.0398125611245632	-0.111381962895393
-6.73613595962524	-6.66727733612061	-9.92420291900635	-0.107886642217636	-0.0399241596460342	-0.110812693834305
-6.72335433959961	-6.66357851028442	-9.9285306930542	-0.107800349593163	-0.0400590300559998	-0.11023822426796
-6.71443748474121	-6.661461353302	-9.94405078887939	-0.10780294239521	-0.0402092412114143	-0.109671272337437
-6.69894218444824	-6.66312313079834	-9.94480895996094	-0.107728369534016	-0.0403622537851334	-0.109030447900295
-6.6870584487915	-6.66293096542358	-9.94477367401123	-0.107770532369614	-0.0404389500617981	-0.108374327421188
-6.6772780418396	-6.66229581832886	-9.93988037109375	-0.107769086956978	-0.0404905155301094	-0.107588239014149
-6.6660270690918	-6.65866041183472	-9.93241119384766	-0.107734158635139	-0.0405561178922653	-0.10688241571188
-6.65309190750122	-6.65606307983398	-9.92461776733398	-0.107641950249672	-0.0406145118176937	-0.106217473745346
-6.6382851600647	-6.64851713180542	-9.91796493530273	-0.107700176537037	-0.0407567881047726	-0.105609618127346
-6.62180614471436	-6.63825988769531	-9.92547512054443	-0.107609078288078	-0.0410409681499004	-0.105027213692665
-6.6106333732605	-6.63215923309326	-9.93115997314453	-0.107513800263405	-0.0413442924618721	-0.10446422547102
-6.59816598892212	-6.63206100463867	-9.9399938583374	-0.107470095157623	-0.0415652841329575	-0.103800185024738
-6.59000778198242	-6.63272380828857	-9.94490623474121	-0.107411600649357	-0.0416267514228821	-0.103152208030224
-6.57583951950073	-6.63514232635498	-9.94246578216553	-0.107484363019466	-0.0416967570781708	-0.102488227188587
-6.56171178817749	-6.638916015625	-9.94157981872559	-0.107628792524338	-0.0416891016066074	-0.101778529584408
-6.55356407165527	-6.63429641723633	-9.93839645385742	-0.107635959982872	-0.0417712405323982	-0.101125009357929
-6.54506397247314	-6.62872266769409	-9.93049907684326	-0.107559315860271	-0.0418766103684902	-0.100558541715145
-6.53460121154785	-6.62404632568359	-9.93216323852539	-0.107521809637547	-0.041954793035984	-0.0999604314565659
-6.52548694610596	-6.61960411071777	-9.93051338195801	-0.107383288443089	-0.0421935878694057	-0.0993766039609909
-6.51306200027466	-6.61295223236084	-9.9287052154541	-0.107360668480396	-0.042311929166317	-0.0988651663064957
-6.50457525253296	-6.61111879348755	-9.92573738098145	-0.107215732336044	-0.042448814958334	-0.098307192325592
-6.48775720596313	-6.61501598358154	-9.94266033172607	-0.107277549803257	-0.0425359047949314	-0.0978804156184196
-6.47735452651978	-6.61417245864868	-9.94566345214844	-0.107250116765499	-0.042532205581665	-0.0974001288414001
-6.47207260131836	-6.62036848068237	-9.94973945617676	-0.10728631913662	-0.0425350442528725	-0.09695103764534
-6.4632134437561	-6.62132883071899	-9.95096206665039	-0.107374139130116	-0.0425266176462173	-0.0963671803474426
-6.45608949661255	-6.62161827087402	-9.94445419311523	-0.107348658144474	-0.0424851179122925	-0.0958694592118263
-6.4489951133728	-6.62312602996826	-9.9242696762085	-0.1074054017663	-0.0424873568117619	-0.0952797755599022
-6.44536399841309	-6.62026405334473	-9.91298389434814	-0.107409425079823	-0.0424798987805843	-0.0947350338101387
-6.43328762054443	-6.61892986297607	-9.9017858505249	-0.107466116547585	-0.0425419844686985	-0.0943833962082863
-6.42757606506348	-6.61615896224976	-9.90640354156494	-0.107463903725147	-0.0424886010587215	-0.0940457284450531
-6.4180383682251	-6.61917304992676	-9.90730667114258	-0.107510007917881	-0.0424791499972343	-0.09371268004179
-6.41233921051025	-6.62000799179077	-9.91389083862305	-0.107497707009315	-0.0423962064087391	-0.093456007540226
-6.40250301361084	-6.62489652633667	-9.91681671142578	-0.107578724622726	-0.0423312820494175	-0.0930846408009529
-6.39719152450562	-6.63008069992065	-9.91541385650635	-0.107709154486656	-0.0421846844255924	-0.0927732661366463
-6.39162158966064	-6.6351170539856	-9.90929317474365	-0.107757315039635	-0.0419035814702511	-0.0924109518527985
-6.38882112503052	-6.63557481765747	-9.89695930480957	-0.107839561998844	-0.0416956394910812	-0.0920213609933853
-6.37918186187744	-6.63704395294189	-9.89052486419678	-0.107945643365383	-0.0415321104228497	-0.0916784852743149
-6.37222385406494	-6.63710355758667	-9.88150787353516	-0.108089074492455	-0.0413266308605671	-0.0913646295666695
-6.36531543731689	-6.6364541053772	-9.87278938293457	-0.10820797085762	-0.0410717986524105	-0.0910989791154861
-6.35467576980591	-6.63543701171875	-9.86563968658447	-0.108315706253052	-0.0410173200070858	-0.0908072590827942
-6.34319734573364	-6.63351964950562	-9.86309051513672	-0.108429417014122	-0.04084862023592	-0.0906000956892967
-6.33558511734009	-6.62557649612427	-9.85950660705566	-0.108553722500801	-0.040731642395258	-0.0903781205415726
-6.32426071166992	-6.62003087997437	-9.85931777954102	-0.108665227890015	-0.0405956953763962	-0.0901208817958832
-6.31394386291504	-6.61411237716675	-9.85396289825439	-0.108676135540009	-0.0405970439314842	-0.0899259969592094
-6.30357933044434	-6.6093807220459	-9.86042499542236	-0.108732968568802	-0.0405314601957798	-0.0896582826972008
-6.29473733901978	-6.60830497741699	-9.85535907745361	-0.108861930668354	-0.0403426364064217	-0.0893745124340057
-6.283362865448	-6.61171770095825	-9.86020755767822	-0.109074711799622	-0.0400910675525665	-0.0890806093811989
-6.27560663223267	-6.60851287841797	-9.86147689819336	-0.109261572360992	-0.0398673340678215	-0.0887581780552864
-6.26234865188599	-6.60557508468628	-9.85511112213135	-0.109464824199677	-0.0396438241004944	-0.0884428173303604
-6.25167512893677	-6.60574340820313	-9.85091495513916	-0.109696604311466	-0.0393033549189568	-0.088090218603611
-6.24241256713867	-6.60287427902222	-9.84208106994629	-0.109913885593414	-0.0390266254544258	-0.0877461358904839
-6.23060846328735	-6.5979151725769	-9.83008193969727	-0.110051244497299	-0.0387767441570759	-0.0874915048480034
-6.2177677154541	-6.59011459350586	-9.82105255126953	-0.110233291983604	-0.0386382006108761	-0.0871798172593117
-6.20845365524292	-6.58142709732056	-9.81344318389893	-0.1103345900774	-0.0383318401873112	-0.0869719833135605
-6.19587469100952	-6.57038497924805	-9.80788135528564	-0.110392682254314	-0.0381803624331951	-0.0867400169372559
-6.18728494644165	-6.56182146072388	-9.7950963973999	-0.110587872564793	-0.0380297489464283	-0.0865518823266029
-6.17497825622559	-6.55189323425293	-9.79892826080322	-0.110664553940296	-0.0378171801567078	-0.0863441899418831
-6.15994834899902	-6.54669666290283	-9.79491901397705	-0.110723078250885	-0.0376314371824265	-0.0862173438072205
-6.14508008956909	-6.53941965103149	-9.7940616607666	-0.110874354839325	-0.0373689904808998	-0.0860908925533295
-6.13017845153809	-6.538330078125	-9.80445575714111	-0.111000746488571	-0.0371681302785873	-0.0859557539224625
-6.11838960647583	-6.53109931945801	-9.80817317962646	-0.111144714057446	-0.0368416979908943	-0.085764154791832
-6.10386848449707	-6.52678298950195	-9.80736446380615	-0.111302845180035	-0.0365151837468147	-0.0855659767985344
-6.09326171875	-6.52104806900024	-9.7972412109375	-0.111428871750832	-0.0362786799669266	-0.0852639600634575
-6.08007383346558	-6.51236248016357	-9.7840051651001	-0.111582882702351	-0.0360461436212063	-0.084988459944725
-6.06971883773804	-6.50353145599365	-9.76439094543457	-0.111689984798431	-0.0357421301305294	-0.0847528353333473
-6.05690336227417	-6.49534606933594	-9.74521636962891	-0.111819744110107	-0.035475991666317	-0.0845171809196472
-6.04424571990967	-6.48505830764771	-9.73519420623779	-0.111957110464573	-0.0351788736879826	-0.0843970254063606
-6.02784442901611	-6.47585153579712	-9.73249340057373	-0.112061336636543	-0.0349886529147625	-0.0842495858669281
-6.01286458969116	-6.46617794036865	-9.73801231384277	-0.112089656293392	-0.0347438119351864	-0.0841388404369354
-5.9995756149292	-6.463219165802	-9.73702430725098	-0.112205274403095	-0.0345092006027699	-0.0839590132236481
-5.98590755462646	-6.45743227005005	-9.73885631561279	-0.112226761877537	-0.0342908762395382	-0.0838688313961029
-5.97305917739868	-6.45261859893799	-9.74102878570557	-0.112235076725483	-0.0340083204209805	-0.0837325677275658
-5.964035987854	-6.4477014541626	-9.745361328125	-0.112283393740654	-0.0336943380534649	-0.0835141465067863
-5.95105934143066	-6.4452338218689	-9.73452854156494	-0.112337827682495	-0.0334160104393959	-0.0833057537674904
-5.94178819656372	-6.44148206710815	-9.72628498077393	-0.112338252365589	-0.0330813340842724	-0.0831100568175316
-5.93194723129272	-6.43653631210327	-9.71260547637939	-0.112356700003147	-0.0327100157737732	-0.0828384086489677
-5.9202709197998	-6.42975902557373	-9.69674110412598	-0.112378641963005	-0.0324992798268795	-0.0828050896525383
-5.91004085540771	-6.41953897476196	-9.69807434082031	-0.112401992082596	-0.0323301814496517	-0.0827991366386414
-5.898521900177	-6.41183090209961	-9.69814109802246	-0.112307518720627	-0.0322490818798542	-0.0827339217066765
-5.89191341400146	-6.41009569168091	-9.69996070861816	-0.112232513725758	-0.0320150703191757	-0.0827056169509888
-5.87973356246948	-6.40943431854248	-9.6963939666748	-0.112269900739193	-0.0317616872489452	-0.0826810821890831
-5.87690591812134	-6.40740299224854	-9.70166301727295	-0.112282156944275	-0.0315790846943855	-0.0825924053788185
-5.86759901046753	-6.40907096862793	-9.69478702545166	-0.112294852733612	-0.0312471892684698	-0.0825460627675056
-5.86068916320801	-6.4125018119812	-9.69243240356445	-0.112394712865353	-0.030947232618928	-0.0824586004018784
-5.85550308227539	-6.40853548049927	-9.68308353424072	-0.112484447658062	-0.030705600976944	-0.0824942067265511
-5.85510921478271	-6.40279483795166	-9.67232131958008	-0.112415209412575	-0.030537623912096	-0.0825051516294479
-5.85427856445313	-6.39724111557007	-9.65619564056396	-0.112421222031116	-0.0303120445460081	-0.0825627669692039
-5.84988737106323	-6.39190673828125	-9.6557149887085	-0.112321682274342	-0.0303134191781282	-0.0826697573065758
-5.84588718414307	-6.38683557510376	-9.65688514709473	-0.112288981676102	-0.0301321018487215	-0.0828094109892845
-5.84378528594971	-6.38716602325439	-9.66100692749023	-0.112278245389462	-0.0300693642348051	-0.0830078348517418
-5.83933734893799	-6.38806438446045	-9.6730785369873	-0.112311944365501	-0.0299481116235256	-0.0832551717758179
-5.83759450912476	-6.38911008834839	-9.67802238464355	-0.112339623272419	-0.0297593548893929	-0.0834860503673553
-5.83539962768555	-6.38869953155518	-9.67876434326172	-0.112338289618492	-0.0295864194631577	-0.08373062312603
-5.8361964225769	-6.39235258102417	-9.684739112854	-0.112302653491497	-0.0294038821011782	-0.0839510634541512
-5.83604049682617	-6.39116334915161	-9.68157386779785	-0.112401776015759	-0.0292578525841236	-0.0840565115213394
-5.84010457992554	-6.3904128074646	-9.66906356811523	-0.112333744764328	-0.0291149448603392	-0.0841545090079308
-5.8408317565918	-6.39091539382935	-9.654128074646	-0.112420856952667	-0.0289530530571938	-0.0842866823077202
-5.84317350387573	-6.38504648208618	-9.64284801483154	-0.112447954714298	-0.028853515163064	-0.0844809785485268
-5.84201383590698	-6.38174200057983	-9.63955020904541	-0.112426646053791	-0.0287458933889866	-0.0846928209066391
-5.84019374847412	-6.37980175018311	-9.64743232727051	-0.112471111118793	-0.0286850817501545	-0.0849990174174309
-5.83642435073853	-6.38240337371826	-9.6529598236084	-0.112434528768063	-0.0286186393350363	-0.0852922946214676
-5.83499431610107	-6.38013076782227	-9.66531085968018	-0.112452186644077	-0.0285658687353134	-0.0855596140027046
-5.84023284912109	-6.38152074813843	-9.67223834991455	-0.112392447888851	-0.0285071991384029	-0.0858388170599937
-5.84128379821777	-6.38195419311523	-9.67677974700928	-0.112430565059185	-0.0283776316791773	-0.0861107558012009
-5.8436336517334	-6.38335800170898	-9.68474578857422	-0.112341947853565	-0.0282342452555895	-0.086327388882637
-5.8469066619873	-6.38583040237427	-9.68142032623291	-0.112340681254864	-0.0281229391694069	-0.0864909812808037
-5.85216236114502	-6.38789224624634	-9.68186950683594	-0.112339980900288	-0.0280213393270969	-0.0867805853486061
-5.8541259765625	-6.39130210876465	-9.66949462890625	-0.11239068210125	-0.0278590656816959	-0.0869364067912102
-5.85692453384399	-6.38967561721802	-9.67262268066406	-0.112325079739094	-0.0277462005615234	-0.0871924534440041
-5.86017847061157	-6.39107418060303	-9.67176151275635	-0.11240129172802	-0.0276123750954866	-0.087485708296299
-5.8627233505249	-6.39087772369385	-9.66542339324951	-0.112422697246075	-0.027569193392992	-0.0877667218446732
-5.86484909057617	-6.39125490188599	-9.66766834259033	-0.112402006983757	-0.027468366548419	-0.0880505368113518
-5.86569833755493	-6.38697862625122	-9.66663646697998	-0.112445123493671	-0.0274142492562532	-0.0884092226624489
-5.86694669723511	-6.38264417648315	-9.6649341583252	-0.112447701394558	-0.0273737348616123	-0.088717445731163
-5.86622381210327	-6.37998247146606	-9.67008399963379	-0.112405002117157	-0.0273486133664846	-0.0890008956193924
-5.86828374862671	-6.37599420547485	-9.67584037780762	-0.112323686480522	-0.027376564219594	-0.0894032865762711
-5.86760807037354	-6.37193727493286	-9.67989540100098	-0.112331449985504	-0.0273306015878916	-0.0896838083863258
-5.86930179595947	-6.36977624893188	-9.68639278411865	-0.112363718450069	-0.0272543579339981	-0.0899385586380959
-5.87196922302246	-6.37299919128418	-9.69157695770264	-0.11235173791647	-0.0272059701383114	-0.0902228429913521
-5.87179183959961	-6.37432909011841	-9.69043636322021	-0.112425252795219	-0.0270989276468754	-0.09041877835989
-5.87125158309937	-6.37506294250488	-9.68901443481445	-0.112587653100491	-0.0269325114786625	-0.0906190723180771
-5.87229442596436	-6.37628841400146	-9.68607330322266	-0.112742893397808	-0.0267660450190306	-0.0908216387033463
-5.87342357635498	-6.37399625778198	-9.68521118164063	-0.112850926816463	-0.0266892071813345	-0.091053381562233
-5.88036346435547	-6.37122058868408	-9.6738748550415	-0.112779706716537	-0.0266023371368647	-0.0912277922034264
-5.88162279129028	-6.3612699508667	-9.67013931274414	-0.112717881798744	-0.0265607442706823	-0.0914991497993469
-5.88180828094482	-6.36120319366455	-9.67101192474365	-0.112758867442608	-0.0265153273940086	-0.0917191505432129
-5.88263702392578	-6.36083030700684	-9.67345333099365	-0.112761072814465	-0.0265163090080023	-0.0919649004936218
-5.88414525985718	-6.35565185546875	-9.66700077056885	-0.112761795520782	-0.026472007855773	-0.0922295600175858
-5.88822460174561	-6.35374307632446	-9.66906452178955	-0.112761132419109	-0.0264101587235928	-0.0925371125340462
-5.89047527313232	-6.35426616668701	-9.6747522354126	-0.112721741199493	-0.0264409966766834	-0.0928091406822205
-5.89303588867188	-6.35260820388794	-9.68114376068115	-0.1126958578825	-0.0263554826378822	-0.0931274741888046
-5.89552164077759	-6.35280799865723	-9.68489742279053	-0.112725324928761	-0.0263474248349667	-0.0934428125619888
-5.89646816253662	-6.35276699066162	-9.68255138397217	-0.112690858542919	-0.0262896567583084	-0.0937845706939697
-5.89687061309814	-6.35489320755005	-9.69044017791748	-0.112832173705101	-0.026277819648385	-0.0940657928586006
-5.89593505859375	-6.35592794418335	-9.69867324829102	-0.112862095236778	-0.0261844377964735	-0.0943571180105209
-5.9011378288269	-6.35899591445923	-9.70107555389404	-0.112873271107674	-0.0260835681110621	-0.0946898907423019
-5.9069299697876	-6.36006641387939	-9.69937324523926	-0.112930573523045	-0.0260489340871572	-0.0949915051460266
-5.90988874435425	-6.36255788803101	-9.69734859466553	-0.113008879125118	-0.0259800441563129	-0.0952140763401985
-5.91663217544556	-6.36113977432251	-9.69172954559326	-0.11307331174612	-0.0259229317307472	-0.0954480916261673
-5.92053937911987	-6.36080694198608	-9.68468856811523	-0.113150648772717	-0.0259590744972229	-0.0957201644778252
-5.92189741134644	-6.36100912094116	-9.68517303466797	-0.113186471164227	-0.0259460564702749	-0.0959792137145996
-5.92917585372925	-6.35999488830566	-9.68449878692627	-0.113267876207829	-0.0259363017976284	-0.0962474718689919
-5.93531608581543	-6.36037826538086	-9.66894626617432	-0.113342680037022	-0.0258334930986166	-0.0964396148920059
-5.93919467926025	-6.35802125930786	-9.66578102111816	-0.113329224288464	-0.025860259309411	-0.0966424718499184
-5.94329261779785	-6.3574914932251	-9.65872573852539	-0.113341726362705	-0.0258075166493654	-0.096870481967926
-5.9477162361145	-6.35736703872681	-9.6433801651001	-0.11350005865097	-0.025709256529808	-0.097088098526001
-5.95214557647705	-6.35649251937866	-9.63802623748779	-0.113491237163544	-0.025751881301403	-0.0972792208194733
-5.95357990264893	-6.35478353500366	-9.63766765594482	-0.113537862896919	-0.025746563449502	-0.0975285097956657
-5.95634794235229	-6.35221242904663	-9.6274299621582	-0.113604046404362	-0.0256950557231903	-0.0977719575166702
-5.96025705337524	-6.35512685775757	-9.63120555877686	-0.113580249249935	-0.0257539544254541	-0.0981131196022034
-5.96300315856934	-6.35943603515625	-9.64175510406494	-0.113604456186295	-0.025763962417841	-0.0984425619244576
-5.96637296676636	-6.36121654510498	-9.639892578125	-0.113617859780788	-0.0257373508065939	-0.0987377837300301
-5.97265863418579	-6.36470746994019	-9.64375591278076	-0.11361476033926	-0.0257153213024139	-0.0990378558635712
-5.97798013687134	-6.36914253234863	-9.64904975891113	-0.11368465423584	-0.0256517753005028	-0.099343441426754
-5.98411655426025	-6.37309789657593	-9.65067100524902	-0.113680571317673	-0.0256380997598171	-0.0995642244815826
-5.99158668518066	-6.37436580657959	-9.65366840362549	-0.113698162138462	-0.0256275087594986	-0.0998503640294075
-5.99979591369629	-6.37945556640625	-9.64844417572021	-0.113681264221668	-0.0256205815821886	-0.100101836025715
-6.00472688674927	-6.37991380691528	-9.64305210113525	-0.113717511296272	-0.0255138874053955	-0.100339084863663
-6.01071262359619	-6.3814582824707	-9.64787769317627	-0.1137979850173	-0.0254988688975573	-0.100578613579273
-6.01682710647583	-6.38356447219849	-9.6433629989624	-0.113756731152534	-0.0254569761455059	-0.100807778537273
-6.02172231674194	-6.38818788528442	-9.64444160461426	-0.113850891590118	-0.0254803989082575	-0.100995093584061
-6.02866506576538	-6.38899946212769	-9.63797855377197	-0.113930247724056	-0.0253522545099258	-0.101120345294476
-6.0333137512207	-6.39377784729004	-9.63445663452148	-0.113901376724243	-0.0252642221748829	-0.101323500275612
-6.03860235214233	-6.39679622650146	-9.62784481048584	-0.113972179591656	-0.025186862796545	-0.101501479744911
-6.04419851303101	-6.39887285232544	-9.62734985351563	-0.113973371684551	-0.0251637492328882	-0.101712308824062
-6.05231237411499	-6.39972734451294	-9.61602020263672	-0.114022359251976	-0.0250270646065474	-0.101875804364681
-6.05354642868042	-6.40379953384399	-9.61121654510498	-0.114070691168308	-0.0249254107475281	-0.102088429033756
-6.05990123748779	-6.40569639205933	-9.61006927490234	-0.114109821617603	-0.0249650776386261	-0.102314636111259
-6.06544589996338	-6.40534782409668	-9.6038293838501	-0.114113867282867	-0.0248536076396704	-0.102531805634499
-6.06581211090088	-6.4048810005188	-9.60506153106689	-0.114151909947395	-0.0248409025371075	-0.10268784314394
-6.06894683837891	-6.40688467025757	-9.60461044311523	-0.114162981510162	-0.0248266328126192	-0.102912254631519
-6.07239580154419	-6.40659284591675	-9.60050106048584	-0.11420701444149	-0.0248214323073626	-0.103112146258354
-6.0759129524231	-6.40849494934082	-9.60044288635254	-0.114217914640903	-0.0247247144579887	-0.103323914110661
-6.07944297790527	-6.40895891189575	-9.603346824646	-0.114329472184181	-0.024785079061985	-0.103534542024136
-6.08317089080811	-6.41018676757813	-9.60050964355469	-0.114378750324249	-0.0247733294963837	-0.103753983974457
-6.0862832069397	-6.40952587127686	-9.59992122650146	-0.114393673837185	-0.0247732345014811	-0.104003228247166
-6.09147691726685	-6.40867853164673	-9.59721851348877	-0.114394381642342	-0.024807333946228	-0.104278385639191
-6.09541177749634	-6.4088397026062	-9.59485816955566	-0.114476919174194	-0.0248862411826849	-0.104533478617668
-6.09987306594849	-6.4050087928772	-9.60671043395996	-0.114577136933804	-0.0249562002718449	-0.104826174676418
-6.10054159164429	-6.40312099456787	-9.60813999176025	-0.114637464284897	-0.0250998828560114	-0.105113610625267
-6.10336494445801	-6.39831113815308	-9.61422729492188	-0.114643737673759	-0.0253585614264011	-0.105463817715645
-6.10487413406372	-6.39662837982178	-9.62053298950195	-0.114734761416912	-0.025551937520504	-0.105740860104561
-6.10966491699219	-6.39513826370239	-9.62949657440186	-0.114710010588169	-0.0256988313049078	-0.106059059500694
-6.11037921905518	-6.39366769790649	-9.64217662811279	-0.114805154502392	-0.0259009730070829	-0.106297738850117
-6.11601829528809	-6.3907208442688	-9.65193367004395	-0.114810839295387	-0.0261160079389811	-0.106564201414585
-6.11975955963135	-6.39284324645996	-9.65585422515869	-0.114884823560715	-0.0262362789362669	-0.106724508106709
-6.12564992904663	-6.39349460601807	-9.66133975982666	-0.114897809922695	-0.0263789091259241	-0.106895595788956
-6.13009929656982	-6.39572429656982	-9.6693696975708	-0.114999577403069	-0.026528287678957	-0.107114590704441
-6.13343143463135	-6.39681911468506	-9.66823959350586	-0.115009546279907	-0.0267412923276424	-0.10726523399353
-6.13761329650879	-6.39668893814087	-9.67343902587891	-0.115009501576424	-0.0269907079637051	-0.107496209442616
-6.1451563835144	-6.39740943908691	-9.68271446228027	-0.114994287490845	-0.0271288435906172	-0.107618391513824
-6.15079164505005	-6.40085124969482	-9.68408203125	-0.114972442388535	-0.0274229943752289	-0.107738815248013
-6.15480327606201	-6.39972829818726	-9.69206619262695	-0.114875182509422	-0.0276500806212425	-0.107892274856567
-6.16197872161865	-6.39744234085083	-9.69731140136719	-0.114768989384174	-0.0280510392040014	-0.108066387474537
-6.16899061203003	-6.39767408370972	-9.702712059021	-0.114646099507809	-0.0284392666071653	-0.108219012618065
-6.17678642272949	-6.3963565826416	-9.71951675415039	-0.114428676664829	-0.0288175046443939	-0.108345925807953
-6.18154525756836	-6.39604902267456	-9.73033237457275	-0.114272460341454	-0.0292990002781153	-0.108481734991074
-6.18510723114014	-6.3979287147522	-9.74049854278564	-0.114076860249043	-0.0297726821154356	-0.108603149652481
-6.19137859344482	-6.40104913711548	-9.7551097869873	-0.113847225904465	-0.0302158202975988	-0.108715035021305
-6.19736385345459	-6.40296936035156	-9.77934646606445	-0.113672181963921	-0.030648535117507	-0.108843885362148
-6.20094680786133	-6.40801382064819	-9.80340194702148	-0.113496966660023	-0.0311202555894852	-0.109010249376297
-6.20513343811035	-6.41592264175415	-9.82751750946045	-0.113379597663879	-0.03158313408494	-0.109141826629639
-6.21618509292603	-6.4240608215332	-9.85089206695557	-0.113200277090073	-0.0319035984575748	-0.109251901507378
-6.22509241104126	-6.43121767044067	-9.86792373657227	-0.113018319010735	-0.0324087403714657	-0.109355717897415
-6.23420429229736	-6.44001054763794	-9.87994289398193	-0.112809002399445	-0.0328258574008942	-0.109406121075153
-6.2441668510437	-6.4446439743042	-9.88531875610352	-0.112619623541832	-0.0333195403218269	-0.109572425484657
-6.25921249389648	-6.45358562469482	-9.88787746429443	-0.112457811832428	-0.03373072296381	-0.109686017036438
-6.27167558670044	-6.45663499832153	-9.89944267272949	-0.112316772341728	-0.0342071652412415	-0.109880045056343
-6.28179979324341	-6.4667444229126	-9.91270446777344	-0.11217950284481	-0.0346394293010235	-0.11014536768198
-6.29541158676147	-6.47340154647827	-9.92969226837158	-0.112077742815018	-0.0350032821297646	-0.11050671339035
-6.30710744857788	-6.48246669769287	-9.94971084594727	-0.111985571682453	-0.0355643816292286	-0.110885217785835
-6.31977558135986	-6.49158382415771	-9.97026443481445	-0.111891336739063	-0.0359260439872742	-0.111218370497227
-6.33302450180054	-6.50337743759155	-9.98799705505371	-0.111710622906685	-0.0362844355404377	-0.111504808068275
-6.34818124771118	-6.51428127288818	-10.003701210022	-0.111648887395859	-0.0366862155497074	-0.111792281270027
-6.36083793640137	-6.52335357666016	-10.0153150558472	-0.11155117303133	-0.0369853414595127	-0.111998327076435
-6.37542343139648	-6.5339412689209	-10.0222396850586	-0.111506283283234	-0.0372658036649227	-0.112127080559731
-6.38609647750854	-6.53824186325073	-10.0236282348633	-0.111450903117657	-0.0375227220356464	-0.11231391876936
-6.39534664154053	-6.54233407974243	-10.029149055481	-0.111351385712624	-0.0378894843161106	-0.112489305436611
-6.40537166595459	-6.54417371749878	-10.0317134857178	-0.111423775553703	-0.0381730310618877	-0.112802624702454
-6.41434669494629	-6.54386758804321	-10.0393352508545	-0.111365094780922	-0.0385364219546318	-0.113081529736519
-6.42291164398193	-6.54328870773315	-10.0534639358521	-0.111264802515507	-0.0389920473098755	-0.113380774855614
-6.42968368530273	-6.54650545120239	-10.0676755905151	-0.111161708831787	-0.0393806733191013	-0.113616809248924
-6.43773603439331	-6.5495023727417	-10.0788898468018	-0.11119120568037	-0.0396983996033669	-0.113791972398758
-6.44637584686279	-6.5586404800415	-10.0918455123901	-0.111230306327343	-0.0398871675133705	-0.113940119743347
-6.45145416259766	-6.56874179840088	-10.0951156616211	-0.11130703240633	-0.0400324761867523	-0.114046901464462
-6.45850086212158	-6.57440567016602	-10.1027698516846	-0.111416921019554	-0.0401749648153782	-0.114220328629017
-6.46202087402344	-6.57424926757813	-10.1022453308105	-0.111432529985905	-0.0403130538761616	-0.114342033863068
-6.47085285186768	-6.57091236114502	-10.1000757217407	-0.111360482871532	-0.0405444875359535	-0.11445589363575
-6.47877836227417	-6.56794786453247	-10.0955677032471	-0.11135858297348	-0.040756031870842	-0.114627905189991
-6.48144197463989	-6.56329298019409	-10.0975780487061	-0.111324600875378	-0.0410393513739109	-0.114765949547291
-6.48094129562378	-6.56544256210327	-10.1108293533325	-0.111290246248245	-0.0412034019827843	-0.114902794361115
-6.48369407653809	-6.56422710418701	-10.1207218170166	-0.11125735193491	-0.0414101369678974	-0.115074478089809
-6.48297309875488	-6.56828784942627	-10.1286449432373	-0.111322596669197	-0.0414628200232983	-0.115166336297989
-6.48399829864502	-6.57023096084595	-10.1424579620361	-0.111326821148396	-0.04151776060462	-0.115295395255089
-6.48804092407227	-6.57263994216919	-10.1504926681519	-0.111343771219254	-0.0415602661669254	-0.115304090082645
-6.4887375831604	-6.57403135299683	-10.14231300354	-0.111411429941654	-0.0416770167648792	-0.115320846438408
-6.49359655380249	-6.56943225860596	-10.1271562576294	-0.111469745635986	-0.041718352586031	-0.115370579063892
-6.49505567550659	-6.56546783447266	-10.1186399459839	-0.111495822668076	-0.0417963564395905	-0.115370497107506
-6.49529266357422	-6.56263065338135	-10.1121959686279	-0.111580975353718	-0.0419293604791164	-0.115522779524326
-6.49210643768311	-6.5610089302063	-10.1295881271362	-0.111680962145329	-0.0419983714818954	-0.115743726491928
-6.49010372161865	-6.56384086608887	-10.1402616500854	-0.111710503697395	-0.0420085601508617	-0.115931153297424
-6.49219465255737	-6.56717538833618	-10.1488618850708	-0.111819379031658	-0.0419764257967472	-0.115943238139153
-6.4933934211731	-6.56838274002075	-10.1432085037231	-0.111854322254658	-0.0418038070201874	-0.115950800478458
-6.49919462203979	-6.56778573989868	-10.1312284469604	-0.112017221748829	-0.041692141443491	-0.115964122116566
-6.49862480163574	-6.56605577468872	-10.1170520782471	-0.112134039402008	-0.0416147746145725	-0.115981064736843
-6.49677324295044	-6.56057834625244	-10.1121311187744	-0.112185098230839	-0.0416152365505695	-0.116089232265949
-6.49577713012695	-6.55462408065796	-10.1108598709106	-0.11226025223732	-0.0416712276637554	-0.116218283772469
-6.49272155761719	-6.54799461364746	-10.1144952774048	-0.112205125391483	-0.0416872613132	-0.116391584277153
-6.49222612380981	-6.55302238464355	-10.1201782226563	-0.112315483391285	-0.0416832603514194	-0.1164580732584
-6.493248462677	-6.55675649642944	-10.1240463256836	-0.112427666783333	-0.0415667146444321	-0.116458669304848
-6.49098825454712	-6.56042575836182	-10.1037769317627	-0.112740725278854	-0.0412956364452839	-0.116442650556564
-6.49309253692627	-6.55941820144653	-10.1068887710571	-0.112866848707199	-0.0411294102668762	-0.116484090685844
-6.49722290039063	-6.5571928024292	-10.07936668396	-0.113019339740276	-0.0409745052456856	-0.116517290472984
-6.50115060806274	-6.55074071884155	-10.0798759460449	-0.113108605146408	-0.0408863238990307	-0.116608783602715
-6.50471353530884	-6.55005884170532	-10.0666418075562	-0.113150909543037	-0.0407539419829845	-0.116711437702179
-6.50500059127808	-6.54484224319458	-10.05592918396	-0.113212309777737	-0.0406956821680069	-0.116850592195988
-6.50506925582886	-6.54339504241943	-10.0527744293213	-0.113328091800213	-0.0405794866383076	-0.116971001029015
-6.50581979751587	-6.54301309585571	-10.0495843887329	-0.113470889627934	-0.0404537618160248	-0.1171048656106
-6.50501537322998	-6.54491376876831	-10.0575704574585	-0.113627023994923	-0.0403339304029942	-0.117302864789963
-6.50618314743042	-6.54487419128418	-10.0513305664063	-0.113768436014652	-0.0401863306760788	-0.117405585944653
-6.5073299407959	-6.54550457000732	-10.0559492111206	-0.114014893770218	-0.0399582758545876	-0.117558725178242
-6.50814390182495	-6.54692077636719	-10.0517997741699	-0.114207081496716	-0.039818536490202	-0.1176722869277
-6.51543283462524	-6.54799318313599	-10.0458745956421	-0.114357560873032	-0.0397017188370228	-0.117769993841648
-6.5178108215332	-6.54622364044189	-10.023645401001	-0.114559926092625	-0.0394213125109673	-0.117797642946243
-6.52260398864746	-6.54346942901611	-10.0066785812378	-0.1147086545825	-0.0393534190952778	-0.117872126400471
-6.52579069137573	-6.54094076156616	-9.99701404571533	-0.114872306585312	-0.0391971468925476	-0.117977373301983
-6.52634620666504	-6.53893756866455	-9.98407459259033	-0.115146405994892	-0.039089672267437	-0.118077702820301
-6.52625894546509	-6.53275299072266	-9.97212886810303	-0.115261532366276	-0.0389758422970772	-0.118283197283745
-6.52477884292603	-6.53017425537109	-9.97724056243896	-0.115439459681511	-0.0388719253242016	-0.118520729243755
-6.52681827545166	-6.52794647216797	-9.97646999359131	-0.115611761808395	-0.0387267246842384	-0.118718922138214
-6.52625370025635	-6.5296425819397	-9.97753715515137	-0.115779392421246	-0.0385178551077843	-0.118879735469818
-6.52613019943237	-6.53178071975708	-9.97155857086182	-0.115972734987736	-0.038331676274538	-0.118907585740089
-6.52956676483154	-6.53080224990845	-9.96318435668945	-0.11615939438343	-0.0381417982280254	-0.118891902267933
-6.53312158584595	-6.53060817718506	-9.94515132904053	-0.116317816078663	-0.037821751087904	-0.118864871561527
-6.53442811965942	-6.53011035919189	-9.93143081665039	-0.116517648100853	-0.0375900529325008	-0.118849046528339
-6.53471279144287	-6.52512979507446	-9.91768360137939	-0.116708360612392	-0.0374572835862637	-0.118889957666397
-6.5338020324707	-6.52176332473755	-9.90388011932373	-0.116833180189133	-0.0372809059917927	-0.119026161730289
-6.5319242477417	-6.51611185073853	-9.90279483795166	-0.116876974701881	-0.0372811928391457	-0.119114212691784
-6.52964973449707	-6.51273202896118	-9.89800548553467	-0.116949252784252	-0.0372120402753353	-0.119205504655838
-6.52945709228516	-6.51151514053345	-9.9035062789917	-0.116989612579346	-0.037163645029068	-0.119342617690563
-6.53210830688477	-6.514573097229	-9.90762329101563	-0.117140747606754	-0.0370134934782982	-0.119411490857601
-6.53265237808228	-6.51702785491943	-9.90518093109131	-0.117396354675293	-0.0368143543601036	-0.119414500892162
-6.53435087203979	-6.52526950836182	-9.89693260192871	-0.117549069225788	-0.0366015657782555	-0.119419433176517
-6.53748178482056	-6.52562427520752	-9.88948345184326	-0.11773119866848	-0.0364321358501911	-0.119469314813614
-6.54145622253418	-6.52298069000244	-9.88145065307617	-0.117843963205814	-0.0363265909254551	-0.119474686682224
-6.54663562774658	-6.51816844940186	-9.86866760253906	-0.117840848863125	-0.0362456925213337	-0.119518227875233
-6.54768228530884	-6.51200914382935	-9.85620212554932	-0.117883525788784	-0.0362729765474796	-0.119594432413578
-6.5464334487915	-6.51040935516357	-9.85856437683105	-0.117967449128628	-0.0362191684544086	-0.119630582630634
-6.54890155792236	-6.50555229187012	-9.85926914215088	-0.117983154952526	-0.0361525192856789	-0.119659677147865
-6.542396068573	-6.50758028030396	-9.86936855316162	-0.118101522326469	-0.0361181497573853	-0.119737051427364
-6.54248762130737	-6.50820159912109	-9.871994972229	-0.118196457624435	-0.0360587276518345	-0.119697868824005
-6.54150676727295	-6.50620222091675	-9.86942863464355	-0.118286579847336	-0.0360883511602879	-0.119716435670853
-6.54327964782715	-6.50844717025757	-9.87443351745605	-0.118304543197155	-0.0359937250614166	-0.11968981474638
-6.54228496551514	-6.50701951980591	-9.875412940979	-0.118355564773083	-0.0358908958733082	-0.119636371731758
-6.54443073272705	-6.50893926620483	-9.87488555908203	-0.118331387639046	-0.0358699932694435	-0.119595125317574
-6.54579162597656	-6.50891780853271	-9.87090492248535	-0.118413217365742	-0.0358232408761978	-0.119569592177868
-6.54816865921021	-6.50993061065674	-9.86541652679443	-0.118405394256115	-0.0357810892164707	-0.119498819112778
-6.55214262008667	-6.51174640655518	-9.85062789916992	-0.118419751524925	-0.0357012897729874	-0.119398146867752
-6.55358076095581	-6.50907230377197	-9.84131050109863	-0.118456542491913	-0.0356265418231487	-0.119318746030331
-6.55856227874756	-6.5099139213562	-9.82728481292725	-0.118480235338211	-0.0356412790715694	-0.119305193424225
-6.55771398544312	-6.50891256332397	-9.82471370697021	-0.118435472249985	-0.0356099084019661	-0.119252890348434
-6.56015205383301	-6.50595426559448	-9.82018947601318	-0.118495233356953	-0.0355267189443111	-0.119266830384731
-6.5559549331665	-6.50872278213501	-9.81613349914551	-0.118500292301178	-0.035512812435627	-0.119271442294121
-6.55645132064819	-6.51047945022583	-9.82668209075928	-0.118506900966167	-0.0355231314897537	-0.119357049465179
-6.55957698822021	-6.51199102401733	-9.83375930786133	-0.118428416550159	-0.0355073921382427	-0.119373694062233
-6.55878019332886	-6.51674652099609	-9.83974456787109	-0.118512086570263	-0.0355175547301769	-0.119314283132553
-6.56130790710449	-6.51888513565063	-9.84132194519043	-0.118464395403862	-0.0354804955422878	-0.119237326085567
-6.56267118453979	-6.52459859848022	-9.83672618865967	-0.118464030325413	-0.0354151278734207	-0.119089290499687
-6.56465578079224	-6.52774953842163	-9.83314037322998	-0.118532374501228	-0.035248190164566	-0.118925541639328
-6.56717681884766	-6.53008079528809	-9.81707954406738	-0.118501275777817	-0.0351670570671558	-0.118795089423656
-6.56812953948975	-6.52912902832031	-9.8123779296875	-0.118583612143993	-0.0351420380175114	-0.118685849010944
-6.56729125976563	-6.52317142486572	-9.81229019165039	-0.118486747145653	-0.035177443176508	-0.118622981011868
-6.56408977508545	-6.51910877227783	-9.8173360824585	-0.118458546698093	-0.0353241935372353	-0.11858868598938
-6.56465291976929	-6.5174560546875	-9.81906795501709	-0.118384636938572	-0.0353513471782207	-0.118533112108707
-6.56550788879395	-6.51714992523193	-9.82648468017578	-0.118289090692997	-0.035475067794323	-0.118397556245327
-6.5644736289978	-6.5188159942627	-9.83234786987305	-0.118294432759285	-0.0355330817401409	-0.118303440511227
-6.56389665603638	-6.52423858642578	-9.8324499130249	-0.118324108421803	-0.0354220494627953	-0.118149764835835
-6.56218671798706	-6.52799224853516	-9.83603572845459	-0.118399679660797	-0.035386186093092	-0.118029080331326
-6.56366586685181	-6.5314416885376	-9.83095741271973	-0.11838985234499	-0.0352685451507568	-0.117808006703854
-6.56331157684326	-6.53077840805054	-9.82798862457275	-0.118461608886719	-0.0353067517280579	-0.117688663303852
-6.56134748458862	-6.53330945968628	-9.82540225982666	-0.118472062051296	-0.035327360033989	-0.117521159350872
-6.56216669082642	-6.53106880187988	-9.82482719421387	-0.118458986282349	-0.0352648235857487	-0.117382176220417
-6.56092882156372	-6.52742433547974	-9.82229900360107	-0.118347354233265	-0.0352831818163395	-0.117268279194832
-6.56139469146729	-6.52128314971924	-9.8160572052002	-0.118287861347198	-0.0353383310139179	-0.117110088467598
-6.55717468261719	-6.5169849395752	-9.81245613098145	-0.118181876838207	-0.0354787483811378	-0.116937331855297
-6.55547666549683	-6.51442670822144	-9.81603908538818	-0.118096873164177	-0.0355484448373318	-0.116771444678307
-6.54961156845093	-6.51499366760254	-9.82177352905273	-0.118009462952614	-0.0356231778860092	-0.116610415279865
-6.54655075073242	-6.51692199707031	-9.83385467529297	-0.117986433207989	-0.0356754437088966	-0.116488769650459
-6.54281425476074	-6.52018260955811	-9.84539318084717	-0.117980092763901	-0.0356797762215137	-0.116306319832802
-6.53893232345581	-6.52492475509644	-9.85534381866455	-0.117935389280319	-0.0357142686843872	-0.116039976477623
-6.54122924804688	-6.52654600143433	-9.85483169555664	-0.117797300219536	-0.03579206392169	-0.115744180977345
-6.54221868515015	-6.52127408981323	-9.83320236206055	-0.117670983076096	-0.0358764789998531	-0.115395344793797
-6.54281854629517	-6.51997661590576	-9.8324031829834	-0.117615580558777	-0.0360120423138142	-0.115200325846672
-6.5401930809021	-6.51865339279175	-9.83535575866699	-0.11748243868351	-0.0361193679273129	-0.115011662244797
-6.53562021255493	-6.52225208282471	-9.84542942047119	-0.117392770946026	-0.0362545289099216	-0.114944942295551
-6.53435897827148	-6.52251577377319	-9.85905361175537	-0.117239825427532	-0.0363838188350201	-0.114756673574448
-6.53151988983154	-6.52661657333374	-9.87172508239746	-0.117130063474178	-0.03648816421628	-0.114560790359974
-6.53277921676636	-6.53360319137573	-9.87436580657959	-0.116955228149891	-0.0364897102117538	-0.114270016551018
-6.53387832641602	-6.54058742523193	-9.87224864959717	-0.116899147629738	-0.0364193320274353	-0.113857686519623
-6.53546571731567	-6.5424427986145	-9.86230659484863	-0.116707764565945	-0.0364777743816376	-0.113511204719543
-6.53433656692505	-6.5423412322998	-9.85736179351807	-0.116611383855343	-0.0364910438656807	-0.113239340484142
-6.53049612045288	-6.54085397720337	-9.85923767089844	-0.116427853703499	-0.0367063842713833	-0.112979151308537
-6.52842950820923	-6.53875684738159	-9.86745166778564	-0.116208165884018	-0.0367975048720837	-0.112829335033894
-6.52464294433594	-6.53912448883057	-9.87668037414551	-0.116003170609474	-0.0371773540973663	-0.112620539963245
-6.52665185928345	-6.54508066177368	-9.89326763153076	-0.115796834230423	-0.0372824743390083	-0.112318359315395
-6.52483987808228	-6.55593061447144	-9.89204216003418	-0.115768760442734	-0.0373301096260548	-0.111959256231785
-6.52511596679688	-6.561448097229	-9.89451122283936	-0.115741714835167	-0.0372957102954388	-0.111606001853943
-6.52499055862427	-6.5675253868103	-9.8907585144043	-0.115601234138012	-0.0374349020421505	-0.111311256885529
-6.52438163757324	-6.56670665740967	-9.89223575592041	-0.115462742745876	-0.0375704318284988	-0.110990814864635
-6.52819967269897	-6.56869602203369	-9.88372230529785	-0.115228809416294	-0.0376607477664948	-0.110752530395985
-6.5271577835083	-6.56813669204712	-9.886155128479	-0.115021228790283	-0.0378861278295517	-0.110451132059097
-6.52871084213257	-6.56554651260376	-9.88000774383545	-0.114891044795513	-0.0380103960633278	-0.110199861228466
-6.5279688835144	-6.56843376159668	-9.88387966156006	-0.114708490669727	-0.0382200852036476	-0.109921999275684
-6.52530241012573	-6.57038688659668	-9.8901424407959	-0.114527888596058	-0.038412731140852	-0.109643794596195
-6.52261066436768	-6.5765962600708	-9.90205001831055	-0.114407733082771	-0.0385206565260887	-0.109373979270458
-6.51647567749023	-6.58030796051025	-9.90430641174316	-0.114354342222214	-0.0386667661368847	-0.109052605926991
-6.51652383804321	-6.58504581451416	-9.90885448455811	-0.114182509481907	-0.0386791490018368	-0.108702629804611
-6.51251935958862	-6.58665418624878	-9.91408157348633	-0.114018157124519	-0.0388486906886101	-0.108276166021824
-6.51142024993896	-6.58935165405273	-9.91259002685547	-0.113913923501968	-0.0389729738235474	-0.107875742018223
-6.5133900642395	-6.58935499191284	-9.90439128875732	-0.113778479397297	-0.0390253700315952	-0.107401594519615
-6.51169157028198	-6.58876705169678	-9.88262367248535	-0.113710895180702	-0.039274375885725	-0.106994517147541
-6.50638151168823	-6.58884763717651	-9.87425136566162	-0.113573364913464	-0.0393982864916325	-0.106631495058537
-6.50205373764038	-6.5852689743042	-9.87886333465576	-0.113460853695869	-0.0396052151918411	-0.106349632143974
-6.49745416641235	-6.59067440032959	-9.89437675476074	-0.113413155078888	-0.039730504155159	-0.106070339679718
-6.4948558807373	-6.5950288772583	-9.90189838409424	-0.113266691565514	-0.0398485884070396	-0.105670712888241
-6.49298143386841	-6.59588718414307	-9.89672374725342	-0.113159157335758	-0.0398893840610981	-0.105209410190582
-6.48996686935425	-6.59890699386597	-9.89829063415527	-0.113054491579533	-0.0399024449288845	-0.104687981307507
-6.48771286010742	-6.60285043716431	-9.8782205581665	-0.112952269613743	-0.0398721359670162	-0.104173421859741
-6.48117733001709	-6.60020971298218	-9.86814212799072	-0.112909898161888	-0.0399180091917515	-0.103670068085194
-6.47891998291016	-6.59575414657593	-9.85455894470215	-0.112822569906712	-0.0399960204958916	-0.103256471455097
-6.4708685874939	-6.59397411346436	-9.85595607757568	-0.112699896097183	-0.0402295328676701	-0.102944754064083
-6.46423482894897	-6.58681344985962	-9.86422443389893	-0.112561859190464	-0.0404728762805462	-0.102580599486828
-6.45862197875977	-6.58719062805176	-9.87032127380371	-0.112455770373344	-0.0406311340630054	-0.102170996367931
-6.45485591888428	-6.58618116378784	-9.87101745605469	-0.112356692552567	-0.0407451950013638	-0.101732961833477
-6.44723320007324	-6.59259366989136	-9.87378978729248	-0.112377427518368	-0.040646493434906	-0.101248547434807
-6.44156360626221	-6.59565830230713	-9.86883163452148	-0.112441517412663	-0.0407278947532177	-0.100719667971134
-6.43644523620605	-6.59659767150879	-9.86078357696533	-0.112492300570011	-0.040677335113287	-0.100271612405777
-6.43344163894653	-6.59555244445801	-9.84726333618164	-0.112475574016571	-0.0407488010823727	-0.0998272597789764
-6.42968034744263	-6.59422540664673	-9.83802795410156	-0.112457826733589	-0.0407861098647118	-0.0993800461292267
-6.42651319503784	-6.58935880661011	-9.82975101470947	-0.112423419952393	-0.0408535934984684	-0.0989556908607483
-6.42038345336914	-6.58564949035645	-9.81976890563965	-0.112356930971146	-0.0409193374216557	-0.0984978079795837
-6.41279745101929	-6.57986974716187	-9.81455898284912	-0.112303525209427	-0.0410624146461487	-0.0980447754263878
-6.40709447860718	-6.5762791633606	-9.80545043945313	-0.112226031720638	-0.0410498678684235	-0.0976125150918961
-6.39865684509277	-6.57264375686646	-9.80705165863037	-0.112164042890072	-0.0410918109118938	-0.0971601530909538
-6.38827228546143	-6.57181119918823	-9.80382061004639	-0.112126991152763	-0.0411418192088604	-0.0966425985097885
-6.3747239112854	-6.57060575485229	-9.80467128753662	-0.112199537456036	-0.041172944009304	-0.0961755067110062
-6.36622095108032	-6.56884336471558	-9.8075008392334	-0.112135633826256	-0.0411942601203918	-0.0957079976797104
-6.35764646530151	-6.56686449050903	-9.80070209503174	-0.112079665064812	-0.0412421897053719	-0.0952358618378639
-6.34633111953735	-6.56652307510376	-9.79898929595947	-0.112116023898125	-0.0413192138075829	-0.0947784632444382
-6.34085369110107	-6.56939840316772	-9.80080890655518	-0.11204919219017	-0.0412486121058464	-0.0942969620227814
-6.33267068862915	-6.56479644775391	-9.79765033721924	-0.111978583037853	-0.0412763170897961	-0.0937882959842682
-6.32504510879517	-6.56222581863403	-9.780837059021	-0.111991882324219	-0.04130894318223	-0.0932311490178108
-6.31945753097534	-6.55784845352173	-9.76884460449219	-0.11195532977581	-0.0413023047149181	-0.092733658850193
-6.30815887451172	-6.55316781997681	-9.76018238067627	-0.111943766474724	-0.0413699261844158	-0.0922712236642838
-6.30314683914185	-6.54728221893311	-9.75517559051514	-0.111840315163136	-0.0414437875151634	-0.0918132141232491
-6.29123163223267	-6.54379892349243	-9.75425243377686	-0.111823715269566	-0.0414842143654823	-0.0913908779621124
-6.27937650680542	-6.53929376602173	-9.75671672821045	-0.111728198826313	-0.0415898822247982	-0.0910329595208168
-6.26890754699707	-6.53540849685669	-9.76606845855713	-0.111681170761585	-0.0416170880198479	-0.0906065329909325
-6.25860500335693	-6.53347730636597	-9.76991367340088	-0.111574433743954	-0.0416996330022812	-0.0902048721909523
-6.24919700622559	-6.53353500366211	-9.77421951293945	-0.11144132912159	-0.0417132936418056	-0.0896890386939049
-6.24043464660645	-6.5337700843811	-9.77524662017822	-0.111389093101025	-0.0416277386248112	-0.0891973301768303
-6.23568534851074	-6.53280305862427	-9.76231670379639	-0.111335143446922	-0.041495218873024	-0.0886972993612289
-6.22940397262573	-6.53365087509155	-9.75129699707031	-0.111236199736595	-0.041413776576519	-0.08815648406744
-6.21945476531982	-6.52974462509155	-9.74490928649902	-0.111204840242863	-0.0413205809891224	-0.0876672267913818
-6.21168184280396	-6.52430534362793	-9.73588752746582	-0.11116099357605	-0.0413299687206745	-0.0872741639614105
-6.1990818977356	-6.51845359802246	-9.74124240875244	-0.111049816012383	-0.0414114370942116	-0.0869696214795113
-6.1891918182373	-6.5133171081543	-9.74043941497803	-0.110877610743046	-0.04149204865098	-0.0867003947496414
-6.17707109451294	-6.51418304443359	-9.74361038208008	-0.110797442495823	-0.0414337366819382	-0.0863311439752579
-6.16882848739624	-6.51653432846069	-9.74355220794678	-0.110833711922169	-0.0413045920431614	-0.0859290733933449
-6.16227054595947	-6.5189847946167	-9.7327823638916	-0.110898092389107	-0.0411156713962555	-0.0855640321969986
-6.15389633178711	-6.51911592483521	-9.72865867614746	-0.110928818583488	-0.0409173741936684	-0.0851357281208038
-6.14733076095581	-6.5177149772644	-9.71331119537354	-0.110898405313492	-0.0407965406775475	-0.0847431719303131
-6.13888597488403	-6.51072025299072	-9.70939350128174	-0.110850587487221	-0.0407472737133503	-0.0844734832644463
-6.13018703460693	-6.50114631652832	-9.69984340667725	-0.110733658075333	-0.0407642647624016	-0.084222100675106
-6.12189531326294	-6.4975209236145	-9.69645690917969	-0.110661365091801	-0.040682815015316	-0.0839009508490562
-6.11175775527954	-6.49213361740112	-9.7037353515625	-0.110638543963432	-0.0406452715396881	-0.0837060734629631
-6.09754323959351	-6.4890604019165	-9.71402549743652	-0.110584579408169	-0.0405777469277382	-0.0834947973489761
-6.08978176116943	-6.49002504348755	-9.71965789794922	-0.110687479376793	-0.0403974540531635	-0.0832344144582748
-6.08053970336914	-6.48839998245239	-9.70885276794434	-0.110737271606922	-0.0402073562145233	-0.0829143077135086
-6.07796430587769	-6.48175430297852	-9.69410133361816	-0.110776953399181	-0.0400767847895622	-0.0825063735246658
-6.06784105300903	-6.47575426101685	-9.66888332366943	-0.110812306404114	-0.0399570427834988	-0.0822033733129501
-6.05603313446045	-6.46699857711792	-9.66633129119873	-0.11090674251318	-0.0398779436945915	-0.0820389240980148
-6.04461002349854	-6.46135234832764	-9.67754077911377	-0.110966399312019	-0.0398002788424492	-0.0819519460201263
-6.0361499786377	-6.46003866195679	-9.68322467803955	-0.111005775630474	-0.0396675579249859	-0.0818130671977997
-6.03078556060791	-6.45842027664185	-9.68447208404541	-0.111073315143585	-0.0393972396850586	-0.0816167220473289
-6.02148818969727	-6.45494651794434	-9.67779064178467	-0.11109497398138	-0.0391732044517994	-0.0813030749559402
-6.01699638366699	-6.45325183868408	-9.66389465332031	-0.111228935420513	-0.0388572551310062	-0.0810349211096764
-6.00889921188354	-6.4495415687561	-9.64540195465088	-0.111349605023861	-0.0386648736894131	-0.080759659409523
-5.99745035171509	-6.43906593322754	-9.63459587097168	-0.11135309189558	-0.038487184792757	-0.0805977359414101
-5.98542785644531	-6.42908382415771	-9.63517379760742	-0.111417323350906	-0.0383624210953712	-0.0805070027709007
-5.97350692749023	-6.41787099838257	-9.63113975524902	-0.111417055130005	-0.0382373593747616	-0.0804299861192703
-5.96354103088379	-6.41095304489136	-9.63804912567139	-0.111457034945488	-0.0381271429359913	-0.080316960811615
-5.95173120498657	-6.40678739547729	-9.64028549194336	-0.111491851508617	-0.0380269549787045	-0.0802432000637054
-5.94423675537109	-6.40494298934937	-9.64045810699463	-0.1116539016366	-0.0377582684159279	-0.0800815895199776
-5.93492984771729	-6.40329313278198	-9.63782787322998	-0.111805133521557	-0.0375239439308643	-0.0798726752400398
-5.92622947692871	-6.39808893203735	-9.63483619689941	-0.11185161024332	-0.0373425483703613	-0.0797645598649979
-5.917555809021	-6.39671611785889	-9.62043285369873	-0.112041786313057	-0.0370248071849346	-0.0796011835336685
-5.90912437438965	-6.39117288589478	-9.61307334899902	-0.112147189676762	-0.0368364490568638	-0.0794608518481255
-5.90488815307617	-6.38290786743164	-9.60205554962158	-0.112147994339466	-0.0366543829441071	-0.0794113054871559
-5.899001121521	-6.37105798721313	-9.59572124481201	-0.112183891236782	-0.0365278981626034	-0.079290471971035
-5.89112329483032	-6.36322784423828	-9.5846118927002	-0.112172730267048	-0.0364807322621346	-0.0792758986353874
-5.88129281997681	-6.35283613204956	-9.59106731414795	-0.112166866660118	-0.0363562777638435	-0.0792356133460999
-5.87447118759155	-6.34977388381958	-9.59708690643311	-0.112270295619965	-0.0361903384327888	-0.0792351439595222
-5.8663067817688	-6.34807443618774	-9.59849166870117	-0.112269051373005	-0.0360334776341915	-0.0792399048805237
-5.8595232963562	-6.34906482696533	-9.60823917388916	-0.112412214279175	-0.0359286926686764	-0.0792170092463493
-5.85466527938843	-6.34326457977295	-9.60479640960693	-0.11250901222229	-0.0357317849993706	-0.0791612416505814
-5.84607315063477	-6.34260272979736	-9.60338592529297	-0.112497188150883	-0.035700649023056	-0.0791230425238609
-5.84745788574219	-6.34010601043701	-9.58977699279785	-0.112498536705971	-0.0355920530855656	-0.0790160521864891
-5.84453248977661	-6.33441305160522	-9.57739353179932	-0.112582422792912	-0.035500206053257	-0.0789952054619789
-5.84348249435425	-6.33265686035156	-9.57101821899414	-0.112632401287556	-0.0354066491127014	-0.0790414363145828
-5.83786821365356	-6.32861328125	-9.56729221343994	-0.112652562558651	-0.0354119390249252	-0.079035110771656
-5.83388662338257	-6.3225245475769	-9.56601428985596	-0.112667940557003	-0.0353393815457821	-0.0791018307209015
-5.83559703826904	-6.31722736358643	-9.56212997436523	-0.112731084227562	-0.0352917797863483	-0.0792414322495461
-5.83025884628296	-6.31524324417114	-9.56645488739014	-0.112778753042221	-0.0352677628397942	-0.07939712703228
-5.82622575759888	-6.31560611724854	-9.57067584991455	-0.112866066396236	-0.0352405086159706	-0.0795455947518349
-5.82674884796143	-6.31295442581177	-9.58257579803467	-0.112862020730972	-0.0352254174649715	-0.0797897949814796
-5.82682180404663	-6.31852102279663	-9.58615875244141	-0.11294761300087	-0.0352489612996578	-0.0798823162913322
-5.82834243774414	-6.31744480133057	-9.58533191680908	-0.112988032400608	-0.0351445712149143	-0.0799487680196762
-5.82834720611572	-6.31812047958374	-9.58367443084717	-0.113010689616203	-0.0351209342479706	-0.0800209790468216
-5.82996797561646	-6.31849575042725	-9.57035160064697	-0.113073922693729	-0.0350553840398788	-0.0800503268837929
-5.83014345169067	-6.31469249725342	-9.5695743560791	-0.113185465335846	-0.0349780693650246	-0.0801496207714081
-5.82862329483032	-6.31310701370239	-9.56680107116699	-0.113150700926781	-0.0350017510354519	-0.0802605003118515
-5.82639932632446	-6.30793428421021	-9.56568145751953	-0.113224767148495	-0.0351293161511421	-0.0804969891905785
-5.82703113555908	-6.30338764190674	-9.56283378601074	-0.113215357065201	-0.0352597050368786	-0.0807026401162148
-5.82832098007202	-6.29443597793579	-9.57625293731689	-0.113104589283466	-0.035487812012434	-0.0809466689825058
-5.82673835754395	-6.29436635971069	-9.58722591400146	-0.113132320344448	-0.0356434509158134	-0.0811430662870407
-5.82926607131958	-6.29159641265869	-9.59233951568604	-0.113083094358444	-0.0357821434736252	-0.0814029276371002
-5.83295726776123	-6.29715156555176	-9.60264587402344	-0.113081090152264	-0.0358885563910007	-0.0815346390008926
-5.83408403396606	-6.30252313613892	-9.61575031280518	-0.113128744065762	-0.0359216742217541	-0.0816923305392265
-5.83417701721191	-6.30303812026978	-9.61552906036377	-0.113186962902546	-0.0360239520668983	-0.0818912833929062
-5.83654308319092	-6.30848169326782	-9.62707805633545	-0.113304235041142	-0.0361092761158943	-0.0820587128400803
-5.84079933166504	-6.30912685394287	-9.6238260269165	-0.113297797739506	-0.0361284092068672	-0.0822442770004272
-5.84539651870728	-6.30882024765015	-9.6294469833374	-0.113331384956837	-0.0362481661140919	-0.0825126469135284
-5.85117435455322	-6.30511617660522	-9.62923336029053	-0.113223806023598	-0.0363890416920185	-0.0827711969614029
-5.85439443588257	-6.300621509552	-9.63240909576416	-0.113182984292507	-0.0365335792303085	-0.0830102190375328
-5.8571572303772	-6.29659795761108	-9.63458061218262	-0.113166280090809	-0.036735150963068	-0.0833096653223038
-5.85885000228882	-6.29652690887451	-9.64609718322754	-0.11312559992075	-0.0369307622313499	-0.0835822969675064
-5.85590744018555	-6.29882049560547	-9.66289615631104	-0.113142728805542	-0.0370848625898361	-0.0838310644030571
-5.85250568389893	-6.30117130279541	-9.68203258514404	-0.113145679235458	-0.0371459424495697	-0.0840660259127617
-5.85549020767212	-6.30302762985229	-9.69158363342285	-0.113166704773903	-0.0372596085071564	-0.0842319279909134
-5.85648584365845	-6.30322360992432	-9.69323825836182	-0.113182760775089	-0.0373514443635941	-0.0843685120344162
-5.86202335357666	-6.30119323730469	-9.69186401367188	-0.113211117684841	-0.0375540889799595	-0.0844903662800789
-5.86177349090576	-6.29709148406982	-9.68377780914307	-0.113264955580235	-0.037729024887085	-0.0846462100744247
-5.86599826812744	-6.29488754272461	-9.68636608123779	-0.113283887505531	-0.0379663780331612	-0.0848278924822807
-5.86572980880737	-6.29215145111084	-9.69529724121094	-0.113274991512299	-0.0381662026047707	-0.0850491225719452
-5.86708545684814	-6.29057550430298	-9.70878505706787	-0.113260351121426	-0.0383165180683136	-0.0853584930300713
-5.8661093711853	-6.29229116439819	-9.72379493713379	-0.113374345004559	-0.0384484827518463	-0.0856276825070381
-5.8667163848877	-6.29091358184814	-9.74233722686768	-0.113381244242191	-0.0386899188160896	-0.0858696848154068
-5.86685609817505	-6.29181337356567	-9.75401878356934	-0.113392479717731	-0.0388634987175465	-0.0861390009522438
-5.8712944984436	-6.29657793045044	-9.76628684997559	-0.113310024142265	-0.0388889871537685	-0.0862523466348648
-5.8735523223877	-6.2982325553894	-9.77211666107178	-0.113347858190536	-0.0390435755252838	-0.0863463059067726
-5.87752819061279	-6.29666709899902	-9.76486968994141	-0.113407708704472	-0.0391128696501255	-0.0864205881953239
-5.88001441955566	-6.29337215423584	-9.76503562927246	-0.113431170582771	-0.0392249524593353	-0.0865339264273643
-5.87912178039551	-6.28921937942505	-9.77292060852051	-0.113454297184944	-0.0394606739282608	-0.0867646038532257
-5.88225078582764	-6.28796100616455	-9.77905464172363	-0.113412082195282	-0.0397032983601093	-0.0870020911097527
-5.88135385513306	-6.28140258789063	-9.79103946685791	-0.11331795156002	-0.0400473028421402	-0.0872996523976326
-5.88185262680054	-6.28008270263672	-9.81344699859619	-0.113285601139069	-0.0402639172971249	-0.087528370320797
-5.88378953933716	-6.28742265701294	-9.8256893157959	-0.113342463970184	-0.0404630862176418	-0.087700717151165
-5.88850879669189	-6.29502058029175	-9.83435344696045	-0.113519735634327	-0.0405061282217503	-0.0878880843520164
-5.89284229278564	-6.29862403869629	-9.83549880981445	-0.113537430763245	-0.0406332947313786	-0.0880413204431534
-5.9012656211853	-6.3018856048584	-9.83044910430908	-0.11359791457653	-0.0407392233610153	-0.0882745087146759
-5.90955018997192	-6.29923295974731	-9.83135223388672	-0.113591946661472	-0.0409252606332302	-0.0885053500533104
-5.91744327545166	-6.29742240905762	-9.83272171020508	-0.113630630075932	-0.0411326922476292	-0.0888031497597694
-5.92245149612427	-6.29673528671265	-9.83292865753174	-0.113619066774845	-0.0413536056876183	-0.0891435816884041
-5.92440986633301	-6.29528665542603	-9.84484481811523	-0.113637760281563	-0.0415599532425404	-0.089416965842247
-5.92700290679932	-6.30152559280396	-9.86568641662598	-0.113655783236027	-0.0417536161839962	-0.089759036898613
-5.93164777755737	-6.30632400512695	-9.88007354736328	-0.113714121282101	-0.0419242456555367	-0.0901046693325043
-5.93665552139282	-6.30829763412476	-9.89042091369629	-0.113823242485523	-0.0420680530369282	-0.0903046727180481
-5.94431972503662	-6.312087059021	-9.88868618011475	-0.113898247480392	-0.0422147177159786	-0.0904541090130806
-5.95267868041992	-6.31315565109253	-9.87665843963623	-0.113854631781578	-0.0423856899142265	-0.0906398072838783
-5.95681142807007	-6.31353425979614	-9.87576389312744	-0.113946340978146	-0.0425792448222637	-0.0908652245998383
-5.96466827392578	-6.31490850448608	-9.88109016418457	-0.114059828221798	-0.0428493618965149	-0.0911623015999794
-5.97033405303955	-6.31509113311768	-9.88270092010498	-0.114080123603344	-0.0430460497736931	-0.0914741009473801
-5.97469902038574	-6.31780862808228	-9.89375877380371	-0.114112205803394	-0.0432176440954208	-0.0918449535965919
-5.98089075088501	-6.32050180435181	-9.91396808624268	-0.114161141216755	-0.0434160269796848	-0.0922045558691025
-5.98246240615845	-6.32320880889893	-9.9235315322876	-0.114130035042763	-0.0435815155506134	-0.0925042033195496
-5.99193334579468	-6.3283634185791	-9.93576717376709	-0.114205501973629	-0.0437744371592999	-0.0927367806434631
-5.99876260757446	-6.3366117477417	-9.93547248840332	-0.114244408905506	-0.0438816845417023	-0.0928758382797241
-6.00641298294067	-6.33997201919556	-9.93173694610596	-0.114196442067623	-0.0438897088170052	-0.0930648669600487
-6.01469850540161	-6.34632015228271	-9.92819118499756	-0.114257246255875	-0.0440552234649658	-0.0931653454899788
-6.02069997787476	-6.34671020507813	-9.92820644378662	-0.114117078483105	-0.0442245937883854	-0.093469999730587
-6.02347993850708	-6.34586620330811	-9.93721103668213	-0.114095874130726	-0.044497836381197	-0.0937909334897995
-6.02968692779541	-6.34268856048584	-9.95197010040283	-0.113953776657581	-0.0447954572737217	-0.0941831693053246
-6.0342583656311	-6.3493127822876	-9.96891307830811	-0.113895580172539	-0.0450882613658905	-0.094447523355484
-6.04159784317017	-6.36036396026611	-9.98279571533203	-0.113895028829575	-0.0451734848320484	-0.0946516841650009
-6.04952526092529	-6.36657524108887	-9.99256801605225	-0.113889575004578	-0.0452686175704002	-0.09492427110672
-6.05813264846802	-6.37800979614258	-9.99441909790039	-0.113921336829662	-0.0453428365290165	-0.0951319709420204
-6.06518840789795	-6.38150215148926	-9.99092960357666	-0.113940767943859	-0.0454855337738991	-0.0953688472509384
-6.07707357406616	-6.38333082199097	-9.99114227294922	-0.113811753690243	-0.0455917567014694	-0.0955917313694954
-6.0876293182373	-6.38161993026733	-9.9912691116333	-0.113606505095959	-0.0457741729915142	-0.0959587544202805
-6.09099197387695	-6.38162088394165	-10.0069417953491	-0.113528966903687	-0.0460003763437271	-0.0962946116924286
-6.09545993804932	-6.38914489746094	-10.0208959579468	-0.113477192819119	-0.0461448989808559	-0.096601665019989
-6.10124826431274	-6.39466381072998	-10.037540435791	-0.113396167755127	-0.0462626405060291	-0.0969766601920128
-6.10691785812378	-6.40395498275757	-10.0439596176147	-0.113426640629768	-0.0463376566767693	-0.0971812009811401
-6.11497926712036	-6.40947771072388	-10.0509939193726	-0.113353334367275	-0.046421367675066	-0.097434975206852
-6.12512016296387	-6.41140270233154	-10.0446500778198	-0.113390207290649	-0.0465436764061451	-0.0976418778300285
-6.13189840316772	-6.41247510910034	-10.0285673141479	-0.113329969346523	-0.0466024428606033	-0.097822941839695
-6.13665580749512	-6.40884351730347	-10.0242624282837	-0.113290719687939	-0.0467200540006161	-0.0981019511818886
-6.13854074478149	-6.40892744064331	-10.0324659347534	-0.113243564963341	-0.0467688515782356	-0.0984837338328362
-6.14412069320679	-6.41142702102661	-10.0506057739258	-0.113262087106705	-0.0468921959400177	-0.0988795533776283
-6.15101528167725	-6.42045259475708	-10.0682811737061	-0.113282077014446	-0.0469427220523357	-0.099193848669529
-6.15542125701904	-6.42399787902832	-10.068549156189	-0.113196663558483	-0.0468971356749535	-0.0992832407355309
-6.16446876525879	-6.42619943618774	-10.058274269104	-0.113175697624683	-0.0468068197369576	-0.0994095653295517
-6.16679573059082	-6.42278909683228	-10.0471878051758	-0.113161288201809	-0.0467049665749073	-0.0995934009552002
-6.1691689491272	-6.42070055007935	-10.0449085235596	-0.11312834918499	-0.0467633418738842	-0.0997884497046471
-6.168701171875	-6.42066812515259	-10.0465183258057	-0.113093420863152	-0.0467499494552612	-0.100021027028561
-6.16974401473999	-6.41472339630127	-10.052451133728	-0.112914271652699	-0.0469365678727627	-0.100265219807625
-6.17285823822021	-6.41503524780273	-10.0672464370728	-0.11289370059967	-0.0470144562423229	-0.100474715232849
-6.17491340637207	-6.41989660263062	-10.0703086853027	-0.112881109118462	-0.0469413734972477	-0.100621588528156
-6.17519760131836	-6.42969512939453	-10.0693016052246	-0.113016299903393	-0.0467341020703316	-0.100764527916908
-6.17774200439453	-6.43390512466431	-10.0578832626343	-0.113098196685314	-0.0465651005506516	-0.100869812071323
-6.18336153030396	-6.43125200271606	-10.0469760894775	-0.113037772476673	-0.0464315935969353	-0.101046331226826
-6.18634939193726	-6.42571115493774	-10.0484933853149	-0.112873613834381	-0.046393945813179	-0.101250767707825
-6.1917929649353	-6.4216775894165	-10.0439109802246	-0.112731277942657	-0.0464128330349922	-0.101424671709538
-6.18677473068237	-6.42347621917725	-10.0471019744873	-0.11269649118185	-0.0464019328355789	-0.101698786020279
-6.18789720535278	-6.4273796081543	-10.0567197799683	-0.11263420432806	-0.0462579056620598	-0.101906895637512
-6.18773412704468	-6.43133544921875	-10.0663805007935	-0.11259113997221	-0.0461317077279091	-0.102146223187447
-6.18869256973267	-6.43812990188599	-10.0695867538452	-0.112556256353855	-0.045993510633707	-0.102246597409248
-6.19308042526245	-6.4388599395752	-10.0578279495239	-0.11248055100441	-0.0458392687141895	-0.102282740175724
-6.19883918762207	-6.43606281280518	-10.0451068878174	-0.11239393055439	-0.045742217451334	-0.102353788912296
-6.19848918914795	-6.43181657791138	-10.0377883911133	-0.1123031899333	-0.0456194616854191	-0.102551765739918
-6.19847583770752	-6.43331098556519	-10.0439252853394	-0.112258411943913	-0.045594047755003	-0.102833800017834
-6.19866228103638	-6.43486642837524	-10.052734375	-0.112150318920612	-0.0455437228083611	-0.103161111474037
-6.20133447647095	-6.44043254852295	-10.0625791549683	-0.112096771597862	-0.0453986525535584	-0.10342712700367
-6.20557022094727	-6.44475984573364	-10.0581951141357	-0.111989893019199	-0.0451975576579571	-0.103577315807343
-6.21175146102905	-6.44874095916748	-10.0553874969482	-0.111974507570267	-0.0450014770030975	-0.103698968887329
-6.21533441543579	-6.45478963851929	-10.0449657440186	-0.112008891999722	-0.0446898490190506	-0.103770814836025
-6.21882820129395	-6.45248889923096	-10.0348682403564	-0.111960530281067	-0.0445170514285564	-0.103905811905861
-6.21935272216797	-6.44693088531494	-10.0259647369385	-0.111908614635468	-0.0444128289818764	-0.104220375418663
-6.2205228805542	-6.44245386123657	-10.02321434021	-0.111846022307873	-0.0443965569138527	-0.104495249688625
-6.22207021713257	-6.44315147399902	-10.0305919647217	-0.111729085445404	-0.0443106032907963	-0.104707263410091
-6.22578811645508	-6.4486608505249	-10.0300397872925	-0.111725710332394	-0.0442462228238583	-0.104905173182487
-6.22739219665527	-6.45479536056519	-10.0295705795288	-0.111785374581814	-0.0440365336835384	-0.105047523975372
-6.23235082626343	-6.4595193862915	-10.0255517959595	-0.11188193410635	-0.0437415577471256	-0.105144649744034
-6.23479270935059	-6.46181631088257	-10.0170679092407	-0.111880481243134	-0.0435721948742867	-0.105286039412022
-6.23938274383545	-6.45973968505859	-10.0101528167725	-0.111832238733768	-0.0434554032981396	-0.105407625436783
-6.24561595916748	-6.45724630355835	-9.99684619903564	-0.111802965402603	-0.0433141216635704	-0.105579182505608
-6.24776363372803	-6.45198249816895	-9.98655128479004	-0.111695475876331	-0.0433149710297585	-0.105776563286781
-6.25252199172974	-6.45022821426392	-9.98468780517578	-0.11163767427206	-0.0431608557701111	-0.106006674468517
-6.25396537780762	-6.45281314849854	-9.98575305938721	-0.111619465053082	-0.0430959947407246	-0.106222815811634
-6.25523281097412	-6.46112632751465	-10.0027351379395	-0.111639134585857	-0.0429476425051689	-0.10645268112421
-6.2558274269104	-6.46640729904175	-10.0031490325928	-0.111678928136826	-0.0427768900990486	-0.106575094163418
-6.2620792388916	-6.46567630767822	-9.98929309844971	-0.1115917339921	-0.0426005609333515	-0.106639817357063
-6.26550960540771	-6.46530437469482	-9.97258758544922	-0.111681327223778	-0.0424973256886005	-0.106736160814762
-6.27130937576294	-6.46651792526245	-9.95459938049316	-0.11175437271595	-0.0423921756446362	-0.106868349015713
-6.27112293243408	-6.46248531341553	-9.95666694641113	-0.111823089420795	-0.0423418693244457	-0.107147812843323
-6.27382946014404	-6.46731758117676	-9.96348667144775	-0.111863039433956	-0.042232908308506	-0.107438750565052
-6.27899122238159	-6.47300100326538	-9.96982765197754	-0.112000778317451	-0.0420726723968983	-0.107631221413612
-6.28144693374634	-6.47644090652466	-9.97147464752197	-0.111983723938465	-0.0418546758592129	-0.107674986124039
-6.28566789627075	-6.4805588722229	-9.95569229125977	-0.112067587673664	-0.041635449975729	-0.10773828625679
-6.28897333145142	-6.48078727722168	-9.93783569335938	-0.11222555488348	-0.0414078272879124	-0.107841558754444
-6.29111909866333	-6.47939491271973	-9.93249416351318	-0.112322390079498	-0.0412729345262051	-0.107936970889568
-6.29103469848633	-6.47643852233887	-9.92627048492432	-0.112445250153542	-0.0412371233105659	-0.108139671385288
-6.28984975814819	-6.4688835144043	-9.9287691116333	-0.112453989684582	-0.0412945188581944	-0.108303748071194
-6.29439735412598	-6.46749496459961	-9.92974185943604	-0.112516552209854	-0.041177611798048	-0.108488336205482
-6.29482221603394	-6.4684419631958	-9.93620109558105	-0.112665362656116	-0.041220523416996	-0.108633883297443
-6.29877090454102	-6.4696798324585	-9.94000434875488	-0.11273317784071	-0.0410410985350609	-0.108730107545853
-6.30013465881348	-6.47531747817993	-9.93995380401611	-0.112922891974449	-0.0409317873418331	-0.108758799731731
-6.30043029785156	-6.47883987426758	-9.93359088897705	-0.113124057650566	-0.0407407470047474	-0.108851671218872
-6.30079936981201	-6.48161792755127	-9.92658042907715	-0.113357089459896	-0.0406318530440331	-0.108939453959465
-6.30609273910522	-6.4764347076416	-9.91528511047363	-0.113462157547474	-0.0405345261096954	-0.109045684337616
-6.30904245376587	-6.47221946716309	-9.90939044952393	-0.113514594733715	-0.040547177195549	-0.109129868447781
-6.31192874908447	-6.46725797653198	-9.9047384262085	-0.113627761602402	-0.0404699519276619	-0.109225079417229
-6.30924415588379	-6.46267414093018	-9.9070520401001	-0.11377264559269	-0.0404644049704075	-0.109369531273842
-6.30814361572266	-6.4607048034668	-9.90725231170654	-0.113912172615528	-0.040458969771862	-0.109415344893932
-6.30427074432373	-6.46192073822021	-9.92080020904541	-0.114065863192081	-0.0403070971369743	-0.109573014080524
-6.3035831451416	-6.46081638336182	-9.91997623443604	-0.114261724054813	-0.0402427837252617	-0.109547980129719
-6.3023247718811	-6.46071910858154	-9.91618919372559	-0.114473074674606	-0.0401527583599091	-0.109569989144802
-6.30458641052246	-6.45965766906738	-9.90317821502686	-0.114652469754219	-0.0401511080563068	-0.109565153717995
-6.30775308609009	-6.45686864852905	-9.89241123199463	-0.114837154746056	-0.0400780513882637	-0.10947248339653
-6.30838346481323	-6.45114326477051	-9.87576484680176	-0.11508958786726	-0.0400379337370396	-0.109440334141254
-6.3084397315979	-6.44541072845459	-9.86230373382568	-0.115199439227581	-0.039972547441721	-0.109459973871708
-6.30925893783569	-6.44361019134521	-9.86349582672119	-0.115406170487404	-0.0399579480290413	-0.109514325857162
-6.30640697479248	-6.4424614906311	-9.86193561553955	-0.115551233291626	-0.0400271452963352	-0.109676174819469
-6.30538558959961	-6.43764114379883	-9.86867904663086	-0.115718342363834	-0.0400109849870205	-0.109802916646004
-6.30339050292969	-6.4373893737793	-9.87519264221191	-0.115940056741238	-0.0400706380605698	-0.10982558131218
-6.3021936416626	-6.43686628341675	-9.87317657470703	-0.116060025990009	-0.0400325432419777	-0.109820619225502
-6.30242347717285	-6.43872547149658	-9.87477397918701	-0.116234168410301	-0.0400040000677109	-0.109711281955242
-6.3039116859436	-6.43805932998657	-9.86581611633301	-0.116355091333389	-0.039951715618372	-0.109659940004349
-6.30650043487549	-6.4384503364563	-9.85368251800537	-0.11651785671711	-0.0398352518677711	-0.109531193971634
-6.30447959899902	-6.43304681777954	-9.84117412567139	-0.116680353879929	-0.0399335026741028	-0.109450474381447
-6.30277585983276	-6.42868852615356	-9.84172821044922	-0.116757363080978	-0.0400653369724751	-0.109503969550133
-6.30011653900146	-6.42076253890991	-9.84644985198975	-0.116842448711395	-0.0402458384633064	-0.109578050673008
-6.29890108108521	-6.41745281219482	-9.84485912322998	-0.116918332874775	-0.04045170545578	-0.109636470675468
-6.29882860183716	-6.41779565811157	-9.85478496551514	-0.116964422166348	-0.0406935326755047	-0.10970513522625
-6.302001953125	-6.42349338531494	-9.86094665527344	-0.117056868970394	-0.0408028662204742	-0.109662190079689
-6.3044261932373	-6.42721652984619	-9.85700416564941	-0.117301739752293	-0.0408108606934547	-0.109664559364319
-6.3105616569519	-6.43171501159668	-9.85193157196045	-0.117521934211254	-0.040779072791338	-0.109658934175968
-6.31503820419312	-6.43586349487305	-9.84375286102295	-0.117715872824192	-0.0408728122711182	-0.109676830470562
-6.32248306274414	-6.43578004837036	-9.83594036102295	-0.117784328758717	-0.0410168990492821	-0.109696112573147
-6.33145380020142	-6.42994451522827	-9.8251256942749	-0.117817968130112	-0.0411906130611897	-0.109787635505199
-6.34069919586182	-6.42756366729736	-9.82282447814941	-0.117823883891106	-0.0414275899529457	-0.109868079423904
-6.33935499191284	-6.42817115783691	-9.82768630981445	-0.117886997759342	-0.0417555160820484	-0.109980404376984
-6.34696960449219	-6.43341827392578	-9.83994007110596	-0.11801490932703	-0.0419258326292038	-0.110077820718288
-6.35164594650269	-6.43738031387329	-9.8554515838623	-0.118161164224148	-0.0421330370008945	-0.110169686377048
-6.35910081863403	-6.4406304359436	-9.85672092437744	-0.118226081132889	-0.0423988476395607	-0.110292010009289
-6.37097549438477	-6.44492959976196	-9.86423301696777	-0.118313193321228	-0.042575117200613	-0.110366478562355
-6.37884283065796	-6.44908237457275	-9.86082553863525	-0.118406906723976	-0.042804978787899	-0.110384352505207
-6.39135026931763	-6.45183324813843	-9.84968662261963	-0.118576608598232	-0.0430492050945759	-0.110460177063942
-6.40119981765747	-6.45403861999512	-9.84500503540039	-0.118631564080715	-0.0432317778468132	-0.110460326075554
-6.41187429428101	-6.45547676086426	-9.83331394195557	-0.118711426854134	-0.0435976311564446	-0.11049123108387
-6.42125749588013	-6.45510673522949	-9.82791137695313	-0.11878315359354	-0.0438286960124969	-0.110560543835163
-6.4289402961731	-6.45640230178833	-9.83682346343994	-0.118834190070629	-0.04415537789464	-0.110763803124428
-6.43602085113525	-6.46360206604004	-9.84903526306152	-0.118880450725555	-0.0445340797305107	-0.110932774841785
-6.44580841064453	-6.46816253662109	-9.86555480957031	-0.119031026959419	-0.04471056163311	-0.111048959195614
-6.45768404006958	-6.47555351257324	-9.87207412719727	-0.119033791124821	-0.0449959523975849	-0.111152566969395
-6.46714210510254	-6.48134565353394	-9.86917400360107	-0.119041159749031	-0.0451284535229206	-0.111060157418251
-6.47953796386719	-6.48875141143799	-9.86903858184814	-0.119116321206093	-0.0453965850174427	-0.111034527420998
-6.49004602432251	-6.49034929275513	-9.86111068725586	-0.119140289723873	-0.0455389730632305	-0.110988855361938
-6.49766397476196	-6.49629831314087	-9.85708045959473	-0.119191609323025	-0.0458289496600628	-0.11100660264492
-6.50245046615601	-6.49725341796875	-9.85883235931396	-0.119159042835236	-0.0461248196661472	-0.111039772629738
-6.50857734680176	-6.49792909622192	-9.86618518829346	-0.119164101779461	-0.0464424341917038	-0.111137144267559
-6.51231813430786	-6.49814176559448	-9.87388134002686	-0.119093865156174	-0.0468557514250278	-0.111238189041615
-6.52420520782471	-6.4994215965271	-9.89046001434326	-0.118958577513695	-0.047233983874321	-0.111323297023773
-6.53407192230225	-6.50267171859741	-9.90550518035889	-0.118978329002857	-0.0475403182208538	-0.1113311201334
-6.54285049438477	-6.51493215560913	-9.91280364990234	-0.119097873568535	-0.0476911887526512	-0.111338108778
-6.54882669448853	-6.52269268035889	-9.92004776000977	-0.11911154538393	-0.0478476956486702	-0.111305132508278
-6.55717134475708	-6.53152370452881	-9.91939163208008	-0.119137018918991	-0.0479536317288876	-0.111341282725334
-6.56416749954224	-6.52959680557251	-9.9232120513916	-0.119136229157448	-0.0482314005494118	-0.111326120793819
-6.57590198516846	-6.52979850769043	-9.92129898071289	-0.11904826015234	-0.0484544858336449	-0.11137543618679
-6.58050107955933	-6.52717113494873	-9.91953945159912	-0.118926368653774	-0.048713494092226	-0.111400634050369
-6.58587408065796	-6.52407121658325	-9.92548179626465	-0.118849903345108	-0.049029566347599	-0.111450232565403
-6.5875506401062	-6.52609014511108	-9.9426736831665	-0.118772156536579	-0.0493382699787617	-0.111459352076054
-6.59112644195557	-6.52670192718506	-9.95445823669434	-0.118802845478058	-0.0495540536940098	-0.11151185631752
-6.59548568725586	-6.53110885620117	-9.97052001953125	-0.11870189011097	-0.0496781431138515	-0.111546576023102
-6.59727621078491	-6.53530502319336	-9.98234462738037	-0.118703335523605	-0.0498890765011311	-0.111469812691212
-6.60438108444214	-6.53856801986694	-9.9854850769043	-0.118700511753559	-0.0500464923679829	-0.111343964934349
-6.60984420776367	-6.53484869003296	-9.98174476623535	-0.118676222860813	-0.0501565709710121	-0.111237645149231
-6.61367702484131	-6.5339093208313	-9.97241401672363	-0.11865446716547	-0.050418633967638	-0.111108511686325
-6.61594915390015	-6.52967643737793	-9.97266292572021	-0.11862850189209	-0.050610389560461	-0.111056782305241
-6.61774253845215	-6.52539873123169	-9.98056030273438	-0.118609525263309	-0.0507787652313709	-0.11113502830267
-6.61927556991577	-6.52647399902344	-10.0039625167847	-0.118622198700905	-0.0510014183819294	-0.111208036541939
-6.62406921386719	-6.52797555923462	-10.0166025161743	-0.118627235293388	-0.0511555224657059	-0.111276470124722
-6.62578535079956	-6.53532743453979	-10.0319404602051	-0.118567325174809	-0.0512038096785545	-0.111127570271492
-6.63046503067017	-6.53908634185791	-10.0250692367554	-0.118538707494736	-0.0512789860367775	-0.111011065542698
-6.63549566268921	-6.53735589981079	-10.0217924118042	-0.1185018196702	-0.0513336919248104	-0.11095467954874
-6.63568115234375	-6.53135395050049	-10.0258693695068	-0.11844365298748	-0.0514803007245064	-0.110991299152374
-6.64134836196899	-6.52670669555664	-10.0340137481689	-0.118387013673782	-0.0517131723463535	-0.111097909510136
-6.64327049255371	-6.5286340713501	-10.0428981781006	-0.118337459862232	-0.0519219636917114	-0.111171074211597
-6.64984226226807	-6.53179359436035	-10.0577783584595	-0.118298783898354	-0.0520224012434483	-0.111171074211597
-6.65515327453613	-6.54072999954224	-10.0639629364014	-0.118329614400864	-0.052049245685339	-0.111185692250729
-6.65589189529419	-6.54773139953613	-10.0667352676392	-0.118422456085682	-0.0520255118608475	-0.111180908977985
-6.66324663162231	-6.55122470855713	-10.0647649765015	-0.118454091250896	-0.051900502294302	-0.111145354807377
-6.67114925384521	-6.54658269882202	-10.0556106567383	-0.118424899876118	-0.0519747920334339	-0.111173182725906
-6.67933464050293	-6.54317474365234	-10.0504236221313	-0.118298403918743	-0.0521028079092503	-0.111239351332188
-6.68338346481323	-6.54366159439087	-10.0631351470947	-0.118353731930256	-0.0522401109337807	-0.111378781497478
-6.68621873855591	-6.54627895355225	-10.0745248794556	-0.118324108421803	-0.0522710308432579	-0.11146254837513
-6.68688106536865	-6.55125045776367	-10.0888719558716	-0.118403203785419	-0.0523003302514553	-0.111599236726761
-6.69206571578979	-6.55779361724854	-10.0968217849731	-0.11842442303896	-0.0522845350205898	-0.111621677875519
-6.69945335388184	-6.55711793899536	-10.0914630889893	-0.118334829807281	-0.0523160211741924	-0.111619792878628
-6.70778799057007	-6.55660200119019	-10.0782108306885	-0.118348941206932	-0.0523593835532665	-0.111547812819481
-6.71363544464111	-6.55483198165894	-10.069655418396	-0.118376098573208	-0.0524392947554588	-0.111596047878265
-6.71768283843994	-6.55283212661743	-10.0717668533325	-0.118357375264168	-0.0525335446000099	-0.1117342710495
-6.71777009963989	-6.55180549621582	-10.0896396636963	-0.118330851197243	-0.0526218861341476	-0.111951977014542
-6.72435712814331	-6.55556488037109	-10.1061458587646	-0.118247784674168	-0.0526483654975891	-0.112042523920536
-6.72738027572632	-6.56062459945679	-10.1122064590454	-0.118265435099602	-0.052566584199667	-0.112056478857994
-6.73347425460815	-6.56259298324585	-10.1004028320313	-0.118252702057362	-0.052421435713768	-0.111963659524918
-6.73513889312744	-6.56450986862183	-10.0946369171143	-0.118369333446026	-0.0523791238665581	-0.111933715641499
-6.74040603637695	-6.5591344833374	-10.0826549530029	-0.118319347500801	-0.0524877794086933	-0.112035430967808
-6.74142932891846	-6.55301523208618	-10.0877389907837	-0.11827989667654	-0.052575945854187	-0.11222255975008
-6.74010038375854	-6.55265474319458	-10.1007242202759	-0.118128545582294	-0.0527442134916782	-0.112362995743752
-6.74322843551636	-6.55374908447266	-10.1137495040894	-0.118169993162155	-0.0527223125100136	-0.11242463439703
-6.74481439590454	-6.56233263015747	-10.1081762313843	-0.118256062269211	-0.0527104400098324	-0.112444378435612
-6.74768495559692	-6.56545209884644	-10.1046581268311	-0.118407763540745	-0.0524497926235199	-0.112415857613087
-6.7515435218811	-6.56905746459961	-10.0974636077881	-0.118450917303562	-0.0523753687739372	-0.112442523241043
-6.75761842727661	-6.56367588043213	-10.0912532806396	-0.11833094805479	-0.0523709543049335	-0.112518280744553
-6.76318597793579	-6.56047677993774	-10.0791826248169	-0.118285961449146	-0.052529439330101	-0.112579695880413
-6.76251697540283	-6.55748653411865	-10.0860872268677	-0.118175938725471	-0.0525285303592682	-0.112672336399555
-6.75861406326294	-6.55992698669434	-10.1049499511719	-0.118066541850567	-0.0525186136364937	-0.112788587808609
-6.7590274810791	-6.56489086151123	-10.1152858734131	-0.118070356547832	-0.0524454154074192	-0.11292926967144
-6.76412200927734	-6.56854057312012	-10.1188135147095	-0.118011817336082	-0.0524054691195488	-0.1129145398736
-6.7700080871582	-6.56657695770264	-10.1001348495483	-0.118013672530651	-0.0524294301867485	-0.112897612154484
-6.77212572097778	-6.56725263595581	-10.0857963562012	-0.118010431528091	-0.0524636469781399	-0.112920254468918
-6.77525901794434	-6.56672191619873	-10.0907154083252	-0.117952041327953	-0.0524774566292763	-0.113075353205204
-6.77440690994263	-6.56678199768066	-10.1109600067139	-0.117946997284889	-0.0526006631553173	-0.113321602344513
-6.77700471878052	-6.57150602340698	-10.1254682540894	-0.117906525731087	-0.0524929501116276	-0.113543353974819
-6.78270959854126	-6.57809686660767	-10.1209936141968	-0.117944031953812	-0.0523892939090729	-0.113583520054817
-6.79131650924683	-6.58222436904907	-10.1025094985962	-0.117988497018814	-0.0522071793675423	-0.113556109368801
-6.79686737060547	-6.58340835571289	-10.0943841934204	-0.117920577526093	-0.0520914644002914	-0.113607950508595
-6.79799127578735	-6.57911777496338	-10.0990171432495	-0.117925629019737	-0.0520866960287094	-0.113846398890018
-6.79773664474487	-6.57479095458984	-10.1021766662598	-0.117798708379269	-0.0523047335445881	-0.114135935902596
-6.79993200302124	-6.57890748977661	-10.1085071563721	-0.11787598580122	-0.0522288419306278	-0.11421225219965
-6.80265522003174	-6.58781862258911	-10.1054029464722	-0.118111252784729	-0.052061390131712	-0.114295519888401
-6.80989170074463	-6.59176921844482	-10.1008377075195	-0.118305303156376	-0.0518616549670696	-0.11436527967453
-6.81728315353394	-6.58888483047485	-10.0840015411377	-0.118302866816521	-0.0517989248037338	-0.114465728402138
-6.82225275039673	-6.57894945144653	-10.0801420211792	-0.118162110447884	-0.0517935864627361	-0.114620752632618
-6.81963443756104	-6.57649993896484	-10.0866537094116	-0.118172205984592	-0.0518197044730186	-0.114805079996586
-6.82000637054443	-6.57784461975098	-10.0965738296509	-0.118220321834087	-0.0517364628612995	-0.114935912191868
-6.81910943984985	-6.57855939865112	-10.1067180633545	-0.118247263133526	-0.051636166870594	-0.11504003405571
-6.82081365585327	-6.58261251449585	-10.1138372421265	-0.11838822811842	-0.0515732243657112	-0.115097023546696
-6.82612371444702	-6.58537435531616	-10.1012115478516	-0.118453525006771	-0.0514771603047848	-0.115080766379833
-6.82783794403076	-6.58124542236328	-10.0903587341309	-0.11842243373394	-0.0513275004923344	-0.11508908867836
-6.82699203491211	-6.57364797592163	-10.0820055007935	-0.118454985320568	-0.0513463206589222	-0.115155681967735
-6.82407283782959	-6.56911659240723	-10.0773935317993	-0.118475928902626	-0.0512991398572922	-0.115327231585979
-6.82413864135742	-6.56786966323853	-10.0863695144653	-0.118515990674496	-0.0512776374816895	-0.115503892302513
-6.82429361343384	-6.57143878936768	-10.1055669784546	-0.118549145758152	-0.051209319382906	-0.115713082253933
-6.82785606384277	-6.57497882843018	-10.1030721664429	-0.118574284017086	-0.0510497130453587	-0.11573001742363
-6.82975673675537	-6.58075952529907	-10.0941953659058	-0.118646323680878	-0.0507843494415283	-0.115665219724178
-6.83070707321167	-6.58207941055298	-10.0832080841064	-0.11869453638792	-0.0505960062146187	-0.115694738924503
-6.82849311828613	-6.57571268081665	-10.0763988494873	-0.11873247474432	-0.0505208484828472	-0.115817941725254
-6.82348728179932	-6.56662178039551	-10.0760765075684	-0.118705309927464	-0.0504838898777962	-0.116047792136669
-6.82718324661255	-6.56595849990845	-10.0856046676636	-0.118688203394413	-0.0504993498325348	-0.116155527532101
-6.82430410385132	-6.56930589675903	-10.0967330932617	-0.118794180452824	-0.0504276007413864	-0.11625736951828
-6.82764148712158	-6.5753345489502	-10.0936851501465	-0.118965581059456	-0.050122145563364	-0.116326853632927
-6.82724332809448	-6.57907629013062	-10.0819540023804	-0.119102209806442	-0.0497727654874325	-0.116378389298916
-6.83226585388184	-6.57271528244019	-10.069694519043	-0.119130574166775	-0.0497225522994995	-0.116490729153156
-6.83343935012817	-6.56639909744263	-10.0623054504395	-0.119051173329353	-0.0496729053556919	-0.116617105901241
-6.82934284210205	-6.56230306625366	-10.0776119232178	-0.119086630642414	-0.0496628805994987	-0.116803377866745
-6.82689952850342	-6.56487941741943	-10.0824718475342	-0.119079247117043	-0.0495403446257114	-0.116947829723358
-6.82304239273071	-6.56824541091919	-10.0895195007324	-0.119165197014809	-0.0493579506874084	-0.117027692496777
-6.82489967346191	-6.56765079498291	-10.0954685211182	-0.119183592498302	-0.0492023713886738	-0.117042385041714
-6.82659530639648	-6.56472969055176	-10.0817213058472	-0.119201391935349	-0.0490753687918186	-0.117007352411747
-6.82480335235596	-6.56115579605103	-10.0657072067261	-0.119226075708866	-0.0490119755268097	-0.116988591849804
-6.8200798034668	-6.55689096450806	-10.0712070465088	-0.119257777929306	-0.049046203494072	-0.117183990776539
-6.81757545471191	-6.55917739868164	-10.0829973220825	-0.119245655834675	-0.0489647574722767	-0.117381520569324
-6.8191294670105	-6.56221628189087	-10.0899639129639	-0.119278334081173	-0.0487728454172611	-0.117416702210903
-6.82036447525024	-6.5676097869873	-10.0708160400391	-0.119287542998791	-0.048491545021534	-0.117298662662506
-6.82179164886475	-6.56441450119019	-10.0646991729736	-0.119377881288528	-0.048249039798975	-0.117265440523624
-6.81602048873901	-6.55493021011353	-10.0638990402222	-0.119238205254078	-0.0483554191887379	-0.117513008415699
-6.81541109085083	-6.55650854110718	-10.0717906951904	-0.119223386049271	-0.0483825691044331	-0.117665275931358
-6.81570816040039	-6.56383848190308	-10.0724220275879	-0.119279682636261	-0.0482144765555859	-0.117656648159027
-6.81618309020996	-6.56963205337524	-10.0662002563477	-0.119392931461334	-0.0479106232523918	-0.117680422961712
-6.818519115448	-6.57459211349487	-10.061074256897	-0.11942308396101	-0.0477521978318691	-0.117656163871288
-6.8210620880127	-6.57316493988037	-10.0486297607422	-0.119479887187481	-0.0475893765687943	-0.117698676884174
-6.82460927963257	-6.56733083724976	-10.0439558029175	-0.119392342865467	-0.0475796945393085	-0.117794536054134
-6.82699251174927	-6.56489324569702	-10.0389204025269	-0.119297049939632	-0.0475594252347946	-0.11797358840704
-6.82384252548218	-6.56981086730957	-10.0613021850586	-0.119302175939083	-0.0474785044789314	-0.118127889931202
-6.82464170455933	-6.57482576370239	-10.0746850967407	-0.119265966117382	-0.0473337657749653	-0.118126980960369
-6.8315110206604	-6.57785987854004	-10.0573644638062	-0.11931087821722	-0.0472384728491306	-0.118126317858696
-6.83439016342163	-6.57488298416138	-10.0345764160156	-0.119257614016533	-0.047210868448019	-0.118168190121651
-6.83711719512939	-6.57543230056763	-10.0319271087646	-0.119245357811451	-0.0471754595637321	-0.118307046592236
-6.83800506591797	-6.57487440109253	-10.0375604629517	-0.119307465851307	-0.0471956543624401	-0.118575774133205
-6.84076404571533	-6.58236742019653	-10.0551805496216	-0.119278408586979	-0.0471227504312992	-0.118763387203217
-6.84689998626709	-6.58718347549438	-10.0629911422729	-0.119226470589638	-0.047018188983202	-0.118794456124306
-6.85441112518311	-6.59347438812256	-10.0604867935181	-0.119130276143551	-0.0468913316726685	-0.118798121809959
-6.86087131500244	-6.5985541343689	-10.0488119125366	-0.11916945874691	-0.0467096604406834	-0.118896625936031
-6.86592769622803	-6.59626626968384	-10.0397338867188	-0.11919242143631	-0.0466965772211552	-0.11903603374958
-6.86601114273071	-6.59719657897949	-10.0389795303345	-0.119202390313148	-0.0466918721795082	-0.11930887401104
-6.87216138839722	-6.59822368621826	-10.0536289215088	-0.119084239006042	-0.0467329993844032	-0.119555220007896
-6.87787008285522	-6.60446262359619	-10.062783241272	-0.119101300835609	-0.0467038862407207	-0.119685210287571
-6.88129186630249	-6.60962057113647	-10.0650615692139	-0.119193151593208	-0.046640757471323	-0.119808211922646
-6.88184070587158	-6.61978244781494	-10.0601320266724	-0.11929602175951	-0.046457827091217	-0.11987628787756
-6.88920736312866	-6.62200021743774	-10.0431146621704	-0.119389817118645	-0.0462368056178093	-0.119993925094604
-6.89661264419556	-6.620285987854	-10.0396089553833	-0.119499780237675	-0.0462066493928432	-0.120065465569496
-6.90131664276123	-6.61456203460693	-10.0303182601929	-0.119357533752918	-0.0462275110185146	-0.120205461978912
-6.90222883224487	-6.61353445053101	-10.0390024185181	-0.119258277118206	-0.0462122038006783	-0.120405860245228
-6.89931583404541	-6.62049341201782	-10.0539102554321	-0.119243964552879	-0.0461695715785027	-0.120583258569241
-6.90064764022827	-6.62544441223145	-10.0598802566528	-0.119277834892273	-0.0460655689239502	-0.120690360665321
-6.90314102172852	-6.63031768798828	-10.0637321472168	-0.119224861264229	-0.0460018515586853	-0.120759263634682
-6.90882015228271	-6.62983989715576	-10.0454320907593	-0.119266510009766	-0.0459046885371208	-0.120766744017601
-6.91208600997925	-6.62854623794556	-10.0315418243408	-0.119239874184132	-0.0459151677787304	-0.120777904987335
-6.91575956344604	-6.62598419189453	-10.0411319732666	-0.11924984306097	-0.0458681397140026	-0.120937027037144
-6.91303014755249	-6.6268367767334	-10.0565843582153	-0.119224198162556	-0.0458705797791481	-0.121280156075954
-6.91232299804688	-6.63062953948975	-10.0675630569458	-0.119115136563778	-0.0458789020776749	-0.121474362909794
-6.91166591644287	-6.63487958908081	-10.0736875534058	-0.119099900126457	-0.0458769574761391	-0.121623307466507
-6.9156756401062	-6.63994407653809	-10.0807285308838	-0.11905113607645	-0.045715969055891	-0.121713750064373
-6.92195701599121	-6.64569234848022	-10.0780153274536	-0.118980392813683	-0.045541625469923	-0.121724382042885
-6.92584180831909	-6.64664793014526	-10.0681686401367	-0.118973053991795	-0.0454306378960609	-0.121787466108799
-6.92791604995728	-6.64853525161743	-10.0659217834473	-0.118946999311447	-0.0453869812190533	-0.121911615133286
-6.92957353591919	-6.64861011505127	-10.0661888122559	-0.118886545300484	-0.0454343929886818	-0.122095599770546
-6.92884969711304	-6.64532470703125	-10.0758714675903	-0.118778139352798	-0.045535322278738	-0.122337199747562
-6.93355560302734	-6.64848041534424	-10.0912246704102	-0.118604727089405	-0.0456491895020008	-0.122597754001617
-6.93616676330566	-6.65276288986206	-10.096212387085	-0.11862837523222	-0.0455878488719463	-0.122765071690083
-6.94064807891846	-6.66000843048096	-10.1010360717773	-0.118676193058491	-0.0455197729170322	-0.122882567346096
-6.94447803497314	-6.6669602394104	-10.0994491577148	-0.118732340633869	-0.045408558100462	-0.123005904257298
-6.95245599746704	-6.67667627334595	-10.0940809249878	-0.11884480714798	-0.045258779078722	-0.123143300414085
-6.96102857589722	-6.68046283721924	-10.0932035446167	-0.118869610130787	-0.0451425351202488	-0.123307935893536
-6.96768856048584	-6.67703580856323	-10.0830192565918	-0.118788115680218	-0.0451762415468693	-0.123511090874672
-6.97569942474365	-6.67421054840088	-10.0820722579956	-0.11864823102951	-0.0452105924487114	-0.123727306723595
-6.97930145263672	-6.67579460144043	-10.0851383209229	-0.118598401546478	-0.0452702566981316	-0.123973771929741
-6.98022603988647	-6.68298292160034	-10.104998588562	-0.118626266717911	-0.0452928617596626	-0.124241478741169
-6.98526811599731	-6.69194364547729	-10.11643409729	-0.118632212281227	-0.0452303625643253	-0.124512948095798
-6.99490308761597	-6.69557809829712	-10.1221513748169	-0.11863612383604	-0.0452188104391098	-0.12462791800499
-7.00508642196655	-6.69652557373047	-10.0990438461304	-0.118634514510632	-0.0452522709965706	-0.124747239053249
-7.00939893722534	-6.69582939147949	-10.0873823165894	-0.118550263345242	-0.0453661419451237	-0.124965600669384
-7.0167760848999	-6.69680261611938	-10.0988340377808	-0.118544727563858	-0.0454147271811962	-0.125309824943542
-7.02224254608154	-6.70081281661987	-10.1180610656738	-0.118553727865219	-0.0455013252794743	-0.125738635659218
-7.02748203277588	-6.71036767959595	-10.1318912506104	-0.118524886667728	-0.0456089787185192	-0.126005083322525
-7.03956270217896	-6.71774673461914	-10.1258907318115	-0.11858282238245	-0.0454731844365597	-0.126122772693634
-7.04843616485596	-6.72337532043457	-10.1189746856689	-0.118598856031895	-0.0454007126390934	-0.126266941428185
-7.05205631256104	-6.71994543075562	-10.1110200881958	-0.11852154135704	-0.0454956740140915	-0.126501634716988
-7.05647277832031	-6.7168025970459	-10.1182451248169	-0.118442550301552	-0.0456735230982304	-0.126898720860481
-7.06121635437012	-6.71616506576538	-10.1281633377075	-0.118367321789265	-0.0458923950791359	-0.127261519432068
-7.07073879241943	-6.72520017623901	-10.1355285644531	-0.118477813899517	-0.0458580926060677	-0.127475693821907
-7.07544040679932	-6.73694324493408	-10.1379537582397	-0.118589892983437	-0.0458321422338486	-0.127660885453224
-7.08655881881714	-6.7454309463501	-10.1309795379639	-0.118770487606525	-0.0456604808568954	-0.127778634428978
-7.09397649765015	-6.74600696563721	-10.1240530014038	-0.118802167475224	-0.0456733517348766	-0.127995118498802
-7.09970474243164	-6.74802398681641	-10.11501121521	-0.118842430412769	-0.045720599591732	-0.128233596682549
-7.10590505599976	-6.7399435043335	-10.1133098602295	-0.118811845779419	-0.0458134487271309	-0.128503113985062
-7.11110782623291	-6.74252367019653	-10.1203479766846	-0.118849247694016	-0.0458532050251961	-0.128769397735596
-7.11301279067993	-6.74706888198853	-10.1276140213013	-0.118930205702782	-0.0458245873451233	-0.129078686237335
-7.11708068847656	-6.75497770309448	-10.1334257125854	-0.118973344564438	-0.0457625314593315	-0.129300996661186
-7.12317895889282	-6.76133489608765	-10.1273765563965	-0.119067274034023	-0.0457844436168671	-0.129472866654396
-7.13334369659424	-6.75812721252441	-10.1107149124146	-0.119134970009327	-0.0457533150911331	-0.129611194133759
-7.13688707351685	-6.75720453262329	-10.0961999893188	-0.119176357984543	-0.0457107424736023	-0.129869982600212
-7.13788080215454	-6.75690031051636	-10.1023063659668	-0.119301244616508	-0.0457439906895161	-0.130220502614975
-7.14021968841553	-6.75976371765137	-10.1165447235107	-0.119347862899303	-0.0458115451037884	-0.130572929978371
-7.14640665054321	-6.76612663269043	-10.1238718032837	-0.119399838149548	-0.0457651130855083	-0.130815088748932
-7.14988374710083	-6.77268695831299	-10.1203002929688	-0.119426317512989	-0.0456294231116772	-0.130865797400475
-7.15479612350464	-6.77843713760376	-10.1106967926025	-0.119524262845516	-0.0454824455082417	-0.13093800842762
-7.15483331680298	-6.77422142028809	-10.0952157974243	-0.119588419795036	-0.0453818030655384	-0.131047293543816
-7.1508903503418	-6.7703218460083	-10.0943508148193	-0.119650065898895	-0.0453863516449928	-0.131324157118797
-7.15583229064941	-6.7673454284668	-10.0966024398804	-0.119583554565907	-0.0454675331711769	-0.131540402770042
-7.15807199478149	-6.77362775802612	-10.102198600769	-0.119767002761364	-0.0454361476004124	-0.131638750433922
-7.16098403930664	-6.78400182723999	-10.0972394943237	-0.119969107210636	-0.0451238341629505	-0.131800189614296
-7.1601414680481	-6.79028654098511	-10.0916805267334	-0.120200544595718	-0.0450029969215393	-0.131888225674629
-7.16920280456543	-6.78549861907959	-10.0787086486816	-0.120258025825024	-0.0448514930903912	-0.132045105099678
-7.17556762695313	-6.78632116317749	-10.0618324279785	-0.120371855795383	-0.0447361208498478	-0.132243603467941
-7.17763662338257	-6.78183364868164	-10.061619758606	-0.120394207537174	-0.0447443537414074	-0.13255812227726
-7.17945575714111	-6.78293609619141	-10.0603256225586	-0.120504945516586	-0.044739305973053	-0.132832750678062
-7.17733192443848	-6.78994131088257	-10.0806179046631	-0.120690554380417	-0.0446081198751926	-0.133198887109756
-7.18070268630981	-6.79702711105347	-10.0745897293091	-0.12080380320549	-0.0444162264466286	-0.133410736918449
-7.1891622543335	-6.79710721969604	-10.0618810653687	-0.120921313762665	-0.0442855767905712	-0.133537620306015
-7.19788122177124	-6.79528760910034	-10.0345296859741	-0.121095284819603	-0.0442896410822868	-0.13375398516655
-7.19877481460571	-6.79121828079224	-10.0413417816162	-0.121294640004635	-0.0443063974380493	-0.134154930710793
-7.19939947128296	-6.79544258117676	-10.0503511428833	-0.121457561850548	-0.0442301295697689	-0.134534165263176
-7.20250844955444	-6.80033159255981	-10.0634508132935	-0.121564216911793	-0.0441158302128315	-0.134764641523361
-7.20777606964111	-6.80405330657959	-10.0597248077393	-0.121696561574936	-0.0440345741808414	-0.134907618165016
-7.21746110916138	-6.80628633499146	-10.0399703979492	-0.121942512691021	-0.0437338426709175	-0.135030508041382
-7.21850490570068	-6.79955959320068	-10.0309352874756	-0.122135907411575	-0.0436719544231892	-0.135220691561699
-7.22232961654663	-6.79707765579224	-10.0261344909668	-0.122290804982185	-0.0436889342963696	-0.135598689317703
-7.22647523880005	-6.79586172103882	-10.0350656509399	-0.122353941202164	-0.0437752604484558	-0.135955393314362
-7.22988605499268	-6.80304431915283	-10.0424718856812	-0.122647076845169	-0.0436887554824352	-0.136241719126701
-7.23658895492554	-6.81240892410278	-10.0370950698853	-0.122924298048019	-0.0434392839670181	-0.136481463909149
-7.24688196182251	-6.81502771377563	-10.0282039642334	-0.123205937445164	-0.0432077497243881	-0.136762797832489
-7.25670671463013	-6.81782388687134	-10.0166244506836	-0.123457469046116	-0.0431195236742496	-0.137074962258339
-7.26497411727905	-6.81472444534302	-10.0088691711426	-0.123689271509647	-0.04310667142272	-0.137412041425705
-7.27192783355713	-6.8112850189209	-10.0040311813354	-0.123831301927567	-0.0431161560118198	-0.137773454189301
-7.27275276184082	-6.81336498260498	-10.0125961303711	-0.123948447406292	-0.0431716106832027	-0.138230711221695
-7.27687692642212	-6.82164621353149	-10.0303030014038	-0.124293595552444	-0.0430547259747982	-0.138605937361717
-7.28705263137817	-6.82311725616455	-10.0239562988281	-0.124433681368828	-0.0429876931011677	-0.138901188969612
-7.30060577392578	-6.82080316543579	-10.0081663131714	-0.124735869467258	-0.0430604256689548	-0.139078259468079
-7.30619049072266	-6.81706476211548	-9.99260711669922	-0.124959498643875	-0.043078038841486	-0.139456078410149
-7.31289863586426	-6.81765651702881	-9.99937152862549	-0.125206843018532	-0.0430940352380276	-0.139982879161835
-7.31600189208984	-6.82140779495239	-10.0212821960449	-0.125429570674896	-0.0431335233151913	-0.14045649766922
-7.3276195526123	-6.82827520370483	-10.0150909423828	-0.125656753778458	-0.0429702252149582	-0.140701368451118
-7.33760499954224	-6.8302001953125	-10.0039577484131	-0.125918418169022	-0.0427895225584507	-0.140867486596107
-7.34418964385986	-6.82717895507813	-9.99210262298584	-0.126078203320503	-0.0428486429154873	-0.141269713640213
-7.34669160842896	-6.8232741355896	-9.99895095825195	-0.126157984137535	-0.0430682078003883	-0.14177842438221
-7.34860229492188	-6.82420063018799	-10.0094203948975	-0.126322761178017	-0.0431787185370922	-0.142239078879356
-7.35857725143433	-6.8350043296814	-10.0157632827759	-0.126617535948753	-0.0430421270430088	-0.142492234706879
-7.36611843109131	-6.84300327301025	-10.0143356323242	-0.126861378550529	-0.0429558604955673	-0.142753854393959
-7.37372207641602	-6.84305953979492	-10.0144872665405	-0.127036660909653	-0.0430174395442009	-0.143069267272949
-7.3791561126709	-6.83698654174805	-10.0112962722778	-0.12713710963726	-0.0431117042899132	-0.143455967307091
-7.38377523422241	-6.833824634552	-10.0203666687012	-0.127232402563095	-0.0432482808828354	-0.14391615986824
-7.38149356842041	-6.84132623672485	-10.0443439483643	-0.127410024404526	-0.0433252491056919	-0.144289180636406
-7.38820791244507	-6.84649610519409	-10.0572929382324	-0.127552777528763	-0.0433511510491371	-0.144620388746262
-7.39640808105469	-6.8529748916626	-10.0518493652344	-0.127725780010223	-0.0434014536440372	-0.144837006926537
-7.40511655807495	-6.84652185440063	-10.035117149353	-0.127886444330215	-0.0434335060417652	-0.14508381485939
-7.40847444534302	-6.84367513656616	-10.0400733947754	-0.128011524677277	-0.0435536727309227	-0.145519211888313
-7.41351270675659	-6.85078859329224	-10.0654573440552	-0.128165826201439	-0.0436961390078068	-0.146040588617325
-7.42235660552979	-6.85592222213745	-10.0787029266357	-0.128334522247314	-0.0437063202261925	-0.146307811141014
-7.43136262893677	-6.86398315429688	-10.0762748718262	-0.128531515598297	-0.0436090081930161	-0.146440491080284
-7.43622016906738	-6.86567306518555	-10.062783241272	-0.1286661028862	-0.0435926653444767	-0.146772637963295
-7.44082593917847	-6.86231088638306	-10.0705080032349	-0.12878406047821	-0.0437802113592625	-0.147189021110535
-7.44871711730957	-6.86322498321533	-10.0893592834473	-0.128832563757896	-0.043958455324173	-0.14765676856041
-7.455153465271	-6.87500953674316	-10.1096410751343	-0.129013493657112	-0.0440873838961124	-0.147963672876358
-7.4637279510498	-6.88751316070557	-10.1043853759766	-0.129245519638062	-0.0439974404871464	-0.148309916257858
-7.47235584259033	-6.89133214950562	-10.1033153533936	-0.129432767629623	-0.043897919356823	-0.148600980639458
-7.47628736495972	-6.89230346679688	-10.1017723083496	-0.129510372877121	-0.0441201068460941	-0.148984149098396
-7.46298027038574	-6.89877653121948	-10.1304397583008	-0.129681274294853	-0.0447092391550541	-0.149470746517181
-7.47247123718262	-6.90921545028687	-10.1599245071411	-0.129838615655899	-0.0447705313563347	-0.149788156151772
-7.48522043228149	-6.91133165359497	-10.1630687713623	-0.129975661635399	-0.0446728393435478	-0.150186002254486
-7.49748182296753	-6.91082382202148	-10.1422252655029	-0.130055353045464	-0.0446131899952888	-0.150475978851318
-7.50686502456665	-6.91006755828857	-10.1459484100342	-0.130133658647537	-0.0447478331625462	-0.150843545794487
-7.51238346099854	-6.91265869140625	-10.1597051620483	-0.130218252539635	-0.0448045581579208	-0.151382476091385
-7.51874351501465	-6.91943216323853	-10.1753377914429	-0.130258858203888	-0.0447849407792091	-0.151930809020996
-7.53252983093262	-6.92972373962402	-10.171727180481	-0.130410209298134	-0.0445234030485153	-0.152220949530602
-7.54373359680176	-6.93829011917114	-10.165132522583	-0.130576640367508	-0.0443658903241158	-0.152461498975754
-7.54658699035645	-6.93657684326172	-10.1643552780151	-0.130656972527504	-0.0444333851337433	-0.152917787432671
-7.55254173278809	-6.93634748458862	-10.1744689941406	-0.130661532282829	-0.0446107052266598	-0.153515726327896
-7.56105756759644	-6.95049953460693	-10.1912546157837	-0.130866080522537	-0.0444656237959862	-0.153877109289169
-7.56748533248901	-6.96382713317871	-10.1936330795288	-0.131033852696419	-0.0442261062562466	-0.15413436293602
-7.57734966278076	-6.95928478240967	-10.1849451065063	-0.1310775578022	-0.0442792028188705	-0.154610738158226
-7.5862455368042	-6.96091318130493	-10.1869077682495	-0.131116032600403	-0.0443055927753448	-0.155124589800835
-7.58579635620117	-6.9709644317627	-10.213475227356	-0.131271883845329	-0.0442175641655922	-0.15558148920536
-7.59538555145264	-6.97633600234985	-10.2210350036621	-0.131348460912704	-0.0440859347581863	-0.155891463160515
-7.60382747650146	-6.97835350036621	-10.1975135803223	-0.131525978446007	-0.0440193712711334	-0.156155630946159
-7.61052179336548	-6.97770690917969	-10.1970653533936	-0.131803065538406	-0.0441016592085361	-0.156723439693451
-7.61545133590698	-6.98392820358276	-10.2230968475342	-0.131917625665665	-0.0440159849822521	-0.157241016626358
-7.62685251235962	-6.99122905731201	-10.2229652404785	-0.131997659802437	-0.0438273400068283	-0.157447129487991
-7.63462972640991	-6.99452686309814	-10.206262588501	-0.132272407412529	-0.043615248054266	-0.157787442207336
-7.63658237457275	-6.98492765426636	-10.2041263580322	-0.132428854703903	-0.0437364056706429	-0.158277228474617
-7.64401483535767	-6.98966979980469	-10.2185373306274	-0.132484287023544	-0.0437410064041615	-0.158696264028549
-7.64708566665649	-6.99833536148071	-10.2340745925903	-0.13274958729744	-0.0435770899057388	-0.158992260694504
-7.65645122528076	-7.00273847579956	-10.2176847457886	-0.133016750216484	-0.0433898083865643	-0.159264847636223
-7.66604137420654	-6.99659395217896	-10.208854675293	-0.133118733763695	-0.0433890596032143	-0.159648522734642
-7.66485500335693	-6.99559020996094	-10.2273445129395	-0.133250549435616	-0.0434204638004303	-0.160120591521263
-7.66363763809204	-7.00322484970093	-10.2438554763794	-0.133367985486984	-0.043437547981739	-0.160492956638336
-7.6760048866272	-7.00267362594604	-10.2249298095703	-0.133498653769493	-0.0433335676789284	-0.160647764801979
-7.68038511276245	-6.99748039245605	-10.2228412628174	-0.133653312921524	-0.0433264970779419	-0.16094183921814
-7.67844533920288	-7.00382471084595	-10.2434825897217	-0.133752688765526	-0.043382290750742	-0.161493360996246
-7.68583202362061	-7.00894689559937	-10.2472982406616	-0.133840680122375	-0.043226569890976	-0.161700308322906
-7.69934606552124	-7.00790596008301	-10.2388734817505	-0.133938103914261	-0.0430400185286999	-0.161864578723907
-7.6957221031189	-6.99994897842407	-10.2506380081177	-0.13390052318573	-0.0432826541364193	-0.162332326173782
-7.69787693023682	-7.00874805450439	-10.2708711624146	-0.134024947881699	-0.0433575473725796	-0.162651285529137
-7.7070631980896	-7.01812648773193	-10.2675113677979	-0.134288057684898	-0.0431414134800434	-0.162805929780006
[truncated: 8,169 more rows]
