# Supplementary material for: Identification of Haptic Based Guiding Using Hard Reins
Source: PLoS One. 2015 Jul 22;10(7):e0132020. doi: 10.1371/journal.pone.0132020 (PMC4511788; doi:10.1371/journal.pone.0132020)
Supplement: S5 File — (ZIP) [file pone.0132020.s005.zip › Exp2_ForceData1/Subject1/path2/T6.csv]

Force X (N)	Force Y (N)	Force Z (N)	Torque X (N-m)	Torque Y (N-m)	Torque Z (N-m)	Frequency = 10000	Averaging Level = 16	F/T Serial Number = FT11772	Time Started = 19/02/2013 12:39:25
-6.45749950408936	-7.17597913742065	-8.06516456604004	-0.131737500429153	0.0183863043785095	-0.0514920316636562
-6.45351648330688	-7.17637777328491	-8.05127429962158	-0.131758749485016	0.0183735229074955	-0.0513085164129734
-6.45272016525269	-7.17903804779053	-8.04671669006348	-0.131705552339554	0.0184266436845064	-0.051085751503706
-6.45401382446289	-7.18236303329468	-8.04188537597656	-0.131582483649254	0.0184706281870604	-0.0509693175554276
-6.45558595657349	-7.18175363540649	-8.03433513641357	-0.131592214107513	0.0184431485831738	-0.0507615432143211
-6.45032548904419	-7.18286895751953	-8.03331470489502	-0.13158230483532	0.018568491563201	-0.0505990497767925
-6.45606088638306	-7.18374681472778	-8.02960681915283	-0.131387993693352	0.0184972304850817	-0.0504747666418552
-6.45088291168213	-7.18831157684326	-8.01931762695313	-0.131469383835793	0.0184745788574219	-0.0503478087484837
-6.45161008834839	-7.18981885910034	-8.01649570465088	-0.131317704916	0.0185729656368494	-0.0500842109322548
-6.4515552520752	-7.19518899917603	-8.01749897003174	-0.131282538175583	0.0186524000018835	-0.0499230213463306
-6.4489917755127	-7.1942982673645	-8.00681018829346	-0.131344586610794	0.0185966230928898	-0.0497532449662685
-6.44788408279419	-7.19517469406128	-8.00615882873535	-0.131232559680939	0.0186262968927622	-0.0495027936995029
-6.44934272766113	-7.19934415817261	-8.00614166259766	-0.131208389997482	0.0186653323471546	-0.0493822246789932
-6.44856643676758	-7.19711971282959	-7.99700117111206	-0.131152808666229	0.0186730585992336	-0.0491822585463524
-6.44489240646362	-7.20048999786377	-7.99032115936279	-0.131215319037437	0.0187495984137058	-0.0490337759256363
-6.45030641555786	-7.2016806602478	-7.98258495330811	-0.131105646491051	0.018789267167449	-0.0488437004387379
-6.44151496887207	-7.20075225830078	-7.97393369674683	-0.131185367703438	0.0186822842806578	-0.048698078840971
-6.44631576538086	-7.20528173446655	-7.96651697158813	-0.13105796277523	0.0188089888542891	-0.0484621785581112
-6.44242811203003	-7.20761632919312	-7.9688982963562	-0.131144911050797	0.0188010614365339	-0.0483616814017296
-6.44290924072266	-7.20539045333862	-7.96880912780762	-0.131085783243179	0.0187891516834497	-0.0482215359807014
-6.4504017829895	-7.21263790130615	-7.96144819259644	-0.131091147661209	0.0189218036830425	-0.0480199493467808
-6.44394540786743	-7.20589351654053	-7.96065998077393	-0.131137892603874	0.0187751613557339	-0.047917477786541
-6.44503450393677	-7.21082496643066	-7.95890665054321	-0.131060570478439	0.0189033709466457	-0.0477616786956787
-6.44780921936035	-7.21185064315796	-7.96311569213867	-0.130989462137222	0.0186963230371475	-0.0476715005934238
-6.44648504257202	-7.21470737457275	-7.95532751083374	-0.131013944745064	0.0187321249395609	-0.0474799238145351
-6.44834327697754	-7.21609878540039	-7.96390247344971	-0.131034940481186	0.0187157727777958	-0.0473748072981834
-6.45208787918091	-7.21568775177002	-7.96865129470825	-0.130937978625298	0.0186821781098843	-0.0472014918923378
-6.44569540023804	-7.21918439865112	-7.9622483253479	-0.131047591567039	0.0186480134725571	-0.0470928214490414
-6.45435047149658	-7.2208833694458	-7.96590566635132	-0.130881056189537	0.0186540335416794	-0.046943474560976
-6.45099782943726	-7.22143745422363	-7.97136116027832	-0.131009638309479	0.0185677148401737	-0.0469044670462608
-6.44914722442627	-7.22221088409424	-7.96765184402466	-0.130922511219978	0.0185706689953804	-0.0467785000801086
-6.45363807678223	-7.23118782043457	-7.97001647949219	-0.130928814411163	0.018586365506053	-0.0466283746063709
-6.44826555252075	-7.22699451446533	-7.96639680862427	-0.130927473306656	0.0183892194181681	-0.0464947633445263
-6.45085048675537	-7.22832250595093	-7.97414112091064	-0.130868926644325	0.0184448026120663	-0.0463725812733173
-6.44904565811157	-7.23045873641968	-7.96576976776123	-0.130953550338745	0.0184001252055168	-0.0462419874966145
-6.44175958633423	-7.22881841659546	-7.97037410736084	-0.130934253334999	0.0183859430253506	-0.0460417531430721
-6.44793844223022	-7.22942876815796	-7.97641277313232	-0.13086062669754	0.0183762200176716	-0.0459333918988705
-6.44076013565063	-7.23060417175293	-7.96743535995483	-0.130988463759422	0.0183699373155832	-0.0457941144704819
-6.43877458572388	-7.23046636581421	-7.96659374237061	-0.130798146128654	0.0183108914643526	-0.0456419140100479
-6.43944644927979	-7.23363733291626	-7.96935415267944	-0.130841717123985	0.0182984508574009	-0.0455342531204224
-6.43133449554443	-7.22860527038574	-7.96970796585083	-0.130937770009041	0.018160393461585	-0.0453611090779305
-6.43050146102905	-7.23205184936523	-7.97285270690918	-0.130858182907104	0.018212990835309	-0.045130655169487
-6.42790842056274	-7.2280650138855	-7.97329235076904	-0.130900278687477	0.0180875658988953	-0.0450660660862923
-6.42115926742554	-7.22588682174683	-7.97235155105591	-0.130853861570358	0.0181207880377769	-0.0448663868010044
-6.42590856552124	-7.22734928131104	-7.97877979278564	-0.130815416574478	0.0180483907461166	-0.0447396114468575
-6.4180064201355	-7.22819471359253	-7.97257375717163	-0.130910068750381	0.017937308177352	-0.0445416979491711
-6.41011524200439	-7.22555923461914	-7.97223377227783	-0.130851820111275	0.0177969988435507	-0.0444273799657822
-6.41297912597656	-7.22552251815796	-7.97689151763916	-0.130812287330627	0.0178021341562271	-0.0442222878336906
-6.40421485900879	-7.22455358505249	-7.97638368606567	-0.130910292267799	0.0177235025912523	-0.0441033430397511
-6.40581035614014	-7.22393274307251	-7.97578859329224	-0.130822494626045	0.0177109073847532	-0.0439173877239227
-6.40347814559937	-7.22493886947632	-7.97597551345825	-0.130842790007591	0.0176821798086166	-0.043723039329052
-6.39604139328003	-7.22275018692017	-7.98224449157715	-0.130847632884979	0.0175179801881313	-0.0436406433582306
-6.39099645614624	-7.22293710708618	-7.97267866134644	-0.130884110927582	0.0175633747130632	-0.0434987209737301
-6.39287853240967	-7.22320699691772	-7.97349739074707	-0.130758419632912	0.0174873676151037	-0.0433958433568478
-6.38413524627686	-7.22130584716797	-7.96844959259033	-0.130829498171806	0.0173935741186142	-0.0432063937187195
-6.38462591171265	-7.22411727905273	-7.97405672073364	-0.130810439586639	0.0174132715910673	-0.0431058630347252
-6.37974977493286	-7.22264337539673	-7.96819305419922	-0.130877450108528	0.0174303408712149	-0.0430106483399868
-6.3794846534729	-7.22612953186035	-7.97260808944702	-0.130696848034859	0.0173691119998693	-0.0428618788719177
-6.38031625747681	-7.23076248168945	-7.98101902008057	-0.130730181932449	0.0173212587833405	-0.0428353473544121
-6.37358665466309	-7.22460126876831	-7.98267507553101	-0.130673587322235	0.017182432115078	-0.0427415817975998
-6.37505865097046	-7.23243999481201	-7.98481893539429	-0.130611911416054	0.0172387398779392	-0.0426662527024746
-6.37156963348389	-7.23247575759888	-7.97788524627686	-0.130731463432312	0.0171058084815741	-0.0426202416419983
-6.37227535247803	-7.233323097229	-7.98188209533691	-0.130655884742737	0.0171128790825605	-0.0425362102687359
-6.37403392791748	-7.23712635040283	-7.98219442367554	-0.130644410848618	0.0170256216078997	-0.0424966067075729
-6.37032318115234	-7.23407077789307	-7.97137451171875	-0.130720406770706	0.0170431043952703	-0.042369432747364
-6.37376594543457	-7.23771667480469	-7.97369050979614	-0.130638137459755	0.0170517172664404	-0.0423736236989498
-6.36893367767334	-7.23589181900024	-7.96380519866943	-0.1307642608881	0.0170137211680412	-0.0423403643071651
-6.36853647232056	-7.23436117172241	-7.95443725585938	-0.130657836794853	0.0169608518481255	-0.0422706268727779
-6.36975240707397	-7.24010896682739	-7.95477867126465	-0.130779877305031	0.016982039436698	-0.0422120578587055
-6.36766624450684	-7.23845291137695	-7.9630184173584	-0.130770474672318	0.0169518198817968	-0.0420713275671005
-6.37062931060791	-7.2398099899292	-7.96145725250244	-0.130751729011536	0.0169127527624369	-0.0420539863407612
-6.36421728134155	-7.23174667358398	-7.95712184906006	-0.130816280841827	0.0167795419692993	-0.04202014580369
-6.36898612976074	-7.23922634124756	-7.95940160751343	-0.130690261721611	0.016778502613306	-0.0420334450900555
-6.36747121810913	-7.24135780334473	-7.96529006958008	-0.13076163828373	0.0165777578949928	-0.0419836118817329
-6.36802434921265	-7.23907947540283	-7.96990728378296	-0.130803540349007	0.0166078396141529	-0.0419194661080837
-6.37333679199219	-7.24068641662598	-7.96764421463013	-0.130877256393433	0.0166150536388159	-0.0419543422758579
-6.37029123306274	-7.24027061462402	-7.97130060195923	-0.130928128957748	0.0166007075458765	-0.0419633649289608
-6.37736845016479	-7.24352979660034	-7.96805953979492	-0.130891248583794	0.0165917072445154	-0.0420353524386883
-6.37024879455566	-7.24362087249756	-7.96793413162231	-0.131038784980774	0.0165654253214598	-0.0421251282095909
-6.37731790542603	-7.24495220184326	-7.96323013305664	-0.131021440029144	0.0166221000254154	-0.0420511551201344
-6.37707185745239	-7.24903678894043	-7.96820592880249	-0.131187915802002	0.0166919492185116	-0.0421023108065128
-6.37508916854858	-7.24362421035767	-7.96937799453735	-0.13115881383419	0.0166670326143503	-0.0420628227293491
-6.37860679626465	-7.25062227249146	-7.96870613098145	-0.131324604153633	0.0167559310793877	-0.0421314276754856
-6.37430667877197	-7.24505996704102	-7.95877885818481	-0.131345257163048	0.0167667623609304	-0.0421244129538536
-6.37582874298096	-7.25004625320435	-7.96467113494873	-0.131421491503716	0.016842246055603	-0.0421961098909378
-6.37365627288818	-7.24653053283691	-7.95741510391235	-0.131558939814568	0.016813712194562	-0.0422271639108658
-6.37397003173828	-7.24462413787842	-7.95045614242554	-0.131652936339378	0.0169366616755724	-0.0421969071030617
-6.37620210647583	-7.24578142166138	-7.96032476425171	-0.131752163171768	0.0169235169887543	-0.042154636234045
-6.36663198471069	-7.24206733703613	-7.95461511611938	-0.131880387663841	0.0170130860060453	-0.0421506203711033
-6.37162208557129	-7.23803853988647	-7.95451354980469	-0.131883874535561	0.0169797148555517	-0.0422368161380291
-6.36201047897339	-7.23242998123169	-7.941321849823	-0.132074221968651	0.016948664560914	-0.0422363430261612
-6.36369276046753	-7.23031806945801	-7.94870138168335	-0.132073566317558	0.0169777553528547	-0.0421416014432907
-6.35754108428955	-7.22759914398193	-7.93887901306152	-0.132236242294312	0.0170417539775372	-0.042172446846962
-6.35576486587524	-7.2216968536377	-7.94261503219604	-0.132205098867416	0.0171119719743729	-0.0421380139887333
-6.35464715957642	-7.21987438201904	-7.94352531433105	-0.132393345236778	0.0170818064361811	-0.042096845805645
-6.34678554534912	-7.21433448791504	-7.94601345062256	-0.132376179099083	0.0171752162277699	-0.0420418232679367
-6.34312963485718	-7.21372318267822	-7.94795799255371	-0.132398709654808	0.0171657633036375	-0.0420215390622616
-6.34061527252197	-7.20913934707642	-7.94202709197998	-0.132432475686073	0.0171336531639099	-0.0419954136013985
-6.3357720375061	-7.20588350296021	-7.94578409194946	-0.13255450129509	0.0172516833990812	-0.0419219620525837
-6.33624887466431	-7.20461654663086	-7.94700860977173	-0.132571890950203	0.017307898029685	-0.0418815352022648
-6.32914686203003	-7.19752264022827	-7.94709777832031	-0.132551595568657	0.017389103770256	-0.0417730323970318
-6.32915544509888	-7.19868516921997	-7.95307588577271	-0.132518574595451	0.0174494702368975	-0.0417651236057281
-6.31941652297974	-7.19562435150146	-7.9452052116394	-0.132699444890022	0.017535388469696	-0.0417880788445473
-6.31823301315308	-7.19649505615234	-7.95144081115723	-0.132513001561165	0.0176732148975134	-0.0417040698230267
-6.31192493438721	-7.19412994384766	-7.94483613967896	-0.13263775408268	0.0177200883626938	-0.0417160764336586
-6.30855655670166	-7.19129276275635	-7.9428973197937	-0.132581412792206	0.0178474225103855	-0.0416081510484219
-6.30570125579834	-7.19094371795654	-7.94985055923462	-0.132672533392906	0.0179389454424381	-0.0415618307888508
-6.29676198959351	-7.18432855606079	-7.94324731826782	-0.132607951760292	0.0180623810738325	-0.0415384471416473
-6.29754257202148	-7.1868782043457	-7.94481182098389	-0.132555902004242	0.0181927401572466	-0.0416186824440956
-6.29258394241333	-7.18262434005737	-7.93369054794312	-0.132617309689522	0.0182208381593227	-0.0415542721748352
-6.28958463668823	-7.18240261077881	-7.94099521636963	-0.132596641778946	0.01831672526896	-0.0415418855845928
-6.28778314590454	-7.18071460723877	-7.94378232955933	-0.132582530379295	0.0184043254703283	-0.0415052212774754
-6.27824783325195	-7.17582416534424	-7.94336605072021	-0.132579118013382	0.0184645652770996	-0.0415181703865528
-6.28311729431152	-7.17792558670044	-7.94905853271484	-0.132507085800171	0.0186317320913076	-0.0415089912712574
-6.27398157119751	-7.17240047454834	-7.94543123245239	-0.132572844624519	0.0186119861900806	-0.0415510684251785
-6.27055883407593	-7.17169332504272	-7.94988012313843	-0.132434010505676	0.0187054332345724	-0.0415568798780441
-6.2724928855896	-7.17129611968994	-7.94696664810181	-0.132349163293839	0.0187432747334242	-0.0415863841772079
-6.26558876037598	-7.16694688796997	-7.94771146774292	-0.132348954677582	0.018668657168746	-0.0415201745927334
-6.27171659469604	-7.16885948181152	-7.9546160697937	-0.132208988070488	0.018867751583457	-0.0415938161313534
-6.26561403274536	-7.1636118888855	-7.94816827774048	-0.132136985659599	0.0188335925340652	-0.0415448658168316
-6.26855516433716	-7.16524648666382	-7.95605802536011	-0.131923049688339	0.0189325083047152	-0.0416183359920979
-6.26760625839233	-7.1661262512207	-7.94500589370728	-0.13201405107975	0.018992256373167	-0.0415786877274513
-6.2709846496582	-7.1674427986145	-7.95841503143311	-0.131812393665314	0.0190026927739382	-0.0416133664548397
-6.26863384246826	-7.16811275482178	-7.95632362365723	-0.131731495261192	0.0189945232123137	-0.0415782853960991
-6.27079772949219	-7.16804218292236	-7.96209859848022	-0.131514742970467	0.0191065892577171	-0.0416378937661648
-6.2738823890686	-7.17297220230103	-7.96080446243286	-0.131510317325592	0.0191012918949127	-0.0417289808392525
-6.27294445037842	-7.17271327972412	-7.96224164962769	-0.13135077059269	0.0191022548824549	-0.0417286530137062
-6.28007125854492	-7.18043279647827	-7.96586322784424	-0.131198927760124	0.019222429022193	-0.0418164283037186
-6.27938652038574	-7.18001365661621	-7.96517658233643	-0.131145119667053	0.0191549360752106	-0.041891023516655
-6.28868579864502	-7.18464279174805	-7.97222185134888	-0.130960062146187	0.0193068217486143	-0.0419420339167118
-6.29030466079712	-7.18340015411377	-7.97558832168579	-0.130894929170609	0.0192871931940317	-0.042020320892334
-6.29265785217285	-7.18518590927124	-7.97850942611694	-0.130745992064476	0.0193616654723883	-0.0420910567045212
-6.29977369308472	-7.19189262390137	-7.97641038894653	-0.130661442875862	0.0193675197660923	-0.0422397553920746
-6.29946041107178	-7.19634199142456	-7.97356653213501	-0.130696013569832	0.0194506626576185	-0.0422853417694569
-6.30730438232422	-7.19643974304199	-7.97925567626953	-0.130562707781792	0.0194923225790262	-0.0423881337046623
-6.30698204040527	-7.1991229057312	-7.97220754623413	-0.130524232983589	0.0196553114801645	-0.0424288064241409
-6.31403493881226	-7.20012712478638	-7.9756236076355	-0.130371496081352	0.0197423100471497	-0.0424240678548813
-6.31692123413086	-7.20337772369385	-7.97647571563721	-0.130385428667068	0.0197453759610653	-0.0425093732774258
-6.31335115432739	-7.20125150680542	-7.97258043289185	-0.130300506949425	0.0198805648833513	-0.0425360947847366
-6.31953287124634	-7.20644044876099	-7.96714210510254	-0.130247980356216	0.0199931729584932	-0.0425862036645412
-6.31681871414185	-7.20472383499146	-7.96073579788208	-0.130280211567879	0.0200776718556881	-0.0425766445696354
-6.31774568557739	-7.20730400085449	-7.96798849105835	-0.13020683825016	0.0202776398509741	-0.0425839275121689
-6.31973600387573	-7.20543384552002	-7.97189283370972	-0.130195677280426	0.0202572457492352	-0.0426128506660461
-6.31546258926392	-7.20578861236572	-7.96932077407837	-0.130201026797295	0.0204522293061018	-0.0425986051559448
-6.32144546508789	-7.20587682723999	-7.96182155609131	-0.130099400877953	0.0205964632332325	-0.042607806622982
-6.30982637405396	-7.2051944732666	-7.9634838104248	-0.13020221889019	0.0206133611500263	-0.04267368465662
-6.3139705657959	-7.20299530029297	-7.96240901947021	-0.130115926265717	0.0207433234900236	-0.0426449663937092
-6.31239366531372	-7.20562553405762	-7.96093320846558	-0.13024790585041	0.0208944492042065	-0.0426232106983662
-6.308424949646	-7.2005181312561	-7.96556377410889	-0.130155548453331	0.0210481062531471	-0.0425772145390511
-6.30961132049561	-7.20128202438354	-7.96909475326538	-0.130241870880127	0.0211006533354521	-0.0425832532346249
-6.29822254180908	-7.19437742233276	-7.95965051651001	-0.130267933011055	0.0211883597075939	-0.0425372868776321
-6.29975414276123	-7.19920015335083	-7.96633005142212	-0.130252063274384	0.0213920045644045	-0.04250742867589
-6.2958288192749	-7.19688415527344	-7.9609899520874	-0.130347967147827	0.0213842578232288	-0.0425020679831505
-6.29221153259277	-7.19273281097412	-7.96697902679443	-0.130290552973747	0.0215246472507715	-0.0423842929303646
-6.29127073287964	-7.19220590591431	-7.9689474105835	-0.130423083901405	0.0216731932014227	-0.0423424802720547
-6.2833251953125	-7.19021129608154	-7.96573877334595	-0.130459234118462	0.0218177177011967	-0.0422735288739204
-6.27649354934692	-7.18711090087891	-7.97031211853027	-0.130427330732346	0.0219045151025057	-0.0422092154622078
-6.28109550476074	-7.18328046798706	-7.96723556518555	-0.130509570240974	0.0220929998904467	-0.0422257483005524
-6.2656888961792	-7.17929077148438	-7.96300506591797	-0.130613386631012	0.0221225786954165	-0.0421127006411552
-6.26487255096436	-7.18225240707397	-7.96530532836914	-0.130542382597923	0.0222748517990112	-0.0420765094459057
-6.25876712799072	-7.17701721191406	-7.95731163024902	-0.13071197271347	0.0223465878516436	-0.0420007444918156
-6.25827980041504	-7.17545795440674	-7.96531105041504	-0.130697876214981	0.0225094240158796	-0.0418830513954163
-6.25198459625244	-7.17214870452881	-7.96577978134155	-0.130777686834335	0.0225821565836668	-0.0418647676706314
-6.24520444869995	-7.16940307617188	-7.96170330047607	-0.130809187889099	0.0227299444377422	-0.0417854189872742
-6.24492406845093	-7.16832876205444	-7.96577787399292	-0.130824953317642	0.0227585025131702	-0.0417900793254375
-6.23955011367798	-7.16822862625122	-7.95468997955322	-0.130924552679062	0.0228467620909214	-0.0416695736348629
-6.23727035522461	-7.16551876068115	-7.96391105651855	-0.130898833274841	0.0229423195123672	-0.0416197627782822
-6.23324298858643	-7.16074514389038	-7.96367788314819	-0.130947709083557	0.023002352565527	-0.0415348969399929
-6.22682571411133	-7.15957641601563	-7.95911836624146	-0.131017193198204	0.0230314508080482	-0.0414462313055992
-6.23105335235596	-7.15969800949097	-7.96240758895874	-0.130961805582047	0.0232051927596331	-0.0413746349513531
-6.22278261184692	-7.15783309936523	-7.9581470489502	-0.131108179688454	0.0232277028262615	-0.0413760766386986
-6.22386693954468	-7.15893363952637	-7.96055793762207	-0.13102799654007	0.0233177077025175	-0.0412363559007645
-6.21962690353394	-7.15793228149414	-7.95549774169922	-0.131219521164894	0.0233233403414488	-0.0411970466375351
-6.21598482131958	-7.15399503707886	-7.95425939559937	-0.131206184625626	0.0234181378036737	-0.0411418899893761
-6.21904134750366	-7.15781545639038	-7.95487213134766	-0.131292924284935	0.0234835334122181	-0.0411045886576176
-6.21682071685791	-7.15539169311523	-7.94602918624878	-0.13137198984623	0.0234876554459333	-0.0410439446568489
-6.21238613128662	-7.15602397918701	-7.95192384719849	-0.131456643342972	0.0235316678881645	-0.04099190980196
-6.21597814559937	-7.1533260345459	-7.94542169570923	-0.131309375166893	0.0235395040363073	-0.0409983620047569
-6.21336460113525	-7.15332174301147	-7.9403338432312	-0.131481319665909	0.0235643424093723	-0.0409571342170238
-6.21449375152588	-7.15293216705322	-7.94138765335083	-0.131368070840836	0.0235346034169197	-0.0408693067729473
-6.21479797363281	-7.15394115447998	-7.94830799102783	-0.1315016746521	0.0235713254660368	-0.0408722572028637
-6.21575260162354	-7.15107345581055	-7.93787431716919	-0.131491467356682	0.0235207192599773	-0.040867917239666
-6.22025012969971	-7.15558385848999	-7.94248580932617	-0.131473883986473	0.0235916674137115	-0.0407329462468624
-6.21996545791626	-7.1570200920105	-7.94674968719482	-0.131548225879669	0.0234731063246727	-0.0407702773809433
-6.22216558456421	-7.15394973754883	-7.9401798248291	-0.131535738706589	0.0234773866832256	-0.040624488145113
-6.22242498397827	-7.1536340713501	-7.94671201705933	-0.131409138441086	0.0235226713120937	-0.0406331941485405
-6.22981309890747	-7.1566276550293	-7.93988752365112	-0.131382063031197	0.0235037636011839	-0.0405820198357105
-6.22251224517822	-7.158935546875	-7.94197082519531	-0.131534069776535	0.0233598630875349	-0.0405724942684174
-6.23035478591919	-7.16305208206177	-7.94313907623291	-0.131369322538376	0.0233386643230915	-0.0405087657272816
-6.23099994659424	-7.16415596008301	-7.94351530075073	-0.131384000182152	0.023323729634285	-0.0404975675046444
-6.23370218276978	-7.16400098800659	-7.94021368026733	-0.131314039230347	0.0232971403747797	-0.0404006280004978
-6.24085283279419	-7.16841506958008	-7.941481590271	-0.131306827068329	0.023274140432477	-0.0403493456542492
-6.23776626586914	-7.1685209274292	-7.952805519104	-0.131331145763397	0.0230775605887175	-0.0402930714190006
-6.24218082427979	-7.17226839065552	-7.94661283493042	-0.131201013922691	0.0231488291174173	-0.0403243415057659
-6.24710607528687	-7.17551374435425	-7.94628620147705	-0.131173357367516	0.0231101885437965	-0.0403104722499847
-6.24752616882324	-7.18173933029175	-7.9443793296814	-0.131212383508682	0.0230338517576456	-0.0402624234557152
-6.25107526779175	-7.18116855621338	-7.94544458389282	-0.13107818365097	0.0229233782738447	-0.0401815995573998
-6.25403022766113	-7.18515300750732	-7.93882417678833	-0.131113529205322	0.0229154005646706	-0.040133073925972
-6.25234794616699	-7.18860673904419	-7.94250059127808	-0.13113822042942	0.0228766538202763	-0.0400346145033836
-6.26095104217529	-7.19210767745972	-7.94904899597168	-0.131009325385094	0.0228167735040188	-0.0400146022439003
-6.26063919067383	-7.19502544403076	-7.94477128982544	-0.13107630610466	0.0227674767374992	-0.0399216860532761
-6.26124906539917	-7.19433641433716	-7.94810914993286	-0.131010785698891	0.0228061117231846	-0.039811335504055
-6.26401519775391	-7.20248365402222	-7.94129705429077	-0.130961954593658	0.0227543450891972	-0.0397721342742443
-6.26622676849365	-7.20186853408813	-7.94137668609619	-0.130840167403221	0.0225764773786068	-0.0397418066859245
-6.26640033721924	-7.2072114944458	-7.93802452087402	-0.130954533815384	0.0226584877818823	-0.0396242327988148
-6.27171516418457	-7.20705461502075	-7.94690942764282	-0.130913913249969	0.0226369798183441	-0.0395696461200714
-6.26958131790161	-7.20852375030518	-7.9378137588501	-0.130962371826172	0.0226421691477299	-0.0395128726959229
-6.26822662353516	-7.21310472488403	-7.93629360198975	-0.130978122353554	0.0226522218436003	-0.0393865294754505
-6.2731146812439	-7.21324443817139	-7.94217252731323	-0.130881175398827	0.0226361639797688	-0.0392837040126324
-6.26984882354736	-7.21402263641357	-7.93559789657593	-0.130928561091423	0.0225891508162022	-0.0391599647700787
-6.26875305175781	-7.21072959899902	-7.93341302871704	-0.130861863493919	0.0226426776498556	-0.039028026163578
-6.26596593856812	-7.21624088287354	-7.93334197998047	-0.130822584033012	0.022610317915678	-0.0389862135052681
-6.2686505317688	-7.21547555923462	-7.93101501464844	-0.130813136696815	0.0225981995463371	-0.038846917450428
-6.26234006881714	-7.21321296691895	-7.93304061889648	-0.130814507603645	0.0225899592041969	-0.038654450327158
-6.26590967178345	-7.21436357498169	-7.93929433822632	-0.130827605724335	0.0225755646824837	-0.0385850928723812
-6.25863599777222	-7.21562910079956	-7.9311957359314	-0.130922630429268	0.0225974768400192	-0.0384461022913456
-6.26137542724609	-7.21492862701416	-7.93290662765503	-0.130818590521812	0.0226142890751362	-0.0382271185517311
-6.26053380966187	-7.21649122238159	-7.94110631942749	-0.130854204297066	0.0226067584007978	-0.0381474122405052
-6.25185680389404	-7.20954132080078	-7.93530559539795	-0.13082255423069	0.0225490257143974	-0.0380747243762016
-6.25739049911499	-7.21575880050659	-7.93518733978271	-0.130735144019127	0.0227041020989418	-0.0379215739667416
-6.25200414657593	-7.21753025054932	-7.9352707862854	-0.130882874131203	0.0225405804812908	-0.0378604009747505
-6.24603748321533	-7.21545314788818	-7.93150043487549	-0.130910217761993	0.0225970726460218	-0.0376861095428467
-6.25268697738647	-7.21285915374756	-7.94012212753296	-0.130828648805618	0.0226896312087774	-0.03756108507514
-6.2458643913269	-7.21448373794556	-7.93928718566895	-0.130875810980797	0.0226546861231327	-0.0373808443546295
-6.24254560470581	-7.21538257598877	-7.94560146331787	-0.130872413516045	0.0226741172373295	-0.0372746847569942
-6.2419285774231	-7.21178960800171	-7.94235801696777	-0.130839511752129	0.0225883815437555	-0.0371545702219009
-6.23254442214966	-7.20868539810181	-7.93803215026855	-0.13089607656002	0.022578677162528	-0.0370071567595005
-6.23638725280762	-7.21113348007202	-7.94510889053345	-0.130754515528679	0.0226555913686752	-0.0368405319750309
-6.22730541229248	-7.20719957351685	-7.93847513198853	-0.130873531103134	0.0225889906287193	-0.0367568135261536
-6.22737455368042	-7.20848798751831	-7.94098997116089	-0.130803257226944	0.0226628314703703	-0.0365245714783669
-6.2272834777832	-7.20664358139038	-7.94574117660522	-0.130834609270096	0.0226311311125755	-0.0363795384764671
-6.21754360198975	-7.20271444320679	-7.94904470443726	-0.130795195698738	0.0225924160331488	-0.0362598411738873
-6.2172384262085	-7.20126962661743	-7.9517297744751	-0.130772143602371	0.022684246301651	-0.0361563935875893
-6.21493053436279	-7.20453500747681	-7.94139766693115	-0.130765229463577	0.022656325250864	-0.0359477140009403
-6.20569801330566	-7.2021336555481	-7.94488191604614	-0.130712330341339	0.0225976277142763	-0.0358164981007576
-6.20747089385986	-7.20110273361206	-7.95025396347046	-0.130665585398674	0.0226741004735231	-0.0356477163732052
-6.19980907440186	-7.20169544219971	-7.94603061676025	-0.130729734897614	0.0227194800972939	-0.0354968868196011
-6.20109176635742	-7.20136547088623	-7.95233678817749	-0.130515396595001	0.0227305442094803	-0.0352710634469986
-6.19609928131104	-7.19915390014648	-7.95506000518799	-0.130596533417702	0.0227300114929676	-0.0351941175758839
-6.18897294998169	-7.19462537765503	-7.94918584823608	-0.13047930598259	0.0226694326847792	-0.0350548401474953
-6.18841075897217	-7.20403432846069	-7.94992923736572	-0.130469307303429	0.0227058567106724	-0.0349190533161163
-6.18569374084473	-7.19992637634277	-7.95222330093384	-0.130459025502205	0.0226685609668493	-0.0347721800208092
-6.18460559844971	-7.19992256164551	-7.96563625335693	-0.13031242787838	0.0227451622486115	-0.0346178375184536
-6.1821231842041	-7.19923400878906	-7.95805358886719	-0.130363926291466	0.0226951893419027	-0.034533504396677
-6.17806768417358	-7.19849586486816	-7.96062898635864	-0.13029158115387	0.0227708742022514	-0.0344456657767296
-6.18181657791138	-7.20072078704834	-7.95278692245483	-0.13022243976593	0.0227914731949568	-0.0343619734048843
-6.17629098892212	-7.20025491714478	-7.94802713394165	-0.130283340811729	0.0228214766830206	-0.0342993475496769
-6.18347358703613	-7.20034122467041	-7.95788669586182	-0.130173102021217	0.022885175421834	-0.0341567695140839
-6.17885255813599	-7.19947671890259	-7.95261764526367	-0.130277335643768	0.0229619462043047	-0.0340691618621349
-6.18144655227661	-7.20064258575439	-7.94633293151855	-0.130206555128098	0.0230364762246609	-0.0340118482708931
-6.18498802185059	-7.20403623580933	-7.9421854019165	-0.130357936024666	0.0231026746332645	-0.0339764691889286
-6.18037796020508	-7.199791431427	-7.93289232254028	-0.130294173955917	0.0231207050383091	-0.0339209511876106
-6.18609237670898	-7.2085108757019	-7.93741273880005	-0.130312129855156	0.0232821255922318	-0.0338229835033417
-6.1819543838501	-7.20476102828979	-7.92988634109497	-0.130372449755669	0.0232858099043369	-0.0337359458208084
-6.18612432479858	-7.20501327514648	-7.93534517288208	-0.130369782447815	0.0234370827674866	-0.0337223187088966
-6.1861424446106	-7.20439434051514	-7.92043733596802	-0.130485907196999	0.0235080923885107	-0.0336891412734985
-6.18369245529175	-7.20507907867432	-7.92054843902588	-0.130506858229637	0.023671330884099	-0.033627524971962
-6.18827438354492	-7.20397472381592	-7.91253471374512	-0.130508318543434	0.0237414129078388	-0.03359604626894
-6.18132352828979	-7.20377588272095	-7.90217304229736	-0.130675449967384	0.02378960698843	-0.0335648991167545
-6.18560647964478	-7.20484733581543	-7.90519428253174	-0.130603596568108	0.0239655654877424	-0.0334536246955395
-6.18205308914185	-7.20221519470215	-7.89528703689575	-0.130781084299088	0.0240817181766033	-0.0334634706377983
-6.18172931671143	-7.20125675201416	-7.89406538009644	-0.130785569548607	0.0242367684841156	-0.0333507210016251
-6.1835470199585	-7.20147895812988	-7.89322805404663	-0.130875319242477	0.0244016498327255	-0.0333039574325085
-6.18034410476685	-7.19617033004761	-7.88468647003174	-0.130952000617981	0.0244764108210802	-0.0332701802253723
-6.17762136459351	-7.19623470306396	-7.88304328918457	-0.130991265177727	0.0246894359588623	-0.0331828258931637
-6.17800998687744	-7.19657707214355	-7.87590837478638	-0.130990192294121	0.0247494522482157	-0.0331405401229858
-6.17291975021362	-7.19572925567627	-7.86863327026367	-0.131201669573784	0.0248418096452951	-0.0330598242580891
-6.17052459716797	-7.19199228286743	-7.87489795684814	-0.131158664822578	0.0249812882393599	-0.0330192856490612
-6.1692533493042	-7.19058752059937	-7.86556482315063	-0.13136513531208	0.0251069832593203	-0.0328686982393265
-6.16572189331055	-7.18644380569458	-7.86231565475464	-0.131402969360352	0.025282358750701	-0.0327914655208588
-6.16570329666138	-7.18657302856445	-7.86928844451904	-0.131410121917725	0.0253879353404045	-0.0327425822615623
-6.15811443328857	-7.18080520629883	-7.85599279403687	-0.131623551249504	0.0254531688988209	-0.032709214836359
-6.1541166305542	-7.17988920211792	-7.85279321670532	-0.131520837545395	0.025663897395134	-0.0326203517615795
-6.15077829360962	-7.17880296707153	-7.85724210739136	-0.131616860628128	0.025663573294878	-0.0325990952551365
-6.14743375778198	-7.17261838912964	-7.84821939468384	-0.131698071956635	0.0257889237254858	-0.0325191840529442
-6.14269351959229	-7.17071628570557	-7.84785795211792	-0.131796970963478	0.0259350873529911	-0.0324115268886089
-6.13944816589355	-7.16974258422852	-7.84517812728882	-0.131866633892059	0.0260344222187996	-0.0323345549404621
-6.13197946548462	-7.16556835174561	-7.84700584411621	-0.132018640637398	0.0261959005147219	-0.0322434604167938
-6.13726663589478	-7.16173791885376	-7.84543943405151	-0.131949469447136	0.0262591671198606	-0.0321549624204636
-6.12532377243042	-7.15900564193726	-7.84416961669922	-0.132129803299904	0.0263630021363497	-0.0321343243122101
-6.12208080291748	-7.15319490432739	-7.83863115310669	-0.132121086120605	0.0264485999941826	-0.032043345272541
-6.11909532546997	-7.15446805953979	-7.83805990219116	-0.132175117731094	0.0265159867703915	-0.0319600813090801
-6.11361694335938	-7.1513934135437	-7.8308801651001	-0.132344081997871	0.0265945866703987	-0.0318877287209034
-6.11082935333252	-7.14840841293335	-7.83142185211182	-0.132347673177719	0.0267481375485659	-0.0317609421908855
-6.10692691802979	-7.14369058609009	-7.82728815078735	-0.132491216063499	0.0267638824880123	-0.0316969342529774
-6.09962034225464	-7.13979053497314	-7.82919931411743	-0.132482171058655	0.0268550012260675	-0.031557772308588
-6.10125970840454	-7.13737392425537	-7.83298015594482	-0.132514491677284	0.0269653256982565	-0.031523834913969
-6.09554100036621	-7.13395309448242	-7.82848405838013	-0.132641226053238	0.0269104614853859	-0.0314888544380665
-6.08974552154541	-7.1318507194519	-7.8215503692627	-0.132776215672493	0.0270051602274179	-0.0314324125647545
-6.09194755554199	-7.13383865356445	-7.82527780532837	-0.132728293538094	0.0270959567278624	-0.0313654132187366
-6.0819034576416	-7.12605476379395	-7.81818437576294	-0.132973894476891	0.0271246954798698	-0.0312917493283749
-6.08980798721313	-7.12664842605591	-7.8199257850647	-0.132901027798653	0.0272946637123823	-0.0312157589942217
-6.08347320556641	-7.12233018875122	-7.81747341156006	-0.133090734481812	0.0273465774953365	-0.0311431437730789
-6.07963609695435	-7.12065553665161	-7.80919551849365	-0.133060142397881	0.0274908300489187	-0.0311299227178097
-6.08231639862061	-7.12380504608154	-7.80846786499023	-0.133141070604324	0.0275538228452206	-0.0312006380409002
-6.0786190032959	-7.11881160736084	-7.80212688446045	-0.133240059018135	0.0275987163186073	-0.0310553554445505
-6.07831859588623	-7.11887407302856	-7.80791473388672	-0.133138328790665	0.0278351437300444	-0.0310268718749285
-6.07509994506836	-7.11887884140015	-7.80397033691406	-0.133206889033318	0.0278715081512928	-0.0309693571180105
-6.0709547996521	-7.11399745941162	-7.80239295959473	-0.133182153105736	0.0278825964778662	-0.0309463702142239
-6.07735919952393	-7.11708068847656	-7.80467224121094	-0.133102715015411	0.0280332695692778	-0.0309685412794352
-6.06892538070679	-7.11580419540405	-7.79453325271606	-0.133189246058464	0.0281058885157108	-0.0310306064784527
-6.07073926925659	-7.11873483657837	-7.80515336990356	-0.133107259869576	0.0282263495028019	-0.0309922900050879
-6.06800508499146	-7.12150430679321	-7.79243326187134	-0.133166655898094	0.0282571390271187	-0.0309694018214941
-6.07106256484985	-7.1215353012085	-7.79778909683228	-0.133099868893623	0.0284536890685558	-0.030991530045867
-6.07080411911011	-7.12199831008911	-7.80283784866333	-0.133132964372635	0.0284956153482199	-0.0309558343142271
-6.06913614273071	-7.12122392654419	-7.79863500595093	-0.133163213729858	0.0284633208066225	-0.0310027673840523
-6.07043647766113	-7.12363004684448	-7.79370403289795	-0.133181318640709	0.0287077203392982	-0.0310913827270269
-6.0709547996521	-7.12784051895142	-7.79060077667236	-0.133211061358452	0.0288082212209702	-0.0311050955206156
-6.06562471389771	-7.12711095809937	-7.78629112243652	-0.13326495885849	0.0287667121738195	-0.0312127377837896
-6.07105731964111	-7.12646770477295	-7.78461217880249	-0.133237913250923	0.0288943946361542	-0.0311188194900751
-6.07338237762451	-7.12894868850708	-7.78861665725708	-0.133291348814964	0.0290210321545601	-0.0311870686709881
-6.07178020477295	-7.12376737594604	-7.78498077392578	-0.133297964930534	0.0290160458534956	-0.0312714129686356
-6.07565069198608	-7.12800884246826	-7.78718233108521	-0.133305281400681	0.0291754882782698	-0.0312802419066429
-6.07277297973633	-7.1222357749939	-7.77854108810425	-0.133446365594864	0.0291439481079578	-0.0313647910952568
-6.07014417648315	-7.12309169769287	-7.77586126327515	-0.133392989635468	0.0293212868273258	-0.0314170643687248
-6.07701921463013	-7.12231111526489	-7.77906560897827	-0.1334068775177	0.0292714256793261	-0.0314800962805748
-6.07115030288696	-7.1225790977478	-7.77154684066772	-0.133533492684364	0.0293068047612906	-0.0314868614077568
-6.07335758209229	-7.12488269805908	-7.78031349182129	-0.133512228727341	0.029382610693574	-0.0315359979867935
-6.07077789306641	-7.1210241317749	-7.77759456634521	-0.133567973971367	0.0292982533574104	-0.0315294601023197
-6.06630563735962	-7.12170839309692	-7.78266763687134	-0.133546650409698	0.0292937215417624	-0.0315954945981503
-6.07255554199219	-7.11971187591553	-7.77903842926025	-0.133537068963051	0.0293892417103052	-0.0316502079367638
-6.0650954246521	-7.11778926849365	-7.77579498291016	-0.133599951863289	0.0292966272681952	-0.031713642179966
-6.06685733795166	-7.12173652648926	-7.77705717086792	-0.133535966277122	0.0293670203536749	-0.0317379087209702
-6.06590890884399	-7.11879920959473	-7.77451515197754	-0.133669644594193	0.029296513646841	-0.031787496060133
-6.06377601623535	-7.12012720108032	-7.78374433517456	-0.133626192808151	0.0293443836271763	-0.031783752143383
-6.06607532501221	-7.12062311172485	-7.78140258789063	-0.133676797151566	0.0292984265834093	-0.0318532548844814
-6.06137609481812	-7.11563014984131	-7.77666902542114	-0.133722543716431	0.0293222889304161	-0.0319150723516941
-6.06446170806885	-7.11739635467529	-7.78355979919434	-0.133700862526894	0.0293450877070427	-0.0319981761276722
-6.0613169670105	-7.11860227584839	-7.77500820159912	-0.133766531944275	0.0292671080678701	-0.0320189148187637
-6.05560493469238	-7.11731815338135	-7.77792024612427	-0.133839264512062	0.0293169133365154	-0.0320991575717926
-6.06017446517944	-7.11741733551025	-7.78231048583984	-0.133834332227707	0.0293176230043173	-0.0320649147033691
-6.0519118309021	-7.11681747436523	-7.78293895721436	-0.133969932794571	0.0292991679161787	-0.0322167985141277
-6.05303859710693	-7.11328554153442	-7.78928899765015	-0.133874356746674	0.0293572079390287	-0.0322384536266327
-6.05418586730957	-7.11028051376343	-7.78863286972046	-0.134111016988754	0.0293212383985519	-0.0323549173772335
-6.05013275146484	-7.10908031463623	-7.79281949996948	-0.134073913097382	0.0294516701251268	-0.032383069396019
-6.04667234420776	-7.11225414276123	-7.79318284988403	-0.134114116430283	0.0293242484331131	-0.0325179658830166
-6.04305791854858	-7.10587501525879	-7.79101133346558	-0.134187117218971	0.0291989166289568	-0.0325648188591003
-6.04379606246948	-7.10574769973755	-7.80043840408325	-0.13423627614975	0.0293462686240673	-0.0326372683048248
-6.04227447509766	-7.10271883010864	-7.79778480529785	-0.134272024035454	0.0292559135705233	-0.0326914042234421
-6.03549385070801	-7.09787178039551	-7.79952144622803	-0.134337559342384	0.0292368438094854	-0.0327804051339626
-6.03891229629517	-7.09575748443604	-7.80727005004883	-0.134300291538239	0.0292659513652325	-0.0328046903014183
-6.03617668151855	-7.0941948890686	-7.80910587310791	-0.134433969855309	0.0292377807199955	-0.0329385697841644
-6.0305323600769	-7.08828449249268	-7.80248165130615	-0.134535759687424	0.029184078797698	-0.033032663166523
-6.02797842025757	-7.08686685562134	-7.80774545669556	-0.134493708610535	0.0293036289513111	-0.0330760702490807
-6.02466011047363	-7.08852005004883	-7.81018733978271	-0.134574547410011	0.029234517365694	-0.0331781320273876
-6.02065563201904	-7.08021831512451	-7.80356979370117	-0.134614020586014	0.0292521044611931	-0.0332297049462795
-6.02032232284546	-7.07914209365845	-7.8053731918335	-0.134642735123634	0.0293036550283432	-0.0333112627267838
-6.02015161514282	-7.0805983543396	-7.80607557296753	-0.134676620364189	0.0294060800224543	-0.0334170535206795
-6.01138687133789	-7.07492351531982	-7.81158876419067	-0.134795948863029	0.0293730366975069	-0.0334480106830597
-6.0163106918335	-7.07463264465332	-7.81468200683594	-0.134673953056335	0.0294407736510038	-0.0335018672049046
-6.00571298599243	-7.07420778274536	-7.81059074401855	-0.134836450219154	0.0294791609048843	-0.0336465761065483
-5.99945402145386	-7.06844711303711	-7.81287860870361	-0.13470746576786	0.0294657181948423	-0.0336945243179798
-5.99922895431519	-7.07450103759766	-7.81305408477783	-0.134806036949158	0.0295356865972281	-0.0338242873549461
-5.99530029296875	-7.06798791885376	-7.81257724761963	-0.134906500577927	0.029483987018466	-0.0338824018836021
-5.99469089508057	-7.06860446929932	-7.81993341445923	-0.134807288646698	0.0295961946249008	-0.033897589892149
-5.99304914474487	-7.06519603729248	-7.82460832595825	-0.134862974286079	0.0295554734766483	-0.0340096428990364
-5.98740577697754	-7.06171035766602	-7.8258752822876	-0.134841039776802	0.0296022761613131	-0.0340466313064098
-5.9878249168396	-7.06217765808105	-7.8372654914856	-0.134752541780472	0.0295722670853138	-0.0342045426368713
-5.98716259002686	-7.05967140197754	-7.83193826675415	-0.134804174304008	0.0295337717980146	-0.0343791879713535
-5.98127555847168	-7.05558967590332	-7.8334174156189	-0.134852036833763	0.0295214410871267	-0.0344437696039677
-5.98536396026611	-7.05897092819214	-7.84411334991455	-0.134732320904732	0.0295162387192249	-0.0346231870353222
-5.98326873779297	-7.05820512771606	-7.83979749679565	-0.134778663516045	0.02948216535151	-0.0347577221691608
-5.98707246780396	-7.05381393432617	-7.84014463424683	-0.134811744093895	0.0295015331357718	-0.0348694771528244
-5.98501682281494	-7.05397081375122	-7.84161424636841	-0.134823605418205	0.0295034665614367	-0.0350051634013653
-5.98979139328003	-7.05266141891479	-7.84630870819092	-0.13484288752079	0.0294915642589331	-0.0352123603224754
-5.99138593673706	-7.0548849105835	-7.84870338439941	-0.134909570217133	0.0294446665793657	-0.0353322476148605
-5.99034023284912	-7.05343723297119	-7.8517370223999	-0.134906530380249	0.0294759254902601	-0.0355040393769741
-6.00292873382568	-7.052170753479	-7.85077619552612	-0.134815558791161	0.0294840577989817	-0.0356515608727932
-6.00313138961792	-7.05354690551758	-7.85132360458374	-0.135007753968239	0.0295033138245344	-0.0359027571976185
-6.00138664245605	-7.05200481414795	-7.85253095626831	-0.134964033961296	0.029398562386632	-0.0360967479646206
-6.00935745239258	-7.05623054504395	-7.85381412506104	-0.134979069232941	0.0294832289218903	-0.0362665355205536
-6.01307201385498	-7.05904006958008	-7.85595989227295	-0.135027170181274	0.0293705146759748	-0.0365402773022652
-6.01693964004517	-7.0565767288208	-7.85679769515991	-0.135016113519669	0.029384708032012	-0.0366976521909237
-6.02580547332764	-7.06047010421753	-7.86450529098511	-0.135095834732056	0.0294234771281481	-0.0369159914553165
-6.0293869972229	-7.06018400192261	-7.86336708068848	-0.135099485516548	0.0293893422931433	-0.0370649285614491
-6.03371572494507	-7.05946683883667	-7.87557077407837	-0.135143026709557	0.0293040201067925	-0.037297036498785
-6.0450325012207	-7.0598406791687	-7.87299489974976	-0.135056436061859	0.0293484292924404	-0.0375386998057365
-6.0457444190979	-7.06284952163696	-7.86963415145874	-0.135247677564621	0.0293133091181517	-0.0377644263207912
-6.04793453216553	-7.06164693832397	-7.87354135513306	-0.135234951972961	0.0292665734887123	-0.037971917539835
-6.05899524688721	-7.06903266906738	-7.86978101730347	-0.135299190878868	0.0293157137930393	-0.0381506532430649
-6.06195735931396	-7.06982231140137	-7.86756038665771	-0.135388612747192	0.0292722415179014	-0.038356002420187
-6.06850051879883	-7.06842613220215	-7.87107467651367	-0.135422423481941	0.0293742194771767	-0.0385181047022343
-6.07378721237183	-7.06817579269409	-7.87430429458618	-0.135453924536705	0.0293818637728691	-0.0387821160256863
-6.07872867584229	-7.06973552703857	-7.86853408813477	-0.135573491454124	0.0293007548898458	-0.0389349870383739
-6.08118629455566	-7.07091093063354	-7.86578989028931	-0.135690048336983	0.0293532516807318	-0.0390953570604324
-6.088791847229	-7.07407140731812	-7.86194372177124	-0.135684221982956	0.029451260343194	-0.0392383523285389
-6.09499502182007	-7.07331132888794	-7.86807441711426	-0.135690987110138	0.0295189619064331	-0.0394224673509598
-6.09428119659424	-7.06893396377563	-7.86015033721924	-0.135848000645638	0.0294201206415892	-0.0396098345518112
-6.0993504524231	-7.07086992263794	-7.86272954940796	-0.13585202395916	0.0295724887400866	-0.0397279821336269
-6.09847068786621	-7.07456016540527	-7.86091995239258	-0.135849297046661	0.0295960381627083	-0.039864107966423
-6.10750246047974	-7.07399606704712	-7.86317539215088	-0.135787785053253	0.0295639242976904	-0.0400020591914654
-6.10499095916748	-7.07760858535767	-7.85953617095947	-0.135882839560509	0.0296057276427746	-0.0400935187935829
-6.11089706420898	-7.07473850250244	-7.86645126342773	-0.135935232043266	0.0296098813414574	-0.0402101650834084
-6.11398077011108	-7.07747459411621	-7.86647510528564	-0.135931968688965	0.0297194272279739	-0.0403153747320175
-6.11467313766479	-7.07880973815918	-7.86846876144409	-0.136019080877304	0.029712850227952	-0.0404550358653069
-6.1180682182312	-7.07605075836182	-7.86655902862549	-0.135924533009529	0.0297765117138624	-0.0405817478895187
-6.12332963943481	-7.07978582382202	-7.86901140213013	-0.135980188846588	0.0298693720251322	-0.0406524203717709
-6.12296676635742	-7.08033227920532	-7.86423397064209	-0.136024102568626	0.0298743862658739	-0.0408008396625519
-6.12302732467651	-7.07915925979614	-7.8596043586731	-0.136049449443817	0.0299644824117422	-0.0408768206834793
-6.12433528900146	-7.08216857910156	-7.8583812713623	-0.136061161756516	0.0301054324954748	-0.0410111173987389
-6.12982273101807	-7.08126735687256	-7.85633563995361	-0.136063888669014	0.0301260575652123	-0.0411391891539097
-6.12736368179321	-7.0828595161438	-7.84862422943115	-0.136230781674385	0.0302131380885839	-0.0412536598742008
-6.12575435638428	-7.08190441131592	-7.85300827026367	-0.136196449398994	0.0302722230553627	-0.0412908345460892
-6.13113451004028	-7.08607959747314	-7.85235834121704	-0.136172652244568	0.0303889084607363	-0.0414034649729729
-6.12796068191528	-7.08566617965698	-7.84185266494751	-0.136305749416351	0.0303073544055223	-0.0414242967963219
-6.12835454940796	-7.08216238021851	-7.84555292129517	-0.136327087879181	0.0304161012172699	-0.0414606668055058
-6.13123321533203	-7.08283042907715	-7.83825969696045	-0.136388957500458	0.0305385384708643	-0.0415464900434017
-6.13278484344482	-7.0793285369873	-7.84080791473389	-0.136463686823845	0.0305444523692131	-0.0415519513189793
-6.12573671340942	-7.0814790725708	-7.83527421951294	-0.136552363634109	0.0305610299110413	-0.0415900051593781
-6.12654399871826	-7.07559156417847	-7.8425498008728	-0.136493608355522	0.0306732151657343	-0.0416635237634182
-6.12814092636108	-7.07547950744629	-7.83589124679565	-0.136538669466972	0.0307157766073942	-0.0416969619691372
-6.12121438980103	-7.07037162780762	-7.83134794235229	-0.136666491627693	0.03065425157547	-0.0417575389146805
-6.12320613861084	-7.06992959976196	-7.81923341751099	-0.136660605669022	0.0307586174458265	-0.0416779853403568
-6.12146949768066	-7.07138347625732	-7.82331514358521	-0.136742681264877	0.0307323392480612	-0.0417450256645679
-6.12017011642456	-7.06426095962524	-7.82366371154785	-0.136771202087402	0.0306878220289946	-0.041750680655241
-6.11773633956909	-7.06307077407837	-7.82351541519165	-0.136915877461433	0.030809011310339	-0.0417055822908878
-6.11793327331543	-7.06255388259888	-7.82655811309814	-0.136894956231117	0.0308372154831886	-0.0417278110980988
-6.11700010299683	-7.05976486206055	-7.82422351837158	-0.136974558234215	0.0308007579296827	-0.0417429693043232
-6.11282873153687	-7.05787372589111	-7.81719064712524	-0.137052044272423	0.0308412369340658	-0.0417515635490417
-6.11531639099121	-7.05747270584106	-7.81904172897339	-0.13705475628376	0.0308666508644819	-0.0417196899652481
-6.11920213699341	-7.0554141998291	-7.82068777084351	-0.137108385562897	0.0308245718479156	-0.0417113788425922
-6.11161184310913	-7.05215358734131	-7.81608533859253	-0.13720078766346	0.0307955238968134	-0.0417242385447025
-6.11247396469116	-7.04915475845337	-7.81780910491943	-0.137252077460289	0.0309025347232819	-0.0417523793876171
-6.11501216888428	-7.05112314224243	-7.81632089614868	-0.137225106358528	0.0308702550828457	-0.0417921617627144
-6.11490106582642	-7.05079746246338	-7.81361389160156	-0.13732048869133	0.0308520756661892	-0.0417379625141621
-6.11341571807861	-7.0517201423645	-7.81816530227661	-0.137338444590569	0.0308224037289619	-0.0417892895638943
-6.11630725860596	-7.04832887649536	-7.81344509124756	-0.137290567159653	0.0307884104549885	-0.0417252108454704
-6.1099419593811	-7.0511474609375	-7.81767463684082	-0.137415900826454	0.0308192167431116	-0.041745625436306
-6.1150221824646	-7.05058288574219	-7.81744337081909	-0.13732136785984	0.0307647716253996	-0.0417063012719154
-6.11966705322266	-7.05035972595215	-7.81719207763672	-0.137361124157906	0.0307777002453804	-0.0417543761432171
-6.11808109283447	-7.05025196075439	-7.82018184661865	-0.137415289878845	0.0306727550923824	-0.0417528003454208
-6.11600303649902	-7.04848957061768	-7.82106828689575	-0.137376502156258	0.0307580642402172	-0.0417159199714661
-6.12143087387085	-7.04893827438354	-7.82301235198975	-0.137358024716377	0.0306937713176012	-0.0417746417224407
-6.12267446517944	-7.05190134048462	-7.81424951553345	-0.137449190020561	0.0306323207914829	-0.0417193025350571
-6.11984968185425	-7.05300951004028	-7.82054376602173	-0.137425422668457	0.0305386763066053	-0.041746012866497
-6.12547874450684	-7.05131244659424	-7.82434797286987	-0.137355163693428	0.030533654615283	-0.0416976734995842
-6.12560606002808	-7.0532341003418	-7.82551717758179	-0.137502416968346	0.0304593853652477	-0.0417254343628883
-6.12792491912842	-7.05371999740601	-7.826735496521	-0.137454390525818	0.0304098222404718	-0.0416647605597973
-6.13261461257935	-7.05501079559326	-7.8282322883606	-0.137404188513756	0.0303652603179216	-0.041693314909935
-6.13175773620605	-7.05273914337158	-7.82939338684082	-0.137428686022758	0.0303152594715357	-0.0417349934577942
-6.13383674621582	-7.05086851119995	-7.83161497116089	-0.137355163693428	0.0301517024636269	-0.041722409427166
-6.1372447013855	-7.05403661727905	-7.83306646347046	-0.137383580207825	0.0301637072116137	-0.0417889878153801
-6.14399576187134	-7.05760526657104	-7.82763671875	-0.137365356087685	0.0299939922988415	-0.0418118275702
-6.14057922363281	-7.05611944198608	-7.82984447479248	-0.137446239590645	0.029838802292943	-0.0418402925133705
-6.14605140686035	-7.05900526046753	-7.82305765151978	-0.137389406561852	0.0298812761902809	-0.0417863130569458
-6.15149974822998	-7.06331348419189	-7.83146810531616	-0.137440294027328	0.0298020597547293	-0.0418119989335537
-6.15180349349976	-7.05980062484741	-7.82410573959351	-0.137466102838516	0.0296556875109673	-0.0418627187609673
-6.15716314315796	-7.06330633163452	-7.82672786712646	-0.137403309345245	0.0296890363097191	-0.0418061837553978
-6.16236543655396	-7.06402492523193	-7.82880449295044	-0.137502402067184	0.0296296980232	-0.0418830998241901
-6.16254711151123	-7.06250047683716	-7.82713747024536	-0.137462362647057	0.0294980276376009	-0.0418522469699383
-6.1614294052124	-7.0638279914856	-7.8229513168335	-0.137443378567696	0.02951923571527	-0.0419227853417397
-6.17058706283569	-7.06439876556396	-7.82184553146362	-0.137417420744896	0.0294170100241899	-0.0419707782566547
-6.16793870925903	-7.06489992141724	-7.81818914413452	-0.137505993247032	0.0293029602617025	-0.0419768877327442
-6.16777420043945	-7.06573486328125	-7.81990194320679	-0.137488305568695	0.0291887558996677	-0.0419595874845982
-6.17366456985474	-7.07104110717773	-7.8232102394104	-0.137481018900871	0.0291674621403217	-0.0419986844062805
-6.17065143585205	-7.06755256652832	-7.82093048095703	-0.137547791004181	0.0290302764624357	-0.0420016273856163
-6.17375564575195	-7.06717872619629	-7.82624912261963	-0.137488722801208	0.0289883129298687	-0.0419595614075661
-6.17546892166138	-7.0705943107605	-7.83134317398071	-0.137459889054298	0.0288772936910391	-0.0419583655893803
-6.17446851730347	-7.06543397903442	-7.82936143875122	-0.13742484152317	0.0287109781056643	-0.0419527851045132
-6.17438316345215	-7.06785249710083	-7.83277988433838	-0.137410238385201	0.0286559406667948	-0.041963666677475
-6.17960453033447	-7.06888341903687	-7.83475017547607	-0.13732735812664	0.0285369642078877	-0.0419974215328693
-6.17410755157471	-7.06975603103638	-7.831871509552	-0.137377172708511	0.0284463092684746	-0.0420636609196663
-6.17642450332642	-7.06664991378784	-7.83559036254883	-0.137299701571465	0.0282827354967594	-0.0420327000319958
-6.17834377288818	-7.07302570343018	-7.83547067642212	-0.137281730771065	0.0282770767807961	-0.0420355647802353
-6.17653226852417	-7.0701470375061	-7.83519220352173	-0.137305215001106	0.0280667077749968	-0.0420782268047333
-6.17926788330078	-7.07181358337402	-7.84364175796509	-0.137294217944145	0.028055178001523	-0.0420367866754532
-6.1797137260437	-7.0724573135376	-7.8486499786377	-0.137248352169991	0.0279794260859489	-0.0420782938599586
-6.18066596984863	-7.07286596298218	-7.84678888320923	-0.137222081422806	0.0278634745627642	-0.0421112067997456
-6.17853212356567	-7.07390546798706	-7.8420033454895	-0.137347623705864	0.0278349574655294	-0.0421216450631619
-6.18228054046631	-7.07046175003052	-7.85198593139648	-0.137158736586571	0.027667386457324	-0.0422430261969566
-6.18727397918701	-7.07185173034668	-7.85211324691772	-0.137221977114677	0.0276324320584536	-0.0422871634364128
-6.18000078201294	-7.07227993011475	-7.85001420974731	-0.137342810630798	0.0275064446032047	-0.04230947047472
-6.18437767028809	-7.07248687744141	-7.85602140426636	-0.13714000582695	0.0273685492575169	-0.042385071516037
-6.18421077728271	-7.07267379760742	-7.84806108474731	-0.137232095003128	0.027271980419755	-0.042400773614645
-6.18613529205322	-7.07084941864014	-7.85148859024048	-0.137214154005051	0.0271719414740801	-0.0423724390566349
-6.18680047988892	-7.07199287414551	-7.85715579986572	-0.137171313166618	0.0271283350884914	-0.0424432940781116
-6.18929004669189	-7.07095813751221	-7.85379266738892	-0.137285754084587	0.0269209742546082	-0.0425532683730125
-6.18819427490234	-7.07137012481689	-7.86233329772949	-0.137305840849876	0.0268358401954174	-0.0425334796309471
-6.19395065307617	-7.06888866424561	-7.86850166320801	-0.137176424264908	0.0267376992851496	-0.0426012501120567
-6.19354391098022	-7.06754970550537	-7.85488891601563	-0.13727018237114	0.0266540236771107	-0.0426941514015198
-6.18985748291016	-7.06743001937866	-7.85842275619507	-0.137322559952736	0.0265376307070255	-0.0427591390907764
-6.1961989402771	-7.07041263580322	-7.86418628692627	-0.137265682220459	0.0264932438731194	-0.0428150370717049
-6.19489240646362	-7.06628370285034	-7.85698223114014	-0.137331321835518	0.0263533983379602	-0.04282271489501
-6.19555139541626	-7.06606817245483	-7.86415004730225	-0.137280970811844	0.0263135470449924	-0.0428730547428131
-6.19914484024048	-7.06626749038696	-7.86522579193115	-0.137338355183601	0.0262525733560324	-0.0429507233202457
-6.19831371307373	-7.06292629241943	-7.86340379714966	-0.137423500418663	0.026103001087904	-0.0430142357945442
-6.19624519348145	-7.06203508377075	-7.86100721359253	-0.137352973222733	0.0261092446744442	-0.0430669896304607
-6.20199203491211	-7.06152296066284	-7.86290168762207	-0.137353181838989	0.0260375440120697	-0.0430882647633553
-6.19766664505005	-7.05958032608032	-7.85213375091553	-0.137512534856796	0.0259256567806005	-0.0432210378348827
-6.19687509536743	-7.05608034133911	-7.84943819046021	-0.137429118156433	0.0258799847215414	-0.0431671999394894
-6.20404958724976	-7.05984592437744	-7.85313081741333	-0.137547343969345	0.0258652251213789	-0.0432513318955898
-6.19706344604492	-7.05248165130615	-7.84886932373047	-0.137600839138031	0.025701392441988	-0.0432694144546986
-6.20007419586182	-7.05443000793457	-7.84941387176514	-0.137605175375938	0.0258542131632566	-0.0432774014770985
-6.2033052444458	-7.05210638046265	-7.85322856903076	-0.137672796845436	0.0257859379053116	-0.0432866998016834
-6.20179510116577	-7.0467643737793	-7.8457350730896	-0.137662708759308	0.0257239323109388	-0.0433449000120163
-6.19977760314941	-7.0491738319397	-7.84283590316772	-0.137854397296906	0.0257648583501577	-0.0434017591178417
-6.20466613769531	-7.04738616943359	-7.84634208679199	-0.137775018811226	0.0257104784250259	-0.0434336885809898
-6.20482540130615	-7.04697227478027	-7.83752775192261	-0.137895628809929	0.0257690027356148	-0.0434870570898056
-6.19915866851807	-7.04399394989014	-7.83182525634766	-0.137939736247063	0.0257432162761688	-0.0434685833752155
-6.19981527328491	-7.04437732696533	-7.83471775054932	-0.137865737080574	0.0257633570581675	-0.0435218065977097
-6.20040369033813	-7.04745435714722	-7.83244562149048	-0.13791298866272	0.0258062183856964	-0.043504424393177
-6.19925022125244	-7.04523324966431	-7.82805061340332	-0.137925133109093	0.0256846658885479	-0.0435290075838566
-6.19966602325439	-7.04230451583862	-7.8254566192627	-0.137903600931168	0.025823200121522	-0.0434768609702587
-6.19946527481079	-7.04152393341064	-7.83065891265869	-0.137893557548523	0.0258319023996592	-0.0435115247964859
-6.20017385482788	-7.03911447525024	-7.83744812011719	-0.137885257601738	0.025802792981267	-0.04343007132411
-6.19606161117554	-7.03778696060181	-7.83027505874634	-0.137858986854553	0.0258322264999151	-0.0434330813586712
-6.20279741287231	-7.03979921340942	-7.83181285858154	-0.137775599956512	0.0259394440799952	-0.0433563739061356
-6.19622182846069	-7.0375657081604	-7.83248519897461	-0.137775629758835	0.0258710253983736	-0.0434363223612309
-6.19331932067871	-7.03437852859497	-7.82417583465576	-0.137743920087814	0.025859909132123	-0.0433643087744713
-6.19379806518555	-7.03875398635864	-7.83545112609863	-0.137630641460419	0.0259667206555605	-0.0433181151747704
-6.19418048858643	-7.04065322875977	-7.82904148101807	-0.137655019760132	0.0257859956473112	-0.0433456040918827
-6.19035911560059	-7.03612089157104	-7.82937431335449	-0.137562021613121	0.0258553326129913	-0.0432807579636574
-6.19489002227783	-7.0405535697937	-7.83877325057983	-0.137565672397614	0.0259137488901615	-0.0432220846414566
-6.18972206115723	-7.03909397125244	-7.83356761932373	-0.137498885393143	0.0258790403604507	-0.0432081446051598
-6.18851661682129	-7.0380392074585	-7.8352484703064	-0.137511819601059	0.0259011667221785	-0.0431665927171707
-6.19344902038574	-7.03934860229492	-7.83364963531494	-0.137397810816765	0.0259710587561131	-0.0430907197296619
-6.18938302993774	-7.03795385360718	-7.8362865447998	-0.137455776333809	0.0259125586599112	-0.0431142225861549
-6.1870903968811	-7.03626251220703	-7.82754039764404	-0.137404665350914	0.0259128678590059	-0.0430497378110886
-6.18957090377808	-7.03940200805664	-7.83267498016357	-0.13728703558445	0.0259969830513	-0.0430525951087475
-6.18783283233643	-7.04164886474609	-7.82243728637695	-0.137302756309509	0.0258871093392372	-0.0430863127112389
-6.19192218780518	-7.04086494445801	-7.8187370300293	-0.137198612093925	0.025902209803462	-0.043000765144825
-6.18855476379395	-7.04070854187012	-7.82856225967407	-0.137247949838638	0.0259197037667036	-0.0429839603602886
-6.19428253173828	-7.03917598724365	-7.82858037948608	-0.137093022465706	0.0258920677006245	-0.0429306216537952
-6.19546604156494	-7.0426983833313	-7.82632064819336	-0.137081369757652	0.0259370524436235	-0.0428957790136337
-6.19380712509155	-7.04031038284302	-7.82710838317871	-0.137053743004799	0.025889839977026	-0.0429342500865459
-6.19962167739868	-7.04217958450317	-7.8258581161499	-0.136969164013863	0.0259052142500877	-0.0428243912756443
-6.20396184921265	-7.04447412490845	-7.83088207244873	-0.136973589658737	0.0259198490530252	-0.0428211875259876
-6.20260238647461	-7.04324436187744	-7.83617639541626	-0.136847987771034	0.0258516557514668	-0.042820829898119
-6.20506048202515	-7.04427242279053	-7.82860422134399	-0.136809781193733	0.0258790757507086	-0.0427735634148121
-6.20840406417847	-7.04867744445801	-7.8344259262085	-0.136643096804619	0.0258621387183666	-0.0427915751934052
-6.21187210083008	-7.045569896698	-7.83041572570801	-0.136566653847694	0.0258716009557247	-0.0427786223590374
-6.20859956741333	-7.0515193939209	-7.82431983947754	-0.136597737669945	0.0258862506598234	-0.0427649989724159
-6.2121639251709	-7.05145359039307	-7.82887887954712	-0.136442244052887	0.0257884506136179	-0.0427356660366058
-6.22003698348999	-7.05833578109741	-7.82728052139282	-0.136372104287148	0.0258329957723618	-0.0426264107227325
-6.21855306625366	-7.06098031997681	-7.83116340637207	-0.136346697807312	0.0257139671593905	-0.0426385663449764
-6.21842670440674	-7.06011343002319	-7.83224725723267	-0.136286690831184	0.0256986431777477	-0.0425924733281136
-6.22384357452393	-7.06314706802368	-7.82974004745483	-0.136196851730347	0.0257317814975977	-0.0425152070820332
-6.22396659851074	-7.06477069854736	-7.83228635787964	-0.1361193805933	0.0256687290966511	-0.0424606204032898
-6.2249002456665	-7.06619215011597	-7.83230590820313	-0.136017233133316	0.0257237553596497	-0.0424448288977146
-6.23349618911743	-7.06998729705811	-7.82921743392944	-0.135847747325897	0.0257253646850586	-0.0424031242728233
-6.23099517822266	-7.06913948059082	-7.83017873764038	-0.135965898633003	0.025721987709403	-0.0423565022647381
-6.22686338424683	-7.07085943222046	-7.82645845413208	-0.135830521583557	0.0256842896342278	-0.042341660708189
-6.23434925079346	-7.07702493667603	-7.82620906829834	-0.135720372200012	0.0257567428052425	-0.0422470420598984
-6.23538398742676	-7.07970094680786	-7.82527256011963	-0.135745763778687	0.0256450343877077	-0.0422327108681202
-6.23459911346436	-7.07902240753174	-7.82732105255127	-0.135699316859245	0.0256970804184675	-0.042117815464735
-6.23853063583374	-7.08299350738525	-7.83564519882202	-0.135725319385529	0.0257769767194986	-0.0420609302818775
-6.23953247070313	-7.08541774749756	-7.82809448242188	-0.135676249861717	0.0256913360208273	-0.0420097261667252
-6.23695135116577	-7.08256101608276	-7.8261570930481	-0.135674431920052	0.0257925689220428	-0.0419444516301155
-6.24502754211426	-7.08608198165894	-7.82866811752319	-0.135607540607452	0.0258892271667719	-0.0418362691998482
-6.24563217163086	-7.08648204803467	-7.82240772247314	-0.135682836174965	0.0258871037513018	-0.0418551675975323
-6.24335908889771	-7.08475017547607	-7.8189640045166	-0.135662540793419	0.0259755961596966	-0.0417873449623585
-6.24197673797607	-7.08873558044434	-7.81375312805176	-0.135508120059967	0.0260693952441216	-0.0416761003434658
-6.24160146713257	-7.09152698516846	-7.81458234786987	-0.135675147175789	0.0260062236338854	-0.0416239611804485
-6.23754978179932	-7.08786630630493	-7.80838775634766	-0.135647371411324	0.0260136779397726	-0.0415181182324886
-6.23838233947754	-7.08824110031128	-7.81461572647095	-0.135594144463539	0.0261660050600767	-0.0413664281368256
-6.23745775222778	-7.09041166305542	-7.81254816055298	-0.135575592517853	0.0262034330517054	-0.0412663631141186
-6.23267078399658	-7.08764171600342	-7.81392574310303	-0.135659381747246	0.0262050349265337	-0.0411362536251545
-6.23156690597534	-7.08818578720093	-7.8078031539917	-0.135552689433098	0.0262890048325062	-0.0409649834036827
-6.23144960403442	-7.08681392669678	-7.8109884262085	-0.13551452755928	0.0263199135661125	-0.0409040972590446
-6.22654104232788	-7.08313322067261	-7.81361055374146	-0.135580524802208	0.0262902118265629	-0.0407121442258358
-6.22121477127075	-7.08133220672607	-7.81855392456055	-0.135548979043961	0.0263926703482866	-0.04063905403018
-6.21650457382202	-7.08417510986328	-7.81457090377808	-0.135566547513008	0.0264509245753288	-0.0405420772731304
-6.21366310119629	-7.08012914657593	-7.81082439422607	-0.135495960712433	0.0263609830290079	-0.0404764711856842
-6.20735216140747	-7.08095550537109	-7.81334161758423	-0.135572880506516	0.0264642834663391	-0.0402749590575695
-6.2058310508728	-7.07943725585938	-7.82214641571045	-0.135464325547218	0.0265084747225046	-0.0401954725384712
-6.20084857940674	-7.07943868637085	-7.81343650817871	-0.135572999715805	0.0265276059508324	-0.0400961712002754
-6.19544696807861	-7.07695770263672	-7.81847858428955	-0.135570123791695	0.0265572089701891	-0.0399303026497364
-6.19496536254883	-7.07869005203247	-7.82358169555664	-0.13547046482563	0.0266781486570835	-0.039873618632555
-6.18689870834351	-7.07230186462402	-7.81865453720093	-0.135581567883492	0.026624908670783	-0.0397578813135624
-6.18020391464233	-7.07148885726929	-7.81587409973145	-0.135498091578484	0.0267551671713591	-0.0396348796784878
-6.17853212356567	-7.07463598251343	-7.82774591445923	-0.135500237345695	0.0267590787261724	-0.039575420320034
-6.17063617706299	-7.06795072555542	-7.82234048843384	-0.135451272130013	0.0267127063125372	-0.0394804328680038
-6.16702699661255	-7.0694055557251	-7.82366847991943	-0.135510623455048	0.0269176866859198	-0.0393950119614601
-6.1635947227478	-7.0699987411499	-7.82667827606201	-0.135578036308289	0.0268658772110939	-0.0392453745007515
-6.15430545806885	-7.06764078140259	-7.81746673583984	-0.135667115449905	0.0269169993698597	-0.0391689203679562
-6.15322589874268	-7.06448364257813	-7.82259464263916	-0.135506957769394	0.0270505677908659	-0.0390171445906162
-6.15132474899292	-7.06345653533936	-7.82798147201538	-0.135551109910011	0.0270546060055494	-0.0390430614352226
-6.1413140296936	-7.05960273742676	-7.81945514678955	-0.135662317276001	0.0270290821790695	-0.0389760173857212
-6.13766241073608	-7.05825090408325	-7.82667255401611	-0.135614603757858	0.0272318441420794	-0.0388680472970009
-6.13151788711548	-7.06108999252319	-7.82321071624756	-0.135623067617416	0.0271784029901028	-0.038806963711977
-6.12897300720215	-7.05554485321045	-7.82265043258667	-0.135590612888336	0.0271905139088631	-0.0387451648712158
-6.12299919128418	-7.05465269088745	-7.82275867462158	-0.135676860809326	0.0272628553211689	-0.0386517271399498
-6.12238931655884	-7.05405950546265	-7.8243145942688	-0.135609969496727	0.0272874664515257	-0.0386410914361477
-6.1192831993103	-7.05239248275757	-7.82146549224854	-0.135687455534935	0.0273005105555058	-0.0385846979916096
-6.11219024658203	-7.05243539810181	-7.82612991333008	-0.13574855029583	0.0273236986249685	-0.0385179072618485
-6.11081027984619	-7.05019521713257	-7.8242359161377	-0.135688424110413	0.0273986831307411	-0.0384667478501797
-6.11058664321899	-7.04848146438599	-7.82518720626831	-0.135742843151093	0.0274229869246483	-0.0383861288428307
-6.10507583618164	-7.04604625701904	-7.82472705841064	-0.135783910751343	0.0273549649864435	-0.0384537763893604
-6.10135459899902	-7.0423378944397	-7.82344484329224	-0.1357531696558	0.0274391528218985	-0.038353618234396
-6.1041088104248	-7.04435110092163	-7.82874584197998	-0.135785058140755	0.0275158230215311	-0.0384076535701752
-6.1030158996582	-7.04330730438232	-7.82384061813354	-0.135815873742104	0.0274303201586008	-0.0384011715650558
-6.0955057144165	-7.04120874404907	-7.82151699066162	-0.135871648788452	0.0274296831339598	-0.0383511185646057
-6.09181928634644	-7.03830242156982	-7.81830167770386	-0.135759979486465	0.0274229999631643	-0.0383579470217228
-6.09260749816895	-7.0420880317688	-7.81986284255981	-0.135823130607605	0.0274569597095251	-0.0383479557931423
-6.09149646759033	-7.04424858093262	-7.81977653503418	-0.135859251022339	0.0274101737886667	-0.0383151210844517
-6.09054851531982	-7.03923606872559	-7.82117652893066	-0.135807424783707	0.0273729916661978	-0.0382860712707043
-6.08823299407959	-7.03965711593628	-7.8206844329834	-0.135848015546799	0.0274795219302177	-0.0382588244974613
-6.09241819381714	-7.03725099563599	-7.81637191772461	-0.135881960391998	0.0274868290871382	-0.0382684357464314
-6.08369588851929	-7.03732013702393	-7.81747245788574	-0.13594351708889	0.027420025318861	-0.0382299572229385
-6.08205461502075	-7.03654813766479	-7.81649446487427	-0.135894671082497	0.027449119836092	-0.0382447317242622
-6.08748435974121	-7.04148387908936	-7.81393384933472	-0.135862037539482	0.0275926180183887	-0.0382081158459187
-6.0831503868103	-7.03867816925049	-7.81174993515015	-0.135949462652206	0.0275146253407002	-0.0383045487105846
-6.08063793182373	-7.03811168670654	-7.8138484954834	-0.136039987206459	0.027641711756587	-0.0383169129490852
-6.07803964614868	-7.04150772094727	-7.80917978286743	-0.136024579405785	0.0277676731348038	-0.0383738316595554
-6.07881259918213	-7.04068279266357	-7.80565357208252	-0.135961592197418	0.0277054458856583	-0.0384060926735401
-6.07760000228882	-7.04484081268311	-7.80155181884766	-0.136107578873634	0.027827724814415	-0.0383703857660294
-6.0751371383667	-7.04650068283081	-7.80223083496094	-0.136078178882599	0.0278283171355724	-0.038375549018383
-6.07868051528931	-7.04428291320801	-7.80123090744019	-0.136000528931618	0.0278343297541142	-0.0383870303630829
-6.07539939880371	-7.04567527770996	-7.80142450332642	-0.136114493012428	0.0279357060790062	-0.038447804749012
-6.07554388046265	-7.04341697692871	-7.79952096939087	-0.136157035827637	0.0279270634055138	-0.0384624153375626
-6.08075380325317	-7.04450798034668	-7.80249261856079	-0.136097729206085	0.0280609745532274	-0.0384946279227734
-6.07523775100708	-7.04405546188354	-7.80449295043945	-0.13616156578064	0.028004577383399	-0.0385232754051685
-6.06994342803955	-7.04079341888428	-7.79592275619507	-0.136104106903076	0.0280383676290512	-0.0385449342429638
-6.07380867004395	-7.04151821136475	-7.79580497741699	-0.13608917593956	0.0280857589095831	-0.0386709868907928
-6.07304811477661	-7.04353427886963	-7.79381418228149	-0.136115372180939	0.0280456561595201	-0.038651168346405
-6.06607580184937	-7.04185009002686	-7.80580139160156	-0.136118680238724	0.0280242785811424	-0.0387257635593414
-6.07219076156616	-7.04085111618042	-7.80231237411499	-0.136061564087868	0.0280444491654634	-0.0386894792318344
-6.06469774246216	-7.04147815704346	-7.80303335189819	-0.136151179671288	0.0280499439686537	-0.0387413911521435
-6.07187843322754	-7.04089832305908	-7.80887794494629	-0.135959327220917	0.0281436108052731	-0.0387493073940277
-6.0641450881958	-7.04188108444214	-7.80747270584106	-0.136117413640022	0.0280199740082026	-0.0388419851660728
-6.06656312942505	-7.03964996337891	-7.80465459823608	-0.135924786329269	0.0280790589749813	-0.0388551466166973
-6.06497955322266	-7.04338836669922	-7.80599737167358	-0.136004194617271	0.0280122738331556	-0.038981806486845
-6.06048440933228	-7.04321193695068	-7.81012964248657	-0.135986685752869	0.0279899556189775	-0.038967952132225
-6.06363296508789	-7.04300165176392	-7.81430292129517	-0.135893478989601	0.0280602965503931	-0.0390334315598011
-6.06326484680176	-7.0429253578186	-7.8083701133728	-0.135930135846138	0.0280335079878569	-0.0390947423875332
-6.05579328536987	-7.04373979568481	-7.81451225280762	-0.135905310511589	0.0281130038201809	-0.0391395576298237
-6.06212663650513	-7.04332780838013	-7.82046556472778	-0.13575091958046	0.0280760787427425	-0.0392325595021248
-6.05343389511108	-7.04462146759033	-7.81708955764771	-0.135915040969849	0.0280778296291828	-0.0393050909042358
-6.05154609680176	-7.04349517822266	-7.81858491897583	-0.135754317045212	0.0280678104609251	-0.0393253266811371
-6.05383396148682	-7.04721879959106	-7.82316446304321	-0.135714009404182	0.0281506031751633	-0.0394572727382183
-6.04994058609009	-7.04415464401245	-7.81768703460693	-0.13575379550457	0.0281118825078011	-0.0394608564674854
-6.04767751693726	-7.0413293838501	-7.82342004776001	-0.135654523968697	0.0281765908002853	-0.0394728109240532
-6.04780387878418	-7.04251718521118	-7.82220983505249	-0.135720133781433	0.0282236915081739	-0.039601244032383
-6.04389810562134	-7.04137086868286	-7.82031345367432	-0.135755568742752	0.0282597746700048	-0.0395948439836502
-6.03927659988403	-7.03988647460938	-7.82108449935913	-0.135775044560432	0.0283478032797575	-0.0396523103117943
-6.04161596298218	-7.03912401199341	-7.82250118255615	-0.135697573423386	0.0284101832658052	-0.0397289171814919
-6.03668785095215	-7.03756523132324	-7.81681299209595	-0.135835811495781	0.0284620989114046	-0.0398260578513145
-6.03156423568726	-7.03657150268555	-7.81487703323364	-0.135748043656349	0.0285098124295473	-0.0398645512759686
-6.03267955780029	-7.03744745254517	-7.81513071060181	-0.135726228356361	0.0286380928009748	-0.0399241298437119
-6.02794313430786	-7.03601217269897	-7.81200218200684	-0.135845646262169	0.0285764299333096	-0.0399888306856155
-6.02395915985107	-7.03129434585571	-7.81882572174072	-0.135843649506569	0.0286246836185455	-0.0400377921760082
-6.0221152305603	-7.02820158004761	-7.81951475143433	-0.135850191116333	0.0287867654114962	-0.040039774030447
-6.01985597610474	-7.02865409851074	-7.82151365280151	-0.135897353291512	0.0288468226790428	-0.0401194989681244
-6.01378154754639	-7.02443075180054	-7.81928968429565	-0.135959848761559	0.0288743618875742	-0.0401443392038345
-6.01133680343628	-7.02162551879883	-7.83000135421753	-0.135904088616371	0.0289658810943365	-0.04023402556777
-6.01566457748413	-7.02124118804932	-7.82992219924927	-0.135943457484245	0.0290540345013142	-0.0402541570365429
-6.00690793991089	-7.01630830764771	-7.83109474182129	-0.136028170585632	0.0290441047400236	-0.0403961800038815
-6.00566577911377	-7.01163673400879	-7.82716417312622	-0.135945945978165	0.0291309747844934	-0.0403806753456593
-6.00140142440796	-7.01357889175415	-7.82895660400391	-0.136008158326149	0.0291656851768494	-0.0404728762805462
-5.99959230422974	-7.006432056427	-7.83084154129028	-0.136031150817871	0.0291629359126091	-0.040505837649107
-5.99476099014282	-7.00799417495728	-7.83015918731689	-0.136152699589729	0.0292629785835743	-0.0405408032238483
-5.99062585830688	-7.00431060791016	-7.83158349990845	-0.136159330606461	0.0293020103126764	-0.0405653640627861
-5.992018699646	-7.00114250183105	-7.83249664306641	-0.136142134666443	0.0293860752135515	-0.0405826084315777
-5.98824071884155	-7.00155067443848	-7.82845020294189	-0.136269465088844	0.0294879823923111	-0.0406642146408558
-5.98459386825562	-6.99688529968262	-7.82558298110962	-0.136319428682327	0.0295237246900797	-0.0406982004642487
-5.98505592346191	-6.99596929550171	-7.82751035690308	-0.136297196149826	0.0296929012984037	-0.0407021380960941
-5.98206424713135	-6.99423027038574	-7.83033037185669	-0.136391073465347	0.0298323146998882	-0.0407610908150673
-5.97710132598877	-6.9924464225769	-7.82300281524658	-0.136429965496063	0.0298226345330477	-0.0408336669206619
-5.97354650497437	-6.99100685119629	-7.82040929794312	-0.136476874351501	0.0300074201077223	-0.0408129990100861
-5.97691106796265	-6.98779964447021	-7.82393598556519	-0.136351972818375	0.0299950335174799	-0.0409701801836491
-5.96786212921143	-6.98620510101318	-7.82334280014038	-0.136543527245522	0.0300621651113033	-0.0410276278853416
-5.96455574035645	-6.9829363822937	-7.81743192672729	-0.136552512645721	0.0301652085036039	-0.0410299636423588
-5.96377468109131	-6.98222494125366	-7.82742595672607	-0.136506929993629	0.0302039179950953	-0.0411073267459869
-5.95927810668945	-6.9810848236084	-7.82256460189819	-0.136588618159294	0.0302143134176731	-0.0411466173827648
-5.95885896682739	-6.97765684127808	-7.82140350341797	-0.136585772037506	0.0302269496023655	-0.0411913022398949
-5.95476007461548	-6.97460031509399	-7.82562446594238	-0.136592581868172	0.030232910066843	-0.0412331409752369
-5.95436811447144	-6.97588491439819	-7.83089780807495	-0.136670708656311	0.0303351171314716	-0.0412546768784523
-5.95304346084595	-6.97329950332642	-7.83035230636597	-0.136708691716194	0.0302497204393148	-0.0412947051227093
-5.95030403137207	-6.96906614303589	-7.82388925552368	-0.136782735586166	0.0303194858133793	-0.0414000861346722
-5.95355224609375	-6.97030019760132	-7.83458280563354	-0.136699721217155	0.0303692985326052	-0.0414016507565975
-5.9515438079834	-6.97019052505493	-7.83490419387817	-0.136774182319641	0.0303925722837448	-0.0415183566510677
-5.94992446899414	-6.96500301361084	-7.83377408981323	-0.136843785643578	0.0302800145000219	-0.0415809266269207
-5.95249557495117	-6.96323347091675	-7.83724021911621	-0.136888742446899	0.0303401239216328	-0.0416580587625504
-5.95334672927856	-6.96282434463501	-7.83530139923096	-0.136844962835312	0.0304109491407871	-0.0418020784854889
-5.95700693130493	-6.96588706970215	-7.83324384689331	-0.136967748403549	0.0304805766791105	-0.0418745689094067
-5.95492029190063	-6.96461009979248	-7.83607244491577	-0.137004390358925	0.0303311832249165	-0.0420451462268829
-5.95488452911377	-6.96296834945679	-7.83193969726563	-0.136956617236137	0.0303685776889324	-0.0421108938753605
-5.96334409713745	-6.96461534500122	-7.84144926071167	-0.136950999498367	0.0304207764565945	-0.0423080958425999
-5.96588563919067	-6.9660530090332	-7.84042119979858	-0.137000694870949	0.0303650740534067	-0.0424151979386806
-5.96811723709106	-6.96673250198364	-7.83721160888672	-0.137083262205124	0.0303574427962303	-0.0425052009522915
-5.96822023391724	-6.96415996551514	-7.8419976234436	-0.136996418237686	0.0303121451288462	-0.0426370017230511
-5.97389936447144	-6.96581745147705	-7.84756708145142	-0.137046962976456	0.0303924791514874	-0.0427754148840904
-5.97794389724731	-6.96791410446167	-7.8488450050354	-0.137099474668503	0.0303421821445227	-0.0428736656904221
-5.97646570205688	-6.9678258895874	-7.84122562408447	-0.137167006731033	0.0302815232425928	-0.0429596640169621
-5.98253631591797	-6.96911525726318	-7.84169626235962	-0.137123271822929	0.0303100124001503	-0.0430528931319714
-5.98966026306152	-6.97252368927002	-7.84253835678101	-0.1371059268713	0.0303361490368843	-0.0431605875492096
-5.98810243606567	-6.96819305419922	-7.84448671340942	-0.137184575200081	0.0303182452917099	-0.0433222316205502
-5.98989820480347	-6.96828889846802	-7.84307765960693	-0.1372250020504	0.0303500276058912	-0.0434468910098076
-5.99098014831543	-6.97264099121094	-7.84165620803833	-0.137206584215164	0.0303706470876932	-0.0435712300240994
-5.99830484390259	-6.97267150878906	-7.84004640579224	-0.137157931923866	0.030303118750453	-0.0436899773776531
-6.00094699859619	-6.97418117523193	-7.83546733856201	-0.137275531888008	0.0303407795727253	-0.0437574461102486
-6.00371313095093	-6.97320413589478	-7.84113025665283	-0.137323960661888	0.0302691627293825	-0.0438776612281799
-6.00876140594482	-6.97494459152222	-7.8340859413147	-0.137298747897148	0.030332101508975	-0.0439629927277565
-6.008131980896	-6.97548007965088	-7.83583688735962	-0.137397304177284	0.0303519982844591	-0.0440646708011627
-6.00877618789673	-6.97175741195679	-7.82783079147339	-0.13742883503437	0.0303117968142033	-0.0441339388489723
-6.01388454437256	-6.97627830505371	-7.82730531692505	-0.137409448623657	0.0304055847227573	-0.0441765375435352
-6.01589584350586	-6.97547388076782	-7.83051872253418	-0.137511149048805	0.0303820613771677	-0.0442575328052044
-6.01663875579834	-6.9729437828064	-7.82258081436157	-0.137573078274727	0.0303479228168726	-0.0442498438060284
-6.01328277587891	-6.97184610366821	-7.82567596435547	-0.137658402323723	0.030446007847786	-0.0443504452705383
-6.0193657875061	-6.97213125228882	-7.82896852493286	-0.137516990303993	0.0304348580539227	-0.0443885698914528
-6.01890707015991	-6.97162771224976	-7.82333087921143	-0.137624651193619	0.0304695330560207	-0.0443956516683102
-6.01427507400513	-6.97012805938721	-7.82798194885254	-0.137667030096054	0.0303701795637608	-0.0444637835025787
-6.01540279388428	-6.97060012817383	-7.8168797492981	-0.137574911117554	0.0304071307182312	-0.0444439947605133
-6.01616430282593	-6.97312068939209	-7.82291412353516	-0.137595489621162	0.0304764565080404	-0.044546902179718
-6.01529312133789	-6.97014188766479	-7.81805324554443	-0.137658223509789	0.0303509850054979	-0.0445679128170013
-6.0134105682373	-6.97074413299561	-7.81782913208008	-0.13767184317112	0.0303945112973452	-0.0445635095238686
-6.01415395736694	-6.97013711929321	-7.82471561431885	-0.137680411338806	0.0303848013281822	-0.0445991493761539
-6.01715755462646	-6.96974992752075	-7.82602787017822	-0.137640565633774	0.0304006114602089	-0.0446248836815357
-6.01422691345215	-6.97165250778198	-7.82271766662598	-0.137725874781609	0.0304591730237007	-0.0446060821413994
-6.01607418060303	-6.96848201751709	-7.82525825500488	-0.137614145874977	0.0305409580469131	-0.044666338711977
-6.01712369918823	-6.97271823883057	-7.82810401916504	-0.137718945741653	0.0305091738700867	-0.0446855500340462
-6.01564121246338	-6.96802806854248	-7.82333087921143	-0.137709394097328	0.0304879676550627	-0.0447116792201996
-6.01440143585205	-6.96771192550659	-7.82420587539673	-0.137705609202385	0.0305416733026505	-0.0447140745818615
-6.01677417755127	-6.96652841567993	-7.82302570343018	-0.13768382370472	0.0306002665311098	-0.0447993986308575
-6.02067089080811	-6.96748685836792	-7.81969022750854	-0.137760311365128	0.030572135001421	-0.044803261756897
-6.01200866699219	-6.9671893119812	-7.82172203063965	-0.137851402163506	0.0305711571127176	-0.0448513738811016
-6.02041578292847	-6.96462488174438	-7.8167200088501	-0.137772813439369	0.0306424908339977	-0.0447993688285351
-6.02228260040283	-6.96994352340698	-7.81992864608765	-0.137941598892212	0.0306601226329803	-0.0448412373661995
-6.01852750778198	-6.96507787704468	-7.81195592880249	-0.137996509671211	0.0306531023234129	-0.0448944419622421
-6.02124309539795	-6.96398115158081	-7.81278133392334	-0.137968450784683	0.030739663168788	-0.0448773317039013
-6.02079677581787	-6.9643702507019	-7.81409883499146	-0.137992769479752	0.030783886089921	-0.0449280180037022
-6.02257251739502	-6.96345615386963	-7.81264019012451	-0.138027310371399	0.0308164581656456	-0.0449949242174625
-6.02039480209351	-6.96184921264648	-7.80593633651733	-0.138178765773773	0.030877236276865	-0.0450042858719826
-6.02426862716675	-6.95854997634888	-7.80912113189697	-0.138073727488518	0.0308401938527822	-0.0450739227235317
-6.03158092498779	-6.96182155609131	-7.80558824539185	-0.138101413846016	0.0309091191738844	-0.0451417490839958
-6.02572393417358	-6.95853853225708	-7.8113317489624	-0.138184070587158	0.0308836903423071	-0.0452284105122089
-6.0227222442627	-6.95448875427246	-7.79956436157227	-0.138115063309669	0.0308882817625999	-0.0452625714242458
-6.03014993667603	-6.9614725112915	-7.80305862426758	-0.13810795545578	0.0309569071978331	-0.0453334376215935
-6.0295352935791	-6.96203422546387	-7.80533981323242	-0.13809560239315	0.0308246240019798	-0.0454205833375454
-6.03122997283936	-6.95809745788574	-7.80285739898682	-0.138055205345154	0.0308333933353424	-0.0454249866306782
-6.03599643707275	-6.96120166778564	-7.80990266799927	-0.138058215379715	0.0308384709060192	-0.0455123111605644
-6.04065418243408	-6.96230840682983	-7.81164264678955	-0.138013675808907	0.0308386161923409	-0.0455711707472801
-6.03999471664429	-6.96352624893188	-7.80326747894287	-0.138103634119034	0.0308620184659958	-0.0456208698451519
-6.04796266555786	-6.96356821060181	-7.80850219726563	-0.137994185090065	0.0308877024799585	-0.0457182414829731
-6.05248546600342	-6.96615219116211	-7.81179857254028	-0.137973323464394	0.0308636873960495	-0.0458561144769192
-6.05737924575806	-6.96531200408936	-7.8077335357666	-0.138033866882324	0.0308257751166821	-0.0459339953958988
-6.05998086929321	-6.96805477142334	-7.7992992401123	-0.13792996108532	0.0308791529387236	-0.0460369363427162
-6.06478691101074	-6.97201204299927	-7.80666732788086	-0.137903764843941	0.0307868551462889	-0.0461884997785091
-6.07475233078003	-6.97583103179932	-7.79646968841553	-0.137896314263344	0.0308143850415945	-0.0462376624345779
-6.07465648651123	-6.97597217559814	-7.80074024200439	-0.13786992430687	0.0307361893355846	-0.0463732443749905
-6.08173704147339	-6.97843170166016	-7.79885149002075	-0.137789085507393	0.0307207256555557	-0.0464588217437267
-6.08883571624756	-6.98417139053345	-7.80003118515015	-0.137808561325073	0.0307234786450863	-0.0465476512908936
-6.09088373184204	-6.98394536972046	-7.79549837112427	-0.137748867273331	0.0306707099080086	-0.0466577596962452
-6.10139942169189	-6.98382425308228	-7.79620885848999	-0.137627616524696	0.0306220874190331	-0.0467367172241211
-6.10829496383667	-6.99001884460449	-7.79733753204346	-0.13767696917057	0.0306194815784693	-0.0468092858791351
-6.11076641082764	-6.99114561080933	-7.7983775138855	-0.137591019272804	0.0305804815143347	-0.0469354800879955
-6.11511850357056	-6.99048805236816	-7.79822301864624	-0.13751545548439	0.0305733364075422	-0.0469687208533287
-6.12404251098633	-6.99573373794556	-7.79606437683105	-0.137442260980606	0.0304708685725927	-0.0470609627664089
-6.12450695037842	-6.99833011627197	-7.79855632781982	-0.137487590312958	0.0304368026554585	-0.0472388677299023
-6.12915182113647	-7.00059032440186	-7.78833484649658	-0.13735143840313	0.0303962510079145	-0.0472605749964714
-6.13740253448486	-7.00502920150757	-7.79997587203979	-0.137356698513031	0.0303889214992523	-0.0473165400326252
-6.13856554031372	-7.00633573532104	-7.79588031768799	-0.137336045503616	0.030275721102953	-0.047462921589613
-6.14353322982788	-7.00687026977539	-7.78556156158447	-0.137288153171539	0.030292147770524	-0.0474556274712086
-6.14883804321289	-7.01030826568604	-7.79240894317627	-0.137259259819984	0.0303011499345303	-0.0475450903177261
-6.15555000305176	-7.01027297973633	-7.79397392272949	-0.137210384011269	0.03025165759027	-0.0476315841078758
-6.15561532974243	-7.0135235786438	-7.78596305847168	-0.137243911623955	0.0303062479943037	-0.0476336516439915
-6.15576791763306	-7.01572513580322	-7.78805589675903	-0.137103363871574	0.030250109732151	-0.0476953946053982
-6.16430521011353	-7.01708841323853	-7.78847503662109	-0.137058019638062	0.0301887560635805	-0.0477616377174854
-6.16216707229614	-7.01810884475708	-7.78827619552612	-0.13713501393795	0.0301792677491903	-0.0478152856230736
-6.16397762298584	-7.01786470413208	-7.78611850738525	-0.137026235461235	0.0301103927195072	-0.0479038394987583
-6.16876268386841	-7.02063083648682	-7.78618335723877	-0.137003034353256	0.0302036125212908	-0.0478744395077229
-6.16967821121216	-7.02359390258789	-7.78491592407227	-0.136997476220131	0.0301605295389891	-0.0479290895164013
-6.17001485824585	-7.02060794830322	-7.77670955657959	-0.136889070272446	0.0300866607576609	-0.0479151234030724
-6.170738697052	-7.02424430847168	-7.77876853942871	-0.136887356638908	0.0301097650080919	-0.047912560403347
-6.17291688919067	-7.02326107025146	-7.78367900848389	-0.136837601661682	0.0300661828368902	-0.0478744730353355
-6.17671203613281	-7.02513074874878	-7.78046607971191	-0.136898070573807	0.0301301889121532	-0.0478199645876884
-6.1736536026001	-7.02419710159302	-7.77971506118774	-0.13687926530838	0.0301239993423224	-0.0478427521884441
-6.17657089233398	-7.02297592163086	-7.77966165542603	-0.136828362941742	0.030150905251503	-0.0477842390537262
-6.17875909805298	-7.02489233016968	-7.77742433547974	-0.136785849928856	0.0301751773804426	-0.0477306693792343
-6.17673492431641	-7.02296447753906	-7.7785701751709	-0.136742562055588	0.0301751177757978	-0.0477128475904465
-6.17593860626221	-7.0238242149353	-7.77653932571411	-0.136759907007217	0.0302345249801874	-0.0476522408425808
-6.17722654342651	-7.02596712112427	-7.77279996871948	-0.136780843138695	0.0303240828216076	-0.0476426891982555
-6.17925930023193	-7.02586317062378	-7.77473020553589	-0.13673061132431	0.0303450543433428	-0.0476354695856571
-6.17269086837769	-7.02489757537842	-7.7697582244873	-0.136835247278214	0.0303926225751638	-0.0475875847041607
-6.17046022415161	-7.02362537384033	-7.7664041519165	-0.136768311262131	0.0304064117372036	-0.0475565008819103
-6.1720290184021	-7.0276780128479	-7.76838874816895	-0.136682718992233	0.0304650738835335	-0.0474571697413921
-6.16815567016602	-7.03021240234375	-7.76334953308105	-0.13678976893425	0.0304701253771782	-0.0474292933940887
-6.16822814941406	-7.02409219741821	-7.75865936279297	-0.136771500110626	0.03051514364779	-0.0473520718514919
-6.16489505767822	-7.0243353843689	-7.75855207443237	-0.136780336499214	0.0305919386446476	-0.047250472009182
-6.15896081924438	-7.02384471893311	-7.75938653945923	-0.136764645576477	0.0306097082793713	-0.0471526049077511
-6.16010427474976	-7.02267551422119	-7.75728511810303	-0.136772826313972	0.0306969080120325	-0.0470270104706287
-6.15515279769897	-7.02282905578613	-7.7597975730896	-0.136846467852592	0.0307807605713606	-0.0469925291836262
-6.15047550201416	-7.02223300933838	-7.75491905212402	-0.136981204152107	0.0306880082935095	-0.0468746349215508
-6.14744710922241	-7.01794481277466	-7.75526666641235	-0.136938244104385	0.0308830868452787	-0.0467161312699318
-6.14469194412231	-7.01816320419312	-7.75616264343262	-0.136922776699066	0.030933016911149	-0.0467169247567654
-6.1441445350647	-7.01734161376953	-7.74966955184937	-0.136930227279663	0.0309102535247803	-0.04664246737957
-6.13527965545654	-7.01523876190186	-7.74867725372314	-0.13699859380722	0.0310018323361874	-0.0464653484523296
-6.13355016708374	-7.01220512390137	-7.75686979293823	-0.136979594826698	0.0310149900615215	-0.0464430116117001
-6.13514232635498	-7.00976181030273	-7.74792432785034	-0.137102797627449	0.0310578308999538	-0.0463790893554688
-6.12616109848022	-7.0089430809021	-7.74488735198975	-0.137172684073448	0.0311331134289503	-0.0462938845157623
-6.12315893173218	-7.00402784347534	-7.74479150772095	-0.137082427740097	0.0310960672795773	-0.0462179854512215
-6.12408542633057	-7.00805234909058	-7.7448296546936	-0.137092277407646	0.0312100499868393	-0.0461681336164474
-6.11779689788818	-7.00699949264526	-7.74545860290527	-0.137143477797508	0.0311557296663523	-0.0461011007428169
-6.11978387832642	-7.00271701812744	-7.74471378326416	-0.137173980474472	0.0312219224870205	-0.0460116527974606
-6.11786222457886	-7.00345039367676	-7.74671316146851	-0.137230649590492	0.0312850214540958	-0.0459371842443943
-6.11729717254639	-6.9994592666626	-7.74352550506592	-0.137147307395935	0.0312607027590275	-0.0458307564258575
-6.1134147644043	-6.99656867980957	-7.73792409896851	-0.137262120842934	0.0313601270318031	-0.0458097569644451
-6.11326122283936	-6.99933624267578	-7.7376971244812	-0.137252867221832	0.0314758978784084	-0.0456755235791206
-6.11335372924805	-6.99804925918579	-7.73618173599243	-0.137266531586647	0.0314164310693741	-0.0456460006535053
-6.10986042022705	-6.99489593505859	-7.72823524475098	-0.137360766530037	0.0314377509057522	-0.0456060953438282
-6.10811328887939	-6.9945502281189	-7.72629499435425	-0.13728728890419	0.0315938591957092	-0.0455431044101715
-6.10898971557617	-6.99610471725464	-7.72461843490601	-0.137249633669853	0.0315641611814499	-0.0455717667937279
-6.10990571975708	-6.99617528915405	-7.71111726760864	-0.137347415089607	0.0316496379673481	-0.0454741828143597
-6.10515642166138	-6.99643850326538	-7.71211671829224	-0.137415021657944	0.0316894948482513	-0.0454210638999939
-6.10606479644775	-6.99286651611328	-7.7114953994751	-0.137367650866508	0.0317310728132725	-0.0453719720244408
-6.10915946960449	-6.99956178665161	-7.71187496185303	-0.137421891093254	0.0318650044500828	-0.0453466922044754
-6.10492181777954	-6.99872398376465	-7.70357131958008	-0.137477293610573	0.0318469516932964	-0.0453565530478954
-6.10647010803223	-6.99665117263794	-7.70051956176758	-0.137444213032722	0.0319378934800625	-0.0452896319329739
-6.10696935653687	-7.00116014480591	-7.70034790039063	-0.137526094913483	0.0318958908319473	-0.0452715121209621
-6.10962581634521	-6.99513816833496	-7.70140027999878	-0.13757136464119	0.0319411717355251	-0.0452401377260685
-6.10562992095947	-6.99424600601196	-7.69162559509277	-0.1375542730093	0.0320653207600117	-0.045243751257658
-6.10777616500854	-6.99804306030273	-7.69493913650513	-0.137534126639366	0.0320651866495609	-0.0452188961207867
-6.10571002960205	-6.99595642089844	-7.69182634353638	-0.137578919529915	0.0320536270737648	-0.0452731922268867
-6.1021842956543	-6.99534749984741	-7.68700647354126	-0.137586146593094	0.0321208201348782	-0.0451492816209793
-6.10735034942627	-6.99697923660278	-7.68417835235596	-0.137547522783279	0.0321713723242283	-0.0451737456023693
-6.10441827774048	-6.99898958206177	-7.67983675003052	-0.137626379728317	0.0320973508059978	-0.0451625250279903
-6.10579061508179	-6.99506521224976	-7.68220520019531	-0.137582540512085	0.0320967473089695	-0.045104343444109
-6.1104097366333	-6.99555587768555	-7.68486166000366	-0.137620121240616	0.0321696028113365	-0.0450986884534359
-6.11089658737183	-6.99371337890625	-7.68299293518066	-0.137603387236595	0.032109297811985	-0.0451032966375351
-6.10630941390991	-6.99491024017334	-7.68272113800049	-0.137636512517929	0.0321646481752396	-0.0450545027852058
-6.10728025436401	-6.99384641647339	-7.68844652175903	-0.137492433190346	0.0320847071707249	-0.0450697839260101
-6.1113715171814	-6.99692106246948	-7.68401098251343	-0.137504428625107	0.0321171395480633	-0.0450472161173821
-6.10948276519775	-6.99286270141602	-7.67735290527344	-0.13765113055706	0.0321327485144138	-0.0450516641139984
-6.10591745376587	-6.99152421951294	-7.67965078353882	-0.137514218688011	0.032138928771019	-0.0450256690382957
-6.11246395111084	-6.99493980407715	-7.67822265625	-0.137490749359131	0.0322120487689972	-0.0450259707868099
-6.11289310455322	-6.99823093414307	-7.67600727081299	-0.137520298361778	0.0321488045156002	-0.0450274609029293
-6.11020231246948	-6.994460105896	-7.67423820495605	-0.137460812926292	0.0320851989090443	-0.0450192764401436
-6.11106967926025	-6.99986982345581	-7.67427110671997	-0.137488424777985	0.0322976820170879	-0.0450099781155586
-6.1102409362793	-6.99991226196289	-7.67808723449707	-0.137494370341301	0.0322417356073856	-0.0449697971343994
-6.10741472244263	-7.00118160247803	-7.67360496520996	-0.137469083070755	0.0322510562837124	-0.0449483506381512
-6.11347532272339	-6.99986028671265	-7.67445659637451	-0.137349426746368	0.0322972014546394	-0.0449189022183418
-6.11155462265015	-7.00329160690308	-7.68553113937378	-0.137372240424156	0.0323373153805733	-0.0449265316128731
-6.11033344268799	-6.99649381637573	-7.67638778686523	-0.137451440095901	0.0323083996772766	-0.0449132546782494
-6.10929203033447	-7.00082302093506	-7.67894554138184	-0.13728030025959	0.0323615111410618	-0.0448455177247524
-6.10894918441772	-7.00636005401611	-7.68572807312012	-0.137246310710907	0.0323394425213337	-0.0448410883545876
-6.10623931884766	-7.00114393234253	-7.68440628051758	-0.137190937995911	0.0322516933083534	-0.0448279343545437
-6.10133218765259	-7.00137376785278	-7.68576431274414	-0.137112393975258	0.0323213338851929	-0.0447921939194202
-6.10824823379517	-7.00318431854248	-7.6884331703186	-0.137091517448425	0.0323169305920601	-0.0447898581624031
-6.10416269302368	-7.00217962265015	-7.69146013259888	-0.137130320072174	0.0322914347052574	-0.0447791926562786
-6.1040735244751	-7.00566101074219	-7.68970489501953	-0.137042224407196	0.032276950776577	-0.0447293482720852
-6.1086573600769	-7.00360012054443	-7.70115852355957	-0.136925160884857	0.032275851815939	-0.0447617955505848
-6.10760116577148	-7.0036678314209	-7.702712059021	-0.13696251809597	0.0322212539613247	-0.0448129698634148
-6.10369968414307	-7.00079584121704	-7.70713376998901	-0.136900365352631	0.032298605889082	-0.0448111593723297
-6.10406160354614	-7.00580549240112	-7.71428298950195	-0.136805847287178	0.0322863273322582	-0.0448902063071728
-6.10517644882202	-7.00636625289917	-7.70503330230713	-0.136817008256912	0.0322111956775188	-0.0448680482804775
-6.10488748550415	-7.00733375549316	-7.71145009994507	-0.136798232793808	0.0322509668767452	-0.0448693931102753
-6.10511064529419	-7.00381898880005	-7.71621036529541	-0.136818110942841	0.0321992449462414	-0.0448721125721931
-6.1046142578125	-7.00523567199707	-7.70726823806763	-0.136756241321564	0.0322098322212696	-0.0448798276484013
-6.10176658630371	-7.00478839874268	-7.71665000915527	-0.136739432811737	0.0322381928563118	-0.0448089279234409
-6.10440158843994	-7.0050482749939	-7.71228504180908	-0.136627167463303	0.0322230868041515	-0.0448654368519783
-6.10563468933105	-7.00505781173706	-7.72015523910522	-0.136665850877762	0.0321880243718624	-0.0448633469641209
-6.10492086410522	-7.00448751449585	-7.72540664672852	-0.136586800217628	0.032176535576582	-0.0448849014937878
-6.0990309715271	-7.00108003616333	-7.72066640853882	-0.136528536677361	0.0322075001895428	-0.0448804795742035
-6.10082912445068	-7.0039701461792	-7.72149801254272	-0.136479899287224	0.0322561115026474	-0.0448955483734608
-6.10268545150757	-7.00050926208496	-7.72075223922729	-0.136457324028015	0.0322465263307095	-0.0449378862977028
-6.09832000732422	-7.00375461578369	-7.71842956542969	-0.136427879333496	0.032192662358284	-0.0449318662285805
-6.09646129608154	-7.00000238418579	-7.728675365448	-0.13637800514698	0.0322084650397301	-0.0449774861335754
-6.09689426422119	-7.00432920455933	-7.72657251358032	-0.136239841580391	0.0322086364030838	-0.0449780710041523
-6.09536600112915	-7.00539112091064	-7.72513437271118	-0.13624270260334	0.0320966430008411	-0.0450087338685989
-6.09503269195557	-7.00109100341797	-7.72142505645752	-0.13617916405201	0.0320150330662727	-0.0450033769011498
-6.09329128265381	-7.00313901901245	-7.72291326522827	-0.136151701211929	0.0320548936724663	-0.0449917279183865
-6.0950140953064	-7.00270462036133	-7.73478221893311	-0.136069566011429	0.0320867709815502	-0.0450339466333389
-6.09420871734619	-7.00405359268188	-7.72962856292725	-0.136025741696358	0.0321385711431503	-0.0450065061450005
-6.0893030166626	-7.00299692153931	-7.7335844039917	-0.136089250445366	0.0320906303822994	-0.0450571551918983
-6.0970287322998	-7.00301313400269	-7.74004077911377	-0.135890409350395	0.0320989415049553	-0.0450383387506008
-6.09468555450439	-7.0052809715271	-7.73879289627075	-0.135939940810204	0.031981322914362	-0.0450901836156845
-6.09025239944458	-7.00050783157349	-7.73249959945679	-0.135979324579239	0.0318788439035416	-0.0450856648385525
-6.08638334274292	-7.00251007080078	-7.74386978149414	-0.135918274521828	0.0318629145622253	-0.0450519397854805
-6.08857345581055	-7.00331115722656	-7.74329137802124	-0.135895788669586	0.0316340625286102	-0.0450885258615017
-6.08576822280884	-7.00381708145142	-7.73752355575562	-0.135956168174744	0.0315471813082695	-0.0449304431676865
-6.08459281921387	-7.0031042098999	-7.74595165252686	-0.135917887091637	0.031388558447361	-0.0449252389371395
-6.08935594558716	-7.00165271759033	-7.74632978439331	-0.135858327150345	0.0313492082059383	-0.0448715537786484
-6.0910325050354	-7.00299882888794	-7.74947881698608	-0.135944336652756	0.0313394293189049	-0.0449180603027344
-6.08980989456177	-6.99665212631226	-7.74592971801758	-0.135861665010452	0.0312875732779503	-0.0449921488761902
-6.09770727157593	-7.00027370452881	-7.74783420562744	-0.135878190398216	0.0312369856983423	-0.0451169013977051
-6.10045146942139	-6.99972057342529	-7.75225448608398	-0.135889694094658	0.0312004238367081	-0.0452553927898407
-6.10024929046631	-6.99863004684448	-7.75690126419067	-0.135847374796867	0.0311659146100283	-0.0453258082270622
-6.10668802261353	-7.00137281417847	-7.76154279708862	-0.135803088545799	0.0312137939035892	-0.0455309674143791
-6.11321592330933	-7.00506591796875	-7.76212644577026	-0.135777235031128	0.0311346165835857	-0.045579481869936
-6.10847759246826	-7.00339269638062	-7.76216888427734	-0.135819599032402	0.0310713890939951	-0.0457275994122028
-6.11616277694702	-7.0067834854126	-7.75818824768066	-0.135819718241692	0.0310883596539497	-0.0457599423825741
-6.11905908584595	-7.01244401931763	-7.76669073104858	-0.135764330625534	0.0311376135796309	-0.0457958318293095
-6.11797952651978	-7.00703191757202	-7.75997877120972	-0.135817438364029	0.0310573987662792	-0.0458393692970276
-6.11896228790283	-7.00951337814331	-7.75930023193359	-0.135797202587128	0.0310778394341469	-0.0458453334867954
-6.12091016769409	-7.01482248306274	-7.76852464675903	-0.135761737823486	0.0310847479850054	-0.0459369644522667
-6.12139511108398	-7.01232528686523	-7.76627683639526	-0.135725975036621	0.0309907048940659	-0.0459540151059628
-6.12208938598633	-7.0146279335022	-7.76920509338379	-0.135692670941353	0.031048160046339	-0.0459264107048512
-6.12421321868896	-7.01397514343262	-7.77823114395142	-0.135578513145447	0.0309790037572384	-0.0460555553436279
-6.12941026687622	-7.01477909088135	-7.7754282951355	-0.135593473911285	0.0310148354619741	-0.0461216270923615
-6.12385320663452	-7.0137243270874	-7.77710056304932	-0.135620966553688	0.0309756007045507	-0.0461981482803822
-6.12436199188232	-7.01447343826294	-7.78261089324951	-0.135478243231773	0.0309255514293909	-0.0462378300726414
-6.13095760345459	-7.01865196228027	-7.78294658660889	-0.135486409068108	0.0309481881558895	-0.0463051423430443
-6.12829065322876	-7.02006006240845	-7.79037094116211	-0.135439366102219	0.0307778790593147	-0.0463571138679981
-6.12804174423218	-7.01947259902954	-7.79102802276611	-0.135442391037941	0.0307765305042267	-0.0463609509170055
-6.13147783279419	-7.01973390579224	-7.79271173477173	-0.135412350296974	0.0308544728904963	-0.0463708154857159
-6.13244676589966	-7.02329444885254	-7.80025815963745	-0.135473251342773	0.0307995229959488	-0.0463418997824192
-6.13060331344604	-7.02327442169189	-7.79821157455444	-0.135508105158806	0.0308006554841995	-0.0464190691709518
-6.13343381881714	-7.02347612380981	-7.80951452255249	-0.135452136397362	0.0307504255324602	-0.0463784895837307
-6.13619899749756	-7.02470254898071	-7.8138165473938	-0.135467201471329	0.030756738036871	-0.0464555844664574
-6.13331413269043	-7.01837587356567	-7.80459451675415	-0.135452404618263	0.0307326465845108	-0.0464742593467236
-6.13563346862793	-7.02525568008423	-7.81141328811646	-0.135407343506813	0.0307867005467415	-0.0465513430535793
-6.13985347747803	-7.0273585319519	-7.81616973876953	-0.135395690798759	0.0307341068983078	-0.0466508455574512
-6.1408224105835	-7.0251784324646	-7.80630016326904	-0.135419726371765	0.0307057425379753	-0.0466218143701553
-6.14042806625366	-7.02525901794434	-7.8114161491394	-0.135396853089333	0.0308494661003351	-0.0466081760823727
-6.14516496658325	-7.02413368225098	-7.81510543823242	-0.135340362787247	0.0309023950248957	-0.0466553866863251
-6.13821077346802	-7.02379035949707	-7.81209897994995	-0.135436519980431	0.0309470500797033	-0.0466376394033432
-6.14152574539185	-7.02566528320313	-7.8120265007019	-0.135317400097847	0.0310369301587343	-0.0465737357735634
-6.14120006561279	-7.02635478973389	-7.81697273254395	-0.135294362902641	0.0310986544936895	-0.0465932823717594
-6.13623332977295	-7.02310419082642	-7.8113112449646	-0.135279104113579	0.0311222579330206	-0.0465785190463066
-6.12868547439575	-7.02553272247314	-7.81433868408203	-0.135259285569191	0.0311590190976858	-0.0465456619858742
-6.12873125076294	-7.02957391738892	-7.81405067443848	-0.135281845927238	0.0312079098075628	-0.0465671569108963
-6.12783336639404	-7.02597284317017	-7.8155722618103	-0.135223120450974	0.0312949493527412	-0.0464976578950882
-6.1188268661499	-7.02497386932373	-7.8132758140564	-0.135212048888206	0.0312739498913288	-0.0464191399514675
-6.12027263641357	-7.02211141586304	-7.82102012634277	-0.135098084807396	0.0313329771161079	-0.0463596731424332
-6.11471176147461	-7.02376461029053	-7.82175445556641	-0.135185852646828	0.0313862636685371	-0.0462911389768124
-6.10887289047241	-7.02255439758301	-7.82289457321167	-0.135166421532631	0.0313861407339573	-0.0462530516088009
-6.1068959236145	-7.02291870117188	-7.82453346252441	-0.135111510753632	0.0314916335046291	-0.0461558252573013
-6.10330104827881	-7.0197696685791	-7.83009004592896	-0.13511997461319	0.031521774828434	-0.0460768677294254
-6.10053968429565	-7.01554346084595	-7.82493734359741	-0.135104298591614	0.0316013470292091	-0.0459744222462177
-6.09301233291626	-7.01563215255737	-7.81980228424072	-0.135090425610542	0.0317155010998249	-0.0458992756903172
-6.08864593505859	-7.01364707946777	-7.82850885391235	-0.134989798069	0.0317131578922272	-0.0458726920187473
-6.08797645568848	-7.01496982574463	-7.82587480545044	-0.134961128234863	0.0318031385540962	-0.0458238944411278
-6.07733488082886	-7.01091718673706	-7.81990909576416	-0.135004296898842	0.031815055757761	-0.0457002557814121
-6.07444286346436	-7.01360702514648	-7.82615375518799	-0.134932532906532	0.0319131724536419	-0.0457034446299076
-6.07768630981445	-7.01130771636963	-7.81861400604248	-0.1348876953125	0.0319142006337643	-0.0456353016197681
-6.06831979751587	-7.01514434814453	-7.82648944854736	-0.134930714964867	0.0319078415632248	-0.0455820821225643
-6.06456756591797	-7.00879812240601	-7.8256893157959	-0.134958252310753	0.0318956598639488	-0.0455118492245674
-6.0621395111084	-7.01066541671753	-7.82991647720337	-0.134878739714622	0.0320549048483372	-0.0454393550753593
-6.05842733383179	-7.0102219581604	-7.83089160919189	-0.134910926222801	0.0320588797330856	-0.0453389696776867
-6.05303573608398	-7.00705718994141	-7.83003664016724	-0.134993508458138	0.0320693962275982	-0.0452942028641701
-6.05373811721802	-7.0068826675415	-7.83340787887573	-0.13489456474781	0.0321490988135338	-0.0452015176415443
-6.05140018463135	-7.00776720046997	-7.84118700027466	-0.134942457079887	0.0321526490151882	-0.0451124235987663
-6.04769420623779	-7.00237369537354	-7.83563995361328	-0.134997174143791	0.0322053618729115	-0.0450538620352745
-6.0417628288269	-6.99961757659912	-7.84089088439941	-0.134951233863831	0.0322391055524349	-0.0450150407850742
-6.033766746521	-7.00157880783081	-7.83902025222778	-0.134895086288452	0.032229095697403	-0.0449579320847988
-6.03755569458008	-7.0014123916626	-7.84239625930786	-0.134889394044876	0.0322386287152767	-0.0449577681720257
-6.0346474647522	-6.99932527542114	-7.84364223480225	-0.134896740317345	0.0322030521929264	-0.0448658168315887
-6.03123903274536	-6.99715995788574	-7.85612487792969	-0.134855210781097	0.0321664474904537	-0.0448225103318691
-6.03451538085938	-6.99808883666992	-7.85679340362549	-0.134867608547211	0.0322061032056808	-0.0447366051375866
-6.02718353271484	-6.99698972702026	-7.86088562011719	-0.134922727942467	0.032216839492321	-0.0447013601660728
-6.02526426315308	-6.99447059631348	-7.86167764663696	-0.134823694825172	0.0321306809782982	-0.0446839407086372
-6.02897119522095	-6.9964485168457	-7.86843013763428	-0.134799674153328	0.0322159752249718	-0.0446735247969627
-6.02825164794922	-6.99304914474487	-7.86913394927979	-0.134811118245125	0.0321186929941177	-0.0446613021194935
-6.02525281906128	-6.9913501739502	-7.86849069595337	-0.134812191128731	0.032139103859663	-0.0446066446602345
-6.02602767944336	-6.99675035476685	-7.87784910202026	-0.134780257940292	0.0321388877928257	-0.0446252524852753
-6.02879905700684	-6.99626970291138	-7.87187957763672	-0.134733214974403	0.0320663601160049	-0.0446236468851566
-6.02190017700195	-6.99926280975342	-7.87231492996216	-0.134841173887253	0.0320305116474628	-0.0446641631424427
-6.02757120132446	-6.9975004196167	-7.87294673919678	-0.134710147976875	0.0320971123874187	-0.0446140058338642
-6.03041172027588	-7.00279951095581	-7.88488674163818	-0.134713292121887	0.0320567153394222	-0.0446826107800007
-6.02931451797485	-7.00004768371582	-7.87676048278809	-0.13478085398674	0.0320087112486362	-0.0446746312081814
-6.03012037277222	-7.00274848937988	-7.88713407516479	-0.134755104780197	0.0320225358009338	-0.0446181781589985
-6.03294610977173	-7.00186252593994	-7.88573217391968	-0.134663373231888	0.0319698117673397	-0.0446417964994907
-6.03602600097656	-7.00227642059326	-7.88048696517944	-0.134679868817329	0.0320350751280785	-0.0446149557828903
-6.03551387786865	-7.00537300109863	-7.88619709014893	-0.134733334183693	0.0320019572973251	-0.0446310415863991
-6.03568553924561	-7.0037145614624	-7.89524364471436	-0.13454706966877	0.0319314114749432	-0.044691164046526
-6.0369815826416	-7.00564575195313	-7.88780784606934	-0.134667828679085	0.0320422574877739	-0.0447036363184452
-6.03174161911011	-7.00423288345337	-7.89060926437378	-0.134542778134346	0.0319307707250118	-0.0447097644209862
-6.03655958175659	-7.01179647445679	-7.89845943450928	-0.134533256292343	0.0320284254848957	-0.0446536391973495
-6.03526306152344	-7.01092863082886	-7.8881664276123	-0.134629875421524	0.0320072025060654	-0.0446723811328411
-6.03146553039551	-7.01183223724365	-7.892653465271	-0.134594649076462	0.0321523062884808	-0.044634684920311
-6.03450918197632	-7.01234102249146	-7.89020347595215	-0.134605944156647	0.0322623252868652	-0.0446223765611649
-6.0337610244751	-7.0126781463623	-7.88482904434204	-0.13461434841156	0.0322756841778755	-0.0446060076355934
-6.02792739868164	-7.01548290252686	-7.88535499572754	-0.134730190038681	0.0323395617306232	-0.0445766896009445
-6.03022241592407	-7.01024627685547	-7.88981771469116	-0.134634450078011	0.0324404463171959	-0.044624324887991
-6.03246068954468	-7.01438045501709	-7.88703298568726	-0.134675100445747	0.0325798913836479	-0.0445823296904564
-6.02574443817139	-7.01356744766235	-7.88010168075562	-0.134756803512573	0.0325890406966209	-0.0446569509804249
-6.02473878860474	-7.01197528839111	-7.87355041503906	-0.1348035633564	0.0326694995164871	-0.0445611737668514
-6.02005052566528	-7.01322937011719	-7.88380718231201	-0.134829223155975	0.0328784547746181	-0.0445648692548275
-6.01745843887329	-7.01212501525879	-7.87951898574829	-0.134863719344139	0.0328527726233006	-0.0445332862436771
-6.0162935256958	-7.00905466079712	-7.87108373641968	-0.13490903377533	0.0329738073050976	-0.0444530658423901
-6.00851583480835	-7.00894737243652	-7.87491273880005	-0.134997233748436	0.03299505636096	-0.0444118268787861
-6.0102162361145	-7.00539970397949	-7.86670875549316	-0.135002508759499	0.0331659838557243	-0.0443505123257637
-6.00118494033813	-7.00472784042358	-7.86370420455933	-0.135095238685608	0.0332877077162266	-0.0443152524530888
-5.9996976852417	-7.00289249420166	-7.86635112762451	-0.135183721780777	0.0333908796310425	-0.0442411936819553
-5.99927949905396	-7.00008249282837	-7.86047744750977	-0.135322317481041	0.0335487425327301	-0.0442377254366875
-5.99190473556519	-6.99542236328125	-7.8558521270752	-0.1353769749403	0.0336252115666866	-0.0442044958472252
-5.98285245895386	-6.98987483978271	-7.85126829147339	-0.135406613349915	0.0337594524025917	-0.0441650971770287
-5.97731781005859	-6.99054574966431	-7.85122871398926	-0.135490119457245	0.0339022167026997	-0.0441596321761608
-5.97173547744751	-6.98771142959595	-7.84476470947266	-0.135611549019814	0.033947266638279	-0.0441113896667957
-5.96305274963379	-6.98384714126587	-7.84093952178955	-0.135787770152092	0.0340847782790661	-0.0441222377121449
-5.95764064788818	-6.97928953170776	-7.83736801147461	-0.135759949684143	0.034224946051836	-0.0440517030656338
-5.95495510101318	-6.97799301147461	-7.84135627746582	-0.135891377925873	0.0342535190284252	-0.044037751853466
-5.94255781173706	-6.97240018844604	-7.83324241638184	-0.136076807975769	0.0342704653739929	-0.0439644008874893
-5.93915891647339	-6.96878814697266	-7.83776569366455	-0.136053740978241	0.0344813317060471	-0.0439152047038078
-5.93537473678589	-6.96527624130249	-7.83726787567139	-0.136241063475609	0.0345467366278172	-0.0439064204692841
-5.925621509552	-6.95665121078491	-7.8341326713562	-0.136238738894463	0.0346077419817448	-0.0439144745469093
-5.91917133331299	-6.95315504074097	-7.83441162109375	-0.136321291327477	0.0347435995936394	-0.043922170996666
-5.91700887680054	-6.95193433761597	-7.82324171066284	-0.136431962251663	0.0347719639539719	-0.0439261198043823
-5.90574216842651	-6.94703054428101	-7.82851791381836	-0.136538609862328	0.0348047986626625	-0.0439229197800159
-5.90481948852539	-6.94407558441162	-7.82616806030273	-0.136477425694466	0.0349019877612591	-0.0438463985919952
-5.89727544784546	-6.9460506439209	-7.82566738128662	-0.136617138981819	0.0349650643765926	-0.0438376292586327
-5.89196157455444	-6.93691492080688	-7.82363748550415	-0.136719152331352	0.0349818468093872	-0.0438109189271927
-5.88929891586304	-6.93775415420532	-7.8332142829895	-0.136706992983818	0.0350927412509918	-0.0437595434486866
-5.88723230361938	-6.93388891220093	-7.83293390274048	-0.136687129735947	0.0351045206189156	-0.0437886826694012
-5.88229513168335	-6.92982149124146	-7.83151197433472	-0.136722326278687	0.0351473689079285	-0.0437667109072208
-5.87900686264038	-6.92731857299805	-7.83778238296509	-0.136744871735573	0.0352979935705662	-0.043786559253931
-5.87970733642578	-6.93000650405884	-7.83003091812134	-0.136746898293495	0.0352597534656525	-0.0437885001301765
-5.87040901184082	-6.92666435241699	-7.83174324035645	-0.136827424168587	0.0351955927908421	-0.0438556000590324
-5.87456703186035	-6.92705917358398	-7.83509349822998	-0.136745914816856	0.0353207848966122	-0.0438113808631897
-5.87296676635742	-6.93013191223145	-7.83524322509766	-0.136821612715721	0.0353320501744747	-0.0438390113413334
-5.86816024780273	-6.92519617080688	-7.83889532089233	-0.136805459856987	0.0352292060852051	-0.0438731238245964
-5.87367248535156	-6.92778253555298	-7.83876180648804	-0.136796846985817	0.0353803001344204	-0.0438797622919083
-5.86981630325317	-6.92730903625488	-7.84228229522705	-0.136859849095345	0.0353050716221333	-0.043940544128418
-5.87231159210205	-6.92501401901245	-7.83618497848511	-0.136761218309402	0.0353303477168083	-0.0439569465816021
-5.86865186691284	-6.9250955581665	-7.84084749221802	-0.136797398328781	0.0353032946586609	-0.0440741926431656
-5.87888193130493	-6.92609071731567	-7.84262847900391	-0.136642634868622	0.0352540239691734	-0.04414302110672
-5.87688064575195	-6.92456150054932	-7.84012317657471	-0.136775657534599	0.0351923666894436	-0.0442311093211174
-5.87766170501709	-6.92549467086792	-7.83747053146362	-0.136729329824448	0.0352060049772263	-0.0443266108632088
-5.88442087173462	-6.93194627761841	-7.84357404708862	-0.136669859290123	0.035176157951355	-0.044365581125021
-5.8864631652832	-6.93154954910278	-7.84153938293457	-0.136685073375702	0.0350891053676605	-0.0444640293717384
-5.88858795166016	-6.93419742584229	-7.84540510177612	-0.136707276105881	0.0349805504083633	-0.0445359721779823
-5.89390754699707	-6.9353494644165	-7.8467755317688	-0.136626347899437	0.034986462444067	-0.0446256473660469
-5.90310859680176	-6.93735456466675	-7.84491634368896	-0.136550724506378	0.0348836444318295	-0.0447413958609104
-5.90637016296387	-6.94052600860596	-7.84303617477417	-0.13671013712883	0.0348722413182259	-0.0447947531938553
-5.90873289108276	-6.93738746643066	-7.85383319854736	-0.136591538786888	0.0348061211407185	-0.0449361391365528
-5.91919946670532	-6.9441089630127	-7.84980201721191	-0.136574804782867	0.0347806066274643	-0.0449867025017738
-5.92004251480103	-6.94568014144897	-7.85273599624634	-0.136604472994804	0.0346669703722	-0.0451444424688816
-5.92700338363647	-6.94514417648315	-7.84303998947144	-0.13658082485199	0.0346057265996933	-0.0453042313456535
-5.93061399459839	-6.95005178451538	-7.85049438476563	-0.136551082134247	0.0345793478190899	-0.0453623048961163
-5.9379186630249	-6.94877862930298	-7.84685039520264	-0.136504992842674	0.0345123708248138	-0.0455492213368416
-5.9457836151123	-6.95471620559692	-7.83753252029419	-0.136517941951752	0.0343592837452888	-0.0456115156412125
-5.94411420822144	-6.9555082321167	-7.8413987159729	-0.136547550559044	0.0342292673885822	-0.045788899064064
-5.95544195175171	-6.95470857620239	-7.84124374389648	-0.136403784155846	0.0341816395521164	-0.0458444692194462
-5.96069765090942	-6.96170330047607	-7.8498682975769	-0.136496931314468	0.0340577475726604	-0.0459285788238049
-5.9636607170105	-6.96048545837402	-7.84992074966431	-0.136436760425568	0.0338739268481731	-0.0460880137979984
-5.97277927398682	-6.96154403686523	-7.85570430755615	-0.1363675147295	0.0337513126432896	-0.0461438931524754
-5.97783946990967	-6.96276473999023	-7.8547215461731	-0.136389955878258	0.0336044691503048	-0.0462798029184341
-5.98291492462158	-6.96480226516724	-7.8625864982605	-0.136304184794426	0.033498577773571	-0.0464210137724876
-5.9906759262085	-6.96603107452393	-7.86316299438477	-0.136243566870689	0.0333941727876663	-0.0465857945382595
-5.99702787399292	-6.97174882888794	-7.86443471908569	-0.136186063289642	0.0332706719636917	-0.0466694794595242
-5.99622392654419	-6.9755425453186	-7.86804103851318	-0.136243119835854	0.0330275036394596	-0.0468635745346546
-6.00504159927368	-6.97456121444702	-7.87395620346069	-0.136083573102951	0.0328903757035732	-0.0469278395175934
-6.01330518722534	-6.97842693328857	-7.87584114074707	-0.136101305484772	0.0328524261713028	-0.0470474921166897
-6.01367330551147	-6.98140954971313	-7.8781418800354	-0.136033996939659	0.0326300375163555	-0.0471439883112907
-6.02407217025757	-6.98344564437866	-7.88423633575439	-0.135881140828133	0.0324787124991417	-0.0472430624067783
-6.02681875228882	-6.98670530319214	-7.88721752166748	-0.135955408215523	0.032371036708355	-0.0473439358174801
-6.03167200088501	-6.98626661300659	-7.89259672164917	-0.135825127363205	0.032189954072237	-0.0474704243242741
-6.03557109832764	-6.98632097244263	-7.89673805236816	-0.135696232318878	0.0321329645812511	-0.0476493611931801
-6.04557180404663	-6.99365568161011	-7.90121173858643	-0.135611832141876	0.0319300591945648	-0.0477587915956974
-6.04474306106567	-6.99477624893188	-7.9041805267334	-0.135657250881195	0.0317029394209385	-0.0479140058159828
-6.05088233947754	-6.99334716796875	-7.91365623474121	-0.135426461696625	0.0315674915909767	-0.0480032600462437
-6.05786323547363	-7.00081443786621	-7.92122745513916	-0.135467082262039	0.0315074808895588	-0.0481002293527126
-6.05858707427979	-7.00215196609497	-7.92178726196289	-0.135479286313057	0.0312977433204651	-0.0482098907232285
-6.0630669593811	-7.00237321853638	-7.92603158950806	-0.135346829891205	0.031170729547739	-0.0482967607676983
-6.07128620147705	-7.00727224349976	-7.9349102973938	-0.135314553976059	0.0311118420213461	-0.0483399443328381
-6.07485437393188	-7.00549697875977	-7.94160938262939	-0.135235577821732	0.0309192016720772	-0.0484950169920921
-6.07654142379761	-7.00690460205078	-7.93992614746094	-0.135239511728287	0.03087386675179	-0.0485536120831966
-6.0842604637146	-7.01029491424561	-7.94843912124634	-0.135089993476868	0.0307864118367434	-0.0487053245306015
-6.08894729614258	-7.01004076004028	-7.94941282272339	-0.135037764906883	0.0307198464870453	-0.0488017648458481
-6.08811473846436	-7.01520395278931	-7.95440340042114	-0.135093629360199	0.0305904634296894	-0.0489403419196606
-6.09130001068115	-7.0164737701416	-7.95845460891724	-0.134879127144814	0.0304978732019663	-0.0489927977323532
-6.09619808197021	-7.01827430725098	-7.96042060852051	-0.134935408830643	0.0303789563477039	-0.049125611782074
-6.09992599487305	-7.01885366439819	-7.96366119384766	-0.134967297315598	0.030305840075016	-0.0492107942700386
-6.10164356231689	-7.02022981643677	-7.96673583984375	-0.134821712970734	0.0303291790187359	-0.0492166876792908
-6.10405349731445	-7.02118730545044	-7.97536039352417	-0.134816035628319	0.0302044656127691	-0.0492875576019287
-6.10702800750732	-7.02299547195435	-7.97646856307983	-0.134757578372955	0.0301843043416739	-0.0493334382772446
-6.10486030578613	-7.02302122116089	-7.98293685913086	-0.134694501757622	0.0300656892359257	-0.0494599044322968
-6.11360025405884	-7.02576017379761	-7.97982025146484	-0.134647712111473	0.0300810001790524	-0.0494687967002392
-6.11371612548828	-7.02460289001465	-7.98980522155762	-0.134662389755249	0.029985249042511	-0.0495629534125328
-6.11085510253906	-7.02021455764771	-7.98645210266113	-0.134655609726906	0.0299441553652287	-0.0496861226856709
-6.11464500427246	-7.02569770812988	-7.98553848266602	-0.134559333324432	0.0300061255693436	-0.0497019477188587
-6.11167907714844	-7.02929162979126	-7.99184322357178	-0.134561344981194	0.0298590958118439	-0.0497797690331936
-6.11268520355225	-7.02961826324463	-7.98372316360474	-0.134428709745407	0.0297863893210888	-0.0498712621629238
-6.11413621902466	-7.02900409698486	-7.98726272583008	-0.134497806429863	0.029803991317749	-0.049852542579174
-6.11491107940674	-7.02598476409912	-7.98810815811157	-0.134469136595726	0.0297644417732954	-0.049954742193222
-6.11459493637085	-7.02870464324951	-7.98459720611572	-0.134526789188385	0.0297498367726803	-0.049957387149334
-6.11033296585083	-7.02636098861694	-7.98388528823853	-0.134537696838379	0.0297581776976585	-0.0500002205371857
-6.11153841018677	-7.02484464645386	-7.99191665649414	-0.13442799448967	0.0297399237751961	-0.0500064194202423
-6.11006021499634	-7.0238938331604	-7.98972225189209	-0.13452735543251	0.029761916026473	-0.0500046201050282
-6.10775995254517	-7.02182197570801	-7.9894495010376	-0.134535029530525	0.0296576004475355	-0.0500637292861938
-6.10365581512451	-7.01883363723755	-7.99424600601196	-0.134514078497887	0.0296379923820496	-0.0500307120382786
-6.10595703125	-7.02124786376953	-7.99445629119873	-0.134493261575699	0.0296792257577181	-0.0500782579183578
-6.10590028762817	-7.01588678359985	-7.99233341217041	-0.134476572275162	0.0296389535069466	-0.0501694902777672
-6.10076761245728	-7.01488351821899	-7.99345111846924	-0.134570896625519	0.0295977741479874	-0.0501958765089512
-6.09823608398438	-7.01351976394653	-7.99469947814941	-0.13440252840519	0.02956029959023	-0.0501704476773739
-6.09843444824219	-7.01299905776978	-7.99593591690063	-0.134356692433357	0.0294615104794502	-0.0502516180276871
-6.09463834762573	-7.01101207733154	-7.99427652359009	-0.134386882185936	0.0294182561337948	-0.0502372048795223
-6.09526062011719	-7.00964212417603	-7.99605083465576	-0.134336039423943	0.0293754730373621	-0.050234142690897
-6.09810733795166	-7.01011276245117	-7.99936437606812	-0.134279638528824	0.0293525122106075	-0.0503140389919281
-6.09825086593628	-7.01138162612915	-7.99827146530151	-0.134295210242271	0.0292892009019852	-0.0503158718347549
-6.09239101409912	-7.0104455947876	-8.00113296508789	-0.134338229894638	0.029244601726532	-0.050324872136116
-6.09699296951294	-7.00925540924072	-8.00796222686768	-0.134186267852783	0.0291911922395229	-0.0504041835665703
-6.10057878494263	-7.01334190368652	-8.00827312469482	-0.134131282567978	0.0291538368910551	-0.0505350381135941
-6.09341239929199	-7.01178741455078	-8.00972175598145	-0.134101197123528	0.0289495121687651	-0.0506864599883556
-6.10095930099487	-7.01450443267822	-8.01162528991699	-0.133990660309792	0.0289474986493587	-0.0507145449519157
-6.10380792617798	-7.01685762405396	-8.02042293548584	-0.133989155292511	0.0288028251379728	-0.0507774539291859
-6.10472345352173	-7.01521682739258	-8.02325916290283	-0.133939579129219	0.028611509129405	-0.0509173162281513
-6.10962772369385	-7.01879072189331	-8.02626800537109	-0.133835703134537	0.0286845304071903	-0.050971582531929
-6.11538982391357	-7.01845550537109	-8.03050804138184	-0.133800119161606	0.0284881629049778	-0.0511165149509907
-6.11687183380127	-7.02176904678345	-8.03140640258789	-0.133824080228806	0.0284569393843412	-0.0512258559465408
-6.12129211425781	-7.02501821517944	-8.03880977630615	-0.13369907438755	0.0283347815275192	-0.0513193793594837
-6.12838554382324	-7.02361631393433	-8.03832340240479	-0.133654490113258	0.0281998366117477	-0.051451925188303
-6.12814044952393	-7.02563810348511	-8.0399227142334	-0.133547067642212	0.0280827265232801	-0.0516393408179283
-6.13773679733276	-7.03425741195679	-8.04538726806641	-0.133495137095451	0.0280106719583273	-0.0517409592866898
-6.14202928543091	-7.03486013412476	-8.04501628875732	-0.133563086390495	0.0278400331735611	-0.0518642514944077
-6.1476788520813	-7.03521490097046	-8.05263137817383	-0.133434653282166	0.0278331693261862	-0.0519434325397015
-6.15248250961304	-7.0417423248291	-8.0586633682251	-0.133385866880417	0.0277507826685905	-0.052076019346714
-6.15744829177856	-7.04067230224609	-8.05200672149658	-0.133356183767319	0.027575708925724	-0.0522210821509361
-6.16030931472778	-7.04358959197998	-8.05698204040527	-0.133377388119698	0.0275452546775341	-0.0523480102419853
-6.16957902908325	-7.04522609710693	-8.05961894989014	-0.133184313774109	0.0274349972605705	-0.0525501444935799
-6.17284107208252	-7.04860544204712	-8.05980682373047	-0.13331113755703	0.0273326877504587	-0.0526852309703827
-6.17486429214478	-7.05125331878662	-8.06672954559326	-0.133102416992188	0.0272721275687218	-0.0528250746428967
-6.18259000778198	-7.05936431884766	-8.0651273727417	-0.133085280656815	0.0272005870938301	-0.0529184974730015
-6.18568134307861	-7.05952119827271	-8.06694793701172	-0.133142083883286	0.0270105209201574	-0.0530532449483871
-6.19221687316895	-7.06123065948486	-8.0755672454834	-0.133097246289253	0.0270224362611771	-0.0531687028706074
-6.19519853591919	-7.06604480743408	-8.0799674987793	-0.133070200681686	0.0268810894340277	-0.0533270239830017
-6.19528484344482	-7.06576824188232	-8.07470607757568	-0.13307848572731	0.0268925186246634	-0.0534015260636806
-6.19999408721924	-7.06930541992188	-8.07975101470947	-0.133013531565666	0.0268126390874386	-0.0535452701151371
-6.20773696899414	-7.07132482528687	-8.08959579467773	-0.13307873904705	0.0266877710819244	-0.0536882244050503
-6.20430994033813	-7.07054662704468	-8.08615779876709	-0.13313452899456	0.0266236513853073	-0.0538277477025986
-6.21220397949219	-7.07459020614624	-8.09046840667725	-0.133006826043129	0.0265979655086994	-0.0539054125547409
-6.21305704116821	-7.07535362243652	-8.09401798248291	-0.133062809705734	0.0265270639210939	-0.0540542714297771
-6.2171688079834	-7.07290267944336	-8.09518337249756	-0.133109271526337	0.0265257023274899	-0.0541729740798473
-6.21813869476318	-7.07552337646484	-8.09816646575928	-0.13313601911068	0.0265690926462412	-0.0542359910905361
-6.22181415557861	-7.07347917556763	-8.09837532043457	-0.133124619722366	0.0266078971326351	-0.0544121898710728
-6.22273111343384	-7.07302093505859	-8.09672355651855	-0.133085280656815	0.0266047064214945	-0.0544368028640747
-6.22153472900391	-7.07307767868042	-8.09979438781738	-0.133178502321243	0.0266263112425804	-0.0545515008270741
-6.2239818572998	-7.06868648529053	-8.10954666137695	-0.133017092943192	0.0266572553664446	-0.0546800307929516
-6.22427177429199	-7.06954717636108	-8.10670185089111	-0.133052036166191	0.0266459491103888	-0.0546674206852913
-6.21780443191528	-7.0668625831604	-8.10970878601074	-0.133163005113602	0.0266132038086653	-0.054808784276247
-6.21577310562134	-7.06641960144043	-8.10553455352783	-0.133073449134827	0.0266495533287525	-0.0548075810074806
-6.21277856826782	-7.0706934928894	-8.1113224029541	-0.133123308420181	0.0266949366778135	-0.0548850819468498
-6.20998811721802	-7.06536912918091	-8.1115026473999	-0.13313227891922	0.0266788918524981	-0.0549265630543232
-6.20666599273682	-7.06475210189819	-8.11197566986084	-0.133170410990715	0.0267040748149157	-0.0549464412033558
-6.20415067672729	-7.0592942237854	-8.11600399017334	-0.133135929703712	0.0267307925969362	-0.0549640543758869
-6.20159482955933	-7.05942344665527	-8.12075519561768	-0.133147209882736	0.026756290346384	-0.0549849234521389
-6.19372129440308	-7.05620431900024	-8.11959648132324	-0.133240550756454	0.0267914924770594	-0.0550214163959026
-6.1966028213501	-7.0553936958313	-8.12623310089111	-0.133134439587593	0.0268775150179863	-0.0549841858446598
-6.19526100158691	-7.05029678344727	-8.12568759918213	-0.133254498243332	0.0269241817295551	-0.0550641641020775
-6.18786144256592	-7.04540348052979	-8.12150955200195	-0.133371770381927	0.0269405134022236	-0.0550770200788975
-6.18490982055664	-7.04579973220825	-8.12416172027588	-0.133248060941696	0.0270774308592081	-0.0550527945160866
-6.18524217605591	-7.04408836364746	-8.1221342086792	-0.133239567279816	0.0271370932459831	-0.0551242753863335
-6.1788158416748	-7.04647302627563	-8.11721897125244	-0.133389994502068	0.0272375252097845	-0.0550389066338539
-6.17524671554565	-7.04251670837402	-8.12486934661865	-0.13335819542408	0.0272861123085022	-0.0550584830343723
-6.17405080795288	-7.04111194610596	-8.12178802490234	-0.13338503241539	0.0273941904306412	-0.0549903698265553
-6.1661901473999	-7.03945827484131	-8.12057113647461	-0.133438050746918	0.027460403740406	-0.0549798496067524
-6.16765117645264	-7.04130697250366	-8.12136173248291	-0.133432954549789	0.0275607295334339	-0.0549814105033875
-6.16540813446045	-7.03843879699707	-8.12260818481445	-0.13352844119072	0.0276240631937981	-0.0549613125622272
-6.15913248062134	-7.03333234786987	-8.1144380569458	-0.133507281541824	0.0277077313512564	-0.0549564436078072
-6.15717172622681	-7.03305530548096	-8.11785125732422	-0.133483409881592	0.027887836098671	-0.0549319833517075
-6.15292310714722	-7.03224992752075	-8.11212253570557	-0.133511751890182	0.0279057733714581	-0.0549346432089806
-6.15154266357422	-7.03440237045288	-8.10589408874512	-0.133513048291206	0.0280259996652603	-0.0549483485519886
-6.14556121826172	-7.03180503845215	-8.10040950775146	-0.133630841970444	0.0281121730804443	-0.0550026185810566
-6.14795637130737	-7.03081750869751	-8.09955024719238	-0.133512318134308	0.0282611362636089	-0.0549522414803505
-6.1464900970459	-7.03289318084717	-8.09835052490234	-0.133607774972916	0.0284099448472261	-0.0549486540257931
-6.13952589035034	-7.02646112442017	-8.09573173522949	-0.133664786815643	0.0284570176154375	-0.0549572668969631
-6.14123296737671	-7.02825212478638	-8.09504127502441	-0.13362243771553	0.0285335797816515	-0.0549453385174274
-6.14038181304932	-7.02896499633789	-8.09883213043213	-0.133679360151291	0.0286397915333509	-0.054952297359705
-6.1363205909729	-7.02430868148804	-8.09529304504395	-0.133665531873703	0.028729947283864	-0.0549233928322792
-6.13170433044434	-7.02514505386353	-8.09041500091553	-0.133709579706192	0.0287908166646957	-0.0549567863345146
-6.13814496994019	-7.02497339248657	-8.08817577362061	-0.133746311068535	0.0288924816995859	-0.0549862720072269
-6.1304144859314	-7.02154302597046	-8.08338451385498	-0.133838549256325	0.0289317816495895	-0.0550250820815563
-6.13088607788086	-7.02201890945435	-8.07612991333008	-0.133768767118454	0.0290541723370552	-0.0550215132534504
-6.13208818435669	-7.02798700332642	-8.07803726196289	-0.133889749646187	0.0291246455162764	-0.055028572678566
-6.12911128997803	-7.02201271057129	-8.07365894317627	-0.133972093462944	0.0291772168129683	-0.0550671517848969
-6.12809467315674	-7.02306318283081	-8.07146167755127	-0.134006962180138	0.0293304156512022	-0.0550700388848782
-6.12788248062134	-7.02292776107788	-8.06851100921631	-0.134010404348373	0.029420604929328	-0.0551166757941246
-6.13390207290649	-7.02246522903442	-8.06566333770752	-0.134017959237099	0.0294826794415712	-0.0551382340490818
-6.12709808349609	-7.02303552627563	-8.0635232925415	-0.13412019610405	0.0296459048986435	-0.0551635324954987
-6.12990951538086	-7.01958560943604	-8.05978584289551	-0.134081766009331	0.0295977778732777	-0.0552046671509743
-6.13532161712646	-7.0233678817749	-8.05525684356689	-0.134116947650909	0.0297158416360617	-0.0553302466869354
-6.12861204147339	-7.02038764953613	-8.05146217346191	-0.134269148111343	0.0297642797231674	-0.0553712137043476
-6.13229131698608	-7.02270221710205	-8.05366897583008	-0.134174659848213	0.0298736989498138	-0.055448092520237
-6.13208103179932	-7.02263212203979	-8.05195236206055	-0.13422580063343	0.0297986660152674	-0.0554652325809002
-6.13278579711914	-7.02028274536133	-8.05054378509521	-0.13425013422966	0.0298509784042835	-0.0555359646677971
-6.13675498962402	-7.02266597747803	-8.05498218536377	-0.134280696511269	0.0299464613199234	-0.0556030496954918
-6.13930892944336	-7.02248191833496	-8.05805015563965	-0.134232550859451	0.0298878848552704	-0.0556467361748219
-6.1391773223877	-7.0235071182251	-8.0534782409668	-0.134308204054832	0.0298627875745296	-0.0556450113654137
-6.14098596572876	-7.0213737487793	-8.06307792663574	-0.134311825037003	0.0298731382936239	-0.0557862818241119
-6.14884805679321	-7.02403211593628	-8.05629348754883	-0.134329542517662	0.0299351662397385	-0.0558104962110519
-6.14805221557617	-7.02500915527344	-8.0644998550415	-0.134408563375473	0.0298753660172224	-0.0559219978749752
-6.1489577293396	-7.02274417877197	-8.0563907623291	-0.134335920214653	0.0298973377794027	-0.0560410767793655
-6.1527533531189	-7.03047704696655	-8.06331062316895	-0.134356081485748	0.0299964882433414	-0.0561071671545506
-6.15401601791382	-7.03281259536743	-8.06283664703369	-0.134383410215378	0.0298290122300386	-0.0562828034162521
-6.15719270706177	-7.03116369247437	-8.05575466156006	-0.134477376937866	0.0298588816076517	-0.0563464798033237
-6.16023921966553	-7.03421688079834	-8.06313323974609	-0.134566947817802	0.0299680940806866	-0.0564134307205677
-6.16607189178467	-7.03473043441772	-8.06129550933838	-0.134485363960266	0.0299717038869858	-0.0564990192651749
-6.16796827316284	-7.03573989868164	-8.06193065643311	-0.134518533945084	0.0300605781376362	-0.0565639771521091
-6.16871786117554	-7.03661155700684	-8.0654354095459	-0.134565696120262	0.0299843344837427	-0.0566713623702526
-6.17122030258179	-7.0336275100708	-8.06960964202881	-0.134560704231262	0.0299699511379004	-0.0567386634647846
-6.17402362823486	-7.03664350509644	-8.07364463806152	-0.134569972753525	0.0299574416130781	-0.0567925944924355
-6.17579221725464	-7.033034324646	-8.07857131958008	-0.134534597396851	0.0299216862767935	-0.0569065101444721
-6.17439842224121	-7.03441762924194	-8.07952976226807	-0.134509354829788	0.0298788491636515	-0.0569692552089691
-6.18140506744385	-7.03507995605469	-8.08390426635742	-0.134414806962013	0.0297708325088024	-0.0570518523454666
-6.17898368835449	-7.03593301773071	-8.09377670288086	-0.134457647800446	0.0296820178627968	-0.0572476647794247
-6.18212366104126	-7.03612995147705	-8.09373569488525	-0.134273931384087	0.0295970849692822	-0.0572855956852436
-6.18864679336548	-7.04037427902222	-8.1052942276001	-0.134208038449287	0.029475063085556	-0.0573584213852882
-6.18802261352539	-7.04125499725342	-8.10241985321045	-0.134249940514565	0.0293903574347496	-0.0574767589569092
-6.19259786605835	-7.0394549369812	-8.10881805419922	-0.134140267968178	0.0293046552687883	-0.0575686171650887
-6.19781541824341	-7.04366970062256	-8.122971534729	-0.134093225002289	0.0291858408600092	-0.057662058621645
-6.20296907424927	-7.04516458511353	-8.12002468109131	-0.134098783135414	0.0290604513138533	-0.0577637664973736
-6.20663070678711	-7.04323053359985	-8.12130260467529	-0.133990108966827	0.0291151162236929	-0.0578775182366371
-6.21418142318726	-7.04757499694824	-8.13230419158936	-0.133925944566727	0.0291225593537092	-0.058050449937582
-6.21751594543457	-7.04897117614746	-8.13419055938721	-0.133931994438171	0.0289682671427727	-0.0582283288240433
-6.2185697555542	-7.05206966400146	-8.12115573883057	-0.133995234966278	0.0289750266820192	-0.0583409406244755
-6.22256278991699	-7.05375289916992	-8.12995338439941	-0.133841216564178	0.0289064254611731	-0.058482937514782
-6.22822237014771	-7.05781078338623	-8.1256742477417	-0.133913174271584	0.028831435367465	-0.0586416348814964
-6.23210334777832	-7.05615711212158	-8.1237621307373	-0.133944883942604	0.028770312666893	-0.0586843155324459
-6.23242378234863	-7.05764579772949	-8.13697242736816	-0.133940815925598	0.0287005193531513	-0.0588229186832905
-6.23991680145264	-7.05811071395874	-8.13926029205322	-0.133867979049683	0.0287318713963032	-0.0589856244623661
-6.24104976654053	-7.0586838722229	-8.13126850128174	-0.133947506546974	0.0287831928580999	-0.0590084977447987
-6.24304437637329	-7.06301975250244	-8.13573741912842	-0.133882641792297	0.028739208355546	-0.059191633015871
-6.24887323379517	-7.06192016601563	-8.13968658447266	-0.133834451436996	0.0286917965859175	-0.0592790544033051
-6.24660348892212	-7.06312656402588	-8.13799571990967	-0.133912444114685	0.0286675244569778	-0.059336818754673
-6.24681043624878	-7.05918598175049	-8.14489841461182	-0.133793249726295	0.0286162085831165	-0.059409212321043
-6.24967813491821	-7.06249570846558	-8.1440544128418	-0.133718758821487	0.028615852817893	-0.0594460405409336
-6.2476019859314	-7.06226444244385	-8.14696979522705	-0.133794441819191	0.0284875575453043	-0.0595610067248344
-6.2485728263855	-7.06057739257813	-8.14694213867188	-0.133687436580658	0.0284650884568691	-0.0596192851662636
-6.2496280670166	-7.06172943115234	-8.156005859375	-0.133622854948044	0.028422063216567	-0.0596592947840691
-6.25145435333252	-7.0616512298584	-8.15370845794678	-0.133643284440041	0.0283986646682024	-0.0597333312034607
-6.25146436691284	-7.05987787246704	-8.16028690338135	-0.133572667837143	0.0283755268901587	-0.0597838051617146
-6.25632381439209	-7.06084203720093	-8.16341018676758	-0.133484438061714	0.0283228233456612	-0.059885811060667
-6.2553539276123	-7.06243801116943	-8.17271614074707	-0.133463144302368	0.0282878428697586	-0.0599616542458534
-6.25064611434937	-7.05730962753296	-8.16423988342285	-0.133489698171616	0.0282264947891235	-0.0600820928812027
-6.25504970550537	-7.0613751411438	-8.16679382324219	-0.133410230278969	0.0283163581043482	-0.0601371712982655
-6.25466108322144	-7.06487941741943	-8.17180919647217	-0.13340799510479	0.0282096192240715	-0.0602396987378597
-6.25586891174316	-7.06135702133179	-8.17435359954834	-0.133329883217812	0.028121791779995	-0.0602901801466942
-6.25712871551514	-7.06009960174561	-8.17290687561035	-0.133326426148415	0.0282029863446951	-0.0603361018002033
-6.2602596282959	-7.06359767913818	-8.17615699768066	-0.133264645934105	0.028134586289525	-0.0603990964591503
-6.26023006439209	-7.06235074996948	-8.17900562286377	-0.133328184485435	0.0281019695103168	-0.0604738220572472
-6.2587456703186	-7.06206035614014	-8.18808555603027	-0.133256629109383	0.0280554536730051	-0.0604730919003487
-6.26456069946289	-7.06385040283203	-8.19310283660889	-0.133175104856491	0.0279615353792906	-0.0605693571269512
-6.26604795455933	-7.06027698516846	-8.19441604614258	-0.133182778954506	0.0280174966901541	-0.060572974383831
-6.26312351226807	-7.06145477294922	-8.19545841217041	-0.133122891187668	0.0278761200606823	-0.0606438927352428
-6.26211452484131	-7.06040811538696	-8.2028980255127	-0.133096396923065	0.0278355572372675	-0.0607267580926418
-6.26749897003174	-7.06059265136719	-8.20363426208496	-0.132966831326485	0.0277996677905321	-0.0607693307101727
-6.26643037796021	-7.06356334686279	-8.206467628479	-0.132970958948135	0.0277020540088415	-0.0608295127749443
-6.2645583152771	-7.06213808059692	-8.21127986907959	-0.132988035678864	0.0276217367500067	-0.0608736239373684
-6.27025079727173	-7.063316822052	-8.21335601806641	-0.132909268140793	0.0276196654886007	-0.0608475506305695
-6.26647090911865	-7.06585741043091	-8.21607780456543	-0.132964313030243	0.0274770297110081	-0.0609824620187283
-6.2676215171814	-7.06757640838623	-8.21710968017578	-0.132902562618256	0.0274529960006475	-0.0609435625374317
-6.27473831176758	-7.06763076782227	-8.22544384002686	-0.132854208350182	0.0274869073182344	-0.0609852485358715
-6.27142477035522	-7.06693506240845	-8.23375034332275	-0.132850781083107	0.0272966213524342	-0.0610499009490013
-6.27470970153809	-7.06566095352173	-8.22737598419189	-0.132837399840355	0.027387011796236	-0.0611080452799797
-6.27624416351318	-7.06815767288208	-8.2350959777832	-0.13285019993782	0.0273324958980083	-0.0611749142408371
-6.28045797348022	-7.06920862197876	-8.23150062561035	-0.132801905274391	0.0272481814026833	-0.0612240359187126
-6.27496528625488	-7.0688304901123	-8.23086643218994	-0.132909193634987	0.02724539488554	-0.061237458139658
-6.27447509765625	-7.0680627822876	-8.23553848266602	-0.132803559303284	0.0270881839096546	-0.0612672716379166
-6.27674436569214	-7.07427597045898	-8.23456192016602	-0.132854878902435	0.0270663928240538	-0.0613168813288212
-6.27433681488037	-7.06869220733643	-8.23823928833008	-0.132903710007668	0.026978800073266	-0.0612637475132942
-6.27569007873535	-7.07290410995483	-8.23965835571289	-0.132877469062805	0.0270099751651287	-0.0612630471587181
-6.27414512634277	-7.07093381881714	-8.24591827392578	-0.132866725325584	0.0269458647817373	-0.0612455569207668
-6.27281379699707	-7.06650400161743	-8.24600982666016	-0.132891640067101	0.026897368952632	-0.0612513199448586
-6.27144908905029	-7.06961107254028	-8.24423122406006	-0.132939070463181	0.0268105510622263	-0.0612460561096668
-6.27165699005127	-7.06579160690308	-8.24959564208984	-0.132820144295692	0.0267353858798742	-0.0612850002944469
-6.26601505279541	-7.06624698638916	-8.24765014648438	-0.132943734526634	0.0266695860773325	-0.0612888857722282
-6.26455354690552	-7.06379699707031	-8.2506217956543	-0.132869556546211	0.0265788994729519	-0.0613261647522449
-6.26576852798462	-7.06822919845581	-8.25371932983398	-0.132828295230865	0.0265175849199295	-0.061275526881218
-6.26440191268921	-7.06764459609985	-8.25573921203613	-0.132849752902985	0.0264260210096836	-0.0613288059830666
-6.26183986663818	-7.06829500198364	-8.25986862182617	-0.132838398218155	0.0263153463602066	-0.0613360777497292
-6.26045703887939	-7.0648193359375	-8.26138591766357	-0.132871299982071	0.0262656565755606	-0.0613036267459393
-6.26110601425171	-7.06883144378662	-8.26795768737793	-0.13284657895565	0.0262149088084698	-0.0612948462367058
-6.25838279724121	-7.06540250778198	-8.26614093780518	-0.13285918533802	0.0261475183069706	-0.0613012723624706
-6.2548999786377	-7.06768560409546	-8.2719202041626	-0.132927894592285	0.0260974932461977	-0.0613375827670097
-6.25874662399292	-7.06761264801025	-8.2708740234375	-0.132790997624397	0.0260574240237474	-0.0612977705895901
-6.25738668441772	-7.07165670394897	-8.2758960723877	-0.132868051528931	0.0259994119405746	-0.0612947642803192
-6.25545358657837	-7.06694507598877	-8.27654552459717	-0.132857665419579	0.0258430410176516	-0.0613534078001976
-6.25290489196777	-7.06751918792725	-8.27962970733643	-0.132755294442177	0.0258695837110281	-0.0613383762538433
-6.25574779510498	-7.07085752487183	-8.28286838531494	-0.132757321000099	0.0258371531963348	-0.0614368319511414
-6.25788640975952	-7.07162427902222	-8.27728080749512	-0.132744237780571	0.025701129809022	-0.0614231526851654
-6.25285148620605	-7.07106781005859	-8.28150844573975	-0.132825016975403	0.0255146920681	-0.0615167245268822
-6.25446224212646	-7.07013988494873	-8.27694606781006	-0.132807120680809	0.0255660321563482	-0.0614617243409157
-6.25531673431396	-7.07434606552124	-8.29050159454346	-0.132783532142639	0.0254592839628458	-0.0615587197244167
-6.2560133934021	-7.07107591629028	-8.27859497070313	-0.132792800664902	0.0254089832305908	-0.0615797899663448
-6.25220727920532	-7.07328176498413	-8.28272914886475	-0.132808655500412	0.0252600144594908	-0.0616133064031601
-6.25433778762817	-7.07134246826172	-8.2834005355835	-0.132824689149857	0.0252566486597061	-0.0616430714726448
-6.25368976593018	-7.07100582122803	-8.28878116607666	-0.132835030555725	0.025214921683073	-0.0616582259535789
-6.25261926651001	-7.06978273391724	-8.29244232177734	-0.132885277271271	0.0250242352485657	-0.0616549029946327
-6.25435066223145	-7.06776285171509	-8.29045677185059	-0.132861614227295	0.0249868128448725	-0.0617468282580376
-6.25677824020386	-7.0702338218689	-8.29748153686523	-0.132846459746361	0.0249739848077297	-0.0617668442428112
-6.25677299499512	-7.06971645355225	-8.30239486694336	-0.132849186658859	0.0247980058193207	-0.0619004480540752
-6.25392961502075	-7.06494617462158	-8.29935550689697	-0.132872223854065	0.024625463411212	-0.0619299486279488
-6.25445795059204	-7.06722497940063	-8.30943775177002	-0.132823303341866	0.0246131531894207	-0.0619521737098694
-6.25776958465576	-7.06856298446655	-8.31351757049561	-0.132743716239929	0.0244811475276947	-0.0621170736849308
-6.26055002212524	-7.06972026824951	-8.30727577209473	-0.132723152637482	0.0243225581943989	-0.0620965957641602
-6.25559949874878	-7.06977653503418	-8.31644821166992	-0.132734656333923	0.0242359284311533	-0.062186274677515
-6.2587456703186	-7.07114553451538	-8.32420063018799	-0.132642298936844	0.0241366345435381	-0.062202800065279
-6.26493549346924	-7.07538938522339	-8.32818508148193	-0.132693216204643	0.0240812636911869	-0.0622935444116592
-6.26121616363525	-7.07323360443115	-8.32346057891846	-0.132661417126656	0.0239730402827263	-0.0623399019241333
-6.26537370681763	-7.07379245758057	-8.33419799804688	-0.132591962814331	0.0239131450653076	-0.0623705238103867
-6.27076101303101	-7.07793617248535	-8.34031772613525	-0.132623896002769	0.023825466632843	-0.0624301061034203
-6.26805925369263	-7.07617092132568	-8.3433141708374	-0.132587566971779	0.0237018931657076	-0.062504306435585
-6.27089071273804	-7.07600784301758	-8.34111404418945	-0.132510542869568	0.0237854868173599	-0.0626141354441643
-6.2760443687439	-7.07963037490845	-8.33834648132324	-0.132463797926903	0.0236990451812744	-0.0626887679100037
-6.27310609817505	-7.07975006103516	-8.3416633605957	-0.132535517215729	0.0235731489956379	-0.0627743676304817
-6.27036714553833	-7.07873249053955	-8.33553600311279	-0.132503539323807	0.0235339961946011	-0.0627643316984177
-6.27720308303833	-7.08174657821655	-8.34067535400391	-0.132456555962563	0.0235598906874657	-0.0628573298454285
-6.274817943573	-7.08288812637329	-8.3423433303833	-0.132581993937492	0.0234360340982676	-0.0628794506192207
-6.27561569213867	-7.0803337097168	-8.34367656707764	-0.132583603262901	0.0235083363950253	-0.0629038438200951
-6.27602529525757	-7.08033227920532	-8.34136199951172	-0.132555842399597	0.0234766080975533	-0.0629150941967964
-6.2772011756897	-7.07955074310303	-8.3414478302002	-0.1325703561306	0.0235344767570496	-0.0630039572715759
-6.27661371231079	-7.08232116699219	-8.33643054962158	-0.132652387022972	0.0234632305800915	-0.0630056336522102
-6.272385597229	-7.07972383499146	-8.33833408355713	-0.13264673948288	0.0234658289700747	-0.0630723237991333
-6.27708148956299	-7.07928371429443	-8.33832740783691	-0.132574871182442	0.0234493110328913	-0.0630612522363663
-6.27931642532349	-7.07917594909668	-8.33790397644043	-0.13267807662487	0.0235082507133484	-0.0631673783063889
-6.2749605178833	-7.07655429840088	-8.33139991760254	-0.13273286819458	0.0234490856528282	-0.0632129982113838
-6.27404689788818	-7.07637882232666	-8.3273458480835	-0.132739931344986	0.0236174259334803	-0.0632391646504402
-6.27530002593994	-7.08030033111572	-8.32933235168457	-0.132715314626694	0.0235751736909151	-0.0633330345153809
-6.27443027496338	-7.07682466506958	-8.32385730743408	-0.132766619324684	0.023496150970459	-0.063369132578373
-6.27302980422974	-7.0778226852417	-8.32080459594727	-0.132850423455238	0.0236548651009798	-0.063401497900486
-6.27629947662354	-7.07804298400879	-8.32461166381836	-0.132908463478088	0.0236796643584967	-0.0634497851133347
-6.27638530731201	-7.07960414886475	-8.3132381439209	-0.132985144853592	0.0237467065453529	-0.0635080710053444
-6.27417945861816	-7.07856130599976	-8.31170082092285	-0.133039012551308	0.023841992020607	-0.0634871795773506
-6.27562236785889	-7.07660484313965	-8.30943489074707	-0.13303142786026	0.0238786991685629	-0.0635455101728439
-6.27764987945557	-7.07763338088989	-8.30930233001709	-0.133137360215187	0.0239501856267452	-0.0635599941015244
-6.2763090133667	-7.07591772079468	-8.30489158630371	-0.133140861988068	0.0239212326705456	-0.0635852962732315
-6.2763614654541	-7.07187938690186	-8.30221557617188	-0.133211344480515	0.0239812862128019	-0.0636702179908752
-6.27586221694946	-7.07228565216064	-8.29643821716309	-0.133288219571114	0.0240730121731758	-0.0637359321117401
-6.27730512619019	-7.07082891464233	-8.30122756958008	-0.133276954293251	0.0240890383720398	-0.0637916848063469
-6.27435064315796	-7.06743955612183	-8.29443645477295	-0.133424237370491	0.0239950586110353	-0.063842736184597
-6.27120304107666	-7.06779289245605	-8.29125690460205	-0.133410111069679	0.0240913592278957	-0.0638409107923508
-6.27514743804932	-7.06689357757568	-8.28805255889893	-0.133358359336853	0.024169759824872	-0.0638522580265999
-6.2740626335144	-7.06965160369873	-8.28687477111816	-0.133526250720024	0.0241077579557896	-0.0638982430100441
-6.26991271972656	-7.06531238555908	-8.28624057769775	-0.133522555232048	0.0240275543183088	-0.0639544203877449
-6.26948881149292	-7.0648193359375	-8.28481197357178	-0.133621245622635	0.0241380538791418	-0.063910499215126
-6.27027320861816	-7.06512975692749	-8.28613090515137	-0.133616670966148	0.0241314005106688	-0.0639467760920525
-6.26974248886108	-7.06041431427002	-8.2815990447998	-0.133569791913033	0.0240867789834738	-0.0639760792255402
-6.26823043823242	-7.06471014022827	-8.2805233001709	-0.133713766932487	0.0242192149162292	-0.0639623627066612
-6.26836538314819	-7.06070899963379	-8.27123928070068	-0.133762985467911	0.0242493040859699	-0.064049057662487
-6.26422023773193	-7.05912065505981	-8.26850032806396	-0.13376796245575	0.0242123808711767	-0.0640134513378143
-6.26384019851685	-7.05918788909912	-8.27087497711182	-0.133821427822113	0.0243063066154718	-0.0640772730112076
-6.26214790344238	-7.05934715270996	-8.26540565490723	-0.133789792656898	0.0242932140827179	-0.0641120374202728
-6.25975561141968	-7.05755853652954	-8.25866985321045	-0.133954703807831	0.0242649968713522	-0.064086064696312
-6.25339221954346	-7.05484390258789	-8.25715255737305	-0.133988901972771	0.0242475811392069	-0.0641530975699425
-6.25542402267456	-7.05627632141113	-8.26183128356934	-0.1338861733675	0.0243129506707191	-0.0641137138009071
-6.25558805465698	-7.05389356613159	-8.26985168457031	-0.133913025259972	0.0243121739476919	-0.0641836076974869
-6.25175046920776	-7.04572439193726	-8.25570201873779	-0.133942753076553	0.0241936966776848	-0.0641761794686317
-6.24554014205933	-7.04778528213501	-8.26666164398193	-0.133917793631554	0.024298707023263	-0.0641743838787079
-6.24629306793213	-7.0481424331665	-8.2623233795166	-0.133903965353966	0.0241701323539019	-0.0642823800444603
-6.24751663208008	-7.04421329498291	-8.25831699371338	-0.133896932005882	0.0241267271339893	-0.0642765536904335
-6.23976182937622	-7.04393243789673	-8.2634916305542	-0.133949905633926	0.0240479558706284	-0.0642427578568459
-6.24046754837036	-7.03983592987061	-8.2686710357666	-0.13380266726017	0.0240702833980322	-0.0643007904291153
-6.24046611785889	-7.04164934158325	-8.26428318023682	-0.13387057185173	0.0240806546062231	-0.0642883256077766
-6.23449468612671	-7.03771734237671	-8.26793479919434	-0.13388766348362	0.0239351075142622	-0.0643397644162178
-6.23642873764038	-7.03546714782715	-8.26926612854004	-0.133831605315208	0.0239242892712355	-0.0643265396356583
-6.23743391036987	-7.03800821304321	-8.27406120300293	-0.13392747938633	0.0239444673061371	-0.064343050122261
-6.23754119873047	-7.03115177154541	-8.27262020111084	-0.133877024054527	0.023779608309269	-0.0644054189324379
-6.23526287078857	-7.03058862686157	-8.27024459838867	-0.133911848068237	0.0238234512507916	-0.0643842294812202
-6.23370313644409	-7.03049230575562	-8.28423309326172	-0.133820712566376	0.0237510912120342	-0.064528152346611
-6.23714208602905	-7.03022909164429	-8.28459930419922	-0.133701488375664	0.0236553270369768	-0.0645885840058327
-6.22977924346924	-7.02945184707642	-8.27932929992676	-0.133834347128868	0.0235391613095999	-0.0646329745650291
-6.23387861251831	-7.02976608276367	-8.29475593566895	-0.133626744151115	0.0234901886433363	-0.0647209957242012
-6.23579597473145	-7.03072261810303	-8.29177665710449	-0.133700773119926	0.0233537033200264	-0.064799539744854
-6.23447608947754	-7.02940988540649	-8.29455852508545	-0.133635386824608	0.0231816601008177	-0.0648683533072472
-6.23571014404297	-7.03034353256226	-8.30621814727783	-0.133539274334908	0.0231702048331499	-0.0649121925234795
-6.24132013320923	-7.02802228927612	-8.32009983062744	-0.133514150977135	0.0229895878583193	-0.0650488138198853
-6.24011421203613	-7.02867412567139	-8.32083606719971	-0.133478000760078	0.0228820145130157	-0.0650797039270401
-6.24457740783691	-7.03081464767456	-8.33542442321777	-0.133320152759552	0.0228054244071245	-0.065241776406765
-6.25079727172852	-7.03031778335571	-8.33693408966064	-0.133262395858765	0.0226122569292784	-0.0654153004288673
-6.24919128417969	-7.03184223175049	-8.34303760528564	-0.133258819580078	0.0225009098649025	-0.0654902383685112
-6.25800323486328	-7.03592014312744	-8.35451412200928	-0.133081942796707	0.0224263612180948	-0.0656222477555275
-6.26007604598999	-7.0369553565979	-8.35360336303711	-0.133168533444405	0.0221953075379133	-0.0658134371042252
-6.2659273147583	-7.03898954391479	-8.35808086395264	-0.133115410804749	0.0221121069043875	-0.0658445581793785
-6.27243995666504	-7.04126596450806	-8.37146091461182	-0.133042082190514	0.0219804458320141	-0.0659709125757217
-6.27694129943848	-7.03784704208374	-8.37967491149902	-0.132938921451569	0.0218536537140608	-0.0661220327019691
-6.28034639358521	-7.04270315170288	-8.38003730773926	-0.132985025644302	0.0217701513320208	-0.0661942586302757
-6.28305864334106	-7.04384136199951	-8.39915943145752	-0.132837057113647	0.0216162744909525	-0.0663518086075783
-6.29613733291626	-7.04726982116699	-8.40019702911377	-0.132654070854187	0.0213943272829056	-0.066531166434288
-6.29698133468628	-7.04911184310913	-8.41358470916748	-0.132690519094467	0.0212225317955017	-0.0666644796729088
-6.30133867263794	-7.04686880111694	-8.41567611694336	-0.132569655776024	0.0210548024624586	-0.0668771266937256
-6.31165599822998	-7.05409622192383	-8.4237699508667	-0.132444500923157	0.0208447724580765	-0.0669468343257904
-6.31974506378174	-7.05871534347534	-8.4352560043335	-0.13241671025753	0.0206223260611296	-0.0671663507819176
-6.3227744102478	-7.05787992477417	-8.44276809692383	-0.132321953773499	0.020477095618844	-0.0672923773527145
-6.33080673217773	-7.0639533996582	-8.45161533355713	-0.132235467433929	0.0203580223023891	-0.0674491673707962
-6.34198713302612	-7.06875133514404	-8.46564197540283	-0.132127732038498	0.020141476765275	-0.0676309019327164
-6.34674549102783	-7.07029390335083	-8.46534156799316	-0.132136449217796	0.0199348740279675	-0.0677820518612862
-6.35404682159424	-7.07717943191528	-8.4757022857666	-0.131977945566177	0.0197773203253746	-0.0679000541567802
-6.36327219009399	-7.08120775222778	-8.48410797119141	-0.131955847144127	0.0196231752634048	-0.0680706650018692
-6.37006139755249	-7.08383178710938	-8.49472522735596	-0.13183519244194	0.0194571558386087	-0.0681825876235962
-6.37664937973022	-7.08706998825073	-8.50431251525879	-0.131791740655899	0.0192834474146366	-0.0683836787939072
-6.37915563583374	-7.09128475189209	-8.50723743438721	-0.131679773330688	0.0192335154861212	-0.0685011893510818
-6.39200973510742	-7.09436655044556	-8.50987529754639	-0.13161788880825	0.0191352497786283	-0.0686862021684647
-6.39589738845825	-7.10075187683105	-8.51204776763916	-0.131623089313507	0.0189652740955353	-0.068824402987957
-6.40058755874634	-7.10189247131348	-8.51517581939697	-0.131606251001358	0.018896946683526	-0.0689769685268402
-6.40825653076172	-7.10540008544922	-8.52116870880127	-0.131462886929512	0.0188357029110193	-0.0690057352185249
-6.41197872161865	-7.10887861251831	-8.5203332901001	-0.13157531619072	0.0187645498663187	-0.0691778659820557
-6.41557645797729	-7.10736799240112	-8.51614475250244	-0.131558671593666	0.0186201445758343	-0.0692351311445236
-6.42305612564087	-7.11301374435425	-8.52757167816162	-0.131528526544571	0.0186666660010815	-0.0692823752760887
-6.42662906646729	-7.11185836791992	-8.52494812011719	-0.131557211279869	0.0185356941074133	-0.0694327279925346
-6.42723751068115	-7.11277627944946	-8.51835060119629	-0.131532043218613	0.0185654330998659	-0.0694669634103775
-6.43420886993408	-7.1132926940918	-8.52414798736572	-0.131545022130013	0.0186351928859949	-0.0695870891213417
-6.43408441543579	-7.11515426635742	-8.52433013916016	-0.131646066904068	0.0185039192438126	-0.0696374922990799
-6.4312162399292	-7.11599731445313	-8.52226448059082	-0.131685644388199	0.0184577982872725	-0.0696961134672165
-6.43425512313843	-7.11323404312134	-8.52202320098877	-0.131694570183754	0.01859743706882	-0.0696957856416702
-6.43580484390259	-7.1152195930481	-8.52366256713867	-0.131811425089836	0.0185473915189505	-0.0697557926177979
-6.43196630477905	-7.11226415634155	-8.51177215576172	-0.131843015551567	0.0185345150530338	-0.0697643607854843
-6.43288707733154	-7.11566257476807	-8.51287651062012	-0.131901457905769	0.0186511874198914	-0.0697370544075966
-6.43278121948242	-7.11216402053833	-8.51513957977295	-0.131922200322151	0.0186278857290745	-0.0697944834828377
-6.43301153182983	-7.10769939422607	-8.50867557525635	-0.131958842277527	0.0186834931373596	-0.0697323605418205
-6.42988252639771	-7.10960578918457	-8.50986194610596	-0.132081031799316	0.0187520533800125	-0.0697406381368637
-6.43111896514893	-7.10480070114136	-8.50742053985596	-0.132042229175568	0.018758038058877	-0.0697606578469276
-6.42632484436035	-7.10657930374146	-8.50100708007813	-0.132274180650711	0.0188236888498068	-0.0697356462478638
-6.42090892791748	-7.10089445114136	-8.504638671875	-0.132307201623917	0.0188592988997698	-0.069789320230484
-6.42209243774414	-7.10090970993042	-8.50074481964111	-0.13218480348587	0.0189373623579741	-0.0696962177753448
-6.41753768920898	-7.10255002975464	-8.49679660797119	-0.13237002491951	0.0189519617706537	-0.0697207003831863
-6.41470193862915	-7.09548234939575	-8.49319553375244	-0.132451772689819	0.0189893767237663	-0.0696809962391853
-6.41082429885864	-7.09386205673218	-8.4906530380249	-0.132579028606415	0.019101195037365	-0.0695674493908882
-6.40935659408569	-7.09236478805542	-8.49357223510742	-0.132669523358345	0.0191862657666206	-0.0695442408323288
-6.40404558181763	-7.0881519317627	-8.49429035186768	-0.132701098918915	0.0192461851984262	-0.0695181339979172
-6.39754438400269	-7.08328485488892	-8.49418640136719	-0.13271476328373	0.019352812319994	-0.069489374756813
-6.40053415298462	-7.08516550064087	-8.49106597900391	-0.132705450057983	0.0193944834172726	-0.0694484412670136
-6.39642763137817	-7.08276605606079	-8.48795700073242	-0.132926344871521	0.0194431059062481	-0.0694374442100525
-6.39118957519531	-7.07553720474243	-8.48541259765625	-0.132999196648598	0.0195211917161942	-0.0693577900528908
-6.38869333267212	-7.07763051986694	-8.48781871795654	-0.133058533072472	0.0197129361331463	-0.0692999362945557
-6.38459062576294	-7.07611036300659	-8.48509311676025	-0.133067116141319	0.0196917280554771	-0.0692804381251335
-6.38233947753906	-7.07321739196777	-8.47635555267334	-0.133242070674896	0.0198167134076357	-0.069209910929203
-6.37546110153198	-7.07172107696533	-8.47513389587402	-0.13326159119606	0.0198514442890882	-0.0691809356212616
-6.37590932846069	-7.06886339187622	-8.4735107421875	-0.133307904005051	0.0200619231909513	-0.0691075921058655
-6.37442493438721	-7.07133340835571	-8.46748924255371	-0.13347801566124	0.0201470069587231	-0.0690593495965004
-6.36964702606201	-7.06391572952271	-8.46387100219727	-0.133586630225182	0.0202525202184916	-0.0690078437328339
-6.3670392036438	-7.06616115570068	-8.46253395080566	-0.133680045604706	0.0204436425119638	-0.0688892006874084
-6.36398887634277	-7.06592607498169	-8.45692729949951	-0.133750975131989	0.0205306559801102	-0.0688784494996071
-6.36395263671875	-7.06249237060547	-8.44937419891357	-0.133800059556961	0.0206508375704288	-0.0688289999961853
-6.35968112945557	-7.06377458572388	-8.44971561431885	-0.133867785334587	0.0207869373261929	-0.0687966048717499
-6.361976146698	-7.06238412857056	-8.45029067993164	-0.133856385946274	0.0208684988319874	-0.0687536895275116
-6.35529184341431	-7.06069850921631	-8.44187355041504	-0.134046196937561	0.0209604389965534	-0.068741962313652
-6.34926891326904	-7.05519819259644	-8.43576717376709	-0.134046718478203	0.021029694005847	-0.0686871781945229
-6.34978342056274	-7.06146049499512	-8.44344425201416	-0.134071707725525	0.0211368892341852	-0.0686223581433296
-6.34993171691895	-7.05950212478638	-8.43291473388672	-0.134125754237175	0.021224357187748	-0.0686088055372238
-6.34479093551636	-7.05848073959351	-8.43477725982666	-0.134225904941559	0.0212298706173897	-0.0685580670833588
-6.34315490722656	-7.0548939704895	-8.43189525604248	-0.134311839938164	0.0214188192039728	-0.068495936691761
-6.34516859054565	-7.05704212188721	-8.43040943145752	-0.134398877620697	0.0214592628180981	-0.0684520825743675
-6.34123468399048	-7.05563306808472	-8.42641448974609	-0.134454473853111	0.021617591381073	-0.0683347657322884
-6.34007549285889	-7.05165815353394	-8.42097187042236	-0.134461045265198	0.0216089226305485	-0.0683660805225372
-6.34252500534058	-7.05306100845337	-8.42269229888916	-0.134520336985588	0.0217871572822332	-0.0683149844408035
-6.33567094802856	-7.05045747756958	-8.41999053955078	-0.134618937969208	0.0217468440532684	-0.0683287233114243
-6.33179664611816	-7.04971313476563	-8.40886116027832	-0.134642213582993	0.021888755261898	-0.0683078989386559
-6.33339548110962	-7.05202388763428	-8.40615844726563	-0.134633630514145	0.0220390427857637	-0.0682665631175041
-6.32928800582886	-7.05196332931519	-8.40828704833984	-0.134738370776176	0.0219695139676332	-0.0682738199830055
-6.32749462127686	-7.04887199401855	-8.40394687652588	-0.134786635637283	0.0220539215952158	-0.0682058185338974
-6.32802534103394	-7.04852199554443	-8.40661144256592	-0.134842470288277	0.0221097767353058	-0.0681615695357323
-6.32659578323364	-7.04599189758301	-8.40342426300049	-0.134887740015984	0.0221601780503988	-0.0681655034422874
-6.3247389793396	-7.04587078094482	-8.40421199798584	-0.134943291544914	0.022248912602663	-0.0681400299072266
-6.32135963439941	-7.0474796295166	-8.3990592956543	-0.134986907243729	0.0222043599933386	-0.0681343451142311
-6.32452917098999	-7.04530668258667	-8.40308666229248	-0.134961470961571	0.022257573902607	-0.0680991485714912
-6.32689666748047	-7.04871845245361	-8.40595817565918	-0.134948402643204	0.0222781393676996	-0.0680685341358185
-6.325035572052	-7.04317951202393	-8.4068078994751	-0.134896859526634	0.0221567004919052	-0.0680836960673332
-6.32143020629883	-7.0429630279541	-8.40898418426514	-0.134930998086929	0.0221664402633905	-0.0680941492319107
-6.32501888275146	-7.04784965515137	-8.41473388671875	-0.134796917438507	0.0221209209412336	-0.068082258105278
-6.32789659500122	-7.04747438430786	-8.41758441925049	-0.134762644767761	0.0220349617302418	-0.0681281909346581
-6.3230996131897	-7.04742908477783	-8.41204071044922	-0.134813383221626	0.0220226123929024	-0.0681218728423119
-6.32367610931396	-7.04765319824219	-8.42178821563721	-0.134710431098938	0.0219917520880699	-0.0681526064872742
-6.32859420776367	-7.05381107330322	-8.41547012329102	-0.134641751646996	0.0220468007028103	-0.0681634172797203
-6.32824277877808	-7.0588002204895	-8.41445732116699	-0.134714603424072	0.0220169238746166	-0.0681507289409637
-6.32888793945313	-7.05316352844238	-8.41536998748779	-0.134539529681206	0.0219171419739723	-0.0681609511375427
-6.33130741119385	-7.05679082870483	-8.42055988311768	-0.134582579135895	0.0219462625682354	-0.0681451037526131
-6.3331356048584	-7.06203699111938	-8.428466796875	-0.134506970643997	0.021967951208353	-0.068183034658432
-6.33346033096313	-7.06293821334839	-8.42477321624756	-0.134480968117714	0.0219627618789673	-0.0681353211402893
-6.33137464523315	-7.0655403137207	-8.42650127410889	-0.134450376033783	0.0219619814306498	-0.0681401491165161
-6.33663129806519	-7.06759357452393	-8.43004989624023	-0.134373500943184	0.0219662934541702	-0.0681059285998344
-6.33739614486694	-7.06792020797729	-8.43152236938477	-0.134329378604889	0.0220205336809158	-0.0680750831961632
-6.33734512329102	-7.0696005821228	-8.43589115142822	-0.134234502911568	0.0219617504626513	-0.0680973157286644
-6.33642196655273	-7.06701803207397	-8.4320707321167	-0.134138539433479	0.0220231804996729	-0.0680180117487907
-6.33932161331177	-7.07329130172729	-8.43370723724365	-0.134241193532944	0.0220166854560375	-0.0679771080613136
-6.33990669250488	-7.07100486755371	-8.42978096008301	-0.134106025099754	0.0219610873609781	-0.0679615885019302
-6.33893346786499	-7.07058668136597	-8.42738246917725	-0.134128659963608	0.0219913814216852	-0.0679293572902679
-6.33698654174805	-7.07175827026367	-8.43066692352295	-0.13404144346714	0.0220041312277317	-0.067926213145256
-6.34064722061157	-7.07415199279785	-8.42155075073242	-0.133973523974419	0.0220448561012745	-0.067855529487133
-6.34084701538086	-7.08291482925415	-8.42520713806152	-0.13405168056488	0.0220263041555882	-0.0678766742348671
-6.34353637695313	-7.07890605926514	-8.41652393341064	-0.133967235684395	0.0219806451350451	-0.0678555890917778
-6.34587955474854	-7.082106590271	-8.41595268249512	-0.133975222706795	0.0220970157533884	-0.0678354278206825
-6.34329271316528	-7.08580017089844	-8.42140197753906	-0.13403508067131	0.0219921935349703	-0.067794032394886
-6.34671354293823	-7.08779096603394	-8.42279815673828	-0.133976951241493	0.0220041424036026	-0.0677396878600121
-6.34735250473022	-7.09237241744995	-8.4257287979126	-0.133892193436623	0.0220754239708185	-0.0677120238542557
-6.34550142288208	-7.09055709838867	-8.41761207580566	-0.13390089571476	0.0220167692750692	-0.0676744878292084
-6.34136056900024	-7.0927357673645	-8.41831398010254	-0.133865118026733	0.0220503099262714	-0.0675174966454506
-6.33690500259399	-7.0912299156189	-8.42011833190918	-0.133829012513161	0.0221355147659779	-0.0675093680620193
-6.33392143249512	-7.09239053726196	-8.41803359985352	-0.133838996291161	0.0221469216048718	-0.0673730447888374
-6.32695198059082	-7.09111213684082	-8.41707229614258	-0.133849158883095	0.0221224781125784	-0.067197322845459
-6.32056474685669	-7.08606815338135	-8.41677856445313	-0.133757129311562	0.0221515242010355	-0.0671042278409004
-6.31625747680664	-7.08880043029785	-8.41557693481445	-0.133718684315681	0.0222043842077255	-0.0669722333550453
-6.31297159194946	-7.08398914337158	-8.41474437713623	-0.133718028664589	0.0222359858453274	-0.0668895989656448
-6.30160903930664	-7.07522869110107	-8.41347122192383	-0.133671775460243	0.0222363732755184	-0.0667882412672043
-6.29923439025879	-7.07677793502808	-8.41546440124512	-0.133601799607277	0.02234180085361	-0.0666352510452271
-6.2921576499939	-7.07404613494873	-8.41127681732178	-0.133619859814644	0.0222642235457897	-0.066591814160347
-6.28889656066895	-7.06654596328735	-8.40027046203613	-0.133734732866287	0.0222041811794043	-0.0664455071091652
-6.2817907333374	-7.06583118438721	-8.40952777862549	-0.133781909942627	0.0222481340169907	-0.0662708654999733
-6.28191995620728	-7.06331729888916	-8.40107727050781	-0.133826389908791	0.0223398972302675	-0.0661960244178772
-6.27397346496582	-7.05824375152588	-8.39758968353271	-0.133917421102524	0.0223482064902782	-0.0660488158464432
-6.27085590362549	-7.05977773666382	-8.39208793640137	-0.133905619382858	0.0224172119051218	-0.0659159719944
-6.26773500442505	-7.05643367767334	-8.39312267303467	-0.134004399180412	0.0224203020334244	-0.0658754780888557
-6.26260948181152	-7.05226945877075	-8.38825130462646	-0.134026765823364	0.0224586967378855	-0.0658197179436684
-6.25864219665527	-7.05134344100952	-8.39014053344727	-0.133987039327621	0.0225619953125715	-0.0657221898436546
-6.25755023956299	-7.04993343353271	-8.38414192199707	-0.134010151028633	0.0225427355617285	-0.06569604575634
-6.25902795791626	-7.05012273788452	-8.37451457977295	-0.134055972099304	0.0225834958255291	-0.0655829757452011
-6.25038766860962	-7.0485897064209	-8.37288951873779	-0.134084731340408	0.0225544814020395	-0.0655505359172821
-6.25089454650879	-7.04575490951538	-8.36862659454346	-0.134083762764931	0.0226352866739035	-0.0653700232505798
-6.25030660629272	-7.05002498626709	-8.36820793151855	-0.134100899100304	0.022671902552247	-0.0652757436037064
-6.24215793609619	-7.04548692703247	-8.36910533905029	-0.134236961603165	0.0225186347961426	-0.0652274191379547
-6.24498653411865	-7.04423236846924	-8.35796070098877	-0.134210497140884	0.0226411260664463	-0.0650539919734001
-6.24413967132568	-7.04431009292603	-8.35980319976807	-0.134247601032257	0.0226485766470432	-0.0650061592459679
-6.24217081069946	-7.03852462768555	-8.35899925231934	-0.13441127538681	0.0226440317928791	-0.0648861825466156
-6.24071979522705	-7.03541564941406	-8.34969806671143	-0.134431511163712	0.0227181259542704	-0.0647693201899529
-6.23684787750244	-7.03423976898193	-8.35389137268066	-0.134371504187584	0.0226668585091829	-0.0647652298212051
-6.23929309844971	-7.03349161148071	-8.34758472442627	-0.134390354156494	0.0226542502641678	-0.0647103935480118
-6.23322820663452	-7.03066444396973	-8.3363094329834	-0.134569302201271	0.0226483475416899	-0.0646059513092041
-6.23013973236084	-7.02889204025269	-8.33316230773926	-0.134570449590683	0.0226777456700802	-0.0646010339260101
-6.23462343215942	-7.02807474136353	-8.32548809051514	-0.134609460830688	0.0227038133889437	-0.0645217895507813
-6.23220777511597	-7.03178024291992	-8.32576274871826	-0.134691312909126	0.0226786956191063	-0.0644771754741669
-6.23110389709473	-7.02741050720215	-8.31610298156738	-0.134722650051117	0.0226952787488699	-0.0644021481275558
-6.23092222213745	-7.02465438842773	-8.3104248046875	-0.134762570261955	0.0227630101144314	-0.0643062070012093
-6.23294401168823	-7.0256814956665	-8.30511093139648	-0.134849488735199	0.0227825436741114	-0.0642626732587814
-6.22697162628174	-7.02599430084229	-8.29953956604004	-0.134914770722389	0.0227641370147467	-0.0642371997237206
-6.2315468788147	-7.02302074432373	-8.29592227935791	-0.134929195046425	0.022773964330554	-0.0641020461916924
-6.23358488082886	-7.02290105819702	-8.29263496398926	-0.135004177689552	0.0228029135614634	-0.0641157776117325
-6.22855138778687	-7.01583003997803	-8.28266143798828	-0.135132625699043	0.0227811150252819	-0.0641119480133057
-6.22961139678955	-7.01757144927979	-8.2801628112793	-0.135052442550659	0.0227958019822836	-0.0639795362949371
-6.23057126998901	-7.02253866195679	-8.27574348449707	-0.135155469179153	0.0227698050439358	-0.0640139281749725
-6.22991037368774	-7.01774835586548	-8.26829814910889	-0.135101065039635	0.0226809252053499	-0.0639240741729736
-6.22952651977539	-7.01929759979248	-8.26768398284912	-0.135176301002502	0.0226853936910629	-0.0638443827629089
-6.23489713668823	-7.01757144927979	-8.26652717590332	-0.135142117738724	0.022620789706707	-0.06377774477005
-6.23165798187256	-7.01689863204956	-8.2613353729248	-0.135270640254021	0.0225586537271738	-0.0637669265270233
-6.23194408416748	-7.0154881477356	-8.25936794281006	-0.135215759277344	0.0224718693643808	-0.0636653453111649
-6.23410940170288	-7.01444816589355	-8.26340579986572	-0.135117128491402	0.0224867295473814	-0.0635879933834076
-6.2363018989563	-7.01492118835449	-8.25903987884521	-0.135090410709381	0.0224246755242348	-0.0635224804282188
-6.23345470428467	-7.01476192474365	-8.25860595703125	-0.135113164782524	0.0221941750496626	-0.0634655132889748
-6.23668098449707	-7.01433610916138	-8.25875473022461	-0.135035738348961	0.0222049634903669	-0.0633915215730667
-6.23520851135254	-7.01776695251465	-8.25502872467041	-0.135018050670624	0.0221791826188564	-0.0633369386196136
-6.24123096466064	-7.01681613922119	-8.25680160522461	-0.134862393140793	0.0220292564481497	-0.0633101090788841
-6.23802089691162	-7.01926374435425	-8.25312042236328	-0.134922549128532	0.0219686813652515	-0.0633062124252319
-6.24138593673706	-7.01956939697266	-8.25458431243896	-0.134747534990311	0.0219001080840826	-0.0631909519433975
-6.24574184417725	-7.02460098266602	-8.26313877105713	-0.134717613458633	0.0219219960272312	-0.0631190985441208
-6.24647426605225	-7.02559614181519	-8.25478363037109	-0.13474003970623	0.0217696782201529	-0.0631251111626625
-6.24541664123535	-7.02735424041748	-8.25797557830811	-0.134611964225769	0.0217357464134693	-0.0630315914750099
-6.24914360046387	-7.02895164489746	-8.26346778869629	-0.134551167488098	0.0216901879757643	-0.0629906579852104
-6.25095891952515	-7.03211784362793	-8.25782299041748	-0.134493663907051	0.0216194298118353	-0.0629401355981827
-6.2482442855835	-7.03218078613281	-8.25541114807129	-0.134463533759117	0.021545646712184	-0.0628331676125526
-6.25297784805298	-7.03539276123047	-8.26412105560303	-0.134371921420097	0.0215515810996294	-0.0628191381692886
-6.25545024871826	-7.03734731674194	-8.26365089416504	-0.134216263890266	0.0215559676289558	-0.062734916806221
-6.25397396087646	-7.03976535797119	-8.26599216461182	-0.134260207414627	0.0214820094406605	-0.0627616569399834
-6.25452375411987	-7.03931140899658	-8.26253795623779	-0.134134382009506	0.0214280933141708	-0.0626424700021744
-6.25633764266968	-7.04640197753906	-8.2662296295166	-0.134064927697182	0.0214111506938934	-0.0625856593251228
-6.26363325119019	-7.04814577102661	-8.2671480178833	-0.134042948484421	0.0213607307523489	-0.0625466927886009
-6.26137685775757	-7.04923963546753	-8.26294326782227	-0.134043037891388	0.0213461518287659	-0.0624239332973957
-6.26257562637329	-7.05180644989014	-8.27629470825195	-0.134089231491089	0.0212976410984993	-0.0623965002596378
-6.26681756973267	-7.0534348487854	-8.27125835418701	-0.133946090936661	0.02130769751966	-0.0622778460383415
-6.26724863052368	-7.05646371841431	-8.27210712432861	-0.1340172290802	0.0213617887347937	-0.0622054189443588
-6.26580715179443	-7.05224561691284	-8.26652145385742	-0.133987218141556	0.0212541352957487	-0.0620752945542336
-6.27012348175049	-7.05777549743652	-8.27026748657227	-0.133990675210953	0.0213259030133486	-0.0619593374431133
-6.2670841217041	-7.05500030517578	-8.27793407440186	-0.134052380919456	0.0212960410863161	-0.0618962235748768
-6.26393222808838	-7.05298328399658	-8.27192783355713	-0.133971884846687	0.0212901886552572	-0.061764769256115
-6.26332187652588	-7.05626487731934	-8.27536773681641	-0.134005084633827	0.021342882886529	-0.0616771914064884
-6.2649097442627	-7.05622339248657	-8.26826953887939	-0.133961156010628	0.0213304366916418	-0.06163140386343
-6.25859117507935	-7.05585765838623	-8.27068328857422	-0.134083792567253	0.0213933046907187	-0.0615272857248783
-6.25744295120239	-7.05558776855469	-8.26694774627686	-0.133974626660347	0.0213432349264622	-0.0613502599298954
-6.25854873657227	-7.05973482131958	-8.26960849761963	-0.134048193693161	0.0214179717004299	-0.0612153895199299
-6.25200796127319	-7.05553102493286	-8.26948833465576	-0.134034052491188	0.0214302372187376	-0.0611515454947948
-6.25172472000122	-7.05466222763062	-8.26954746246338	-0.134019359946251	0.0214395113289356	-0.061003603041172
-6.25014877319336	-7.05312442779541	-8.27937412261963	-0.133938118815422	0.0214966535568237	-0.0609051138162613
-6.24363327026367	-7.05299234390259	-8.27865791320801	-0.13395094871521	0.0213993545621634	-0.0607669614255428
-6.23943090438843	-7.05243015289307	-8.27966213226318	-0.133947461843491	0.0215663481503725	-0.0606823079288006
-6.24441766738892	-7.05324745178223	-8.28209590911865	-0.133878156542778	0.021485224366188	-0.060582809150219
-6.23618221282959	-7.0510048866272	-8.27982521057129	-0.13386358320713	0.0215257406234741	-0.0605223663151264
-6.23215293884277	-7.04887962341309	-8.28014278411865	-0.133831560611725	0.0215589720755816	-0.0603430457413197
-6.23378610610962	-7.0527172088623	-8.28732204437256	-0.133720174431801	0.0215858481824398	-0.0602665096521378
-6.22828054428101	-7.05105829238892	-8.28383922576904	-0.133770525455475	0.0215278305113316	-0.0601607486605644
-6.22746467590332	-7.05088376998901	-8.29259014129639	-0.133604615926743	0.0215806141495705	-0.0600261725485325
-6.22555351257324	-7.05219078063965	-8.29358100891113	-0.133593738079071	0.0215671043843031	-0.0599514655768871
-6.22308731079102	-7.05132675170898	-8.28740119934082	-0.133581161499023	0.0215928945690393	-0.0599267370998859
-6.22158861160278	-7.05195665359497	-8.28921222686768	-0.133567243814468	0.0217107944190502	-0.0598356239497662
-6.22213554382324	-7.0536847114563	-8.28542327880859	-0.133436247706413	0.0217207800596952	-0.0598272643983364
-6.21689367294312	-7.05367851257324	-8.28092384338379	-0.133487448096275	0.0217341016978025	-0.0598013512790203
-6.21747636795044	-7.05544471740723	-8.27560710906982	-0.13342972099781	0.0218423176556826	-0.0596633069217205
-6.22076225280762	-7.05813217163086	-8.27724170684814	-0.133391782641411	0.0219452194869518	-0.0596658140420914
-6.21583271026611	-7.05941343307495	-8.26792621612549	-0.133450135588646	0.0220306944102049	-0.0595887750387192
-6.21456527709961	-7.05947685241699	-8.27283573150635	-0.133338421583176	0.0221386775374413	-0.0595057383179665
-6.21560287475586	-7.05960178375244	-8.27302551269531	-0.13330252468586	0.0222205612808466	-0.0594863779842854
-6.21554040908813	-7.0589714050293	-8.26965808868408	-0.13316784799099	0.0222401134669781	-0.0594323500990868
-6.20745897293091	-7.06314516067505	-8.26884078979492	-0.133304879069328	0.0223858989775181	-0.0593772046267986
-6.21477174758911	-7.05993127822876	-8.27365875244141	-0.133100986480713	0.022405693307519	-0.0593649446964264
-6.21371269226074	-7.06528806686401	-8.26564788818359	-0.133107721805573	0.0225623790174723	-0.0593793317675591
-6.20773506164551	-7.06127786636353	-8.26624011993408	-0.13306625187397	0.0224566180258989	-0.0593448132276535
-6.2091064453125	-7.06611919403076	-8.26979351043701	-0.13300733268261	0.0225637648254633	-0.0593362562358379
-6.21055507659912	-7.06658840179443	-8.27242660522461	-0.13290610909462	0.0226318556815386	-0.0593518242239952
-6.20926713943481	-7.06663846969604	-8.27585887908936	-0.132894590497017	0.0226280298084021	-0.059337206184864
-6.21086359024048	-7.06812953948975	-8.27863025665283	-0.132799282670021	0.0227740965783596	-0.0593236982822418
-6.21451473236084	-7.06922149658203	-8.27554225921631	-0.132825374603271	0.0228249616920948	-0.0593301802873611
-6.21334648132324	-7.07342052459717	-8.27500343322754	-0.132799908518791	0.0228530038148165	-0.0592746548354626
-6.21583080291748	-7.07268238067627	-8.27489948272705	-0.132750019431114	0.0229185372591019	-0.0593555569648743
-6.22189235687256	-7.07412719726563	-8.26834583282471	-0.132667735219002	0.0230925604701042	-0.0593026839196682
-6.22244739532471	-7.07486343383789	-8.27206420898438	-0.132711857557297	0.0230968352407217	-0.0594146139919758
-6.22177648544312	-7.07012557983398	-8.26848983764648	-0.132744804024696	0.0231548324227333	-0.0594222471117973
-6.22398805618286	-7.07486915588379	-8.26236343383789	-0.132737457752228	0.0233145691454411	-0.0594238005578518
-6.22552061080933	-7.07696294784546	-8.26845264434814	-0.132700100541115	0.023334639146924	-0.0595260709524155
-6.22911548614502	-7.08223247528076	-8.25685405731201	-0.132831558585167	0.0233925320208073	-0.0595312714576721
-6.22665691375732	-7.08041524887085	-8.26269340515137	-0.132921069860458	0.0234426688402891	-0.0595978908240795
-6.2342381477356	-7.08007001876831	-8.26175212860107	-0.132892176508904	0.0235548280179501	-0.0596042796969414
-6.23630666732788	-7.08628416061401	-8.26352500915527	-0.132954239845276	0.0237287487834692	-0.0596613548696041
-6.23555517196655	-7.08316993713379	-8.25678634643555	-0.133060216903687	0.0237080343067646	-0.0597644560039043
-6.23988723754883	-7.08289384841919	-8.26055240631104	-0.133090853691101	0.023791091516614	-0.0597735978662968
-6.24397611618042	-7.08554029464722	-8.27017593383789	-0.133235394954681	0.0239102989435196	-0.0597987473011017
-6.23978710174561	-7.0818829536438	-8.26637840270996	-0.133258670568466	0.0239907167851925	-0.0599424131214619
-6.24250507354736	-7.08398056030273	-8.26334381103516	-0.133257582783699	0.0240714233368635	-0.0599818304181099
-6.24569988250732	-7.08533573150635	-8.26242923736572	-0.133371695876122	0.0241761226207018	-0.0600829757750034
-6.23960399627686	-7.08098936080933	-8.26512432098389	-0.133530974388123	0.0241496972739697	-0.0601614229381084
-6.241126537323	-7.08021402359009	-8.27214431762695	-0.133541598916054	0.0242166146636009	-0.0601523220539093
-6.24262094497681	-7.08122253417969	-8.27544498443604	-0.133666172623634	0.0243097450584173	-0.0601834356784821
-6.23879671096802	-7.07979679107666	-8.27251434326172	-0.133819818496704	0.0243562646210194	-0.0602843314409256
-6.23895406723022	-7.07544898986816	-8.27364063262939	-0.133845314383507	0.024417145177722	-0.0602969899773598
-6.24223375320435	-7.07722759246826	-8.27581214904785	-0.133997485041618	0.0244828574359417	-0.0603277571499348
-6.23924446105957	-7.06964111328125	-8.2802038192749	-0.134003698825836	0.024452418088913	-0.0604480616748333
-6.23600387573242	-7.06768655776978	-8.27870655059814	-0.134123370051384	0.0245270635932684	-0.060476690530777
-6.23487567901611	-7.06622219085693	-8.28330707550049	-0.134220778942108	0.0245839171111584	-0.0606048479676247
-6.23573350906372	-7.06340646743774	-8.28490352630615	-0.134281858801842	0.0245874058455229	-0.0606968812644482
-6.23119449615479	-7.0648045539856	-8.28640365600586	-0.134436160326004	0.0246769785881042	-0.0607864037156105
-6.23061656951904	-7.0543360710144	-8.28991413116455	-0.134443804621696	0.0246680229902267	-0.0608774796128273
-6.23043727874756	-7.05752325057983	-8.29015350341797	-0.134486451745033	0.0246906224638224	-0.0609730966389179
-6.22744989395142	-7.05867528915405	-8.29383087158203	-0.134604141116142	0.0246507599949837	-0.0610637776553631
-6.22440624237061	-7.05200862884521	-8.29915714263916	-0.134694054722786	0.0245777014642954	-0.0611388795077801
-6.2261757850647	-7.05094003677368	-8.30179405212402	-0.134777069091797	0.0246350448578596	-0.0612649731338024
-6.22510719299316	-7.05056953430176	-8.30978202819824	-0.134836435317993	0.02458087913692	-0.0613379366695881
-6.22336864471436	-7.04507637023926	-8.30720806121826	-0.134926706552505	0.0245314724743366	-0.0614614561200142
-6.22310447692871	-7.04428434371948	-8.31231594085693	-0.13501749932766	0.0245790090411901	-0.0614958964288235
-6.22073078155518	-7.03953886032104	-8.31770706176758	-0.135014712810516	0.0245797093957663	-0.0616051852703094
-6.22493839263916	-7.04160737991333	-8.31561183929443	-0.135051921010017	0.0245206076651812	-0.0617330782115459
-6.2206244468689	-7.03983783721924	-8.32239818572998	-0.135173350572586	0.0245528277009726	-0.0618706680834293
-6.21873188018799	-7.03742837905884	-8.32069110870361	-0.135211676359177	0.0246447864919901	-0.0620295889675617
-6.22020244598389	-7.03980684280396	-8.326904296875	-0.135297417640686	0.0245980154722929	-0.0621383711695671
-6.21841478347778	-7.03907775878906	-8.32612228393555	-0.135389432311058	0.0246008429676294	-0.0622293502092361
-6.2188401222229	-7.03941202163696	-8.32646179199219	-0.135468229651451	0.0245799757540226	-0.0623906292021275
-6.22294902801514	-7.03750610351563	-8.32913208007813	-0.135438472032547	0.0246223919093609	-0.0624776966869831
-6.21799993515015	-7.03737878799438	-8.33116912841797	-0.135621145367622	0.0246431771665812	-0.0626379102468491
-6.21831321716309	-7.03331279754639	-8.33093547821045	-0.135657414793968	0.0246214978396893	-0.0627619177103043
-6.2218918800354	-7.03810024261475	-8.34093570709229	-0.135661602020264	0.0247156247496605	-0.0628408566117287
-6.22170162200928	-7.03740119934082	-8.34725189208984	-0.135789543390274	0.0246650762856007	-0.0629979893565178
-6.22180652618408	-7.03166484832764	-8.34124183654785	-0.135835155844688	0.0246530845761299	-0.0631038546562195
-6.21872615814209	-7.03154611587524	-8.34906387329102	-0.135931491851807	0.0246934834867716	-0.0632347837090492
-6.22194051742554	-7.03296613693237	-8.35043907165527	-0.136029779911041	0.0246069077402353	-0.0634188950061798
-6.21756505966187	-7.02974081039429	-8.35128974914551	-0.136054798960686	0.0246489979326725	-0.0635147020220757
-6.21515989303589	-7.02920150756836	-8.35879039764404	-0.136111333966255	0.0245697200298309	-0.0636884570121765
-6.21883535385132	-7.02974605560303	-8.36935329437256	-0.1360824406147	0.0245610363781452	-0.0637791380286217
-6.21573066711426	-7.02899646759033	-8.36300945281982	-0.136226013302803	0.0244408026337624	-0.0638741627335548
-6.21241283416748	-7.02243709564209	-8.36709690093994	-0.136241123080254	0.0244633723050356	-0.0639467164874077
-6.21235084533691	-7.02422428131104	-8.38024425506592	-0.136275380849838	0.0244031753391027	-0.0640633329749107
-6.21303939819336	-7.02008247375488	-8.37541389465332	-0.136402070522308	0.0243340916931629	-0.064161092042923
-6.20954036712646	-7.01985311508179	-8.38343715667725	-0.13650307059288	0.02426134981215	-0.0642640888690948
-6.20806455612183	-7.01585245132446	-8.39271259307861	-0.136430025100708	0.0241925753653049	-0.064362145960331
-6.21181154251099	-7.01401615142822	-8.39681625366211	-0.136448860168457	0.0241651963442564	-0.0644167438149452
-6.20664215087891	-7.0136661529541	-8.39999961853027	-0.136599138379097	0.024065313860774	-0.064594954252243
-6.20772409439087	-7.00734949111938	-8.40212440490723	-0.136576697230339	0.024059945717454	-0.0646601095795631
-6.20623111724854	-7.01092290878296	-8.40579986572266	-0.136600002646446	0.0240106247365475	-0.0647327825427055
-6.20551109313965	-7.00899887084961	-8.41088581085205	-0.136632174253464	0.0238876603543758	-0.0648345649242401
-6.20511245727539	-7.00753545761108	-8.41070747375488	-0.136730879545212	0.023805309087038	-0.0648924261331558
-6.1988205909729	-7.00541543960571	-8.41736793518066	-0.13672824203968	0.0237369071692228	-0.0649743154644966
-6.20318794250488	-7.00311803817749	-8.4187479019165	-0.136713862419128	0.0236978232860565	-0.0650523453950882
-6.20237350463867	-7.00523376464844	-8.42386341094971	-0.13687863945961	0.0236643049865961	-0.0651648938655853
-6.20204782485962	-6.9976921081543	-8.43306350708008	-0.13686466217041	0.0235944557934999	-0.065206378698349
-6.20363473892212	-6.99717235565186	-8.43808555603027	-0.136818647384644	0.0235876683145761	-0.0652645155787468
-6.20346784591675	-7.00212574005127	-8.43939685821533	-0.136879026889801	0.0234555751085281	-0.0653772875666618
-6.20596647262573	-6.99660921096802	-8.44912052154541	-0.136755764484406	0.0233266782015562	-0.0654714331030846
-6.20535707473755	-6.99948930740356	-8.45148944854736	-0.136801868677139	0.0232257898896933	-0.0655336529016495
-6.20767974853516	-6.99881219863892	-8.46497440338135	-0.136668622493744	0.023126857355237	-0.0656203851103783
-6.21430635452271	-7.00068855285645	-8.46654891967773	-0.136663600802422	0.023009130731225	-0.0657599940896034
-6.20870351791382	-7.00069046020508	-8.47079372406006	-0.136727556586266	0.0229594651609659	-0.0658785998821259
-6.2098560333252	-7.00162935256958	-8.47551155090332	-0.136604085564613	0.0228775925934315	-0.0659870281815529
-6.21436643600464	-7.00759363174438	-8.47722244262695	-0.136570706963539	0.022818686440587	-0.0660882964730263
-6.21829700469971	-7.00728321075439	-8.48379230499268	-0.136514917016029	0.0226869210600853	-0.0661911740899086
-6.21869421005249	-7.00849485397339	-8.48210525512695	-0.136536464095116	0.0226244293153286	-0.0662377402186394
-6.22702932357788	-7.01238918304443	-8.48955154418945	-0.136502891778946	0.0226714145392179	-0.0663343667984009
-6.22795724868774	-7.01538038253784	-8.48874568939209	-0.136503159999847	0.0225516688078642	-0.0664099752902985
-6.22705888748169	-7.01379871368408	-8.49105453491211	-0.136492431163788	0.0225431099534035	-0.0665043368935585
-6.23848867416382	-7.0165638923645	-8.49938011169434	-0.136359512805939	0.0225884579122067	-0.0665705874562263
-6.2361912727356	-7.0173487663269	-8.50007343292236	-0.136495664715767	0.0224570818245411	-0.0666711330413818
-6.23644351959229	-7.01497077941895	-8.49327659606934	-0.136409670114517	0.0223812330514193	-0.0667807310819626
-6.23899698257446	-7.02098321914673	-8.49600887298584	-0.1363475471735	0.0224540866911411	-0.0668217912316322
-6.23970317840576	-7.02250957489014	-8.50122737884521	-0.136397808790207	0.0223115365952253	-0.0669313669204712
-6.24126863479614	-7.01943206787109	-8.50173854827881	-0.136370196938515	0.0221860185265541	-0.066934309899807
-6.2441840171814	-7.0228796005249	-8.50806903839111	-0.136384546756744	0.0221766866743565	-0.0669526532292366
-6.24610376358032	-7.01776218414307	-8.51851081848145	-0.136309266090393	0.0220869407057762	-0.0669764652848244
-6.24207782745361	-7.02079343795776	-8.52147674560547	-0.1363485455513	0.0220353286713362	-0.0669701918959618
-6.24364471435547	-7.02023696899414	-8.52836132049561	-0.136304005980492	0.021909648552537	-0.0669609680771828
-6.24540758132935	-7.02120733261108	-8.53333759307861	-0.136250361800194	0.0218674149364233	-0.0669964253902435
-6.24388599395752	-7.01681709289551	-8.53523540496826	-0.136201649904251	0.0217184089124203	-0.0670097097754478
-6.24101448059082	-7.01895761489868	-8.55124378204346	-0.136211037635803	0.0217083673924208	-0.0669831186532974
-6.24475049972534	-7.01905250549316	-8.54457759857178	-0.136057212948799	0.0216129627078772	-0.0670502781867981
-6.24478197097778	-7.02147769927979	-8.54942893981934	-0.136053740978241	0.0214694086462259	-0.0670059025287628
-6.23948049545288	-7.02003955841064	-8.56049823760986	-0.136008217930794	0.021422578021884	-0.067015178501606
-6.23898267745972	-7.0232458114624	-8.56598091125488	-0.135941788554192	0.0212751124054194	-0.0669239684939384
-6.23456239700317	-7.02242279052734	-8.57670116424561	-0.135977849364281	0.0211804192513227	-0.0668933615088463
-6.23724794387817	-7.02372264862061	-8.579758644104	-0.135824576020241	0.0211259555071592	-0.0668776780366898
-6.24210023880005	-7.02542161941528	-8.59580612182617	-0.135671064257622	0.0209528096020222	-0.0668248012661934
-6.23781776428223	-7.0232367515564	-8.5909366607666	-0.135669633746147	0.0208959355950356	-0.0667783096432686
-6.23562860488892	-7.02503490447998	-8.59892749786377	-0.135542139410973	0.0208060946315527	-0.066738598048687
-6.24011039733887	-7.02636051177979	-8.60627269744873	-0.135446667671204	0.0207746028900146	-0.0667933374643326
-6.24143362045288	-7.02967119216919	-8.60686111450195	-0.135347172617912	0.0206864476203918	-0.0667315870523453
-6.2347092628479	-7.02885007858276	-8.61041355133057	-0.13535638153553	0.0204849150031805	-0.0667254999279976
-6.23742437362671	-7.02849197387695	-8.61665916442871	-0.135184079408646	0.0203844271600246	-0.0666498765349388
-6.2408561706543	-7.03487491607666	-8.62152767181396	-0.135243892669678	0.0203279573470354	-0.0665983781218529
-6.23859357833862	-7.03436183929443	-8.62719345092773	-0.135110259056091	0.0202829968184233	-0.0665504187345505
-6.24269723892212	-7.03669929504395	-8.63604164123535	-0.13508315384388	0.0201818291097879	-0.0664848014712334
-6.24558067321777	-7.036949634552	-8.63670253753662	-0.135033383965492	0.020050935447216	-0.0664825662970543
-6.24362707138062	-7.03509521484375	-8.64067459106445	-0.134889304637909	0.0200163163244724	-0.0664277672767639
-6.24651956558228	-7.0378098487854	-8.6473331451416	-0.134835079312325	0.0199195221066475	-0.0664667040109634
-6.25021505355835	-7.04218578338623	-8.64031410217285	-0.134798422455788	0.0198446325957775	-0.0663957744836807
-6.24969673156738	-7.04296350479126	-8.64760875701904	-0.134783580899239	0.019730256870389	-0.06639014929533
-6.25162410736084	-7.0399432182312	-8.64538288116455	-0.134612739086151	0.0196368917822838	-0.0663399994373322
-6.2553448677063	-7.04802989959717	-8.65413093566895	-0.1346335709095	0.0196431819349527	-0.066320464015007
-6.25581693649292	-7.05000352859497	-8.65203857421875	-0.134560465812683	0.0194680858403444	-0.0663155242800713
-6.25699329376221	-7.04830408096313	-8.65268325805664	-0.134482741355896	0.019421910867095	-0.0662472769618034
-6.26160621643066	-7.0538158416748	-8.6600399017334	-0.134449750185013	0.0194438304752111	-0.0662502348423004
-6.26634883880615	-7.05254650115967	-8.66264247894287	-0.134317740797997	0.0193640105426311	-0.0662112608551979
-6.26525783538818	-7.05737495422363	-8.66107082366943	-0.134295612573624	0.0193536058068275	-0.0661913529038429
-6.26561594009399	-7.05637788772583	-8.67020797729492	-0.134130895137787	0.0193101670593023	-0.0661833211779594
-6.27358722686768	-7.06048202514648	-8.66753578186035	-0.134011641144753	0.0192327816039324	-0.0661512389779091
-6.27349042892456	-7.06510257720947	-8.65806102752686	-0.134012296795845	0.019172228872776	-0.0661584585905075
-6.27360057830811	-7.06359243392944	-8.66696739196777	-0.133911803364754	0.0190940164029598	-0.0661666095256805
-6.27917337417603	-7.06891345977783	-8.66743469238281	-0.133785963058472	0.0191862024366856	-0.0660899206995964
-6.27754592895508	-7.07282447814941	-8.67150783538818	-0.133752211928368	0.0190644543617964	-0.0660932585597038
-6.27957344055176	-7.07090091705322	-8.66905212402344	-0.133617356419563	0.0188956670463085	-0.0660602152347565
-6.28021621704102	-7.07570219039917	-8.67488956451416	-0.133597552776337	0.0189604796469212	-0.0660084038972855
-6.28702878952026	-7.07747793197632	-8.67422389984131	-0.133451730012894	0.0189853440970182	-0.0659933760762215
-6.28330898284912	-7.07945108413696	-8.67912673950195	-0.133438214659691	0.0188359785825014	-0.0659340545535088
-6.28760671615601	-7.08218431472778	-8.67712211608887	-0.133286342024803	0.0188784878700972	-0.0658592507243156
-6.29071378707886	-7.08527851104736	-8.6884937286377	-0.133218869566917	0.0187913347035646	-0.0659042447805405
-6.2901759147644	-7.08202981948853	-8.68667125701904	-0.133188217878342	0.0186625178903341	-0.0658938214182854
-6.29064321517944	-7.08537626266479	-8.68948745727539	-0.13300547003746	0.0187582150101662	-0.0658633559942245
-6.29225158691406	-7.09093999862671	-8.69607353210449	-0.132936656475067	0.0186645910143852	-0.0658615455031395
-6.29084873199463	-7.0872745513916	-8.69493007659912	-0.13284569978714	0.0185037273913622	-0.0658202469348907
-6.29019165039063	-7.0885443687439	-8.69497680664063	-0.132880866527557	0.018636105582118	-0.0657412186264992
-6.28990650177002	-7.09307098388672	-8.70168018341064	-0.132812827825546	0.0185683760792017	-0.0656309127807617
-6.28607082366943	-7.09165191650391	-8.69555759429932	-0.132742524147034	0.0185539200901985	-0.0655832812190056
-6.28630828857422	-7.09302186965942	-8.6956901550293	-0.132676064968109	0.0185480006039143	-0.0654937922954559
-6.28795528411865	-7.09492349624634	-8.70105075836182	-0.132678717374802	0.0185456015169621	-0.0653801262378693
-6.28239393234253	-7.09151792526245	-8.69413185119629	-0.132690027356148	0.0185086820274591	-0.0653858259320259
-6.27915573120117	-7.09205627441406	-8.69339752197266	-0.132578328251839	0.0186151769012213	-0.0652220398187637
-6.277268409729	-7.09362125396729	-8.69423389434814	-0.132589742541313	0.0184988472610712	-0.0651986747980118
-6.273521900177	-7.09055471420288	-8.69051647186279	-0.132597848773003	0.018452376127243	-0.0650493055582047
-6.27103710174561	-7.09217262268066	-8.69297218322754	-0.132552832365036	0.0185432191938162	-0.0649381726980209
-6.2720947265625	-7.09204483032227	-8.69953441619873	-0.132529601454735	0.0185274239629507	-0.0648732110857964
-6.26261520385742	-7.09231090545654	-8.6979866027832	-0.132549658417702	0.0184983927756548	-0.0647430047392845
-6.26364517211914	-7.09097862243652	-8.70052146911621	-0.13238500058651	0.0184558015316725	-0.0645896792411804
-6.26139640808105	-7.09245014190674	-8.7001953125	-0.132494881749153	0.0184893980622292	-0.0645763128995895
-6.25287246704102	-7.08583736419678	-8.69830799102783	-0.132364153862	0.0184250771999359	-0.0644908100366592
-6.25733137130737	-7.09268522262573	-8.7020435333252	-0.132316708564758	0.0185018125921488	-0.0643533915281296
-6.25206804275513	-7.09248018264771	-8.70140361785889	-0.132338166236877	0.0183949526399374	-0.064292311668396
-6.24965810775757	-7.08965682983398	-8.69969177246094	-0.132262587547302	0.0184472799301147	-0.0641827434301376
-6.25136613845825	-7.09268999099731	-8.69918251037598	-0.132217064499855	0.0184388626366854	-0.0641449764370918
-6.24332809448242	-7.09497594833374	-8.70154762268066	-0.13227453827858	0.0184181910008192	-0.0639643520116806
-6.24315738677979	-7.09256410598755	-8.70357990264893	-0.132102355360985	0.018414132297039	-0.063895009458065
-6.2425799369812	-7.0943660736084	-8.70262622833252	-0.132090866565704	0.018434064462781	-0.0638306140899658
-6.23680400848389	-7.09767246246338	-8.690993309021	-0.132096171379089	0.0184486154466867	-0.0637568086385727
-6.23924207687378	-7.09578943252563	-8.70062923431396	-0.13197448849678	0.0184716265648603	-0.0636825710535049
-6.2397255897522	-7.09920024871826	-8.69564723968506	-0.132083222270012	0.0184019636362791	-0.0635813325643539
-6.23610401153564	-7.09899759292603	-8.6926383972168	-0.132043316960335	0.0183589179068804	-0.0634940341114998
-6.23207330703735	-7.09816789627075	-8.69369316101074	-0.13191482424736	0.0183890741318464	-0.0633422285318375
-6.23388576507568	-7.0981650352478	-8.6972770690918	-0.13191631436348	0.0183288156986237	-0.0633120164275169
-6.23170280456543	-7.09927272796631	-8.69178771972656	-0.131901532411575	0.018361259251833	-0.0631859079003334
-6.22917985916138	-7.10135412216187	-8.70055103302002	-0.131873279809952	0.0182651448994875	-0.0631469041109085
-6.23292112350464	-7.1006236076355	-8.70549201965332	-0.131720468401909	0.0182386506348848	-0.0630849599838257
-6.23254728317261	-7.10227203369141	-8.69809436798096	-0.131760150194168	0.0182657781988382	-0.0630368068814278
-6.22844934463501	-7.09804201126099	-8.70059394836426	-0.131704479455948	0.0181810110807419	-0.0629985705018044
-6.23098659515381	-7.10682916641235	-8.69823169708252	-0.131580144166946	0.018221152946353	-0.0628936290740967
-6.23176622390747	-7.10704708099365	-8.68737697601318	-0.131681457161903	0.0182164181023836	-0.0628476664423943
-6.23138093948364	-7.10944986343384	-8.69280815124512	-0.131691679358482	0.0182798989117146	-0.0627887547016144
-6.2352819442749	-7.10968160629272	-8.68994426727295	-0.131648063659668	0.0182670298963785	-0.0627384856343269
-6.23398685455322	-7.11055326461792	-8.68028354644775	-0.131689220666885	0.0182874463498592	-0.0625704377889633
-6.23637771606445	-7.11278438568115	-8.68259048461914	-0.131615832448006	0.0184211209416389	-0.0625594705343246
-6.24064683914185	-7.11301374435425	-8.67481231689453	-0.13158118724823	0.0183875914663076	-0.062519945204258
-6.23879337310791	-7.11550760269165	-8.66069221496582	-0.131715163588524	0.0184727963060141	-0.0624695122241974
-6.23948049545288	-7.11650323867798	-8.66044044494629	-0.131644114851952	0.0185295455157757	-0.0624208636581898
-6.24487972259521	-7.12135171890259	-8.650146484375	-0.131662398576736	0.0185956675559282	-0.0623801872134209
-6.24519681930542	-7.12415933609009	-8.6448392868042	-0.131753697991371	0.0185947865247726	-0.0623477883636951
-6.24142074584961	-7.12512588500977	-8.64140701293945	-0.131741791963577	0.0185491144657135	-0.062297984957695
-6.24845123291016	-7.12585544586182	-8.64068984985352	-0.131768092513084	0.0187829229980707	-0.0622077696025372
-6.25111484527588	-7.12736225128174	-8.62914657592773	-0.131826505064964	0.0187673531472683	-0.0621328763663769
-6.2446084022522	-7.12996196746826	-8.62529373168945	-0.131834700703621	0.0187982358038425	-0.062106154859066
-6.25305652618408	-7.13121795654297	-8.63356304168701	-0.131691351532936	0.0188646242022514	-0.0620697066187859
-6.25323390960693	-7.13395929336548	-8.62224674224854	-0.131801679730415	0.0189743526279926	-0.062048863619566
-6.24941396713257	-7.1312689781189	-8.61874103546143	-0.131757974624634	0.018934166058898	-0.0620378702878952
-6.25577116012573	-7.13602018356323	-8.6195068359375	-0.131641790270805	0.0190749671310186	-0.0620445013046265
-6.25776815414429	-7.13700485229492	-8.61020469665527	-0.131721839308739	0.0189750827848911	-0.0620381645858288
-6.25745582580566	-7.137939453125	-8.61291313171387	-0.131617799401283	0.0191323142498732	-0.0619413442909718
-6.26275396347046	-7.13713979721069	-8.60993099212646	-0.131575360894203	0.0192164611071348	-0.0619831420481205
-6.26254892349243	-7.14251136779785	-8.60799503326416	-0.131592273712158	0.0192515663802624	-0.0618935339152813
-6.26509284973145	-7.14344787597656	-8.60778617858887	-0.131535977125168	0.0193338468670845	-0.0619133077561855
-6.27119112014771	-7.14034509658813	-8.60273456573486	-0.131480604410172	0.0193976499140263	-0.0619738288223743
-6.26769208908081	-7.14306926727295	-8.59024810791016	-0.131561979651451	0.019474633038044	-0.0619786754250526
-6.26959228515625	-7.14184522628784	-8.59725093841553	-0.131408542394638	0.0195300672203302	-0.0620090886950493
-6.27577352523804	-7.14896726608276	-8.58331394195557	-0.131418094038963	0.0196290705353022	-0.0620056204497814
-6.27622509002686	-7.14803266525269	-8.57846546173096	-0.131522849202156	0.0196941159665585	-0.0619654878973961
-6.27738332748413	-7.1503758430481	-8.58249092102051	-0.1314657330513	0.0198124554008245	-0.0619584582746029
-6.28166246414185	-7.14783191680908	-8.5792818069458	-0.131468966603279	0.019888898357749	-0.0619827397167683
-6.2827410697937	-7.15122890472412	-8.57101631164551	-0.131490647792816	0.0199667774140835	-0.0619602985680103
-6.28372144699097	-7.15188503265381	-8.57686138153076	-0.131414920091629	0.0200118515640497	-0.0619892664253712
-6.2901816368103	-7.15098571777344	-8.56828117370605	-0.131294921040535	0.0201102700084448	-0.0619623623788357
-6.28759431838989	-7.1563286781311	-8.56685638427734	-0.131438389420509	0.0201138518750668	-0.061995305120945
-6.28510761260986	-7.15108442306519	-8.5645809173584	-0.131353676319122	0.0201329067349434	-0.0620721206068993
-6.29274606704712	-7.15656566619873	-8.55795001983643	-0.131302028894424	0.0203002449125052	-0.0620521940290928
-6.2920880317688	-7.15835762023926	-8.5555419921875	-0.13139408826828	0.0202233865857124	-0.0620793960988522
-6.29381990432739	-7.15744066238403	-8.56223964691162	-0.131330996751785	0.0203028805553913	-0.0621058493852615
-6.29600048065186	-7.15718746185303	-8.56076145172119	-0.131277948617935	0.0204406231641769	-0.0621252208948135
-6.29799318313599	-7.16170692443848	-8.56507205963135	-0.131332606077194	0.0205161459743977	-0.0621132291853428
-6.29585552215576	-7.16162014007568	-8.56540489196777	-0.13138510286808	0.0204497016966343	-0.0622108355164528
-6.30517530441284	-7.16391134262085	-8.56318283081055	-0.131254449486732	0.020631555467844	-0.0622156001627445
-6.30454111099243	-7.16330814361572	-8.56524276733398	-0.13127338886261	0.0206215679645538	-0.0623192451894283
-6.3029899597168	-7.15823554992676	-8.55682849884033	-0.131298914551735	0.020645635202527	-0.0623668991029263
-6.30368614196777	-7.16296291351318	-8.56148624420166	-0.131282716989517	0.0207562204450369	-0.0624071769416332
-6.30354356765747	-7.16541481018066	-8.5627908706665	-0.131229117512703	0.0207536648958921	-0.0624191276729107
-6.30227327346802	-7.16147804260254	-8.56080627441406	-0.131202131509781	0.0207210071384907	-0.0624498687684536
-6.30445241928101	-7.16198825836182	-8.56339740753174	-0.131168603897095	0.0208571348339319	-0.0624981336295605
-6.30719804763794	-7.16353225708008	-8.56503582000732	-0.131139054894447	0.020869005471468	-0.06247204169631
-6.30228614807129	-7.16235399246216	-8.56643581390381	-0.131229862570763	0.020857647061348	-0.0625543296337128
-6.30646467208862	-7.16144561767578	-8.56533813476563	-0.13111874461174	0.0208415538072586	-0.062487605959177
-6.31080007553101	-7.1624960899353	-8.572434425354	-0.131068199872971	0.0208850912749767	-0.0625503286719322
-6.30825662612915	-7.15958881378174	-8.56914520263672	-0.13106594979763	0.0208769012242556	-0.062585674226284
-6.30786561965942	-7.15795612335205	-8.56952953338623	-0.130975559353828	0.0209219809621572	-0.0626385733485222
-6.30467700958252	-7.15837669372559	-8.56923770904541	-0.130893990397453	0.0209046434611082	-0.062659926712513
-6.31207466125488	-7.16375255584717	-8.5724458694458	-0.130828633904457	0.0208493303507566	-0.0627637058496475
-6.31097745895386	-7.16260480880737	-8.57027530670166	-0.130887910723686	0.0209715235978365	-0.0627684146165848
-6.31591415405273	-7.16207218170166	-8.57396984100342	-0.130656495690346	0.0208289362490177	-0.0628532692790031
-6.31548690795898	-7.16252470016479	-8.57508659362793	-0.130723640322685	0.0208181422203779	-0.0629368424415588
-6.3186616897583	-7.16533136367798	-8.57467746734619	-0.130575746297836	0.0208098236471415	-0.0629238411784172
-6.32705068588257	-7.16835355758667	-8.58666038513184	-0.130491152405739	0.0208197850733995	-0.0630029961466789
-6.32763290405273	-7.16489601135254	-8.57675933837891	-0.130502372980118	0.0207107029855251	-0.0630747824907303
-6.32919931411743	-7.16256523132324	-8.58684539794922	-0.130391836166382	0.0207086186856031	-0.0631799921393394
-6.33042192459106	-7.16681623458862	-8.5919075012207	-0.130308091640472	0.0206608157604933	-0.0632998049259186
-6.34000110626221	-7.16963958740234	-8.58828926086426	-0.130147933959961	0.0205678064376116	-0.0633386895060539
-6.33939218521118	-7.171462059021	-8.59022903442383	-0.130224674940109	0.0204399190843105	-0.0634025707840919
-6.3437032699585	-7.1702823638916	-8.59890365600586	-0.130145683884621	0.0203558783978224	-0.0634603053331375
-6.34809160232544	-7.17158889770508	-8.59660339355469	-0.130073741078377	0.0202095229178667	-0.0634987354278564
-6.35038280487061	-7.17467927932739	-8.60083770751953	-0.130120486021042	0.0202192161232233	-0.063564769923687
-6.35062217712402	-7.17308139801025	-8.59968852996826	-0.130056098103523	0.020103681832552	-0.0635917335748672
-6.35860729217529	-7.17750310897827	-8.60149955749512	-0.129985719919205	0.0201782900840044	-0.063612625002861
-6.36326313018799	-7.17678928375244	-8.60361194610596	-0.129998132586479	0.0200457666069269	-0.0637935176491737
-6.36512994766235	-7.17720508575439	-8.59986782073975	-0.12987220287323	0.0201046280562878	-0.0638255774974823
-6.3681206703186	-7.18146324157715	-8.60386085510254	-0.129816114902496	0.0201380532234907	-0.0639996603131294
-6.37628650665283	-7.18284893035889	-8.6008243560791	-0.129686295986176	0.0200742818415165	-0.0641485676169395
-6.37027740478516	-7.18418550491333	-8.59308242797852	-0.129737436771393	0.0201237518340349	-0.0642824098467827
-6.37951469421387	-7.18403816223145	-8.59700107574463	-0.129595160484314	0.0200939550995827	-0.0643337145447731
-6.37707614898682	-7.19068479537964	-8.60461139678955	-0.129618555307388	0.0201103575527668	-0.0645164027810097
-6.37770795822144	-7.18810844421387	-8.59355163574219	-0.12967187166214	0.0201106332242489	-0.064575619995594
-6.38321828842163	-7.19394254684448	-8.59735202789307	-0.129623219370842	0.0202226955443621	-0.0646618902683258
-6.38408994674683	-7.19359397888184	-8.59344863891602	-0.129597097635269	0.0201901830732822	-0.0647729337215424
-6.38317060470581	-7.19110298156738	-8.5878381729126	-0.12955778837204	0.020281758159399	-0.064846582710743
-6.38812923431396	-7.19466543197632	-8.58782291412354	-0.12960347533226	0.0203141514211893	-0.0649746432900429
-6.38453674316406	-7.1961088180542	-8.57676696777344	-0.129649564623833	0.0202271435409784	-0.0650305151939392
-6.38588237762451	-7.19159650802612	-8.57973194122314	-0.129649549722672	0.0202579386532307	-0.0651326030492783
-6.39131736755371	-7.19136619567871	-8.57690525054932	-0.129658967256546	0.020347697660327	-0.0651730671525002
-6.38722467422485	-7.19209623336792	-8.57336044311523	-0.129809409379959	0.0203759837895632	-0.0653185248374939
-6.39389944076538	-7.18917608261108	-8.57433032989502	-0.129757449030876	0.0203785598278046	-0.0654071494936943
-6.39507150650024	-7.18957090377808	-8.57347679138184	-0.129842072725296	0.0203982517123222	-0.0654869452118874
-6.39299535751343	-7.18474435806274	-8.56979465484619	-0.129945605993271	0.0203977506607771	-0.0656033828854561
-6.3933892250061	-7.18708515167236	-8.57311820983887	-0.129919901490211	0.0204755142331123	-0.0657248571515083
-6.39979839324951	-7.18417549133301	-8.56275939941406	-0.130014806985855	0.0204087253659964	-0.0659105256199837
-6.39657640457153	-7.18517684936523	-8.55804824829102	-0.130205973982811	0.0204626880586147	-0.0660234838724136
-6.40123558044434	-7.18300914764404	-8.5588321685791	-0.130227193236351	0.0205448064953089	-0.0661847665905952
-6.39743852615356	-7.18380975723267	-8.55048751831055	-0.130410924553871	0.020536320284009	-0.0662782862782478
-6.39776754379272	-7.18307209014893	-8.54868125915527	-0.130472019314766	0.0205740332603455	-0.0664134547114372
-6.40079593658447	-7.18139457702637	-8.54686546325684	-0.13050839304924	0.020616302266717	-0.066542387008667
-6.3989143371582	-7.17690515518188	-8.53918647766113	-0.13061112165451	0.0206174291670322	-0.0667185112833977
-6.39604187011719	-7.17350912094116	-8.54368686676025	-0.130610674619675	0.02072649076581	-0.0668309926986694
-6.39749383926392	-7.17761421203613	-8.54013919830322	-0.130698621273041	0.0208147373050451	-0.0670488178730011
-6.39954853057861	-7.17218828201294	-8.53496551513672	-0.130774945020676	0.0207135137170553	-0.0671729817986488
-6.39568853378296	-7.17414999008179	-8.53219223022461	-0.130974635481834	0.0207480303943157	-0.0673070400953293
-6.39702749252319	-7.16774892807007	-8.53292655944824	-0.130983218550682	0.0207812376320362	-0.067486047744751
-6.39580774307251	-7.16799402236938	-8.5247745513916	-0.131199881434441	0.0208226684480906	-0.0676127076148987
-6.39415788650513	-7.16540050506592	-8.5247917175293	-0.13121771812439	0.0207976046949625	-0.0677510872483253
-6.39787769317627	-7.16291332244873	-8.52432155609131	-0.131249561905861	0.0208326876163483	-0.0679214745759964
-6.39973211288452	-7.16004705429077	-8.51501560211182	-0.131441608071327	0.0207962058484554	-0.0681137889623642
-6.39867258071899	-7.15396022796631	-8.52343463897705	-0.131480067968369	0.0208118110895157	-0.0682755410671234
-6.39899396896362	-7.15788602828979	-8.51779079437256	-0.131576791405678	0.0208846349269152	-0.0685174092650414
-6.4034481048584	-7.15697050094604	-8.51161193847656	-0.131658807396889	0.0207250118255615	-0.0687776133418083
-6.40228414535522	-7.15526294708252	-8.51307392120361	-0.131770133972168	0.0207235850393772	-0.0689593106508255
-6.40819501876831	-7.15339612960815	-8.52325439453125	-0.131886258721352	0.0206913184374571	-0.0691729858517647
-6.40915441513062	-7.15182161331177	-8.51945781707764	-0.131963580846786	0.0205972697585821	-0.0694144368171692
-6.41315650939941	-7.14987897872925	-8.52370357513428	-0.131991788744926	0.0205851662904024	-0.0695933625102043
-6.42139291763306	-7.15113210678101	-8.53032970428467	-0.1319629997015	0.0206013284623623	-0.0698491632938385
-6.42018127441406	-7.14790201187134	-8.52333164215088	-0.132110878825188	0.0204132776707411	-0.0700845271348953
-6.42168140411377	-7.14795255661011	-8.52561187744141	-0.132136583328247	0.0205068923532963	-0.0702455714344978
-6.42126512527466	-7.15056037902832	-8.53085708618164	-0.13216707110405	0.0203663930296898	-0.070537380874157
-6.42496299743652	-7.1522364616394	-8.52685165405273	-0.132107138633728	0.020135123282671	-0.0707452893257141
-6.42935228347778	-7.15154123306274	-8.52760887145996	-0.132228448987007	0.0202171131968498	-0.0709714815020561
-6.43191242218018	-7.15378713607788	-8.53596973419189	-0.132280364632607	0.0201573893427849	-0.071241557598114
-6.43631744384766	-7.15558242797852	-8.5377836227417	-0.13226144015789	0.0201396849006414	-0.071381464600563
-6.43784427642822	-7.15382051467896	-8.53773212432861	-0.132320418953896	0.0201375018805265	-0.0717139318585396
-6.44024562835693	-7.1538405418396	-8.53559589385986	-0.132362559437752	0.0200060252100229	-0.0719247311353683
-6.43939113616943	-7.15469217300415	-8.53947734832764	-0.132396399974823	0.0200001299381256	-0.0721431970596313
-6.44451999664307	-7.15726280212402	-8.54689884185791	-0.132415220141411	0.0199672617018223	-0.0723610743880272
-6.44567346572876	-7.15402364730835	-8.54585456848145	-0.132505148649216	0.0199570432305336	-0.0725807696580887
-6.44323873519897	-7.15745496749878	-8.54717350006104	-0.132538169622421	0.0198841392993927	-0.0728124007582664
-6.44285297393799	-7.1546745300293	-8.54771614074707	-0.132585570216179	0.0198513809591532	-0.0730588808655739
-6.44944286346436	-7.1559624671936	-8.54854774475098	-0.132483899593353	0.0198469515889883	-0.073230467736721
-6.44962692260742	-7.15668821334839	-8.55288600921631	-0.132586419582367	0.019745048135519	-0.0735163539648056
-6.44991874694824	-7.15236282348633	-8.55251312255859	-0.132618948817253	0.0197656583040953	-0.0736990943551064
-6.45004892349243	-7.15305805206299	-8.55945873260498	-0.132618471980095	0.0197969097644091	-0.0739639773964882
-6.45424032211304	-7.15400838851929	-8.55568981170654	-0.132592394948006	0.0197076480835676	-0.0742288008332253
-6.4558277130127	-7.15651416778564	-8.54819869995117	-0.132698073983192	0.0197411924600601	-0.0743574202060699
-6.45394325256348	-7.15722560882568	-8.55817890167236	-0.132707014679909	0.0196794867515564	-0.0746236518025398
-6.45757961273193	-7.15567398071289	-8.55885219573975	-0.132655829191208	0.0197342094033957	-0.0748107880353928
-6.46251392364502	-7.15998983383179	-8.55881881713867	-0.132844179868698	0.0198466442525387	-0.0750446394085884
-6.46079301834106	-7.15369844436646	-8.55381298065186	-0.132948815822601	0.0197646282613277	-0.0752706304192543
-6.46214866638184	-7.15455198287964	-8.55255794525146	-0.132924288511276	0.0198271814733744	-0.0754826292395592
-6.4650354385376	-7.15457153320313	-8.54996681213379	-0.132998928427696	0.0199526231735945	-0.0757360979914665
-6.46964073181152	-7.1556978225708	-8.5454568862915	-0.132998332381248	0.0199401415884495	-0.0759587287902832
-6.46678113937378	-7.15481805801392	-8.54470825195313	-0.133158162236214	0.0200209114700556	-0.0761216878890991
-6.46656322479248	-7.15295171737671	-8.54442310333252	-0.133137553930283	0.0200255755335093	-0.0763635709881783
-6.47266721725464	-7.15214014053345	-8.54697227478027	-0.133040681481361	0.0201354473829269	-0.0765257477760315
-6.47502183914185	-7.15371704101563	-8.54788303375244	-0.133071541786194	0.0201500300318003	-0.0768116042017937
-6.47472143173218	-7.14964914321899	-8.5460319519043	-0.13312366604805	0.0201013088226318	-0.0770093500614166
-6.474609375	-7.14980316162109	-8.54819107055664	-0.13309919834137	0.0202169604599476	-0.077196903526783
-6.47801351547241	-7.14609813690186	-8.54422473907471	-0.133095100522041	0.0203140843659639	-0.0774421244859695
-6.47684621810913	-7.14794254302979	-8.54798889160156	-0.133133873343468	0.0202973634004593	-0.0775812864303589
-6.4767632484436	-7.1465630531311	-8.5493049621582	-0.133222654461861	0.0203179158270359	-0.077821359038353
-6.47675037384033	-7.14141082763672	-8.53951263427734	-0.133208334445953	0.0203812252730131	-0.077958919107914
-6.48016929626465	-7.14299535751343	-8.55474758148193	-0.133134484291077	0.0204147771000862	-0.0781788378953934
-6.48051786422729	-7.14531278610229	-8.54513931274414	-0.13326407968998	0.0204276442527771	-0.0783206522464752
-6.48197889328003	-7.1409707069397	-8.54707431793213	-0.133293405175209	0.0205300059169531	-0.0784897059202194
-6.48159313201904	-7.13834667205811	-8.55188751220703	-0.133250221610069	0.0205655824393034	-0.0786796361207962
-6.48388624191284	-7.13917922973633	-8.55320453643799	-0.133201152086258	0.0206850655376911	-0.0788978859782219
-6.48430776596069	-7.140465259552	-8.55271339416504	-0.133288994431496	0.0207278821617365	-0.079106517136097
-6.48248624801636	-7.1383752822876	-8.55305480957031	-0.133258804678917	0.0207707080990076	-0.0793143659830093
-6.4872932434082	-7.13920211791992	-8.55762004852295	-0.133247494697571	0.0208845585584641	-0.0794467255473137
-6.48918104171753	-7.14113807678223	-8.56512546539307	-0.133296132087708	0.0209686402231455	-0.0797246396541595
-6.48687505722046	-7.13784503936768	-8.56294918060303	-0.133436486124992	0.0210380777716637	-0.0798993036150932
-6.48800230026245	-7.1354660987854	-8.56544017791748	-0.133336737751961	0.0211517456918955	-0.0801077634096146
-6.48558712005615	-7.14021825790405	-8.56747913360596	-0.133393049240112	0.0212352108210325	-0.0802884250879288
-6.49084377288818	-7.1354866027832	-8.56249618530273	-0.133327424526215	0.0213030390441418	-0.0805365890264511
-6.48895454406738	-7.13775539398193	-8.5667610168457	-0.133433237671852	0.0213840380311012	-0.0806207284331322
-6.48581314086914	-7.13393115997314	-8.56720542907715	-0.133537590503693	0.0214634705334902	-0.0808000564575195
-6.48446369171143	-7.13145923614502	-8.57307624816895	-0.133449912071228	0.0215366296470165	-0.0809462070465088
-6.48648691177368	-7.13456726074219	-8.57847499847412	-0.133476674556732	0.0216387547552586	-0.0810857117176056
-6.48679637908936	-7.1328911781311	-8.57000255584717	-0.133593559265137	0.0216533467173576	-0.0812153145670891
-6.4849419593811	-7.12819862365723	-8.5759916305542	-0.1335758715868	0.0217249933630228	-0.0812962055206299
-6.48417568206787	-7.12331390380859	-8.57742214202881	-0.133657917380333	0.0218412932008505	-0.0814101472496986
-6.48619842529297	-7.12416791915894	-8.58191776275635	-0.133669078350067	0.0219774767756462	-0.0814744681119919
-6.47980880737305	-7.1200966835022	-8.58383464813232	-0.133726686239243	0.021995360031724	-0.0815529972314835
-6.47516489028931	-7.11736679077148	-8.5844841003418	-0.133727312088013	0.0220682676881552	-0.0816498026251793
-6.47769498825073	-7.11460447311401	-8.58859443664551	-0.133714437484741	0.0221015643328428	-0.0816716626286507
-6.47568893432617	-7.11221504211426	-8.59126663208008	-0.133773446083069	0.0221688728779554	-0.0817500725388527
-6.47375535964966	-7.1064887046814	-8.59424877166748	-0.133804947137833	0.0222133919596672	-0.0818357393145561
-6.46962308883667	-7.10138607025146	-8.60514831542969	-0.133699610829353	0.022247327491641	-0.081812359392643
-6.46704864501953	-7.10111808776855	-8.60312175750732	-0.133739933371544	0.0222859438508749	-0.0819045230746269
-6.4646635055542	-7.0947003364563	-8.61432838439941	-0.133635520935059	0.0222332756966352	-0.0819433629512787
-6.46202182769775	-7.0933985710144	-8.61315631866455	-0.13364589214325	0.022306177765131	-0.0820032805204391
-6.45509147644043	-7.09253358840942	-8.61565399169922	-0.133708506822586	0.0222689434885979	-0.082066498696804
-6.45251178741455	-7.0873908996582	-8.62087821960449	-0.133510962128639	0.0222877226769924	-0.082073912024498
-6.45124006271362	-7.08929824829102	-8.62198829650879	-0.133461460471153	0.0223378781229258	-0.0820928439497948
-6.44820070266724	-7.08947515487671	-8.62655925750732	-0.133447930216789	0.0222522467374802	-0.0821032598614693
-6.44550609588623	-7.08640050888062	-8.62472057342529	-0.133420556783676	0.0223095659166574	-0.0820886194705963
-6.44402313232422	-7.08720064163208	-8.63352298736572	-0.133411392569542	0.0224380381405354	-0.082120418548584
-6.44088888168335	-7.08396863937378	-8.63738536834717	-0.133300423622131	0.0223981272429228	-0.0821379125118256
-6.43642568588257	-7.08349275588989	-8.64210891723633	-0.133345872163773	0.0224453937262297	-0.0821330696344376
-6.43124294281006	-7.07934522628784	-8.64680004119873	-0.133246630430222	0.0225078146904707	-0.0821173489093781
-6.43491983413696	-7.07839345932007	-8.64484786987305	-0.133184731006622	0.022517416626215	-0.0820815712213516
-6.43278074264526	-7.07889938354492	-8.65213871002197	-0.133170321583748	0.0225608423352242	-0.0820743590593338
-6.42895460128784	-7.07505416870117	-8.66133594512939	-0.133123874664307	0.0225741770118475	-0.082116886973381
-6.42306756973267	-7.07249355316162	-8.65495681762695	-0.13312765955925	0.022588549181819	-0.0820521637797356
-6.42345094680786	-7.07655000686646	-8.65430068969727	-0.133086353540421	0.0226566437631845	-0.0820841118693352
-6.42021751403809	-7.07034254074097	-8.66175174713135	-0.133050739765167	0.0226572062820196	-0.0820771008729935
-6.41191005706787	-7.06992244720459	-8.65362930297852	-0.133119776844978	0.0227195806801319	-0.082042321562767
-6.41387891769409	-7.06956148147583	-8.6565637588501	-0.13305638730526	0.0228416845202446	-0.0819845050573349
-6.40878629684448	-7.06946706771851	-8.64801025390625	-0.133082017302513	0.0227787978947163	-0.0819396898150444
-6.40609884262085	-7.06558656692505	-8.6513614654541	-0.13314114511013	0.022843511775136	-0.0818469673395157
-6.40461015701294	-7.06483459472656	-8.6519718170166	-0.133101865649223	0.0229915827512741	-0.0817902237176895
-6.4034481048584	-7.06019353866577	-8.64992809295654	-0.133216738700867	0.0229898188263178	-0.0816952213644981
-6.39670276641846	-7.06014776229858	-8.63984775543213	-0.133247926831245	0.023128192871809	-0.0816434845328331
-6.39125919342041	-7.05672216415405	-8.64863109588623	-0.133206710219383	0.023168221116066	-0.0815200433135033
-6.39269256591797	-7.054368019104	-8.64003753662109	-0.133250936865807	0.0231377203017473	-0.0815016999840736
-6.38813591003418	-7.05466270446777	-8.63774013519287	-0.133288472890854	0.0232833754271269	-0.0813764631748199
-6.37972164154053	-7.0463399887085	-8.63823509216309	-0.133398741483688	0.0232679601758718	-0.0812932178378105
-6.37737512588501	-7.04934978485107	-8.63223934173584	-0.133376926183701	0.0234282817691565	-0.0811420828104019
-6.37180137634277	-7.05009698867798	-8.63584518432617	-0.13342572748661	0.0234054550528526	-0.0810963287949562
-6.36953258514404	-7.04539632797241	-8.62721633911133	-0.133381769061089	0.0234012939035892	-0.0809183567762375
-6.36081075668335	-7.04627704620361	-8.62384700775146	-0.133577078580856	0.0235086530447006	-0.0808568224310875
-6.36063385009766	-7.04305267333984	-8.62573528289795	-0.133534967899323	0.0235711354762316	-0.0807600095868111
-6.35677337646484	-7.04321241378784	-8.61351108551025	-0.133598238229752	0.0236506424844265	-0.080580860376358
-6.3455548286438	-7.04028797149658	-8.61566257476807	-0.133653625845909	0.0236353743821383	-0.0804622918367386
-6.34394884109497	-7.03696298599243	-8.61389827728271	-0.133675739169121	0.0236892737448215	-0.0803771689534187
-6.34197902679443	-7.03935050964355	-8.61273860931396	-0.133716806769371	0.0238089747726917	-0.0801934227347374
-6.33443737030029	-7.03518342971802	-8.61193466186523	-0.133773148059845	0.0237808283418417	-0.0801266878843308
-6.32793951034546	-7.03377056121826	-8.60840320587158	-0.13378943502903	0.0238631963729858	-0.079971581697464
-6.32687091827393	-7.03293323516846	-8.60862255096436	-0.133739560842514	0.0238966811448336	-0.0799232497811317
-6.3234691619873	-7.03360652923584	-8.60009002685547	-0.133832886815071	0.0239280853420496	-0.0798131972551346
-6.31527996063232	-7.03263092041016	-8.60125541687012	-0.133927315473557	0.0238444767892361	-0.0796676203608513
-6.31482028961182	-7.0284218788147	-8.59800624847412	-0.133876964449883	0.0239210408180952	-0.0795477479696274
-6.31206274032593	-7.02978229522705	-8.59275436401367	-0.133879825472832	0.0240213163197041	-0.0794601887464523
-6.30640697479248	-7.02895355224609	-8.58925533294678	-0.133928656578064	0.0239623989909887	-0.0793507695198059
-6.30495405197144	-7.02767515182495	-8.59487724304199	-0.133961245417595	0.0239940006285906	-0.0792206227779388
-6.30324077606201	-7.02594375610352	-8.58839321136475	-0.13391874730587	0.0240423530340195	-0.0791025534272194
-6.30259037017822	-7.02601718902588	-8.58732032775879	-0.133976116776466	0.0240025594830513	-0.0789558291435242
-6.29503965377808	-7.0255651473999	-8.58582401275635	-0.134109914302826	0.0239657182246447	-0.078783206641674
-6.29493188858032	-7.0257306098938	-8.58383750915527	-0.133988380432129	0.0240056943148375	-0.0786583423614502
-6.29838037490845	-7.0268874168396	-8.58091354370117	-0.133901923894882	0.0241256039589643	-0.0785576552152634
-6.29691648483276	-7.02915143966675	-8.57879734039307	-0.134130641818047	0.024144621565938	-0.078409343957901
-6.29387855529785	-7.02427864074707	-8.57005310058594	-0.134021118283272	0.0240107458084822	-0.0782350674271584
-6.29421377182007	-7.02691078186035	-8.57589817047119	-0.13397479057312	0.0241625793278217	-0.0781493410468102
-6.29382944107056	-7.02869558334351	-8.57109355926514	-0.133962482213974	0.0241000764071941	-0.0780754089355469
-6.29311943054199	-7.0285439491272	-8.56919479370117	-0.133976176381111	0.0240867007523775	-0.0779238864779472
-6.29122877120972	-7.02972841262817	-8.57071876525879	-0.134052783250809	0.0240709036588669	-0.0778211653232574
-6.29359292984009	-7.02890968322754	-8.56570816040039	-0.133918657898903	0.0241180136799812	-0.0776781961321831
-6.29185771942139	-7.03520154953003	-8.5671558380127	-0.133971452713013	0.0241282042115927	-0.0775741264224052
-6.28980541229248	-7.03105640411377	-8.56407165527344	-0.134024694561958	0.0240557864308357	-0.0774490162730217
-6.29137992858887	-7.03487825393677	-8.56876850128174	-0.13392861187458	0.024165790528059	-0.0772903561592102
-6.29015731811523	-7.03554058074951	-8.57345199584961	-0.13385583460331	0.0241461098194122	-0.0772158280014992
-6.29185056686401	-7.03593301773071	-8.57053565979004	-0.133825853466988	0.0241219215095043	-0.0771074891090393
-6.28853178024292	-7.04070281982422	-8.56583690643311	-0.133807048201561	0.0241512563079596	-0.0769651234149933
-6.29084396362305	-7.03951597213745	-8.57204246520996	-0.133713260293007	0.0241077318787575	-0.0769047662615776
-6.29269504547119	-7.04301023483276	-8.57526111602783	-0.133572399616241	0.0242044981569052	-0.0767288953065872
-6.29218530654907	-7.04427289962769	-8.57543277740479	-0.133521065115929	0.0241889711469412	-0.0766692981123924
[truncated: 9,285 more rows]
