# Supplementary material for: Identification of Haptic Based Guiding Using Hard Reins
Source: PLoS One. 2015 Jul 22;10(7):e0132020. doi: 10.1371/journal.pone.0132020 (PMC4511788; doi:10.1371/journal.pone.0132020)
Supplement: S5 File — (ZIP) [file pone.0132020.s005.zip › Exp2_ForceData1/Subject1/path2/T7.csv]

Force X (N)	Force Y (N)	Force Z (N)	Torque X (N-m)	Torque Y (N-m)	Torque Z (N-m)	Frequency = 10000	Averaging Level = 16	F/T Serial Number = FT11772	Time Started = 19/02/2013 12:42:11
-8.23145961761475	-7.66895914077759	-12.2851572036743	-0.100457645952702	-0.121091611683369	-0.203343078494072
-8.23445796966553	-7.67154884338379	-12.2867708206177	-0.100419595837593	-0.120937883853912	-0.203330367803574
-8.23329639434814	-7.6747841835022	-12.281436920166	-0.10046861320734	-0.120837993919849	-0.203252077102661
-8.23291206359863	-7.67256212234497	-12.2873201370239	-0.100428834557533	-0.120888084173203	-0.203267648816109
-8.23283290863037	-7.67668437957764	-12.2880077362061	-0.100308567285538	-0.120834857225418	-0.203285783529282
-8.23196220397949	-7.67820739746094	-12.2803916931152	-0.100296251475811	-0.1207365244627	-0.203201860189438
-8.22913837432861	-7.67816305160522	-12.2875490188599	-0.100254818797112	-0.120712094008923	-0.203222543001175
-8.23026084899902	-7.67978954315186	-12.2889003753662	-0.100138820707798	-0.120641246438026	-0.203242138028145
-8.23339366912842	-7.67929840087891	-12.280143737793	-0.100235491991043	-0.120587065815926	-0.203185543417931
-8.2275218963623	-7.67705202102661	-12.2877416610718	-0.100161544978619	-0.12056726962328	-0.203129157423973
-8.22668933868408	-7.6761212348938	-12.2838077545166	-0.100168444216251	-0.120580948889256	-0.203043922781944
-8.22688484191895	-7.67808771133423	-12.2836990356445	-0.100182421505451	-0.120511129498482	-0.203007698059082
-8.22576999664307	-7.67847347259521	-12.2843208312988	-0.100141145288944	-0.120611444115639	-0.202941387891769
-8.22212505340576	-7.67408657073975	-12.2850742340088	-0.100091978907585	-0.120512664318085	-0.202909335494041
-8.22140693664551	-7.6753511428833	-12.2794961929321	-0.100066013634205	-0.120467074215412	-0.202894315123558
-8.22095584869385	-7.67388486862183	-12.2763547897339	-0.100115396082401	-0.120478689670563	-0.202785059809685
-8.21938991546631	-7.67379999160767	-12.2925720214844	-0.100105710327625	-0.120487950742245	-0.202723771333694
-8.21989822387695	-7.67369174957275	-12.2837934494019	-0.100037433207035	-0.120514154434204	-0.202671781182289
-8.22085094451904	-7.67604494094849	-12.2819976806641	-0.100067965686321	-0.120535880327225	-0.202666491270065
-8.2174711227417	-7.67530345916748	-12.2866039276123	-0.100056990981102	-0.120477743446827	-0.20271098613739
-8.22026348114014	-7.67292785644531	-12.2846155166626	-0.100033424794674	-0.120445519685745	-0.202646940946579
-8.21863174438477	-7.67480897903442	-12.2843313217163	-0.100014261901379	-0.120364211499691	-0.202597498893738
-8.21747493743896	-7.67649173736572	-12.2898149490356	-0.100026406347752	-0.120388753712177	-0.20254935324192
-8.21640300750732	-7.67493963241577	-12.2905445098877	-0.100100599229336	-0.120341032743454	-0.202472850680351
-8.2156982421875	-7.67746639251709	-12.2871608734131	-0.100137941539288	-0.120415866374969	-0.202376797795296
-8.20945453643799	-7.67374467849731	-12.2888154983521	-0.100101463496685	-0.120489969849586	-0.202344447374344
-8.21105003356934	-7.67365646362305	-12.2807312011719	-0.100118920207024	-0.120378270745277	-0.202255412936211
-8.20415115356445	-7.67319011688232	-12.286395072937	-0.100201636552811	-0.120303995907307	-0.2021514326334
-8.20607948303223	-7.67031002044678	-12.2764482498169	-0.100248984992504	-0.120278544723988	-0.20208328962326
-8.20528507232666	-7.67062330245972	-12.2805395126343	-0.100317500531673	-0.120261982083321	-0.201978176832199
-8.20377826690674	-7.67116546630859	-12.2709808349609	-0.100403599441051	-0.120217323303223	-0.20191952586174
-8.20079231262207	-7.67065477371216	-12.267463684082	-0.100475214421749	-0.120193310081959	-0.201857313513756
-8.20029544830322	-7.66911745071411	-12.2697353363037	-0.10051541775465	-0.120186865329742	-0.201793864369392
-8.19866275787354	-7.66713762283325	-12.2610111236572	-0.100615382194519	-0.120091237127781	-0.201697245240211
-8.19789505004883	-7.66700124740601	-12.2551765441895	-0.100794583559036	-0.120059914886951	-0.201598033308983
-8.19400501251221	-7.66433334350586	-12.252947807312	-0.100830040872097	-0.120030343532562	-0.201474368572235
-8.19140625	-7.6672682762146	-12.2511157989502	-0.100914224982262	-0.120028965175152	-0.201448932290077
-8.19292640686035	-7.66269397735596	-12.250150680542	-0.101095117628574	-0.119980923831463	-0.201274827122688
-8.18835067749023	-7.65973234176636	-12.2497501373291	-0.101154245436192	-0.1199596747756	-0.20124739408493
-8.18942546844482	-7.66107988357544	-12.2435779571533	-0.101203866302967	-0.119902648031712	-0.201176464557648
-8.1873607635498	-7.66050386428833	-12.2392625808716	-0.101403087377548	-0.119817510247231	-0.201094582676888
-8.18359375	-7.6583833694458	-12.2439088821411	-0.101459331810474	-0.119863606989384	-0.201006680727005
-8.1822395324707	-7.65500116348267	-12.2451400756836	-0.101502627134323	-0.119785353541374	-0.200944036245346
-8.18295478820801	-7.65511894226074	-12.2442073822021	-0.101605854928494	-0.119755208492279	-0.200796633958817
-8.1755256652832	-7.65206241607666	-12.2405099868774	-0.101756140589714	-0.119841046631336	-0.200714096426964
-8.17329502105713	-7.65074348449707	-12.2393665313721	-0.101783938705921	-0.11972838640213	-0.200646504759789
-8.16918563842773	-7.6499171257019	-12.235445022583	-0.101988047361374	-0.119699075818062	-0.20050747692585
-8.16739940643311	-7.64823865890503	-12.2306480407715	-0.102013260126114	-0.1196324005723	-0.20041960477829
-8.16299057006836	-7.64388751983643	-12.2321863174438	-0.102165006101131	-0.119555316865444	-0.200285702943802
-8.15955924987793	-7.6422963142395	-12.2255001068115	-0.102383300662041	-0.119504794478416	-0.200169950723648
-8.15441989898682	-7.63747406005859	-12.2228593826294	-0.102435097098351	-0.119451947510242	-0.200029671192169
-8.15122604370117	-7.63904476165771	-12.2253713607788	-0.102590940892696	-0.119418956339359	-0.199913591146469
-8.14543437957764	-7.63566493988037	-12.2163982391357	-0.102717705070972	-0.119384981691837	-0.199733510613441
-8.13803482055664	-7.6307430267334	-12.2187271118164	-0.102754540741444	-0.119353964924812	-0.199593394994736
-8.13790512084961	-7.62908029556274	-12.2136240005493	-0.102852895855904	-0.119206428527832	-0.199511930346489
-8.13267517089844	-7.6246166229248	-12.2142963409424	-0.103000052273273	-0.119267456233501	-0.199336335062981
-8.12733745574951	-7.61904764175415	-12.2121648788452	-0.102999240159988	-0.119210384786129	-0.199213996529579
-8.12326812744141	-7.61614274978638	-12.2161016464233	-0.103158302605152	-0.11922949552536	-0.199132278561592
-8.12404632568359	-7.61609220504761	-12.2117071151733	-0.103322222828865	-0.119138687849045	-0.199003040790558
-8.11925411224365	-7.61302518844604	-12.2151260375977	-0.103306710720062	-0.119160756468773	-0.19888898730278
-8.1188850402832	-7.60995197296143	-12.2139472961426	-0.10343686491251	-0.119082175195217	-0.198856189846992
-8.1135082244873	-7.60917806625366	-12.2109403610229	-0.103611208498478	-0.119078397750854	-0.198725715279579
-8.11374950408936	-7.60748720169067	-12.2115335464478	-0.103580750524998	-0.118987798690796	-0.198658779263496
-8.11115646362305	-7.60309028625488	-12.1988658905029	-0.103622242808342	-0.118908055126667	-0.198571711778641
-8.11175441741943	-7.60425806045532	-12.2025423049927	-0.103872284293175	-0.118809290230274	-0.198471233248711
-8.10801792144775	-7.59890747070313	-12.2087459564209	-0.10392065346241	-0.118773519992828	-0.19839246571064
-8.10320377349854	-7.59727239608765	-12.2022151947021	-0.103934690356255	-0.118740878999233	-0.198240682482719
-8.10249519348145	-7.59524250030518	-12.2018346786499	-0.104098074138165	-0.118654489517212	-0.198195785284042
-8.09948253631592	-7.58924627304077	-12.194037437439	-0.104166850447655	-0.118620455265045	-0.198055267333984
-8.09355735778809	-7.58838558197021	-12.191143989563	-0.104228883981705	-0.118534348905087	-0.197942897677422
-8.09244918823242	-7.58663415908813	-12.1881742477417	-0.104372598230839	-0.118434742093086	-0.197868198156357
-8.08866405487061	-7.58207750320435	-12.1827077865601	-0.104483366012573	-0.118381828069687	-0.197752356529236
-8.08560943603516	-7.58014106750488	-12.1780242919922	-0.104602560400963	-0.118258617818356	-0.197639465332031
-8.0793342590332	-7.57446622848511	-12.1744050979614	-0.104598306119442	-0.118226028978825	-0.197506010532379
-8.07600021362305	-7.57498407363892	-12.1726922988892	-0.104715503752232	-0.118134222924709	-0.197399601340294
-8.06895542144775	-7.57217693328857	-12.1727170944214	-0.104777283966541	-0.11801552772522	-0.197361692786217
-8.07005310058594	-7.56807565689087	-12.1650257110596	-0.104873910546303	-0.117849849164486	-0.197244644165039
-8.06443786621094	-7.56533765792847	-12.1610946655273	-0.104912899434566	-0.117810860276222	-0.19711209833622
-8.06208992004395	-7.56386947631836	-12.1606998443604	-0.105080015957355	-0.117723062634468	-0.197049245238304
-8.05985069274902	-7.55913591384888	-12.154691696167	-0.105073824524879	-0.117612555623055	-0.196955293416977
-8.05780982971191	-7.55909729003906	-12.1524066925049	-0.10512862354517	-0.117635048925877	-0.196850717067719
-8.05125141143799	-7.55938720703125	-12.1552257537842	-0.105125308036804	-0.117454901337624	-0.196836948394775
-8.05151081085205	-7.55498027801514	-12.1457901000977	-0.105119571089745	-0.117396712303162	-0.196764916181564
-8.04637241363525	-7.55514621734619	-12.1423950195313	-0.105212025344372	-0.1172079667449	-0.196652203798294
-8.04796028137207	-7.55465984344482	-12.1463565826416	-0.105266235768795	-0.11720884591341	-0.196617975831032
-8.04360389709473	-7.55229043960571	-12.1399383544922	-0.105218529701233	-0.117160238325596	-0.196511283516884
-8.044189453125	-7.5529842376709	-12.138632774353	-0.105210483074188	-0.117084227502346	-0.196515515446663
-8.04336738586426	-7.5541524887085	-12.1340494155884	-0.105211474001408	-0.11700477451086	-0.196463242173195
-8.04338073730469	-7.55270433425903	-12.1266040802002	-0.105176158249378	-0.117007374763489	-0.196452900767326
-8.04088306427002	-7.55070686340332	-12.1235437393188	-0.105151422321796	-0.116886518895626	-0.196345239877701
-8.04209232330322	-7.55297803878784	-12.1320142745972	-0.105095863342285	-0.116855524480343	-0.196287244558334
-8.03874778747559	-7.55149555206299	-12.1314430236816	-0.105076596140862	-0.116906054317951	-0.196265310049057
-8.04275512695313	-7.55460500717163	-12.1282529830933	-0.10498234629631	-0.116897039115429	-0.196304768323898
-8.03874969482422	-7.55245923995972	-12.1311826705933	-0.1049575060606	-0.116880849003792	-0.196334704756737
-8.03944396972656	-7.55560636520386	-12.1322469711304	-0.104845523834229	-0.116945452988148	-0.196295753121376
-8.04230213165283	-7.55552053451538	-12.1359786987305	-0.104756385087967	-0.116847030818462	-0.196354880928993
-8.04425621032715	-7.55548620223999	-12.1346569061279	-0.104785710573196	-0.116866573691368	-0.196363389492035
-8.04514694213867	-7.55568075180054	-12.1373090744019	-0.104679524898529	-0.116879895329475	-0.19636832177639
-8.04819107055664	-7.55759716033936	-12.137131690979	-0.104586035013199	-0.11676487326622	-0.196409940719604
-8.05362319946289	-7.55885982513428	-12.136830329895	-0.10457481443882	-0.116805382072926	-0.196405470371246
-8.05166244506836	-7.55955123901367	-12.1418790817261	-0.104481875896454	-0.116822801530361	-0.196429237723351
-8.05227470397949	-7.56581735610962	-12.1355581283569	-0.104442417621613	-0.116837978363037	-0.196401879191399
-8.05163860321045	-7.56477689743042	-12.1413660049438	-0.104400232434273	-0.116831555962563	-0.196377143263817
-8.0534029006958	-7.56431341171265	-12.1403579711914	-0.104321397840977	-0.116752527654171	-0.196396932005882
-8.05965328216553	-7.5652928352356	-12.1401081085205	-0.104284897446632	-0.116695769131184	-0.196433693170547
-8.05644989013672	-7.56663513183594	-12.1406984329224	-0.104335986077785	-0.116722859442234	-0.196407854557037
-8.06018829345703	-7.56226873397827	-12.1331577301025	-0.104188539087772	-0.116736710071564	-0.196413561701775
-8.06010055541992	-7.56840085983276	-12.1325597763062	-0.104210712015629	-0.116608068346977	-0.196396365761757
-8.06363105773926	-7.56565999984741	-12.1381130218506	-0.104209206998348	-0.116606451570988	-0.196388572454453
-8.05930519104004	-7.5656681060791	-12.1356754302979	-0.104122325778008	-0.116669945418835	-0.196376591920853
-8.06050205230713	-7.56694412231445	-12.1367349624634	-0.104108154773712	-0.1165891289711	-0.196401581168175
-8.05799674987793	-7.56582021713257	-12.1314792633057	-0.104079239070415	-0.11655592918396	-0.19641700387001
-8.06210041046143	-7.5650897026062	-12.1298322677612	-0.104021042585373	-0.116651073098183	-0.19644957780838
-8.06129550933838	-7.56477737426758	-12.1295652389526	-0.104099743068218	-0.116563320159912	-0.196460366249084
-8.06326961517334	-7.56527948379517	-12.1341867446899	-0.104092180728912	-0.116542667150497	-0.196419686079025
-8.06627464294434	-7.5650954246521	-12.1321659088135	-0.103974096477032	-0.116564102470875	-0.196460649371147
-8.06651306152344	-7.56744527816772	-12.133448600769	-0.104078501462936	-0.116482682526112	-0.196407914161682
-8.06936550140381	-7.56596994400024	-12.1387691497803	-0.103981114923954	-0.116496182978153	-0.196498066186905
-8.07129669189453	-7.56669187545776	-12.1280469894409	-0.103962376713753	-0.116571150720119	-0.196486264467239
-8.07267475128174	-7.57149124145508	-12.1335210800171	-0.10399667173624	-0.116634279489517	-0.196511894464493
-8.07273387908936	-7.57108020782471	-12.1389780044556	-0.103884823620319	-0.11660198867321	-0.196521416306496
-8.07841205596924	-7.57350730895996	-12.1354675292969	-0.103846527636051	-0.116626426577568	-0.19651971757412
-8.07938194274902	-7.5744514465332	-12.1414880752563	-0.103823818266392	-0.116633966565132	-0.19654954969883
-8.08172988891602	-7.57379341125488	-12.1402730941772	-0.103720799088478	-0.116727404296398	-0.196537241339684
-8.08418750762939	-7.57343578338623	-12.1499185562134	-0.103665575385094	-0.116740398108959	-0.196533903479576
-8.08792972564697	-7.57791376113892	-12.1504106521606	-0.10365105420351	-0.116792187094688	-0.196501791477203
-8.08567428588867	-7.57998943328857	-12.1579246520996	-0.103654570877552	-0.116761893033981	-0.196532785892487
-8.08757781982422	-7.58170318603516	-12.1517219543457	-0.103521898388863	-0.116844363510609	-0.196476191282272
-8.08960819244385	-7.58387851715088	-12.1531686782837	-0.103532716631889	-0.116871111094952	-0.196492865681648
-8.08851051330566	-7.58534479141235	-12.1598854064941	-0.103434331715107	-0.116881653666496	-0.196499288082123
-8.08979034423828	-7.58258533477783	-12.1611919403076	-0.103397116065025	-0.116879723966122	-0.196467205882072
-8.08663654327393	-7.58507251739502	-12.1591482162476	-0.103393748402596	-0.116823576390743	-0.196378946304321
-8.08553028106689	-7.58420610427856	-12.1610879898071	-0.103395089507103	-0.116871178150177	-0.196359992027283
-8.0835018157959	-7.5838451385498	-12.1619453430176	-0.103316716849804	-0.116937205195427	-0.196270734071732
-8.08276748657227	-7.58355140686035	-12.1592140197754	-0.103347726166248	-0.116995893418789	-0.196140512824059
-8.07649230957031	-7.58280754089355	-12.1655120849609	-0.103334464132786	-0.116962119936943	-0.196131363511086
-8.07931995391846	-7.57887601852417	-12.158224105835	-0.103249989449978	-0.116991728544235	-0.19603419303894
-8.07375049591064	-7.57920074462891	-12.1608619689941	-0.103338971734047	-0.116984575986862	-0.195924431085587
-8.07138919830322	-7.57800006866455	-12.1662359237671	-0.103320710361004	-0.11701500415802	-0.195885226130486
-8.06935501098633	-7.57501697540283	-12.1601476669312	-0.103347517549992	-0.116996064782143	-0.195763885974884
-8.06897640228271	-7.57316970825195	-12.1606349945068	-0.103351712226868	-0.117011032998562	-0.195610970258713
-8.06214046478271	-7.57421779632568	-12.165379524231	-0.103378161787987	-0.117076851427555	-0.195588573813438
-8.06146430969238	-7.57097101211548	-12.1680736541748	-0.103371277451515	-0.11716865003109	-0.195448577404022
-8.05842590332031	-7.57259607315063	-12.1722841262817	-0.103389970958233	-0.117203660309315	-0.195390149950981
-8.05291557312012	-7.57042121887207	-12.1685371398926	-0.103321380913258	-0.117324501276016	-0.195316717028618
-8.05429553985596	-7.56785678863525	-12.1689720153809	-0.103253871202469	-0.117398716509342	-0.19524510204792
-8.04786491394043	-7.56676292419434	-12.1768960952759	-0.103234626352787	-0.117425315082073	-0.195147812366486
-8.04743385314941	-7.5665283203125	-12.1745166778564	-0.103183768689632	-0.117497533559799	-0.195073843002319
-8.04607009887695	-7.56451511383057	-12.1804695129395	-0.103196367621422	-0.117604173719883	-0.194993853569031
-8.04731750488281	-7.56828880310059	-12.179913520813	-0.10315416008234	-0.117698021233082	-0.194915115833282
-8.04280567169189	-7.56484031677246	-12.1846294403076	-0.103010937571526	-0.117846556007862	-0.194875225424767
-8.04084014892578	-7.56754112243652	-12.1853151321411	-0.102976426482201	-0.117894612252712	-0.1947251111269
-8.04195880889893	-7.56899929046631	-12.1912927627563	-0.102885350584984	-0.117959216237068	-0.194676369428635
-8.03830623626709	-7.57106924057007	-12.189866065979	-0.102809362113476	-0.118022091686726	-0.194659128785133
-8.04176425933838	-7.57112979888916	-12.1940660476685	-0.102748669683933	-0.118136294186115	-0.194577679038048
-8.04077816009521	-7.5744366645813	-12.1905345916748	-0.102660536766052	-0.118047274649143	-0.194479301571846
-8.04204177856445	-7.57857465744019	-12.1921815872192	-0.102587126195431	-0.118123278021812	-0.194438248872757
-8.04350280761719	-7.58010387420654	-12.1904354095459	-0.102463245391846	-0.118118837475777	-0.194364413619041
-8.04574012756348	-7.58438444137573	-12.1816339492798	-0.102405205368996	-0.118150845170021	-0.194210693240166
-8.04389381408691	-7.5876579284668	-12.1885528564453	-0.102405346930027	-0.118097417056561	-0.19413186609745
-8.04498672485352	-7.58906936645508	-12.181022644043	-0.102275423705578	-0.118032686412334	-0.194050133228302
-8.04860496520996	-7.59169101715088	-12.1795692443848	-0.102229587733746	-0.118027567863464	-0.193961352109909
-8.04591846466064	-7.59409952163696	-12.1785116195679	-0.10210632532835	-0.118026085197926	-0.19389083981514
-8.04756450653076	-7.59735488891602	-12.1722421646118	-0.102150224149227	-0.11800167709589	-0.193765252828598
-8.04705238342285	-7.60004329681396	-12.1712713241577	-0.102119415998459	-0.117940068244934	-0.193693369626999
-8.0456018447876	-7.601149559021	-12.1728811264038	-0.101979784667492	-0.117927633225918	-0.193689152598381
-8.0487699508667	-7.60336875915527	-12.1731252670288	-0.101911127567291	-0.117829479277134	-0.193575143814087
-8.04720020294189	-7.60269260406494	-12.1681833267212	-0.101932868361473	-0.117782019078732	-0.19355420768261
-8.04753971099854	-7.60346126556396	-12.1741361618042	-0.101826637983322	-0.117756880819798	-0.193469420075417
-8.04691696166992	-7.60898208618164	-12.1677026748657	-0.101817667484283	-0.117646530270576	-0.193367421627045
-8.04753112792969	-7.60879707336426	-12.1685009002686	-0.10180326551199	-0.117711909115314	-0.193306446075439
-8.04404830932617	-7.61167001724243	-12.1647024154663	-0.101669073104858	-0.117568254470825	-0.193278014659882
-8.04568767547607	-7.61124038696289	-12.1652126312256	-0.101723484694958	-0.117572091519833	-0.193222895264626
-8.04347610473633	-7.60990715026855	-12.168363571167	-0.101705178618431	-0.11746870726347	-0.193135634064674
-8.04521369934082	-7.612380027771	-12.164381980896	-0.101651690900326	-0.117302849888802	-0.193073287606239
-8.04335975646973	-7.61251640319824	-12.1607818603516	-0.10173362493515	-0.117104887962341	-0.192998096346855
-8.04291343688965	-7.61065196990967	-12.1591463088989	-0.101701803505421	-0.117041230201721	-0.192844167351723
-8.0395975112915	-7.61249494552612	-12.1557455062866	-0.101701267063618	-0.11691190302372	-0.192699834704399
-8.04000949859619	-7.61452913284302	-12.1555213928223	-0.101798236370087	-0.116770468652248	-0.192641720175743
-8.03705978393555	-7.61180877685547	-12.1513605117798	-0.101845785975456	-0.116683430969715	-0.19253845512867
-8.03104782104492	-7.60886335372925	-12.1473217010498	-0.101797088980675	-0.116460129618645	-0.192451804876328
-8.03056812286377	-7.6068549156189	-12.1465272903442	-0.101875945925713	-0.116245493292809	-0.192381903529167
-8.02585124969482	-7.60609579086304	-12.1385917663574	-0.10190998762846	-0.116153441369534	-0.192169263958931
-8.0228853225708	-7.60606670379639	-12.1390762329102	-0.101976178586483	-0.115953244268894	-0.19208550453186
-8.01898384094238	-7.60351848602295	-12.138427734375	-0.102111287415028	-0.115726105868816	-0.191956162452698
-8.01322937011719	-7.60205411911011	-12.1288595199585	-0.102200232446194	-0.115662477910519	-0.191818594932556
-8.00740146636963	-7.60024213790894	-12.1275939941406	-0.102169446647167	-0.115497022867203	-0.191746115684509
-8.00635433197021	-7.5929594039917	-12.1243877410889	-0.102353751659393	-0.115267753601074	-0.191624462604523
-7.99848747253418	-7.59060287475586	-12.1170034408569	-0.102439291775227	-0.115139745175838	-0.191494673490524
-7.99571514129639	-7.58748626708984	-12.114278793335	-0.102445535361767	-0.114917680621147	-0.191330209374428
-7.99181270599365	-7.58257627487183	-12.1120386123657	-0.102564819157124	-0.114724710583687	-0.191248029470444
-7.98371982574463	-7.57808494567871	-12.1049613952637	-0.102729499340057	-0.114629156887531	-0.191037639975548
-7.98025369644165	-7.57418203353882	-12.09840965271	-0.10270107537508	-0.114422097802162	-0.190849229693413
-7.97894763946533	-7.57326889038086	-12.0964193344116	-0.102816164493561	-0.114227555692196	-0.190707713365555
-7.97447538375854	-7.57081508636475	-12.0940837860107	-0.102850429713726	-0.114080086350441	-0.190512031316757
-7.96646213531494	-7.56883430480957	-12.0829267501831	-0.102945283055305	-0.113891586661339	-0.190462797880173
-7.96740770339966	-7.56507778167725	-12.0813722610474	-0.103084318339825	-0.113598398864269	-0.190342679619789
-7.9636025428772	-7.56404972076416	-12.073468208313	-0.103086799383163	-0.113418832421303	-0.19015346467495
-7.96092748641968	-7.56246757507324	-12.0715970993042	-0.103147938847542	-0.113145515322685	-0.190056249499321
-7.95975828170776	-7.55791282653809	-12.0662155151367	-0.103151962161064	-0.112971477210522	-0.189979642629623
-7.95793533325195	-7.56106281280518	-12.0646877288818	-0.103194124996662	-0.112895399332047	-0.189850211143494
-7.95303440093994	-7.55829668045044	-12.0625667572021	-0.103121355175972	-0.112676560878754	-0.189753860235214
-7.95332479476929	-7.56013917922974	-12.0624761581421	-0.103132039308548	-0.112559631466866	-0.189735248684883
-7.95243501663208	-7.55694103240967	-12.0571956634521	-0.103136941790581	-0.112369038164616	-0.189594328403473
-7.95105457305908	-7.556077003479	-12.0532159805298	-0.10308575630188	-0.112184077501297	-0.189626768231392
-7.94838666915894	-7.55959415435791	-12.0496416091919	-0.103122405707836	-0.112018756568432	-0.189576491713524
-7.94703149795532	-7.56143093109131	-12.0453605651855	-0.103045925498009	-0.111842378973961	-0.189558729529381
-7.94726896286011	-7.56193685531616	-12.0439500808716	-0.103052824735641	-0.111636392772198	-0.189501896500587
-7.95028305053711	-7.56577253341675	-12.038293838501	-0.102982327342033	-0.111450850963593	-0.189493387937546
-7.95223760604858	-7.56710195541382	-12.0383148193359	-0.102895677089691	-0.111270189285278	-0.189517080783844
-7.95476055145264	-7.57050848007202	-12.0339603424072	-0.102865658700466	-0.11111806333065	-0.189534738659859
-7.95573282241821	-7.57182455062866	-12.0238065719604	-0.102953962981701	-0.110878311097622	-0.189580798149109
-7.95621109008789	-7.57176065444946	-12.0222854614258	-0.10282938182354	-0.110819362103939	-0.189659953117371
-7.95963954925537	-7.57477235794067	-12.0168514251709	-0.102699093520641	-0.110628753900528	-0.189610421657562
-7.95950889587402	-7.57688570022583	-12.0125865936279	-0.102824471890926	-0.110488697886467	-0.189586028456688
-7.9618353843689	-7.57602310180664	-12.0103244781494	-0.102725386619568	-0.110365517437458	-0.189622804522514
-7.96459722518921	-7.57607507705688	-12.0078868865967	-0.102675691246986	-0.110304825007915	-0.189561873674393
-7.96612882614136	-7.58201599121094	-12.0009565353394	-0.102723501622677	-0.110135830938816	-0.189481288194656
-7.96347904205322	-7.58016443252563	-11.9997243881226	-0.102645576000214	-0.109959155321121	-0.189440876245499
-7.96500062942505	-7.58436918258667	-11.9946508407593	-0.102588787674904	-0.10987464338541	-0.189367547631264
-7.97033834457397	-7.5836386680603	-11.9888982772827	-0.102576419711113	-0.109776794910431	-0.189270317554474
-7.96533155441284	-7.58682537078857	-11.983699798584	-0.102489739656448	-0.109655104577541	-0.189167454838753
-7.96745586395264	-7.59038782119751	-11.9826421737671	-0.102456383407116	-0.109567642211914	-0.189069509506226
-7.96383476257324	-7.5899543762207	-11.9793729782104	-0.102400533854961	-0.109504356980324	-0.188946709036827
-7.96426868438721	-7.59436893463135	-11.9736776351929	-0.10232662409544	-0.109336815774441	-0.188710778951645
-7.96352529525757	-7.59639978408813	-11.9680957794189	-0.102216325700283	-0.109266772866249	-0.188650384545326
-7.96255111694336	-7.59987115859985	-11.9654331207275	-0.102241657674313	-0.10914035141468	-0.188477247953415
-7.96318197250366	-7.60123252868652	-11.9595146179199	-0.102135635912418	-0.109069488942623	-0.188328087329865
-7.96441602706909	-7.60528755187988	-11.9572925567627	-0.102068908512592	-0.108889162540436	-0.188142687082291
-7.96154403686523	-7.61091089248657	-11.9540729522705	-0.102017670869827	-0.108875147998333	-0.187978893518448
-7.96466159820557	-7.60889053344727	-11.9491596221924	-0.101890496909618	-0.108689345419407	-0.187930673360825
-7.96539926528931	-7.61519336700439	-11.9451704025269	-0.101874701678753	-0.108668975532055	-0.187738001346588
-7.96423053741455	-7.61605882644653	-11.9411907196045	-0.101831637322903	-0.108518555760384	-0.18762743473053
-7.96779155731201	-7.62162446975708	-11.9366436004639	-0.101772077381611	-0.10840605199337	-0.187506407499313
-7.9649510383606	-7.62374401092529	-11.9373474121094	-0.101698666810989	-0.108376309275627	-0.187338188290596
-7.96669912338257	-7.62654256820679	-11.936089515686	-0.101664423942566	-0.10827873647213	-0.187237650156021
-7.96889114379883	-7.62773418426514	-11.9275951385498	-0.101673133671284	-0.108218319714069	-0.187172949314117
-7.96728134155273	-7.62719392776489	-11.9270858764648	-0.101536028087139	-0.108162015676498	-0.186997056007385
-7.96710968017578	-7.63285207748413	-11.9230327606201	-0.101462915539742	-0.108111165463924	-0.186871081590652
-7.97060775756836	-7.63248682022095	-11.921217918396	-0.101538836956024	-0.107954479753971	-0.186726406216621
-7.96657991409302	-7.63405275344849	-11.9172849655151	-0.101450555026531	-0.107977591454983	-0.186574801802635
-7.96946668624878	-7.63451623916626	-11.9218349456787	-0.101445585489273	-0.107903994619846	-0.186495006084442
-7.96713495254517	-7.63730621337891	-11.9216070175171	-0.101408898830414	-0.1078891903162	-0.18630351126194
-7.96682739257813	-7.63462162017822	-11.9192495346069	-0.101287141442299	-0.107851944863796	-0.186181366443634
-7.96656084060669	-7.63671016693115	-11.9177026748657	-0.101313449442387	-0.107782520353794	-0.186026558279991
-7.96627426147461	-7.6367130279541	-11.9221839904785	-0.10133983194828	-0.107782199978828	-0.185861200094223
-7.96433019638062	-7.63638734817505	-11.9156951904297	-0.101240947842598	-0.107731148600578	-0.18571949005127
-7.96585559844971	-7.63873338699341	-11.9112071990967	-0.101246647536755	-0.10768599063158	-0.185612872242928
-7.96136999130249	-7.64096927642822	-11.923412322998	-0.101156763732433	-0.107660382986069	-0.185544535517693
-7.95916986465454	-7.64225053787231	-11.9130802154541	-0.101140096783638	-0.107531026005745	-0.185325160622597
-7.96013975143433	-7.64429044723511	-11.9148263931274	-0.101122722029686	-0.107508420944214	-0.185212686657906
-7.95702219009399	-7.64627838134766	-11.9130115509033	-0.100939325988293	-0.107540942728519	-0.185164481401443
-7.95891094207764	-7.64869451522827	-11.9057207107544	-0.10100994259119	-0.107449315488338	-0.185096949338913
-7.95965099334717	-7.65242433547974	-11.905686378479	-0.10101180523634	-0.107324980199337	-0.18497833609581
-7.95772647857666	-7.65256500244141	-11.9028835296631	-0.100964583456516	-0.107287585735321	-0.184915721416473
-7.96144008636475	-7.65494918823242	-11.9014024734497	-0.100970886647701	-0.107098489999771	-0.184864893555641
-7.95921516418457	-7.6591854095459	-11.8954467773438	-0.100964084267616	-0.107078813016415	-0.184755071997643
-7.95981740951538	-7.66130113601685	-11.8901567459106	-0.100948579609394	-0.106933884322643	-0.184678018093109
-7.96048736572266	-7.662193775177	-11.8874626159668	-0.100953318178654	-0.106855899095535	-0.184611037373543
-7.9609580039978	-7.66548728942871	-11.8867616653442	-0.100925847887993	-0.106786280870438	-0.18460701406002
-7.96246337890625	-7.66710710525513	-11.8868608474731	-0.100900940597057	-0.106674864888191	-0.184553891420364
-7.96541404724121	-7.67134618759155	-11.8817319869995	-0.101002253592014	-0.106652326881886	-0.184553354978561
-7.96056270599365	-7.66937780380249	-11.8842868804932	-0.100971683859825	-0.106642238795757	-0.184441834688187
-7.95959424972534	-7.67232418060303	-11.8795690536499	-0.101026959717274	-0.106670908629894	-0.18432779610157
-7.95519351959229	-7.67080593109131	-11.8761739730835	-0.101074881851673	-0.10661880671978	-0.184150353074074
-7.95323467254639	-7.67061948776245	-11.8766012191772	-0.101114042103291	-0.106527164578438	-0.183994919061661
-7.95481777191162	-7.66946935653687	-11.8749094009399	-0.10113101452589	-0.106466636061668	-0.183861449360847
-7.9534797668457	-7.67180013656616	-11.8683032989502	-0.10123285651207	-0.106424145400524	-0.183805853128433
-7.95171499252319	-7.66811370849609	-11.8670377731323	-0.101189322769642	-0.106339953839779	-0.183731228113174
-7.95009660720825	-7.66842937469482	-11.859471321106	-0.101289331912994	-0.106222420930862	-0.183570981025696
-7.94818019866943	-7.66536712646484	-11.8521919250488	-0.101282939314842	-0.106147341430187	-0.183509200811386
-7.94817161560059	-7.66593742370605	-11.8491563796997	-0.101432852447033	-0.106030985713005	-0.183434024453163
-7.94779634475708	-7.66290950775146	-11.847692489624	-0.101495817303658	-0.105914264917374	-0.183303311467171
-7.9443187713623	-7.66145610809326	-11.8380641937256	-0.10156311839819	-0.105738639831543	-0.183145493268967
-7.94439601898193	-7.66347217559814	-11.827223777771	-0.101754680275917	-0.105584137141705	-0.183043763041496
-7.94126415252686	-7.66071033477783	-11.8228521347046	-0.101755782961845	-0.10553877055645	-0.182904407382011
-7.93675374984741	-7.65701198577881	-11.8156986236572	-0.101829245686531	-0.105445943772793	-0.18279130756855
-7.9337911605835	-7.65802907943726	-11.8066453933716	-0.101991668343544	-0.105364851653576	-0.182672068476677
-7.92868900299072	-7.65385484695435	-11.8040056228638	-0.102056682109833	-0.105264984071255	-0.182558462023735
-7.9301233291626	-7.65486812591553	-11.795859336853	-0.102144487202168	-0.105137027800083	-0.18248376250267
-7.92703056335449	-7.65129852294922	-11.7888259887695	-0.102265752851963	-0.105145521461964	-0.182332143187523
-7.92597579956055	-7.64820528030396	-11.7931690216064	-0.102377824485302	-0.105011180043221	-0.182254254817963
-7.92314195632935	-7.64428520202637	-11.7787570953369	-0.102513179183006	-0.105011031031609	-0.182198911905289
-7.91897773742676	-7.64104413986206	-11.7801332473755	-0.102588698267937	-0.104922652244568	-0.18207573890686
-7.91850900650024	-7.64097309112549	-11.7781324386597	-0.10264652967453	-0.104897372424603	-0.182051807641983
-7.91578054428101	-7.63845825195313	-11.7739238739014	-0.102792054414749	-0.104911267757416	-0.181969836354256
-7.91334772109985	-7.6366982460022	-11.767463684082	-0.102792583405972	-0.104877002537251	-0.181890800595284
-7.9119610786438	-7.63575839996338	-11.7640619277954	-0.102934539318085	-0.104806937277317	-0.181815803050995
-7.90898418426514	-7.63125467300415	-11.7636575698853	-0.10295644402504	-0.104834139347076	-0.181748956441879
-7.90485525131226	-7.63211059570313	-11.7642164230347	-0.102990433573723	-0.104777507483959	-0.1816815584898
-7.90598106384277	-7.63420248031616	-11.7624521255493	-0.103147640824318	-0.104738347232342	-0.181624114513397
-7.9018874168396	-7.63197708129883	-11.7659645080566	-0.10313093662262	-0.104758121073246	-0.181604474782944
-7.90019559860229	-7.63047885894775	-11.764458656311	-0.103138662874699	-0.104744270443916	-0.181565001606941
-7.90333032608032	-7.63120794296265	-11.7614946365356	-0.103269651532173	-0.104695126414299	-0.181560546159744
-7.89713144302368	-7.62924242019653	-11.7660446166992	-0.103236183524132	-0.10477153211832	-0.181477084755898
-7.89597988128662	-7.63106918334961	-11.7640838623047	-0.103256024420261	-0.104751743376255	-0.181477785110474
-7.89157867431641	-7.63015508651733	-11.7642621994019	-0.10332215577364	-0.104838535189629	-0.181420043110847
-7.88977432250977	-7.62749338150024	-11.7649574279785	-0.10326860845089	-0.104823119938374	-0.181371226906776
-7.88906002044678	-7.62838172912598	-11.7544736862183	-0.103348806500435	-0.104901820421219	-0.181249141693115
-7.88743734359741	-7.62775754928589	-11.7628650665283	-0.103330343961716	-0.104947611689568	-0.181240603327751
-7.88757753372192	-7.62611436843872	-11.7625942230225	-0.103376500308514	-0.104885876178741	-0.181214645504951
-7.88570261001587	-7.62392997741699	-11.7614440917969	-0.103337094187737	-0.105017744004726	-0.181223258376122
-7.88517045974731	-7.62569618225098	-11.7626132965088	-0.103304140269756	-0.104957647621632	-0.181136906147003
-7.88714218139648	-7.62881803512573	-11.7598934173584	-0.103402607142925	-0.104970365762711	-0.181146562099457
-7.88548040390015	-7.62407064437866	-11.7619438171387	-0.103321842849255	-0.105022519826889	-0.181099385023117
-7.88796806335449	-7.62847661972046	-11.7641534805298	-0.103363282978535	-0.104990139603615	-0.181106254458427
-7.89056158065796	-7.62570333480835	-11.7584953308105	-0.103407375514507	-0.105021819472313	-0.181044965982437
-7.88811492919922	-7.62591123580933	-11.7688293457031	-0.103339292109013	-0.105010822415352	-0.181027591228485
-7.8875527381897	-7.63059711456299	-11.7647647857666	-0.103425562381744	-0.105042651295662	-0.180970668792725
-7.88768815994263	-7.62497758865356	-11.7651329040527	-0.103394411504269	-0.105112090706825	-0.180985376238823
-7.89156007766724	-7.62483167648315	-11.7620429992676	-0.103422656655312	-0.105064794421196	-0.180977612733841
-7.89090442657471	-7.62822532653809	-11.7617492675781	-0.103456281125546	-0.105118237435818	-0.180968701839447
-7.8879451751709	-7.62514066696167	-11.7609920501709	-0.103438124060631	-0.105071045458317	-0.180965632200241
-7.89566707611084	-7.62919473648071	-11.7580213546753	-0.103465870022774	-0.105077117681503	-0.180975899100304
-7.8950138092041	-7.62866115570068	-11.7541103363037	-0.103529930114746	-0.10512063652277	-0.180950745940208
-7.89557075500488	-7.62897634506226	-11.7519340515137	-0.103491716086864	-0.105095244944096	-0.18090957403183
-7.89875936508179	-7.62855768203735	-11.748387336731	-0.103668995201588	-0.105009153485298	-0.180974423885345
-7.89743852615356	-7.62730169296265	-11.7527256011963	-0.103625260293484	-0.10509368032217	-0.180946692824364
-7.90044450759888	-7.62621450424194	-11.7471914291382	-0.103575646877289	-0.105064176023006	-0.180957227945328
-7.90332508087158	-7.6281681060791	-11.7427473068237	-0.103719420731068	-0.105062067508698	-0.180984199047089
-7.90400886535645	-7.62531614303589	-11.7368726730347	-0.103649012744427	-0.10504288226366	-0.180998846888542
-7.90536451339722	-7.62725448608398	-11.7447509765625	-0.103670835494995	-0.105083450675011	-0.181020528078079
-7.91148996353149	-7.62579011917114	-11.7427864074707	-0.10369086265564	-0.105069205164909	-0.181052342057228
-7.91144847869873	-7.62524032592773	-11.7366590499878	-0.103647947311401	-0.105135396122932	-0.181065395474434
-7.91660928726196	-7.63008594512939	-11.7378768920898	-0.103638179600239	-0.105216942727566	-0.181120336055756
-7.91900634765625	-7.62921190261841	-11.7431488037109	-0.103636212646961	-0.105199851095676	-0.181244194507599
-7.92074871063232	-7.63149404525757	-11.7411479949951	-0.103635631501675	-0.105200432240963	-0.18123571574688
-7.92610788345337	-7.6356315612793	-11.7381258010864	-0.103598110377789	-0.10522622615099	-0.181302651762962
-7.92542552947998	-7.63581085205078	-11.7422208786011	-0.103526473045349	-0.105296693742275	-0.181431815028191
-7.93126535415649	-7.63822221755981	-11.742657661438	-0.10348242521286	-0.105311028659344	-0.181505560874939
-7.93468618392944	-7.63954973220825	-11.7460174560547	-0.10349690169096	-0.10535554587841	-0.181514725089073
-7.93414449691772	-7.64234685897827	-11.7457542419434	-0.10338170081377	-0.105375476181507	-0.18159681558609
-7.9410343170166	-7.64388418197632	-11.7466516494751	-0.103366009891033	-0.105413258075714	-0.181711882352829
-7.94222259521484	-7.64427042007446	-11.7482795715332	-0.10327573120594	-0.105500072240829	-0.181760206818581
-7.94455575942993	-7.64565515518188	-11.7472448348999	-0.103215664625168	-0.105464696884155	-0.181797504425049
-7.94733333587646	-7.64927959442139	-11.7422428131104	-0.103270672261715	-0.105528630316257	-0.181842476129532
-7.948166847229	-7.64942932128906	-11.7456169128418	-0.103207103908062	-0.105594784021378	-0.181933104991913
-7.95018529891968	-7.65088224411011	-11.749716758728	-0.103172019124031	-0.105550169944763	-0.181985333561897
-7.95304536819458	-7.65264701843262	-11.7470979690552	-0.103188820183277	-0.105653822422028	-0.181996509432793
-7.95441102981567	-7.64935970306396	-11.7470989227295	-0.103084795176983	-0.10571563243866	-0.182057231664658
-7.95815658569336	-7.65498161315918	-11.7470846176147	-0.103022426366806	-0.10574946552515	-0.182118013501167
-7.95842456817627	-7.65256071090698	-11.7492008209229	-0.103005811572075	-0.105859309434891	-0.182212576270103
-7.95943593978882	-7.6545295715332	-11.7485942840576	-0.102905817329884	-0.105918750166893	-0.182201102375984
-7.96762275695801	-7.65648460388184	-11.7544441223145	-0.102824203670025	-0.106006234884262	-0.182309702038765
-7.9706859588623	-7.65968608856201	-11.7578525543213	-0.102830864489079	-0.106085307896137	-0.182369440793991
-7.97180986404419	-7.66057109832764	-11.7631406784058	-0.102697663009167	-0.106150850653648	-0.182415202260017
-7.97555875778198	-7.66048526763916	-11.7668962478638	-0.10265289992094	-0.106208570301533	-0.182511165738106
-7.98435401916504	-7.66434764862061	-11.7761898040771	-0.102629788219929	-0.106272287666798	-0.18254092335701
-7.98434734344482	-7.66644334793091	-11.7797975540161	-0.102513119578362	-0.106346465647221	-0.182627394795418
-7.98794269561768	-7.66993618011475	-11.7805070877075	-0.102493777871132	-0.106464222073555	-0.182739675045013
-7.98957109451294	-7.67017650604248	-11.7834062576294	-0.102442592382431	-0.106511317193508	-0.182812660932541
-7.99282026290894	-7.67184352874756	-11.7879400253296	-0.102361179888248	-0.106594368815422	-0.182837218046188
-7.99303913116455	-7.67432355880737	-11.7982606887817	-0.102372080087662	-0.106578409671783	-0.182923957705498
-7.99426364898682	-7.67439317703247	-11.7951898574829	-0.102267876267433	-0.106668911874294	-0.182964578270912
-7.99605894088745	-7.67235851287842	-11.802788734436	-0.102212734520435	-0.10674711316824	-0.18299512565136
-7.99601316452026	-7.67548227310181	-11.8029489517212	-0.102162674069405	-0.106724046170712	-0.182964652776718
-7.9961986541748	-7.67560577392578	-11.8151550292969	-0.102186910808086	-0.10680565237999	-0.182981804013252
-7.99518489837646	-7.67660856246948	-11.8077878952026	-0.102064527571201	-0.106863886117935	-0.182988956570625
-7.99355888366699	-7.67642688751221	-11.8187551498413	-0.102005578577518	-0.10692086815834	-0.182964712381363
-7.99142980575562	-7.67082357406616	-11.8221406936646	-0.101971939206123	-0.107042953372002	-0.18296205997467
-7.99199914932251	-7.67328023910522	-11.8172225952148	-0.101878300309181	-0.107043907046318	-0.182940468192101
-7.99138784408569	-7.67357301712036	-11.8237972259521	-0.101894833147526	-0.1070686429739	-0.182899087667465
-7.98852729797363	-7.67071485519409	-11.8252000808716	-0.101831302046776	-0.107106886804104	-0.18287356197834
-7.98768949508667	-7.66867160797119	-11.8267374038696	-0.101764276623726	-0.107223398983479	-0.182804524898529
-7.98598718643188	-7.66852998733521	-11.8333082199097	-0.101742506027222	-0.107192061841488	-0.182723447680473
-7.98281669616699	-7.66708040237427	-11.83274269104	-0.10169855505228	-0.107283726334572	-0.18268583714962
-7.98111867904663	-7.66500329971313	-11.8319625854492	-0.101587317883968	-0.107241332530975	-0.182628303766251
-7.98141193389893	-7.66761302947998	-11.8313608169556	-0.101642712950706	-0.107358887791634	-0.182550668716431
-7.97526025772095	-7.66493988037109	-11.8439102172852	-0.101545050740242	-0.10734973102808	-0.182491064071655
-7.97666501998901	-7.66234827041626	-11.8379163742065	-0.101490572094917	-0.107319600880146	-0.182434484362602
-7.97124671936035	-7.66394805908203	-11.8355350494385	-0.101498536765575	-0.107309728860855	-0.182381555438042
-7.97073650360107	-7.66583633422852	-11.8324670791626	-0.101451307535172	-0.107241801917553	-0.18232199549675
-7.96718311309814	-7.6618332862854	-11.8397579193115	-0.101464405655861	-0.107199192047119	-0.182255163788795
-7.96861219406128	-7.66325712203979	-11.8291759490967	-0.101443946361542	-0.107189431786537	-0.182200819253922
-7.96433973312378	-7.66317796707153	-11.8299465179443	-0.101412169635296	-0.107189141213894	-0.182232588529587
-7.96289587020874	-7.66190958023071	-11.8300085067749	-0.101424351334572	-0.107055649161339	-0.182105526328087
-7.96353912353516	-7.66325616836548	-11.8233776092529	-0.101385578513145	-0.10708287358284	-0.18210257589817
-7.9580454826355	-7.66214036941528	-11.8213024139404	-0.101410113275051	-0.10700761526823	-0.182104632258415
-7.95575571060181	-7.66121387481689	-11.8193244934082	-0.101454697549343	-0.106997899711132	-0.182057127356529
-7.95423603057861	-7.66287994384766	-11.8159875869751	-0.101498618721962	-0.106884829699993	-0.182008609175682
-7.95569562911987	-7.66338920593262	-11.8137817382813	-0.10147699713707	-0.106775753200054	-0.181980267167091
-7.95338726043701	-7.66325998306274	-11.8097457885742	-0.101474694907665	-0.106735251843929	-0.181979149580002
-7.95466232299805	-7.66175079345703	-11.8068704605103	-0.101496174931526	-0.10670892894268	-0.181916534900665
-7.95117330551147	-7.6606559753418	-11.8044166564941	-0.101510748267174	-0.106677234172821	-0.18196764588356
-7.95461845397949	-7.66278076171875	-11.7960720062256	-0.101454272866249	-0.106649607419968	-0.182001814246178
-7.95504236221313	-7.66446828842163	-11.790002822876	-0.101506628096104	-0.106587179005146	-0.182011142373085
-7.95431756973267	-7.66278553009033	-11.7911815643311	-0.101501911878586	-0.106496699154377	-0.182076752185822
-7.96071863174438	-7.66282606124878	-11.7825498580933	-0.101466476917267	-0.106407389044762	-0.182077184319496
-7.96105861663818	-7.663330078125	-11.7813348770142	-0.101463340222836	-0.106417119503021	-0.182139575481415
-7.96092319488525	-7.66606569290161	-11.782341003418	-0.101496979594231	-0.10637915879488	-0.182154789566994
-7.96554756164551	-7.66404485702515	-11.7750959396362	-0.101512543857098	-0.106289200484753	-0.182224452495575
-7.96584272384644	-7.66762447357178	-11.7759418487549	-0.101504020392895	-0.106373682618141	-0.182251945137978
-7.96684694290161	-7.66299390792847	-11.7715129852295	-0.1014184653759	-0.106333680450916	-0.182366609573364
-7.97021150588989	-7.6675443649292	-11.7772455215454	-0.101442500948906	-0.106294497847557	-0.182454749941826
-7.97200679779053	-7.66538286209106	-11.7765102386475	-0.101377345621586	-0.106409728527069	-0.182478353381157
-7.96871423721313	-7.66826295852661	-11.7756624221802	-0.101307041943073	-0.106413818895817	-0.182610780000687
-7.96973752975464	-7.66561651229858	-11.7803974151611	-0.101369373500347	-0.106314621865749	-0.182665273547173
-7.96918296813965	-7.66276550292969	-11.7812623977661	-0.1012222468853	-0.10642084479332	-0.182680010795593
-7.96615028381348	-7.66472053527832	-11.7870063781738	-0.10118243843317	-0.106501772999763	-0.182779654860497
-7.96962022781372	-7.66064882278442	-11.7892198562622	-0.101241767406464	-0.106462247669697	-0.182865619659424
-7.96684408187866	-7.66093778610229	-11.7926006317139	-0.1011773198843	-0.106532879173756	-0.182921752333641
-7.96480941772461	-7.65844774246216	-11.7956914901733	-0.101185590028763	-0.10659471899271	-0.182936877012253
-7.96447658538818	-7.65831136703491	-11.7992315292358	-0.101198144257069	-0.10655266046524	-0.183039903640747
-7.96171045303345	-7.65495586395264	-11.8013401031494	-0.101140819489956	-0.106648229062557	-0.18305516242981
-7.9605073928833	-7.65458393096924	-11.801589012146	-0.10104588419199	-0.106612652540207	-0.183175623416901
-7.96002769470215	-7.65354681015015	-11.7956018447876	-0.10113887488842	-0.106565311551094	-0.183228880167007
-7.95601558685303	-7.65301465988159	-11.8016691207886	-0.101058937609196	-0.10660257935524	-0.183348432183266
-7.95681428909302	-7.6498064994812	-11.8016777038574	-0.101062953472137	-0.106519132852554	-0.183333709836006
-7.95410013198853	-7.64947605133057	-11.7970867156982	-0.101060397922993	-0.106450773775578	-0.183399692177773
-7.95181751251221	-7.64857912063599	-11.8040676116943	-0.101084157824516	-0.10648338496685	-0.183480814099312
-7.95151424407959	-7.64732074737549	-11.7970266342163	-0.101117707788944	-0.106437861919403	-0.183504402637482
-7.95056343078613	-7.64573574066162	-11.8012771606445	-0.101085439324379	-0.106462776660919	-0.183593288064003
-7.94752788543701	-7.64169931411743	-11.8018045425415	-0.101083293557167	-0.106431074440479	-0.183585926890373
-7.94767761230469	-7.64434099197388	-11.799111366272	-0.101049616932869	-0.106415495276451	-0.183673739433289
-7.94504642486572	-7.644202709198	-11.7951545715332	-0.101060219109058	-0.106356844305992	-0.18374590575695
-7.94653749465942	-7.64317083358765	-11.8046703338623	-0.100999139249325	-0.106353625655174	-0.183787882328033
-7.94717168807983	-7.6407208442688	-11.8060846328735	-0.100980058312416	-0.106320090591908	-0.183855637907982
-7.94750738143921	-7.64057207107544	-11.7992639541626	-0.100976295769215	-0.10632062703371	-0.183875203132629
-7.94753694534302	-7.64019203186035	-11.8088388442993	-0.100963346660137	-0.106232076883316	-0.184003099799156
-7.94528818130493	-7.63927221298218	-11.8076343536377	-0.100981198251247	-0.106208629906178	-0.18404421210289
-7.94671821594238	-7.64000082015991	-11.8061151504517	-0.100999020040035	-0.106313243508339	-0.184049233794212
-7.94494342803955	-7.63545513153076	-11.8101396560669	-0.100957378745079	-0.106251545250416	-0.184085413813591
-7.94262647628784	-7.63558435440063	-11.8063926696777	-0.100919730961323	-0.106261312961578	-0.184117317199707
-7.94281005859375	-7.63251972198486	-11.8075113296509	-0.10096387565136	-0.106283575296402	-0.184141829609871
-7.94288492202759	-7.63147497177124	-11.8109674453735	-0.100931167602539	-0.106212481856346	-0.18414218723774
-7.94091558456421	-7.63158178329468	-11.8095092773438	-0.101002991199493	-0.106242038309574	-0.184198588132858
-7.93825912475586	-7.62943840026855	-11.8107328414917	-0.100916251540184	-0.106247186660767	-0.184201598167419
-7.94086217880249	-7.62594795227051	-11.809718132019	-0.100933253765106	-0.106197543442249	-0.184244066476822
-7.94041633605957	-7.62638521194458	-11.8072624206543	-0.100996486842632	-0.10621527582407	-0.1842041015625
-7.93818998336792	-7.62613439559937	-11.8023061752319	-0.100914739072323	-0.106163635849953	-0.184270232915878
-7.9374303817749	-7.62283945083618	-11.8032350540161	-0.100946240127087	-0.10614300519228	-0.184298425912857
-7.93751049041748	-7.62603902816772	-11.8025493621826	-0.100866220891476	-0.106092073023319	-0.184261634945869
-7.93842649459839	-7.62461423873901	-11.7984828948975	-0.100861191749573	-0.106074646115303	-0.184249743819237
-7.9383978843689	-7.62703943252563	-11.7952508926392	-0.100902825593948	-0.106007114052773	-0.184304222464561
-7.93674516677856	-7.62783575057983	-11.797703742981	-0.100806951522827	-0.106048636138439	-0.184304729104042
-7.93642377853394	-7.62563753128052	-11.7974071502686	-0.1007199883461	-0.105929553508759	-0.184332966804504
-7.9379096031189	-7.62812900543213	-11.7864570617676	-0.100705936551094	-0.105906628072262	-0.184346705675125
-7.93463182449341	-7.6272087097168	-11.7923679351807	-0.100659981369972	-0.105885051190853	-0.18437647819519
-7.93518447875977	-7.63300752639771	-11.7865600585938	-0.100591279566288	-0.105848170816898	-0.184397399425507
-7.93222856521606	-7.63079452514648	-11.7853765487671	-0.100623585283756	-0.105843938887119	-0.184435993432999
-7.93104362487793	-7.63184118270874	-11.7867584228516	-0.100493192672729	-0.105765469372272	-0.184438437223434
-7.93387889862061	-7.63368272781372	-11.7839250564575	-0.100524015724659	-0.105716362595558	-0.184482142329216
-7.93329334259033	-7.63708734512329	-11.7778759002686	-0.100562416017056	-0.10559806227684	-0.184520557522774
-7.93352842330933	-7.63830471038818	-11.7767448425293	-0.100441455841064	-0.10558021068573	-0.184582382440567
-7.93339729309082	-7.64139366149902	-11.766227722168	-0.100429221987724	-0.10545015335083	-0.184608101844788
-7.93710708618164	-7.63877820968628	-11.7699670791626	-0.100411489605904	-0.105345264077187	-0.184696778655052
-7.93438720703125	-7.63939666748047	-11.7649450302124	-0.100365243852139	-0.105274386703968	-0.184744372963905
-7.9371509552002	-7.64127683639526	-11.7547578811646	-0.100383721292019	-0.105228558182716	-0.184715032577515
-7.93570041656494	-7.64356374740601	-11.7566833496094	-0.100486449897289	-0.105157621204853	-0.184812098741531
-7.93626165390015	-7.64301586151123	-11.7506523132324	-0.100417464971542	-0.105081558227539	-0.184912532567978
-7.93531656265259	-7.64030981063843	-11.7491769790649	-0.100412145256996	-0.105074234306812	-0.184879183769226
-7.93226051330566	-7.64227056503296	-11.7472581863403	-0.100400403141975	-0.10500879585743	-0.184880867600441
-7.93323516845703	-7.64105415344238	-11.7466812133789	-0.100347988307476	-0.104968227446079	-0.184895128011703
-7.93481540679932	-7.641921043396	-11.7424478530884	-0.1003033593297	-0.10498896241188	-0.184927523136139
-7.93264961242676	-7.64055347442627	-11.7471475601196	-0.100318588316441	-0.104908026754856	-0.184901341795921
-7.93316555023193	-7.63887977600098	-11.7465486526489	-0.100309513509274	-0.104884564876556	-0.184915289282799
-7.92976856231689	-7.63974857330322	-11.7485399246216	-0.10028188675642	-0.104930840432644	-0.184915512800217
-7.92969083786011	-7.63861131668091	-11.7404279708862	-0.100184753537178	-0.104835711419582	-0.184860229492188
-7.92694425582886	-7.63902139663696	-11.7401857376099	-0.100221276283264	-0.104879632592201	-0.184832379221916
-7.92387628555298	-7.64045381546021	-11.7415132522583	-0.100123696029186	-0.104852132499218	-0.184790179133415
-7.92355585098267	-7.63495874404907	-11.7443780899048	-0.100130625069141	-0.104818388819695	-0.184785917401314
-7.92160272598267	-7.63763904571533	-11.7458333969116	-0.100057758390903	-0.10475929826498	-0.184727028012276
-7.9203143119812	-7.63765335083008	-11.746265411377	-0.0999911203980446	-0.104739665985107	-0.184673428535461
-7.91732978820801	-7.63961505889893	-11.7400951385498	-0.0999182611703873	-0.104682184755802	-0.184653386473656
-7.91168308258057	-7.6361289024353	-11.7397499084473	-0.0998855084180832	-0.104757308959961	-0.184575065970421
-7.90931606292725	-7.63821125030518	-11.7454271316528	-0.0998612567782402	-0.10468652844429	-0.184492364525795
-7.90957593917847	-7.63826131820679	-11.7426671981812	-0.0997757986187935	-0.104690223932266	-0.184454083442688
-7.90412521362305	-7.63862037658691	-11.7384452819824	-0.0996736213564873	-0.104630909860134	-0.18438233435154
-7.90263795852661	-7.63815212249756	-11.7399501800537	-0.0996475890278816	-0.104573458433151	-0.184356108307838
-7.90042066574097	-7.63834142684937	-11.7383365631104	-0.0996487885713577	-0.104587718844414	-0.184240937232971
-7.8959493637085	-7.63820123672485	-11.7326641082764	-0.0994972139596939	-0.104595430195332	-0.184167668223381
-7.8974552154541	-7.64074897766113	-11.7324285507202	-0.0996082201600075	-0.104520611464977	-0.18411873281002
-7.89241075515747	-7.64183473587036	-11.7357110977173	-0.0995029509067535	-0.104556456208229	-0.184060409665108
-7.89290904998779	-7.64080381393433	-11.7288036346436	-0.0994701310992241	-0.104450903832912	-0.183994337916374
-7.89187383651733	-7.64513492584229	-11.7340402603149	-0.0994701832532883	-0.104369483888149	-0.1839669495821
-7.89076566696167	-7.64389133453369	-11.7328128814697	-0.0993992239236832	-0.10442391037941	-0.183925226330757
-7.88777208328247	-7.64418172836304	-11.7335996627808	-0.0994142964482307	-0.104373432695866	-0.183859243988991
-7.88816022872925	-7.64725637435913	-11.7308416366577	-0.099476620554924	-0.10433242470026	-0.183803528547287
-7.88409471511841	-7.64540386199951	-11.7313203811646	-0.0994900539517403	-0.104280173778534	-0.183789700269699
-7.88423681259155	-7.64704132080078	-11.7299213409424	-0.0994374379515648	-0.104258321225643	-0.183689594268799
-7.88417148590088	-7.64605379104614	-11.7284841537476	-0.0994591563940048	-0.104209184646606	-0.183574438095093
-7.87841892242432	-7.64407205581665	-11.7317667007446	-0.0994443669915199	-0.104231029748917	-0.183527663350105
-7.87704372406006	-7.64244174957275	-11.7292509078979	-0.0993683934211731	-0.104271270334721	-0.183473527431488
-7.8687162399292	-7.64086437225342	-11.7356672286987	-0.0994388908147812	-0.10432069003582	-0.183398425579071
-7.86844301223755	-7.63851833343506	-11.7352247238159	-0.099346399307251	-0.104298338294029	-0.183290839195251
-7.86600971221924	-7.63921976089478	-11.7325868606567	-0.0993688479065895	-0.104352496564388	-0.183225393295288
-7.86252069473267	-7.63855171203613	-11.7378740310669	-0.0992738455533981	-0.104389250278473	-0.183057084679604
-7.86104583740234	-7.63722467422485	-11.7364673614502	-0.0993951112031937	-0.104383237659931	-0.183009400963783
-7.85537147521973	-7.63593626022339	-11.7382888793945	-0.0993038788437843	-0.104503698647022	-0.182935282588005
-7.85105228424072	-7.63650894165039	-11.7372369766235	-0.0992324203252792	-0.104489162564278	-0.182862743735313
-7.85260248184204	-7.63775682449341	-11.7335653305054	-0.0993327721953392	-0.1044537499547	-0.182773277163506
-7.84845590591431	-7.63657760620117	-11.7441930770874	-0.0992359519004822	-0.104517422616482	-0.182751134037971
-7.84738445281982	-7.6376314163208	-11.7460498809814	-0.099242240190506	-0.104470513761044	-0.182709902524948
-7.8464822769165	-7.63856935501099	-11.7416458129883	-0.0993021354079247	-0.10450118035078	-0.182649925351143
-7.84451341629028	-7.63739776611328	-11.7422819137573	-0.0992501378059387	-0.104527965188026	-0.182567328214645
-7.84638547897339	-7.6393256187439	-11.7485046386719	-0.0993211716413498	-0.104420565068722	-0.182523906230927
-7.84673643112183	-7.63979768753052	-11.748818397522	-0.0993010252714157	-0.104488678276539	-0.182419151067734
-7.84571647644043	-7.63949680328369	-11.7452020645142	-0.09929059445858	-0.104506954550743	-0.182411372661591
-7.84570693969727	-7.6422266960144	-11.741569519043	-0.0994149595499039	-0.104517243802547	-0.182365879416466
-7.84156465530396	-7.63957691192627	-11.7450141906738	-0.0994601994752884	-0.104498885571957	-0.182333335280418
-7.84345197677612	-7.63989353179932	-11.7431039810181	-0.0995185971260071	-0.104476407170296	-0.182243838906288
-7.8416428565979	-7.63831186294556	-11.7423505783081	-0.0996170863509178	-0.104477822780609	-0.182180166244507
-7.83688068389893	-7.63774824142456	-11.7400188446045	-0.0996620506048203	-0.104463763535023	-0.182169139385223
-7.83776378631592	-7.63868141174316	-11.7393569946289	-0.0997637063264847	-0.104461513459682	-0.182076469063759
-7.83400583267212	-7.63198471069336	-11.7395792007446	-0.0998253375291824	-0.104527972638607	-0.181978955864906
-7.83316326141357	-7.6313648223877	-11.7386426925659	-0.0998869240283966	-0.104435048997402	-0.181953012943268
-7.82978773117065	-7.63072156906128	-11.7390251159668	-0.100082293152809	-0.104441903531551	-0.181831508874893
-7.82807588577271	-7.62946939468384	-11.732367515564	-0.100047789514065	-0.10451216250658	-0.181741505861282
-7.82800102233887	-7.62895774841309	-11.7339000701904	-0.10011500865221	-0.104444734752178	-0.181646943092346
-7.8236665725708	-7.63017749786377	-11.7289714813232	-0.100266151130199	-0.104472778737545	-0.181539818644524
-7.82094192504883	-7.62670946121216	-11.733136177063	-0.100314259529114	-0.104508623480797	-0.181396633386612
-7.82092380523682	-7.62462329864502	-11.7434663772583	-0.100369513034821	-0.104449242353439	-0.18129163980484
-7.81864070892334	-7.62499952316284	-11.7394485473633	-0.100419901311398	-0.104542449116707	-0.181159049272537
-7.81714391708374	-7.61919498443604	-11.7394247055054	-0.100430734455585	-0.104558832943439	-0.181047111749649
-7.81536149978638	-7.62239408493042	-11.7379770278931	-0.10045750439167	-0.104572355747223	-0.180958211421967
-7.81047868728638	-7.61917924880981	-11.7378177642822	-0.100575223565102	-0.104594469070435	-0.180808946490288
-7.80791568756104	-7.61867904663086	-11.7403964996338	-0.100633859634399	-0.104559682309628	-0.180658876895905
-7.80307388305664	-7.6172513961792	-11.7390394210815	-0.100696638226509	-0.104703895747662	-0.180547639727592
-7.79805612564087	-7.61453628540039	-11.7380075454712	-0.100625775754452	-0.104671627283096	-0.180441379547119
-7.79918479919434	-7.61195039749146	-11.7391366958618	-0.100701414048672	-0.104734234511852	-0.180336236953735
-7.79596614837646	-7.61029577255249	-11.7395105361938	-0.100811414420605	-0.10474107414484	-0.180138975381851
-7.79238605499268	-7.61125659942627	-11.7349700927734	-0.100741364061832	-0.104746073484421	-0.180024906992912
-7.78883981704712	-7.60852909088135	-11.7363948822021	-0.100809767842293	-0.104754120111465	-0.179935827851295
-7.78641176223755	-7.60605525970459	-11.7429084777832	-0.100795745849609	-0.104803301393986	-0.179762721061707
-7.78518533706665	-7.60356903076172	-11.7381420135498	-0.100760832428932	-0.104786641895771	-0.179645121097565
-7.78238248825073	-7.60664749145508	-11.733660697937	-0.100836358964443	-0.104780331254005	-0.179548770189285
-7.78030109405518	-7.60605812072754	-11.7351999282837	-0.100838162004948	-0.104886427521706	-0.179365366697311
-7.77973794937134	-7.60373592376709	-11.7390127182007	-0.100763566792011	-0.104920469224453	-0.179240196943283
-7.78158378601074	-7.6047306060791	-11.740626335144	-0.100870706140995	-0.104935966432095	-0.179096832871437
-7.77600717544556	-7.60624170303345	-11.7467994689941	-0.100758194923401	-0.104971699416637	-0.178948774933815
-7.77696323394775	-7.60847759246826	-11.7475366592407	-0.100729234516621	-0.105040550231934	-0.178866863250732
-7.7778525352478	-7.61042833328247	-11.7474517822266	-0.100653037428856	-0.105098679661751	-0.178774863481522
-7.78022003173828	-7.61150598526001	-11.7470874786377	-0.100636094808578	-0.105071999132633	-0.178688898682594
-7.78222513198853	-7.61295127868652	-11.7472515106201	-0.100550085306168	-0.105204254388809	-0.178613394498825
-7.78221893310547	-7.61761569976807	-11.7485876083374	-0.100529074668884	-0.105226397514343	-0.178532600402832
-7.78794574737549	-7.61709213256836	-11.7541561126709	-0.10038598626852	-0.105226002633572	-0.178494781255722
-7.7886209487915	-7.62329530715942	-11.7554903030396	-0.100335583090782	-0.10535978525877	-0.178405150771141
-7.79294157028198	-7.62674474716187	-11.7550344467163	-0.100145310163498	-0.105283871293068	-0.178360149264336
-7.79643821716309	-7.63077306747437	-11.7537755966187	-0.100232318043709	-0.105341844260693	-0.178355306386948
-7.79759740829468	-7.63169479370117	-11.7570867538452	-0.100080706179142	-0.105406880378723	-0.178349003195763
-7.80084657669067	-7.63893747329712	-11.761926651001	-0.0999079793691635	-0.105401091277599	-0.178305059671402
-7.80348300933838	-7.64174318313599	-11.7543516159058	-0.0999493449926376	-0.105460554361343	-0.178324028849602
-7.804114818573	-7.64570283889771	-11.7631635665894	-0.0998093411326408	-0.105406723916531	-0.178330168128014
-7.80746698379517	-7.6457781791687	-11.7673950195313	-0.0997464954853058	-0.105443842709064	-0.178282037377357
-7.81279230117798	-7.65149688720703	-11.7649784088135	-0.0998088717460632	-0.105409890413284	-0.178246900439262
-7.8142671585083	-7.65464925765991	-11.7675552368164	-0.0997128859162331	-0.105367712676525	-0.178255900740623
-7.81599187850952	-7.65657043457031	-11.7658033370972	-0.0997138991951942	-0.105328775942326	-0.178275942802429
-7.82078838348389	-7.65848636627197	-11.7681131362915	-0.0996488332748413	-0.105337858200073	-0.178276255726814
-7.82020568847656	-7.66073989868164	-11.7665214538574	-0.0996916517615318	-0.105353839695454	-0.178253218531609
-7.82181453704834	-7.66515922546387	-11.7713098526001	-0.0997575595974922	-0.105378083884716	-0.178269192576408
-7.82459688186646	-7.66334295272827	-11.7657423019409	-0.0997653231024742	-0.105317071080208	-0.178284600377083
-7.82596063613892	-7.66655254364014	-11.7638502120972	-0.0998249128460884	-0.105282992124557	-0.178246974945068
-7.82888031005859	-7.66934823989868	-11.7745571136475	-0.0999551713466644	-0.10520014166832	-0.178255915641785
-7.82785701751709	-7.66577053070068	-11.7712020874023	-0.0999303609132767	-0.10514710098505	-0.17824000120163
-7.83301830291748	-7.66368007659912	-11.769606590271	-0.100063666701317	-0.105097323656082	-0.178287178277969
-7.83235692977905	-7.66359996795654	-11.764684677124	-0.100149571895599	-0.104933880269527	-0.178190886974335
-7.83046865463257	-7.66318559646606	-11.7635698318481	-0.10030996799469	-0.104953438043594	-0.178235188126564
-7.83408737182617	-7.66093492507935	-11.7618932723999	-0.100480400025845	-0.104775160551071	-0.178243428468704
-7.83307027816772	-7.65698146820068	-11.759105682373	-0.10052652657032	-0.104730308055878	-0.178210288286209
-7.83004760742188	-7.65783643722534	-11.7543134689331	-0.100777380168438	-0.104573152959347	-0.178144514560699
-7.82946634292603	-7.65248441696167	-11.7548780441284	-0.100904494524002	-0.104462437331676	-0.178105220198631
-7.82432126998901	-7.64959239959717	-11.7529020309448	-0.101058900356293	-0.104429848492146	-0.178077757358551
-7.82378768920898	-7.64757585525513	-11.7521924972534	-0.101112946867943	-0.104300320148468	-0.178044617176056
-7.81846237182617	-7.64363050460815	-11.7471284866333	-0.101356633007526	-0.104205228388309	-0.177997618913651
-7.81490278244019	-7.64110231399536	-11.7453479766846	-0.101451098918915	-0.104171559214592	-0.177937775850296
-7.81170749664307	-7.63547420501709	-11.7431955337524	-0.101553432643414	-0.104080013930798	-0.177896857261658
-7.8091869354248	-7.62966012954712	-11.7433156967163	-0.101666152477264	-0.103997215628624	-0.177801236510277
-7.8033561706543	-7.62883567810059	-11.7394008636475	-0.101759575307369	-0.103876136243343	-0.177756160497665
-7.80370378494263	-7.62404918670654	-11.7429647445679	-0.101840265095234	-0.103785365819931	-0.177702650427818
-7.79961061477661	-7.62326288223267	-11.7406167984009	-0.102075710892677	-0.103742577135563	-0.177647680044174
-7.79814910888672	-7.61821699142456	-11.73961353302	-0.102055318653584	-0.10366352647543	-0.177611321210861
-7.7984447479248	-7.6155366897583	-11.7427701950073	-0.102141529321671	-0.103601686656475	-0.177602931857109
-7.79760503768921	-7.6136302947998	-11.7393531799316	-0.102208226919174	-0.103561602532864	-0.177623748779297
-7.79605627059937	-7.61168241500854	-11.7345170974731	-0.102308213710785	-0.103497132658958	-0.177554294466972
-7.79784870147705	-7.60968828201294	-11.7323608398438	-0.102321341633797	-0.103437647223473	-0.17755001783371
-7.79907369613647	-7.60950517654419	-11.7320280075073	-0.102390758693218	-0.103311948478222	-0.177532061934471
-7.80258798599243	-7.60841131210327	-11.7260551452637	-0.102530650794506	-0.10316276550293	-0.177517011761665
-7.7973484992981	-7.60666418075562	-11.7300519943237	-0.102511420845985	-0.103162027895451	-0.177537754178047
-7.79753112792969	-7.6046199798584	-11.7308835983276	-0.102531276643276	-0.10306254774332	-0.177519500255585
-7.79893398284912	-7.60471487045288	-11.7230281829834	-0.102654188871384	-0.102936714887619	-0.177516967058182
-7.79796504974365	-7.60398292541504	-11.7232284545898	-0.1026900857687	-0.102953277528286	-0.177507251501083
-7.79905414581299	-7.60362815856934	-11.7197427749634	-0.102728754281998	-0.102777525782585	-0.177516356110573
-7.80034255981445	-7.60313653945923	-11.7210969924927	-0.102807477116585	-0.102768860757351	-0.177465125918388
-7.79725790023804	-7.60117340087891	-11.7207593917847	-0.102832034230232	-0.102756656706333	-0.177493438124657
-7.79916429519653	-7.60281276702881	-11.7159671783447	-0.102819092571735	-0.102702490985394	-0.177469447255135
-7.79623126983643	-7.60047292709351	-11.715386390686	-0.102875471115112	-0.102634683251381	-0.17750084400177
-7.80277061462402	-7.60146570205688	-11.7154445648193	-0.102900445461273	-0.102473132312298	-0.1775032132864
-7.80306100845337	-7.6053204536438	-11.7044696807861	-0.102943733334541	-0.1024040132761	-0.177549675107002
-7.80188131332397	-7.60482120513916	-11.701099395752	-0.102927640080452	-0.102263949811459	-0.177581667900085
-7.80630588531494	-7.6073694229126	-11.6979179382324	-0.103075034916401	-0.102138556540012	-0.177637323737144
-7.81013917922974	-7.60735368728638	-11.6893587112427	-0.103003613650799	-0.102085761725903	-0.177636995911598
-7.81272983551025	-7.61159133911133	-11.6816883087158	-0.103069961071014	-0.10188914090395	-0.177653580904007
-7.81831455230713	-7.61300039291382	-11.6761827468872	-0.103155881166458	-0.101734079420567	-0.17769168317318
-7.81689929962158	-7.6157693862915	-11.6730270385742	-0.103187948465347	-0.101685866713524	-0.177786245942116
-7.82030773162842	-7.61668729782104	-11.6706390380859	-0.103140808641911	-0.101534001529217	-0.17779903113842
-7.82469844818115	-7.61955881118774	-11.6660280227661	-0.103347197175026	-0.101442568004131	-0.17777843773365
-7.82578039169312	-7.61919021606445	-11.6552171707153	-0.103315554559231	-0.101355411112309	-0.177855521440506
-7.82815980911255	-7.62328290939331	-11.6640844345093	-0.10336546599865	-0.101210698485374	-0.177901118993759
-7.83435201644897	-7.62211990356445	-11.6598720550537	-0.103423863649368	-0.101135231554508	-0.17788565158844
-7.83156633377075	-7.62096786499023	-11.6564836502075	-0.103440381586552	-0.101117677986622	-0.177881121635437
-7.83532524108887	-7.6211462020874	-11.6497764587402	-0.103489153087139	-0.101057313382626	-0.177907809615135
-7.83502674102783	-7.62198638916016	-11.6540536880493	-0.103531040251255	-0.101009830832481	-0.177950531244278
-7.83777856826782	-7.6196026802063	-11.6536073684692	-0.103523030877113	-0.100969448685646	-0.17793270945549
-7.83866357803345	-7.62409734725952	-11.6525573730469	-0.103653848171234	-0.100980572402477	-0.177939265966415
-7.84110450744629	-7.62232065200806	-11.6501998901367	-0.103649906814098	-0.100890249013901	-0.177947789430618
-7.84514617919922	-7.62233638763428	-11.6491794586182	-0.103752084076405	-0.100846879184246	-0.17793869972229
-7.84480381011963	-7.62242078781128	-11.6493368148804	-0.103816419839859	-0.100880071520805	-0.177929997444153
-7.84542655944824	-7.62039566040039	-11.6453638076782	-0.103775419294834	-0.100808575749397	-0.177963897585869
-7.84974765777588	-7.62232303619385	-11.6416645050049	-0.103961765766144	-0.100688733160496	-0.177963331341743
-7.84981107711792	-7.62232303619385	-11.6484565734863	-0.104004554450512	-0.100648574531078	-0.177956461906433
-7.85228204727173	-7.62148427963257	-11.6428365707397	-0.103990234434605	-0.100563146173954	-0.177928164601326
-7.85284090042114	-7.62489318847656	-11.6440858840942	-0.104188479483128	-0.100556567311287	-0.177921876311302
-7.85284376144409	-7.6224102973938	-11.6452035903931	-0.104172170162201	-0.100513242185116	-0.177920252084732
-7.853759765625	-7.62080192565918	-11.6456823348999	-0.104288384318352	-0.100415214896202	-0.177870526909828
-7.85611867904663	-7.62160301208496	-11.6452436447144	-0.104388505220413	-0.100443080067635	-0.177794337272644
-7.85172939300537	-7.61989688873291	-11.6418190002441	-0.104436762630939	-0.100344732403755	-0.17776745557785
-7.85529565811157	-7.62221527099609	-11.6441125869751	-0.104520484805107	-0.100320726633072	-0.177682057023048
-7.85154438018799	-7.61745309829712	-11.639874458313	-0.104627795517445	-0.100278407335281	-0.177686050534248
-7.85161304473877	-7.61814212799072	-11.6399126052856	-0.104701474308968	-0.100234873592854	-0.177614137530327
-7.85384511947632	-7.61588954925537	-11.6332063674927	-0.104767329990864	-0.100244432687759	-0.177590996026993
-7.85046052932739	-7.61459159851074	-11.6361589431763	-0.10478600859642	-0.1002027541399	-0.177520945668221
-7.84992027282715	-7.61415863037109	-11.6286773681641	-0.104896731674671	-0.100137285888195	-0.177428960800171
-7.84970712661743	-7.60962581634521	-11.6315937042236	-0.104977682232857	-0.100205838680267	-0.177345305681229
-7.85154914855957	-7.61211919784546	-11.627290725708	-0.104936853051186	-0.10006844997406	-0.177373006939888
-7.85105895996094	-7.61414909362793	-11.6178703308105	-0.105091728270054	-0.100023552775383	-0.177333995699883
-7.85225582122803	-7.61070203781128	-11.6278190612793	-0.105117589235306	-0.0999806523323059	-0.177237123250961
-7.85063123703003	-7.61294269561768	-11.6213092803955	-0.105139248073101	-0.100015074014664	-0.17718717455864
-7.85084247589111	-7.61298847198486	-11.6203260421753	-0.10526804625988	-0.0999409481883049	-0.177188009023666
-7.84970378875732	-7.60975122451782	-11.6201410293579	-0.105213485658169	-0.0999821275472641	-0.177109092473984
-7.85193872451782	-7.61113214492798	-11.6227388381958	-0.10527465492487	-0.099952831864357	-0.177052795886993
-7.85002756118774	-7.61060333251953	-11.6195611953735	-0.105306155979633	-0.0999789535999298	-0.177067965269089
-7.85155868530273	-7.60860872268677	-11.6221256256104	-0.105260796844959	-0.0999651700258255	-0.177024632692337
-7.84949159622192	-7.60812902450562	-11.6233339309692	-0.105337724089622	-0.100015923380852	-0.176980882883072
-7.84697580337524	-7.60719394683838	-11.6237754821777	-0.105302408337593	-0.100075334310532	-0.176917672157288
-7.84851408004761	-7.60326290130615	-11.6154365539551	-0.105279967188835	-0.10008716583252	-0.176866725087166
-7.84707832336426	-7.60489511489868	-11.6256723403931	-0.105266995728016	-0.100183427333832	-0.176823019981384
-7.84841442108154	-7.60426092147827	-11.6183481216431	-0.105286709964275	-0.100251562893391	-0.176793605089188
-7.84760761260986	-7.6046085357666	-11.6206026077271	-0.105307169258595	-0.100205801427364	-0.176731392741203
-7.84836530685425	-7.60457897186279	-11.6243371963501	-0.10527216643095	-0.100357748568058	-0.17677104473114
-7.85061979293823	-7.60340929031372	-11.6202449798584	-0.105249680578709	-0.100322492420673	-0.176747843623161
-7.85046672821045	-7.60562801361084	-11.6199378967285	-0.105278544127941	-0.10049244761467	-0.176697298884392
-7.85116863250732	-7.60626125335693	-11.6166839599609	-0.105284862220287	-0.100472584366798	-0.176686152815819
-7.85584497451782	-7.60712099075317	-11.6176996231079	-0.105208322405815	-0.10041955858469	-0.176661059260368
-7.85582256317139	-7.61018466949463	-11.6160478591919	-0.105303108692169	-0.100556083023548	-0.176625639200211
-7.85704898834229	-7.61054658889771	-11.6192235946655	-0.105289630591869	-0.100491777062416	-0.176618382334709
-7.85918521881104	-7.61079263687134	-11.6118764877319	-0.105227828025818	-0.100587837398052	-0.176530629396439
-7.85977697372437	-7.61355018615723	-11.6068592071533	-0.105273984372616	-0.100496903061867	-0.176544517278671
-7.86176824569702	-7.61531734466553	-11.6065082550049	-0.105297215282917	-0.100545018911362	-0.17649145424366
-7.86053943634033	-7.61428213119507	-11.6104373931885	-0.105203121900558	-0.100579783320427	-0.176455661654472
-7.86429500579834	-7.61673831939697	-11.6105899810791	-0.105169147253036	-0.10057158023119	-0.176460117101669
-7.86570739746094	-7.62006521224976	-11.60569190979	-0.105253927409649	-0.100533440709114	-0.176434367895126
-7.86366415023804	-7.62083864212036	-11.6049604415894	-0.105221726000309	-0.100544266402721	-0.176327273249626
-7.86202716827393	-7.62228441238403	-11.6079425811768	-0.10524894297123	-0.100514896214008	-0.176342412829399
-7.86070585250854	-7.62298059463501	-11.6051654815674	-0.105280391871929	-0.100582867860794	-0.176351964473724
-7.86132335662842	-7.62035751342773	-11.605357170105	-0.105210781097412	-0.100523807108402	-0.176265373826027
-7.86184787750244	-7.62308549880981	-11.5959444046021	-0.105273768305779	-0.100532218813896	-0.176181048154831
-7.85880088806152	-7.6225848197937	-11.6030130386353	-0.105250343680382	-0.100564688444138	-0.176126480102539
-7.8619966506958	-7.62044048309326	-11.6011161804199	-0.105338171124458	-0.100461080670357	-0.176059037446976
-7.86000442504883	-7.62094402313232	-11.5962181091309	-0.105313390493393	-0.100578978657722	-0.176028519868851
-7.85821199417114	-7.61894798278809	-11.5970630645752	-0.105318740010262	-0.100516863167286	-0.175985053181648
-7.8594970703125	-7.61963081359863	-11.5919132232666	-0.105431467294693	-0.100481130182743	-0.175908371806145
-7.85569286346436	-7.61931657791138	-11.5975618362427	-0.105379499495029	-0.100481197237968	-0.175894469022751
-7.85613870620728	-7.6182222366333	-11.5946884155273	-0.105333805084229	-0.100382477045059	-0.17579410970211
-7.85553693771362	-7.61892795562744	-11.5910196304321	-0.105410680174828	-0.100464463233948	-0.175812959671021
-7.85343074798584	-7.61652994155884	-11.5974550247192	-0.1054522767663	-0.100578851997852	-0.175781205296516
-7.85053539276123	-7.61569738388062	-11.5954990386963	-0.105519734323025	-0.100504748523235	-0.175770238041878
-7.85417795181274	-7.61469459533691	-11.6041498184204	-0.105523951351643	-0.100527383387089	-0.175699234008789
-7.85507392883301	-7.61204242706299	-11.5958757400513	-0.105463184416294	-0.100549779832363	-0.175681933760643
-7.85369110107422	-7.6136622428894	-11.5980548858643	-0.105555184185505	-0.100469127297401	-0.1756262332201
-7.85285091400146	-7.61389827728271	-11.5976266860962	-0.105589672923088	-0.100568808615208	-0.175629630684853
-7.85680055618286	-7.61242818832397	-11.5956678390503	-0.105537541210651	-0.100494839251041	-0.175600707530975
-7.85379648208618	-7.6105523109436	-11.5962963104248	-0.105585403740406	-0.100608885288239	-0.175546780228615
-7.85507583618164	-7.60936546325684	-11.5946455001831	-0.105563536286354	-0.100583538413048	-0.175580456852913
-7.85640859603882	-7.61309099197388	-11.5915699005127	-0.105544082820415	-0.100526340305805	-0.175579115748405
-7.85535907745361	-7.61176776885986	-11.5965566635132	-0.105545453727245	-0.100655615329742	-0.175583392381668
-7.85457277297974	-7.61320877075195	-11.5944919586182	-0.105487130582333	-0.100624188780785	-0.175619974732399
-7.85863447189331	-7.61247110366821	-11.5940046310425	-0.105505578219891	-0.100628219544888	-0.175618678331375
-7.8577995300293	-7.61372995376587	-11.5974941253662	-0.10542706400156	-0.100673295557499	-0.17561936378479
-7.85943555831909	-7.61384725570679	-11.597918510437	-0.105278208851814	-0.100660622119904	-0.175707295536995
-7.85970783233643	-7.61520767211914	-11.596960067749	-0.105392254889011	-0.100675635039806	-0.175723612308502
-7.85876321792603	-7.6174693107605	-11.6009426116943	-0.105267353355885	-0.100752659142017	-0.175751879811287
-7.86226892471313	-7.62071561813354	-11.5968580245972	-0.105219632387161	-0.100764408707619	-0.175786793231964
-7.86214971542358	-7.62378454208374	-11.5988912582397	-0.105169020593166	-0.10087226331234	-0.175863429903984
-7.86603212356567	-7.62208223342896	-11.600606918335	-0.10495687276125	-0.100884020328522	-0.175909861922264
-7.86889028549194	-7.62870121002197	-11.6073694229126	-0.1049764752388	-0.100918918848038	-0.175975933670998
-7.87105560302734	-7.63192272186279	-11.6085538864136	-0.104883044958115	-0.10101842880249	-0.176057815551758
-7.87615442276001	-7.63309144973755	-11.6173830032349	-0.104789346456528	-0.101058334112167	-0.176105618476868
-7.88183307647705	-7.63752746582031	-11.6104545593262	-0.104664832353592	-0.101157173514366	-0.176236525177956
-7.88373279571533	-7.6395697593689	-11.6187381744385	-0.104587271809578	-0.101158857345581	-0.176355585455894
-7.88860607147217	-7.64398574829102	-11.6151313781738	-0.10452701151371	-0.101219773292542	-0.176445156335831
-7.89439392089844	-7.64736890792847	-11.6212615966797	-0.104411594569683	-0.101329281926155	-0.176573187112808
-7.89781045913696	-7.65208196640015	-11.618145942688	-0.104277849197388	-0.101325623691082	-0.176660761237144
-7.90417242050171	-7.65503358840942	-11.6330938339233	-0.104303084313869	-0.101390674710274	-0.176757484674454
-7.90719795227051	-7.657395362854	-11.6254405975342	-0.104088380932808	-0.101572595536709	-0.1768599152565
-7.91167163848877	-7.65917062759399	-11.6320009231567	-0.103971272706985	-0.101609073579311	-0.176962539553642
-7.91664361953735	-7.66406631469727	-11.6365556716919	-0.103919826447964	-0.101662591099739	-0.177091717720032
-7.92130661010742	-7.66533899307251	-11.6471939086914	-0.10381130874157	-0.101787984371185	-0.177191764116287
-7.92587995529175	-7.66948986053467	-11.6510620117188	-0.103709988296032	-0.101807191967964	-0.177241995930672
-7.92788171768188	-7.67157793045044	-11.652214050293	-0.103713609278202	-0.101988710463047	-0.177335396409035
-7.93223762512207	-7.67307758331299	-11.6568651199341	-0.10358239710331	-0.102078303694725	-0.177427694201469
-7.93668603897095	-7.6779990196228	-11.6629047393799	-0.103500314056873	-0.102162733674049	-0.177516460418701
-7.94119930267334	-7.67868518829346	-11.6717329025269	-0.103413186967373	-0.102221243083477	-0.177552953362465
-7.94055938720703	-7.67894983291626	-11.6768531799316	-0.103350155055523	-0.102382719516754	-0.177640840411186
-7.94183492660522	-7.68232345581055	-11.6768922805786	-0.103236764669418	-0.102404944598675	-0.177653387188911
-7.94975185394287	-7.68263816833496	-11.6783657073975	-0.103250049054623	-0.102466560900211	-0.177725300192833
-7.94900465011597	-7.68120288848877	-11.6854639053345	-0.103071108460426	-0.102573148906231	-0.177759736776352
-7.94919729232788	-7.68094968795776	-11.685733795166	-0.103117898106575	-0.102693557739258	-0.177817225456238
-7.95280981063843	-7.68427276611328	-11.6896209716797	-0.103130921721458	-0.102694451808929	-0.177771180868149
-7.95348644256592	-7.68124389648438	-11.6948490142822	-0.10301635414362	-0.102802969515324	-0.177886471152306
-7.95757436752319	-7.68465232849121	-11.6943330764771	-0.103023588657379	-0.102865219116211	-0.177906051278114
-7.9606146812439	-7.68699312210083	-11.696418762207	-0.102991789579391	-0.102918200194836	-0.177899405360222
-7.95723390579224	-7.68375492095947	-11.7060422897339	-0.102917529642582	-0.10294808447361	-0.177928850054741
-7.95974826812744	-7.68465137481689	-11.7020063400269	-0.10290302336216	-0.10299076884985	-0.177975356578827
-7.96062612533569	-7.6856517791748	-11.7056550979614	-0.102919638156891	-0.10309362411499	-0.178005889058113
-7.96208572387695	-7.68430328369141	-11.7081232070923	-0.102801404893398	-0.103143841028214	-0.178006008267403
-7.95977640151978	-7.68637037277222	-11.7104120254517	-0.102788262069225	-0.103222399950027	-0.177936315536499
-7.95803642272949	-7.68735122680664	-11.707447052002	-0.102815702557564	-0.103265441954136	-0.177968397736549
-7.96201181411743	-7.68453073501587	-11.7048768997192	-0.102743335068226	-0.103264532983303	-0.177921444177628
-7.96086549758911	-7.68811511993408	-11.708532333374	-0.102820947766304	-0.103252440690994	-0.177857413887978
-7.96176433563232	-7.68920135498047	-11.703763961792	-0.102771133184433	-0.103272207081318	-0.177796900272369
-7.96253108978271	-7.68758535385132	-11.7121667861938	-0.102712623775005	-0.103310413658619	-0.177783474326134
-7.95835542678833	-7.69228315353394	-11.7099647521973	-0.102733463048935	-0.103379055857658	-0.17775847017765
-7.95890426635742	-7.69193649291992	-11.7117252349854	-0.102731049060822	-0.103300742805004	-0.177637547254562
-7.95959520339966	-7.69433116912842	-11.7060670852661	-0.102716632187366	-0.103246495127678	-0.177600756287575
-7.95841932296753	-7.69197702407837	-11.7043581008911	-0.10268772393465	-0.103358656167984	-0.177521347999573
-7.95600557327271	-7.69680213928223	-11.7029552459717	-0.102687954902649	-0.103293851017952	-0.177476063370705
-7.95683145523071	-7.69547462463379	-11.7030324935913	-0.102737925946712	-0.103267177939415	-0.177395865321159
-7.95392179489136	-7.69368886947632	-11.7025728225708	-0.102682307362556	-0.103347331285477	-0.177263140678406
-7.95453405380249	-7.69592761993408	-11.69957447052	-0.102733880281448	-0.103276871144772	-0.177174657583237
-7.95594453811646	-7.69660043716431	-11.6956148147583	-0.102748706936836	-0.103288576006889	-0.177120879292488
-7.95234060287476	-7.69777202606201	-11.6973943710327	-0.102762170135975	-0.103264980018139	-0.176994308829308
-7.95433855056763	-7.69965600967407	-11.6959037780762	-0.102838344871998	-0.103250697255135	-0.176932647824287
-7.95299768447876	-7.69819593429565	-11.6952724456787	-0.102840229868889	-0.103221334517002	-0.176910370588303
-7.95396852493286	-7.69623041152954	-11.6938734054565	-0.102846898138523	-0.103192925453186	-0.176810815930367
-7.95197057723999	-7.69991207122803	-11.6822643280029	-0.102962054312229	-0.103181175887585	-0.176705688238144
-7.95278549194336	-7.69725561141968	-11.6813631057739	-0.102950260043144	-0.103121630847454	-0.176641926169395
-7.952956199646	-7.69756555557251	-11.6750335693359	-0.10297629982233	-0.103073835372925	-0.176573306322098
-7.95355653762817	-7.69779443740845	-11.6705198287964	-0.103058658540249	-0.103099375963211	-0.176448315382004
-7.95116567611694	-7.6973991394043	-11.6680431365967	-0.103152424097061	-0.103017568588257	-0.176394373178482
-7.95134973526001	-7.6975474357605	-11.6614723205566	-0.103214591741562	-0.102920174598694	-0.176334157586098
-7.95043992996216	-7.69953727722168	-11.6637372970581	-0.103157617151737	-0.102980904281139	-0.176233321428299
-7.94951057434082	-7.69785118103027	-11.6638669967651	-0.103206470608711	-0.102964550256729	-0.176167443394661
-7.94938993453979	-7.70098495483398	-11.6662578582764	-0.103265978395939	-0.102952443063259	-0.176112323999405
-7.94740390777588	-7.69563674926758	-11.6581649780273	-0.103273890912533	-0.10296942293644	-0.176048621535301
-7.94817399978638	-7.69851875305176	-11.6513605117798	-0.103362783789635	-0.102924533188343	-0.176027566194534
-7.94827508926392	-7.69764995574951	-11.6533985137939	-0.103406108915806	-0.102949380874634	-0.175961390137672
-7.94736433029175	-7.69860982894897	-11.6528930664063	-0.103420458734035	-0.102965630590916	-0.175909921526909
-7.95027828216553	-7.70041465759277	-11.6467008590698	-0.103468686342239	-0.102913938462734	-0.175848305225372
-7.94668674468994	-7.69842052459717	-11.6448183059692	-0.103483930230141	-0.102891936898232	-0.175827845931053
-7.94929885864258	-7.70032501220703	-11.6359300613403	-0.103520855307579	-0.102867670357227	-0.175819545984268
-7.94905042648315	-7.70036745071411	-11.641318321228	-0.103590555489063	-0.102874144911766	-0.175725355744362
-7.94700813293457	-7.70072984695435	-11.632942199707	-0.103624068200588	-0.102864138782024	-0.175706833600998
-7.95155334472656	-7.69627904891968	-11.6327304840088	-0.103750132024288	-0.102791279554367	-0.175622701644897
-7.94926595687866	-7.69800901412964	-11.6343688964844	-0.103754349052906	-0.102765165269375	-0.175569415092468
-7.95125198364258	-7.69731521606445	-11.6266984939575	-0.103795439004898	-0.102690473198891	-0.175476148724556
-7.9459924697876	-7.6977972984314	-11.6263008117676	-0.104019291698933	-0.102748677134514	-0.175422713160515
-7.94585609436035	-7.69441175460815	-11.6261100769043	-0.103948503732681	-0.10274799913168	-0.175344422459602
-7.94244337081909	-7.69129800796509	-11.6294422149658	-0.104109674692154	-0.102737873792648	-0.175302162766457
-7.93973922729492	-7.68979072570801	-11.6253032684326	-0.104208707809448	-0.102800406515598	-0.175251305103302
-7.9408597946167	-7.68639326095581	-11.6291599273682	-0.104234516620636	-0.102881193161011	-0.175225779414177
-7.93718719482422	-7.68477869033813	-11.6267223358154	-0.104293815791607	-0.102895610034466	-0.175133377313614
-7.93341159820557	-7.68342447280884	-11.6295185089111	-0.104424640536308	-0.103009708225727	-0.175158128142357
-7.93504476547241	-7.67930841445923	-11.6254892349243	-0.104423217475414	-0.102956667542458	-0.175153568387032
-7.93466281890869	-7.67829608917236	-11.631799697876	-0.104526601731777	-0.103038534522057	-0.17510749399662
-7.93446016311646	-7.67695045471191	-11.629056930542	-0.104568153619766	-0.103073991835117	-0.175141125917435
-7.93199586868286	-7.67741346359253	-11.6269578933716	-0.104717671871185	-0.103093735873699	-0.17508153617382
-7.93232774734497	-7.67288780212402	-11.6278762817383	-0.104796290397644	-0.103149153292179	-0.175117045640945
-7.93316030502319	-7.67206478118896	-11.6361427307129	-0.10487699508667	-0.103100068867207	-0.175115868449211
-7.93267869949341	-7.67314672470093	-11.6284284591675	-0.104952357709408	-0.103263534605503	-0.1751429438591
-7.93175983428955	-7.66923999786377	-11.6359806060791	-0.105032280087471	-0.10325463861227	-0.175185918807983
-7.93213987350464	-7.66863203048706	-11.6359663009644	-0.105101577937603	-0.10332403331995	-0.175206929445267
-7.93191814422607	-7.66864490509033	-11.6311225891113	-0.105260469019413	-0.103314355015755	-0.175206422805786
-7.93325996398926	-7.66556453704834	-11.6354370117188	-0.105325691401958	-0.103303596377373	-0.175252735614777
-7.93206310272217	-7.66414022445679	-11.6281547546387	-0.105415441095829	-0.103405825793743	-0.175258740782738
-7.93041706085205	-7.66263294219971	-11.6300220489502	-0.105517752468586	-0.103391289710999	-0.175245940685272
-7.93126201629639	-7.66349840164185	-11.6315774917603	-0.105704784393311	-0.103437513113022	-0.175263747572899
-7.92611646652222	-7.66036224365234	-11.6288080215454	-0.105768285691738	-0.103530272841454	-0.175202339887619
-7.92786979675293	-7.66133069992065	-11.6341505050659	-0.105827920138836	-0.103537075221539	-0.175270467996597
-7.93010234832764	-7.65793752670288	-11.6281986236572	-0.105975441634655	-0.103576667606831	-0.175203442573547
-7.92541027069092	-7.65684366226196	-11.6321687698364	-0.106014050543308	-0.103644795715809	-0.175247266888618
-7.92704057693481	-7.65542697906494	-11.6292705535889	-0.106078535318375	-0.103636421263218	-0.175197944045067
-7.92452812194824	-7.65414667129517	-11.6303482055664	-0.106188021600246	-0.103724725544453	-0.175220489501953
-7.9217963218689	-7.65089893341064	-11.6372547149658	-0.106240466237068	-0.103861801326275	-0.175208374857903
-7.92336845397949	-7.65197038650513	-11.6369438171387	-0.106271654367447	-0.104006171226501	-0.175164759159088
-7.92194175720215	-7.65039253234863	-11.6352834701538	-0.10630390048027	-0.103963516652584	-0.17519536614418
-7.92365312576294	-7.65101766586304	-11.6405954360962	-0.106370106339455	-0.104037627577782	-0.175228089094162
-7.92147016525269	-7.64698600769043	-11.64306640625	-0.106408961117268	-0.104198612272739	-0.17524516582489
-7.92264366149902	-7.64947986602783	-11.6432437896729	-0.10640674829483	-0.104215003550053	-0.175259694457054
-7.92523336410522	-7.64776468276978	-11.6463060379028	-0.106520593166351	-0.104253634810448	-0.175218999385834
-7.91903877258301	-7.6474781036377	-11.653715133667	-0.106514595448971	-0.104400478303432	-0.17522893846035
-7.91962862014771	-7.64796161651611	-11.650972366333	-0.10652931034565	-0.104432508349419	-0.175277978181839
-7.91599178314209	-7.64432621002197	-11.6564626693726	-0.106524839997292	-0.104621581733227	-0.175269275903702
-7.92016315460205	-7.64470481872559	-11.6579637527466	-0.106528282165527	-0.104631558060646	-0.175323948264122
-7.91997194290161	-7.64457893371582	-11.666241645813	-0.106629706919193	-0.104817293584347	-0.175309687852859
-7.91848611831665	-7.64615249633789	-11.6604137420654	-0.106483362615108	-0.104870490729809	-0.175337389111519
-7.9203143119812	-7.64758825302124	-11.6632890701294	-0.106593750417233	-0.104913033545017	-0.175351858139038
-7.9200644493103	-7.64660024642944	-11.6655330657959	-0.106516927480698	-0.105084881186485	-0.175340488553047
-7.92114686965942	-7.64875602722168	-11.6737937927246	-0.106371775269508	-0.105206340551376	-0.175369709730148
-7.92359638214111	-7.64934587478638	-11.6696348190308	-0.106413319706917	-0.105231195688248	-0.175354868173599
-7.9253044128418	-7.6510705947876	-11.6774568557739	-0.106356836855412	-0.10541708022356	-0.17542839050293
-7.92645406723022	-7.64906072616577	-11.6818151473999	-0.106292434036732	-0.10553514957428	-0.17541441321373
-7.93007802963257	-7.65513134002686	-11.6769943237305	-0.106278046965599	-0.105576626956463	-0.175433367490768
-7.93180513381958	-7.65515327453613	-11.6854839324951	-0.10614250600338	-0.10567481815815	-0.175461232662201
-7.93343687057495	-7.65603828430176	-11.6806802749634	-0.106125123798847	-0.105784378945827	-0.175557091832161
-7.94020557403564	-7.66263628005981	-11.6903095245361	-0.106071203947067	-0.105899281799793	-0.175501137971878
-7.94123458862305	-7.6638011932373	-11.6900434494019	-0.105936765670776	-0.105957135558128	-0.175558090209961
-7.94270133972168	-7.67047691345215	-11.689866065979	-0.105813629925251	-0.106040194630623	-0.175600424408913
-7.9444146156311	-7.66815662384033	-11.6923704147339	-0.105766177177429	-0.106145426630974	-0.175659045577049
-7.94621992111206	-7.67301845550537	-11.6910581588745	-0.105589978396893	-0.106180869042873	-0.175599217414856
-7.9488582611084	-7.67435073852539	-11.6963090896606	-0.105501033365726	-0.106289125978947	-0.175663441419601
-7.94765567779541	-7.67978954315186	-11.701753616333	-0.105359755456448	-0.106401264667511	-0.175689801573753
-7.95096874237061	-7.68089389801025	-11.6981449127197	-0.105245098471642	-0.106428876519203	-0.175681427121162
-7.95120811462402	-7.68345928192139	-11.6983432769775	-0.105124905705452	-0.106374330818653	-0.175632745027542
-7.95150852203369	-7.68596076965332	-11.7041883468628	-0.105024889111519	-0.106464117765427	-0.175644472241402
-7.95271635055542	-7.68722009658813	-11.7030239105225	-0.104862809181213	-0.106560803949833	-0.175645396113396
-7.95435380935669	-7.68980264663696	-11.7023286819458	-0.104753464460373	-0.106595076620579	-0.175576835870743
-7.95271396636963	-7.69192218780518	-11.706615447998	-0.104689255356789	-0.106603972613811	-0.175550162792206
-7.95338821411133	-7.69389772415161	-11.7083196640015	-0.10458642244339	-0.106621265411377	-0.175505757331848
-7.95528125762939	-7.69663715362549	-11.7069854736328	-0.104490183293819	-0.106654100120068	-0.175454944372177
-7.95488357543945	-7.6977162361145	-11.7117738723755	-0.104318998754025	-0.106656566262245	-0.175413370132446
-7.95818281173706	-7.70014524459839	-11.7125587463379	-0.104267194867134	-0.106578104197979	-0.175402715802193
-7.95616769790649	-7.6997218132019	-11.7116270065308	-0.104185238480568	-0.10675536096096	-0.175402924418449
-7.95581531524658	-7.70247983932495	-11.7068767547607	-0.104127928614616	-0.106657944619656	-0.175377815961838
-7.95606803894043	-7.70094966888428	-11.709997177124	-0.104027785360813	-0.106683388352394	-0.17538595199585
-7.95501518249512	-7.70313024520874	-11.7131929397583	-0.103917635977268	-0.106691174209118	-0.175317466259003
-7.95662498474121	-7.70460605621338	-11.7145109176636	-0.103846505284309	-0.106600888073444	-0.17534826695919
-7.95541048049927	-7.70300388336182	-11.7105398178101	-0.103768199682236	-0.106597512960434	-0.175333976745605
-7.955885887146	-7.702392578125	-11.7150993347168	-0.103697501122952	-0.106596440076828	-0.175334587693214
-7.9555778503418	-7.70249128341675	-11.7142763137817	-0.103551782667637	-0.106541767716408	-0.175267830491066
-7.95190763473511	-7.70347499847412	-11.7194871902466	-0.103506989777088	-0.106537811458111	-0.175271824002266
-7.95281934738159	-7.70229864120483	-11.7150135040283	-0.103491611778736	-0.106475792825222	-0.175278916954994
-7.95013475418091	-7.70301628112793	-11.7193069458008	-0.103423498570919	-0.106432870030403	-0.175230577588081
-7.94898366928101	-7.7033371925354	-11.718282699585	-0.103377752006054	-0.106343448162079	-0.175240024924278
-7.95199298858643	-7.70250225067139	-11.7147836685181	-0.103351011872292	-0.106241017580032	-0.175197780132294
-7.94673919677734	-7.70208501815796	-11.7140455245972	-0.103229351341724	-0.106183089315891	-0.175152525305748
-7.94568872451782	-7.69928979873657	-11.7129430770874	-0.10323940217495	-0.10607984662056	-0.175096899271011
-7.94593286514282	-7.69920778274536	-11.7088375091553	-0.103239588439465	-0.105977430939674	-0.175081789493561
-7.9404616355896	-7.6973352432251	-11.7127742767334	-0.103188782930374	-0.105977602303028	-0.175028398633003
-7.93975210189819	-7.69850635528564	-11.7136030197144	-0.103129185736179	-0.105843499302864	-0.174994602799416
-7.94049692153931	-7.69709300994873	-11.7080345153809	-0.103094063699245	-0.105778858065605	-0.1749626994133
-7.93731784820557	-7.69406318664551	-11.707202911377	-0.103058218955994	-0.105648845434189	-0.174899086356163
-7.93350887298584	-7.69362688064575	-11.7047309875488	-0.102997452020645	-0.105547100305557	-0.174900442361832
-7.93118906021118	-7.69255781173706	-11.7118511199951	-0.102938197553158	-0.105456806719303	-0.174879491329193
-7.93051195144653	-7.69095611572266	-11.7076244354248	-0.102906279265881	-0.105353802442551	-0.174884527921677
-7.92791748046875	-7.69108963012695	-11.6983165740967	-0.102939009666443	-0.105265952646732	-0.174806237220764
-7.92288017272949	-7.69068479537964	-11.7044916152954	-0.102839641273022	-0.1051324903965	-0.174843907356262
-7.9216136932373	-7.68849897384644	-11.7034940719604	-0.102841392159462	-0.105042606592178	-0.174871027469635
-7.91943120956421	-7.68859148025513	-11.7026262283325	-0.102763809263706	-0.104955054819584	-0.17479844391346
-7.91641998291016	-7.68770360946655	-11.6977701187134	-0.102672725915909	-0.104829765856266	-0.174760445952415
-7.91530609130859	-7.68827819824219	-11.6916723251343	-0.102754153311253	-0.104634121060371	-0.174754098057747
-7.90898561477661	-7.6860237121582	-11.6989688873291	-0.102625958621502	-0.104605436325073	-0.174757838249207
-7.91138029098511	-7.68566131591797	-11.693603515625	-0.102630846202374	-0.1044080555439	-0.17479881644249
-7.90416049957275	-7.68465900421143	-11.6921720504761	-0.102631725370884	-0.104384392499924	-0.174762189388275
-7.90055751800537	-7.68379640579224	-11.6955327987671	-0.102479606866837	-0.10430920869112	-0.17473641037941
-7.89970684051514	-7.68561506271362	-11.695143699646	-0.102402806282043	-0.104151248931885	-0.174753367900848
-7.89859294891357	-7.68556785583496	-11.692102432251	-0.102430589497089	-0.104127019643784	-0.174727723002434
-7.89730978012085	-7.68254709243774	-11.6888208389282	-0.102358035743237	-0.103988736867905	-0.174753829836845
-7.89617919921875	-7.68609476089478	-11.6767559051514	-0.102338582277298	-0.103945396840572	-0.174716860055923
-7.89320135116577	-7.68440198898315	-11.6787919998169	-0.102303639054298	-0.103905983269215	-0.17473079264164
-7.89519214630127	-7.6837010383606	-11.6796092987061	-0.102330908179283	-0.103723719716072	-0.174757093191147
-7.89460563659668	-7.68448448181152	-11.6772432327271	-0.10232900083065	-0.103765353560448	-0.174744099378586
-7.89237976074219	-7.68365907669067	-11.6711072921753	-0.10231789201498	-0.103613875806332	-0.174777790904045
-7.89590930938721	-7.68119430541992	-11.6766948699951	-0.102321557700634	-0.103565841913223	-0.174810975790024
-7.89301013946533	-7.68123817443848	-11.6632585525513	-0.102318055927753	-0.103478953242302	-0.174823954701424
-7.89302635192871	-7.68040657043457	-11.6619491577148	-0.102237842977047	-0.103480614721775	-0.174906983971596
-7.89384460449219	-7.68030023574829	-11.6626234054565	-0.102389834821224	-0.103395000100136	-0.174886524677277
-7.89363813400269	-7.67989063262939	-11.6617012023926	-0.102324515581131	-0.103348672389984	-0.174958512187004
-7.89414310455322	-7.68036365509033	-11.6613340377808	-0.102305926382542	-0.103338465094566	-0.175007209181786
-7.89137840270996	-7.67705726623535	-11.6615114212036	-0.102274097502232	-0.103350356221199	-0.175048813223839
-7.89666891098022	-7.67404890060425	-11.6538915634155	-0.102293558418751	-0.103238001465797	-0.1751599162817
-7.89596176147461	-7.67464828491211	-11.6545286178589	-0.102355092763901	-0.103267140686512	-0.175194397568703
-7.89449405670166	-7.67462396621704	-11.6523733139038	-0.102401755750179	-0.103231057524681	-0.175203233957291
-7.89659452438354	-7.67328214645386	-11.651403427124	-0.10236044973135	-0.103212341666222	-0.175261795520782
-7.89529752731323	-7.67340564727783	-11.6507482528687	-0.102376811206341	-0.103224352002144	-0.175247371196747
-7.89520645141602	-7.67192840576172	-11.6504230499268	-0.102341488003731	-0.103238455951214	-0.1752809882164
-7.89818906784058	-7.67203903198242	-11.6502265930176	-0.102378360927105	-0.103173114359379	-0.175364553928375
-7.89705610275269	-7.67124176025391	-11.6485929489136	-0.102371759712696	-0.103171691298485	-0.175399482250214
-7.89728832244873	-7.67054033279419	-11.6460742950439	-0.102416716516018	-0.103211924433708	-0.175455510616302
-7.90097808837891	-7.67332792282104	-11.6444263458252	-0.102523006498814	-0.103088229894638	-0.175506204366684
-7.89743518829346	-7.66911458969116	-11.6519155502319	-0.102507777512074	-0.103116229176521	-0.175564214587212
-7.90007877349854	-7.6704273223877	-11.6479091644287	-0.102475382387638	-0.103028848767281	-0.175649181008339
-7.90209817886353	-7.67085838317871	-11.6464176177979	-0.102562017738819	-0.103124313056469	-0.175728693604469
-7.8999457359314	-7.66796398162842	-11.6470193862915	-0.102572433650494	-0.103088863193989	-0.175814256072044
-7.90435743331909	-7.66896104812622	-11.6416702270508	-0.102588526904583	-0.103099502623081	-0.175886705517769
-7.90122747421265	-7.66687631607056	-11.6499395370483	-0.102630756795406	-0.103104926645756	-0.175962269306183
-7.90090703964233	-7.66445398330688	-11.6514472961426	-0.102703474462032	-0.103070259094238	-0.17598794400692
-7.90186643600464	-7.66174936294556	-11.645357131958	-0.102749094367027	-0.103176295757294	-0.176067247986794
-7.90041923522949	-7.66323280334473	-11.6469297409058	-0.102752670645714	-0.10311970859766	-0.176142171025276
-7.90289354324341	-7.66238594055176	-11.6483612060547	-0.102837853133678	-0.103193826973438	-0.1761524528265
-7.90242862701416	-7.65755653381348	-11.6424655914307	-0.102903500199318	-0.103209339082241	-0.176198661327362
-7.90364551544189	-7.65755128860474	-11.6441240310669	-0.102918520569801	-0.103147804737091	-0.176188319921494
-7.9042706489563	-7.65710687637329	-11.6412868499756	-0.103087037801743	-0.103154987096786	-0.176258996129036
-7.90077829360962	-7.65651416778564	-11.6405649185181	-0.103036157786846	-0.103232234716415	-0.176272973418236
-7.9031720161438	-7.6537013053894	-11.6428937911987	-0.103053361177444	-0.103194877505302	-0.176257207989693
-7.90056371688843	-7.65456819534302	-11.6391363143921	-0.103208377957344	-0.103238813579082	-0.176244854927063
-7.89823246002197	-7.65153646469116	-11.6422281265259	-0.103226065635681	-0.103291593492031	-0.176257699728012
-7.89682865142822	-7.65059852600098	-11.6442174911499	-0.103249050676823	-0.103315129876137	-0.176292225718498
-7.89972877502441	-7.65188884735107	-11.6479215621948	-0.103281676769257	-0.103333339095116	-0.17624519765377
-7.896568775177	-7.65113496780396	-11.653208732605	-0.103272423148155	-0.103435851633549	-0.176299303770065
-7.89171886444092	-7.650306224823	-11.6545534133911	-0.103250935673714	-0.103515535593033	-0.176256135106087
-7.89122533798218	-7.64606142044067	-11.6524810791016	-0.10327922552824	-0.103599101305008	-0.176252350211143
-7.88739967346191	-7.64827680587769	-11.6582355499268	-0.103252962231636	-0.103605173528194	-0.176204800605774
-7.88815259933472	-7.64840078353882	-11.6618204116821	-0.103255704045296	-0.103650480508804	-0.176167890429497
-7.88523244857788	-7.64455318450928	-11.6600465774536	-0.103226415812969	-0.103725261986256	-0.176172211766243
-7.8855562210083	-7.64494657516479	-11.6627502441406	-0.103172801434994	-0.103730142116547	-0.176081389188766
-7.87933921813965	-7.64557552337646	-11.6635055541992	-0.103217385709286	-0.103806056082249	-0.175961002707481
-7.87622451782227	-7.64362001419067	-11.6644535064697	-0.103186465799809	-0.103836484253407	-0.175947517156601
-7.87474966049194	-7.64197826385498	-11.6670255661011	-0.103159241378307	-0.103865303099155	-0.175888776779175
-7.87105369567871	-7.64126920700073	-11.6680593490601	-0.103133767843246	-0.104018993675709	-0.175770029425621
-7.86906099319458	-7.64390993118286	-11.6703119277954	-0.10309973359108	-0.10401251912117	-0.175681829452515
-7.86715173721313	-7.64206266403198	-11.6684093475342	-0.103053495287895	-0.104023575782776	-0.175620228052139
-7.86505794525146	-7.64283132553101	-11.6756534576416	-0.103020578622818	-0.104135811328888	-0.175544425845146
-7.86042785644531	-7.64311647415161	-11.6722593307495	-0.102913916110992	-0.10413583368063	-0.175447896122932
-7.85973930358887	-7.64268112182617	-11.6790733337402	-0.102907769382	-0.104210026562214	-0.175392612814903
-7.86236381530762	-7.64310884475708	-11.6760511398315	-0.102822616696358	-0.104286909103394	-0.175337687134743
-7.85600519180298	-7.64397954940796	-11.6756753921509	-0.102676868438721	-0.104311287403107	-0.175216928124428
-7.85647773742676	-7.64596223831177	-11.6742820739746	-0.102659679949284	-0.104302905499935	-0.175151616334915
-7.85496520996094	-7.64874076843262	-11.6843147277832	-0.102549247443676	-0.104373767971992	-0.175069510936737
-7.85735511779785	-7.65039777755737	-11.679986000061	-0.102440387010574	-0.10444200783968	-0.174995213747025
-7.85449409484863	-7.65402269363403	-11.6814270019531	-0.102402396500111	-0.104533307254314	-0.174929827451706
-7.85718488693237	-7.65355777740479	-11.6824750900269	-0.102260813117027	-0.104528687894344	-0.174839690327644
-7.85749912261963	-7.65692377090454	-11.6884517669678	-0.102134741842747	-0.104593627154827	-0.174783006310463
-7.85974597930908	-7.6621732711792	-11.6906795501709	-0.102027885615826	-0.104565255343914	-0.174712002277374
-7.86069822311401	-7.66443824768066	-11.6883134841919	-0.101892352104187	-0.104652881622314	-0.174639835953712
-7.86498880386353	-7.66972494125366	-11.6896715164185	-0.101782321929932	-0.104559287428856	-0.174587696790695
-7.86617374420166	-7.66877317428589	-11.6957597732544	-0.101635210216045	-0.10465632379055	-0.174549743533134
-7.86799716949463	-7.67519760131836	-11.6942873001099	-0.10155675560236	-0.104568816721439	-0.174469321966171
-7.86996698379517	-7.68032646179199	-11.6930913925171	-0.101537704467773	-0.104601539671421	-0.174444422125816
-7.87438774108887	-7.68444061279297	-11.6881484985352	-0.101268671452999	-0.104511052370071	-0.17436295747757
-7.87546443939209	-7.68776512145996	-11.6889066696167	-0.101271316409111	-0.104464843869209	-0.174352213740349
-7.87872266769409	-7.69030475616455	-11.6915874481201	-0.101176433265209	-0.104459680616856	-0.174279049038887
-7.88417291641235	-7.69584512710571	-11.6921453475952	-0.101082630455494	-0.104410670697689	-0.174292758107185
-7.88465213775635	-7.69984006881714	-11.6877956390381	-0.101010531187057	-0.104286327958107	-0.174267008900642
-7.88674688339233	-7.70106887817383	-11.6935472488403	-0.100909061729908	-0.104291647672653	-0.174216702580452
-7.89140129089355	-7.70690631866455	-11.6897811889648	-0.100845292210579	-0.104164659976959	-0.174221530556679
-7.89139270782471	-7.70759296417236	-11.6896677017212	-0.100794233381748	-0.104201771318913	-0.174272060394287
-7.89648723602295	-7.71135711669922	-11.6881437301636	-0.100639522075653	-0.10408128798008	-0.174271643161774
-7.90063905715942	-7.71341753005981	-11.6915016174316	-0.100643888115883	-0.103960700333118	-0.174314245581627
-7.89742803573608	-7.71413326263428	-11.6920490264893	-0.10062850266695	-0.103937111794949	-0.174377501010895
-7.90299797058105	-7.71762275695801	-11.6951370239258	-0.100609302520752	-0.103822618722916	-0.17439466714859
-7.89963340759277	-7.71545171737671	-11.6840753555298	-0.100608557462692	-0.103788055479527	-0.17438243329525
-7.90304899215698	-7.71572542190552	-11.6877479553223	-0.100508749485016	-0.103675596415997	-0.17440065741539
-7.8987979888916	-7.7187557220459	-11.6837329864502	-0.100674897432327	-0.103518545627594	-0.174402564764023
-7.89503526687622	-7.71811580657959	-11.6869401931763	-0.100682303309441	-0.103471174836159	-0.174361079931259
-7.89588785171509	-7.71501636505127	-11.6855182647705	-0.100598983466625	-0.103325478732586	-0.174351513385773
-7.89350414276123	-7.71455764770508	-11.6795587539673	-0.100763335824013	-0.103156849741936	-0.174310088157654
-7.88600826263428	-7.71041822433472	-11.6802015304565	-0.100725993514061	-0.103151820600033	-0.174315989017487
-7.88352203369141	-7.7088418006897	-11.676812171936	-0.100871957838535	-0.102973230183125	-0.174249425530434
-7.88155078887939	-7.70991039276123	-11.6784620285034	-0.100900858640671	-0.102846011519432	-0.174231439828873
-7.87472915649414	-7.70225811004639	-11.6772785186768	-0.100941896438599	-0.102746747434139	-0.174170628190041
-7.87080049514771	-7.70046520233154	-11.6725063323975	-0.101048342883587	-0.102534875273705	-0.174154698848724
-7.86212730407715	-7.69608974456787	-11.6678695678711	-0.101169005036354	-0.102500975131989	-0.174140483140945
-7.86189794540405	-7.69360780715942	-11.669041633606	-0.101190246641636	-0.102275714278221	-0.174061447381973
-7.85651016235352	-7.68959760665894	-11.6548910140991	-0.101225525140762	-0.102241411805153	-0.173950672149658
-7.85070657730103	-7.68769025802612	-11.6590375900269	-0.101358972489834	-0.102043360471725	-0.173874109983444
-7.84841346740723	-7.6843843460083	-11.6570110321045	-0.101503789424896	-0.101983927190304	-0.173829674720764
-7.84346437454224	-7.67821264266968	-11.6522665023804	-0.101533651351929	-0.101845465600491	-0.173699274659157
-7.84210920333862	-7.6788182258606	-11.6521272659302	-0.101596005260944	-0.101730607450008	-0.17364102602005
-7.83904218673706	-7.67790508270264	-11.6457872390747	-0.101711370050907	-0.101683273911476	-0.173572540283203
-7.83350849151611	-7.66830110549927	-11.6521444320679	-0.10167433321476	-0.101518824696541	-0.173497006297112
-7.83481025695801	-7.67105340957642	-11.6405868530273	-0.101832889020443	-0.101436533033848	-0.173495605587959
-7.83205318450928	-7.66785526275635	-11.6427631378174	-0.101841509342194	-0.101353861391544	-0.173468068242073
-7.83113670349121	-7.66648864746094	-11.6416397094727	-0.10190537571907	-0.10124409943819	-0.173456028103828
-7.83401250839233	-7.66641044616699	-11.6331148147583	-0.102001003921032	-0.101245485246181	-0.173407137393951
-7.83481025695801	-7.66507482528687	-11.6360597610474	-0.102046318352222	-0.1010916903615	-0.173410832881927
-7.83638525009155	-7.66854000091553	-11.6280574798584	-0.102086789906025	-0.10101842135191	-0.173446834087372
-7.83867120742798	-7.6638765335083	-11.6305904388428	-0.102167122066021	-0.100986950099468	-0.17343832552433
-7.84111166000366	-7.66828155517578	-11.6260595321655	-0.102154783904552	-0.100880980491638	-0.173504918813705
-7.84340858459473	-7.66812705993652	-11.6191892623901	-0.102226503193378	-0.100884504616261	-0.173557460308075
-7.84693622589111	-7.66943550109863	-11.6223363876343	-0.10230004042387	-0.100811302661896	-0.173626735806465
-7.85329580307007	-7.67007827758789	-11.6245317459106	-0.102368466556072	-0.100714109838009	-0.173640474677086
-7.85306215286255	-7.6727180480957	-11.6220006942749	-0.102440774440765	-0.100825093686581	-0.173736751079559
-7.8595232963562	-7.67249393463135	-11.6245269775391	-0.102425329387188	-0.100726395845413	-0.173775672912598
-7.86206007003784	-7.67253923416138	-11.6221561431885	-0.102513134479523	-0.100754372775555	-0.173847109079361
-7.8654637336731	-7.67495489120483	-11.622579574585	-0.102519042789936	-0.100760437548161	-0.173918187618256
-7.87412643432617	-7.67472743988037	-11.6224346160889	-0.102596186101437	-0.100777089595795	-0.173946052789688
-7.87729978561401	-7.67570924758911	-11.6189584732056	-0.102612219750881	-0.100804179906845	-0.173959597945213
-7.88174104690552	-7.67910146713257	-11.6211681365967	-0.102604180574417	-0.100792653858662	-0.173937991261482
-7.88842105865479	-7.68218469619751	-11.6132965087891	-0.102710500359535	-0.100721918046474	-0.174003347754478
-7.89211130142212	-7.68523550033569	-11.6186323165894	-0.102688610553741	-0.100782237946987	-0.174052581191063
-7.89726448059082	-7.6882004737854	-11.6165008544922	-0.102796912193298	-0.100797265768051	-0.174059122800827
-7.89913177490234	-7.69208717346191	-11.6181945800781	-0.102765381336212	-0.100828222930431	-0.174093961715698
-7.90575551986694	-7.69082546234131	-11.6188678741455	-0.102768123149872	-0.100833229720592	-0.174175545573235
-7.90782260894775	-7.69589710235596	-11.6114063262939	-0.102813109755516	-0.100834377110004	-0.174150586128235
-7.91038036346436	-7.69772911071777	-11.6146240234375	-0.102782294154167	-0.100857689976692	-0.174187153577805
-7.91373205184937	-7.69950771331787	-11.6169033050537	-0.102741844952106	-0.100811459124088	-0.174169167876244
-7.91697263717651	-7.70438766479492	-11.6180553436279	-0.102772288024426	-0.100917756557465	-0.17417374253273
-7.91751432418823	-7.70883560180664	-11.6156101226807	-0.102765575051308	-0.100942872464657	-0.174160450696945
-7.92349672317505	-7.70964241027832	-11.6150817871094	-0.102832265198231	-0.100857421755791	-0.174216464161873
-7.92227268218994	-7.7123966217041	-11.6189756393433	-0.102761335670948	-0.100991457700729	-0.174207359552383
-7.92480897903442	-7.71563148498535	-11.6126222610474	-0.1027502566576	-0.100978583097458	-0.174156352877617
-7.92930364608765	-7.72048473358154	-11.6110715866089	-0.10282339900732	-0.100950658321381	-0.174115642905235
-7.9286060333252	-7.72085809707642	-11.6133222579956	-0.102773629128933	-0.101020976901054	-0.174156978726387
-7.93288087844849	-7.72719955444336	-11.6127996444702	-0.102727763354778	-0.100953631103039	-0.174197271466255
-7.93642520904541	-7.72939205169678	-11.6169652938843	-0.102752812206745	-0.101003795862198	-0.174185931682587
-7.93693256378174	-7.72891616821289	-11.616888999939	-0.102683007717133	-0.101038441061974	-0.174242228269577
-7.94308090209961	-7.73344230651855	-11.6164236068726	-0.102644145488739	-0.101064942777157	-0.174312323331833
-7.94307470321655	-7.73382425308228	-11.6180419921875	-0.102768272161484	-0.101065441966057	-0.174328565597534
-7.94567584991455	-7.73859548568726	-11.6199512481689	-0.102677255868912	-0.101074412465096	-0.174347922205925
-7.94965124130249	-7.73991441726685	-11.6137018203735	-0.102685287594795	-0.101158253848553	-0.17436771094799
-7.95112943649292	-7.73968362808228	-11.614185333252	-0.102619014680386	-0.101202040910721	-0.17437356710434
-7.9544506072998	-7.74220848083496	-11.6149120330811	-0.102757021784782	-0.10116159170866	-0.174442991614342
-7.95367336273193	-7.74182081222534	-11.6167087554932	-0.102687314152718	-0.101265035569668	-0.174433633685112
-7.95642137527466	-7.74566221237183	-11.6144733428955	-0.102661371231079	-0.101248480379581	-0.174426019191742
-7.95902919769287	-7.74901723861694	-11.6104021072388	-0.102782629430294	-0.101188898086548	-0.174418419599533
-7.95928049087524	-7.74670076370239	-11.6100387573242	-0.102782256901264	-0.101184211671352	-0.174441412091255
-7.96063184738159	-7.74605083465576	-11.6152563095093	-0.102747611701488	-0.101209186017513	-0.174485266208649
-7.96202516555786	-7.7489538192749	-11.609522819519	-0.102870255708694	-0.101137787103653	-0.174499854445457
-7.96068525314331	-7.74678230285645	-11.6108331680298	-0.102845944464207	-0.10120765119791	-0.174449488520622
-7.95917987823486	-7.74861097335815	-11.6153535842896	-0.102863021194935	-0.101195655763149	-0.174493283033371
-7.96216821670532	-7.74901056289673	-11.611946105957	-0.102942377328873	-0.101238057017326	-0.174422442913055
-7.95807218551636	-7.74576663970947	-11.6114444732666	-0.102923609316349	-0.101235836744308	-0.174431309103966
-7.95851278305054	-7.74492692947388	-11.609281539917	-0.102918565273285	-0.101246848702431	-0.174399331212044
-7.95628452301025	-7.74530649185181	-11.6135683059692	-0.102958045899868	-0.101272538304329	-0.174410000443459
-7.95469331741333	-7.74062299728394	-11.6140823364258	-0.102988123893738	-0.101273611187935	-0.174415364861488
-7.9554500579834	-7.74365091323853	-11.6171951293945	-0.103025048971176	-0.101336091756821	-0.17440564930439
-7.95576238632202	-7.74362993240356	-11.6158723831177	-0.102894507348537	-0.101284898817539	-0.174466863274574
-7.95589923858643	-7.74329042434692	-11.6177711486816	-0.102926291525364	-0.101257108151913	-0.174468472599983
-7.95676183700562	-7.7444429397583	-11.6191682815552	-0.102992385625839	-0.101340562105179	-0.174446642398834
-7.95803737640381	-7.74396133422852	-11.6155261993408	-0.10290551930666	-0.101233460009098	-0.174576565623283
-7.95963573455811	-7.74796867370605	-11.6141033172607	-0.102975718677044	-0.101212628185749	-0.174590215086937
-7.96325492858887	-7.74950981140137	-11.6210775375366	-0.102888822555542	-0.101173259317875	-0.174700573086739
-7.96450424194336	-7.748375415802	-11.6170091629028	-0.102889038622379	-0.101075850427151	-0.174709901213646
-7.96497011184692	-7.75477933883667	-11.6085004806519	-0.103027947247028	-0.101081810891628	-0.174769043922424
-7.96705627441406	-7.75309133529663	-11.6146154403687	-0.102969542145729	-0.101047717034817	-0.174831703305244
-7.96904516220093	-7.75405025482178	-11.6168279647827	-0.102886311709881	-0.100967966020107	-0.174879893660545
-7.96921539306641	-7.75813817977905	-11.6159334182739	-0.102945864200592	-0.100939176976681	-0.174953445792198
-7.97016572952271	-7.75478172302246	-11.6228713989258	-0.102984771132469	-0.101004436612129	-0.175007626414299
-7.97061824798584	-7.75795459747314	-11.6190547943115	-0.102969698607922	-0.10090483725071	-0.175088703632355
-7.97195196151733	-7.75560188293457	-11.6164627075195	-0.102978207170963	-0.100949615240097	-0.175221145153046
-7.97233963012695	-7.75863218307495	-11.623743057251	-0.102936983108521	-0.100908868014812	-0.175249367952347
-7.97367811203003	-7.75794982910156	-11.6218519210815	-0.103037282824516	-0.100879520177841	-0.175355195999146
-7.97229385375977	-7.75422096252441	-11.6227207183838	-0.102962456643581	-0.100952602922916	-0.175406575202942
-7.97451639175415	-7.75252389907837	-11.6258573532104	-0.102925606071949	-0.100909121334553	-0.175500929355621
-7.97357130050659	-7.75216770172119	-11.6292591094971	-0.103015802800655	-0.100898608565331	-0.175531730055809
-7.97198295593262	-7.75095701217651	-11.625714302063	-0.103102274239063	-0.100882850587368	-0.175632908940315
-7.97141695022583	-7.75056123733521	-11.62841796875	-0.103061497211456	-0.100841335952282	-0.175707757472992
-7.97375535964966	-7.74947595596313	-11.6255054473877	-0.103029765188694	-0.100930437445641	-0.175749838352203
-7.97234773635864	-7.74815797805786	-11.6247806549072	-0.103078812360764	-0.100931949913502	-0.175853699445724
-7.97197866439819	-7.74823141098022	-11.6269931793213	-0.103064991533756	-0.100863933563232	-0.175908461213112
-7.97512197494507	-7.74822854995728	-11.6296138763428	-0.103072375059128	-0.100956417620182	-0.175978109240532
-7.97035217285156	-7.74621057510376	-11.6316699981689	-0.102976053953171	-0.100944735109806	-0.176106974482536
-7.97563600540161	-7.74475812911987	-11.6345911026001	-0.102959744632244	-0.101028144359589	-0.176232859492302
-7.97601985931396	-7.74578189849854	-11.6330270767212	-0.103015221655369	-0.10088238120079	-0.176257759332657
-7.97625112533569	-7.7465877532959	-11.6391639709473	-0.10306853801012	-0.100972555577755	-0.176411956548691
-7.97563505172729	-7.74656200408936	-11.6383247375488	-0.10294982790947	-0.101045072078705	-0.17649719119072
-7.97988843917847	-7.74541616439819	-11.6383333206177	-0.103008963167667	-0.101072505116463	-0.176570564508438
-7.9782567024231	-7.74633264541626	-11.6412668228149	-0.103043116629124	-0.101064167916775	-0.176711693406105
-7.98174524307251	-7.74590396881104	-11.6437892913818	-0.103006325662136	-0.101087406277657	-0.176850885152817
-7.98531770706177	-7.74746417999268	-11.649374961853	-0.103092364966869	-0.101195365190506	-0.17697274684906
-7.98148107528687	-7.74783229827881	-11.6442136764526	-0.103075824677944	-0.101165898144245	-0.177078753709793
-7.98552131652832	-7.74494981765747	-11.6453495025635	-0.103146836161613	-0.101224042475224	-0.177176356315613
-7.98266553878784	-7.74298191070557	-11.6502418518066	-0.103087939321995	-0.101332634687424	-0.17720864713192
-7.98594331741333	-7.74409532546997	-11.6485748291016	-0.103120476007462	-0.101358443498611	-0.177313804626465
-7.98721837997437	-7.74517393112183	-11.6495208740234	-0.103202842175961	-0.101384684443474	-0.177467748522758
-7.98771142959595	-7.74106645584106	-11.6525182723999	-0.103253066539764	-0.101535484194756	-0.177601471543312
-7.98978090286255	-7.74003314971924	-11.6580638885498	-0.103241689503193	-0.10149160772562	-0.177764445543289
-7.99314880371094	-7.73748683929443	-11.655387878418	-0.103373609483242	-0.101516924798489	-0.177936986088753
-7.99444246292114	-7.73739051818848	-11.6614046096802	-0.103363834321499	-0.101601399481297	-0.178122475743294
-7.99812507629395	-7.73745775222778	-11.6593360900879	-0.103462070226669	-0.10150083899498	-0.178302094340324
-7.99740743637085	-7.733971118927	-11.6653470993042	-0.103553295135498	-0.101619832217693	-0.178476557135582
-7.99636363983154	-7.73309183120728	-11.6637687683105	-0.103574126958847	-0.101613022387028	-0.178574591875076
-7.99639272689819	-7.73273420333862	-11.6631889343262	-0.103658862411976	-0.101539485156536	-0.178688660264015
-7.9955940246582	-7.7294020652771	-11.6596822738647	-0.103772066533566	-0.101659402251244	-0.178797289729118
-7.99345016479492	-7.72419214248657	-11.6610326766968	-0.103815391659737	-0.101570919156075	-0.178796485066414
-7.9914698600769	-7.7191367149353	-11.6624736785889	-0.103920564055443	-0.101565189659595	-0.178901195526123
-7.98627853393555	-7.71927356719971	-11.6611604690552	-0.104079179465771	-0.101596489548683	-0.178927466273308
-7.98426532745361	-7.7097806930542	-11.6639738082886	-0.104116819798946	-0.101633347570896	-0.178988039493561
-7.9806694984436	-7.70790243148804	-11.665018081665	-0.104252308607101	-0.10154440253973	-0.17900761961937
-7.98021936416626	-7.70456790924072	-11.660774230957	-0.104340560734272	-0.101640656590462	-0.179029375314713
-7.97565746307373	-7.69959831237793	-11.6689920425415	-0.104450024664402	-0.10160456597805	-0.17905955016613
-7.97214889526367	-7.69737768173218	-11.6628293991089	-0.104567632079124	-0.101650141179562	-0.179097548127174
-7.96294260025024	-7.69353437423706	-11.6705436706543	-0.104633331298828	-0.101679064333439	-0.179162323474884
-7.9653525352478	-7.686439037323	-11.6629571914673	-0.104652479290962	-0.101597435772419	-0.179207071661949
-7.95962285995483	-7.68738698959351	-11.6581840515137	-0.104794695973396	-0.101578019559383	-0.179204076528549
-7.95248651504517	-7.68300008773804	-11.6609258651733	-0.104877717792988	-0.101617157459259	-0.179254323244095
-7.95392513275146	-7.68018531799316	-11.658712387085	-0.104962751269341	-0.101552359759808	-0.179238870739937
-7.94555568695068	-7.67508363723755	-11.6547365188599	-0.105060428380966	-0.101579628884792	-0.179209813475609
-7.94606637954712	-7.67402505874634	-11.661358833313	-0.105140700936317	-0.10148810595274	-0.179260313510895
-7.94156122207642	-7.66951608657837	-11.653938293457	-0.1052465736866	-0.101476557552814	-0.179275423288345
-7.93645286560059	-7.66856861114502	-11.6579246520996	-0.105255581438541	-0.101547703146935	-0.179309785366058
-7.93495798110962	-7.66467094421387	-11.6643047332764	-0.105357028543949	-0.101500421762466	-0.179284244775772
-7.93075752258301	-7.66389846801758	-11.6578168869019	-0.105422891676426	-0.101476058363914	-0.179390639066696
-7.92811632156372	-7.66138124465942	-11.6604537963867	-0.105495676398277	-0.101510472595692	-0.179426193237305
-7.92603492736816	-7.65794658660889	-11.6596536636353	-0.105447985231876	-0.101532228291035	-0.179534286260605
-7.92693328857422	-7.65636014938354	-11.6601982116699	-0.105570264160633	-0.101497612893581	-0.179533779621124
-7.92413330078125	-7.65348386764526	-11.6586923599243	-0.105580665171146	-0.101532243192196	-0.179628238081932
-7.92521572113037	-7.65294790267944	-11.6581287384033	-0.105605244636536	-0.101532004773617	-0.179711639881134
-7.92135286331177	-7.65038967132568	-11.6667137145996	-0.10559618473053	-0.101592056453228	-0.179810360074043
-7.92122220993042	-7.64918947219849	-11.666145324707	-0.105617731809616	-0.101567059755325	-0.17986872792244
-7.9233660697937	-7.64909219741821	-11.6593141555786	-0.105707608163357	-0.101665444672108	-0.179950878024101
-7.92329454421997	-7.64905595779419	-11.6640119552612	-0.105650439858437	-0.101643197238445	-0.180076763033867
-7.92359924316406	-7.64681339263916	-11.6696290969849	-0.105704843997955	-0.101706482470036	-0.180120259523392
-7.92413806915283	-7.6444034576416	-11.661473274231	-0.105707369744778	-0.101742044091225	-0.180239662528038
-7.92383623123169	-7.64539480209351	-11.6687135696411	-0.105677343904972	-0.101715341210365	-0.180376663804054
-7.92623805999756	-7.64530277252197	-11.6719093322754	-0.105764210224152	-0.101757735013962	-0.180443942546844
-7.92355489730835	-7.64564990997314	-11.6712789535522	-0.105679258704185	-0.101796090602875	-0.180535867810249
-7.928307056427	-7.64441204071045	-11.6735925674438	-0.105713799595833	-0.101851008832455	-0.180725246667862
-7.92480230331421	-7.64433765411377	-11.6758089065552	-0.105681695044041	-0.101952776312828	-0.180880606174469
-7.92693567276001	-7.64260196685791	-11.6765813827515	-0.10557521879673	-0.101929299533367	-0.181086048483849
-7.9276647567749	-7.64321136474609	-11.676007270813	-0.105654463171959	-0.102024137973785	-0.181195497512817
-7.92974138259888	-7.64101696014404	-11.6807880401611	-0.105538494884968	-0.102048590779305	-0.181334614753723
-7.93301677703857	-7.6474781036377	-11.6805782318115	-0.105613268911839	-0.102029755711555	-0.181518763303757
-7.93273973464966	-7.64439964294434	-11.6814889907837	-0.105630524456501	-0.102122187614441	-0.181685239076614
-7.93387460708618	-7.64677572250366	-11.6881513595581	-0.105427160859108	-0.102107033133507	-0.181788951158524
-7.93614196777344	-7.64632797241211	-11.6918802261353	-0.105531260371208	-0.102123431861401	-0.181949764490128
-7.935471534729	-7.6483359336853	-11.6962299346924	-0.105476312339306	-0.10218084603548	-0.182151257991791
-7.94070625305176	-7.64791440963745	-11.6968402862549	-0.10541170835495	-0.102169044315815	-0.182306483387947
-7.93910932540894	-7.64950466156006	-11.7008743286133	-0.105464801192284	-0.102190315723419	-0.182490408420563
-7.94116067886353	-7.6479868888855	-11.69921875	-0.105392351746559	-0.102230116724968	-0.182651236653328
-7.93981170654297	-7.64590358734131	-11.7013397216797	-0.105447024106979	-0.102181404829025	-0.182807415723801
-7.93922853469849	-7.64589595794678	-11.7055912017822	-0.105506092309952	-0.102208681404591	-0.182985335588455
-7.94013023376465	-7.64397954940796	-11.7019424438477	-0.105484671890736	-0.102122977375984	-0.183127671480179
-7.94221544265747	-7.64486789703369	-11.6978406906128	-0.105564698576927	-0.1021918207407	-0.183179587125778
-7.94285488128662	-7.64097213745117	-11.6951360702515	-0.105706304311752	-0.102101095020771	-0.183302819728851
-7.94089031219482	-7.63900852203369	-11.694637298584	-0.105759151279926	-0.101987585425377	-0.183421269059181
-7.94029092788696	-7.63594961166382	-11.6883239746094	-0.105797939002514	-0.102011866867542	-0.183477982878685
-7.9386157989502	-7.63405990600586	-11.6877241134644	-0.105909079313278	-0.101858109235764	-0.183565884828568
-7.93802452087402	-7.63081836700439	-11.6863670349121	-0.105962969362736	-0.101797319948673	-0.183671057224274
-7.9354248046875	-7.62627267837524	-11.6857614517212	-0.106070429086685	-0.101814411580563	-0.183678328990936
-7.93401145935059	-7.62138795852661	-11.6777801513672	-0.106110639870167	-0.101626336574554	-0.183768138289452
-7.93251323699951	-7.61817359924316	-11.6755981445313	-0.106304451823235	-0.101628556847572	-0.18380431830883
-7.9282374382019	-7.61671924591064	-11.6775140762329	-0.106275446712971	-0.101522959768772	-0.183895200490952
-7.92739057540894	-7.61597156524658	-11.6720056533813	-0.106312409043312	-0.10145664960146	-0.183953553438187
-7.92441082000732	-7.61230087280273	-11.6735887527466	-0.106401331722736	-0.101390220224857	-0.184008285403252
-7.92106151580811	-7.61056518554688	-11.6681594848633	-0.106473475694656	-0.101384870707989	-0.184104055166245
-7.92301893234253	-7.60786008834839	-11.6733512878418	-0.106541998684406	-0.101211331784725	-0.18420422077179
-7.92060661315918	-7.60687685012817	-11.6690254211426	-0.106569476425648	-0.101163931190968	-0.184323102235794
-7.91900157928467	-7.60483455657959	-11.6645250320435	-0.106585100293159	-0.101084657013416	-0.184463828802109
-7.91801261901855	-7.601966381073	-11.6642007827759	-0.106629453599453	-0.100945942103863	-0.184545367956161
-7.91700458526611	-7.60030031204224	-11.662802696228	-0.106677070260048	-0.100851036608219	-0.184637308120728
-7.91850662231445	-7.59658718109131	-11.665825843811	-0.106806866824627	-0.100744500756264	-0.184728607535362
-7.91365098953247	-7.59490346908569	-11.6589298248291	-0.106834605336189	-0.100684396922588	-0.184809938073158
-7.91128396987915	-7.59287643432617	-11.6616287231445	-0.106844834983349	-0.100500501692295	-0.184893921017647
-7.90739059448242	-7.59351396560669	-11.6603021621704	-0.107006795704365	-0.100399576127529	-0.184950947761536
-7.90235805511475	-7.59031963348389	-11.6592254638672	-0.107016786932945	-0.100377038121223	-0.185026496648788
-7.89901542663574	-7.5852689743042	-11.6585702896118	-0.107087709009647	-0.100175224244595	-0.185156434774399
-7.89535665512085	-7.58430814743042	-11.6558904647827	-0.107079178094864	-0.100064858794212	-0.185193732380867
-7.89474773406982	-7.58012914657593	-11.6521120071411	-0.10722890496254	-0.0999721437692642	-0.185302063822746
-7.89262437820435	-7.57849073410034	-11.6487045288086	-0.107346802949905	-0.0999177917838097	-0.185357466340065
-7.88623142242432	-7.57433557510376	-11.6458301544189	-0.107404641807079	-0.0997774377465248	-0.185383841395378
-7.88468265533447	-7.56981563568115	-11.6394529342651	-0.107498504221439	-0.0995757728815079	-0.185430020093918
-7.88155841827393	-7.5663480758667	-11.6378364562988	-0.107580251991749	-0.0994220301508904	-0.185500741004944
-7.87701320648193	-7.5613865852356	-11.6295318603516	-0.10763818025589	-0.0993363037705421	-0.185465544462204
-7.8738694190979	-7.56099700927734	-11.6309423446655	-0.107788324356079	-0.0991644263267517	-0.185483559966087
-7.86812829971313	-7.55668163299561	-11.6279363632202	-0.107875041663647	-0.099007822573185	-0.18543316423893
-7.86659717559814	-7.55310487747192	-11.6218166351318	-0.107949480414391	-0.0988558158278465	-0.185507103800774
-7.86198759078979	-7.54890584945679	-11.6191854476929	-0.108096890151501	-0.0987573117017746	-0.185460865497589
-7.85627841949463	-7.54437828063965	-11.6164722442627	-0.108142897486687	-0.0986142754554749	-0.18544128537178
-7.85228395462036	-7.54150485992432	-11.6112251281738	-0.108240120112896	-0.0985245481133461	-0.185517609119415
-7.84645986557007	-7.53777503967285	-11.6172370910645	-0.108286999166012	-0.0984004661440849	-0.185468062758446
-7.8437557220459	-7.53185939788818	-11.6138715744019	-0.108363188803196	-0.0983387529850006	-0.185462757945061
-7.84131193161011	-7.53118848800659	-11.6083583831787	-0.108401447534561	-0.0982395932078362	-0.18550643324852
-7.83361148834229	-7.52599763870239	-11.605562210083	-0.108380191028118	-0.098181240260601	-0.185501307249069
-7.83148813247681	-7.52436113357544	-11.6077785491943	-0.108531832695007	-0.098014734685421	-0.185472503304482
-7.82542371749878	-7.52112197875977	-11.6085300445557	-0.108562514185905	-0.0980326384305954	-0.18546624481678
-7.8239541053772	-7.51716995239258	-11.6043472290039	-0.108558118343353	-0.0978970155119896	-0.185487896203995
-7.82157039642334	-7.51577091217041	-11.6046886444092	-0.108683235943317	-0.097811296582222	-0.185472309589386
-7.81623506546021	-7.51162147521973	-11.6029806137085	-0.108638860285282	-0.0978118926286697	-0.18549656867981
-7.81406450271606	-7.50722169876099	-11.6033802032471	-0.108739033341408	-0.0976367071270943	-0.185483515262604
-7.81139945983887	-7.50771999359131	-11.6006803512573	-0.108902461826801	-0.0975225493311882	-0.185483023524284
-7.80799102783203	-7.50561618804932	-11.5996980667114	-0.108899004757404	-0.0974864736199379	-0.185488522052765
-7.80572843551636	-7.50443840026855	-11.6033496856689	-0.108946569263935	-0.0973504558205605	-0.185511216521263
-7.80351400375366	-7.50002193450928	-11.5913152694702	-0.10905534774065	-0.0972466841340065	-0.185471832752228
-7.8020224571228	-7.49709177017212	-11.5981922149658	-0.109141208231449	-0.09718868881464	-0.185506045818329
-7.80036687850952	-7.4979419708252	-11.5930862426758	-0.109262801706791	-0.0971072539687157	-0.185447290539742
-7.79538059234619	-7.49000978469849	-11.5901403427124	-0.109323501586914	-0.0970570370554924	-0.185540318489075
-7.79112434387207	-7.48891353607178	-11.5913114547729	-0.109423458576202	-0.0969522297382355	-0.18547098338604
-7.79212760925293	-7.48575639724731	-11.5871858596802	-0.109501250088215	-0.0968276411294937	-0.185461729764938
-7.78550577163696	-7.48246049880981	-11.5852556228638	-0.109611809253693	-0.0967418551445007	-0.185426563024521
-7.78614139556885	-7.47749376296997	-11.5773582458496	-0.109722651541233	-0.0966611132025719	-0.185466036200523
-7.78212213516235	-7.47322607040405	-11.5732660293579	-0.109826594591141	-0.09658482670784	-0.185422852635384
-7.77670383453369	-7.46921110153198	-11.5712547302246	-0.109837919473648	-0.0965561643242836	-0.185419663786888
-7.77694606781006	-7.46891641616821	-11.5754175186157	-0.109919048845768	-0.0964563563466072	-0.185395836830139
-7.77478265762329	-7.46349811553955	-11.569806098938	-0.110015034675598	-0.0964665189385414	-0.1853217035532
-7.77349948883057	-7.46014785766602	-11.5693988800049	-0.110019505023956	-0.0963391587138176	-0.185298457741737
-7.76931285858154	-7.46302270889282	-11.5630006790161	-0.110144078731537	-0.0962670594453812	-0.185234323143959
-7.76950216293335	-7.46143913269043	-11.5628061294556	-0.110156215727329	-0.0963263437151909	-0.185229390859604
-7.77023649215698	-7.45765781402588	-11.5635280609131	-0.110080495476723	-0.096281610429287	-0.185202702879906
-7.77060317993164	-7.45749187469482	-11.5647611618042	-0.110165297985077	-0.0962359085679054	-0.185229152441025
-7.76749324798584	-7.45790195465088	-11.563138961792	-0.110163055360317	-0.096251055598259	-0.185267612338066
-7.77007865905762	-7.46144008636475	-11.5683717727661	-0.110163636505604	-0.0961389094591141	-0.185270830988884
-7.77209758758545	-7.46051120758057	-11.5667171478271	-0.110167361795902	-0.0961195603013039	-0.185330659151077
-7.77216339111328	-7.46055841445923	-11.5616254806519	-0.110143676400185	-0.096089094877243	-0.185354709625244
-7.77359485626221	-7.46311473846436	-11.5605058670044	-0.110168851912022	-0.0961504057049751	-0.185374319553375
-7.77601337432861	-7.46347713470459	-11.5588531494141	-0.110106647014618	-0.0960677713155746	-0.185423165559769
-7.78074169158936	-7.46515655517578	-11.556697845459	-0.110150814056396	-0.0960760936141014	-0.185515075922012
-7.78213930130005	-7.46587514877319	-11.5559749603271	-0.110193282365799	-0.0961241871118546	-0.185498729348183
-7.78372383117676	-7.46981334686279	-11.5521240234375	-0.11012364178896	-0.0960241034626961	-0.185537815093994
-7.78432416915894	-7.47087097167969	-11.5542030334473	-0.11020228266716	-0.0960468500852585	-0.18556247651577
-7.78752374649048	-7.47084712982178	-11.5523681640625	-0.110158734023571	-0.0960206538438797	-0.185643151402473
-7.79066848754883	-7.47531700134277	-11.5498380661011	-0.11013013869524	-0.0959420651197433	-0.185592040419579
-7.79022169113159	-7.47672653198242	-11.5445184707642	-0.110196627676487	-0.0959428921341896	-0.185675397515297
-7.79132890701294	-7.47883653640747	-11.5455570220947	-0.110183469951153	-0.0959197878837585	-0.18568654358387
-7.79749298095703	-7.48017692565918	-11.5450191497803	-0.110228590667248	-0.0958232581615448	-0.185730040073395
-7.79492807388306	-7.47821760177612	-11.5402565002441	-0.110158145427704	-0.0958471447229385	-0.185749769210815
-7.79743623733521	-7.47932195663452	-11.5399627685547	-0.110205717384815	-0.0958561524748802	-0.185759872198105
-7.79888296127319	-7.47999238967896	-11.5315093994141	-0.110217854380608	-0.0958314388990402	-0.185710862278938
-7.79980182647705	-7.48005485534668	-11.5341939926147	-0.110105499625206	-0.0957826375961304	-0.185745760798454
-7.79954051971436	-7.47906494140625	-11.5343198776245	-0.11018168926239	-0.0958560854196548	-0.185699656605721
-7.80349540710449	-7.48489570617676	-11.5313758850098	-0.110215023159981	-0.0958421528339386	-0.185720190405846
-7.80391025543213	-7.48268461227417	-11.5295295715332	-0.110163204371929	-0.0958358645439148	-0.185722142457962
-7.80790281295776	-7.486732006073	-11.526780128479	-0.110159419476986	-0.095760703086853	-0.185686215758324
-7.80570650100708	-7.48816728591919	-11.5317411422729	-0.110161624848843	-0.0958395674824715	-0.185705244541168
-7.80749940872192	-7.48641204833984	-11.5350255966187	-0.110096320509911	-0.0958413481712341	-0.185715094208717
-7.80962038040161	-7.49021196365356	-11.5287618637085	-0.110085882246494	-0.0958373621106148	-0.18573759496212
-7.80994844436646	-7.48728227615356	-11.5339765548706	-0.110054224729538	-0.0958619937300682	-0.185738667845726
-7.81311321258545	-7.49131727218628	-11.526162147522	-0.110075525939465	-0.0958025902509689	-0.185764148831367
-7.81172180175781	-7.49121379852295	-11.5318288803101	-0.110026389360428	-0.0958676859736443	-0.185787796974182
-7.8134937286377	-7.4937686920166	-11.5368595123291	-0.110032983124256	-0.0958882197737694	-0.18576055765152
-7.81587648391724	-7.49381732940674	-11.5317811965942	-0.109977051615715	-0.0959497317671776	-0.185786187648773
-7.81726312637329	-7.49258327484131	-11.5335626602173	-0.10993680357933	-0.0958893522620201	-0.185820773243904
-7.81986474990845	-7.49794340133667	-11.5355253219604	-0.110022030770779	-0.0959892049431801	-0.185827329754829
-7.82197666168213	-7.49512624740601	-11.5364484786987	-0.109904557466507	-0.096012219786644	-0.185781434178352
-7.82013034820557	-7.49950647354126	-11.5371761322021	-0.10993005335331	-0.0960245579481125	-0.185906633734703
-7.82566738128662	-7.50104808807373	-11.5417709350586	-0.109944246709347	-0.0961087793111801	-0.185896307229996
-7.82386779785156	-7.50180959701538	-11.5461549758911	-0.109863601624966	-0.0961456969380379	-0.185910910367966
-7.82546424865723	-7.50369215011597	-11.5451154708862	-0.109851732850075	-0.0962022989988327	-0.185962900519371
-7.82634973526001	-7.5012993812561	-11.5516738891602	-0.109819784760475	-0.0962612256407738	-0.186020120978355
-7.83104085922241	-7.50293779373169	-11.5526418685913	-0.10978988558054	-0.0962487161159515	-0.185995608568192
-7.83211278915405	-7.50223112106323	-11.5555658340454	-0.109769411385059	-0.0964234247803688	-0.186071068048477
-7.83122158050537	-7.50357055664063	-11.5616331100464	-0.109676100313663	-0.0964639186859131	-0.186072051525116
-7.83524942398071	-7.50443315505981	-11.5680255889893	-0.109629355370998	-0.0965461134910584	-0.186063095927238
-7.83472204208374	-7.50518465042114	-11.5646848678589	-0.109556309878826	-0.0967060476541519	-0.186061054468155
-7.83590078353882	-7.50820827484131	-11.5661611557007	-0.109452664852142	-0.0967554375529289	-0.186021059751511
-7.83951807022095	-7.51013946533203	-11.5709600448608	-0.109530963003635	-0.0968458652496338	-0.186030641198158
-7.83890342712402	-7.51310586929321	-11.5737895965576	-0.109406381845474	-0.0969219729304314	-0.186008006334305
-7.84320831298828	-7.51418113708496	-11.5797595977783	-0.109373152256012	-0.0969887301325798	-0.18602229654789
-7.84241914749146	-7.51590204238892	-11.5842475891113	-0.10929960757494	-0.0970621481537819	-0.185972109436989
-7.84584283828735	-7.51838874816895	-11.5845355987549	-0.109170444309711	-0.0971995964646339	-0.185995429754257
-7.84737539291382	-7.52119731903076	-11.5893754959106	-0.10908680409193	-0.0972162261605263	-0.185927912592888
-7.84619426727295	-7.52285194396973	-11.5935220718384	-0.109037674963474	-0.0973308011889458	-0.185952976346016
-7.8494701385498	-7.52431297302246	-11.5926570892334	-0.10893975943327	-0.0974012389779091	-0.185924082994461
-7.85094738006592	-7.52823162078857	-11.5912523269653	-0.108892716467381	-0.0974350720643997	-0.185862272977829
-7.85449361801147	-7.53215074539185	-11.5938186645508	-0.10873818397522	-0.0974760949611664	-0.185843735933304
-7.85866975784302	-7.53620910644531	-11.5953903198242	-0.108715057373047	-0.0975290313363075	-0.185811147093773
-7.85417366027832	-7.53944301605225	-11.5936870574951	-0.108639106154442	-0.0976307988166809	-0.185746520757675
-7.85908079147339	-7.53889989852905	-11.5983800888062	-0.108532831072807	-0.0976376608014107	-0.185708999633789
-7.85862159729004	-7.54551219940186	-11.5943069458008	-0.108577378094196	-0.0977064594626427	-0.185640096664429
-7.8627347946167	-7.54794311523438	-11.5987672805786	-0.108414135873318	-0.097743533551693	-0.185576811432838
-7.86225128173828	-7.55228662490845	-11.6001310348511	-0.108375951647758	-0.097815677523613	-0.185488730669022
-7.86516284942627	-7.55502080917358	-11.6007490158081	-0.108306303620338	-0.0979208648204803	-0.185477495193481
-7.86688756942749	-7.5567741394043	-11.6040019989014	-0.108091525733471	-0.0979727432131767	-0.185401409864426
-7.87045669555664	-7.5594425201416	-11.5968971252441	-0.108061291277409	-0.0980580896139145	-0.185409292578697
-7.8714919090271	-7.56334066390991	-11.5999755859375	-0.107993364334106	-0.098016232252121	-0.18533031642437
-7.87183809280396	-7.56679916381836	-11.6062965393066	-0.107971243560314	-0.098113089799881	-0.18527640402317
-7.87372493743896	-7.56738138198853	-11.6126890182495	-0.10788007080555	-0.0982909947633743	-0.185195714235306
-7.87352180480957	-7.57171773910522	-11.6112909317017	-0.107797004282475	-0.0982359200716019	-0.185114949941635
-7.87451314926147	-7.57436370849609	-11.6118755340576	-0.107758089900017	-0.0983403697609901	-0.185074642300606
-7.87757205963135	-7.57292079925537	-11.6130180358887	-0.107603751122952	-0.0985118970274925	-0.185015350580215
-7.87686729431152	-7.57512855529785	-11.6123123168945	-0.107573173940182	-0.0985056757926941	-0.184967309236526
-7.87739276885986	-7.57990694046021	-11.6141510009766	-0.107503332197666	-0.0986029878258705	-0.184909746050835
-7.87774229049683	-7.58094835281372	-11.619779586792	-0.107513725757599	-0.0986614599823952	-0.184807896614075
-7.88138389587402	-7.58498764038086	-11.6192636489868	-0.107418350875378	-0.0986185073852539	-0.184775352478027
-7.88356781005859	-7.58821630477905	-11.6220760345459	-0.107482768595219	-0.0987011045217514	-0.1847313195467
-7.88463115692139	-7.58660745620728	-11.6235971450806	-0.10736271739006	-0.0987557545304298	-0.184649288654327
-7.88469648361206	-7.58925437927246	-11.6221151351929	-0.107406809926033	-0.0987842008471489	-0.184555336833
-7.88512277603149	-7.59088325500488	-11.6240663528442	-0.10736620426178	-0.0988561064004898	-0.184565484523773
-7.88572263717651	-7.58981800079346	-11.6270408630371	-0.107303470373154	-0.0990022271871567	-0.184476360678673
-7.88539791107178	-7.59545135498047	-11.6301336288452	-0.107318952679634	-0.0990090742707253	-0.184468761086464
-7.8848729133606	-7.59351444244385	-11.6315135955811	-0.107246659696102	-0.099117785692215	-0.184446588158607
-7.88982391357422	-7.59424686431885	-11.6382675170898	-0.107168652117252	-0.0991041585803032	-0.184387609362602
-7.89043092727661	-7.59338855743408	-11.6380290985107	-0.107217580080032	-0.0992279127240181	-0.18437671661377
-7.88748931884766	-7.59387969970703	-11.6377449035645	-0.107132785022259	-0.0993013232946396	-0.184397101402283
-7.89061641693115	-7.59552955627441	-11.6419439315796	-0.107158586382866	-0.0993072316050529	-0.184408202767372
-7.89294862747192	-7.59687995910645	-11.6440258026123	-0.107093222439289	-0.0994423776865005	-0.184341996908188
-7.89268970489502	-7.59983921051025	-11.6440391540527	-0.10708536952734	-0.0994450151920319	-0.184385240077972
-7.89486694335938	-7.6002345085144	-11.6465463638306	-0.10711682587862	-0.0994629859924316	-0.18438658118248
-7.89443159103394	-7.60177040100098	-11.6439867019653	-0.107072986662388	-0.0995343923568726	-0.184368461370468
-7.89396619796753	-7.59949207305908	-11.6479921340942	-0.107030645012856	-0.099528394639492	-0.184426680207253
-7.89728736877441	-7.60502815246582	-11.6484308242798	-0.107098773121834	-0.0995444431900978	-0.184422865509987
-7.89738750457764	-7.60363483428955	-11.6500606536865	-0.107051111757755	-0.0996309369802475	-0.184466287493706
-7.89663028717041	-7.60096740722656	-11.6487550735474	-0.107079274952412	-0.0996336117386818	-0.18442091345787
-7.90269327163696	-7.60503244400024	-11.646388053894	-0.107147611677647	-0.0996112748980522	-0.18441353738308
-7.90060424804688	-7.60173654556274	-11.6502552032471	-0.107184581458569	-0.0996837988495827	-0.184371829032898
-7.90421628952026	-7.6020245552063	-11.6501264572144	-0.107133314013481	-0.0996640771627426	-0.184450939297676
-7.90604114532471	-7.60388565063477	-11.644024848938	-0.107249215245247	-0.099722795188427	-0.184479385614395
-7.90267848968506	-7.60150909423828	-11.6436653137207	-0.107283256947994	-0.0997636392712593	-0.184480905532837
-7.90585327148438	-7.60167980194092	-11.641939163208	-0.107282750308514	-0.0997842252254486	-0.184504747390747
-7.90534973144531	-7.60218954086304	-11.6396856307983	-0.107407450675964	-0.0998186096549034	-0.184495821595192
-7.90471267700195	-7.60064792633057	-11.636176109314	-0.107374623417854	-0.0999038442969322	-0.184533938765526
-7.90465259552002	-7.59752368927002	-11.636697769165	-0.107373401522636	-0.0998610556125641	-0.184569463133812
-7.90576553344727	-7.60016632080078	-11.6298847198486	-0.107490517199039	-0.0999178066849709	-0.184546247124672
-7.90426874160767	-7.5968132019043	-11.638575553894	-0.107451587915421	-0.0999079644680023	-0.184564083814621
-7.9078483581543	-7.60008335113525	-11.6359167098999	-0.107495062053204	-0.0999655351042748	-0.184597447514534
-7.90626001358032	-7.59618902206421	-11.6349563598633	-0.107544675469398	-0.100006856024265	-0.18463984131813
-7.90637159347534	-7.59704875946045	-11.6360540390015	-0.107466414570808	-0.100058317184448	-0.184614315629005
-7.90827655792236	-7.59943294525146	-11.6340923309326	-0.107500217854977	-0.100063249468803	-0.184663757681847
-7.90305423736572	-7.59797334671021	-11.6322460174561	-0.107478611171246	-0.100139990448952	-0.184622660279274
-7.90825319290161	-7.59485864639282	-11.63489818573	-0.107431776821613	-0.100169256329536	-0.184666469693184
-7.90720844268799	-7.59658527374268	-11.636646270752	-0.107495509088039	-0.100224249064922	-0.184574276208878
-7.90564966201782	-7.59558820724487	-11.6348857879639	-0.107466600835323	-0.100266516208649	-0.184648513793945
-7.90815305709839	-7.59795665740967	-11.6365346908569	-0.107395872473717	-0.100251793861389	-0.184613153338432
-7.90616846084595	-7.59992551803589	-11.640585899353	-0.107464775443077	-0.100357487797737	-0.184639349579811
-7.90881395339966	-7.5996356010437	-11.6380043029785	-0.10740701854229	-0.100353941321373	-0.184614613652229
-7.90877962112427	-7.60082578659058	-11.6354818344116	-0.107474938035011	-0.100385472178459	-0.184708341956139
-7.91130685806274	-7.59947967529297	-11.6403131484985	-0.107407934963703	-0.100489810109138	-0.184755578637123
-7.91058540344238	-7.60140705108643	-11.6431837081909	-0.107324160635471	-0.100519299507141	-0.184784531593323
-7.91333293914795	-7.60556650161743	-11.6415843963623	-0.107415311038494	-0.100625976920128	-0.184838399291039
-7.91469860076904	-7.60262441635132	-11.6455554962158	-0.107370749115944	-0.100697726011276	-0.184866949915886
-7.91596460342407	-7.60517883300781	-11.6500053405762	-0.107293248176575	-0.100719079375267	-0.184996604919434
-7.91736078262329	-7.60692501068115	-11.6508331298828	-0.107328839600086	-0.100837677717209	-0.185021966695786
-7.9174690246582	-7.6039457321167	-11.6554927825928	-0.107315763831139	-0.100874848663807	-0.185099795460701
-7.91743469238281	-7.60409259796143	-11.6558609008789	-0.107255421578884	-0.100957870483398	-0.185170859098434
-7.92155599594116	-7.60426092147827	-11.6575088500977	-0.107361376285553	-0.100982986390591	-0.185236811637878
-7.91995716094971	-7.60463619232178	-11.6634864807129	-0.107250221073627	-0.101157456636429	-0.185283035039902
-7.92275714874268	-7.60054349899292	-11.6683073043823	-0.107281863689423	-0.101169347763062	-0.185367330908775
-7.92385387420654	-7.602463722229	-11.6708736419678	-0.107257500290871	-0.101273462176323	-0.185373798012733
-7.92265367507935	-7.59835958480835	-11.6797018051147	-0.107183024287224	-0.101420283317566	-0.185445562005043
-7.92348909378052	-7.60008859634399	-11.6806812286377	-0.107155941426754	-0.101456426084042	-0.185553938150406
-7.92179346084595	-7.59729242324829	-11.6828565597534	-0.107061550021172	-0.101584129035473	-0.185612082481384
-7.9212818145752	-7.59936285018921	-11.6849203109741	-0.107036478817463	-0.101673066616058	-0.185715049505234
-7.9252724647522	-7.59924745559692	-11.6899242401123	-0.106979370117188	-0.10168744623661	-0.18578314781189
-7.92277812957764	-7.60134506225586	-11.6913566589355	-0.106936551630497	-0.101819008588791	-0.185854986310005
-7.92380428314209	-7.59630250930786	-11.693546295166	-0.106805182993412	-0.101827569305897	-0.185914590954781
-7.92265558242798	-7.60043048858643	-11.6983947753906	-0.106764726340771	-0.101860076189041	-0.186040535569191
-7.9261646270752	-7.59951305389404	-11.7023639678955	-0.106731489300728	-0.101826690137386	-0.186142653226852
-7.92542839050293	-7.60067272186279	-11.7071981430054	-0.10668333619833	-0.10187154263258	-0.18621301651001
-7.92597675323486	-7.60510158538818	-11.6974983215332	-0.10662817209959	-0.101980604231358	-0.186339691281319
-7.92463493347168	-7.60498762130737	-11.709285736084	-0.10656463354826	-0.101996816694736	-0.186465308070183
-7.92839860916138	-7.60565567016602	-11.7085723876953	-0.10644169896841	-0.102040708065033	-0.186539143323898
-7.93167972564697	-7.60654211044312	-11.7164611816406	-0.106341376900673	-0.102120235562325	-0.186656340956688
-7.93070602416992	-7.60820436477661	-11.715350151062	-0.106287457048893	-0.102144919335842	-0.186766073107719
-7.93430471420288	-7.60860633850098	-11.7242727279663	-0.10622501373291	-0.102094762027264	-0.18689589202404
-7.9352068901062	-7.6099419593811	-11.7167472839355	-0.106149829924107	-0.102172069251537	-0.187002494931221
-7.93420553207397	-7.60953664779663	-11.7205114364624	-0.106015048921108	-0.10215961933136	-0.187167719006538
-7.93996429443359	-7.61165142059326	-11.724853515625	-0.106025069952011	-0.102132447063923	-0.187321797013283
-7.94054698944092	-7.61280012130737	-11.7269792556763	-0.105948977172375	-0.102200999855995	-0.187441751360893
-7.94363260269165	-7.61214208602905	-11.7316761016846	-0.105957314372063	-0.102207005023956	-0.187634497880936
-7.94734287261963	-7.61453247070313	-11.7292680740356	-0.105908706784248	-0.102221451699734	-0.187800452113152
-7.94856595993042	-7.61610651016235	-11.7343063354492	-0.105789639055729	-0.102269783616066	-0.188011482357979
-7.95057725906372	-7.61638498306274	-11.732515335083	-0.105800732970238	-0.102224037051201	-0.188159227371216
-7.9555869102478	-7.61523103713989	-11.7345952987671	-0.105829641222954	-0.102249622344971	-0.188337624073029
-7.9546947479248	-7.61553907394409	-11.7344751358032	-0.105753131210804	-0.102318949997425	-0.18851500749588
-7.96043014526367	-7.61555337905884	-11.7339715957642	-0.105703845620155	-0.102185726165771	-0.18867415189743
-7.96052122116089	-7.61470460891724	-11.7388334274292	-0.105840764939785	-0.102181389927864	-0.188881918787956
-7.96240377426147	-7.61645269393921	-11.7373638153076	-0.105746850371361	-0.102193579077721	-0.189053609967232
-7.96800184249878	-7.615647315979	-11.7372913360596	-0.105781391263008	-0.102120406925678	-0.189251452684402
-7.96732044219971	-7.61733484268188	-11.734203338623	-0.105828396975994	-0.102136194705963	-0.189394161105156
-7.96948623657227	-7.61384010314941	-11.7375087738037	-0.10576093941927	-0.102100379765034	-0.189574658870697
-7.97380876541138	-7.61285400390625	-11.7385425567627	-0.105752252042294	-0.102028355002403	-0.189755707979202
-7.97309732437134	-7.61353731155396	-11.735520362854	-0.105799704790115	-0.102096952497959	-0.189929395914078
-7.97619962692261	-7.61274814605713	-11.7395172119141	-0.105826273560524	-0.101997643709183	-0.190100759267807
-7.98238849639893	-7.61463594436646	-11.7332496643066	-0.105792328715324	-0.102008461952209	-0.190291225910187
-7.98291301727295	-7.61061239242554	-11.7376346588135	-0.10578353703022	-0.102015547454357	-0.19048935174942
-7.9811863899231	-7.61332130432129	-11.7378463745117	-0.105885550379753	-0.101958461105824	-0.190584793686867
-7.98831939697266	-7.61302947998047	-11.7375001907349	-0.105924636125565	-0.10193682461977	-0.190754145383835
-7.99059200286865	-7.6125545501709	-11.7345657348633	-0.105883561074734	-0.101850457489491	-0.190976038575172
-7.99312114715576	-7.61171913146973	-11.7337207794189	-0.105863802134991	-0.101851716637611	-0.191157758235931
-7.99793529510498	-7.6113166809082	-11.734938621521	-0.105937153100967	-0.101834550499916	-0.191376328468323
-7.99758100509644	-7.61154842376709	-11.7355966567993	-0.105992503464222	-0.101764231920242	-0.191607996821404
-8.00297069549561	-7.61422538757324	-11.7346887588501	-0.10604926943779	-0.101743616163731	-0.191876024007797
-8.00576400756836	-7.61700868606567	-11.7353572845459	-0.106076762080193	-0.101797826588154	-0.192148610949516
-8.01164627075195	-7.61498355865479	-11.7397022247314	-0.106019042432308	-0.101750031113625	-0.192375600337982
-8.01290893554688	-7.617262840271	-11.7353000640869	-0.106230713427067	-0.101778529584408	-0.192635089159012
-8.01362991333008	-7.61578893661499	-11.7396640777588	-0.106211602687836	-0.101764336228371	-0.192849680781364
-8.02077293395996	-7.61519861221313	-11.7418069839478	-0.106224969029427	-0.101768985390663	-0.1931022554636
-8.02466773986816	-7.61782598495483	-11.7440433502197	-0.106275625526905	-0.10173486918211	-0.193299293518066
-8.02549839019775	-7.61419486999512	-11.7454042434692	-0.106366336345673	-0.101797662675381	-0.193542763590813
-8.02610969543457	-7.61487674713135	-11.7468757629395	-0.106447346508503	-0.101811408996582	-0.193762764334679
-8.02650833129883	-7.61226272583008	-11.7454748153687	-0.10647676885128	-0.10186080634594	-0.19399057328701
-8.02918243408203	-7.61080026626587	-11.7416095733643	-0.106481224298477	-0.101831004023552	-0.194165930151939
-8.03072547912598	-7.61048269271851	-11.7493352890015	-0.106469959020615	-0.10192783176899	-0.194346070289612
-8.03171062469482	-7.61226511001587	-11.7434844970703	-0.106590926647186	-0.101895540952682	-0.194581463932991
-8.0367603302002	-7.6093921661377	-11.7487688064575	-0.106577083468437	-0.101984426379204	-0.194863691926003
-8.03962802886963	-7.6074047088623	-11.7533979415894	-0.106657832860947	-0.10193720459938	-0.195039451122284
-8.04353141784668	-7.60831165313721	-11.7514600753784	-0.106640219688416	-0.102031789720058	-0.195230081677437
-8.04388332366943	-7.60613059997559	-11.7566986083984	-0.106672465801239	-0.10202581435442	-0.195479333400726
-8.04799747467041	-7.60783624649048	-11.7519388198853	-0.106722719967365	-0.102199651300907	-0.195686817169189
-8.05029010772705	-7.60597038269043	-11.7526121139526	-0.106746181845665	-0.102229252457619	-0.195893257856369
-8.05184173583984	-7.61045074462891	-11.7565135955811	-0.106776840984821	-0.102232560515404	-0.196033969521523
-8.05891513824463	-7.61000108718872	-11.7584705352783	-0.106742218136787	-0.102231755852699	-0.196277111768723
-8.05895805358887	-7.61021327972412	-11.758508682251	-0.106700979173183	-0.102332785725594	-0.196438118815422
-8.06425285339355	-7.61139392852783	-11.7652082443237	-0.106688432395458	-0.102338828146458	-0.196728721261024
-8.06587409973145	-7.61361265182495	-11.7576427459717	-0.106734231114388	-0.102399758994579	-0.19691014289856
-8.07274723052979	-7.61806774139404	-11.7688980102539	-0.106685720384121	-0.102481462061405	-0.197106868028641
-8.07384014129639	-7.61861610412598	-11.7751817703247	-0.106625206768513	-0.102513119578362	-0.197313323616982
-8.07981395721436	-7.6216254234314	-11.7705688476563	-0.10662342607975	-0.102689079940319	-0.197470903396606
-8.08055591583252	-7.6231164932251	-11.7803297042847	-0.106504164636135	-0.102726168930531	-0.197689011693001
-8.0850133895874	-7.62771320343018	-11.7845287322998	-0.106497012078762	-0.102847024798393	-0.197886392474175
-8.09090423583984	-7.63091564178467	-11.7835836410522	-0.106302514672279	-0.102911442518234	-0.198124542832375
-8.0931224822998	-7.63291358947754	-11.7861623764038	-0.106258206069469	-0.102979756891727	-0.198317036032677
-8.09951686859131	-7.63558387756348	-11.7857675552368	-0.106188721954823	-0.103038124740124	-0.198565468192101
-8.10801982879639	-7.63866567611694	-11.7953090667725	-0.106122978031635	-0.103091575205326	-0.198751181364059
-8.11464786529541	-7.64512491226196	-11.7952356338501	-0.106049433350563	-0.103151917457581	-0.198968291282654
-8.11903858184814	-7.64829301834106	-11.8004598617554	-0.105940870940685	-0.103205263614655	-0.199221074581146
-8.12534046173096	-7.65318822860718	-11.800669670105	-0.105806268751621	-0.103353783488274	-0.199413374066353
-8.12798118591309	-7.65808963775635	-11.8064155578613	-0.10563126206398	-0.103490717709064	-0.199688851833344
-8.1355562210083	-7.66017913818359	-11.8076791763306	-0.1054442897439	-0.103562392294407	-0.199817463755608
-8.13725566864014	-7.66496086120605	-11.8106307983398	-0.105385273694992	-0.103574894368649	-0.199996903538704
-8.14679622650146	-7.67002582550049	-11.8182792663574	-0.105253100395203	-0.103713221848011	-0.200190231204033
-8.150221824646	-7.67310237884521	-11.8292245864868	-0.105079375207424	-0.103797882795334	-0.200337335467339
-8.15294647216797	-7.6797833442688	-11.8317947387695	-0.104937374591827	-0.103991121053696	-0.200508564710617
-8.15768527984619	-7.6861834526062	-11.840630531311	-0.104748353362083	-0.104058124125004	-0.200732827186584
-8.16071224212646	-7.69128465652466	-11.8495950698853	-0.104549407958984	-0.104103669524193	-0.200848802924156
-8.16322898864746	-7.69666433334351	-11.8580732345581	-0.10452588647604	-0.104223422706127	-0.201026201248169
-8.1646203994751	-7.69950723648071	-11.8575468063354	-0.104330830276012	-0.104315929114819	-0.201196998357773
-8.16697883605957	-7.70016860961914	-11.8626251220703	-0.104224286973476	-0.104289211332798	-0.201288059353828
-8.17003059387207	-7.70842123031616	-11.8644170761108	-0.104073971509933	-0.104229539632797	-0.201408118009567
-8.17361450195313	-7.71197652816772	-11.8616428375244	-0.104028046131134	-0.104241199791431	-0.201469451189041
-8.17099285125732	-7.71373081207275	-11.8669939041138	-0.103935606777668	-0.104260310530663	-0.2015720307827
-8.17539501190186	-7.71721506118774	-11.8701238632202	-0.103841178119183	-0.10419674962759	-0.201721251010895
-8.17670917510986	-7.71956491470337	-11.862174987793	-0.103869684040546	-0.1041254773736	-0.201773017644882
-8.17588138580322	-7.7230429649353	-11.865252494812	-0.103853031992912	-0.104125425219536	-0.201866880059242
-8.17522430419922	-7.72272491455078	-11.8715991973877	-0.103819139301777	-0.104046076536179	-0.201957076787949
-8.17631149291992	-7.72377586364746	-11.8695211410522	-0.103819534182549	-0.10396146774292	-0.202045664191246
-8.17327213287354	-7.7230429649353	-11.8673162460327	-0.103829354047775	-0.104007758200169	-0.20211985707283
-8.16886711120605	-7.72237682342529	-11.862964630127	-0.103734195232391	-0.103894792497158	-0.20212584733963
-8.17103385925293	-7.72132253646851	-11.8614349365234	-0.103868782520294	-0.103831574320793	-0.20221109688282
-8.16872024536133	-7.71833467483521	-11.868766784668	-0.104004085063934	-0.103739529848099	-0.202294930815697
-8.1648063659668	-7.71484899520874	-11.8621654510498	-0.104066357016563	-0.103711277246475	-0.202275291085243
-8.1641845703125	-7.71366453170776	-11.8605756759644	-0.104101419448853	-0.103602729737759	-0.202388972043991
-8.16029071807861	-7.70885467529297	-11.8570575714111	-0.104162357747555	-0.103630550205708	-0.202410161495209
-8.1501579284668	-7.70764827728271	-11.8622150421143	-0.10424080491066	-0.103587374091148	-0.202530682086945
-8.15077972412109	-7.70210456848145	-11.8614368438721	-0.104315020143986	-0.103491932153702	-0.202585011720657
-8.14830875396729	-7.69873762130737	-11.8650560379028	-0.104450367391109	-0.103474415838718	-0.202592417597771
-8.14545631408691	-7.69629192352295	-11.8630094528198	-0.104555167257786	-0.103430233895779	-0.202678710222244
-8.1408576965332	-7.69084453582764	-11.8630638122559	-0.104702144861221	-0.1033536195755	-0.202706798911095
-8.13729572296143	-7.68971538543701	-11.8564405441284	-0.104847811162472	-0.10331741720438	-0.202763542532921
-8.13197135925293	-7.68568515777588	-11.851300239563	-0.104958534240723	-0.103173449635506	-0.202911540865898
-8.13399028778076	-7.68249988555908	-11.8518981933594	-0.105111747980118	-0.103116795420647	-0.20296773314476
-8.13159275054932	-7.6775016784668	-11.8481302261353	-0.105209551751614	-0.102920077741146	-0.203033238649368
-8.13011741638184	-7.67455768585205	-11.8457641601563	-0.105408817529678	-0.102837540209293	-0.203113451600075
-8.12563323974609	-7.66833305358887	-11.8430004119873	-0.105520881712437	-0.10273240506649	-0.203082963824272
-8.12316513061523	-7.66803026199341	-11.8414583206177	-0.105689235031605	-0.102637097239494	-0.203144937753677
-8.11795902252197	-7.66371822357178	-11.8332042694092	-0.105822049081326	-0.102518364787102	-0.203207939863205
-8.11794757843018	-7.65857267379761	-11.8259267807007	-0.105956681072712	-0.102419622242451	-0.203238114714622
-8.11280059814453	-7.65823984146118	-11.8233098983765	-0.106138706207275	-0.102262541651726	-0.203284800052643
-8.10587120056152	-7.65452480316162	-11.8148260116577	-0.106277883052826	-0.102213948965073	-0.203317701816559
-8.10432243347168	-7.64865779876709	-11.8077735900879	-0.106397107243538	-0.102089166641235	-0.203324407339096
-8.10163021087646	-7.64665842056274	-11.8135290145874	-0.10653854906559	-0.101897791028023	-0.203375056385994
-8.09759902954102	-7.64197444915771	-11.8039617538452	-0.106699295341969	-0.101782098412514	-0.203440085053444
-8.09371852874756	-7.63984298706055	-11.8015651702881	-0.106833875179291	-0.101645968854427	-0.203445047140121
-8.09151935577393	-7.63782024383545	-11.7976226806641	-0.106956876814365	-0.101530827581882	-0.203590989112854
-8.08606147766113	-7.6350154876709	-11.7927103042603	-0.107119135558605	-0.101414024829865	-0.203626364469528
-8.08315086364746	-7.63053750991821	-11.7901344299316	-0.107285924255848	-0.101332552731037	-0.203650563955307
-8.07793998718262	-7.62503337860107	-11.7834300994873	-0.107431173324585	-0.101158380508423	-0.203753799200058
-8.07910633087158	-7.62439203262329	-11.7814207077026	-0.107608392834663	-0.101049177348614	-0.203828245401382
-8.0745096206665	-7.61791849136353	-11.7813329696655	-0.107673816382885	-0.100931018590927	-0.203850015997887
-8.07309532165527	-7.61837911605835	-11.7729196548462	-0.107833936810493	-0.100816272199154	-0.203910663723946
-8.06657409667969	-7.61385679244995	-11.7734699249268	-0.10796545445919	-0.10077079385519	-0.20396976172924
-8.06474494934082	-7.60855436325073	-11.7691116333008	-0.107959769666195	-0.100661568343639	-0.203994512557983
-8.06098365783691	-7.60730028152466	-11.7664813995361	-0.108197040855885	-0.100537203252316	-0.204066500067711
-8.05895805358887	-7.60142946243286	-11.7598657608032	-0.108356297016144	-0.100412830710411	-0.204101920127869
-8.05271339416504	-7.59737157821655	-11.7581939697266	-0.108465738594532	-0.100327081978321	-0.204096049070358
-8.05325508117676	-7.59643936157227	-11.7555980682373	-0.108635991811752	-0.100190855562687	-0.204201355576515
-8.04993534088135	-7.59228467941284	-11.7543926239014	-0.10871883481741	-0.100176580250263	-0.204228535294533
-8.04814052581787	-7.58211040496826	-11.7519998550415	-0.108842194080353	-0.100090250372887	-0.204301759600639
-8.04726409912109	-7.58055782318115	-11.7457818984985	-0.108966134488583	-0.10003212839365	-0.204352527856827
-8.04136371612549	-7.57880973815918	-11.7467489242554	-0.109082095324993	-0.0999980196356773	-0.204436495900154
-8.04415798187256	-7.57385540008545	-11.7397785186768	-0.109174445271492	-0.0998822450637817	-0.204548910260201
-8.04127311706543	-7.57139587402344	-11.7336645126343	-0.109255231916904	-0.0997796952724457	-0.204625576734543
-8.03933525085449	-7.56765985488892	-11.7422533035278	-0.109379060566425	-0.0997892469167709	-0.204659655690193
-8.03841400146484	-7.56079864501953	-11.7371978759766	-0.109495081007481	-0.099760539829731	-0.204700157046318
-8.03654193878174	-7.55882024765015	-11.7335519790649	-0.109544351696968	-0.0997360274195671	-0.204852774739265
-8.03805828094482	-7.55496501922607	-11.7342748641968	-0.109620526432991	-0.0997576341032982	-0.204928755760193
-8.0351676940918	-7.55458545684814	-11.7314968109131	-0.10962401330471	-0.0997365862131119	-0.205070301890373
-8.03495597839355	-7.55097770690918	-11.7326946258545	-0.109675727784634	-0.0996629297733307	-0.20516537129879
-8.03662776947021	-7.5504002571106	-11.7273979187012	-0.109751753509045	-0.0996776074171066	-0.205267205834389
-8.03769111633301	-7.54633283615112	-11.7276554107666	-0.10971762239933	-0.0996952578425407	-0.205401226878166
-8.03787899017334	-7.54257345199585	-11.7327995300293	-0.109762467443943	-0.0996413752436638	-0.205566853284836
-8.04033374786377	-7.54593515396118	-11.7259883880615	-0.109765082597733	-0.0996625646948814	-0.205668598413467
-8.04112339019775	-7.54340267181396	-11.731915473938	-0.109819032251835	-0.0996271744370461	-0.2058035582304
-8.04158878326416	-7.54316425323486	-11.7275514602661	-0.109821237623692	-0.0996420457959175	-0.20590828359127
-8.03901863098145	-7.54229307174683	-11.7282094955444	-0.109812662005425	-0.0996209904551506	-0.2060476988554
-8.04325580596924	-7.54328441619873	-11.7221565246582	-0.109826624393463	-0.0994912162423134	-0.20608739554882
-8.04500198364258	-7.54309320449829	-11.7231292724609	-0.109886303544044	-0.0995411947369576	-0.206231087446213
-8.04317569732666	-7.54185390472412	-11.7225980758667	-0.10978714376688	-0.0995133519172668	-0.206387877464294
-8.04461479187012	-7.53968667984009	-11.7235593795776	-0.109752833843231	-0.099602073431015	-0.206421360373497
-8.04518890380859	-7.540940284729	-11.717453956604	-0.109722211956978	-0.099394790828228	-0.206533387303352
-8.04932308197021	-7.54243516921997	-11.7221574783325	-0.109740771353245	-0.0994308888912201	-0.206605643033981
-8.04686260223389	-7.54362487792969	-11.7238178253174	-0.109730631113052	-0.0994541049003601	-0.206714376807213
-8.04838466644287	-7.54183912277222	-11.7213907241821	-0.109665341675282	-0.0995001569390297	-0.206766098737717
-8.0467414855957	-7.54300689697266	-11.7304410934448	-0.109660409390926	-0.0994997397065163	-0.206811845302582
-8.04733562469482	-7.54246091842651	-11.7309103012085	-0.109539099037647	-0.0994928255677223	-0.206932902336121
-8.05135059356689	-7.54297780990601	-11.7328720092773	-0.109506115317345	-0.0995810255408287	-0.206977665424347
-8.04983043670654	-7.5427188873291	-11.7328443527222	-0.109405286610126	-0.0995707660913467	-0.207038417458534
-8.05190944671631	-7.54193782806396	-11.7329568862915	-0.109431065618992	-0.0996018275618553	-0.207152605056763
-8.05177974700928	-7.54191303253174	-11.7337436676025	-0.109323389828205	-0.0997361913323402	-0.20717391371727
-8.0545539855957	-7.54483222961426	-11.7360696792603	-0.109304919838905	-0.0997094362974167	-0.207215055823326
-8.05552196502686	-7.53984117507935	-11.7400007247925	-0.109203957021236	-0.0997945591807365	-0.207307532429695
-8.05486297607422	-7.5395622253418	-11.7451686859131	-0.109181314706802	-0.0997934937477112	-0.20730759203434
-8.05300045013428	-7.53962278366089	-11.7427759170532	-0.109056882560253	-0.0998965948820114	-0.207327455282211
-8.05380058288574	-7.53932189941406	-11.7469520568848	-0.109002985060215	-0.0999375805258751	-0.207377135753632
-8.05294990539551	-7.54080390930176	-11.7534961700439	-0.108873464167118	-0.100034594535828	-0.20738622546196
-8.05348300933838	-7.5396728515625	-11.7510938644409	-0.10876353085041	-0.100056044757366	-0.2074294090271
-8.05384635925293	-7.53925275802612	-11.7530698776245	-0.108767151832581	-0.100085690617561	-0.207465946674347
-8.05406188964844	-7.5390043258667	-11.7583408355713	-0.108630709350109	-0.100181750953197	-0.207465872168541
-8.05339527130127	-7.54254102706909	-11.7590074539185	-0.108515605330467	-0.100230172276497	-0.207441136240959
-8.05574607849121	-7.54362058639526	-11.7620449066162	-0.108471311628819	-0.100294969975948	-0.207475811243057
-8.05364990234375	-7.54185152053833	-11.7607164382935	-0.108306132256985	-0.100392356514931	-0.207436576485634
-8.05488395690918	-7.54526996612549	-11.7668342590332	-0.108061015605927	-0.100492313504219	-0.207416996359825
-8.05549335479736	-7.54933977127075	-11.7832927703857	-0.108082003891468	-0.100617453455925	-0.207464396953583
-8.05688381195068	-7.55051136016846	-11.78271484375	-0.107830725610256	-0.10078763961792	-0.207520425319672
-8.05900859832764	-7.54977655410767	-11.7874879837036	-0.107584856450558	-0.10082970559597	-0.207582294940948
-8.06062793731689	-7.55596971511841	-11.7930784225464	-0.107495486736298	-0.100921355187893	-0.207635313272476
-8.06302642822266	-7.55808019638062	-11.7959499359131	-0.107288964092731	-0.100956246256828	-0.207617118954659
-8.06395816802979	-7.56061506271362	-11.7992763519287	-0.107179440557957	-0.101111143827438	-0.207658544182777
-8.06653785705566	-7.56473398208618	-11.811897277832	-0.106977567076683	-0.101240567862988	-0.207756295800209
-8.06712913513184	-7.56706476211548	-11.8141393661499	-0.106839828193188	-0.10134719312191	-0.20776703953743
-8.07212924957275	-7.56713962554932	-11.8143854141235	-0.10659097880125	-0.101404622197151	-0.207840979099274
-8.07220935821533	-7.57061719894409	-11.8169803619385	-0.106560982763767	-0.101458050310612	-0.207885563373566
-8.07256317138672	-7.57402086257935	-11.8239459991455	-0.106386348605156	-0.101573839783669	-0.207894876599312
-8.07557392120361	-7.5760064125061	-11.8218288421631	-0.106285780668259	-0.101615190505981	-0.207898527383804
-8.07999801635742	-7.57844591140747	-11.8315124511719	-0.106144070625305	-0.101677231490612	-0.207919582724571
-8.08119297027588	-7.57927417755127	-11.8321390151978	-0.106110624969006	-0.101764872670174	-0.207897156476974
-8.0842227935791	-7.58228206634521	-11.834789276123	-0.105917863547802	-0.101815357804298	-0.207899540662766
-8.08559131622314	-7.58265686035156	-11.8402147293091	-0.105867058038712	-0.101884111762047	-0.207936927676201
-8.08411407470703	-7.58495664596558	-11.8423757553101	-0.105760000646114	-0.102011032402515	-0.20787724852562
-8.08364582061768	-7.58338260650635	-11.8451089859009	-0.105647332966328	-0.102100215852261	-0.207892030477524
-8.08378505706787	-7.58288812637329	-11.8446483612061	-0.105640932917595	-0.102142356336117	-0.207850754261017
-8.08793258666992	-7.58616828918457	-11.8494777679443	-0.105567760765553	-0.102191232144833	-0.20781172811985
-8.08597373962402	-7.58213376998901	-11.8595628738403	-0.10543854534626	-0.10235308110714	-0.207815408706665
-8.08416366577148	-7.58346843719482	-11.860857963562	-0.105311594903469	-0.102396719157696	-0.20773021876812
-8.08225917816162	-7.583251953125	-11.8624153137207	-0.105246417224407	-0.102473072707653	-0.207697615027428
-8.08241939544678	-7.58124446868896	-11.8672657012939	-0.105267718434334	-0.10255166888237	-0.207618087530136
-8.08134078979492	-7.58027505874634	-11.8682098388672	-0.105136349797249	-0.102697513997555	-0.207552090287209
-8.08047676086426	-7.5808744430542	-11.8810577392578	-0.105007864534855	-0.102730013430119	-0.207467034459114
-8.08100986480713	-7.58264493942261	-11.8798274993896	-0.105012379586697	-0.102872952818871	-0.207351341843605
-8.07742977142334	-7.57833623886108	-11.8850698471069	-0.104893960058689	-0.103024527430534	-0.207233816385269
-8.07572460174561	-7.57837629318237	-11.885139465332	-0.10476291924715	-0.103094078600407	-0.207171112298965
-8.07351875305176	-7.57976245880127	-11.8821296691895	-0.104687869548798	-0.103203199803829	-0.207087963819504
-8.07261180877686	-7.57854032516479	-11.8886413574219	-0.104545749723911	-0.103346258401871	-0.207016110420227
-8.07258892059326	-7.57684516906738	-11.9001083374023	-0.104470744729042	-0.1034130230546	-0.206862658262253
-8.07318592071533	-7.57970428466797	-11.9087448120117	-0.104310549795628	-0.10346107929945	-0.206684231758118
-8.07081413269043	-7.57789087295532	-11.902006149292	-0.104205533862114	-0.103645227849483	-0.206619426608086
-8.07140827178955	-7.58311462402344	-11.9119558334351	-0.104042991995811	-0.103730902075768	-0.206491321325302
-8.06867694854736	-7.58216190338135	-11.907642364502	-0.103918515145779	-0.103811427950859	-0.206322997808456
-8.06601333618164	-7.58241605758667	-11.9173126220703	-0.103770285844803	-0.103885859251022	-0.206219106912613
-8.0696907043457	-7.5821008682251	-11.9201316833496	-0.103658974170685	-0.10387322306633	-0.206039935350418
-8.06786060333252	-7.58798360824585	-11.9147882461548	-0.103611305356026	-0.103935346007347	-0.205894231796265
-8.06621170043945	-7.59011507034302	-11.918797492981	-0.103416845202446	-0.104094557464123	-0.205704733729362
-8.06628322601318	-7.59511756896973	-11.9223079681396	-0.103238470852375	-0.104125991463661	-0.205548256635666
-8.06505393981934	-7.59475231170654	-11.9153385162354	-0.10319322347641	-0.104159705340862	-0.205395340919495
-8.06376361846924	-7.59930849075317	-11.9195423126221	-0.103019215166569	-0.104199141263962	-0.20526134967804
-8.06253814697266	-7.59960412979126	-11.9171094894409	-0.102916404604912	-0.104244694113731	-0.205110609531403
-8.0637092590332	-7.60397911071777	-11.9206066131592	-0.102929510176182	-0.104208454489708	-0.204917415976524
-8.06478309631348	-7.60538053512573	-11.9161605834961	-0.102815590798855	-0.104329228401184	-0.204719766974449
-8.06505393981934	-7.60901737213135	-11.9138622283936	-0.102681927382946	-0.104311399161816	-0.204557955265045
-8.06581878662109	-7.61083889007568	-11.9147043228149	-0.102668829262257	-0.104344740509987	-0.204396441578865
-8.06376171112061	-7.61089134216309	-11.9098882675171	-0.102556087076664	-0.104344330728054	-0.204209804534912
-8.06262493133545	-7.61440563201904	-11.9085559844971	-0.102583564817905	-0.104391224682331	-0.20405013859272
-8.06662940979004	-7.61109447479248	-11.9016857147217	-0.102553226053715	-0.104384638369083	-0.203837662935257
-8.06688785552979	-7.61479902267456	-11.9054183959961	-0.102537833154202	-0.104433760046959	-0.20361016690731
-8.06320190429688	-7.61128950119019	-11.9019432067871	-0.102475866675377	-0.104519322514534	-0.203423425555229
-8.06385898590088	-7.61075115203857	-11.900463104248	-0.102422788739204	-0.104492850601673	-0.20323358476162
-8.06298637390137	-7.61292886734009	-11.8915271759033	-0.102476179599762	-0.104506731033325	-0.202988058328629
-8.06134033203125	-7.6129150390625	-11.8918390274048	-0.102535851299763	-0.104552127420902	-0.202740803360939
-8.06044006347656	-7.61009168624878	-11.8912506103516	-0.102448828518391	-0.104588322341442	-0.202498078346252
-8.06137180328369	-7.61051177978516	-11.8950824737549	-0.102527372539043	-0.104662753641605	-0.202201411128044
-8.05704116821289	-7.60731410980225	-11.8906583786011	-0.102512776851654	-0.104758739471436	-0.20196844637394
-8.05443572998047	-7.60643243789673	-11.8896160125732	-0.102400295436382	-0.104801513254642	-0.201694890856743
-8.0541467666626	-7.60694313049316	-11.8897686004639	-0.102401152253151	-0.104875892400742	-0.201468974351883
-8.04815864562988	-7.60774946212769	-11.8912115097046	-0.102442733943462	-0.104939684271812	-0.201219886541367
-8.04986190795898	-7.60329580307007	-11.8907709121704	-0.102381475269794	-0.105039544403553	-0.200939327478409
-8.04463577270508	-7.60735273361206	-11.890025138855	-0.102434813976288	-0.10507158190012	-0.20071630179882
-8.04575634002686	-7.60667133331299	-11.8871078491211	-0.102373257279396	-0.105113513767719	-0.200391486287117
-8.04250907897949	-7.60638380050659	-11.8892841339111	-0.102341294288635	-0.105112016201019	-0.200188234448433
-8.04150772094727	-7.60942935943604	-11.8887252807617	-0.102359108626842	-0.105205580592155	-0.199943482875824
-8.03968620300293	-7.60804986953735	-11.8902549743652	-0.102301470935345	-0.105279490351677	-0.19970940053463
-8.03756999969482	-7.60864496231079	-11.8856239318848	-0.102270022034645	-0.105288997292519	-0.199390217661858
-8.03628730773926	-7.6095027923584	-11.8852252960205	-0.102246381342411	-0.105334140360355	-0.19921812415123
-8.03532695770264	-7.61066055297852	-11.8857841491699	-0.102238908410072	-0.105384454131126	-0.198973625898361
-8.0321159362793	-7.60925817489624	-11.8927917480469	-0.102249249815941	-0.105373434722424	-0.198715195059776
-8.0309886932373	-7.61368417739868	-11.887957572937	-0.102287277579308	-0.105454191565514	-0.198506250977516
-8.03235816955566	-7.61400556564331	-11.8863172531128	-0.102325476706028	-0.10557159781456	-0.198252335190773
-8.03069877624512	-7.61121654510498	-11.8862390518188	-0.102215148508549	-0.105575226247311	-0.198055565357208
-8.02820682525635	-7.61434364318848	-11.887957572937	-0.102195285260677	-0.105618625879288	-0.197886034846306
-8.02863216400146	-7.61788606643677	-11.8809509277344	-0.102297566831112	-0.105760388076305	-0.197691977024078
-8.02758407592773	-7.61448240280151	-11.8853149414063	-0.102253511548042	-0.10578466206789	-0.197496473789215
-8.02522373199463	-7.61175966262817	-11.8888177871704	-0.102286718785763	-0.10587078332901	-0.197335675358772
-8.03009510040283	-7.61572074890137	-11.8847217559814	-0.102347441017628	-0.105865933001041	-0.197120636701584
-8.02360534667969	-7.6152720451355	-11.8874101638794	-0.102373488247395	-0.105984970927238	-0.196969494223595
-8.02484035491943	-7.6174144744873	-11.8834886550903	-0.102405205368996	-0.105955585837364	-0.196812927722931
-8.02268600463867	-7.61572647094727	-11.8786449432373	-0.102492570877075	-0.106123693287373	-0.196691125631332
-8.01994132995605	-7.61562824249268	-11.8791627883911	-0.102436274290085	-0.106242097914219	-0.196504294872284
-8.02224159240723	-7.61261558532715	-11.8822536468506	-0.102476000785828	-0.106252171099186	-0.196419477462769
-8.02114772796631	-7.61349821090698	-11.8778953552246	-0.102561756968498	-0.106345444917679	-0.196230545639992
-8.01826763153076	-7.61326360702515	-11.8831167221069	-0.102597378194332	-0.106365770101547	-0.19611531496048
-8.01652336120605	-7.61415147781372	-11.8860778808594	-0.102616041898727	-0.106470875442028	-0.195908591151237
-8.01794719696045	-7.61445093154907	-11.8798265457153	-0.102620907127857	-0.106598593294621	-0.195704653859138
-8.01390933990479	-7.61217975616455	-11.880090713501	-0.10262418538332	-0.106605775654316	-0.195498764514923
-8.01186943054199	-7.61501979827881	-11.8824272155762	-0.102632291615009	-0.106739588081837	-0.195318669080734
-8.00613498687744	-7.61332130432129	-11.8831396102905	-0.102653801441193	-0.106869123876095	-0.195112630724907
-8.00417041778564	-7.61357164382935	-11.8885059356689	-0.102595739066601	-0.10697004199028	-0.194884017109871
-8.0045804977417	-7.61325073242188	-11.8872699737549	-0.102559149265289	-0.10697814822197	-0.194725096225739
-7.99914264678955	-7.61395692825317	-11.8884239196777	-0.102541528642178	-0.107157900929451	-0.194533050060272
-7.99920797348022	-7.60993432998657	-11.8855743408203	-0.102450452744961	-0.107264369726181	-0.194343894720078
-7.9978232383728	-7.61052131652832	-11.8913602828979	-0.102449662983418	-0.107302196323872	-0.194168046116829
-7.99858379364014	-7.61546230316162	-11.8878879547119	-0.102459289133549	-0.107415735721588	-0.194025605916977
-7.99631690979004	-7.61483240127563	-11.8931999206543	-0.10233348608017	-0.107456974685192	-0.193871214985847
-7.99584293365479	-7.6162223815918	-11.8921308517456	-0.102357499301434	-0.107595674693584	-0.193711340427399
-7.99198818206787	-7.61487150192261	-11.8955345153809	-0.102280385792255	-0.107650265097618	-0.193573504686356
-7.99554395675659	-7.61646890640259	-11.8935174942017	-0.102185487747192	-0.107751093804836	-0.193483099341393
-7.99383449554443	-7.62065029144287	-11.8905344009399	-0.102180205285549	-0.107830487191677	-0.193346872925758
-7.99146461486816	-7.62086153030396	-11.8898324966431	-0.102123290300369	-0.107890553772449	-0.193227171897888
-7.99415683746338	-7.62023210525513	-11.8871164321899	-0.102093167603016	-0.107926070690155	-0.193103924393654
-7.99254703521729	-7.6229944229126	-11.8873605728149	-0.102077484130859	-0.107937045395374	-0.192966118454933
-7.99545097351074	-7.62460041046143	-11.8824663162231	-0.10203779488802	-0.108011722564697	-0.192832857370377
-7.99460458755493	-7.62352991104126	-11.8891496658325	-0.101948648691177	-0.108123652637005	-0.192771881818771
-7.99446773529053	-7.62724542617798	-11.8917846679688	-0.101964801549911	-0.108208298683167	-0.192705273628235
-7.99602699279785	-7.6262788772583	-11.8888540267944	-0.101867020130157	-0.108239971101284	-0.192688167095184
-7.99686479568481	-7.62814044952393	-11.8865585327148	-0.101887859404087	-0.108320385217667	-0.192601889371872
-7.99687242507935	-7.62809944152832	-11.8893718719482	-0.101844348013401	-0.108380295336246	-0.192588627338409
-8.00231647491455	-7.63321352005005	-11.8872098922729	-0.10181400179863	-0.10842203348875	-0.192505672574043
-8.00240516662598	-7.63376426696777	-11.8867788314819	-0.101794697344303	-0.108527831733227	-0.192483082413673
-8.00426387786865	-7.63788652420044	-11.8840341567993	-0.101700119674206	-0.108607612550259	-0.192514345049858
-8.00699901580811	-7.63692760467529	-11.8883256912231	-0.101656295359135	-0.108679592609406	-0.192499995231628
-8.00928211212158	-7.63745450973511	-11.8840646743774	-0.101606003940105	-0.108732506632805	-0.192504659295082
-8.01047611236572	-7.63713932037354	-11.883207321167	-0.101591214537621	-0.108771152794361	-0.192496553063393
-8.01469230651855	-7.6382851600647	-11.8793687820435	-0.101564757525921	-0.108853042125702	-0.192538321018219
-8.01682376861572	-7.63718366622925	-11.8837032318115	-0.101499453186989	-0.108892776072025	-0.192540928721428
-8.01938056945801	-7.639817237854	-11.8828582763672	-0.101454257965088	-0.108982719480991	-0.192571118474007
-8.02254104614258	-7.64104032516479	-11.8836221694946	-0.101422034204006	-0.109044648706913	-0.192518427968025
-8.01958084106445	-7.6426887512207	-11.886736869812	-0.101391308009624	-0.109259597957134	-0.192552447319031
-8.02416896820068	-7.64275741577148	-11.881630897522	-0.101313814520836	-0.109230764210224	-0.192577764391899
-8.02517127990723	-7.64368152618408	-11.8833703994751	-0.101302705705166	-0.109307549893856	-0.192604601383209
-8.02572250366211	-7.64226055145264	-11.8905372619629	-0.101263679563999	-0.109389089047909	-0.192637145519257
-8.02541732788086	-7.64044570922852	-11.8904733657837	-0.101118996739388	-0.109470710158348	-0.19261708855629
-8.02706050872803	-7.64276266098022	-11.8935832977295	-0.101154386997223	-0.109564505517483	-0.192599579691887
-8.02458477020264	-7.64134740829468	-11.898509979248	-0.10103414952755	-0.109688133001328	-0.192626953125
-8.02541637420654	-7.64301109313965	-11.8998165130615	-0.100957363843918	-0.109695844352245	-0.192623689770699
-8.02609920501709	-7.6390528678894	-11.9024248123169	-0.100874073803425	-0.109813392162323	-0.192704409360886
-8.02189159393311	-7.64246416091919	-11.9030714035034	-0.100795984268188	-0.109901390969753	-0.192643836140633
-8.02457809448242	-7.64587354660034	-11.9080142974854	-0.100684948265553	-0.109944857656956	-0.192657068371773
-8.02144622802734	-7.64355278015137	-11.9139623641968	-0.100618191063404	-0.110026977956295	-0.192668035626411
-8.020827293396	-7.64311647415161	-11.9106016159058	-0.100530207157135	-0.110077649354935	-0.192637637257576
-8.01990032196045	-7.64523506164551	-11.916184425354	-0.100459530949593	-0.11009319126606	-0.192621886730194
-8.01873683929443	-7.64641523361206	-11.9145526885986	-0.100417621433735	-0.110139921307564	-0.192653819918633
-8.02029132843018	-7.64450073242188	-11.9201850891113	-0.100303009152412	-0.110074110329151	-0.192630454897881
-8.0153694152832	-7.64797782897949	-11.9082946777344	-0.100254490971565	-0.110085748136044	-0.192663550376892
-8.01592350006104	-7.64802217483521	-11.9192018508911	-0.100232474505901	-0.110129371285439	-0.192645281553268
-8.01368999481201	-7.64795684814453	-11.9172821044922	-0.100129492580891	-0.110060028731823	-0.19256280362606
-8.01622772216797	-7.64830207824707	-11.9153642654419	-0.100069954991341	-0.109974265098572	-0.192573770880699
-8.00791263580322	-7.64874839782715	-11.9208612442017	-0.100029394030571	-0.110097400844097	-0.192561447620392
-8.00929164886475	-7.64315223693848	-11.9186725616455	-0.0999066606163979	-0.110099039971828	-0.192543804645538
-8.00862884521484	-7.64398956298828	-11.9166631698608	-0.0999089553952217	-0.110002972185612	-0.192497342824936
-8.00902843475342	-7.64559841156006	-11.9148683547974	-0.099877268075943	-0.11003365367651	-0.192431911826134
-8.00611591339111	-7.64219951629639	-11.9179916381836	-0.0998570621013641	-0.11002803593874	-0.192441612482071
-8.00412654876709	-7.6442756652832	-11.918773651123	-0.0998320057988167	-0.110056363046169	-0.192368626594543
-8.00167083740234	-7.63974714279175	-11.9220914840698	-0.0997469127178192	-0.110060669481754	-0.192305043339729
-8.00227546691895	-7.63763618469238	-11.9184980392456	-0.0996987670660019	-0.110023386776447	-0.19228920340538
-8.00161647796631	-7.64047718048096	-11.9221448898315	-0.099698543548584	-0.110140740871429	-0.192312970757484
-8.00115966796875	-7.63873958587646	-11.9158515930176	-0.09959876537323	-0.110041990876198	-0.192328840494156
-8.00297069549561	-7.63659238815308	-11.9177494049072	-0.0995956808328629	-0.10997362434864	-0.192304566502571
-8.0001916885376	-7.63713264465332	-11.9173851013184	-0.099532425403595	-0.110008306801319	-0.192283391952515
-8.00094127655029	-7.63740396499634	-11.9184484481812	-0.0995093658566475	-0.109976664185524	-0.192279428243637
-8.00139904022217	-7.63682699203491	-11.9176845550537	-0.0994552299380302	-0.109880574047565	-0.192326635122299
-8.00303077697754	-7.63734769821167	-11.9101982116699	-0.0994690135121346	-0.109982922673225	-0.192348212003708
-8.00192451477051	-7.63822364807129	-11.907054901123	-0.0994119122624397	-0.109808936715126	-0.192387416958809
-8.00331020355225	-7.64074039459229	-11.9061937332153	-0.0994349271059036	-0.109768703579903	-0.192454740405083
-8.00591850280762	-7.64067983627319	-11.9051837921143	-0.0994059070944786	-0.109819777309895	-0.192503914237022
-8.00557994842529	-7.64287281036377	-11.9017925262451	-0.0993735194206238	-0.109707087278366	-0.192550003528595
-8.00961303710938	-7.64386320114136	-11.9003486633301	-0.0993818491697311	-0.109590314328671	-0.192674532532692
-8.00963306427002	-7.64271879196167	-11.9004487991333	-0.0993368029594421	-0.109513744711876	-0.192718535661697
-8.01030826568604	-7.64220952987671	-11.8965635299683	-0.0994561836123466	-0.109507791697979	-0.192773684859276
-8.01611232757568	-7.64341259002686	-11.8961143493652	-0.0994798168540001	-0.109399124979973	-0.192870616912842
-8.0142183303833	-7.64237594604492	-11.8908128738403	-0.0994928702712059	-0.109475873410702	-0.192869931459427
-8.01673030853271	-7.64280605316162	-11.8909969329834	-0.099486269056797	-0.109317742288113	-0.192898347973824
-8.0184850692749	-7.6432900428772	-11.8937435150146	-0.0995364487171173	-0.10938672721386	-0.192921578884125
-8.02010059356689	-7.64099359512329	-11.8835353851318	-0.0995569452643394	-0.109424889087677	-0.19296495616436
-8.01748371124268	-7.64065265655518	-11.8856630325317	-0.09945048391819	-0.109354928135872	-0.193029373884201
-8.02039051055908	-7.64047241210938	-11.8864507675171	-0.0995582640171051	-0.109353639185429	-0.19307853281498
-8.02194499969482	-7.64115953445435	-11.8812799453735	-0.0995648354291916	-0.109308458864689	-0.19308802485466
-8.01932811737061	-7.63620662689209	-11.8888645172119	-0.0996020287275314	-0.109413802623749	-0.193076029419899
-8.02066040039063	-7.63556385040283	-11.8863964080811	-0.0995433032512665	-0.10941893607378	-0.193120092153549
-8.01869773864746	-7.63369607925415	-11.8950529098511	-0.0994971171021461	-0.109437800943851	-0.193116277456284
-8.01843166351318	-7.63391399383545	-11.8893451690674	-0.0993819385766983	-0.109504655003548	-0.193082585930824
-8.01690578460693	-7.63600778579712	-11.8923835754395	-0.0994218960404396	-0.109511889517307	-0.193155899643898
-8.01676368713379	-7.63507270812988	-11.8907346725464	-0.0993366613984108	-0.10960478335619	-0.193118870258331
-8.01447296142578	-7.634925365448	-11.8902015686035	-0.0992818847298622	-0.109640516340733	-0.193135812878609
-8.01575756072998	-7.63522434234619	-11.8919248580933	-0.0992708578705788	-0.10963723808527	-0.19315667450428
-8.01315689086914	-7.63576126098633	-11.8954410552979	-0.0992040559649467	-0.109728500247002	-0.19315043091774
-8.01519012451172	-7.63714361190796	-11.894419670105	-0.0991103127598763	-0.109711073338985	-0.193169504404068
-8.01348972320557	-7.6378378868103	-11.8947677612305	-0.0990817621350288	-0.109724640846252	-0.193245366215706
-8.01424694061279	-7.63561296463013	-11.9014797210693	-0.0990131944417953	-0.10984306037426	-0.193222150206566
-8.01542568206787	-7.64019680023193	-11.8980684280396	-0.0989895239472389	-0.109831690788269	-0.193294629454613
-8.01456832885742	-7.63936996459961	-11.8905553817749	-0.0990157052874565	-0.109853126108646	-0.193269327282906
-8.0131311416626	-7.64042854309082	-11.8977346420288	-0.0989483594894409	-0.109946973621845	-0.193301796913147
-8.01218414306641	-7.64155960083008	-11.8973140716553	-0.0988913848996162	-0.109871953725815	-0.193285226821899
-8.0146951675415	-7.639976978302	-11.895770072937	-0.0989300310611725	-0.109911978244781	-0.193274393677711
-8.01108646392822	-7.63996744155884	-11.8949928283691	-0.0988855510950089	-0.10995277017355	-0.193260982632637
-8.01219081878662	-7.63772010803223	-11.8982172012329	-0.0988195240497589	-0.110066749155521	-0.193191930651665
-8.01343822479248	-7.64065217971802	-11.8968029022217	-0.0988843366503716	-0.109995633363724	-0.1931973695755
-8.01257133483887	-7.6401948928833	-11.9011402130127	-0.0988596454262733	-0.110145300626755	-0.193188935518265
-8.00921535491943	-7.63675308227539	-11.8949031829834	-0.0988300666213036	-0.110207587480545	-0.193219378590584
-8.01047611236572	-7.63938760757446	-11.8947105407715	-0.0988689139485359	-0.110204644501209	-0.193314552307129
-8.01150035858154	-7.63716602325439	-11.9004716873169	-0.098905012011528	-0.110197298228741	-0.193307861685753
-8.01111698150635	-7.6346116065979	-11.8955430984497	-0.0989062488079071	-0.110200449824333	-0.193261504173279
-8.01189231872559	-7.6372127532959	-11.9010581970215	-0.0989111363887787	-0.110173463821411	-0.193276256322861
-8.01122856140137	-7.63459968566895	-11.895848274231	-0.0988846272230148	-0.11026556044817	-0.193311005830765
-8.00824165344238	-7.63608455657959	-11.8887643814087	-0.0989193469285965	-0.110177882015705	-0.193317115306854
-8.00782012939453	-7.63113307952881	-11.8896856307983	-0.0989744812250137	-0.110232494771481	-0.193324714899063
-8.00905323028564	-7.63301658630371	-11.8906831741333	-0.0989783704280853	-0.110187016427517	-0.193315967917442
-8.00971221923828	-7.63174772262573	-11.8926649093628	-0.098961740732193	-0.110230766236782	-0.19333304464817
-8.00850009918213	-7.63045883178711	-11.8912515640259	-0.0989672914147377	-0.110283300280571	-0.193364977836609
-8.00958156585693	-7.63117027282715	-11.8916902542114	-0.0989153906702995	-0.110323548316956	-0.193354323506355
-8.00436687469482	-7.62921714782715	-11.8981056213379	-0.0988306254148483	-0.110364265739918	-0.193371966481209
-8.00644016265869	-7.62830018997192	-11.8997402191162	-0.0987573266029358	-0.110445611178875	-0.193430095911026
-8.00179481506348	-7.62746047973633	-11.8980531692505	-0.0987484753131866	-0.110447265207767	-0.193380177021027
-8.00441455841064	-7.62834405899048	-11.8997812271118	-0.0987305045127869	-0.110504649579525	-0.193413987755775
-8.00381755828857	-7.62835311889648	-11.9047403335571	-0.0986785292625427	-0.11053853482008	-0.193398058414459
-8.0075855255127	-7.6322774887085	-11.9079151153564	-0.098725862801075	-0.110585324466228	-0.1934924274683
-8.00827503204346	-7.63149309158325	-11.9094038009644	-0.0985506549477577	-0.110596925020218	-0.193529933691025
-8.0099983215332	-7.63753175735474	-11.9066352844238	-0.0984400510787964	-0.110568650066853	-0.193572774529457
-8.01466941833496	-7.63706731796265	-11.9188947677612	-0.0984267294406891	-0.110548458993435	-0.193663865327835
-8.01437854766846	-7.6418890953064	-11.9116344451904	-0.098420761525631	-0.110487923026085	-0.193743541836739
-8.01753330230713	-7.64221572875977	-11.9147310256958	-0.0983325988054276	-0.110533840954304	-0.193796724081039
-8.01947116851807	-7.64762544631958	-11.9095754623413	-0.0983541086316109	-0.110383875668049	-0.193914145231247
-8.02608013153076	-7.64919233322144	-11.9091320037842	-0.098270907998085	-0.110433883965015	-0.193932324647903
-8.02395343780518	-7.65208053588867	-11.9156398773193	-0.0982204228639603	-0.110479451715946	-0.193979471921921
-8.02761173248291	-7.65247488021851	-11.9125394821167	-0.0981854051351547	-0.110440634191036	-0.19409367442131
-8.02690410614014	-7.65484189987183	-11.9097394943237	-0.0982174277305603	-0.110416926443577	-0.194130197167397
-8.03452396392822	-7.65385055541992	-11.9078969955444	-0.09816063195467	-0.110386930406094	-0.194231763482094
-8.03344249725342	-7.65283441543579	-11.9118690490723	-0.0981867164373398	-0.110372863709927	-0.194321945309639
-8.03826713562012	-7.65375709533691	-11.9129095077515	-0.0981620252132416	-0.110396720468998	-0.194344684481621
-8.03678894042969	-7.65462779998779	-11.9147958755493	-0.0982438623905182	-0.11038775742054	-0.194366529583931
-8.03659725189209	-7.65426301956177	-11.914755821228	-0.0982209369540215	-0.110441714525223	-0.194474592804909
-8.03493690490723	-7.65223455429077	-11.9130039215088	-0.0982868671417236	-0.110419318079948	-0.194443941116333
-8.03398513793945	-7.6481237411499	-11.9125280380249	-0.0982652455568314	-0.11041547358036	-0.194493979215622
-8.03731060028076	-7.64668607711792	-11.908597946167	-0.0983571633696556	-0.11035793274641	-0.194518938660622
-8.03561592102051	-7.64621686935425	-11.9061889648438	-0.098499208688736	-0.110324501991272	-0.194550976157188
-8.03313159942627	-7.64457511901855	-11.9021968841553	-0.098534420132637	-0.110321022570133	-0.194584146142006
-8.03800773620605	-7.64346122741699	-11.9042959213257	-0.0985482186079025	-0.110232122242451	-0.194612011313438
-8.0316276550293	-7.64067220687866	-11.9002990722656	-0.0986547246575356	-0.110274739563465	-0.194623365998268
-8.02875232696533	-7.63585710525513	-11.9051008224487	-0.0986816957592964	-0.110249899327755	-0.19462177157402
-8.02847194671631	-7.63562870025635	-11.8994836807251	-0.0987450256943703	-0.110210031270981	-0.194621741771698
-8.02936553955078	-7.63333559036255	-11.8980350494385	-0.0989094153046608	-0.110126912593842	-0.194592073559761
-8.02739429473877	-7.62733125686646	-11.8981342315674	-0.0989812985062599	-0.110136218369007	-0.194612875580788
-8.02443981170654	-7.62597703933716	-11.8980464935303	-0.0991035029292107	-0.110086679458618	-0.194582268595695
-8.02540683746338	-7.62428188323975	-11.9002809524536	-0.0991823524236679	-0.11002416908741	-0.194537937641144
-8.02137565612793	-7.62038993835449	-11.8963146209717	-0.0992268100380898	-0.110065154731274	-0.194540813565254
-8.01922225952148	-7.62021541595459	-11.896674156189	-0.0993151664733887	-0.110062628984451	-0.194520980119705
-8.01636028289795	-7.617262840271	-11.8921117782593	-0.0994199141860008	-0.109955504536629	-0.194480314850807
-8.01363277435303	-7.61388826370239	-11.8943014144897	-0.0994419902563095	-0.109981939196587	-0.194453909993172
-8.01208686828613	-7.61228942871094	-11.8927373886108	-0.0995010957121849	-0.109939694404602	-0.194409012794495
-8.00743961334229	-7.60721492767334	-11.8869705200195	-0.0997008979320526	-0.109871596097946	-0.194270431995392
-8.00527286529541	-7.6064624786377	-11.8941946029663	-0.0997271686792374	-0.109940961003304	-0.194203063845634
-8.00292015075684	-7.60090255737305	-11.8922939300537	-0.0996793955564499	-0.109880447387695	-0.194094836711884
-8.00133514404297	-7.60574102401733	-11.8957767486572	-0.0998216941952705	-0.109841883182526	-0.1939547508955
-7.99484157562256	-7.59947299957275	-11.8928852081299	-0.0998255014419556	-0.109977945685387	-0.193861022591591
-7.99447870254517	-7.59610605239868	-11.8930292129517	-0.0997860878705978	-0.1098552942276	-0.193743914365768
-7.99214744567871	-7.59751605987549	-11.8927383422852	-0.099956177175045	-0.109794534742832	-0.193631485104561
-7.98826265335083	-7.59359836578369	-11.8940811157227	-0.0998959168791771	-0.109842449426651	-0.193532824516296
-7.98948287963867	-7.59626722335815	-11.8922853469849	-0.0999762937426567	-0.109824456274509	-0.19340355694294
-7.98575305938721	-7.59862470626831	-11.8912296295166	-0.100076422095299	-0.109730631113052	-0.193319067358971
-7.98589706420898	-7.59788036346436	-11.8925504684448	-0.10008355230093	-0.109723575413227	-0.193174600601196
-7.98610687255859	-7.59819555282593	-11.890552520752	-0.100023522973061	-0.109732910990715	-0.193081334233284
-7.98612117767334	-7.60102081298828	-11.8880891799927	-0.100135885179043	-0.109700031578541	-0.19294473528862
-7.98048686981201	-7.59952783584595	-11.8906450271606	-0.100086502730846	-0.109731145203114	-0.192812994122505
-7.98413372039795	-7.60128593444824	-11.8865413665771	-0.100112549960613	-0.109666287899017	-0.192705273628235
-7.98432540893555	-7.59946489334106	-11.8876838684082	-0.100122965872288	-0.109667740762234	-0.192575022578239
-7.98325967788696	-7.60345315933228	-11.8892965316772	-0.100211553275585	-0.109638065099716	-0.192435503005981
-7.98343324661255	-7.6029257774353	-11.8822736740112	-0.100152730941772	-0.109621800482273	-0.192251145839691
-7.98289346694946	-7.60859775543213	-11.8862218856812	-0.100237935781479	-0.109613746404648	-0.192120060324669
-7.98585796356201	-7.60876226425171	-11.8832015991211	-0.100247710943222	-0.109733015298843	-0.191954746842384
-7.98626041412354	-7.61221599578857	-11.880934715271	-0.100149922072887	-0.109714299440384	-0.191841706633568
-7.98554182052612	-7.61090183258057	-11.8783359527588	-0.100270561873913	-0.109678164124489	-0.191707223653793
-7.98814487457275	-7.61590528488159	-11.8790864944458	-0.100286692380905	-0.109659031033516	-0.191565647721291
-7.99173212051392	-7.61580371856689	-11.8756332397461	-0.100289441645145	-0.109677620232105	-0.191408589482307
-7.9916934967041	-7.61753940582275	-11.8697328567505	-0.100331343710423	-0.109654359519482	-0.191194966435432
-7.99409103393555	-7.6186466217041	-11.8784561157227	-0.100374475121498	-0.109694190323353	-0.19105127453804
-7.99373340606689	-7.62200450897217	-11.8745365142822	-0.100361555814743	-0.109659038484097	-0.190865904092789
-7.99775695800781	-7.62519884109497	-11.8683414459229	-0.100464262068272	-0.10968816280365	-0.190687984228134
-7.9962363243103	-7.62479162216187	-11.8619871139526	-0.100482486188412	-0.109789855778217	-0.190543323755264
-7.99873924255371	-7.62872123718262	-11.8608684539795	-0.100401878356934	-0.109679460525513	-0.190377086400986
-7.99940299987793	-7.62853097915649	-11.8546524047852	-0.100454196333885	-0.10972772538662	-0.190230995416641
-7.99986600875854	-7.63117647171021	-11.8603572845459	-0.100558489561081	-0.109789803624153	-0.19010828435421
-8.00065994262695	-7.63152837753296	-11.8568811416626	-0.100579991936684	-0.109818197786808	-0.189919546246529
-8.00396823883057	-7.63687515258789	-11.8590354919434	-0.100652515888214	-0.109779201447964	-0.189756616950035
-8.002121925354	-7.63478851318359	-11.8548717498779	-0.100609354674816	-0.109916672110558	-0.189579278230667
-8.00442409515381	-7.63954305648804	-11.855224609375	-0.10059642791748	-0.109943352639675	-0.189428359270096
-8.00603199005127	-7.63988256454468	-11.8542938232422	-0.100629203021526	-0.110018730163574	-0.189232438802719
-7.9995322227478	-7.64115571975708	-11.8639440536499	-0.100646264851093	-0.110084809362888	-0.189027696847916
-7.99643278121948	-7.6428370475769	-11.8602476119995	-0.100713014602661	-0.110158674418926	-0.188833370804787
-8.0001916885376	-7.64441585540771	-11.8627166748047	-0.100666828453541	-0.110126078128815	-0.188621893525124
-7.99980545043945	-7.64290428161621	-11.8620615005493	-0.100665561854839	-0.110240995883942	-0.188397079706192
-7.99723768234253	-7.64591884613037	-11.8673334121704	-0.100684180855751	-0.110312476754189	-0.188182398676872
-7.9988169670105	-7.64794540405273	-11.8714656829834	-0.100722774863243	-0.110392466187477	-0.187955185770988
-7.99322748184204	-7.64802169799805	-11.8753833770752	-0.100692518055439	-0.110553599894047	-0.187732711434364
-7.99585819244385	-7.65138530731201	-11.8768768310547	-0.100669108331203	-0.110566936433315	-0.187616974115372
-7.99366140365601	-7.65231084823608	-11.8759565353394	-0.100694715976715	-0.110611736774445	-0.187395006418228
-7.99408721923828	-7.65498304367065	-11.8834476470947	-0.100703939795494	-0.11074747890234	-0.18725448846817
-7.99606561660767	-7.65420484542847	-11.8787689208984	-0.100621767342091	-0.110698737204075	-0.18706838786602
-7.99560165405273	-7.66039228439331	-11.8766555786133	-0.100791566073895	-0.110770054161549	-0.186936795711517
-7.99515724182129	-7.66001319885254	-11.8850002288818	-0.100821658968925	-0.110812105238438	-0.186769604682922
-7.99611520767212	-7.65853595733643	-11.8910045623779	-0.100777886807919	-0.11084395647049	-0.186565518379211
-7.99707508087158	-7.66256809234619	-11.8857917785645	-0.100859545171261	-0.110873155295849	-0.186451658606529
-7.99453496932983	-7.6610860824585	-11.8857431411743	-0.10085741430521	-0.110959030687809	-0.186350539326668
-7.99655389785767	-7.66664743423462	-11.8838500976563	-0.100897453725338	-0.110999278724194	-0.186156377196312
-7.99889945983887	-7.66826581954956	-11.8765916824341	-0.101038560271263	-0.110965602099895	-0.185978576540947
-7.99839305877686	-7.66629886627197	-11.8817501068115	-0.101132996380329	-0.11106950044632	-0.18584331870079
-8.00292778015137	-7.66725873947144	-11.880765914917	-0.101146891713142	-0.111081570386887	-0.185641020536423
-8.00243282318115	-7.67023944854736	-11.8776235580444	-0.101312078535557	-0.111065961420536	-0.185505405068398
-7.99998998641968	-7.66708183288574	-11.8804740905762	-0.101403869688511	-0.111182652413845	-0.185364156961441
-8.00107002258301	-7.66687250137329	-11.8804931640625	-0.101379387080669	-0.11122814565897	-0.185194909572601
-8.00054931640625	-7.66610145568848	-11.8788909912109	-0.101529374718666	-0.111281633377075	-0.18501940369606
-7.99757385253906	-7.66516542434692	-11.8821411132813	-0.101624600589275	-0.111378975212574	-0.184886991977692
-7.99851322174072	-7.66614675521851	-11.8782958984375	-0.10161641985178	-0.111378498375416	-0.184739157557487
-7.99866914749146	-7.66613292694092	-11.8827342987061	-0.101724579930305	-0.111431255936623	-0.184592992067337
-7.9944372177124	-7.66311979293823	-11.8846635818481	-0.101733006536961	-0.111536860466003	-0.184497147798538
-7.99309635162354	-7.66314363479614	-11.8851499557495	-0.101744398474693	-0.111614875495434	-0.184354826807976
-7.99128675460815	-7.66705179214478	-11.8831281661987	-0.101884245872498	-0.111673772335052	-0.184230297803879
-7.98897504806519	-7.66483592987061	-11.8840169906616	-0.101829618215561	-0.111725233495235	-0.184154838323593
-7.99004793167114	-7.66754770278931	-11.8885984420776	-0.101803079247475	-0.111803703010082	-0.184074759483337
-7.98948669433594	-7.66892528533936	-11.8918180465698	-0.101784557104111	-0.111894860863686	-0.183899953961372
-7.98461961746216	-7.67148160934448	-11.8973598480225	-0.101778388023376	-0.111972495913506	-0.183850094676018
-7.98789978027344	-7.67148923873901	-11.90234375	-0.101745501160622	-0.111983828246593	-0.183741226792336
-7.98600912094116	-7.67480421066284	-11.9043846130371	-0.101821824908257	-0.112046591937542	-0.183731392025948
-7.99185800552368	-7.67446804046631	-11.9006748199463	-0.101756028831005	-0.112052470445633	-0.183687746524811
-7.99068260192871	-7.68101930618286	-11.9038124084473	-0.10189887881279	-0.112025447189808	-0.183641642332077
-7.98808145523071	-7.68097352981567	-11.9012870788574	-0.10187154263258	-0.112118974328041	-0.183612197637558
-7.99051141738892	-7.68272924423218	-11.9067497253418	-0.101931519806385	-0.112153962254524	-0.183620423078537
-7.99045896530151	-7.68788003921509	-11.9035720825195	-0.101968444883823	-0.11216513812542	-0.183569937944412
-7.99116706848145	-7.68651247024536	-11.9095668792725	-0.101962648332119	-0.112266585230827	-0.183544397354126
-7.99265575408936	-7.69031667709351	-11.9034614562988	-0.102044202387333	-0.112250104546547	-0.183580860495567
-7.99542045593262	-7.68805932998657	-11.9111433029175	-0.102051176130772	-0.112311519682407	-0.183558613061905
-7.99608659744263	-7.68952369689941	-11.9066362380981	-0.102146916091442	-0.11229532212019	-0.183473035693169
-7.99580144882202	-7.69151830673218	-11.9100151062012	-0.102209195494652	-0.112380936741829	-0.183493137359619
-7.99771118164063	-7.69260549545288	-11.9127035140991	-0.102250218391418	-0.112438172101974	-0.183475062251091
-7.99842834472656	-7.69586038589478	-11.9098796844482	-0.102215707302094	-0.112454362213612	-0.183468461036682
-8.0001802444458	-7.69441747665405	-11.9095163345337	-0.102361299097538	-0.112584128975868	-0.18342849612236
-7.99632453918457	-7.6944580078125	-11.9127721786499	-0.102371737360954	-0.112663097679615	-0.183420643210411
-7.99868392944336	-7.69750213623047	-11.9197883605957	-0.102390542626381	-0.11265504360199	-0.183467537164688
-8.00190830230713	-7.69602394104004	-11.9169111251831	-0.102500431239605	-0.112611427903175	-0.183488115668297
-8.00493049621582	-7.69627857208252	-11.9222145080566	-0.102496318519115	-0.112720713019371	-0.183470234274864
-8.00388336181641	-7.6971321105957	-11.924674987793	-0.102462418377399	-0.112695641815662	-0.18353570997715
-8.00619888305664	-7.7015266418457	-11.9283752441406	-0.102533645927906	-0.112753860652447	-0.183542862534523
-8.00566101074219	-7.70209836959839	-11.9301099777222	-0.102604031562805	-0.112811788916588	-0.183603957295418
-8.00500202178955	-7.70283317565918	-11.9254341125488	-0.102593496441841	-0.112793877720833	-0.183627814054489
-8.00833034515381	-7.7047872543335	-11.922137260437	-0.102691449224949	-0.112799629569054	-0.183686792850494
-8.00979995727539	-7.70586204528809	-11.9326076507568	-0.102718457579613	-0.112750925123692	-0.183733269572258
-8.0157585144043	-7.70438385009766	-11.9308919906616	-0.102689817547798	-0.112714469432831	-0.183761149644852
-8.01431846618652	-7.70730400085449	-11.9257936477661	-0.102905169129372	-0.112688526511192	-0.183797225356102
-8.0153923034668	-7.70897912979126	-11.9309597015381	-0.102895453572273	-0.112725123763084	-0.183844834566116
-8.01460456848145	-7.70827913284302	-11.9298419952393	-0.102989658713341	-0.112723790109158	-0.183852165937424
-8.01303577423096	-7.70611047744751	-11.9319972991943	-0.103024274110794	-0.11271233856678	-0.183843001723289
-8.01247787475586	-7.70568656921387	-11.9311628341675	-0.103092357516289	-0.112754546105862	-0.183888971805573
-8.01439571380615	-7.7059178352356	-11.9293937683105	-0.103083774447441	-0.112713918089867	-0.183867618441582
-8.01353073120117	-7.70242786407471	-11.9304189682007	-0.103275410830975	-0.112754091620445	-0.183898627758026
-8.01229763031006	-7.69842433929443	-11.9322710037231	-0.103229753673077	-0.112755201756954	-0.183908998966217
-8.01459312438965	-7.69624710083008	-11.9384775161743	-0.103293962776661	-0.112666040658951	-0.183962762355804
-8.01378726959229	-7.69466161727905	-11.9333219528198	-0.103340171277523	-0.112710893154144	-0.183939754962921
-8.01141452789307	-7.69365644454956	-11.9346590042114	-0.103386960923672	-0.112812198698521	-0.183959066867828
-8.01094532012939	-7.69040584564209	-11.936505317688	-0.103421844542027	-0.112802855670452	-0.184040650725365
-8.01345157623291	-7.68842077255249	-11.9362497329712	-0.103513225913048	-0.11286287009716	-0.18406181037426
-8.0155143737793	-7.68903350830078	-11.9401950836182	-0.103461474180222	-0.112822294235229	-0.184138983488083
-8.02006912231445	-7.68895578384399	-11.9384260177612	-0.103498563170433	-0.112849622964859	-0.184162691235542
-8.01792621612549	-7.68800210952759	-11.9464912414551	-0.103494755923748	-0.112849056720734	-0.184242695569992
-8.0198278427124	-7.68993139266968	-11.9448156356812	-0.103437535464764	-0.112857885658741	-0.184279471635818
-8.0224494934082	-7.69211530685425	-11.9458141326904	-0.103542409837246	-0.112954363226891	-0.184340566396713
-8.02097511291504	-7.69286441802979	-11.949743270874	-0.103453323245049	-0.112866014242172	-0.184348493814468
-8.02438163757324	-7.69455480575562	-11.9510669708252	-0.103498250246048	-0.112878777086735	-0.184470787644386
-8.02403926849365	-7.69739055633545	-11.9510841369629	-0.103496409952641	-0.112819328904152	-0.18452775478363
-8.02138137817383	-7.69770002365112	-11.9550476074219	-0.10347256064415	-0.112768143415451	-0.184583455324173
-8.02690982818604	-7.70035219192505	-11.9541883468628	-0.103497505187988	-0.112762346863747	-0.184697091579437
-8.02813053131104	-7.70587825775146	-11.9576072692871	-0.103518858551979	-0.112727299332619	-0.184804379940033
-8.03142547607422	-7.70699501037598	-11.9558267593384	-0.103560775518417	-0.112662844359875	-0.18484029173851
-8.03023147583008	-7.70677852630615	-11.9659595489502	-0.103441826999187	-0.112676359713078	-0.18497160077095
-8.03170299530029	-7.70974349975586	-11.9646301269531	-0.103513307869434	-0.112605080008507	-0.185052886605263
-8.0310001373291	-7.71125221252441	-11.9682855606079	-0.103434517979622	-0.112584076821804	-0.185200676321983
-8.03523635864258	-7.71532821655273	-11.9657793045044	-0.103574670851231	-0.112538821995258	-0.185284644365311
-8.03466892242432	-7.71194410324097	-11.9604043960571	-0.103563867509365	-0.11246745288372	-0.185384228825569
-8.0359525680542	-7.71429252624512	-11.9689321517944	-0.103662267327309	-0.112424202263355	-0.185481384396553
-8.04018020629883	-7.71216154098511	-11.9685153961182	-0.103726461529732	-0.112296991050243	-0.185568913817406
-8.04058837890625	-7.71431827545166	-11.9612379074097	-0.103814095258713	-0.112407185137272	-0.185645550489426
-8.03825759887695	-7.71255874633789	-11.9682693481445	-0.10373966395855	-0.112290933728218	-0.185708627104759
-8.04002094268799	-7.71473026275635	-11.9729375839233	-0.103846102952957	-0.112250104546547	-0.185806557536125
-8.03985023498535	-7.71154451370239	-11.9622774124146	-0.103972859680653	-0.112240456044674	-0.185877874493599
-8.03851318359375	-7.71017456054688	-11.9673976898193	-0.103933572769165	-0.112175852060318	-0.185985997319221
-8.03990936279297	-7.70973587036133	-11.9694662094116	-0.104035228490829	-0.11206828802824	-0.186024516820908
-8.04008388519287	-7.70906925201416	-11.9654502868652	-0.104059286415577	-0.112076252698898	-0.186069831252098
-8.03857326507568	-7.71006774902344	-11.9650211334229	-0.104130774736404	-0.111960679292679	-0.186133503913879
-8.03665828704834	-7.70658588409424	-11.9695844650269	-0.104179702699184	-0.111970208585262	-0.186151310801506
-8.03940296173096	-7.70781087875366	-11.9632768630981	-0.104225046932697	-0.111944928765297	-0.186150729656219
-8.03304672241211	-7.70503234863281	-11.9608535766602	-0.104198642075062	-0.111820250749588	-0.186157837510109
-8.03699779510498	-7.70686292648315	-11.969874382019	-0.104185819625854	-0.111825279891491	-0.186244070529938
-8.03275394439697	-7.70451974868774	-11.9636850357056	-0.104242898523808	-0.111719205975533	-0.18623098731041
-8.02876567840576	-7.7038369178772	-11.9670696258545	-0.104208029806614	-0.111696928739548	-0.186297416687012
-8.02895259857178	-7.70479965209961	-11.9639902114868	-0.104266248643398	-0.111550271511078	-0.186306372284889
-8.02902603149414	-7.70263147354126	-11.9672288894653	-0.104229383170605	-0.111591652035713	-0.186269730329514
-8.02697086334229	-7.70216417312622	-11.9727668762207	-0.104252710938454	-0.111490912735462	-0.186251506209373
-8.02606105804443	-7.70212364196777	-11.9713716506958	-0.104195348918438	-0.111475639045238	-0.186284929513931
-8.02912425994873	-7.70614337921143	-11.9697303771973	-0.104167282581329	-0.111420303583145	-0.186249032616615
-8.02513694763184	-7.70495176315308	-11.9733629226685	-0.104098871350288	-0.111426569521427	-0.186308577656746
-8.02818012237549	-7.70291805267334	-11.9665555953979	-0.104115068912506	-0.111328095197678	-0.186369583010674
-8.02841949462891	-7.70434474945068	-11.9716310501099	-0.104037038981915	-0.111296124756336	-0.186296582221985
-8.02749347686768	-7.70706081390381	-11.9742593765259	-0.104025229811668	-0.111297763884068	-0.186364725232124
-8.0302267074585	-7.70762252807617	-11.9783487319946	-0.10395123064518	-0.111244142055511	-0.186377838253975
-8.03076267242432	-7.70893096923828	-11.9824066162109	-0.103948660194874	-0.111284762620926	-0.186389729380608
-8.03365135192871	-7.70833730697632	-11.9835834503174	-0.103776678442955	-0.111239530146122	-0.186387538909912
-8.03333568572998	-7.71418857574463	-11.990514755249	-0.103845559060574	-0.111219257116318	-0.186413764953613
-8.03533554077148	-7.71256351470947	-11.9875965118408	-0.103744119405746	-0.111238107085228	-0.186402335762978
-8.03450679779053	-7.71639633178711	-11.9960098266602	-0.10368374735117	-0.111188091337681	-0.186467900872231
-8.04053783416748	-7.71913909912109	-11.9909563064575	-0.103656962513924	-0.111104056239128	-0.18646065890789
-8.04343509674072	-7.71946001052856	-11.9864616394043	-0.103581368923187	-0.111073791980743	-0.186448708176613
-8.03977489471436	-7.71938467025757	-11.9885969161987	-0.103610344231129	-0.111022286117077	-0.186431676149368
-8.04207324981689	-7.72039318084717	-11.9921894073486	-0.103603295981884	-0.110929414629936	-0.186443760991096
-8.04516983032227	-7.72300910949707	-11.9923162460327	-0.103560410439968	-0.111002795398235	-0.186405092477798
-8.04180908203125	-7.72181844711304	-11.9890489578247	-0.103486441075802	-0.11089763045311	-0.186440229415894
-8.04608058929443	-7.72356510162354	-11.9921646118164	-0.103488214313984	-0.110852316021919	-0.186445713043213
-8.04496192932129	-7.72417545318604	-11.9880056381226	-0.103464193642139	-0.110835365951061	-0.186352580785751
-8.04595279693604	-7.7257251739502	-11.9905757904053	-0.103396713733673	-0.110732384026051	-0.186356693506241
-8.04745960235596	-7.72711420059204	-11.9845685958862	-0.10332740098238	-0.110723786056042	-0.186333239078522
-8.04875659942627	-7.73035287857056	-11.9858369827271	-0.103353038430214	-0.11070541292429	-0.186230033636093
-8.04778289794922	-7.72942304611206	-11.9936923980713	-0.103311523795128	-0.11064400523901	-0.186137840151787
-8.04774188995361	-7.73147249221802	-11.9898376464844	-0.10327985137701	-0.110676698386669	-0.186136722564697
-8.0471658706665	-7.73360061645508	-11.9835624694824	-0.103255294263363	-0.110635094344616	-0.18609444797039
-8.0467643737793	-7.73487567901611	-11.9845714569092	-0.103262349963188	-0.110619381070137	-0.186066150665283
-8.04942989349365	-7.73177862167358	-11.988621711731	-0.103231966495514	-0.110579453408718	-0.186025008559227
-8.0511360168457	-7.73529529571533	-11.9839124679565	-0.103244505822659	-0.110484898090363	-0.185943260788918
-8.04975986480713	-7.73689889907837	-11.9810819625854	-0.103223219513893	-0.110475428402424	-0.185897961258888
-8.05134201049805	-7.73367977142334	-11.9827117919922	-0.10322280228138	-0.110447131097317	-0.185808748006821
-8.05244922637939	-7.73689746856689	-11.9848289489746	-0.103209152817726	-0.110490418970585	-0.185832396149635
-8.04868412017822	-7.73800230026245	-11.982250213623	-0.103161826729774	-0.110470578074455	-0.185768231749535
-8.05337429046631	-7.73816394805908	-11.9837093353271	-0.10321157425642	-0.110469989478588	-0.185654431581497
-8.05030918121338	-7.73796987533569	-11.9821586608887	-0.103273265063763	-0.110405497252941	-0.185627609491348
-8.04986190795898	-7.73764228820801	-11.9869804382324	-0.103322617709637	-0.110455945134163	-0.185565382242203
-8.05434417724609	-7.73585319519043	-11.9898281097412	-0.103362746536732	-0.110384531319141	-0.185510903596878
-8.05430793762207	-7.738205909729	-11.9837646484375	-0.103405669331551	-0.110450051724911	-0.185504868626595
-8.05073642730713	-7.73669528961182	-11.9843492507935	-0.103440701961517	-0.110509663820267	-0.185413792729378
-8.05381870269775	-7.7391881942749	-11.9893007278442	-0.103468365967274	-0.110422648489475	-0.185368955135345
-8.0556116104126	-7.73961019515991	-11.985860824585	-0.103453896939754	-0.110515385866165	-0.185358107089996
-8.05492210388184	-7.7395133972168	-11.9853363037109	-0.103526905179024	-0.110482096672058	-0.18532620370388
-8.05281448364258	-7.73468065261841	-11.9853420257568	-0.103536941111088	-0.110554650425911	-0.185235857963562
-8.05385208129883	-7.73699188232422	-11.9890365600586	-0.103546187281609	-0.110469110310078	-0.185173183679581
-8.05647087097168	-7.73848056793213	-11.9845218658447	-0.103637717664242	-0.110509790480137	-0.185092151165009
-8.05399131774902	-7.73769569396973	-11.9866180419922	-0.103606529533863	-0.110503949224949	-0.184999242424965
-8.05372333526611	-7.73702526092529	-11.9837131500244	-0.103696465492249	-0.110594339668751	-0.184936359524727
-8.05124855041504	-7.73562335968018	-11.985050201416	-0.103637456893921	-0.11063514649868	-0.184886246919632
-8.05212879180908	-7.73691320419312	-11.9823188781738	-0.103671431541443	-0.110591635107994	-0.184812799096107
-8.05082130432129	-7.73727893829346	-11.9858694076538	-0.103719189763069	-0.11061604321003	-0.184762731194496
-8.0508861541748	-7.73871803283691	-11.98033618927	-0.103805407881737	-0.110678568482399	-0.184687122702599
-8.0510892868042	-7.73511266708374	-11.9835252761841	-0.103702209889889	-0.110693037509918	-0.184549227356911
-8.04980087280273	-7.73712205886841	-11.9807968139648	-0.103753186762333	-0.110661536455154	-0.184475392103195
-8.04910945892334	-7.73581886291504	-11.9749488830566	-0.103764213621616	-0.110674485564232	-0.184397578239441
-8.04643726348877	-7.73710680007935	-11.9808158874512	-0.103731520473957	-0.110710777342319	-0.184259921312332
-8.04705905914307	-7.7377667427063	-11.9791355133057	-0.103819623589516	-0.110728144645691	-0.18418775498867
-8.04759216308594	-7.73755502700806	-11.9826927185059	-0.103826634585857	-0.110763736069202	-0.184127047657967
-8.0478982925415	-7.73918676376343	-11.972692489624	-0.103807330131531	-0.110769793391228	-0.184012800455093
-8.04356956481934	-7.73781824111938	-11.9755220413208	-0.103928729891777	-0.110813453793526	-0.183890625834465
-8.04483795166016	-7.7377667427063	-11.9788360595703	-0.103939384222031	-0.110832422971725	-0.183821395039558
-8.04549217224121	-7.73497676849365	-11.9798355102539	-0.103922739624977	-0.110882736742496	-0.183715209364891
-8.04590511322021	-7.73995065689087	-11.9754981994629	-0.10402487963438	-0.110958576202393	-0.183630898594856
-8.04398632049561	-7.7366771697998	-11.9769849777222	-0.10397019982338	-0.110996507108212	-0.183511167764664
-8.04163646697998	-7.73956441879272	-11.9783792495728	-0.103936851024628	-0.111089296638966	-0.183408454060555
-8.04249382019043	-7.74015712738037	-11.9773693084717	-0.103972867131233	-0.11106999963522	-0.18332938849926
-8.03733348846436	-7.74114561080933	-11.9710750579834	-0.103930443525314	-0.111136682331562	-0.183176770806313
-8.0361795425415	-7.73628377914429	-11.9762449264526	-0.10386349260807	-0.1112000644207	-0.183068305253983
-8.03712272644043	-7.73801326751709	-11.9758605957031	-0.10385973751545	-0.11118621379137	-0.182966589927673
-8.03543090820313	-7.73930263519287	-11.9801158905029	-0.103825695812702	-0.111271180212498	-0.182740986347198
-8.03458499908447	-7.74118328094482	-11.9793930053711	-0.103783033788204	-0.111385330557823	-0.182647138834
-8.03395462036133	-7.74250650405884	-11.9801397323608	-0.103716649115086	-0.111374817788601	-0.182528287172318
-8.03287982940674	-7.74352788925171	-11.9833078384399	-0.103623136878014	-0.111527532339096	-0.182410731911659
-8.03260231018066	-7.74210453033447	-11.9787340164185	-0.103562749922276	-0.111544243991375	-0.182280376553535
-8.03306770324707	-7.74465990066528	-11.9820623397827	-0.103511825203896	-0.11155392229557	-0.182208552956581
-8.03170394897461	-7.74724864959717	-11.9846992492676	-0.103445157408714	-0.11169309169054	-0.182048991322517
-8.03466320037842	-7.74716281890869	-11.9825296401978	-0.103305764496326	-0.11166624724865	-0.181965187191963
-8.03989124298096	-7.75389194488525	-11.9814043045044	-0.103276029229164	-0.111603327095509	-0.181891098618507
-8.03919124603271	-7.75195026397705	-11.9798212051392	-0.103197805583477	-0.111720599234104	-0.181887820363045
-8.03884983062744	-7.75730323791504	-11.9799013137817	-0.103083059191704	-0.111725762486458	-0.181772813200951
-8.04524993896484	-7.76158809661865	-11.9798784255981	-0.103057354688644	-0.111711442470551	-0.181699350476265
-8.04391288757324	-7.76428985595703	-11.9771699905396	-0.102974705398083	-0.111787937581539	-0.181712538003922
-8.04996013641357	-7.7677788734436	-11.9767618179321	-0.102908097207546	-0.111783474683762	-0.181629210710526
-8.05228710174561	-7.76999664306641	-11.9807415008545	-0.102866671979427	-0.111813992261887	-0.181585401296616
-8.0533447265625	-7.77453184127808	-11.9770832061768	-0.102777823805809	-0.11185409873724	-0.181576892733574
-8.05631828308105	-7.77596187591553	-11.9806528091431	-0.102732568979263	-0.111804738640785	-0.181552320718765
-8.06055545806885	-7.7811164855957	-11.9762086868286	-0.10273102670908	-0.111834689974785	-0.181534349918365
-8.05893898010254	-7.78388452529907	-11.9801063537598	-0.10263654589653	-0.111887998878956	-0.181520357728004
-8.06146717071533	-7.78505277633667	-11.9745941162109	-0.102595664560795	-0.111850447952747	-0.18141196668148
-8.06335258483887	-7.78464698791504	-11.9718151092529	-0.102518886327744	-0.111886285245419	-0.181370332837105
-8.06082057952881	-7.78690767288208	-11.9764347076416	-0.10248389840126	-0.111771680414677	-0.181296870112419
-8.06357860565186	-7.78791952133179	-11.9754314422607	-0.102493219077587	-0.111841447651386	-0.181220814585686
-8.06338024139404	-7.78628540039063	-11.9657325744629	-0.102512590587139	-0.11172142624855	-0.181169450283051
-8.05952835083008	-7.78744173049927	-11.9687376022339	-0.102484188973904	-0.111674092710018	-0.181138604879379
-8.06113529205322	-7.78429508209229	-11.9648561477661	-0.102514833211899	-0.111684337258339	-0.181106239557266
-8.0601749420166	-7.78491926193237	-11.958514213562	-0.102548979222775	-0.111653044819832	-0.181023985147476
-8.05716800689697	-7.77951049804688	-11.9660539627075	-0.102532930672169	-0.111588753759861	-0.180953904986382
-8.05449771881104	-7.78158092498779	-11.965386390686	-0.102616108953953	-0.111424446105957	-0.18084317445755
-8.05308532714844	-7.78019905090332	-11.9616651535034	-0.102659873664379	-0.111515246331692	-0.18075829744339
-8.0499267578125	-7.77768850326538	-11.9588689804077	-0.102617256343365	-0.111421391367912	-0.1806610673666
-8.04798316955566	-7.77683305740356	-11.9550457000732	-0.102748319506645	-0.111278340220451	-0.180589705705643
-8.04158210754395	-7.7742133140564	-11.9523096084595	-0.102714419364929	-0.111354015767574	-0.180483400821686
-8.04103851318359	-7.77110576629639	-11.9558820724487	-0.102677054703236	-0.111166410148144	-0.180384650826454
-8.03558826446533	-7.77184581756592	-11.9512624740601	-0.102793037891388	-0.111162319779396	-0.180313840508461
-8.03491973876953	-7.76812505722046	-11.9535188674927	-0.102775759994984	-0.111078649759293	-0.180177077651024
-8.03235721588135	-7.76440715789795	-11.9524726867676	-0.10278432071209	-0.111010313034058	-0.180130809545517
-8.03242969512939	-7.76657485961914	-11.948691368103	-0.102824240922928	-0.110895402729511	-0.180090919137001
-8.0259370803833	-7.76323795318604	-11.9456472396851	-0.10285396873951	-0.110889367759228	-0.17995473742485
-8.0262622833252	-7.7611026763916	-11.9401874542236	-0.102733127772808	-0.110793098807335	-0.179941579699516
-8.02384185791016	-7.76198625564575	-11.9359493255615	-0.102834656834602	-0.110613934695721	-0.179885312914848
-8.01829147338867	-7.76189422607422	-11.9400749206543	-0.102717503905296	-0.110565364360809	-0.179797351360321
-8.01852130889893	-7.759596824646	-11.929651260376	-0.102784536778927	-0.110456600785255	-0.179706454277039
-8.01822185516357	-7.75601959228516	-11.9282302856445	-0.102787926793098	-0.110300242900848	-0.179738864302635
-8.01940536499023	-7.75733661651611	-11.9275665283203	-0.102830521762371	-0.110276453197002	-0.17961560189724
-8.01568603515625	-7.76017045974731	-11.9211978912354	-0.102702878415585	-0.11007159948349	-0.179596677422523
-8.01913070678711	-7.76080274581909	-11.9198503494263	-0.10270144790411	-0.110098816454411	-0.179587095975876
-8.01472187042236	-7.76222324371338	-11.9135847091675	-0.10269695520401	-0.10993742197752	-0.179530367255211
-8.01363754272461	-7.7593297958374	-11.9102897644043	-0.102624624967575	-0.109839573502541	-0.179544508457184
[truncated: 10,153 more rows]
