# Supplementary material for: Identification of Haptic Based Guiding Using Hard Reins
Source: PLoS One. 2015 Jul 22;10(7):e0132020. doi: 10.1371/journal.pone.0132020 (PMC4511788; doi:10.1371/journal.pone.0132020)
Supplement: S5 File — (ZIP) [file pone.0132020.s005.zip › Exp2_ForceData1/Subject1/path2/T8.csv]

Force X (N)	Force Y (N)	Force Z (N)	Torque X (N-m)	Torque Y (N-m)	Torque Z (N-m)	Frequency = 10000	Averaging Level = 16	F/T Serial Number = FT11772	Time Started = 19/02/2013 12:43:13
-7.35175085067749	-7.61149930953979	-9.97447967529297	-0.128374114632607	-0.0968513637781143	-0.123333975672722
-7.34736251831055	-7.60513257980347	-9.97982120513916	-0.128402546048164	-0.0968549698591232	-0.123379789292812
-7.34433841705322	-7.59999656677246	-9.97012233734131	-0.128546252846718	-0.0968778282403946	-0.123312227427959
-7.34515476226807	-7.6001124382019	-9.972336769104	-0.128562584519386	-0.0967027917504311	-0.123248673975468
-7.33772706985474	-7.59514713287354	-9.98051834106445	-0.128543898463249	-0.096856914460659	-0.123273506760597
-7.33689117431641	-7.59365034103394	-9.97813892364502	-0.128621637821198	-0.0968457907438278	-0.123277634382248
-7.33433055877686	-7.592041015625	-9.97267532348633	-0.128729179501534	-0.0968912616372108	-0.123202264308929
-7.33370971679688	-7.59079217910767	-9.97774314880371	-0.128759458661079	-0.0968094319105148	-0.123156569898129
-7.33103275299072	-7.59217262268066	-9.97937297821045	-0.128863051533699	-0.0967681780457497	-0.123158693313599
-7.33108568191528	-7.584144115448	-9.9785623550415	-0.128794729709625	-0.0968185067176819	-0.123198643326759
-7.33020925521851	-7.58269786834717	-9.97699928283691	-0.128838732838631	-0.0968196913599968	-0.123145923018456
-7.33023118972778	-7.58938264846802	-9.9791088104248	-0.128939568996429	-0.0967525988817215	-0.123124927282333
-7.32875776290894	-7.586754322052	-9.98914432525635	-0.128873437643051	-0.0968481376767159	-0.123166590929031
-7.33171319961548	-7.58655309677124	-9.9807186126709	-0.128898739814758	-0.0968150049448013	-0.123155079782009
-7.33110570907593	-7.58780241012573	-9.98019599914551	-0.128970354795456	-0.0967452675104141	-0.123148240149021
-7.33505630493164	-7.59012794494629	-9.98653697967529	-0.128969460725784	-0.0966916382312775	-0.123170532286167
-7.33360433578491	-7.58381748199463	-9.98383140563965	-0.128963470458984	-0.0967555940151215	-0.123283199965954
-7.33605718612671	-7.5878529548645	-9.97642230987549	-0.12908411026001	-0.0967839956283569	-0.123167395591736
-7.33848714828491	-7.58853769302368	-9.98134899139404	-0.129004612565041	-0.0967388525605202	-0.12316120415926
-7.33639860153198	-7.58959913253784	-9.98709487915039	-0.129111856222153	-0.0967745259404182	-0.12319527566433
-7.33822154998779	-7.58485507965088	-9.97602272033691	-0.129159301519394	-0.096704438328743	-0.123235031962395
-7.34305667877197	-7.58743286132813	-9.97213840484619	-0.129198417067528	-0.0966660901904106	-0.123159795999527
-7.33711814880371	-7.58815908432007	-9.98770618438721	-0.129152432084084	-0.0967690646648407	-0.123187497258186
-7.34107828140259	-7.586181640625	-9.98720359802246	-0.129191726446152	-0.0967467427253723	-0.1231749355793
-7.34143543243408	-7.58631658554077	-9.97668647766113	-0.129249319434166	-0.0967566519975662	-0.123020820319653
-7.34017086029053	-7.58890771865845	-9.97729110717773	-0.129393100738525	-0.096709780395031	-0.12311913818121
-7.3381724357605	-7.58764314651489	-9.98289680480957	-0.129264637827873	-0.0966844707727432	-0.123029291629791
-7.33930969238281	-7.58490180969238	-9.97726249694824	-0.129358038306236	-0.096786305308342	-0.122996009886265
-7.34523153305054	-7.58440160751343	-9.97908020019531	-0.129328921437263	-0.0966585800051689	-0.122966818511486
-7.34046745300293	-7.58828496932983	-9.98138904571533	-0.129513740539551	-0.0966121628880501	-0.122895814478397
-7.34246683120728	-7.58331489562988	-9.98485565185547	-0.129400312900543	-0.0966670215129852	-0.122967138886452
-7.34320735931396	-7.58243894577026	-9.9762544631958	-0.129504203796387	-0.096668429672718	-0.122829437255859
-7.3428840637207	-7.58834505081177	-9.97821712493896	-0.129484876990318	-0.0965882986783981	-0.122765973210335
-7.34501361846924	-7.58860969543457	-9.97712230682373	-0.129493981599808	-0.0966612175107002	-0.122768178582191
-7.34543991088867	-7.58675622940063	-9.97251987457275	-0.129559651017189	-0.0966508388519287	-0.122706957161427
-7.34689664840698	-7.58253335952759	-9.97233200073242	-0.129578068852425	-0.0967075005173683	-0.122688703238964
-7.34701108932495	-7.58378171920776	-9.96935081481934	-0.129606977105141	-0.0965254977345467	-0.122594803571701
-7.34769630432129	-7.58448076248169	-9.98247528076172	-0.12958799302578	-0.0966806188225746	-0.122635520994663
-7.35018396377563	-7.58341407775879	-9.97830677032471	-0.12958662211895	-0.0966896116733551	-0.122562691569328
-7.35123491287231	-7.58350801467896	-9.9767370223999	-0.129539787769318	-0.0967651680111885	-0.122474998235703
-7.35380792617798	-7.58623838424683	-9.97921752929688	-0.129604294896126	-0.0967796593904495	-0.122344061732292
-7.3485426902771	-7.58436298370361	-9.98231983184814	-0.129629403352737	-0.0968594625592232	-0.122350513935089
-7.34981298446655	-7.58006620407104	-9.98550891876221	-0.129519447684288	-0.0969419553875923	-0.122370809316635
-7.3483624458313	-7.57923126220703	-9.98120212554932	-0.129461988806725	-0.0970874726772308	-0.122260496020317
-7.35033512115479	-7.58408689498901	-9.98701000213623	-0.129417359828949	-0.0970152840018272	-0.122184835374355
-7.34994173049927	-7.58329772949219	-10.0012493133545	-0.129441142082214	-0.0972302109003067	-0.12207842618227
-7.35085153579712	-7.57966566085815	-9.99077606201172	-0.129411563277245	-0.0972337052226067	-0.122024819254875
-7.34770059585571	-7.58371210098267	-9.99633979797363	-0.129400134086609	-0.0972650870680809	-0.121865138411522
-7.3515510559082	-7.58716821670532	-9.9992036819458	-0.129413828253746	-0.0972931161522865	-0.121856510639191
-7.34781742095947	-7.58217525482178	-10.0022754669189	-0.129274144768715	-0.0974655523896217	-0.121855646371841
-7.34838914871216	-7.58541297912598	-9.99577331542969	-0.129306212067604	-0.0974192693829536	-0.121699653565884
-7.35146903991699	-7.58795499801636	-10.0048885345459	-0.129196107387543	-0.0974100530147552	-0.121626421809196
-7.35323858261108	-7.59006357192993	-10.0051460266113	-0.129246205091476	-0.0973961651325226	-0.121576771140099
-7.35193204879761	-7.58756065368652	-9.99543857574463	-0.129156559705734	-0.0974564328789711	-0.121563240885735
-7.35517358779907	-7.59329652786255	-9.99330234527588	-0.129240304231644	-0.0974403992295265	-0.121402226388454
-7.35192728042603	-7.59390354156494	-10.0070552825928	-0.129204854369164	-0.0974818542599678	-0.12139119207859
-7.35305976867676	-7.59513092041016	-9.9981517791748	-0.129210785031319	-0.0974710062146187	-0.121321834623814
-7.35576057434082	-7.59675645828247	-9.99004650115967	-0.129184603691101	-0.0974321663379669	-0.121211431920528
-7.35361814498901	-7.59823942184448	-9.99798774719238	-0.129272356629372	-0.0974125489592552	-0.121120944619179
-7.35243558883667	-7.59794139862061	-10.0023469924927	-0.129185721278191	-0.0974142402410507	-0.121108755469322
-7.35245180130005	-7.59769868850708	-9.99450016021729	-0.129204705357552	-0.0974694266915321	-0.120994620025158
-7.35153150558472	-7.59774112701416	-9.99285793304443	-0.129155904054642	-0.0974247381091118	-0.120842352509499
-7.35445070266724	-7.60099077224731	-9.99614524841309	-0.129284933209419	-0.0973490849137306	-0.120740659534931
-7.35371780395508	-7.59718942642212	-9.99629020690918	-0.129138931632042	-0.0973820686340332	-0.120690807700157
-7.35006284713745	-7.59320735931396	-9.98890590667725	-0.129215031862259	-0.0974646881222725	-0.120547771453857
-7.34912586212158	-7.60173988342285	-9.98819160461426	-0.129185527563095	-0.0973875448107719	-0.120418697595596
-7.34922933578491	-7.59964609146118	-10.0001697540283	-0.129178524017334	-0.0975247398018837	-0.120363779366016
-7.35406112670898	-7.59547424316406	-9.98808193206787	-0.129193514585495	-0.0974451974034309	-0.120294414460659
-7.34766674041748	-7.597327709198	-9.99448871612549	-0.129239231348038	-0.0973851904273033	-0.120111078023911
-7.34649085998535	-7.59912061691284	-9.99599742889404	-0.129184931516647	-0.0974365100264549	-0.120086491107941
-7.34170341491699	-7.59660625457764	-9.99385643005371	-0.129199489951134	-0.0975436270236969	-0.119991950690746
-7.34324407577515	-7.59709215164185	-9.98907661437988	-0.129268273711205	-0.0974576845765114	-0.119846895337105
-7.33704853057861	-7.59576177597046	-10.0010671615601	-0.129168301820755	-0.0974387973546982	-0.119700536131859
-7.33577966690063	-7.5945930480957	-10.0054903030396	-0.129231482744217	-0.0975319221615791	-0.119644597172737
-7.33274030685425	-7.59282112121582	-9.99394607543945	-0.129082232713699	-0.0975196808576584	-0.119491890072823
-7.33205413818359	-7.59545850753784	-9.99799346923828	-0.129257917404175	-0.0974270403385162	-0.119300439953804
-7.32725763320923	-7.5898585319519	-10.0029678344727	-0.129164099693298	-0.0974623709917068	-0.119142323732376
-7.32294750213623	-7.58733320236206	-9.99287128448486	-0.12912692129612	-0.0974927619099617	-0.11899733543396
-7.31957292556763	-7.58800077438354	-9.9953031539917	-0.129125729203224	-0.0974159762263298	-0.118870958685875
-7.31741619110107	-7.591064453125	-9.99502658843994	-0.12917885184288	-0.0974243730306625	-0.118705339729786
-7.31363773345947	-7.58642053604126	-9.99911499023438	-0.129108771681786	-0.097394622862339	-0.118572324514389
-7.31174278259277	-7.58474063873291	-9.98828887939453	-0.129160344600677	-0.0973302125930786	-0.11829936504364
-7.30719518661499	-7.58554458618164	-9.99330711364746	-0.129123866558075	-0.0972293987870216	-0.118157438933849
-7.30151319503784	-7.58333730697632	-9.99423980712891	-0.129177391529083	-0.0972244739532471	-0.117991723120213
-7.29917144775391	-7.58142709732056	-9.98408889770508	-0.12917348742485	-0.097222127020359	-0.117861315608025
-7.29458808898926	-7.57994794845581	-9.98193836212158	-0.12919694185257	-0.0971708223223686	-0.117634348571301
-7.29113101959229	-7.58263731002808	-9.98683547973633	-0.129197314381599	-0.0970884189009666	-0.117456309497356
-7.28316783905029	-7.57545518875122	-9.98112773895264	-0.129172638058662	-0.0971421152353287	-0.11729633808136
-7.28293561935425	-7.57773733139038	-9.97294902801514	-0.129316374659538	-0.0969536751508713	-0.117072075605392
-7.27351093292236	-7.57561683654785	-9.97625637054443	-0.129228681325912	-0.0969971790909767	-0.116951055824757
-7.27079629898071	-7.57284450531006	-9.97428321838379	-0.129178002476692	-0.0969177782535553	-0.116820961236954
-7.26741027832031	-7.56904745101929	-9.96953582763672	-0.129172101616859	-0.0969269275665283	-0.11652135103941
-7.26115083694458	-7.57367420196533	-9.96682548522949	-0.129307240247726	-0.0967497676610947	-0.116351269185543
-7.25462627410889	-7.56907272338867	-9.97900485992432	-0.129246592521667	-0.0968054160475731	-0.116152986884117
-7.25331449508667	-7.56624174118042	-9.96547794342041	-0.129153996706009	-0.0968911126255989	-0.115983501076698
-7.25017166137695	-7.56861734390259	-9.96462059020996	-0.12921030819416	-0.0967429578304291	-0.115699589252472
-7.24290370941162	-7.56569480895996	-9.97112655639648	-0.129182144999504	-0.0967158749699593	-0.115633495151997
-7.24029016494751	-7.56009387969971	-9.96443653106689	-0.129212602972984	-0.0967623144388199	-0.115493312478065
-7.23766422271729	-7.56376504898071	-9.96247577667236	-0.129125893115997	-0.0967256426811218	-0.115263782441616
-7.23691654205322	-7.56420707702637	-9.97127819061279	-0.1291683614254	-0.0966067090630531	-0.115161769092083
-7.23297595977783	-7.55613803863525	-9.97155857086182	-0.129036754369736	-0.0966993495821953	-0.115124709904194
-7.23157072067261	-7.56339979171753	-9.95601367950439	-0.12921105325222	-0.0965574681758881	-0.114897519350052
-7.2298731803894	-7.56009721755981	-9.97095489501953	-0.129028528928757	-0.0965598821640015	-0.114850141108036
-7.23114156723022	-7.5585355758667	-9.95985412597656	-0.129118964076042	-0.0966374650597572	-0.114742025732994
-7.22827291488647	-7.55785083770752	-9.95341014862061	-0.129134893417358	-0.0964694023132324	-0.11454451829195
-7.22251892089844	-7.55859136581421	-9.96357917785645	-0.129083052277565	-0.0965224131941795	-0.114538446068764
-7.22067594528198	-7.55786085128784	-9.95801448822021	-0.129015892744064	-0.0964728072285652	-0.114467829465866
-7.21903848648071	-7.55839109420776	-9.9522180557251	-0.129033595323563	-0.0964805707335472	-0.114281348884106
-7.21960735321045	-7.55965042114258	-9.95691013336182	-0.1290462911129	-0.0963528603315353	-0.114150166511536
-7.21121883392334	-7.55150699615479	-9.95773220062256	-0.128904834389687	-0.0963918939232826	-0.114154815673828
-7.21323251724243	-7.55437803268433	-9.95286655426025	-0.12892484664917	-0.0963244587182999	-0.11394402384758
-7.20799160003662	-7.55338859558105	-9.96015453338623	-0.128826528787613	-0.0963041111826897	-0.113818034529686
-7.20545530319214	-7.55447816848755	-9.96245098114014	-0.128802120685577	-0.0963630974292755	-0.113735154271126
-7.19954395294189	-7.54912757873535	-9.95050716400146	-0.128724426031113	-0.0961897000670433	-0.113596849143505
-7.20053482055664	-7.55286026000977	-9.95402908325195	-0.128773912787437	-0.0961592495441437	-0.113435938954353
-7.19190216064453	-7.55154848098755	-9.9617223739624	-0.128647744655609	-0.0962351560592651	-0.113388277590275
-7.19304752349854	-7.54865026473999	-9.95290279388428	-0.128641709685326	-0.0962907746434212	-0.113139271736145
-7.18980121612549	-7.55249357223511	-9.95339584350586	-0.128567725419998	-0.0960382074117661	-0.113024212419987
-7.18606901168823	-7.5507664680481	-9.95350170135498	-0.12850096821785	-0.0961492210626602	-0.112981244921684
-7.18497276306152	-7.54876136779785	-9.94353199005127	-0.128453239798546	-0.0961158275604248	-0.112810574471951
-7.1827564239502	-7.55222272872925	-9.9500207901001	-0.128377869725227	-0.0960777401924133	-0.112675160169601
-7.18435287475586	-7.55322742462158	-9.95327281951904	-0.128358379006386	-0.0959594622254372	-0.112574383616447
-7.17703104019165	-7.54812145233154	-9.94381904602051	-0.12816196680069	-0.0960039347410202	-0.112418726086617
-7.17566299438477	-7.55375909805298	-9.94100856781006	-0.128256797790527	-0.0958930030465126	-0.112198911607265
-7.17057275772095	-7.55374717712402	-9.95431041717529	-0.128136202692986	-0.0958846807479858	-0.112091101706028
-7.17314863204956	-7.54954767227173	-9.93809032440186	-0.128135561943054	-0.0958986729383469	-0.111919410526752
-7.17096710205078	-7.55569267272949	-9.94026947021484	-0.128124073147774	-0.0957252606749535	-0.11168958991766
-7.16013479232788	-7.55290269851685	-9.94601058959961	-0.128063604235649	-0.0958428680896759	-0.111614800989628
-7.16423416137695	-7.55125617980957	-9.94075965881348	-0.127921596169472	-0.0957214534282684	-0.111463733017445
-7.16074085235596	-7.55159091949463	-9.9365816116333	-0.127963602542877	-0.0956475138664246	-0.111209318041801
-7.16162872314453	-7.55388641357422	-9.94891357421875	-0.128029644489288	-0.0956205651164055	-0.111068442463875
-7.15378665924072	-7.54804944992065	-9.94081115722656	-0.127857640385628	-0.0956213250756264	-0.110974051058292
-7.15493822097778	-7.55409097671509	-9.93516635894775	-0.127975195646286	-0.0954835042357445	-0.110765226185322
-7.14969062805176	-7.55162572860718	-9.94508743286133	-0.127877995371819	-0.0954791232943535	-0.110670283436775
-7.14590072631836	-7.54516315460205	-9.92792129516602	-0.127876579761505	-0.0955518931150436	-0.110485553741455
-7.14280843734741	-7.55053520202637	-9.9381799697876	-0.127800300717354	-0.0954138711094856	-0.110315747559071
-7.13971185684204	-7.54851913452148	-9.93919849395752	-0.127814128994942	-0.095453716814518	-0.11021625995636
-7.1407790184021	-7.54342699050903	-9.93720054626465	-0.127810165286064	-0.0953724905848503	-0.110108159482479
-7.13239908218384	-7.54372787475586	-9.93803024291992	-0.127783343195915	-0.0953570082783699	-0.109811656177044
-7.12703704833984	-7.54709577560425	-9.94466304779053	-0.127721533179283	-0.0953380241990089	-0.10976118594408
-7.12241268157959	-7.53802633285522	-9.93942737579346	-0.127633437514305	-0.0953620225191116	-0.109608218073845
-7.12346315383911	-7.54101991653442	-9.92735195159912	-0.127779766917229	-0.0952599421143532	-0.109361357986927
-7.11072158813477	-7.54099130630493	-9.94677734375	-0.127680614590645	-0.09530209004879	-0.109281495213509
-7.11057186126709	-7.53749132156372	-9.94025707244873	-0.127642616629601	-0.0952700078487396	-0.109127305448055
-7.10774183273315	-7.53469610214233	-9.93343448638916	-0.127542480826378	-0.0951520428061485	-0.108853876590729
-7.10080814361572	-7.53672361373901	-9.9414005279541	-0.127638176083565	-0.0951541066169739	-0.108740389347076
-7.1000280380249	-7.52841281890869	-9.93527698516846	-0.12756222486496	-0.0951339676976204	-0.108630195260048
-7.09418869018555	-7.53160333633423	-9.92974758148193	-0.127538785338402	-0.0951063707470894	-0.108455315232277
-7.0912446975708	-7.53369617462158	-9.93683910369873	-0.127574980258942	-0.0951061174273491	-0.108330950140953
-7.08687162399292	-7.52734661102295	-9.93440723419189	-0.127550929784775	-0.0951462015509605	-0.10827849060297
-7.08913707733154	-7.52921295166016	-9.92594051361084	-0.127603441476822	-0.0949383899569511	-0.108128160238266
-7.08453559875488	-7.53076410293579	-9.93889331817627	-0.127504110336304	-0.0949251428246498	-0.108125098049641
-7.0815806388855	-7.52614402770996	-9.93428993225098	-0.127500206232071	-0.0950857326388359	-0.108084604144096
-7.08135986328125	-7.52811098098755	-9.93023014068604	-0.127502709627151	-0.0948922261595726	-0.107973098754883
-7.07798671722412	-7.53018999099731	-9.93046188354492	-0.127533599734306	-0.0949494913220406	-0.10799203068018
-7.0801477432251	-7.52502346038818	-9.93185997009277	-0.127508729696274	-0.0949493274092674	-0.108187302947044
-7.08007860183716	-7.52896070480347	-9.92340469360352	-0.127576470375061	-0.09492277354002	-0.108203686773777
-7.08418369293213	-7.52862501144409	-9.93155002593994	-0.127584382891655	-0.0947898104786873	-0.108451373875141
-7.08044290542603	-7.53112936019897	-9.93653011322021	-0.127625167369843	-0.0948523655533791	-0.108682759106159
-7.08792304992676	-7.52790975570679	-9.91927909851074	-0.127695322036743	-0.0946805775165558	-0.108855776488781
-7.08326053619385	-7.52916240692139	-9.92841720581055	-0.127649590373039	-0.0946882739663124	-0.108910791575909
-7.07924509048462	-7.53093004226685	-9.9323616027832	-0.127703964710236	-0.0947321653366089	-0.108996883034706
-7.07741165161133	-7.52187967300415	-9.92782306671143	-0.127669721841812	-0.0948240160942078	-0.108947344124317
-7.07737445831299	-7.52383852005005	-9.92588520050049	-0.127850711345673	-0.0947260707616806	-0.108762055635452
-7.06806945800781	-7.51999521255493	-9.9416332244873	-0.127790108323097	-0.0947644114494324	-0.108660824596882
-7.06503200531006	-7.51446294784546	-9.92640495300293	-0.127827018499374	-0.0948692858219147	-0.108529523015022
-7.05793857574463	-7.51219272613525	-9.92429065704346	-0.127819955348969	-0.094785675406456	-0.108275912702084
-7.05453157424927	-7.51045799255371	-9.9272289276123	-0.127902135252953	-0.0947677418589592	-0.108056962490082
-7.05158948898315	-7.50159502029419	-9.93232822418213	-0.12782096862793	-0.0947724655270576	-0.107984855771065
-7.04477834701538	-7.49759197235107	-9.9253454208374	-0.127895027399063	-0.0948496088385582	-0.107784643769264
-7.04335355758667	-7.50317096710205	-9.92146873474121	-0.127847388386726	-0.0946659371256828	-0.107650801539421
-7.04011821746826	-7.50193071365356	-9.9278621673584	-0.127825260162354	-0.094771683216095	-0.107547499239445
-7.03906345367432	-7.50021314620972	-9.91581726074219	-0.127838999032974	-0.0945907011628151	-0.107496090233326
-7.03314924240112	-7.4991397857666	-9.92215728759766	-0.127813830971718	-0.0945335701107979	-0.107343226671219
-7.02760219573975	-7.50428628921509	-9.92815589904785	-0.127743601799011	-0.0945268347859383	-0.107313893735409
-7.02202272415161	-7.50011491775513	-9.92143821716309	-0.127695769071579	-0.0945295765995979	-0.107263408601284
-7.02281188964844	-7.50366401672363	-9.91643619537354	-0.127681285142899	-0.0943856239318848	-0.107097096741199
-7.01376914978027	-7.50439643859863	-9.92376136779785	-0.127596989274025	-0.0944027751684189	-0.106989130377769
-7.0091347694397	-7.50398874282837	-9.92391777038574	-0.127547770738602	-0.094472736120224	-0.107011549174786
-7.00884389877319	-7.50277185440063	-9.9149341583252	-0.127449214458466	-0.0943549051880836	-0.106773436069489
-7.00527238845825	-7.50806617736816	-9.92253684997559	-0.127552449703217	-0.0942834764719009	-0.106639735400677
-7.00126647949219	-7.5008978843689	-9.92246532440186	-0.127310901880264	-0.0942613631486893	-0.106615349650383
-6.99745273590088	-7.50231027603149	-9.9105167388916	-0.127294912934303	-0.094274215400219	-0.106435522437096
-6.99639701843262	-7.5094952583313	-9.92574501037598	-0.12727677822113	-0.0941806584596634	-0.106386452913284
-6.98958730697632	-7.50039625167847	-9.9245023727417	-0.127202287316322	-0.0942078828811646	-0.106331691145897
-6.99292182922363	-7.50317668914795	-9.91364097595215	-0.127246424555779	-0.0940739363431931	-0.106156095862389
-6.98789930343628	-7.50607824325562	-9.92469882965088	-0.127057373523712	-0.0940131768584251	-0.10613776743412
-6.9885687828064	-7.50020503997803	-9.91685676574707	-0.127047806978226	-0.0942000076174736	-0.106087781488895
-6.98710918426514	-7.50229740142822	-9.91168308258057	-0.126971930265427	-0.0939688682556152	-0.105881631374359
-6.98365306854248	-7.50562334060669	-9.92173957824707	-0.126969441771507	-0.0940598025918007	-0.10587527602911
-6.98565816879272	-7.49985408782959	-9.92270183563232	-0.126903146505356	-0.0940822586417198	-0.105852432549
-6.98341655731201	-7.50164985656738	-9.92573738098145	-0.126827448606491	-0.0940626040101051	-0.105665408074856
-6.98569631576538	-7.50208806991577	-9.92860221862793	-0.126752510666847	-0.0940956100821495	-0.105706542730331
-6.98064708709717	-7.50143146514893	-9.92994213104248	-0.126717135310173	-0.0941297635436058	-0.105657286942005
-6.98741865158081	-7.49884653091431	-9.92017650604248	-0.126662686467171	-0.0941324755549431	-0.105547957122326
-6.97968482971191	-7.50270175933838	-9.93631553649902	-0.126607120037079	-0.0942091047763824	-0.105541899800301
-6.98246383666992	-7.49958562850952	-9.94054126739502	-0.126436233520508	-0.0942146107554436	-0.105538815259933
-6.98401832580566	-7.50230503082275	-9.93549537658691	-0.126398012042046	-0.0942284986376762	-0.105466403067112
-6.98140525817871	-7.50492668151855	-9.94062995910645	-0.126379355788231	-0.0942906811833382	-0.105452693998814
-6.98167610168457	-7.50346374511719	-9.95273780822754	-0.126102104783058	-0.0944079607725143	-0.105499617755413
-6.98546314239502	-7.5045108795166	-9.94825458526611	-0.126032531261444	-0.0944719836115837	-0.105505868792534
-6.98873329162598	-7.50998115539551	-9.95779418945313	-0.125960662961006	-0.0943978056311607	-0.105510398745537
-6.98890542984009	-7.51139211654663	-9.96248817443848	-0.125837117433548	-0.0944693237543106	-0.105597890913486
-6.99160575866699	-7.50995874404907	-9.95923805236816	-0.125709056854248	-0.0945294350385666	-0.105648428201675
-6.99628496170044	-7.51649761199951	-9.96066093444824	-0.125586614012718	-0.0945809632539749	-0.10564149171114
-6.99921846389771	-7.5243878364563	-9.97602462768555	-0.125546246767044	-0.094582237303257	-0.105723783373833
-7.00132036209106	-7.51708841323853	-9.97787761688232	-0.125374630093575	-0.0946085527539253	-0.105807431042194
-7.00625944137573	-7.52654027938843	-9.97421741485596	-0.125354006886482	-0.094579704105854	-0.105794444680214
-7.00624656677246	-7.52829647064209	-9.98720455169678	-0.125175058841705	-0.0946428775787354	-0.105978667736053
-7.01269102096558	-7.52831363677979	-9.97936916351318	-0.12510783970356	-0.0947641059756279	-0.106050126254559
-7.01556539535522	-7.53042078018188	-9.97434520721436	-0.125085145235062	-0.094666451215744	-0.106028415262699
-7.01791858673096	-7.53378200531006	-9.99315547943115	-0.125032633543015	-0.0947352349758148	-0.106212005019188
-7.02050590515137	-7.53622102737427	-9.9990406036377	-0.124928660690784	-0.0948077663779259	-0.106280073523521
-7.02467012405396	-7.53628253936768	-9.9869556427002	-0.124854043126106	-0.094881534576416	-0.106351979076862
-7.03056955337524	-7.54032564163208	-9.99223804473877	-0.124803818762302	-0.0948307439684868	-0.106395401060581
-7.02859926223755	-7.5374960899353	-10.0013732910156	-0.124737486243248	-0.0949486419558525	-0.106559991836548
-7.03621482849121	-7.53642797470093	-10.0001516342163	-0.124698176980019	-0.0949597284197807	-0.106649957597256
-7.03668642044067	-7.54131174087524	-9.99260425567627	-0.124678291380405	-0.0950538963079453	-0.106649003922939
-7.04221773147583	-7.54331064224243	-10.0165252685547	-0.124613851308823	-0.095099151134491	-0.106825761497021
-7.042151927948	-7.53903436660767	-10.01109790802	-0.124502271413803	-0.0952036753296852	-0.106952346861362
-7.04855394363403	-7.54460620880127	-10.0091762542725	-0.124594569206238	-0.0951468273997307	-0.10700499266386
-7.04890918731689	-7.54456281661987	-10.0192813873291	-0.124444544315338	-0.0952352359890938	-0.10710271447897
-7.05121421813965	-7.54323863983154	-10.019268989563	-0.124420613050461	-0.0954004302620888	-0.10722891241312
-7.05577707290649	-7.54205179214478	-10.0213088989258	-0.124367885291576	-0.0952781587839127	-0.1073367446661
-7.0565333366394	-7.55016565322876	-10.0240049362183	-0.124365746974945	-0.0953498855233192	-0.107377640902996
-7.06322574615479	-7.54503679275513	-10.0303649902344	-0.124290257692337	-0.0953709334135056	-0.107620112597942
-7.06376218795776	-7.54551219940186	-10.0212335586548	-0.12436543405056	-0.0955279842019081	-0.107715263962746
-7.06727933883667	-7.54806756973267	-10.0261926651001	-0.12422988563776	-0.095343291759491	-0.107755765318871
-7.06538772583008	-7.54981517791748	-10.0381851196289	-0.124243147671223	-0.0954937636852264	-0.10792588442564
-7.07138299942017	-7.54846382141113	-10.0322341918945	-0.124268025159836	-0.0954068154096603	-0.108034312725067
-7.07268142700195	-7.54719877243042	-10.0278215408325	-0.124236173927784	-0.0954426229000092	-0.108067952096462
-7.07140588760376	-7.55039596557617	-10.0369415283203	-0.124252207577229	-0.0954154282808304	-0.108220316469669
-7.06821775436401	-7.54639148712158	-10.0328760147095	-0.124234773218632	-0.0954889059066772	-0.108276307582855
-7.07369709014893	-7.54650068283081	-10.0274066925049	-0.124316342175007	-0.0953814387321472	-0.108314618468285
-7.07472944259644	-7.54480648040771	-10.0316181182861	-0.124322608113289	-0.0953682437539101	-0.108425185084343
-7.07038259506226	-7.54578256607056	-10.034029006958	-0.124448865652084	-0.0954417362809181	-0.10851177573204
-7.06775569915771	-7.54005289077759	-10.0292415618896	-0.124316029250622	-0.0954092293977737	-0.108593106269836
-7.07119035720825	-7.54124927520752	-10.0245018005371	-0.124479882419109	-0.0953538417816162	-0.108571343123913
-7.06665182113647	-7.53696060180664	-10.0365180969238	-0.124473921954632	-0.0953823029994965	-0.108651980757713
-7.06549596786499	-7.53285121917725	-10.0318765640259	-0.124567955732346	-0.0954218134284019	-0.108691744506359
-7.06053161621094	-7.52767610549927	-10.0218152999878	-0.124579399824142	-0.0953882113099098	-0.108742997050285
-7.06231260299683	-7.53113985061646	-10.0271339416504	-0.124710969626904	-0.0952681452035904	-0.108724117279053
-7.06065940856934	-7.52587938308716	-10.0335998535156	-0.124667793512344	-0.0953194573521614	-0.108803123235703
-7.05795431137085	-7.52148103713989	-10.019211769104	-0.124861307442188	-0.0953804180026054	-0.108793579041958
-7.05851268768311	-7.51980447769165	-10.0138130187988	-0.124880343675613	-0.0952389538288116	-0.108769968152046
-7.05500173568726	-7.51797771453857	-10.0241641998291	-0.124988734722137	-0.0951735824346542	-0.108853630721569
-7.05360984802246	-7.51304388046265	-10.0235452651978	-0.125041842460632	-0.0951376482844353	-0.108829148113728
-7.0515718460083	-7.51244354248047	-10.0109157562256	-0.125137463212013	-0.0951442867517471	-0.108857490122318
-7.05222940444946	-7.50935649871826	-10.0096387863159	-0.125231146812439	-0.0949134156107903	-0.108754053711891
-7.04657793045044	-7.50986337661743	-10.0105104446411	-0.125358492136002	-0.0949500948190689	-0.108794271945953
-7.04567384719849	-7.50221538543701	-10.0034780502319	-0.125327467918396	-0.0948716551065445	-0.108858987689018
-7.04113960266113	-7.49893188476563	-9.99802398681641	-0.125475779175758	-0.0948853939771652	-0.108779236674309
-7.04096412658691	-7.5031304359436	-10.0004138946533	-0.12556380033493	-0.0947433188557625	-0.108775146305561
-7.03610610961914	-7.49658823013306	-10.0051259994507	-0.125544905662537	-0.0948284417390823	-0.108779162168503
-7.03487062454224	-7.49046421051025	-9.99918937683105	-0.125567495822906	-0.0947437360882759	-0.108749479055405
-7.03075647354126	-7.49260282516479	-9.99686336517334	-0.125669658184052	-0.094657376408577	-0.108668886125088
-7.03253173828125	-7.49066734313965	-9.99967384338379	-0.125701889395714	-0.0945703983306885	-0.108719065785408
-7.02473449707031	-7.48436546325684	-10.0014457702637	-0.12572218477726	-0.0946999043226242	-0.108757391571999
-7.02529191970825	-7.48250341415405	-9.99114513397217	-0.125840216875076	-0.0945736095309258	-0.108641818165779
-7.02413177490234	-7.48172187805176	-9.99971389770508	-0.125784412026405	-0.0945404842495918	-0.108593463897705
-7.02050733566284	-7.4817681312561	-9.99612045288086	-0.125900000333786	-0.0945092514157295	-0.108672648668289
-7.01978778839111	-7.4751148223877	-9.98589038848877	-0.125962302088737	-0.0944278910756111	-0.108657851815224
-7.01801252365112	-7.47862863540649	-9.98507881164551	-0.1260836571455	-0.0943254306912422	-0.108649611473083
-7.01524591445923	-7.47639131546021	-9.99008083343506	-0.126014351844788	-0.094329759478569	-0.108603671193123
-7.01699113845825	-7.47177028656006	-9.98532772064209	-0.126067385077477	-0.0943313613533974	-0.108557894825935
-7.01658201217651	-7.47490406036377	-9.9791088104248	-0.12612821161747	-0.0941677466034889	-0.108480885624886
-7.00667095184326	-7.47396564483643	-9.9865779876709	-0.126200839877129	-0.0942200422286987	-0.10855607688427
-7.01239585876465	-7.47139024734497	-9.97478580474854	-0.126139268279076	-0.0941139906644821	-0.10853622853756
-7.00836610794067	-7.47173738479614	-9.97632122039795	-0.126234069466591	-0.0940735414624214	-0.108426928520203
-7.0082893371582	-7.46915531158447	-9.9800329208374	-0.126265972852707	-0.0940718054771423	-0.108471184968948
-7.00427150726318	-7.46487045288086	-9.97290420532227	-0.126207917928696	-0.0940576046705246	-0.108445227146149
-7.00661420822144	-7.47361660003662	-9.96578788757324	-0.126371532678604	-0.0938443839550018	-0.108351282775402
-7.00333786010742	-7.4647970199585	-9.97681140899658	-0.126358300447464	-0.0939142182469368	-0.108432255685329
-7.00146722793579	-7.46192169189453	-9.96054458618164	-0.126361787319183	-0.0938964039087296	-0.108370505273342
-7.00448799133301	-7.47411298751831	-9.97601890563965	-0.126427754759789	-0.0937347784638405	-0.108358792960644
-7.00036859512329	-7.46227312088013	-9.97183513641357	-0.126416549086571	-0.0938052088022232	-0.10837484896183
-7.00190305709839	-7.4639048576355	-9.96064949035645	-0.126544669270515	-0.0936411321163177	-0.108308263123035
-6.99840259552002	-7.46455574035645	-9.9736213684082	-0.126452386379242	-0.0936112701892853	-0.108327768743038
-6.99421787261963	-7.46761989593506	-9.97149181365967	-0.126519173383713	-0.0937317982316017	-0.108360789716244
-6.99790525436401	-7.46312189102173	-9.96341323852539	-0.12656643986702	-0.0936171859502792	-0.108257405459881
-6.99732112884521	-7.46388339996338	-9.96630668640137	-0.126645043492317	-0.0934756994247437	-0.108254626393318
-6.99311351776123	-7.46279430389404	-9.97211074829102	-0.126558244228363	-0.0935740694403648	-0.108311295509338
-6.99569272994995	-7.46123361587524	-9.958664894104	-0.126645848155022	-0.0935735106468201	-0.108234189450741
-6.99392175674438	-7.46217155456543	-9.96982765197754	-0.12672483921051	-0.0934893488883972	-0.108153380453587
-6.98916673660278	-7.45684814453125	-9.96350288391113	-0.126689448952675	-0.0935067534446716	-0.1082444190979
-6.99971055984497	-7.45657634735107	-9.95683670043945	-0.126735344529152	-0.0934290140867233	-0.108202949166298
-6.992835521698	-7.45771598815918	-9.9617166519165	-0.126808017492294	-0.0934742540121078	-0.108153611421585
-6.99431371688843	-7.45555686950684	-9.96217632293701	-0.126826420426369	-0.0934481769800186	-0.108180344104767
-6.99226903915405	-7.45213413238525	-9.95091247558594	-0.126808494329453	-0.0934775024652481	-0.108153648674488
-6.99499320983887	-7.45922136306763	-9.95349216461182	-0.127020552754402	-0.0933291614055634	-0.108119487762451
-6.99209499359131	-7.45116853713989	-9.96021175384521	-0.126934677362442	-0.0934101864695549	-0.10814318805933
-6.9923357963562	-7.44987678527832	-9.9500560760498	-0.127061262726784	-0.0934750810265541	-0.108124680817127
-6.99530553817749	-7.45603179931641	-9.94771385192871	-0.127076476812363	-0.0933049991726875	-0.108117923140526
-6.99363565444946	-7.45123815536499	-9.95524024963379	-0.127070873975754	-0.0935571566224098	-0.108192786574364
-6.99493312835693	-7.45058536529541	-9.95303726196289	-0.127204358577728	-0.0934140011668205	-0.108088739216328
-6.99626779556274	-7.44859933853149	-9.95978736877441	-0.127128332853317	-0.0934830605983734	-0.108107089996338
-6.99673557281494	-7.44715118408203	-9.95425224304199	-0.127245143055916	-0.0935743674635887	-0.108181163668633
-6.99485683441162	-7.44886016845703	-9.94688320159912	-0.127197846770287	-0.0934583246707916	-0.108094282448292
-6.9973726272583	-7.45239877700806	-9.95314311981201	-0.12722747027874	-0.0935051664710045	-0.108058579266071
-6.99930381774902	-7.4464693069458	-9.95137786865234	-0.127265125513077	-0.0934891030192375	-0.108151882886887
-7.00071430206299	-7.44577550888062	-9.94706153869629	-0.127366334199905	-0.0935267135500908	-0.108020834624767
-7.0028247833252	-7.45229864120483	-9.94847965240479	-0.127447172999382	-0.0934164226055145	-0.107972279191017
-6.99666547775269	-7.44563150405884	-9.94775485992432	-0.127400398254395	-0.0936065018177032	-0.108026780188084
-7.00596570968628	-7.4455623626709	-9.93376636505127	-0.127469450235367	-0.0935020372271538	-0.107955805957317
-7.00427722930908	-7.44895267486572	-9.94099998474121	-0.127585470676422	-0.0935104861855507	-0.107860416173935
-7.00470209121704	-7.44811201095581	-9.94557762145996	-0.127586603164673	-0.0935712829232216	-0.107912108302116
-7.00336456298828	-7.44315004348755	-9.93838405609131	-0.127525731921196	-0.0936401337385178	-0.107839465141296
-7.00447463989258	-7.45166921615601	-9.93207454681396	-0.127773255109787	-0.0935220047831535	-0.107735224068165
-7.00530052185059	-7.44588136672974	-9.93603134155273	-0.127737626433372	-0.093574658036232	-0.107714086771011
-7.00333404541016	-7.44007396697998	-9.93177127838135	-0.127803638577461	-0.0936422049999237	-0.107661537826061
-7.00418710708618	-7.44379186630249	-9.9324197769165	-0.127835616469383	-0.0935902297496796	-0.107587605714798
-7.00214767456055	-7.44451379776001	-9.93682193756104	-0.12793080508709	-0.0937030762434006	-0.107551105320454
-7.00219821929932	-7.43923187255859	-9.9284200668335	-0.128020003437996	-0.0937774851918221	-0.107481233775616
-6.9994797706604	-7.43870067596436	-9.93072032928467	-0.127965673804283	-0.0937801823019981	-0.107364922761917
-6.99799728393555	-7.4404149055481	-9.9337911605835	-0.127968862652779	-0.0939182043075562	-0.107414290308952
-6.99824237823486	-7.43439245223999	-9.92751407623291	-0.128053531050682	-0.0940188765525818	-0.107317849993706
-6.99956941604614	-7.43802499771118	-9.92654323577881	-0.128153815865517	-0.0940640717744827	-0.107183046638966
-6.99154376983643	-7.43802118301392	-9.94217395782471	-0.128015652298927	-0.0942170172929764	-0.107158251106739
-6.99411773681641	-7.43547344207764	-9.93320751190186	-0.127990245819092	-0.0943643897771835	-0.107127375900745
-6.99539566040039	-7.43859529495239	-9.93566703796387	-0.128020703792572	-0.0943655669689178	-0.106949850916862
-6.99082946777344	-7.44107818603516	-9.94558620452881	-0.128129303455353	-0.094490148127079	-0.106881566345692
-6.99411201477051	-7.43339538574219	-9.94385242462158	-0.12796276807785	-0.094599649310112	-0.106832936406136
-6.99052906036377	-7.43795204162598	-9.94418811798096	-0.128056347370148	-0.0948392376303673	-0.106641873717308
-6.99165868759155	-7.44261884689331	-9.95796394348145	-0.128018721938133	-0.0949507057666779	-0.106574028730392
-6.98862648010254	-7.43634605407715	-9.95409679412842	-0.127947524189949	-0.0951602756977081	-0.106530539691448
-6.99191427230835	-7.44511699676514	-9.94674205780029	-0.128060102462769	-0.0951435640454292	-0.10636368393898
-6.98871898651123	-7.44351148605347	-9.96425628662109	-0.127959653735161	-0.0953201875090599	-0.106358647346497
-6.99022579193115	-7.44067430496216	-9.9605598449707	-0.127894505858421	-0.0956149995326996	-0.106201201677322
-6.99332571029663	-7.44697666168213	-9.96301364898682	-0.12788712978363	-0.0955763086676598	-0.10606337338686
-6.99013614654541	-7.44565916061401	-9.96952724456787	-0.12793456017971	-0.095812551677227	-0.10608396679163
-6.98975276947021	-7.44640779495239	-9.9634428024292	-0.127885341644287	-0.0959378182888031	-0.105962544679642
-6.99191856384277	-7.44556951522827	-9.97737884521484	-0.12784706056118	-0.0960376262664795	-0.105787269771099
-6.99216461181641	-7.44894504547119	-9.98184204101563	-0.127919390797615	-0.0961918830871582	-0.105840355157852
-6.99212408065796	-7.44697332382202	-9.96932792663574	-0.127797529101372	-0.0963583886623383	-0.105790853500366
-6.99422359466553	-7.45141315460205	-9.97738552093506	-0.127837136387825	-0.0964787676930428	-0.105658262968063
-6.9914813041687	-7.45010232925415	-9.99154663085938	-0.127784207463264	-0.0966932773590088	-0.105744831264019
-6.9950852394104	-7.45046377182007	-9.98312187194824	-0.127849698066711	-0.0968216061592102	-0.105581201612949
-6.99871492385864	-7.45511102676392	-9.99140357971191	-0.127754777669907	-0.0967563390731812	-0.105581343173981
-6.9936580657959	-7.45359420776367	-10.0039377212524	-0.127697840332985	-0.0971115306019783	-0.105683237314224
-7.00080728530884	-7.45574474334717	-9.99626541137695	-0.127635076642036	-0.0971877127885818	-0.105591863393784
-6.99896287918091	-7.45509052276611	-10.0095081329346	-0.127704054117203	-0.0973347052931786	-0.105570554733276
-7.00294160842896	-7.45845317840576	-10.0179176330566	-0.127677202224731	-0.0974917188286781	-0.105672314763069
-7.00458097457886	-7.45731449127197	-10.0129270553589	-0.127553820610046	-0.0975903645157814	-0.105690017342567
-7.00796890258789	-7.46576595306396	-10.0182952880859	-0.127722576260567	-0.0976337864995003	-0.10563039034605
-7.01090240478516	-7.4623646736145	-10.026008605957	-0.127677842974663	-0.097769133746624	-0.105743624269962
-7.01161670684814	-7.45984888076782	-10.0221424102783	-0.127707958221436	-0.0979461446404457	-0.105699390172958
-7.01185512542725	-7.4683952331543	-10.0242052078247	-0.127736553549767	-0.0979633331298828	-0.105778336524963
-7.01508331298828	-7.46943664550781	-10.0309915542603	-0.127726927399635	-0.0981357619166374	-0.105748295783997
-7.02073860168457	-7.46586942672729	-10.0211791992188	-0.127831056714058	-0.0981009230017662	-0.105860628187656
-7.02123546600342	-7.46743059158325	-10.0257358551025	-0.127841204404831	-0.0981605276465416	-0.105767093598843
-7.02032852172852	-7.47033596038818	-10.0305614471436	-0.127802431583405	-0.0982482507824898	-0.10585231333971
-7.02249050140381	-7.46688222885132	-10.0287322998047	-0.127815470099449	-0.098376989364624	-0.105895340442657
-7.02600860595703	-7.46939182281494	-10.0211353302002	-0.128008261322975	-0.0982560068368912	-0.10586179047823
-7.02509927749634	-7.46837329864502	-10.0326061248779	-0.127886965870857	-0.0983985811471939	-0.10600832849741
-7.02701950073242	-7.46774196624756	-10.0280227661133	-0.128043577075005	-0.0985250398516655	-0.106038682162762
-7.03213739395142	-7.47156381607056	-10.0267324447632	-0.128068119287491	-0.0984911993145943	-0.105994947254658
-7.02868556976318	-7.47132253646851	-10.0324792861938	-0.128181755542755	-0.0985611230134964	-0.106167934834957
-7.03479814529419	-7.46608304977417	-10.0287666320801	-0.128138810396194	-0.0985491722822189	-0.106244288384914
-7.03389263153076	-7.4660849571228	-10.0282649993896	-0.12822687625885	-0.0986369550228119	-0.106222398579121
-7.03429555892944	-7.47018575668335	-10.0402269363403	-0.128362283110619	-0.0986732020974159	-0.106356844305992
-7.03433418273926	-7.46348524093628	-10.0435266494751	-0.128364413976669	-0.0988918095827103	-0.106476120650768
-7.03926801681519	-7.46366453170776	-10.0359001159668	-0.128461390733719	-0.0988373011350632	-0.106496341526508
-7.03607940673828	-7.46457481384277	-10.0486125946045	-0.1285689920187	-0.0988422036170959	-0.10661943256855
-7.03693151473999	-7.4608039855957	-10.0379333496094	-0.128612503409386	-0.0989486053586006	-0.106775380671024
-7.03617095947266	-7.4583420753479	-10.0385427474976	-0.128654435276985	-0.0988988801836967	-0.106742009520531
-7.03701543807983	-7.46410989761353	-10.0426759719849	-0.128786846995354	-0.0988589897751808	-0.106813848018646
-7.03617334365845	-7.45437526702881	-10.0400514602661	-0.128817468881607	-0.0988773927092552	-0.106980443000793
-7.03403759002686	-7.45284509658813	-10.0287322998047	-0.128937900066376	-0.0989779680967331	-0.107019707560539
-7.03884553909302	-7.45379257202148	-10.030951499939	-0.129000514745712	-0.0987700894474983	-0.107052236795425
-7.03475046157837	-7.4491720199585	-10.0369567871094	-0.129145190119743	-0.0988597124814987	-0.107210054993629
-7.04042816162109	-7.44402694702148	-10.0203819274902	-0.129353478550911	-0.0987986847758293	-0.107271425426006
-7.03482294082642	-7.44363927841187	-10.0339403152466	-0.129311174154282	-0.0988891199231148	-0.107396386563778
-7.03613805770874	-7.44336795806885	-10.0335502624512	-0.129484131932259	-0.0988711267709732	-0.107559651136398
-7.03768444061279	-7.44070291519165	-10.0271911621094	-0.129503175616264	-0.0988260582089424	-0.107605449855328
-7.03803062438965	-7.44029664993286	-10.031982421875	-0.129752114415169	-0.0987177938222885	-0.107686959207058
-7.03389549255371	-7.43454599380493	-10.0362501144409	-0.129719868302345	-0.0988228842616081	-0.107855282723904
-7.03430032730103	-7.43218421936035	-10.0163202285767	-0.129875496029854	-0.0987919718027115	-0.107911944389343
-7.03510046005249	-7.43330335617065	-10.0171546936035	-0.130123376846313	-0.098643958568573	-0.10793998837471
-7.03127098083496	-7.42800092697144	-10.0204668045044	-0.13014218211174	-0.0987280905246735	-0.108077250421047
-7.03240156173706	-7.42392635345459	-10.0135726928711	-0.130315586924553	-0.0986517146229744	-0.108123883605003
-7.03057909011841	-7.42394638061523	-10.0139427185059	-0.130429029464722	-0.0986992716789246	-0.108128383755684
-7.03322792053223	-7.42165184020996	-10.0201997756958	-0.130559861660004	-0.0986390560865402	-0.10826575756073
-7.03093147277832	-7.41201972961426	-10.0099983215332	-0.130539402365685	-0.0986359044909477	-0.108315899968147
-7.03045988082886	-7.41607713699341	-10.0121831893921	-0.130733415484428	-0.0985651761293411	-0.108377039432526
-7.02891254425049	-7.41130924224854	-10.0183696746826	-0.130725890398026	-0.0986649915575981	-0.108429595828056
-7.02858352661133	-7.40425252914429	-10.0115261077881	-0.13081268966198	-0.0987654700875282	-0.108544051647186
-7.02957105636597	-7.40654993057251	-10.012261390686	-0.130902156233788	-0.0986345410346985	-0.108572065830231
-7.02494049072266	-7.40435695648193	-10.0167827606201	-0.130968511104584	-0.0987535566091537	-0.108710378408432
-7.02783060073853	-7.40002965927124	-10.0168714523315	-0.130999103188515	-0.0987265631556511	-0.108777664601803
-7.02961492538452	-7.40117263793945	-10.0125255584717	-0.131084099411964	-0.0987324565649033	-0.10881768912077
-7.03067445755005	-7.40307474136353	-10.0125102996826	-0.131168052554131	-0.0986945256590843	-0.108907096087933
-7.02776050567627	-7.39693927764893	-10.0112028121948	-0.131130620837212	-0.0987425446510315	-0.109078481793404
-7.03252553939819	-7.40139007568359	-10.0058832168579	-0.131183654069901	-0.0987041294574738	-0.109088502824306
-7.03076601028442	-7.4031834602356	-10.0157995223999	-0.131215274333954	-0.0987892001867294	-0.109162874519825
-7.03076457977295	-7.39934778213501	-10.0218372344971	-0.131188929080963	-0.0988020822405815	-0.109297148883343
-7.03179883956909	-7.40127086639404	-10.0031499862671	-0.13122446835041	-0.0987128987908363	-0.109313853085041
-7.03445672988892	-7.40566205978394	-10.010835647583	-0.131250128149986	-0.0987871885299683	-0.109398610889912
-7.03313493728638	-7.39959239959717	-10.0094413757324	-0.131178319454193	-0.0988309606909752	-0.109496034681797
-7.0370774269104	-7.40091180801392	-10.0060977935791	-0.131195932626724	-0.0988076403737068	-0.109466947615147
-7.04330348968506	-7.40673542022705	-10.0128955841064	-0.13117416203022	-0.0987310484051704	-0.109575040638447
-7.03945589065552	-7.40166997909546	-10.0035800933838	-0.131194621324539	-0.0988018959760666	-0.109713762998581
-7.04157829284668	-7.40515375137329	-9.99376201629639	-0.131203442811966	-0.0987733379006386	-0.109644845128059
-7.04330396652222	-7.4054274559021	-10.0040760040283	-0.131121978163719	-0.0987287908792496	-0.109653301537037
-7.04470586776733	-7.40748643875122	-10.0029668807983	-0.13124606013298	-0.0987315401434898	-0.109751664102077
-7.04238271713257	-7.40350341796875	-9.99279308319092	-0.131116330623627	-0.0987322628498077	-0.109827406704426
-7.04555082321167	-7.41230964660645	-9.99355602264404	-0.13115406036377	-0.0986485853791237	-0.10977990180254
-7.04498815536499	-7.40871429443359	-9.99667072296143	-0.131043687462807	-0.0986947417259216	-0.109907485544682
-7.04874753952026	-7.41007518768311	-9.99003982543945	-0.131153047084808	-0.0986806079745293	-0.109875701367855
-7.05197238922119	-7.41420841217041	-9.98631191253662	-0.131129130721092	-0.0986025929450989	-0.109891936182976
-7.05038356781006	-7.41378021240234	-10.0011024475098	-0.131073385477066	-0.0985869541764259	-0.110024929046631
-7.0524730682373	-7.41200351715088	-9.98434543609619	-0.130965977907181	-0.098561704158783	-0.110069386661053
-7.05439615249634	-7.41396713256836	-9.98287296295166	-0.131036534905434	-0.0985481441020966	-0.110016644001007
-7.05570888519287	-7.41826200485229	-9.99569988250732	-0.131094485521317	-0.0984209850430489	-0.110142044723034
-7.05170822143555	-7.41418361663818	-9.99216747283936	-0.130927532911301	-0.0984799489378929	-0.110171817243099
-7.0563325881958	-7.42025089263916	-9.98237800598145	-0.13093513250351	-0.0983919054269791	-0.110197141766548
-7.05744409561157	-7.42163228988647	-9.98885345458984	-0.130835264921188	-0.0984037816524506	-0.110204018652439
-7.05672693252563	-7.42155838012695	-10.0007123947144	-0.130834951996803	-0.098457083106041	-0.110260814428329
-7.05612421035767	-7.41893529891968	-9.99390316009521	-0.130690798163414	-0.0983976796269417	-0.110326573252678
-7.05828332901001	-7.4262843132019	-9.99470233917236	-0.130779221653938	-0.0983136296272278	-0.110310286283493
-7.055495262146	-7.42390060424805	-10.0060024261475	-0.130544483661652	-0.0984042137861252	-0.110383421182632
-7.05943489074707	-7.42340707778931	-9.9959192276001	-0.130515247583389	-0.0984625741839409	-0.11036866158247
-7.05973100662231	-7.42612218856812	-9.99992370605469	-0.130417853593826	-0.0983077511191368	-0.110317058861256
-7.05718469619751	-7.4255805015564	-10.0163860321045	-0.130394354462624	-0.0983987078070641	-0.110413827002048
-7.05618667602539	-7.42420864105225	-10.0111846923828	-0.130341976881027	-0.0984050109982491	-0.1104636490345
-7.05851554870605	-7.42544078826904	-10.0132551193237	-0.130252406001091	-0.0984257906675339	-0.110387228429317
-7.06109094619751	-7.42827463150024	-10.0190057754517	-0.130243450403214	-0.0983078554272652	-0.110446438193321
-7.05487966537476	-7.42519378662109	-10.0151166915894	-0.130061402916908	-0.0984239354729652	-0.11050283908844
-7.06121587753296	-7.42804050445557	-10.0136375427246	-0.130104824900627	-0.0983761698007584	-0.110494256019592
-7.05798101425171	-7.43043899536133	-10.0248193740845	-0.130036666989326	-0.098397858440876	-0.110488131642342
-7.05997943878174	-7.42868852615356	-10.0291872024536	-0.130011111497879	-0.0984067395329475	-0.110537096858025
-7.05849695205688	-7.43011999130249	-10.0194883346558	-0.129850178956985	-0.0982777327299118	-0.110563166439533
-7.06117916107178	-7.43667411804199	-10.0263538360596	-0.129945933818817	-0.0982606559991837	-0.110598303377628
-7.05887174606323	-7.43132305145264	-10.036150932312	-0.129798620939255	-0.0983498096466064	-0.110688507556915
-7.0600209236145	-7.43216180801392	-10.0225648880005	-0.129778444766998	-0.0983014926314354	-0.110621780157089
-7.06209564208984	-7.43643808364868	-10.023962020874	-0.129753276705742	-0.0981410369277	-0.110629603266716
-7.06050539016724	-7.4313793182373	-10.0343332290649	-0.129738673567772	-0.0982286632061005	-0.110770083963871
-7.06407451629639	-7.43265151977539	-10.0241241455078	-0.129747673869133	-0.0981259718537331	-0.110726587474346
-7.0643835067749	-7.43470907211304	-10.0413255691528	-0.12964902818203	-0.0981094390153885	-0.110761500895023
-7.06405353546143	-7.43447160720825	-10.0340356826782	-0.129679188132286	-0.0980310067534447	-0.110773853957653
-7.0642261505127	-7.43021583557129	-10.0227880477905	-0.129662439227104	-0.0980063676834106	-0.110781371593475
-7.06463193893433	-7.43641471862793	-10.0318698883057	-0.129659160971642	-0.0980214849114418	-0.110774502158165
-7.05963754653931	-7.4348931312561	-10.0334634780884	-0.129549831151962	-0.0980543494224548	-0.110865414142609
-7.0672550201416	-7.43025207519531	-10.0256252288818	-0.129572540521622	-0.0980453789234161	-0.110792726278305
-7.0676064491272	-7.43712663650513	-10.0211381912231	-0.12961420416832	-0.0978774651885033	-0.110779583454132
-7.06121253967285	-7.4325909614563	-10.0274801254272	-0.129533290863037	-0.0980750173330307	-0.110842034220695
-7.06669187545776	-7.42980241775513	-10.0271148681641	-0.129479378461838	-0.0980524271726608	-0.110879436135292
-7.06405591964722	-7.43130683898926	-10.0232629776001	-0.129586279392242	-0.0979868099093437	-0.110783122479916
-7.06523132324219	-7.43616533279419	-10.0314264297485	-0.129594594240189	-0.0979852899909019	-0.110896468162537
-7.06295967102051	-7.43267202377319	-10.0228509902954	-0.129458293318748	-0.097920186817646	-0.110895745456219
-7.07157516479492	-7.43806934356689	-10.0203847885132	-0.129548028111458	-0.0978772863745689	-0.11087317019701
-7.07133007049561	-7.4412784576416	-10.0358476638794	-0.129489451646805	-0.0978754609823227	-0.110922560095787
-7.07120656967163	-7.43718004226685	-10.0289297103882	-0.129454657435417	-0.0979504883289337	-0.110943473875523
-7.07205390930176	-7.44102764129639	-10.0258207321167	-0.129315137863159	-0.0978203341364861	-0.111008808016777
-7.07391500473022	-7.44900560379028	-10.031156539917	-0.129344344139099	-0.0979372635483742	-0.110963873565197
-7.07610845565796	-7.4454927444458	-10.0341091156006	-0.129358172416687	-0.0979694277048111	-0.111080266535282
-7.07627773284912	-7.44720888137817	-10.0214748382568	-0.129355251789093	-0.0978762805461884	-0.110937491059303
-7.07631206512451	-7.45045375823975	-10.0307540893555	-0.129257187247276	-0.0978757664561272	-0.11097989231348
-7.07131576538086	-7.44954490661621	-10.0353975296021	-0.129287749528885	-0.0979617834091187	-0.111040323972702
-7.07753896713257	-7.44681549072266	-10.0201587677002	-0.129349395632744	-0.0978741273283958	-0.110917881131172
-7.07530212402344	-7.45290279388428	-10.0357751846313	-0.129319965839386	-0.0978274121880531	-0.110963404178619
-7.07363367080688	-7.44729518890381	-10.0234174728394	-0.129250258207321	-0.0979354307055473	-0.111013814806938
-7.07636690139771	-7.45049428939819	-10.0244922637939	-0.12925361096859	-0.097939245402813	-0.110924765467644
-7.07555770874023	-7.45714473724365	-10.0276317596436	-0.129402741789818	-0.0979413911700249	-0.110884800553322
-7.07529735565186	-7.45147705078125	-10.0296945571899	-0.12921966612339	-0.0979726910591125	-0.110951848328114
-7.0723705291748	-7.44732093811035	-10.0213289260864	-0.129267603158951	-0.0980337709188461	-0.110867775976658
-7.07078647613525	-7.45662260055542	-10.0288763046265	-0.129297375679016	-0.0980686321854591	-0.110872432589531
-7.06949996948242	-7.45271825790405	-10.0390272140503	-0.129232376813889	-0.0982047840952873	-0.11081574857235
-7.07507085800171	-7.44978332519531	-10.0317077636719	-0.129214778542519	-0.0980827510356903	-0.110804952681065
-7.07115745544434	-7.45590734481812	-10.0342025756836	-0.129167392849922	-0.0980694741010666	-0.110760129988194
-7.06927967071533	-7.45769166946411	-10.0345439910889	-0.129128888249397	-0.0981729403138161	-0.110824204981327
-7.06837224960327	-7.4545464515686	-10.0339021682739	-0.1291144490242	-0.0982136428356171	-0.110754244029522
-7.0671067237854	-7.4615330696106	-10.0331735610962	-0.129186645150185	-0.0981361716985703	-0.110659085214138
-7.07126426696777	-7.45860719680786	-10.0397920608521	-0.129031285643578	-0.0981950759887695	-0.110708750784397
-7.06800937652588	-7.46112966537476	-10.0347805023193	-0.129127562046051	-0.0983589515089989	-0.110677823424339
-7.0691237449646	-7.46305561065674	-10.0271263122559	-0.129049494862556	-0.0982189774513245	-0.110552355647087
-7.06852722167969	-7.46787977218628	-10.0438661575317	-0.129016682505608	-0.0984169170260429	-0.110602915287018
-7.06886720657349	-7.46315813064575	-10.0390758514404	-0.128975942730904	-0.0983866155147552	-0.110621452331543
-7.07017374038696	-7.46313571929932	-10.0348634719849	-0.128916129469872	-0.0984183475375175	-0.110471934080124
-7.0681471824646	-7.46856498718262	-10.0463676452637	-0.128891736268997	-0.0983992218971252	-0.110472954809666
-7.0631628036499	-7.46417665481567	-10.0472764968872	-0.128792315721512	-0.0986022651195526	-0.110471114516258
-7.07045602798462	-7.46605110168457	-10.0367765426636	-0.128914579749107	-0.0985516905784607	-0.110315583646297
-7.06570959091187	-7.46771669387817	-10.0491352081299	-0.128812983632088	-0.0985556095838547	-0.110346175730228
-7.06466245651245	-7.4645848274231	-10.0487680435181	-0.128828659653664	-0.0987085476517677	-0.110327854752541
-7.06277179718018	-7.46531295776367	-10.0417375564575	-0.128690674901009	-0.0986021980643272	-0.110262513160706
-7.06192255020142	-7.47232723236084	-10.045202255249	-0.12884733080864	-0.0986170321702957	-0.110147438943386
-7.06192922592163	-7.46726322174072	-10.0491180419922	-0.128703877329826	-0.09864541888237	-0.110196799039841
-7.05830240249634	-7.46223068237305	-10.0405101776123	-0.128787130117416	-0.0986762419342995	-0.110098846256733
-7.057532787323	-7.4699273109436	-10.0425243377686	-0.128714203834534	-0.0985641703009605	-0.110065266489983
-7.05437135696411	-7.47157192230225	-10.0463542938232	-0.128686457872391	-0.0987070873379707	-0.109996490180492
-7.05846691131592	-7.46538543701172	-10.0330743789673	-0.128706514835358	-0.0986061915755272	-0.109971560537815
-7.05659437179565	-7.46735191345215	-10.0404996871948	-0.128598168492317	-0.0986158326268196	-0.109851904213428
-7.05079698562622	-7.47042798995972	-10.0456962585449	-0.128553539514542	-0.0986136794090271	-0.109850212931633
-7.04969692230225	-7.46875619888306	-10.0429458618164	-0.128525331616402	-0.0987486317753792	-0.109800860285759
-7.05131912231445	-7.47120332717896	-10.0324268341064	-0.128544762730598	-0.0985809937119484	-0.109691552817822
-7.04757213592529	-7.46982955932617	-10.0436401367188	-0.128465384244919	-0.0985684394836426	-0.109648041427135
-7.0444860458374	-7.47112131118774	-10.0465307235718	-0.128428131341934	-0.0985999628901482	-0.109688855707645
-7.04362297058105	-7.47086572647095	-10.040150642395	-0.128277510404587	-0.0985711812973022	-0.109607838094234
-7.04567813873291	-7.47669553756714	-10.0395526885986	-0.128430545330048	-0.0984744131565094	-0.109525367617607
-7.04152297973633	-7.47421789169312	-10.0535078048706	-0.128232002258301	-0.0985458791255951	-0.109507508575916
-7.04264068603516	-7.4708456993103	-10.0450067520142	-0.128185898065567	-0.0985178500413895	-0.10948970168829
-7.03962230682373	-7.47592067718506	-10.0405435562134	-0.128237366676331	-0.0983473584055901	-0.109440237283707
-7.04154920578003	-7.47784900665283	-10.0501155853271	-0.12816059589386	-0.0984101817011833	-0.109383031725883
-7.03888511657715	-7.47131729125977	-10.0459280014038	-0.128016397356987	-0.0984396860003471	-0.109402373433113
-7.03663635253906	-7.47566795349121	-10.0405321121216	-0.128032356500626	-0.0982885286211967	-0.10926304012537
-7.0379319190979	-7.48024225234985	-10.0442848205566	-0.128015443682671	-0.0981045439839363	-0.109279081225395
-7.03530502319336	-7.47805833816528	-10.0453939437866	-0.127885356545448	-0.0981982871890068	-0.109318718314171
-7.03514003753662	-7.48000288009644	-10.0342836380005	-0.127899512648582	-0.0980776101350784	-0.109212666749954
-7.03398466110229	-7.48125076293945	-10.0498790740967	-0.127796992659569	-0.0979877263307571	-0.10914121568203
-7.03286457061768	-7.48385667800903	-10.0470504760742	-0.127876684069633	-0.0979184359312058	-0.109193161129951
-7.03245639801025	-7.48122835159302	-10.0307731628418	-0.127802073955536	-0.0978103131055832	-0.109103158116341
-7.02896356582642	-7.48575639724731	-10.0396165847778	-0.12777929008007	-0.0977457836270332	-0.109007976949215
-7.03139925003052	-7.48029804229736	-10.041036605835	-0.127731040120125	-0.0976497828960419	-0.109047882258892
-7.03105354309082	-7.47905588150024	-10.0230751037598	-0.127751678228378	-0.0975778251886368	-0.108888983726501
-7.02875232696533	-7.48446273803711	-10.030219078064	-0.127765402197838	-0.0973574221134186	-0.108876839280128
-7.02191495895386	-7.47804927825928	-10.0286626815796	-0.127613916993141	-0.0974681600928307	-0.108885645866394
-7.0282621383667	-7.47995948791504	-10.0189218521118	-0.127686068415642	-0.0973261967301369	-0.108791597187519
-7.02547121047974	-7.48106098175049	-10.0246162414551	-0.127700001001358	-0.0971946120262146	-0.108738407492638
-7.02112150192261	-7.47686004638672	-10.0341100692749	-0.127605766057968	-0.0972396805882454	-0.108795382082462
-7.02165269851685	-7.4758243560791	-10.0201864242554	-0.127499833703041	-0.0971254855394363	-0.108717538416386
-7.0192437171936	-7.48314809799194	-10.0229997634888	-0.127678260207176	-0.0970132797956467	-0.108617015182972
-7.01975107192993	-7.47750997543335	-10.0311784744263	-0.127547025680542	-0.0969843193888664	-0.108666434884071
-7.01548385620117	-7.47132158279419	-10.0194635391235	-0.127511695027351	-0.0969747081398964	-0.108551569283009
-7.01308488845825	-7.47776317596436	-10.0241098403931	-0.127441689372063	-0.096887618303299	-0.108532927930355
-7.00947380065918	-7.47472429275513	-10.0322542190552	-0.127404376864433	-0.0969157069921494	-0.108431488275528
-7.01171445846558	-7.4702033996582	-10.0159549713135	-0.127410009503365	-0.0968012884259224	-0.108382120728493
-7.0056471824646	-7.47338199615479	-10.0240106582642	-0.127325519919395	-0.096787117421627	-0.108243949711323
-7.00437355041504	-7.47459554672241	-10.0345439910889	-0.127290561795235	-0.0967189371585846	-0.108272679150105
-7.00148105621338	-7.47095108032227	-10.028356552124	-0.127277404069901	-0.0967518240213394	-0.108190141618252
-7.00546312332153	-7.47341632843018	-10.0188970565796	-0.127253070473671	-0.0965854674577713	-0.108068086206913
-6.99965572357178	-7.47413301467896	-10.0270872116089	-0.127234950661659	-0.0965907797217369	-0.108049064874649
-6.99911689758301	-7.47425556182861	-10.0215263366699	-0.127212166786194	-0.0965076088905334	-0.108042746782303
-6.99823379516602	-7.47418212890625	-10.0112237930298	-0.126983180642128	-0.0965481549501419	-0.108012698590755
-7.00175809860229	-7.47934246063232	-10.0110292434692	-0.1271041482687	-0.0964518636465073	-0.107896074652672
-6.99874591827393	-7.47591495513916	-10.0198020935059	-0.127020224928856	-0.0964052751660347	-0.107935167849064
-6.99677324295044	-7.47488021850586	-10.0065727233887	-0.127015516161919	-0.0964238792657852	-0.107921466231346
-6.99789190292358	-7.4809684753418	-10.0046949386597	-0.126923501491547	-0.0963163748383522	-0.107839621603489
-6.99709177017212	-7.48306798934937	-10.010666847229	-0.126940444111824	-0.096431776881218	-0.107840001583099
-7.00082206726074	-7.4788556098938	-10.0026903152466	-0.126831486821175	-0.0963374674320221	-0.107883937656879
-6.99983596801758	-7.48335361480713	-10.0022602081299	-0.126837730407715	-0.0963031649589539	-0.107773058116436
-7.00197219848633	-7.48425626754761	-10.003568649292	-0.126704514026642	-0.0963991433382034	-0.107894100248814
-7.0012321472168	-7.48142433166504	-10.0077304840088	-0.126588389277458	-0.0963964909315109	-0.107844009995461
-7.00469732284546	-7.49057960510254	-10.0065679550171	-0.126609459519386	-0.0963324084877968	-0.107789948582649
-7.0068507194519	-7.48574638366699	-10.0127830505371	-0.126554444432259	-0.0964180305600166	-0.107875131070614
-7.00370121002197	-7.4861741065979	-10.0023899078369	-0.126391872763634	-0.0965888500213623	-0.107781082391739
-7.00769519805908	-7.49150609970093	-10.0112991333008	-0.126251548528671	-0.0965222269296646	-0.107753358781338
-7.00669431686401	-7.49123668670654	-10.0251407623291	-0.126221984624863	-0.096687488257885	-0.1078125461936
-7.0102367401123	-7.49397134780884	-10.0126371383667	-0.126137942075729	-0.096641443669796	-0.107763893902302
-7.00915813446045	-7.49687242507935	-10.0145959854126	-0.126061841845512	-0.0967539399862289	-0.107751257717609
-7.01132488250732	-7.50091648101807	-10.0230941772461	-0.125884756445885	-0.0967944115400314	-0.107827991247177
-7.01582670211792	-7.50065279006958	-10.0184926986694	-0.125825643539429	-0.0968210771679878	-0.107742734253407
-7.02114677429199	-7.50923585891724	-10.0169610977173	-0.125822007656097	-0.0967182293534279	-0.107736639678478
-7.01914072036743	-7.50764179229736	-10.0244064331055	-0.125603809952736	-0.0967941656708717	-0.107837848365307
-7.02437114715576	-7.51338148117065	-10.0118179321289	-0.125552833080292	-0.0968630835413933	-0.107789017260075
-7.03029870986938	-7.51846742630005	-10.0205192565918	-0.125569313764572	-0.0967076867818832	-0.107732266187668
-7.03093910217285	-7.51709985733032	-10.0206966400146	-0.125366613268852	-0.0968091636896133	-0.107878983020782
-7.03408288955688	-7.52109384536743	-10.0125617980957	-0.125341489911079	-0.0967161431908607	-0.10779220610857
-7.03865766525269	-7.52997541427612	-10.0139217376709	-0.125284090638161	-0.096741147339344	-0.107814103364944
-7.04222822189331	-7.52915954589844	-10.0133037567139	-0.125284746289253	-0.0967006608843803	-0.107867382466793
-7.04420948028564	-7.53172445297241	-10.0068483352661	-0.125070482492447	-0.0966008380055428	-0.107934571802616
-7.04892778396606	-7.53949689865112	-10.0116510391235	-0.125138148665428	-0.0965454801917076	-0.107885360717773
-7.05299663543701	-7.53568744659424	-10.0116672515869	-0.125103950500488	-0.0965809375047684	-0.108031697571278
-7.05583143234253	-7.53582096099854	-10.0010385513306	-0.125112652778625	-0.0965306758880615	-0.10796220600605
-7.0578875541687	-7.54533672332764	-10.0057210922241	-0.125028133392334	-0.0963789448142052	-0.108063369989395
-7.05657482147217	-7.54053688049316	-10.0115966796875	-0.12493184953928	-0.0965133085846901	-0.108144752681255
-7.06416702270508	-7.54310750961304	-10.0020170211792	-0.125111177563667	-0.0963589325547218	-0.108108252286911
-7.06026601791382	-7.54759788513184	-10.0056304931641	-0.12504905462265	-0.0963181182742119	-0.108072891831398
-7.06124114990234	-7.54484891891479	-10.0124654769897	-0.125064805150032	-0.0963314473628998	-0.108214616775513
-7.06381893157959	-7.53954696655273	-9.9985408782959	-0.124944008886814	-0.0962892845273018	-0.108248822391033
-7.06659126281738	-7.54858779907227	-10.0046911239624	-0.125181511044502	-0.0961797758936882	-0.108200557529926
-7.06493043899536	-7.54266595840454	-10.01109790802	-0.124994970858097	-0.0961865112185478	-0.108301915228367
-7.06575870513916	-7.53903007507324	-10.0040655136108	-0.125029906630516	-0.0961705446243286	-0.108308762311935
-7.06711006164551	-7.54339170455933	-9.99302673339844	-0.12505792081356	-0.0959805101156235	-0.108330003917217
-7.06665372848511	-7.54580450057983	-9.99978256225586	-0.125168770551682	-0.0960049852728844	-0.108359649777412
-7.06721544265747	-7.54053926467896	-10.0021953582764	-0.125021189451218	-0.0959972962737083	-0.108409710228443
-7.06679630279541	-7.54082632064819	-9.99030494689941	-0.125130295753479	-0.0959327220916748	-0.108395025134087
-7.06908416748047	-7.53987455368042	-9.99285888671875	-0.125076845288277	-0.0957119986414909	-0.108391955494881
-7.06916809082031	-7.54058980941772	-9.99340152740479	-0.125108525156975	-0.0957631468772888	-0.108508288860321
-7.07360076904297	-7.54208517074585	-9.98691463470459	-0.125127717852592	-0.0956965312361717	-0.10854671895504
-7.07132625579834	-7.54104423522949	-9.98064231872559	-0.12516288459301	-0.0956364348530769	-0.108485959470272
-7.0745587348938	-7.53919267654419	-9.99494743347168	-0.125103577971458	-0.0955686867237091	-0.10861062258482
-7.07686996459961	-7.53948640823364	-9.98620319366455	-0.125168696045876	-0.0955991819500923	-0.108703203499317
-7.08245658874512	-7.54325819015503	-9.97333908081055	-0.125273138284683	-0.0954992696642876	-0.108712434768677
-7.08060216903687	-7.54283905029297	-9.98601531982422	-0.125138193368912	-0.0954693332314491	-0.108810551464558
-7.08435821533203	-7.5410304069519	-9.98551940917969	-0.125160798430443	-0.0955069363117218	-0.108952954411507
-7.09322357177734	-7.54277610778809	-9.9759578704834	-0.125115498900414	-0.0953759551048279	-0.108946099877357
-7.09220600128174	-7.54658699035645	-9.97877597808838	-0.125203862786293	-0.0954721197485924	-0.109064221382141
-7.09709215164185	-7.54465246200562	-9.98331069946289	-0.125095039606094	-0.0954007655382156	-0.109230548143387
-7.10074663162231	-7.5454568862915	-9.97628021240234	-0.125140368938446	-0.0955058038234711	-0.109321467578411
-7.10927629470825	-7.55061674118042	-9.98206329345703	-0.125217780470848	-0.0953745096921921	-0.109394967556
-7.10908174514771	-7.55030918121338	-9.97909736633301	-0.125155583024025	-0.0954527258872986	-0.109529346227646
-7.11602163314819	-7.54859256744385	-9.97591018676758	-0.125080063939095	-0.0954789742827415	-0.109713897109032
-7.12029361724854	-7.55612087249756	-9.97814178466797	-0.12500661611557	-0.0954449027776718	-0.109724633395672
-7.12693500518799	-7.56012964248657	-9.98343944549561	-0.125096589326859	-0.0954297930002213	-0.109877541661263
-7.13174343109131	-7.55602169036865	-9.98317718505859	-0.124996073544025	-0.0955699309706688	-0.110086381435394
-7.13998317718506	-7.56158971786499	-9.97502136230469	-0.125094249844551	-0.0954471528530121	-0.110149398446083
-7.14065790176392	-7.56421375274658	-9.98682308197021	-0.12499563395977	-0.0955370739102364	-0.110310591757298
-7.14745855331421	-7.5653920173645	-9.9808406829834	-0.124907925724983	-0.0956571027636528	-0.110502824187279
-7.15474653244019	-7.56708288192749	-9.9794750213623	-0.124905548989773	-0.0955798625946045	-0.110550560057163
-7.15993452072144	-7.57056045532227	-9.98238277435303	-0.124919705092907	-0.0956699475646019	-0.110754437744617
-7.16121482849121	-7.5704026222229	-9.99040508270264	-0.124787516891956	-0.0957468450069427	-0.110919609665871
-7.17069530487061	-7.57529067993164	-9.97954940795898	-0.124828197062016	-0.0958151742815971	-0.110985077917576
-7.17897653579712	-7.58239698410034	-9.99292850494385	-0.124858237802982	-0.0957484468817711	-0.111126787960529
-7.18089246749878	-7.57747745513916	-9.99385643005371	-0.124751947820187	-0.0958834365010262	-0.11138541251421
-7.19123983383179	-7.57998466491699	-9.98168754577637	-0.124688550829887	-0.0959016755223274	-0.111508913338184
-7.19632720947266	-7.58694839477539	-9.98565483093262	-0.124699592590332	-0.0959851741790771	-0.111580938100815
-7.2014422416687	-7.59193706512451	-9.99411582946777	-0.124722547829151	-0.0960166454315186	-0.111812591552734
-7.20845031738281	-7.58891248703003	-9.98918151855469	-0.124646335840225	-0.0959653556346893	-0.111962392926216
-7.21438312530518	-7.59739589691162	-9.98691844940186	-0.124735891819	-0.0960555598139763	-0.112096957862377
-7.21851491928101	-7.59865760803223	-9.9990348815918	-0.124628581106663	-0.0961759984493256	-0.112346887588501
-7.22512340545654	-7.59788703918457	-9.99401664733887	-0.124630354344845	-0.0963232293725014	-0.112482488155365
-7.23385953903198	-7.60384225845337	-9.99439334869385	-0.124581210315228	-0.0962073877453804	-0.112605303525925
-7.23692893981934	-7.60833549499512	-10.0021810531616	-0.124598316848278	-0.0963173732161522	-0.112766467034817
-7.24088048934937	-7.6029839515686	-9.99892425537109	-0.124620087444782	-0.0964359045028687	-0.113034680485725
-7.2438817024231	-7.60823488235474	-10.0009956359863	-0.124613344669342	-0.0965259224176407	-0.113070137798786
-7.25016212463379	-7.61203384399414	-10.0157833099365	-0.124552361667156	-0.0965138524770737	-0.113172926008701
-7.25038051605225	-7.60892486572266	-10.0154390335083	-0.124541409313679	-0.0966616496443748	-0.113339297473431
-7.25728988647461	-7.60822057723999	-10.0082807540894	-0.124623350799084	-0.0966470539569855	-0.113387525081635
-7.25296211242676	-7.60951709747314	-10.0152778625488	-0.124600976705551	-0.0968018844723701	-0.113438971340656
-7.2548508644104	-7.61218643188477	-10.0270614624023	-0.124532550573349	-0.0969052538275719	-0.113619722425938
-7.25950479507446	-7.60938167572021	-10.0265865325928	-0.124557383358479	-0.0969470888376236	-0.113604828715324
-7.26424026489258	-7.61375427246094	-10.0210132598877	-0.124643743038177	-0.0968748182058334	-0.113608963787556
-7.26042556762695	-7.61240148544312	-10.0375242233276	-0.124530926346779	-0.0969432443380356	-0.113660603761673
-7.26207304000854	-7.60981130599976	-10.0363903045654	-0.124561741948128	-0.0970442965626717	-0.11376828700304
-7.26281023025513	-7.61048889160156	-10.0289583206177	-0.124498426914215	-0.0970285087823868	-0.113789334893227
-7.26327228546143	-7.61521100997925	-10.0316400527954	-0.124691694974899	-0.0969872996211052	-0.113749854266644
-7.26468801498413	-7.60627365112305	-10.0378446578979	-0.12449973076582	-0.0969589799642563	-0.113853693008423
-7.2614598274231	-7.60629367828369	-10.0274152755737	-0.124573640525341	-0.0969948321580887	-0.113735496997833
-7.26142501831055	-7.61174488067627	-10.0340089797974	-0.124614074826241	-0.0968617275357246	-0.113828845322132
-7.26206731796265	-7.60849332809448	-10.035530090332	-0.124619208276272	-0.0969892516732216	-0.113793969154358
-7.26054620742798	-7.60659790039063	-10.0256795883179	-0.124686703085899	-0.0969009101390839	-0.113802559673786
-7.2589282989502	-7.60478448867798	-10.0266990661621	-0.124692901968956	-0.0968234091997147	-0.113734133541584
-7.25959396362305	-7.60601806640625	-10.0364532470703	-0.124611772596836	-0.0967549309134483	-0.113814547657967
-7.25364351272583	-7.60408639907837	-10.0348539352417	-0.124698184430599	-0.0968413576483727	-0.113857731223106
-7.25783824920654	-7.60263252258301	-10.0238046646118	-0.124704003334045	-0.0967485085129738	-0.113790549337864
-7.25602388381958	-7.60395908355713	-10.0329856872559	-0.124638706445694	-0.0967037528753281	-0.113736726343632
-7.25325632095337	-7.60223197937012	-10.0407905578613	-0.124747648835182	-0.0966242700815201	-0.113849461078644
-7.25033330917358	-7.59698581695557	-10.026967048645	-0.124604806303978	-0.0966454520821571	-0.113880001008511
-7.25207233428955	-7.60305643081665	-10.0225400924683	-0.124731585383415	-0.0965877845883369	-0.113790586590767
-7.24867534637451	-7.60139417648315	-10.0352945327759	-0.124681636691093	-0.0965386107563972	-0.113807842135429
-7.24735832214355	-7.60041236877441	-10.028076171875	-0.124680571258068	-0.0964928418397903	-0.113830074667931
-7.24580335617065	-7.59862565994263	-10.0224409103394	-0.12460857629776	-0.0963947325944901	-0.113865166902542
-7.24787473678589	-7.60343742370605	-10.0248022079468	-0.124726183712482	-0.0962968766689301	-0.11388573795557
-7.24502038955688	-7.59880018234253	-10.0275554656982	-0.124681115150452	-0.0962778180837631	-0.11390919983387
-7.24384832382202	-7.59697484970093	-10.0158166885376	-0.124723821878433	-0.0962822362780571	-0.113922774791718
-7.2455415725708	-7.60029745101929	-10.0128059387207	-0.124733567237854	-0.0960191413760185	-0.113849803805351
-7.24451541900635	-7.60118055343628	-10.0190582275391	-0.124739296734333	-0.0959872081875801	-0.113897070288658
-7.24437618255615	-7.59741067886353	-10.0100193023682	-0.124774731695652	-0.0959610715508461	-0.113999873399734
-7.24198484420776	-7.60021591186523	-10.0056247711182	-0.124754823744297	-0.095866471529007	-0.113920837640762
-7.24429416656494	-7.59970235824585	-10.0071077346802	-0.12475473433733	-0.0957821235060692	-0.113939985632896
-7.24264335632324	-7.59830522537231	-10.0089797973633	-0.124684616923332	-0.0957193002104759	-0.113990910351276
-7.24603509902954	-7.59631824493408	-9.99713516235352	-0.124758742749691	-0.0956080108880997	-0.11400481313467
-7.24052381515503	-7.59690523147583	-9.99523258209229	-0.124746136367321	-0.0955872014164925	-0.113966278731823
-7.24066925048828	-7.59719848632813	-9.99858951568604	-0.124727748334408	-0.0955000892281532	-0.114088959991932
-7.24135494232178	-7.59410619735718	-9.99787425994873	-0.12466162443161	-0.0955433398485184	-0.114114090800285
-7.24658155441284	-7.59650373458862	-9.98386764526367	-0.124776996672153	-0.0953883603215218	-0.114056505262852
-7.2443699836731	-7.5951042175293	-9.99708080291748	-0.124752208590508	-0.0953986868262291	-0.114122942090034
-7.24306488037109	-7.59499979019165	-9.99913215637207	-0.12474612891674	-0.0954596251249313	-0.114193968474865
-7.24468851089478	-7.59375381469727	-9.98690891265869	-0.124724149703979	-0.0953621938824654	-0.114171341061592
-7.2432427406311	-7.60066270828247	-9.98331928253174	-0.124815449118614	-0.0952526554465294	-0.114199072122574
-7.24548244476318	-7.5920295715332	-9.9962797164917	-0.124728053808212	-0.0952619686722755	-0.114310465753078
-7.24381065368652	-7.59076881408691	-9.98129844665527	-0.124718844890594	-0.0952697545289993	-0.11426305770874
-7.24338436126709	-7.59839963912964	-9.98529529571533	-0.124715648591518	-0.0952127128839493	-0.114316835999489
-7.24338626861572	-7.59624242782593	-9.99442291259766	-0.124693885445595	-0.0953440517187119	-0.114365294575691
-7.24446296691895	-7.59283256530762	-9.97926998138428	-0.124691642820835	-0.0951837450265884	-0.114381819963455
-7.23790264129639	-7.59552240371704	-9.99088954925537	-0.124635927379131	-0.0951700061559677	-0.114363104104996
-7.23783540725708	-7.5957407951355	-9.98866748809814	-0.124569989740849	-0.0952322706580162	-0.114415481686592
-7.23590564727783	-7.59330463409424	-9.98241710662842	-0.124654747545719	-0.0952683463692665	-0.114375814795494
-7.2349796295166	-7.59578514099121	-9.98319053649902	-0.124675326049328	-0.0951860398054123	-0.114362455904484
-7.23108243942261	-7.59370470046997	-9.9875431060791	-0.124553747475147	-0.095141239464283	-0.114441722631454
-7.23149299621582	-7.59412813186646	-9.98140239715576	-0.124466508626938	-0.095268189907074	-0.114425279200077
-7.23014974594116	-7.59550857543945	-9.9865140914917	-0.12455441057682	-0.0951012596487999	-0.114324569702148
-7.22601366043091	-7.59760236740112	-9.988525390625	-0.124592170119286	-0.0951565578579903	-0.114394567906857
-7.22617483139038	-7.5902943611145	-9.98517227172852	-0.124482527375221	-0.0951502695679665	-0.114446215331554
-7.22544240951538	-7.59385538101196	-9.98419380187988	-0.124462127685547	-0.0951627939939499	-0.114374935626984
-7.22512531280518	-7.59868097305298	-9.99609661102295	-0.124506667256355	-0.095188170671463	-0.114403955638409
-7.22263336181641	-7.59178876876831	-9.99217700958252	-0.124329626560211	-0.0952663943171501	-0.114433042705059
-7.22297763824463	-7.59253168106079	-9.98931694030762	-0.124516978859901	-0.0951436087489128	-0.11436028778553
-7.21798229217529	-7.59262704849243	-10.0028200149536	-0.124388046562672	-0.0952261313796043	-0.114395678043365
-7.21877002716064	-7.58886814117432	-9.99697303771973	-0.124400161206722	-0.0953666493296623	-0.114453531801701
-7.21700429916382	-7.59000825881958	-9.99273490905762	-0.124419331550598	-0.095284067094326	-0.114337585866451
-7.21435594558716	-7.59203720092773	-10.0036182403564	-0.124468296766281	-0.0952561497688293	-0.114351443946362
-7.2145414352417	-7.58692216873169	-10.002103805542	-0.124412558972836	-0.0953316986560822	-0.114389792084694
-7.21069192886353	-7.5847282409668	-9.98995018005371	-0.124438539147377	-0.0953946262598038	-0.114359147846699
-7.20932483673096	-7.58634185791016	-10.0007858276367	-0.124411255121231	-0.0953287184238434	-0.114296421408653
-7.20661497116089	-7.58521699905396	-10.009617805481	-0.124509729444981	-0.0953978970646858	-0.114355884492397
-7.20821475982666	-7.57836151123047	-9.99483776092529	-0.124584823846817	-0.0953497439622879	-0.114322073757648
-7.20366716384888	-7.58012676239014	-9.99524402618408	-0.124559246003628	-0.0953894034028053	-0.114256761968136
-7.20064878463745	-7.57959318161011	-10.0043487548828	-0.124603748321533	-0.095401294529438	-0.114338837563992
-7.19826936721802	-7.57334756851196	-9.99523544311523	-0.124624893069267	-0.0954900979995728	-0.114295996725559
-7.19745588302612	-7.57585859298706	-9.99331474304199	-0.124733939766884	-0.0953886359930038	-0.114244535565376
-7.19248533248901	-7.5747275352478	-10.0095176696777	-0.124729864299297	-0.0954172611236572	-0.11429101228714
-7.19084644317627	-7.57249307632446	-9.99713516235352	-0.124769993126392	-0.0954762399196625	-0.11428239941597
-7.18838548660278	-7.56846857070923	-9.99390316009521	-0.124776311218739	-0.095441460609436	-0.114189684391022
-7.18488121032715	-7.56962728500366	-10.0012807846069	-0.124934375286102	-0.0953408256173134	-0.11420264095068
-7.18287897109985	-7.55958271026611	-9.9971981048584	-0.124794989824295	-0.0954189524054527	-0.114258833229542
-7.17802238464355	-7.56008958816528	-9.98593139648438	-0.1248509734869	-0.0954524055123329	-0.11413449048996
-7.17819356918335	-7.5639009475708	-9.99285221099854	-0.124985404312611	-0.0953600034117699	-0.114183865487576
-7.17216396331787	-7.55544519424438	-9.99484252929688	-0.124977789819241	-0.0954812467098236	-0.114196918904781
-7.17293357849121	-7.55532741546631	-9.98476123809814	-0.12509323656559	-0.0953509509563446	-0.114110738039017
-7.16626024246216	-7.55569887161255	-10.0011415481567	-0.125006422400475	-0.0953450575470924	-0.114079542458057
-7.16471147537231	-7.55368137359619	-9.99481678009033	-0.125065758824348	-0.0954734086990356	-0.114131018519402
-7.164222240448	-7.54794692993164	-9.98727798461914	-0.125065475702286	-0.0953559279441834	-0.114021316170692
-7.16156101226807	-7.54971647262573	-9.99038028717041	-0.125208139419556	-0.0952790305018425	-0.114040747284889
-7.1582727432251	-7.54942941665649	-9.99373912811279	-0.125073850154877	-0.0952697172760963	-0.114028677344322
-7.15555047988892	-7.54528617858887	-9.98462867736816	-0.125118285417557	-0.0954544842243195	-0.114015527069569
-7.15640830993652	-7.54592800140381	-9.9818811416626	-0.125073075294495	-0.0952816680073738	-0.113884672522545
-7.14998340606689	-7.55007743835449	-9.98717784881592	-0.125189453363419	-0.0953748822212219	-0.113896533846855
-7.14940214157104	-7.54570627212524	-9.99073791503906	-0.125092536211014	-0.0953659638762474	-0.113872863352299
-7.14675855636597	-7.54287719726563	-9.99136543273926	-0.125104665756226	-0.0954365581274033	-0.113789908587933
-7.1447958946228	-7.54660129547119	-9.98673248291016	-0.125013843178749	-0.0953764691948891	-0.113826461136341
-7.14148998260498	-7.54815244674683	-9.99541854858398	-0.125040590763092	-0.0954905226826668	-0.11374544352293
-7.13918399810791	-7.54204273223877	-9.99605083465576	-0.124943248927593	-0.0955974981188774	-0.113714605569839
-7.13737487792969	-7.54415082931519	-9.99979782104492	-0.124927386641502	-0.0956120267510414	-0.113628134131432
-7.13823509216309	-7.54660558700562	-9.99997329711914	-0.124891504645348	-0.0956149846315384	-0.113616891205311
-7.13403224945068	-7.54255723953247	-10.0065593719482	-0.124847859144211	-0.0958530604839325	-0.113581873476505
-7.13376665115356	-7.54273128509521	-10.0056400299072	-0.124814555048943	-0.0958941653370857	-0.113501980900764
-7.13226366043091	-7.5416145324707	-10.014928817749	-0.124713428318501	-0.0959894582629204	-0.113456763327122
-7.13081026077271	-7.54277992248535	-10.024359703064	-0.124710477888584	-0.0960793420672417	-0.113457188010216
-7.12873649597168	-7.54066038131714	-10.0123329162598	-0.124574109911919	-0.0961833894252777	-0.113428547978401
-7.12636423110962	-7.54663181304932	-10.0240831375122	-0.124670423567295	-0.0962749421596527	-0.11335539072752
-7.12312269210815	-7.53835248947144	-10.0364446640015	-0.124500133097172	-0.0964622721076012	-0.113362811505795
-7.12700414657593	-7.54132127761841	-10.0315141677856	-0.124454736709595	-0.0965940430760384	-0.113218732178211
-7.12861394882202	-7.54397916793823	-10.0332260131836	-0.124318681657314	-0.0966069921851158	-0.113178931176662
-7.12243032455444	-7.54519033432007	-10.0440683364868	-0.124265484511852	-0.0968035161495209	-0.113178014755249
-7.125159740448	-7.54093647003174	-10.0496301651001	-0.124105654656887	-0.0969552099704742	-0.113186351954937
-7.12447881698608	-7.54703283309937	-10.0466499328613	-0.124015234410763	-0.0970880761742592	-0.113024793565273
-7.1250262260437	-7.54980897903442	-10.0572786331177	-0.123992376029491	-0.09718207269907	-0.112985536456108
-7.1233286857605	-7.54584264755249	-10.0624618530273	-0.123833015561104	-0.0973399356007576	-0.112988710403442
-7.12543964385986	-7.55187702178955	-10.0611228942871	-0.123656451702118	-0.0974361672997475	-0.112917378544807
-7.12705564498901	-7.55326128005981	-10.0692358016968	-0.123558200895786	-0.0975465551018715	-0.112857073545456
-7.12736845016479	-7.55947113037109	-10.0771245956421	-0.123438306152821	-0.0976589173078537	-0.112828090786934
-7.13015842437744	-7.55476713180542	-10.0838069915771	-0.123245410621166	-0.0978251397609711	-0.112846434116364
-7.13296508789063	-7.5621771812439	-10.0786285400391	-0.123226448893547	-0.0977898612618446	-0.112768299877644
-7.13102579116821	-7.56584548950195	-10.0940589904785	-0.122992418706417	-0.0980247110128403	-0.112796038389206
-7.1346287727356	-7.56611013412476	-10.0941667556763	-0.122868441045284	-0.0982684567570686	-0.112804003059864
-7.13950109481812	-7.57113456726074	-10.0963411331177	-0.122826188802719	-0.0982654988765717	-0.112757876515388
-7.14161396026611	-7.57676792144775	-10.1035289764404	-0.122797526419163	-0.0983187630772591	-0.112764060497284
-7.1406946182251	-7.57523107528687	-10.1157855987549	-0.12249618768692	-0.0984865948557854	-0.112891122698784
-7.14837121963501	-7.58072376251221	-10.1125965118408	-0.122432507574558	-0.0986647382378578	-0.11282903701067
-7.15041923522949	-7.58364772796631	-10.1146259307861	-0.122395537793636	-0.0986341834068298	-0.112782716751099
-7.14842557907104	-7.58624029159546	-10.1255493164063	-0.12230658531189	-0.0987575426697731	-0.112899169325829
-7.15338802337646	-7.5840163230896	-10.1231927871704	-0.122164152562618	-0.0988281592726707	-0.112983532249928
-7.15730714797974	-7.58742237091064	-10.1238403320313	-0.122213646769524	-0.0988890454173088	-0.112933903932571
-7.15898132324219	-7.5963716506958	-10.132776260376	-0.122118048369884	-0.0989402160048485	-0.11296471953392
-7.15931129455566	-7.58857774734497	-10.1299877166748	-0.122035153210163	-0.0990146994590759	-0.11295672506094
-7.160080909729	-7.59441137313843	-10.1176013946533	-0.122098006308079	-0.0989259630441666	-0.112950459122658
-7.16004085540771	-7.59480905532837	-10.1322479248047	-0.122005239129066	-0.0989578887820244	-0.112965054810047
-7.1594820022583	-7.59196519851685	-10.1249494552612	-0.121952392160892	-0.099147692322731	-0.11300615221262
-7.16248559951782	-7.59217882156372	-10.1250743865967	-0.122026666998863	-0.0988690927624702	-0.112892054021358
-7.16210460662842	-7.59347867965698	-10.1330766677856	-0.122027017176151	-0.0990147665143013	-0.112954154610634
-7.16226816177368	-7.58925342559814	-10.122091293335	-0.122053153812885	-0.0990388169884682	-0.1130236312747
-7.15956544876099	-7.58716583251953	-10.1207408905029	-0.122024178504944	-0.0990006029605865	-0.11289644241333
-7.15758323669434	-7.59116888046265	-10.1308174133301	-0.122044309973717	-0.0989794135093689	-0.112964525818825
-7.15376234054565	-7.58615159988403	-10.125244140625	-0.122009791433811	-0.0989868268370628	-0.112988889217377
-7.15820217132568	-7.58428335189819	-10.1151304244995	-0.122178614139557	-0.0988084524869919	-0.112936787307262
-7.1502423286438	-7.58529615402222	-10.121919631958	-0.122073985636234	-0.0988995209336281	-0.11290218681097
-7.14735412597656	-7.58175373077393	-10.1197900772095	-0.12219363451004	-0.0988590493798256	-0.11291640996933
-7.14870500564575	-7.57901859283447	-10.1087694168091	-0.122190974652767	-0.0987143740057945	-0.112825602293015
-7.14268207550049	-7.58105802536011	-10.1124458312988	-0.122382298111916	-0.098607636988163	-0.112794928252697
-7.13479948043823	-7.5720648765564	-10.1143808364868	-0.122251711785793	-0.0986110121011734	-0.112840235233307
-7.13276624679565	-7.57117462158203	-10.1051511764526	-0.122424483299255	-0.0985644683241844	-0.112736389040947
-7.13074207305908	-7.57244062423706	-10.1117458343506	-0.12256421148777	-0.0983707457780838	-0.112654067575932
-7.12509393692017	-7.56412267684937	-10.1057376861572	-0.122528187930584	-0.0984056890010834	-0.112772949039936
-7.12353754043579	-7.565993309021	-10.0948276519775	-0.12261626124382	-0.0982462763786316	-0.112695917487144
-7.12093257904053	-7.56518030166626	-10.0962591171265	-0.122646912932396	-0.0981462299823761	-0.11263931542635
-7.11899566650391	-7.56076002120972	-10.1033496856689	-0.122749581933022	-0.0980344116687775	-0.112665362656116
-7.11318492889404	-7.55364751815796	-10.0919437408447	-0.122805625200272	-0.0979722440242767	-0.112667366862297
-7.11250305175781	-7.55606603622437	-10.0854806900024	-0.122915297746658	-0.0977133214473724	-0.11259975284338
-7.10555982589722	-7.5541934967041	-10.09437084198	-0.12299957126379	-0.0977546125650406	-0.112643338739872
-7.1065092086792	-7.54715204238892	-10.0756483078003	-0.12320140004158	-0.0977903679013252	-0.112601153552532
-7.10404014587402	-7.54390573501587	-10.075159072876	-0.123195044696331	-0.0975644960999489	-0.112507209181786
-7.09858512878418	-7.53988933563232	-10.0835790634155	-0.12335017323494	-0.0975033193826675	-0.11256717145443
-7.10223627090454	-7.5352954864502	-10.0722732543945	-0.123366363346577	-0.0975101366639137	-0.112578868865967
-7.09624290466309	-7.53656721115112	-10.0617380142212	-0.123522259294987	-0.0974341034889221	-0.112437047064304
-7.09337043762207	-7.53402423858643	-10.0690126419067	-0.123653620481491	-0.0973654165863991	-0.112470149993896
-7.08831405639648	-7.52501153945923	-10.0674266815186	-0.123616077005863	-0.0974009484052658	-0.112526923418045
-7.0941367149353	-7.52650594711304	-10.0573663711548	-0.123774297535419	-0.097267746925354	-0.11239455640316
-7.09042358398438	-7.52325868606567	-10.0672693252563	-0.123846635222435	-0.0972675606608391	-0.112407833337784
-7.08701181411743	-7.51960563659668	-10.0617418289185	-0.12396877259016	-0.0972703099250793	-0.112429715692997
-7.08788585662842	-7.51828718185425	-10.0476312637329	-0.123947739601135	-0.0970734283328056	-0.112443186342716
-7.08874559402466	-7.52224493026733	-10.0575475692749	-0.124151661992073	-0.0970201194286346	-0.112374290823936
-7.08693075180054	-7.5187406539917	-10.0562572479248	-0.124124146997929	-0.0970930531620979	-0.112441435456276
-7.086501121521	-7.51786804199219	-10.0460624694824	-0.124168924987316	-0.0969750136137009	-0.112360812723637
-7.08992290496826	-7.52135705947876	-10.0465116500854	-0.12424860149622	-0.0968180298805237	-0.112371370196342
-7.08542633056641	-7.51517105102539	-10.0455894470215	-0.124344892799854	-0.0968693345785141	-0.112410508096218
-7.08817338943481	-7.51733350753784	-10.0298261642456	-0.12436830997467	-0.0967941656708717	-0.112383253872395
-7.08617401123047	-7.51875448226929	-10.0344429016113	-0.124349199235439	-0.096754215657711	-0.112302079796791
-7.0861496925354	-7.52019643783569	-10.0368928909302	-0.124525137245655	-0.0967453420162201	-0.112349770963192
-7.08587312698364	-7.51551294326782	-10.0234565734863	-0.124521262943745	-0.0967205613851547	-0.112317107617855
-7.08797645568848	-7.51960563659668	-10.0227432250977	-0.124612592160702	-0.0966755375266075	-0.11223828792572
-7.08352518081665	-7.51859521865845	-10.0278635025024	-0.124551244080067	-0.0967014729976654	-0.11228808760643
-7.0867395401001	-7.5164008140564	-10.0209522247314	-0.124558955430984	-0.0967048704624176	-0.112245850265026
-7.09202480316162	-7.52197647094727	-10.0180435180664	-0.124642141163349	-0.0966091975569725	-0.112180903553963
-7.08727407455444	-7.52338647842407	-10.0215845108032	-0.124608621001244	-0.0967176780104637	-0.112203232944012
-7.08735847473145	-7.52151727676392	-10.0251121520996	-0.124546214938164	-0.0967622250318527	-0.112213596701622
-7.09197473526001	-7.52350187301636	-10.0171661376953	-0.124575242400169	-0.0968224182724953	-0.112108461558819
-7.09798097610474	-7.52884578704834	-10.0222091674805	-0.124656356871128	-0.0967923030257225	-0.112066254019737
-7.09567308425903	-7.52794694900513	-10.0297269821167	-0.124625042080879	-0.0968828499317169	-0.11218598484993
-7.1000337600708	-7.53211879730225	-10.0164966583252	-0.124642364680767	-0.0969395115971565	-0.11215528845787
-7.10344934463501	-7.53393697738647	-10.0183343887329	-0.124582976102829	-0.0969728454947472	-0.11210174113512
-7.10882186889648	-7.5392861366272	-10.0229005813599	-0.124633774161339	-0.0970426499843597	-0.112149208784103
-7.10863399505615	-7.53604650497437	-10.0164222717285	-0.124582149088383	-0.0971481874585152	-0.11217437684536
-7.1171989440918	-7.54407358169556	-10.0129690170288	-0.12467960268259	-0.0971184223890305	-0.112086668610573
-7.11866426467896	-7.54583168029785	-10.0199918746948	-0.124554254114628	-0.0971911773085594	-0.112172290682793
-7.12615394592285	-7.54819536209106	-10.0082521438599	-0.124556615948677	-0.09730464220047	-0.112125083804131
-7.12983083724976	-7.55608081817627	-10.0147905349731	-0.124598182737827	-0.0972123071551323	-0.112072184681892
-7.12861919403076	-7.55564737319946	-10.0224628448486	-0.124503284692764	-0.0974341854453087	-0.11210273951292
-7.13594627380371	-7.55465602874756	-10.019154548645	-0.124487742781639	-0.0974965170025826	-0.112070702016354
-7.13802862167358	-7.55912351608276	-10.0197420120239	-0.124432668089867	-0.097631074488163	-0.111884668469429
-7.1428427696228	-7.56297922134399	-10.0324621200562	-0.124472796916962	-0.0976394191384315	-0.111925207078457
-7.14221000671387	-7.56058549880981	-10.028450012207	-0.12434359639883	-0.0977797359228134	-0.111988201737404
-7.15011262893677	-7.56690454483032	-10.0201463699341	-0.124388210475445	-0.0978869497776031	-0.111871309578419
-7.15157127380371	-7.56875848770142	-10.0335464477539	-0.124353602528572	-0.0979824736714363	-0.111811973154545
-7.1531720161438	-7.57093048095703	-10.0378189086914	-0.124339520931244	-0.0980922803282738	-0.111829578876495
-7.15514421463013	-7.57152318954468	-10.0324449539185	-0.124265193939209	-0.0981224328279495	-0.11178407818079
-7.16145849227905	-7.5786714553833	-10.0404386520386	-0.12434022128582	-0.0981408953666687	-0.11172392219305
-7.15995454788208	-7.57587289810181	-10.0462598800659	-0.124189600348473	-0.0983863547444344	-0.111736088991165
-7.16306591033936	-7.57877588272095	-10.0405168533325	-0.124215692281723	-0.0984160527586937	-0.111679561436176
-7.16780853271484	-7.58563232421875	-10.0471591949463	-0.124147519469261	-0.0983205139636993	-0.111632831394672
-7.16614723205566	-7.58514261245728	-10.0445203781128	-0.12411966919899	-0.0985645726323128	-0.111666895449162
-7.17033338546753	-7.58726644515991	-10.0414180755615	-0.124016113579273	-0.0985544174909592	-0.111587807536125
-7.17099714279175	-7.59134578704834	-10.0520191192627	-0.123945541679859	-0.0986068621277809	-0.111519493162632
-7.17521286010742	-7.59614372253418	-10.0551280975342	-0.12395716458559	-0.0986771211028099	-0.111551620066166
-7.17330932617188	-7.59320259094238	-10.0460596084595	-0.123837925493717	-0.0987149104475975	-0.111507065594196
-7.17488288879395	-7.60116958618164	-10.046215057373	-0.123861879110336	-0.0987185463309288	-0.111434578895569
-7.17212009429932	-7.60223913192749	-10.0621900558472	-0.123770624399185	-0.0988027304410934	-0.111458696424961
-7.17675542831421	-7.60050678253174	-10.056622505188	-0.123712062835693	-0.0989459306001663	-0.111420445144176
-7.1796932220459	-7.60816431045532	-10.0546274185181	-0.123645968735218	-0.0988268926739693	-0.111306540668011
-7.17472171783447	-7.60780620574951	-10.0610151290894	-0.123617611825466	-0.0990113541483879	-0.111346006393433
-7.17886590957642	-7.6083607673645	-10.060658454895	-0.123500168323517	-0.0989930480718613	-0.111378617584705
-7.18247842788696	-7.60999727249146	-10.0561332702637	-0.12356148660183	-0.0990285575389862	-0.111282348632813
-7.18487501144409	-7.61591196060181	-10.0616855621338	-0.123632460832596	-0.0989764109253883	-0.111268758773804
-7.18557596206665	-7.61252737045288	-10.0640420913696	-0.123509362339973	-0.0990872085094452	-0.111302427947521
-7.18760395050049	-7.61265993118286	-10.0610675811768	-0.123497784137726	-0.0990210548043251	-0.111344583332539
-7.18790006637573	-7.61851406097412	-10.0598297119141	-0.123498030006886	-0.0991092696785927	-0.111282534897327
-7.18942546844482	-7.61564064025879	-10.065052986145	-0.123500339686871	-0.0990904793143272	-0.111334979534149
-7.19184398651123	-7.61389017105103	-10.0575151443481	-0.123416595160961	-0.0991532057523727	-0.111401364207268
-7.19485807418823	-7.61814451217651	-10.0567178726196	-0.123579382896423	-0.0990021079778671	-0.111333467066288
-7.19275283813477	-7.61668395996094	-10.0684700012207	-0.123474307358265	-0.0990691035985947	-0.11136668920517
-7.19065046310425	-7.61455154418945	-10.0578708648682	-0.123509347438812	-0.0991351082921028	-0.111405931413174
-7.19615125656128	-7.61187839508057	-10.0515384674072	-0.123492933809757	-0.0989950224757195	-0.111336447298527
-7.19246196746826	-7.61481475830078	-10.0609359741211	-0.123574279248714	-0.0990544557571411	-0.111370503902435
-7.18979358673096	-7.61258363723755	-10.0586357116699	-0.123450919985771	-0.0990688279271126	-0.111436918377876
-7.19249200820923	-7.61204814910889	-10.0531730651855	-0.12347399443388	-0.0990607589483261	-0.111384734511375
-7.19205093383789	-7.61104774475098	-10.0575485229492	-0.12355774641037	-0.0989401414990425	-0.111347444355488
-7.18904161453247	-7.60768604278564	-10.061222076416	-0.123528711497784	-0.0989975780248642	-0.111439034342766
-7.18963575363159	-7.60772323608398	-10.0547800064087	-0.123498611152172	-0.0989321917295456	-0.111415378749371
-7.18985939025879	-7.60835409164429	-10.0496387481689	-0.123529985547066	-0.0988943725824356	-0.111448712646961
-7.18760967254639	-7.61343383789063	-10.0557718276978	-0.12352242320776	-0.0988378599286079	-0.11144083738327
-7.18512344360352	-7.60398149490356	-10.053973197937	-0.123484715819359	-0.0988469421863556	-0.111525148153305
-7.18888568878174	-7.60474681854248	-10.0439014434814	-0.123564437031746	-0.0986854135990143	-0.111472569406033
-7.18739318847656	-7.60968923568726	-10.0511846542358	-0.123574949800968	-0.0985872820019722	-0.111554279923439
-7.18413352966309	-7.60728645324707	-10.0461235046387	-0.123481385409832	-0.0986290946602821	-0.111643142998219
-7.18204832077026	-7.60017442703247	-10.0349340438843	-0.12348984926939	-0.0985904335975647	-0.111651360988617
-7.18476057052612	-7.60477304458618	-10.0325384140015	-0.123581856489182	-0.098429836332798	-0.111628226935863
-7.18340635299683	-7.60080099105835	-10.0421581268311	-0.123512379825115	-0.0984013229608536	-0.111679047346115
-7.18176937103271	-7.59980726242065	-10.0304841995239	-0.123547896742821	-0.0984199568629265	-0.111742727458477
-7.18299865722656	-7.59745073318481	-10.0235948562622	-0.123510912060738	-0.0982738062739372	-0.111684083938599
-7.18312215805054	-7.60060977935791	-10.0300188064575	-0.123510010540485	-0.0982739329338074	-0.111733391880989
-7.17875289916992	-7.59379100799561	-10.0371990203857	-0.123453944921494	-0.0982680171728134	-0.111818164587021
-7.17750978469849	-7.59237098693848	-10.0256385803223	-0.123486422002316	-0.0982795506715775	-0.111799538135529
-7.18039274215698	-7.5951771736145	-10.0284576416016	-0.123510204255581	-0.0981557965278625	-0.111764870584011
-7.17509841918945	-7.591064453125	-10.0284852981567	-0.123539708554745	-0.0981484279036522	-0.111862771213055
-7.17343997955322	-7.59078884124756	-10.0287170410156	-0.123374588787556	-0.0981526151299477	-0.111910976469517
-7.1724328994751	-7.58730554580688	-10.0244979858398	-0.123404525220394	-0.0982062369585037	-0.111911736428738
-7.17617559432983	-7.5887303352356	-10.0261259078979	-0.123387157917023	-0.0980739817023277	-0.111914359033108
-7.17207908630371	-7.58800077438354	-10.0297861099243	-0.123346097767353	-0.0980705246329308	-0.112018808722496
-7.1694016456604	-7.58362293243408	-10.0229148864746	-0.123302958905697	-0.0980093404650688	-0.112058885395527
-7.16965103149414	-7.58424282073975	-10.0243263244629	-0.123290881514549	-0.0979671776294708	-0.111998878419399
-7.17052555084229	-7.58881521224976	-10.0275011062622	-0.12330711632967	-0.0979056730866432	-0.112065598368645
-7.16654300689697	-7.58378028869629	-10.0305271148682	-0.123278670012951	-0.0979210361838341	-0.112124338746071
-7.17091941833496	-7.5843768119812	-10.0163221359253	-0.123269289731979	-0.0977508127689362	-0.112131401896477
-7.16438436508179	-7.58534002304077	-10.0210742950439	-0.123167522251606	-0.097702369093895	-0.11204668879509
-7.16227054595947	-7.58669090270996	-10.02516746521	-0.123070053756237	-0.0976825654506683	-0.112171642482281
-7.1655478477478	-7.5820369720459	-10.0239973068237	-0.123177640140057	-0.0976149886846542	-0.112146362662315
-7.16712665557861	-7.58375644683838	-10.013768196106	-0.123256959021091	-0.0975429490208626	-0.112113796174526
-7.16221237182617	-7.58389568328857	-10.0241327285767	-0.123068749904633	-0.0974708050489426	-0.112189799547195
-7.16066312789917	-7.58349466323853	-10.0233373641968	-0.123110428452492	-0.0974621325731277	-0.112244911491871
-7.1647162437439	-7.58518409729004	-10.008448600769	-0.123008482158184	-0.0973573252558708	-0.112158007919788
-7.16221857070923	-7.5855507850647	-10.0171270370483	-0.123118251562119	-0.0973350554704666	-0.112139590084553
-7.16242837905884	-7.58093452453613	-10.0234117507935	-0.123035632073879	-0.0973391085863113	-0.112254172563553
-7.16357660293579	-7.5789909362793	-10.017201423645	-0.123027540743351	-0.0973341763019562	-0.11222992837429
-7.16033983230591	-7.57983064651489	-10.010814666748	-0.122997768223286	-0.0972493290901184	-0.112223535776138
-7.16223764419556	-7.58257484436035	-10.013463973999	-0.123035907745361	-0.0972650125622749	-0.112201608717442
-7.16272783279419	-7.57653188705444	-10.0197429656982	-0.12296636402607	-0.0973032489418983	-0.112298712134361
-7.16329050064087	-7.57805204391479	-10.0168800354004	-0.123025849461555	-0.0973595231771469	-0.112294167280197
-7.16274929046631	-7.57795715332031	-10.0178909301758	-0.123053647577763	-0.0972553566098213	-0.1122737377882
-7.1607928276062	-7.58175134658813	-10.019998550415	-0.123041667044163	-0.0972583591938019	-0.112272068858147
-7.16440773010254	-7.57578086853027	-10.0207052230835	-0.12295001745224	-0.0972814932465553	-0.112383775413036
-7.16575241088867	-7.57568454742432	-10.0148792266846	-0.123024709522724	-0.0973610207438469	-0.112397372722626
-7.16358518600464	-7.57459545135498	-10.0226783752441	-0.122931465506554	-0.0973073244094849	-0.112379223108292
-7.16241312026978	-7.57798624038696	-10.0324306488037	-0.12298097461462	-0.0972882434725761	-0.112379640340805
-7.16296482086182	-7.575035572052	-10.0270738601685	-0.122983388602734	-0.0973462462425232	-0.112501636147499
-7.16405487060547	-7.57545804977417	-10.0213375091553	-0.122950933873653	-0.0973300263285637	-0.112360991537571
-7.1633768081665	-7.5784764289856	-10.0200433731079	-0.12296275049448	-0.0972303226590157	-0.112410701811314
-7.15834760665894	-7.57682037353516	-10.0247240066528	-0.122964389622211	-0.0973692834377289	-0.112462468445301
-7.16144037246704	-7.57405376434326	-10.0214557647705	-0.122890010476112	-0.0972840413451195	-0.112371742725372
-7.15881633758545	-7.57609272003174	-10.0253648757935	-0.122928954660892	-0.0972980931401253	-0.112272061407566
-7.16009140014648	-7.58017158508301	-10.0282707214355	-0.122991107404232	-0.0972258597612381	-0.112324558198452
-7.15466642379761	-7.5726146697998	-10.030987739563	-0.122887313365936	-0.0973830446600914	-0.112355306744576
-7.15691232681274	-7.5726637840271	-10.0188245773315	-0.122935578227043	-0.0973124280571938	-0.11227834969759
-7.15120029449463	-7.57636451721191	-10.0306339263916	-0.122868962585926	-0.0973896160721779	-0.112243749201298
-7.15213632583618	-7.57718801498413	-10.032247543335	-0.122946351766586	-0.0973648205399513	-0.112244509160519
-7.14804315567017	-7.57001972198486	-10.0273494720459	-0.122905783355236	-0.0974256545305252	-0.11225139349699
-7.14740562438965	-7.57443952560425	-10.0225687026978	-0.122985236346722	-0.0973215624690056	-0.112145632505417
-7.14309549331665	-7.57302331924438	-10.0353488922119	-0.122966788709164	-0.0973919481039047	-0.112181179225445
-7.14475870132446	-7.57233047485352	-10.0238218307495	-0.122931338846684	-0.0974671915173531	-0.112175323069096
-7.14441823959351	-7.57124614715576	-10.0256805419922	-0.122959472239017	-0.0973788052797318	-0.112134285271168
-7.1409707069397	-7.5733585357666	-10.0292100906372	-0.12305748462677	-0.0974094122648239	-0.112103834748268
-7.13598299026489	-7.57124471664429	-10.0360984802246	-0.122962243855	-0.0975103005766869	-0.112142466008663
-7.13809204101563	-7.57039451599121	-10.0208559036255	-0.122996166348457	-0.0975516140460968	-0.112130127847195
-7.13924598693848	-7.572913646698	-10.0261497497559	-0.123073719441891	-0.0974143296480179	-0.112036354839802
-7.13564586639404	-7.57248449325562	-10.026463508606	-0.123133681714535	-0.0975143909454346	-0.112096644937992
-7.13403654098511	-7.5688362121582	-10.0249805450439	-0.123050399124622	-0.0975699201226234	-0.112145528197289
-7.13292455673218	-7.56510400772095	-10.0152950286865	-0.123054370284081	-0.0975744426250458	-0.112036526203156
-7.13214492797852	-7.57092571258545	-10.0260524749756	-0.123138733208179	-0.0975091457366943	-0.112054400146008
-7.13037109375	-7.56589031219482	-10.027063369751	-0.123098708689213	-0.0976519212126732	-0.112039551138878
-7.13244152069092	-7.56546592712402	-10.0132131576538	-0.123141743242741	-0.0975531116127968	-0.111974939703941
-7.12812232971191	-7.56925582885742	-10.0253744125366	-0.123200431466103	-0.0976076051592827	-0.11198553442955
-7.12873268127441	-7.56571483612061	-10.0152196884155	-0.12318093329668	-0.097647026181221	-0.11201498657465
-7.12825632095337	-7.56454801559448	-10.0151643753052	-0.123177140951157	-0.0976746305823326	-0.111942604184151
-7.12967348098755	-7.57045888900757	-10.0144920349121	-0.123239353299141	-0.0976193398237228	-0.111897259950638
-7.1274094581604	-7.56884384155273	-10.020450592041	-0.123182684183121	-0.0976656302809715	-0.111948557198048
-7.12630462646484	-7.56889581680298	-10.0080347061157	-0.123237520456314	-0.097810223698616	-0.111948877573013
-7.12459516525269	-7.56807708740234	-10.00989818573	-0.12322785705328	-0.0977249145507813	-0.111873902380466
-7.12679576873779	-7.57263422012329	-10.0181016921997	-0.123244680464268	-0.0978054329752922	-0.111850783228874
-7.12564277648926	-7.5678505897522	-10.0208902359009	-0.123182579874992	-0.097834900021553	-0.111899964511395
-7.1286301612854	-7.56781148910522	-10.0087375640869	-0.123177237808704	-0.0978600233793259	-0.111788623034954
-7.12994289398193	-7.5776219367981	-10.015588760376	-0.123245522379875	-0.0978569313883781	-0.111820876598358
-7.12708282470703	-7.57540559768677	-10.0210657119751	-0.123105578124523	-0.0980659425258636	-0.111904717981815
-7.13320922851563	-7.57213830947876	-10.0132732391357	-0.123093888163567	-0.098056361079216	-0.111848466098309
-7.13260459899902	-7.57627725601196	-10.0169696807861	-0.123100832104683	-0.0980742573738098	-0.111778028309345
-7.13459634780884	-7.57885551452637	-10.0218439102173	-0.123132087290287	-0.0981183052062988	-0.111814126372337
-7.13354206085205	-7.57611083984375	-10.0171175003052	-0.123046971857548	-0.0982227921485901	-0.111845195293427
-7.13877725601196	-7.58253908157349	-10.0148859024048	-0.123106628656387	-0.0982378274202347	-0.111789129674435
-7.13908290863037	-7.58572626113892	-10.0239219665527	-0.123001292347908	-0.0983014404773712	-0.111794456839561
-7.14136505126953	-7.58485698699951	-10.0224447250366	-0.123053498566151	-0.098348893225193	-0.111853763461113
-7.14338827133179	-7.58447742462158	-10.0203762054443	-0.12299857288599	-0.0983897522091866	-0.111883163452148
-7.14676427841187	-7.59184885025024	-10.0212984085083	-0.123070351779461	-0.0983622297644615	-0.111789748072624
-7.14672183990479	-7.59297513961792	-10.0290403366089	-0.122963510453701	-0.0984802842140198	-0.111916102468967
-7.15257883071899	-7.59136009216309	-10.0220670700073	-0.123006045818329	-0.0985668525099754	-0.111874163150787
-7.15629625320435	-7.59585762023926	-10.0188035964966	-0.122947670519352	-0.0984594449400902	-0.111910775303841
-7.15636491775513	-7.59890365600586	-10.0261926651001	-0.122936517000198	-0.0985777005553246	-0.112019494175911
-7.16073131561279	-7.59739780426025	-10.0251531600952	-0.122910931706429	-0.0986181348562241	-0.112048752605915
-7.16743278503418	-7.60201930999756	-10.0189380645752	-0.122892178595066	-0.0987344905734062	-0.111978761851788
-7.16758441925049	-7.60443449020386	-10.0255842208862	-0.122939325869083	-0.0987249538302422	-0.112058810889721
-7.16877508163452	-7.60423803329468	-10.0332860946655	-0.122901640832424	-0.098766565322876	-0.112207375466824
-7.17595386505127	-7.60367727279663	-10.0294742584229	-0.122867368161678	-0.0988892987370491	-0.112268805503845
-7.17652368545532	-7.60488748550415	-10.0306205749512	-0.122896797955036	-0.0989883318543434	-0.112188950181007
-7.18025398254395	-7.60992765426636	-10.035740852356	-0.122941188514233	-0.0990411341190338	-0.112312167882919
-7.18137741088867	-7.60360431671143	-10.0375518798828	-0.122804634273052	-0.0992074385285378	-0.112367525696754
-7.18568754196167	-7.60477733612061	-10.0351247787476	-0.12284604460001	-0.0991894081234932	-0.112402677536011
-7.18590068817139	-7.6094446182251	-10.0505599975586	-0.122834466397762	-0.0992625430226326	-0.112476989626884
-7.18689823150635	-7.61071109771729	-10.0487308502197	-0.1228157132864	-0.0994361117482185	-0.112544849514961
-7.19025564193726	-7.60604047775269	-10.0489149093628	-0.122733905911446	-0.0994718298316002	-0.112602189183235
-7.19223117828369	-7.61116552352905	-10.0486869812012	-0.122840337455273	-0.0994474813342094	-0.112590551376343
-7.19148683547974	-7.61055469512939	-10.055703163147	-0.122751519083977	-0.0995310619473457	-0.112635865807533
-7.19563674926758	-7.61298370361328	-10.0610628128052	-0.122778080403805	-0.0996038839221001	-0.112732589244843
-7.1963324546814	-7.61153078079224	-10.0524759292603	-0.122675813734531	-0.0996160805225372	-0.112795613706112
-7.19968128204346	-7.61679077148438	-10.0498723983765	-0.122755043208599	-0.0995652824640274	-0.112768732011318
-7.19665479660034	-7.61538219451904	-10.0537281036377	-0.122693233191967	-0.0996928736567497	-0.112828940153122
-7.20127773284912	-7.61504888534546	-10.0582313537598	-0.122605167329311	-0.0996643975377083	-0.112997449934483
-7.20158529281616	-7.61757707595825	-10.057074546814	-0.122630916535854	-0.0996689349412918	-0.112984642386436
-7.20655107498169	-7.62266540527344	-10.0464239120483	-0.122733496129513	-0.099638007581234	-0.113051690161228
-7.20442867279053	-7.62401866912842	-10.0568904876709	-0.122659228742123	-0.0997315868735313	-0.113140225410461
-7.20331621170044	-7.62282085418701	-10.0558366775513	-0.122598044574261	-0.0998559519648552	-0.113234236836433
-7.20776844024658	-7.62309455871582	-10.0524711608887	-0.122522264719009	-0.0997796431183815	-0.113292850553989
-7.20852375030518	-7.62685537338257	-10.0536193847656	-0.122667998075485	-0.0997570306062698	-0.113349363207817
-7.20793962478638	-7.62333679199219	-10.0631799697876	-0.122533276677132	-0.099835030734539	-0.113477401435375
-7.2096471786499	-7.62079954147339	-10.0605192184448	-0.122573718428612	-0.0999023169279099	-0.113574534654617
-7.20914030075073	-7.6228551864624	-10.0586977005005	-0.122549436986446	-0.0998763516545296	-0.113667607307434
-7.20985269546509	-7.62726163864136	-10.0605230331421	-0.122572846710682	-0.0999136939644814	-0.113669216632843
-7.21163463592529	-7.62163305282593	-10.0683994293213	-0.122517488896847	-0.099994570016861	-0.113868556916714
-7.21146678924561	-7.62040710449219	-10.0573921203613	-0.122604981064796	-0.10003986954689	-0.11382695287466
-7.21234607696533	-7.6234393119812	-10.057728767395	-0.122655533254147	-0.0999489277601242	-0.113854855298996
-7.21210479736328	-7.62115669250488	-10.0647592544556	-0.122662074863911	-0.0999551191926003	-0.113970175385475
-7.21169185638428	-7.61771297454834	-10.063286781311	-0.122613608837128	-0.099967248737812	-0.114072240889072
-7.21415615081787	-7.61877250671387	-10.0597791671753	-0.12269701808691	-0.100059360265732	-0.114091210067272
-7.21426963806152	-7.61533546447754	-10.0581226348877	-0.122758537530899	-0.0999707877635956	-0.114142693579197
-7.21528434753418	-7.61699438095093	-10.0545129776001	-0.122844398021698	-0.0999458804726601	-0.114261396229267
-7.21379709243774	-7.61099720001221	-10.0569972991943	-0.122785836458206	-0.0999385640025139	-0.114397518336773
-7.21563339233398	-7.6101245880127	-10.0470542907715	-0.122811771929264	-0.0999262034893036	-0.11451480537653
-7.213134765625	-7.61250448226929	-10.0476083755493	-0.122817926108837	-0.099878154695034	-0.114632830023766
-7.21640920639038	-7.61416912078857	-10.0565881729126	-0.122911110520363	-0.0999212265014648	-0.114744119346142
-7.21720361709595	-7.60848331451416	-10.0530405044556	-0.122892536222935	-0.0999820753931999	-0.114894546568394
-7.21672201156616	-7.60935688018799	-10.0530061721802	-0.122925631701946	-0.0999059602618217	-0.114907823503017
-7.218581199646	-7.61080741882324	-10.0484771728516	-0.122855119407177	-0.0998199060559273	-0.115054316818714
-7.21389389038086	-7.60871696472168	-10.0599412918091	-0.122898019850254	-0.0999337062239647	-0.115256048738956
-7.21616649627686	-7.60825824737549	-10.0523309707642	-0.122989967465401	-0.0999576523900032	-0.115407034754753
-7.21858072280884	-7.60835409164429	-10.0551338195801	-0.122968249022961	-0.0999465584754944	-0.115438975393772
-7.21761322021484	-7.60774993896484	-10.0620727539063	-0.122896574437618	-0.0999167114496231	-0.1156195551157
-7.21769285202026	-7.60703611373901	-10.0715198516846	-0.122889898717403	-0.100004151463509	-0.115790449082851
-7.22429418563843	-7.60544443130493	-10.0549325942993	-0.123050764203072	-0.0998771712183952	-0.115879483520985
-7.22186613082886	-7.60620403289795	-10.0585508346558	-0.123047240078449	-0.0999367758631706	-0.116008259356022
-7.22504854202271	-7.60848474502563	-10.0658273696899	-0.123001247644424	-0.0999700427055359	-0.116211034357548
-7.22628450393677	-7.60489988327026	-10.0656709671021	-0.122999794781208	-0.100066468119621	-0.116376347839832
-7.23198366165161	-7.60505437850952	-10.0574436187744	-0.123140178620815	-0.0999243631958961	-0.11648066341877
-7.23061656951904	-7.60517740249634	-10.0690879821777	-0.123196572065353	-0.0999527275562286	-0.11657427996397
-7.23317384719849	-7.60390949249268	-10.0708742141724	-0.123188979923725	-0.100074030458927	-0.116791851818562
-7.23540830612183	-7.60060596466064	-10.0683727264404	-0.123055040836334	-0.100049152970314	-0.11690616607666
-7.23630809783936	-7.60560321807861	-10.0688199996948	-0.123275138437748	-0.0999721810221672	-0.116992615163326
-7.23773336410522	-7.60263681411743	-10.0772314071655	-0.123212516307831	-0.100080549716949	-0.117131493985653
-7.24199295043945	-7.60020732879639	-10.0711803436279	-0.123259454965591	-0.100085638463497	-0.117298044264317
-7.24027395248413	-7.60120439529419	-10.0691480636597	-0.123272389173508	-0.100089877843857	-0.11738808453083
-7.24525928497314	-7.60258436203003	-10.0779829025269	-0.12330586463213	-0.100092247128487	-0.117534689605236
-7.2446494102478	-7.60242319107056	-10.0844392776489	-0.123299151659012	-0.100227251648903	-0.1177027374506
-7.24872398376465	-7.60130453109741	-10.0837736129761	-0.123249165713787	-0.100263223052025	-0.11784340441227
-7.25322961807251	-7.59895658493042	-10.0820341110229	-0.123379372060299	-0.100122578442097	-0.117948099970818
-7.2551965713501	-7.60467767715454	-10.0823574066162	-0.123416863381863	-0.100162997841835	-0.11815682053566
-7.25351905822754	-7.60054302215576	-10.0937156677246	-0.123289167881012	-0.100194036960602	-0.118344016373158
-7.25728845596313	-7.60092115402222	-10.0886821746826	-0.123350448906422	-0.100340627133846	-0.11849295347929
-7.26305294036865	-7.60447835922241	-10.0898723602295	-0.123367883265018	-0.100297890603542	-0.118550837039948
-7.2624340057373	-7.60277843475342	-10.0980195999146	-0.123423904180527	-0.100314922630787	-0.118740774691105
-7.26564693450928	-7.60035181045532	-10.0936937332153	-0.123322151601315	-0.100343093276024	-0.118970386683941
-7.26891851425171	-7.59935092926025	-10.0945301055908	-0.123403280973434	-0.100429095327854	-0.11902067810297
-7.26962661743164	-7.60524463653564	-10.1009740829468	-0.123454570770264	-0.100395113229752	-0.119171492755413
-7.26974248886108	-7.60222911834717	-10.1023168563843	-0.123397879302502	-0.100562877953053	-0.119285367429256
-7.27301740646362	-7.59671497344971	-10.0959415435791	-0.123425334692001	-0.10058631002903	-0.11946464329958
-7.27477025985718	-7.59962272644043	-10.1012554168701	-0.123461663722992	-0.10063011944294	-0.119515299797058
-7.27743530273438	-7.605140209198	-10.1079034805298	-0.123506583273411	-0.100638970732689	-0.119665265083313
-7.27585220336914	-7.59550905227661	-10.1134948730469	-0.12344204634428	-0.100818186998367	-0.119805328547955
-7.27650833129883	-7.59721422195435	-10.1079177856445	-0.123493932187557	-0.100852571427822	-0.119855858385563
-7.27748250961304	-7.59707450866699	-10.113582611084	-0.123458847403526	-0.100930370390415	-0.119911067187786
-7.27916526794434	-7.59928417205811	-10.1223382949829	-0.123394407331944	-0.100978814065456	-0.120066776871681
-7.27633666992188	-7.59734153747559	-10.1262845993042	-0.123394139111042	-0.101131498813629	-0.120231941342354
-7.28376054763794	-7.59579133987427	-10.1241035461426	-0.123456619679928	-0.101050421595573	-0.120314814150333
-7.28354120254517	-7.59553813934326	-10.1290235519409	-0.123371705412865	-0.101275883615017	-0.120387308299541
-7.28605127334595	-7.59938478469849	-10.1330442428589	-0.123387508094311	-0.101202629506588	-0.120625376701355
-7.28097534179688	-7.60066509246826	-10.1404132843018	-0.123353838920593	-0.101370833814144	-0.120786100625992
-7.29029130935669	-7.59769344329834	-10.1352672576904	-0.123413741588593	-0.101317577064037	-0.12088655680418
-7.28827524185181	-7.60278749465942	-10.1382827758789	-0.123384617269039	-0.10133957862854	-0.120929084718227
-7.29120492935181	-7.60256767272949	-10.1438093185425	-0.123428888618946	-0.101357825100422	-0.121128030121326
-7.29154682159424	-7.60105466842651	-10.1407327651978	-0.123342797160149	-0.101333767175674	-0.121331810951233
-7.2947154045105	-7.60071468353271	-10.1370162963867	-0.123321495950222	-0.101401716470718	-0.121444135904312
-7.29722356796265	-7.6064076423645	-10.1390523910522	-0.123348534107208	-0.101410329341888	-0.121487371623516
-7.29902744293213	-7.60570001602173	-10.1401290893555	-0.123406328260899	-0.101409181952477	-0.121713355183601
-7.29797315597534	-7.59968328475952	-10.1389226913452	-0.123359024524689	-0.101457715034485	-0.12180957198143
-7.30071783065796	-7.6030125617981	-10.1340217590332	-0.123480848968029	-0.101328313350677	-0.121834859251976
-7.29721689224243	-7.60098934173584	-10.1463956832886	-0.12336440384388	-0.101466350257397	-0.121980927884579
-7.29710149765015	-7.60342645645142	-10.1400966644287	-0.123423784971237	-0.10157810151577	-0.122133336961269
-7.30082607269287	-7.5987434387207	-10.1439523696899	-0.123427696526051	-0.101472571492195	-0.12213022261858
-7.30379247665405	-7.59908866882324	-10.1362266540527	-0.123550720512867	-0.101506553590298	-0.122228235006332
-7.2970814704895	-7.59617042541504	-10.1558170318604	-0.123446270823479	-0.101547986268997	-0.122302278876305
-7.29693984985352	-7.59495306015015	-10.1437711715698	-0.123455107212067	-0.101639300584793	-0.122396670281887
-7.29630041122437	-7.59483337402344	-10.1407833099365	-0.123451851308346	-0.101623974740505	-0.122393175959587
-7.29627990722656	-7.59523057937622	-10.1484546661377	-0.123548768460751	-0.101616859436035	-0.122441470623016
-7.29266452789307	-7.58969402313232	-10.1535205841064	-0.123477712273598	-0.101678997278214	-0.122553013265133
-7.29219913482666	-7.58801126480103	-10.1413316726685	-0.123523630201817	-0.101712167263031	-0.122554697096348
-7.29001903533936	-7.59115552902222	-10.1381521224976	-0.123536981642246	-0.101611003279686	-0.122622676193714
-7.28925371170044	-7.58990526199341	-10.1472234725952	-0.123578958213329	-0.101687923073769	-0.122682601213455
-7.28954696655273	-7.58353328704834	-10.1471004486084	-0.123514495790005	-0.101665064692497	-0.122798435389996
-7.28845930099487	-7.58429861068726	-10.1420488357544	-0.123586967587471	-0.101550683379173	-0.122759655117989
-7.28825902938843	-7.58778476715088	-10.139328956604	-0.123573422431946	-0.10152105987072	-0.122850678861141
-7.28421545028687	-7.58629274368286	-10.1443319320679	-0.12359506636858	-0.101600222289562	-0.123023793101311
-7.28678035736084	-7.58462810516357	-10.1308679580688	-0.12356773018837	-0.101482525467873	-0.12303863465786
-7.28253126144409	-7.58462238311768	-10.1352834701538	-0.123591378331184	-0.101495191454887	-0.123115256428719
-7.2862868309021	-7.5860857963562	-10.1371240615845	-0.123629458248615	-0.101348169147968	-0.123157672584057
-7.27937507629395	-7.58325672149658	-10.1344270706177	-0.123669840395451	-0.101380363106728	-0.123302318155766
-7.28436517715454	-7.58241128921509	-10.1259717941284	-0.123734295368195	-0.101251468062401	-0.123319111764431
-7.27979516983032	-7.58296632766724	-10.1277675628662	-0.123794920742512	-0.101228512823582	-0.123389326035976
-7.27801084518433	-7.58709907531738	-10.1284637451172	-0.123795241117477	-0.101136237382889	-0.123484671115875
-7.2771782875061	-7.57719087600708	-10.1202154159546	-0.123738765716553	-0.10117257386446	-0.123538382351398
-7.27914333343506	-7.57858467102051	-10.1127824783325	-0.123859412968159	-0.101052679121494	-0.123553238809109
-7.27577877044678	-7.57940101623535	-10.11927318573	-0.123969905078411	-0.101028986275196	-0.123665042221546
-7.27539730072021	-7.57393264770508	-10.1248540878296	-0.123937584459782	-0.101034499704838	-0.123746044933796
-7.27113342285156	-7.56863832473755	-10.1227741241455	-0.123850300908089	-0.100995518267155	-0.123788490891457
-7.27285766601563	-7.57185316085815	-10.1139278411865	-0.12408097833395	-0.100952334702015	-0.123786985874176
-7.27134084701538	-7.56906509399414	-10.1226987838745	-0.123987533152103	-0.100929014384747	-0.123840615153313
-7.26876163482666	-7.56665992736816	-10.1179599761963	-0.124055668711662	-0.100951127707958	-0.123966783285141
-7.26595973968506	-7.56080150604248	-10.1153230667114	-0.124089412391186	-0.100933372974396	-0.123994693160057
-7.26573991775513	-7.56396245956421	-10.1167020797729	-0.124171495437622	-0.100851140916348	-0.124009884893894
-7.25781202316284	-7.5586633682251	-10.1249876022339	-0.124115578830242	-0.10092655569315	-0.124092660844326
-7.25727701187134	-7.55534696578979	-10.1199512481689	-0.124213762581348	-0.100991040468216	-0.124176286160946
-7.26174736022949	-7.55596446990967	-10.1174440383911	-0.124213255941868	-0.100799694657326	-0.124139524996281
-7.25853300094604	-7.55466556549072	-10.1199150085449	-0.124272145330906	-0.100805528461933	-0.124219067394733
-7.25134754180908	-7.55190849304199	-10.1275358200073	-0.124160073697567	-0.100820899009705	-0.124298073351383
-7.25276803970337	-7.54926252365112	-10.1213035583496	-0.124202363193035	-0.10088612139225	-0.124274857342243
-7.24966192245483	-7.55280828475952	-10.1232614517212	-0.124247655272484	-0.100793592631817	-0.124190106987953
-7.24363660812378	-7.55301809310913	-10.1279153823853	-0.124267369508743	-0.100781820714474	-0.124270133674145
-7.24316644668579	-7.54907560348511	-10.1309461593628	-0.124142654240131	-0.10078476369381	-0.124321728944778
-7.23785829544067	-7.54398632049561	-10.1218557357788	-0.124120302498341	-0.100771307945251	-0.124265663325787
-7.23641109466553	-7.55136919021606	-10.1316070556641	-0.124148890376091	-0.100796930491924	-0.124297231435776
-7.23634052276611	-7.54719686508179	-10.1355648040771	-0.124129004776478	-0.100823633372784	-0.12430565059185
-7.23299646377563	-7.54194116592407	-10.1378679275513	-0.124061651527882	-0.100866138935089	-0.124272897839546
-7.23044729232788	-7.54305648803711	-10.1331777572632	-0.123995915055275	-0.100822940468788	-0.124234914779663
-7.23107624053955	-7.54610061645508	-10.1429471969604	-0.123994097113609	-0.100773945450783	-0.124233260750771
-7.2287769317627	-7.54440784454346	-10.1484222412109	-0.123942874372005	-0.100816123187542	-0.124242693185806
-7.22843360900879	-7.54309034347534	-10.1474084854126	-0.123957224190235	-0.100840777158737	-0.124272108078003
-7.22843790054321	-7.54468584060669	-10.1436328887939	-0.123868003487587	-0.100906193256378	-0.124283790588379
-7.22889280319214	-7.54421281814575	-10.1524524688721	-0.123804345726967	-0.100866556167603	-0.124282352626324
-7.22873163223267	-7.54547786712646	-10.1553144454956	-0.123767897486687	-0.10099084675312	-0.124320104718208
-7.23110485076904	-7.54290962219238	-10.1602687835693	-0.123792506754398	-0.100995890796185	-0.124352030456066
-7.23255968093872	-7.54033231735229	-10.1599550247192	-0.123746566474438	-0.101110771298409	-0.124375604093075
-7.23160314559937	-7.5464038848877	-10.1637363433838	-0.123713359236717	-0.101065270602703	-0.124378077685833
-7.22723293304443	-7.5445122718811	-10.1663866043091	-0.123655445873737	-0.101253248751163	-0.124472238123417
-7.23447847366333	-7.54303026199341	-10.168345451355	-0.123567827045918	-0.101261258125305	-0.124497808516026
-7.23331499099731	-7.54155492782593	-10.1667766571045	-0.123696930706501	-0.101335614919662	-0.124485291540623
-7.23811721801758	-7.5467095375061	-10.1750326156616	-0.123674005270004	-0.101351127028465	-0.124521963298321
-7.23499155044556	-7.54312562942505	-10.1779460906982	-0.1235581189394	-0.101456843316555	-0.124618344008923
-7.23622417449951	-7.54151010513306	-10.1752824783325	-0.123524196445942	-0.101528093218803	-0.124669909477234
-7.23317050933838	-7.54522752761841	-10.1745719909668	-0.12356673926115	-0.101581044495106	-0.124654442071915
-7.23538780212402	-7.5476975440979	-10.1852684020996	-0.123567000031471	-0.101603828370571	-0.12470992654562
-7.23634052276611	-7.54249143600464	-10.1867532730103	-0.123541258275509	-0.10165723413229	-0.124782167375088
-7.23969316482544	-7.54298639297485	-10.1783590316772	-0.123551972210407	-0.10163314640522	-0.124796435236931
-7.2372260093689	-7.54349088668823	-10.1899948120117	-0.123500540852547	-0.101669184863567	-0.12480229139328
-7.23712778091431	-7.54699087142944	-10.1823425292969	-0.123495288193226	-0.101755194365978	-0.124874114990234
-7.23904466629028	-7.54505252838135	-10.1805591583252	-0.123529121279716	-0.101775549352169	-0.124829798936844
-7.24104881286621	-7.54528093338013	-10.1709232330322	-0.123533055186272	-0.101749151945114	-0.124855786561966
-7.23877477645874	-7.54584169387817	-10.1812219619751	-0.123518615961075	-0.101751677691936	-0.124851487576962
-7.2383599281311	-7.5450267791748	-10.1826248168945	-0.123563133180141	-0.101837933063507	-0.124948427081108
-7.23898458480835	-7.54131603240967	-10.1767511367798	-0.12343867123127	-0.10185082256794	-0.124909088015556
-7.23966312408447	-7.5471134185791	-10.1709899902344	-0.123503521084785	-0.101847253739834	-0.124885991215706
-7.23861503601074	-7.54554319381714	-10.172287940979	-0.123534858226776	-0.101867832243443	-0.124880634248257
-7.23920822143555	-7.54632377624512	-10.1776885986328	-0.123560003936291	-0.10193957388401	-0.124948024749756
-7.23841094970703	-7.54170608520508	-10.1730899810791	-0.123525202274323	-0.102036647498608	-0.124921798706055
-7.23949527740479	-7.54552555084229	-10.1706705093384	-0.123564504086971	-0.101995795965195	-0.124967858195305
-7.23981094360352	-7.54460000991821	-10.1801433563232	-0.12348872423172	-0.102014362812042	-0.124951124191284
-7.23986005783081	-7.54431676864624	-10.1793003082275	-0.123541265726089	-0.102141879498959	-0.124975204467773
-7.2383337020874	-7.53781032562256	-10.1778688430786	-0.123462922871113	-0.102295584976673	-0.125014021992683
-7.24178266525269	-7.53965663909912	-10.1763343811035	-0.1235596165061	-0.102267138659954	-0.124948464334011
-7.24123477935791	-7.5428261756897	-10.1888408660889	-0.123460479080677	-0.102374091744423	-0.124981492757797
-7.23872089385986	-7.54156255722046	-10.1846475601196	-0.123517893254757	-0.102535597980022	-0.125019788742065
-7.23960447311401	-7.53716993331909	-10.1837091445923	-0.123489953577518	-0.102627016603947	-0.125039964914322
-7.24267148971558	-7.53828763961792	-10.1799402236938	-0.123524889349937	-0.102636054158211	-0.125008076429367
-7.23660516738892	-7.53548431396484	-10.1963205337524	-0.123379960656166	-0.102804832160473	-0.125043421983719
-7.23631191253662	-7.53446769714355	-10.1988296508789	-0.123382940888405	-0.102972969412804	-0.125127732753754
-7.23546266555786	-7.53188371658325	-10.1986255645752	-0.123389363288879	-0.103089720010757	-0.125077083706856
-7.24201440811157	-7.53142261505127	-10.2019281387329	-0.12343891710043	-0.10305780172348	-0.12508524954319
-7.23788070678711	-7.53163576126099	-10.205192565918	-0.123404465615749	-0.103144310414791	-0.125050097703934
-7.2375659942627	-7.53018808364868	-10.2106189727783	-0.123450927436352	-0.103267252445221	-0.125102385878563
-7.23393440246582	-7.52491521835327	-10.2119874954224	-0.123279176652431	-0.103425793349743	-0.125085487961769
-7.23662710189819	-7.53316211700439	-10.207483291626	-0.123454123735428	-0.103361785411835	-0.125010028481483
-7.23376131057739	-7.52836608886719	-10.2204475402832	-0.123361326754093	-0.103520415723324	-0.125096097588539
-7.23112821578979	-7.52520227432251	-10.2139024734497	-0.123347274959087	-0.103648468852043	-0.125064879655838
-7.23096418380737	-7.52566576004028	-10.2115755081177	-0.123307771980762	-0.103584587574005	-0.125072777271271
-7.23110151290894	-7.52986574172974	-10.2249145507813	-0.123332284390926	-0.103691697120667	-0.125023305416107
-7.23053455352783	-7.52620697021484	-10.2266645431519	-0.123250804841518	-0.103850945830345	-0.125087961554527
-7.22685194015503	-7.52458238601685	-10.2251777648926	-0.123307347297668	-0.103878833353519	-0.125066608190536
-7.23036766052246	-7.52804756164551	-10.2360105514526	-0.123260378837585	-0.103875316679478	-0.125060468912125
-7.2219123840332	-7.52845811843872	-10.2494277954102	-0.123189829289913	-0.104023076593876	-0.125195279717445
-7.22421216964722	-7.52473402023315	-10.2439622879028	-0.123190239071846	-0.10402288287878	-0.125246539711952
-7.22361993789673	-7.52426528930664	-10.2508630752563	-0.12310403585434	-0.104171760380268	-0.125195503234863
-7.22267293930054	-7.52953100204468	-10.2515897750854	-0.123164303600788	-0.104099616408348	-0.125207826495171
-7.21642541885376	-7.52671480178833	-10.2635192871094	-0.123038239777088	-0.1042490452528	-0.125291094183922
-7.22145223617554	-7.52560329437256	-10.2568912506104	-0.123021461069584	-0.104198932647705	-0.125329777598381
-7.2187328338623	-7.52692890167236	-10.2582674026489	-0.122995510697365	-0.104335702955723	-0.125354573130608
-7.21832323074341	-7.53242683410645	-10.2666482925415	-0.122986122965813	-0.104386858642101	-0.125443503260612
-7.21991682052612	-7.52463293075562	-10.2710733413696	-0.122809059917927	-0.104389794170856	-0.125515952706337
-7.22145700454712	-7.5330491065979	-10.2635364532471	-0.122968576848507	-0.104262091219425	-0.125570744276047
-7.22019052505493	-7.53357219696045	-10.2731351852417	-0.122907765209675	-0.104343391954899	-0.125657498836517
-7.22279453277588	-7.53039216995239	-10.2778987884521	-0.12284979224205	-0.104431249201298	-0.125805079936981
-7.22523260116577	-7.52965259552002	-10.2740707397461	-0.122827097773552	-0.104366272687912	-0.125834211707115
-7.22808361053467	-7.5344066619873	-10.2756395339966	-0.122888669371605	-0.1043421626091	-0.125864505767822
-7.23000621795654	-7.53065872192383	-10.283073425293	-0.12280748039484	-0.104357101023197	-0.126072108745575
-7.23481893539429	-7.53106069564819	-10.2746896743774	-0.122889332473278	-0.104490652680397	-0.126136511564255
-7.23406934738159	-7.5302586555481	-10.2743377685547	-0.122852355241776	-0.104435369372368	-0.12615978717804
-7.2336859703064	-7.53254365921021	-10.2875547409058	-0.122797325253487	-0.104572616517544	-0.126262247562408
-7.23727607727051	-7.52979469299316	-10.2893857955933	-0.122827611863613	-0.104520045220852	-0.126387536525726
-7.24470043182373	-7.53199434280396	-10.2833232879639	-0.122839130461216	-0.104591600596905	-0.126440092921257
-7.24041557312012	-7.53748416900635	-10.2917642593384	-0.122834652662277	-0.104638867080212	-0.126537337899208
-7.24047708511353	-7.53241062164307	-10.2966680526733	-0.122688241302967	-0.104722522199154	-0.126681640744209
-7.25039958953857	-7.53271913528442	-10.2918949127197	-0.122734822332859	-0.104721911251545	-0.12677501142025
-7.24947118759155	-7.53812837600708	-10.3047037124634	-0.122771054506302	-0.104727320373058	-0.126841753721237
-7.25256538391113	-7.53407526016235	-10.3026313781738	-0.122732765972614	-0.104808837175369	-0.127005383372307
-7.25485563278198	-7.53669023513794	-10.2997198104858	-0.122636690735817	-0.104806609451771	-0.127068340778351
-7.26068115234375	-7.54469013214111	-10.3012571334839	-0.122751764953136	-0.104786686599255	-0.127188846468925
-7.26309299468994	-7.54295873641968	-10.308030128479	-0.122571013867855	-0.104832038283348	-0.127342745661736
-7.26742696762085	-7.54211807250977	-10.3051385879517	-0.12259866297245	-0.104862727224827	-0.127476587891579
-7.26808547973633	-7.54591751098633	-10.3020210266113	-0.122605137526989	-0.104825101792812	-0.127620384097099
-7.27345275878906	-7.55505323410034	-10.3050527572632	-0.122618965804577	-0.10486326366663	-0.127670168876648
-7.28045558929443	-7.55022668838501	-10.3097438812256	-0.122588396072388	-0.104858368635178	-0.127988740801811
-7.2843804359436	-7.55224800109863	-10.3052244186401	-0.122665144503117	-0.104898490011692	-0.128085359930992
-7.28906631469727	-7.5592360496521	-10.3023023605347	-0.122556708753109	-0.104780279099941	-0.128236696124077
-7.29043865203857	-7.5596284866333	-10.3104915618896	-0.122562043368816	-0.10486114025116	-0.12846739590168
-7.29650402069092	-7.55896043777466	-10.3076705932617	-0.122501291334629	-0.104921005666256	-0.128614038228989
-7.30106019973755	-7.56074953079224	-10.306324005127	-0.122603677213192	-0.104972191154957	-0.128701701760292
-7.30388450622559	-7.5639591217041	-10.3126802444458	-0.122593455016613	-0.104989022016525	-0.128888934850693
-7.30480813980103	-7.56169128417969	-10.3183641433716	-0.122541606426239	-0.105073317885399	-0.129087686538696
-7.31154489517212	-7.56360626220703	-10.3151712417603	-0.122564844787121	-0.105104379355907	-0.129213497042656
-7.31319332122803	-7.56549978256226	-10.315728187561	-0.122547686100006	-0.105127327144146	-0.129345700144768
-7.31397438049316	-7.56924533843994	-10.3207178115845	-0.122617185115814	-0.105169020593166	-0.129503071308136
-7.32160520553589	-7.56558132171631	-10.328293800354	-0.122444100677967	-0.105289906263351	-0.129640623927116
-7.32354593276978	-7.56825256347656	-10.3176364898682	-0.122678957879543	-0.105184443295002	-0.129737794399261
-7.32558393478394	-7.56978225708008	-10.324670791626	-0.122659370303154	-0.105257757008076	-0.129907071590424
-7.32912874221802	-7.57092046737671	-10.3205852508545	-0.122673891484737	-0.105346955358982	-0.130113527178764
-7.33105087280273	-7.57091188430786	-10.3172340393066	-0.122695252299309	-0.105314575135708	-0.130211383104324
-7.33341884613037	-7.57257843017578	-10.3130416870117	-0.122832149267197	-0.105260267853737	-0.130260810256004
-7.33718776702881	-7.57422065734863	-10.317479133606	-0.122816123068333	-0.105256035923958	-0.13044162094593
-7.3385066986084	-7.57431364059448	-10.3261375427246	-0.122923135757446	-0.10532283782959	-0.130600854754448
-7.34062767028809	-7.57280397415161	-10.315577507019	-0.122915126383305	-0.105288743972778	-0.130712136626244
-7.34327697753906	-7.57610034942627	-10.311749458313	-0.12310341745615	-0.105245672166348	-0.130771666765213
-7.34319877624512	-7.5732159614563	-10.319149017334	-0.123027294874191	-0.105302654206753	-0.130939796566963
-7.34569120407104	-7.57552289962769	-10.3248147964478	-0.123082235455513	-0.105335086584091	-0.131115511059761
-7.34717845916748	-7.57135200500488	-10.3213634490967	-0.123138129711151	-0.105448879301548	-0.131242573261261
-7.35099983215332	-7.57458162307739	-10.3131809234619	-0.123338244855404	-0.105321921408176	-0.131273657083511
-7.35003471374512	-7.57540225982666	-10.3237342834473	-0.123282827436924	-0.105373375117779	-0.131454825401306
-7.35317087173462	-7.57685708999634	-10.3287019729614	-0.123384557664394	-0.105405785143375	-0.131612703204155
-7.35157203674316	-7.57319164276123	-10.3249397277832	-0.123338684439659	-0.105427078902721	-0.131751075387001
-7.35442447662354	-7.57919406890869	-10.323052406311	-0.12353877723217	-0.105409704148769	-0.131865307688713
-7.35427951812744	-7.57522630691528	-10.3281345367432	-0.123495571315289	-0.105462200939655	-0.131899997591972
-7.35726308822632	-7.57640933990479	-10.3352403640747	-0.123565629124641	-0.105440177023411	-0.132037326693535
-7.35522842407227	-7.57071208953857	-10.3379201889038	-0.123578734695911	-0.105498880147934	-0.132195502519608
-7.35749244689941	-7.57164621353149	-10.3275375366211	-0.123714998364449	-0.105426304042339	-0.132248148322105
-7.35464286804199	-7.57495975494385	-10.3374691009521	-0.123704127967358	-0.105440579354763	-0.132324263453484
-7.35546112060547	-7.5721001625061	-10.3377294540405	-0.123706839978695	-0.105532348155975	-0.132489576935768
-7.35636281967163	-7.57056760787964	-10.3399324417114	-0.123823620378971	-0.105558924376965	-0.132604390382767
-7.35855674743652	-7.57056427001953	-10.3335332870483	-0.123963855206966	-0.105424359440804	-0.13258957862854
-7.35588407516479	-7.5692982673645	-10.3440132141113	-0.123897179961205	-0.105462968349457	-0.132658690214157
-7.35570907592773	-7.56740570068359	-10.343053817749	-0.123957678675652	-0.105476148426533	-0.132758408784866
-7.35254049301147	-7.56271600723267	-10.3420400619507	-0.123946115374565	-0.105516865849495	-0.132858037948608
-7.35529708862305	-7.56688785552979	-10.3366193771362	-0.124046958982944	-0.105466589331627	-0.132795616984367
-7.35381507873535	-7.56710863113403	-10.3441286087036	-0.124140724539757	-0.105456113815308	-0.132865443825722
-7.35340166091919	-7.5655951499939	-10.3446426391602	-0.124160267412663	-0.10547786206007	-0.132917657494545
-7.353355884552	-7.56315517425537	-10.3439626693726	-0.124122992157936	-0.105494193732738	-0.132995843887329
-7.35559892654419	-7.56285715103149	-10.3396492004395	-0.12427631765604	-0.105391249060631	-0.132938265800476
-7.35135889053345	-7.56346940994263	-10.3505878448486	-0.124212063848972	-0.105385646224022	-0.133048981428146
-7.35040760040283	-7.55999088287354	-10.3429737091064	-0.124232657253742	-0.105479508638382	-0.133059799671173
-7.35251188278198	-7.5575737953186	-10.3409433364868	-0.124313868582249	-0.105355262756348	-0.133039325475693
-7.35090160369873	-7.56316471099854	-10.3465394973755	-0.124375879764557	-0.105279050767422	-0.13301020860672
-7.35283994674683	-7.55884838104248	-10.3420124053955	-0.124355629086494	-0.105226501822472	-0.133107960224152
-7.35124683380127	-7.55811405181885	-10.3320121765137	-0.124395467340946	-0.105232201516628	-0.13315150141716
-7.34961557388306	-7.55866956710815	-10.3262805938721	-0.124403260648251	-0.10502228140831	-0.13304203748703
-7.34962320327759	-7.56365728378296	-10.3330373764038	-0.124485857784748	-0.10499332845211	-0.13310070335865
-7.35041379928589	-7.55717372894287	-10.3350629806519	-0.124483838677406	-0.104962199926376	-0.133102178573608
-7.34998607635498	-7.55730676651001	-10.3214044570923	-0.124592021107674	-0.10487262159586	-0.133042529225349
-7.34899234771729	-7.55807590484619	-10.3186321258545	-0.124540261924267	-0.104679763317108	-0.133042439818382
-7.34537601470947	-7.5566463470459	-10.3212385177612	-0.12459771335125	-0.104735337197781	-0.133044824004173
-7.3459415435791	-7.55352306365967	-10.3176565170288	-0.124538511037827	-0.104625396430492	-0.133026272058487
-7.34512758255005	-7.55350208282471	-10.306619644165	-0.124602325260639	-0.104653730988503	-0.132956877350807
-7.34591913223267	-7.55663442611694	-10.3125705718994	-0.124678336083889	-0.104404330253601	-0.132896393537521
-7.33981037139893	-7.5516791343689	-10.3110265731812	-0.124699510633945	-0.104461126029491	-0.132899016141891
-7.3445258140564	-7.54866409301758	-10.3061180114746	-0.124602392315865	-0.104338690638542	-0.132869333028793
-7.337486743927	-7.55408000946045	-10.3039903640747	-0.124634526669979	-0.104313716292381	-0.132732540369034
-7.33987045288086	-7.5522084236145	-10.3084030151367	-0.1246722266078	-0.104246072471142	-0.132704079151154
-7.33841991424561	-7.54836511611938	-10.300742149353	-0.124673582613468	-0.104196451604366	-0.132675036787987
-7.33790874481201	-7.55114698410034	-10.2957782745361	-0.124705232679844	-0.103976003825665	-0.132556945085526
-7.33410358428955	-7.55009698867798	-10.3037271499634	-0.124652147293091	-0.103942058980465	-0.132494285702705
-7.33153200149536	-7.54961013793945	-10.2986040115356	-0.124650314450264	-0.103977337479591	-0.132462054491043
-7.33238172531128	-7.54879522323608	-10.2950878143311	-0.12459971755743	-0.103897392749786	-0.132363587617874
-7.33403158187866	-7.54961681365967	-10.2871246337891	-0.124686546623707	-0.103733085095882	-0.132269144058228
-7.33231592178345	-7.55110025405884	-10.2890968322754	-0.124676406383514	-0.103706113994122	-0.132134005427361
-7.33092927932739	-7.55257940292358	-10.2868280410767	-0.124722376465797	-0.103580005466938	-0.132086411118507
-7.32762384414673	-7.54926872253418	-10.2854108810425	-0.124660208821297	-0.103524677455425	-0.132033586502075
-7.33615493774414	-7.55162239074707	-10.27712059021	-0.12464552372694	-0.103300176560879	-0.131884694099426
-7.3304443359375	-7.55132389068604	-10.2772636413574	-0.124732255935669	-0.103211395442486	-0.131832852959633
-7.33295917510986	-7.55701923370361	-10.2767648696899	-0.124743759632111	-0.103136278688908	-0.131732761859894
-7.33177042007446	-7.55208683013916	-10.273175239563	-0.124699361622334	-0.103055953979492	-0.131669208407402
-7.33508396148682	-7.55323934555054	-10.2606544494629	-0.124784871935844	-0.102793343365192	-0.131559133529663
-7.33279132843018	-7.55595254898071	-10.2669219970703	-0.124748826026917	-0.102685362100601	-0.131442561745644
-7.3329496383667	-7.55478715896606	-10.2600688934326	-0.124739907681942	-0.102613285183907	-0.131426870822906
-7.3294939994812	-7.55105829238892	-10.2554779052734	-0.124763756990433	-0.102515161037445	-0.131288185715675
-7.32795095443726	-7.55563879013062	-10.2478437423706	-0.124832533299923	-0.10233561694622	-0.131122440099716
-7.32777452468872	-7.55403232574463	-10.2530002593994	-0.124823532998562	-0.102215394377708	-0.130956307053566
-7.32790994644165	-7.55661964416504	-10.2509164810181	-0.124857105314732	-0.102025486528873	-0.130919024348259
-7.32156848907471	-7.55279111862183	-10.2410135269165	-0.124917969107628	-0.101998992264271	-0.130791291594505
-7.32209157943726	-7.55502367019653	-10.2389469146729	-0.124990954995155	-0.101841777563095	-0.130618244409561
-7.31266117095947	-7.55327653884888	-10.2378940582275	-0.124927766621113	-0.101729668676853	-0.130475834012032
-7.3090705871582	-7.54990911483765	-10.2308511734009	-0.125039637088776	-0.101553544402122	-0.130334407091141
-7.3098292350769	-7.54524755477905	-10.2170343399048	-0.125133171677589	-0.101329050958157	-0.130104914307594
-7.30990171432495	-7.55068588256836	-10.206018447876	-0.125295475125313	-0.100986272096634	-0.129918828606606
-7.30434465408325	-7.55242252349854	-10.2132139205933	-0.125237300992012	-0.100872978568077	-0.12979556620121
-7.30226945877075	-7.54974555969238	-10.2097873687744	-0.125177532434464	-0.100841194391251	-0.129695951938629
-7.29779481887817	-7.5487322807312	-10.2055902481079	-0.125069871544838	-0.10072323679924	-0.12946991622448
-7.29286098480225	-7.5553297996521	-10.2008094787598	-0.125239297747612	-0.100536994636059	-0.129251211881638
-7.28876638412476	-7.55139017105103	-10.204701423645	-0.125251904129982	-0.100505389273167	-0.1290263235569
-7.28468894958496	-7.54922008514404	-10.2020998001099	-0.125348687171936	-0.1003472879529	-0.128841772675514
-7.27513933181763	-7.54330062866211	-10.1932373046875	-0.125304400920868	-0.100274778902531	-0.128561064600945
-7.27068328857422	-7.54531335830688	-10.1814088821411	-0.125493928790092	-0.100121065974236	-0.128302395343781
-7.26555728912354	-7.53825807571411	-10.1778917312622	-0.12539578974247	-0.100015595555305	-0.128019869327545
-7.25998497009277	-7.5382285118103	-10.1781606674194	-0.125431224703789	-0.0999482646584511	-0.127865895628929
-7.25109243392944	-7.53277349472046	-10.1699466705322	-0.125489756464958	-0.0999489352107048	-0.127663105726242
-7.24865007400513	-7.53231525421143	-10.1625509262085	-0.125622361898422	-0.0996894314885139	-0.127320900559425
-7.24459266662598	-7.53255891799927	-10.1659460067749	-0.125606164336205	-0.0996185019612312	-0.127084881067276
-7.23655414581299	-7.52962636947632	-10.1639013290405	-0.125705853104591	-0.0996017903089523	-0.126931861042976
-7.23145484924316	-7.52922868728638	-10.158540725708	-0.125583469867706	-0.0995622724294662	-0.126782238483429
-7.23138427734375	-7.53429794311523	-10.1533212661743	-0.125658586621284	-0.0995078310370445	-0.126502871513367
-7.22817420959473	-7.53525447845459	-10.1697330474854	-0.125524416565895	-0.099415235221386	-0.12635238468647
-7.22601890563965	-7.5367374420166	-10.1638145446777	-0.125466197729111	-0.0993330851197243	-0.126209184527397
-7.21909332275391	-7.53495740890503	-10.1628904342651	-0.125372409820557	-0.099385179579258	-0.125981286168098
-7.22100830078125	-7.53675031661987	-10.1505823135376	-0.125468969345093	-0.0992506518959999	-0.125682428479195
-7.21835660934448	-7.54255247116089	-10.1559181213379	-0.125413000583649	-0.099158763885498	-0.125527366995811
-7.21838808059692	-7.54515075683594	-10.1540632247925	-0.125362038612366	-0.0992016941308975	-0.125409513711929
-7.21524572372437	-7.54096126556396	-10.1471529006958	-0.125299736857414	-0.0992198139429092	-0.125219628214836
-7.21355485916138	-7.54490041732788	-10.1401834487915	-0.125293701887131	-0.0991515889763832	-0.124993927776814
-7.21483087539673	-7.54667091369629	-10.1406440734863	-0.125216901302338	-0.0990812554955482	-0.124845832586288
-7.21679925918579	-7.55260324478149	-10.1487789154053	-0.125223010778427	-0.0991314575076103	-0.124780870974064
-7.21601486206055	-7.55015468597412	-10.1391973495483	-0.125132620334625	-0.0992362797260284	-0.12469656765461
-7.21983671188354	-7.55481910705566	-10.1347246170044	-0.125204220414162	-0.0992137119174004	-0.124532103538513
-7.2162184715271	-7.55771255493164	-10.1467657089233	-0.125033766031265	-0.0993606597185135	-0.124442785978317
-7.21732568740845	-7.55997180938721	-10.1507062911987	-0.124989435076714	-0.0994338691234589	-0.124345846474171
-7.21852350234985	-7.56082344055176	-10.1534128189087	-0.124940410256386	-0.0995225608348846	-0.124264061450958
-7.22463321685791	-7.5652437210083	-10.146598815918	-0.124943241477013	-0.09941216558218	-0.12409720569849
-7.21972703933716	-7.56895303726196	-10.1554174423218	-0.124827496707439	-0.0994823351502419	-0.124042712152004
-7.22423553466797	-7.57184791564941	-10.1526679992676	-0.124787613749504	-0.0996283516287804	-0.123939149081707
-7.22306251525879	-7.57465124130249	-10.1492214202881	-0.124613799154758	-0.0996207073330879	-0.123828507959843
-7.22605848312378	-7.58240413665771	-10.1495180130005	-0.124623171985149	-0.0996434241533279	-0.123698517680168
-7.2280855178833	-7.58862495422363	-10.1539421081543	-0.124475106596947	-0.0997341498732567	-0.123639345169067
-7.22942066192627	-7.58824729919434	-10.1569957733154	-0.124379701912403	-0.0998675525188446	-0.12361029535532
-7.23117303848267	-7.59199666976929	-10.1551523208618	-0.124286249279976	-0.0998291820287704	-0.123518772423267
-7.23831033706665	-7.59932851791382	-10.1538076400757	-0.124231174588203	-0.099806509912014	-0.123446993529797
-7.2335352897644	-7.60366582870483	-10.1689157485962	-0.124081708490849	-0.0999643206596375	-0.12343493103981
-7.24097537994385	-7.60718679428101	-10.1630239486694	-0.124013736844063	-0.100137427449226	-0.123402275145054
-7.24570274353027	-7.60995006561279	-10.164436340332	-0.123904705047607	-0.100088238716125	-0.123357966542244
-7.24730968475342	-7.61546802520752	-10.1595401763916	-0.123850867152214	-0.100129827857018	-0.123259350657463
-7.25030422210693	-7.61713314056396	-10.1659297943115	-0.123647689819336	-0.100221402943134	-0.123310118913651
-7.25280475616455	-7.62159156799316	-10.1750326156616	-0.123615629971027	-0.100235536694527	-0.12329988181591
-7.24985504150391	-7.62368202209473	-10.1647777557373	-0.123508580029011	-0.100311942398548	-0.123223625123501
-7.25532817840576	-7.63051080703735	-10.1669902801514	-0.123491324484348	-0.100353255867958	-0.123250864446163
-7.25229215621948	-7.63228225708008	-10.1704692840576	-0.123389281332493	-0.100353598594666	-0.123216278851032
-7.25332546234131	-7.6365122795105	-10.1725721359253	-0.123338155448437	-0.100418791174889	-0.123213097453117
-7.25297451019287	-7.63259124755859	-10.1688842773438	-0.123197183012962	-0.100502014160156	-0.123175218701363
-7.25408792495728	-7.63939571380615	-10.1670236587524	-0.123185716569424	-0.100409425795078	-0.123169369995594
-7.25474166870117	-7.64436483383179	-10.1788091659546	-0.123069241642952	-0.100389748811722	-0.123184055089951
-7.25648260116577	-7.64510059356689	-10.1795263290405	-0.12295875698328	-0.100502714514732	-0.123182095587254
-7.25610494613647	-7.64532232284546	-10.1802501678467	-0.122917287051678	-0.100548207759857	-0.123211435973644
-7.26027297973633	-7.65299510955811	-10.1749334335327	-0.122887782752514	-0.10046848654747	-0.123211570084095
-7.26210165023804	-7.65392732620239	-10.1891260147095	-0.122815132141113	-0.100548632442951	-0.123241044580936
-7.26640129089355	-7.66243314743042	-10.1940860748291	-0.122753858566284	-0.100537426769733	-0.123398400843143
-7.26842403411865	-7.65887117385864	-10.1912641525269	-0.122678987681866	-0.100546032190323	-0.123456917703152
-7.27649450302124	-7.66215705871582	-10.1803426742554	-0.122754953801632	-0.100484877824783	-0.123474434018135
-7.2751259803772	-7.66551160812378	-10.1906185150146	-0.122609458863735	-0.100522473454475	-0.123577520251274
-7.27793836593628	-7.66842651367188	-10.1917352676392	-0.122606717050076	-0.100491106510162	-0.123689569532871
-7.28114652633667	-7.66844034194946	-10.1907558441162	-0.122522726655006	-0.100560896098614	-0.123728685081005
-7.29051303863525	-7.66897678375244	-10.1849145889282	-0.122510462999344	-0.100456774234772	-0.123795948922634
-7.28981637954712	-7.67126655578613	-10.189754486084	-0.122471794486046	-0.100486055016518	-0.123895168304443
-7.29285144805908	-7.67275047302246	-10.2003555297852	-0.122472830116749	-0.100529909133911	-0.124037869274616
-7.29360866546631	-7.66699934005737	-10.1943407058716	-0.122298166155815	-0.100599840283394	-0.124156937003136
-7.29972267150879	-7.66807317733765	-10.1985321044922	-0.122405268251896	-0.100608579814434	-0.124241679906845
-7.30007171630859	-7.66747903823853	-10.2002286911011	-0.122344017028809	-0.100684612989426	-0.124342925846577
-7.29876852035522	-7.66412496566772	-10.204927444458	-0.122420705854893	-0.100811995565891	-0.124479658901691
-7.29965496063232	-7.65937852859497	-10.1978912353516	-0.122324958443642	-0.100798368453979	-0.124549008905888
-7.30478000640869	-7.6600284576416	-10.2001304626465	-0.122433513402939	-0.100754857063293	-0.124603405594826
-7.30359315872192	-7.65574407577515	-10.2167072296143	-0.122373834252357	-0.100854806602001	-0.124728240072727
-7.30178499221802	-7.65562152862549	-10.2154808044434	-0.122392885386944	-0.100954972207546	-0.12492036819458
-7.30496883392334	-7.65225839614868	-10.2058420181274	-0.122395448386669	-0.100837610661983	-0.124919332563877
-7.30872869491577	-7.6523175239563	-10.2077884674072	-0.122477047145367	-0.100841887295246	-0.125033408403397
-7.304847240448	-7.653151512146	-10.2118291854858	-0.12234953045845	-0.100957542657852	-0.125220447778702
-7.30512857437134	-7.65228414535522	-10.2110919952393	-0.122415721416473	-0.100954659283161	-0.125351443886757
-7.31011486053467	-7.64892244338989	-10.207667350769	-0.122298695147038	-0.100896038115025	-0.125456914305687
-7.30946207046509	-7.65625	-10.2049007415771	-0.12245574593544	-0.100834593176842	-0.125510349869728
-7.31199598312378	-7.65093660354614	-10.2145538330078	-0.122353509068489	-0.100874736905098	-0.125749319791794
-7.31387901306152	-7.64698886871338	-10.2061777114868	-0.12236300855875	-0.100817158818245	-0.125874325633049
-7.3139853477478	-7.6536340713501	-10.2058744430542	-0.122336603701115	-0.100791230797768	-0.126054510474205
-7.31756353378296	-7.6557149887085	-10.2079935073853	-0.122413985431194	-0.10079837590456	-0.126158013939857
-7.32075643539429	-7.65106010437012	-10.209755897522	-0.122245118021965	-0.100824579596519	-0.126390606164932
-7.32387256622314	-7.65042686462402	-10.2107715606689	-0.122371412813663	-0.10086528211832	-0.126453205943108
-7.32650566101074	-7.65236759185791	-10.2073135375977	-0.122272804379463	-0.100768558681011	-0.126599550247192
-7.3272271156311	-7.65408277511597	-10.2178106307983	-0.122370578348637	-0.100927732884884	-0.126856118440628
-7.33328247070313	-7.65119075775146	-10.2134227752686	-0.122262187302113	-0.100902907550335	-0.127066642045975
-7.3359546661377	-7.64904069900513	-10.204930305481	-0.122319027781487	-0.101031921803951	-0.127138912677765
-7.3385214805603	-7.64845752716064	-10.2150039672852	-0.122254759073257	-0.10100731253624	-0.127302885055542
-7.3428053855896	-7.65133190155029	-10.2251558303833	-0.122311227023602	-0.101133853197098	-0.127487286925316
-7.34786510467529	-7.64688158035278	-10.2306661605835	-0.122269846498966	-0.101271361112595	-0.127732113003731
-7.35065507888794	-7.64593458175659	-10.2243061065674	-0.122361280024052	-0.101349070668221	-0.127847477793694
-7.35864210128784	-7.64466333389282	-10.2308864593506	-0.12229685485363	-0.101328201591969	-0.128005385398865
-7.35645246505737	-7.64435911178589	-10.2410612106323	-0.122396863996983	-0.101542443037033	-0.12828029692173
-7.36365795135498	-7.64275026321411	-10.2424535751343	-0.12228474766016	-0.101652100682259	-0.128502234816551
-7.36779022216797	-7.6407470703125	-10.2376823425293	-0.122323483228683	-0.101819448173046	-0.128640830516815
-7.37691450119019	-7.64164733886719	-10.2405271530151	-0.122316271066666	-0.101792700588703	-0.128804326057434
-7.37655878067017	-7.64366388320923	-10.2465648651123	-0.122455656528473	-0.10188389569521	-0.12894743680954
-7.38286685943604	-7.63928461074829	-10.2535591125488	-0.122408509254456	-0.101958826184273	-0.129201531410217
-7.38554191589355	-7.63460874557495	-10.246485710144	-0.122488960623741	-0.102057211101055	-0.129366159439087
-7.38730430603027	-7.64139842987061	-10.2510442733765	-0.122474163770676	-0.102076545357704	-0.129520565271378
-7.39308834075928	-7.64135599136353	-10.2509136199951	-0.122551374137402	-0.102120935916901	-0.129696562886238
-7.39184665679932	-7.63665676116943	-10.2646741867065	-0.122546799480915	-0.102301470935345	-0.129812613129616
-7.39708852767944	-7.63638687133789	-10.2536277770996	-0.122644059360027	-0.102406144142151	-0.129980936646461
-7.402099609375	-7.63800001144409	-10.2507581710815	-0.122716344892979	-0.102250099182129	-0.130060225725174
-7.39941644668579	-7.63733386993408	-10.254415512085	-0.122753381729126	-0.102404333651066	-0.13021120429039
-7.39997863769531	-7.63554096221924	-10.2601165771484	-0.122801415622234	-0.102472744882107	-0.130325257778168
-7.40175914764404	-7.63011980056763	-10.2588081359863	-0.122926257550716	-0.102647714316845	-0.130480349063873
-7.40782165527344	-7.6307578086853	-10.2538280487061	-0.122940063476563	-0.102578893303871	-0.130528971552849
-7.40495300292969	-7.6317081451416	-10.2589569091797	-0.123104982078075	-0.102654822170734	-0.130607113242149
-7.40716600418091	-7.62531471252441	-10.2635707855225	-0.123084954917431	-0.102716378867626	-0.130785942077637
-7.40469980239868	-7.62021064758301	-10.253809928894	-0.123210594058037	-0.102794043719769	-0.13082729279995
-7.40617990493774	-7.62039136886597	-10.261528968811	-0.123268663883209	-0.102852657437325	-0.130890384316444
-7.40509366989136	-7.62149000167847	-10.2691345214844	-0.123423889279366	-0.102943651378155	-0.130909904837608
-7.40303564071655	-7.61340475082397	-10.2754211425781	-0.123453162610531	-0.103108547627926	-0.131005451083183
-7.4012303352356	-7.60696887969971	-10.2637434005737	-0.123574234545231	-0.103187590837479	-0.131038516759872
-7.39950752258301	-7.60893630981445	-10.2736492156982	-0.123743928968906	-0.103217117488384	-0.131039127707481
-7.39668560028076	-7.60446500778198	-10.2781381607056	-0.123891152441502	-0.103260174393654	-0.131036594510078
-7.39507961273193	-7.6005802154541	-10.275824546814	-0.123907007277012	-0.103406503796577	-0.131156012415886
-7.39333868026733	-7.59663867950439	-10.2745389938354	-0.124041251838207	-0.103491067886353	-0.131159096956253
-7.39270305633545	-7.59346628189087	-10.276463508606	-0.124097272753716	-0.103492684662342	-0.131145432591438
-7.38886404037476	-7.59400796890259	-10.2861137390137	-0.124235548079014	-0.103605687618256	-0.131206914782524
-7.38987588882446	-7.58639240264893	-10.2896757125854	-0.124244824051857	-0.103673949837685	-0.131218060851097
-7.38638114929199	-7.58231973648071	-10.2830610275269	-0.124381855130196	-0.103808537125587	-0.131211414933205
-7.38331365585327	-7.58321809768677	-10.2818470001221	-0.124497666954994	-0.103797852993011	-0.131155148148537
-7.37635707855225	-7.57803630828857	-10.292140007019	-0.124572105705738	-0.103980451822281	-0.13121885061264
-7.37766265869141	-7.57442283630371	-10.2851085662842	-0.124609522521496	-0.104029528796673	-0.131225094199181
-7.37385749816895	-7.57138252258301	-10.2833709716797	-0.124697528779507	-0.104096636176109	-0.13116954267025
-7.37131023406982	-7.57360076904297	-10.2906818389893	-0.124866239726543	-0.104073286056519	-0.131150275468826
-7.36644315719604	-7.5677056312561	-10.2985887527466	-0.124865360558033	-0.104246586561203	-0.131150871515274
-7.36796474456787	-7.56300115585327	-10.2887544631958	-0.124925024807453	-0.104187726974487	-0.131157368421555
-7.36407375335693	-7.56280660629272	-10.2886142730713	-0.125019311904907	-0.104231961071491	-0.13105833530426
-7.36426019668579	-7.56479549407959	-10.2922039031982	-0.125060170888901	-0.104285702109337	-0.131069764494896
-7.35624217987061	-7.55632972717285	-10.2950496673584	-0.125096082687378	-0.10441380739212	-0.131090551614761
-7.3587703704834	-7.55727577209473	-10.2831363677979	-0.125289380550385	-0.104320041835308	-0.130991086363792
-7.35042667388916	-7.556321144104	-10.2950305938721	-0.125263169407845	-0.104332774877548	-0.130966901779175
-7.35079145431519	-7.55430316925049	-10.2922277450562	-0.125367507338524	-0.104404807090759	-0.130987197160721
-7.35001373291016	-7.54913330078125	-10.2825269699097	-0.125424593687057	-0.104395627975464	-0.130887389183044
-7.34777212142944	-7.5498046875	-10.2807741165161	-0.125603348016739	-0.104296386241913	-0.130805715918541
-7.33857202529907	-7.54630088806152	-10.2900695800781	-0.12553009390831	-0.104366637766361	-0.130841329693794
-7.33927917480469	-7.54355144500732	-10.2808103561401	-0.125632658600807	-0.104504011571407	-0.130813777446747
-7.33548212051392	-7.54255485534668	-10.2689275741577	-0.125647515058517	-0.104391485452652	-0.130691915750504
-7.33322906494141	-7.54555130004883	-10.2718505859375	-0.125820428133011	-0.104309856891632	-0.130611166357994
-7.32824373245239	-7.5393967628479	-10.2768468856812	-0.125715240836143	-0.104399740695953	-0.13061511516571
-7.3260931968689	-7.53567171096802	-10.2677354812622	-0.125863537192345	-0.104370534420013	-0.130545124411583
-7.32482147216797	-7.54191064834595	-10.2656402587891	-0.125917106866837	-0.104282818734646	-0.130533009767532
-7.32376384735107	-7.54137897491455	-10.2691965103149	-0.125943884253502	-0.104373641312122	-0.130454912781715
-7.32209730148315	-7.53703641891479	-10.2615280151367	-0.125976517796516	-0.104288056492805	-0.130436077713966
-7.32018709182739	-7.53829669952393	-10.2602615356445	-0.126069366931915	-0.104249931871891	-0.130344823002815
-7.32035255432129	-7.54164123535156	-10.2597208023071	-0.1260636895895	-0.104151457548141	-0.130315214395523
-7.31346130371094	-7.53588438034058	-10.258825302124	-0.126065209507942	-0.104228295385838	-0.130286991596222
-7.31366395950317	-7.53639698028564	-10.2493925094604	-0.126102477312088	-0.104145340621471	-0.130317911505699
-7.31192207336426	-7.53779697418213	-10.2459516525269	-0.12614069879055	-0.104110226035118	-0.130165487527847
-7.30979490280151	-7.53727722167969	-10.2451086044312	-0.126130625605583	-0.10398505628109	-0.130155667662621
-7.30441188812256	-7.53822755813599	-10.2489948272705	-0.126125738024712	-0.104005098342896	-0.130131781101227
-7.30732107162476	-7.53725004196167	-10.234260559082	-0.126232713460922	-0.103893235325813	-0.130092516541481
-7.30254602432251	-7.53650331497192	-10.2314357757568	-0.126196503639221	-0.103896886110306	-0.129967704415321
-7.30157232284546	-7.54138851165771	-10.2341928482056	-0.126175805926323	-0.103796079754829	-0.130008161067963
-7.29728078842163	-7.53709363937378	-10.2339458465576	-0.126086741685867	-0.103839576244354	-0.129977583885193
-7.29811000823975	-7.53851699829102	-10.2252540588379	-0.126164436340332	-0.10382068157196	-0.129954978823662
-7.29869842529297	-7.54000902175903	-10.2244424819946	-0.126120492815971	-0.103706933557987	-0.129833400249481
-7.30120992660522	-7.54211330413818	-10.2340469360352	-0.126136928796768	-0.103723995387554	-0.129881039261818
-7.29590129852295	-7.54152584075928	-10.2260599136353	-0.126066818833351	-0.103654056787491	-0.129890531301498
-7.29884433746338	-7.54567003250122	-10.2237319946289	-0.12609438598156	-0.103598035871983	-0.129857704043388
-7.29658460617065	-7.54371643066406	-10.2246170043945	-0.126044854521751	-0.103581517934799	-0.129797846078873
-7.30004119873047	-7.54704332351685	-10.2296466827393	-0.12611697614193	-0.103529535233974	-0.129856586456299
-7.29674768447876	-7.54260921478271	-10.2179040908813	-0.12597893178463	-0.103496514260769	-0.129857540130615
-7.29985952377319	-7.55053853988647	-10.2148065567017	-0.126030534505844	-0.103371016681194	-0.12980429828167
-7.29856967926025	-7.54984045028687	-10.2239427566528	-0.125969901680946	-0.103333622217178	-0.129864126443863
-7.29973220825195	-7.55277872085571	-10.2189693450928	-0.125942289829254	-0.103387005627155	-0.129849329590797
-7.29833507537842	-7.5495719909668	-10.2127542495728	-0.125941082835197	-0.103301875293255	-0.12979257106781
-7.29973268508911	-7.55444383621216	-10.2072296142578	-0.125992491841316	-0.103171288967133	-0.129790589213371
-7.29866027832031	-7.55317687988281	-10.2196846008301	-0.125818088650703	-0.103218801319599	-0.129841387271881
-7.30279397964478	-7.55490159988403	-10.2095174789429	-0.12581305205822	-0.103264905512333	-0.129812628030777
-7.30123043060303	-7.55648279190063	-10.2098073959351	-0.125826194882393	-0.103103615343571	-0.129739671945572
-7.29766702651978	-7.55847263336182	-10.2155828475952	-0.125887677073479	-0.103091560304165	-0.129771620035172
-7.30159854888916	-7.55448293685913	-10.214319229126	-0.125757947564125	-0.103092774748802	-0.12985672056675
-7.29855489730835	-7.55542612075806	-10.2072153091431	-0.125764593482018	-0.10305742919445	-0.129810974001884
-7.29954099655151	-7.56266403198242	-10.2159061431885	-0.125751942396164	-0.103051245212555	-0.129851043224335
-7.3002815246582	-7.55785846710205	-10.2181844711304	-0.125685140490532	-0.103123031556606	-0.129846543073654
-7.3011679649353	-7.55943632125854	-10.214955329895	-0.125688344240189	-0.103014312684536	-0.1298798173666
-7.30030965805054	-7.56103992462158	-10.2201242446899	-0.125608935952187	-0.103005349636078	-0.129867061972618
-7.30035734176636	-7.56651067733765	-10.2244167327881	-0.125614777207375	-0.103020586073399	-0.129956245422363
-7.29663133621216	-7.56347513198853	-10.2205371856689	-0.125556394457817	-0.103151358664036	-0.129961997270584
-7.299973487854	-7.56231164932251	-10.2186117172241	-0.125521704554558	-0.103075832128525	-0.129970252513885
-7.30072259902954	-7.56391048431396	-10.2261266708374	-0.125447928905487	-0.103040359914303	-0.129977270960808
-7.30137538909912	-7.56956100463867	-10.2324295043945	-0.125378787517548	-0.103007614612579	-0.13009874522686
-7.30266189575195	-7.56818437576294	-10.2334299087524	-0.125322133302689	-0.10303058475256	-0.130167469382286
-7.30234622955322	-7.56990337371826	-10.2224273681641	-0.125377833843231	-0.102994844317436	-0.130159363150597
-7.30279445648193	-7.56875658035278	-10.2292194366455	-0.125298231840134	-0.103022783994675	-0.130216002464294
-7.30196857452393	-7.57319164276123	-10.2318811416626	-0.125278413295746	-0.102952107787132	-0.130341291427612
-7.30028200149536	-7.57012414932251	-10.2321548461914	-0.125158458948135	-0.103049211204052	-0.130400985479355
-7.30242156982422	-7.57141780853271	-10.2329778671265	-0.125311076641083	-0.102983616292477	-0.130360916256905
-7.30211448669434	-7.57260417938232	-10.2362470626831	-0.125266462564468	-0.102929726243019	-0.130398869514465
-7.3027868270874	-7.57569885253906	-10.2384634017944	-0.125283777713776	-0.102934621274471	-0.130522519350052
-7.30033540725708	-7.57268142700195	-10.2338171005249	-0.125144243240356	-0.102892436087132	-0.130582824349403
-7.30213451385498	-7.57576990127563	-10.2238502502441	-0.125206872820854	-0.102817021310329	-0.130599364638329
-7.3043212890625	-7.57789850234985	-10.2308931350708	-0.125192910432816	-0.102846942842007	-0.130626454949379
-7.30333280563354	-7.57800340652466	-10.2281742095947	-0.125283062458038	-0.102850347757339	-0.130727589130402
-7.30267143249512	-7.57494735717773	-10.2213478088379	-0.125155195593834	-0.10274900496006	-0.130791053175926
-7.30693912506104	-7.58063745498657	-10.2255744934082	-0.125319570302963	-0.102627314627171	-0.130837291479111
-7.30524921417236	-7.57836008071899	-10.233811378479	-0.125164449214935	-0.102706402540207	-0.13092352449894
-7.30683374404907	-7.58124446868896	-10.2271509170532	-0.125258877873421	-0.102783851325512	-0.131012573838234
-7.30910301208496	-7.57876920700073	-10.2259073257446	-0.125230506062508	-0.102620534598827	-0.131038993597031
-7.31138324737549	-7.58182430267334	-10.225154876709	-0.125381156802177	-0.102584414184093	-0.131127685308456
-7.30638217926025	-7.58130502700806	-10.2329511642456	-0.125283315777779	-0.102631062269211	-0.131236866116524
-7.31039190292358	-7.57827425003052	-10.2320728302002	-0.125228598713875	-0.102691203355789	-0.131344884634018
-7.31020259857178	-7.57546281814575	-10.227198600769	-0.125241607427597	-0.102610416710377	-0.13136088848114
-7.31084251403809	-7.58439683914185	-10.227409362793	-0.125409737229347	-0.10258174687624	-0.131440490484238
-7.31114721298218	-7.57638454437256	-10.2355098724365	-0.125237852334976	-0.102626740932465	-0.131524100899696
-7.31052589416504	-7.57298612594604	-10.2252073287964	-0.125250592827797	-0.10266650468111	-0.13161689043045
-7.30773591995239	-7.57862186431885	-10.2253293991089	-0.125317603349686	-0.102516613900661	-0.131660103797913
-7.31183242797852	-7.57678747177124	-10.2312030792236	-0.125311955809593	-0.102557025849819	-0.131747245788574
-7.30887651443481	-7.57510948181152	-10.2323703765869	-0.125228106975555	-0.102642439305782	-0.131869375705719
-7.31263256072998	-7.57301330566406	-10.2303876876831	-0.125287875533104	-0.102681912481785	-0.131870359182358
-7.3128399848938	-7.57519769668579	-10.2319288253784	-0.125270530581474	-0.102564223110676	-0.131942927837372
-7.31008672714233	-7.57678985595703	-10.2389345169067	-0.125326871871948	-0.102600090205669	-0.13209593296051
-7.31338834762573	-7.57483720779419	-10.2423181533813	-0.125275015830994	-0.102683119475842	-0.132196456193924
-7.31505727767944	-7.57553625106812	-10.2306594848633	-0.125266745686531	-0.102690063416958	-0.132305160164833
-7.3154468536377	-7.5772967338562	-10.2339649200439	-0.125206902623177	-0.102633245289326	-0.132378071546555
-7.3162956237793	-7.58119630813599	-10.235915184021	-0.125236883759499	-0.102718099951744	-0.132470279932022
-7.31772899627686	-7.57706737518311	-10.2456436157227	-0.125239342451096	-0.102716185152531	-0.132681176066399
-7.31950950622559	-7.5794792175293	-10.2384223937988	-0.125203534960747	-0.102712079882622	-0.132752552628517
-7.32528591156006	-7.57924699783325	-10.2410755157471	-0.125151708722115	-0.102671481668949	-0.132852405309677
-7.32429552078247	-7.58194637298584	-10.2449369430542	-0.125271171331406	-0.102686457335949	-0.132967010140419
-7.32591676712036	-7.58043956756592	-10.2547283172607	-0.125129073858261	-0.102697677910328	-0.133165627717972
-7.32823371887207	-7.5803394317627	-10.2437705993652	-0.125146105885506	-0.102815732359886	-0.133318066596985
-7.33097791671753	-7.58106803894043	-10.2496156692505	-0.125131607055664	-0.102739207446575	-0.13341361284256
-7.33257961273193	-7.58559703826904	-10.2549047470093	-0.125241622328758	-0.102736085653305	-0.133523419499397
-7.33298969268799	-7.58460569381714	-10.2571229934692	-0.125166788697243	-0.102764502167702	-0.133692935109138
-7.33595323562622	-7.58006572723389	-10.2527256011963	-0.125208139419556	-0.102778807282448	-0.133763998746872
-7.33961963653564	-7.58794403076172	-10.2511262893677	-0.125135943293571	-0.102656036615372	-0.133973062038422
-7.34412813186646	-7.58995056152344	-10.2526769638062	-0.125153928995132	-0.102758824825287	-0.134090438485146
-7.34671401977539	-7.58564281463623	-10.2555570602417	-0.125179708003998	-0.102736502885818	-0.134328871965408
-7.34803342819214	-7.58386135101318	-10.2548046112061	-0.12521231174469	-0.102785147726536	-0.134416326880455
-7.3511209487915	-7.58515787124634	-10.2477598190308	-0.125241160392761	-0.102648809552193	-0.134520441293716
-7.35510444641113	-7.58564186096191	-10.2519779205322	-0.125334873795509	-0.102655239403248	-0.134757310152054
-7.35539579391479	-7.58580636978149	-10.2556018829346	-0.125333517789841	-0.102668419480324	-0.134919166564941
-7.35892486572266	-7.58524656295776	-10.2538499832153	-0.125384733080864	-0.102712891995907	-0.135118082165718
-7.36270093917847	-7.5847954750061	-10.2439050674438	-0.125370174646378	-0.102607198059559	-0.135247334837914
-7.36914682388306	-7.59149503707886	-10.2492799758911	-0.125564128160477	-0.102498643100262	-0.135410621762276
-7.37184190750122	-7.59054327011108	-10.2494287490845	-0.12551037967205	-0.102534256875515	-0.135674521327019
-7.37517213821411	-7.58639192581177	-10.2436256408691	-0.125579074025154	-0.102519802749157	-0.135852515697479
-7.37608194351196	-7.58612823486328	-10.240984916687	-0.125683203339577	-0.102404102683067	-0.136058941483498
-7.38208246231079	-7.59113502502441	-10.2323598861694	-0.12579870223999	-0.102253966033459	-0.136242836713791
-7.38284730911255	-7.58717918395996	-10.2400436401367	-0.125787302851677	-0.102286890149117	-0.136510878801346
-7.38819599151611	-7.5839695930481	-10.2271509170532	-0.125866174697876	-0.102313347160816	-0.136699870228767
-7.38747835159302	-7.58169984817505	-10.2294368743896	-0.125950261950493	-0.102225288748741	-0.136847585439682
-7.39110612869263	-7.5871787071228	-10.228045463562	-0.126050263643265	-0.102115586400032	-0.136963650584221
-7.39070320129395	-7.5810022354126	-10.236873626709	-0.12604621052742	-0.102085672318935	-0.137259259819984
-7.39459133148193	-7.57860708236694	-10.223671913147	-0.12623992562294	-0.102121010422707	-0.137446910142899
-7.39499139785767	-7.57587862014771	-10.2202730178833	-0.126251503825188	-0.101992689073086	-0.137629806995392
-7.39921045303345	-7.57995319366455	-10.228422164917	-0.1263218075037	-0.101962625980377	-0.137802079319954
-7.39617729187012	-7.57152414321899	-10.2283849716187	-0.126415833830833	-0.101971976459026	-0.138024508953094
-7.39967918395996	-7.57099485397339	-10.2279148101807	-0.126492083072662	-0.101974494755268	-0.138243928551674
-7.40029430389404	-7.56790590286255	-10.2237176895142	-0.126546293497086	-0.101889051496983	-0.138322606682777
-7.40404939651489	-7.5689549446106	-10.2234792709351	-0.126686215400696	-0.101786427199841	-0.138469979166985
-7.40119981765747	-7.56397724151611	-10.2266225814819	-0.126722767949104	-0.10178055614233	-0.138682916760445
-7.39962768554688	-7.5625319480896	-10.2248678207397	-0.126817062497139	-0.101815856993198	-0.138841912150383
-7.39945983886719	-7.55805969238281	-10.2226667404175	-0.126837179064751	-0.101667962968349	-0.138933122158051
-7.40313100814819	-7.56423187255859	-10.2188959121704	-0.126955077052116	-0.101694829761982	-0.139030650258064
-7.40037631988525	-7.55676460266113	-10.229320526123	-0.126934736967087	-0.101684801280499	-0.139177590608597
-7.39867067337036	-7.55556631088257	-10.2276477813721	-0.12705759704113	-0.101689204573631	-0.139257192611694
-7.39867544174194	-7.54865694046021	-10.2238054275513	-0.126997038722038	-0.101548746228218	-0.139316111803055
-7.39783954620361	-7.55070638656616	-10.2283945083618	-0.127063691616058	-0.101627044379711	-0.139446273446083
-7.39264535903931	-7.54781579971313	-10.2363243103027	-0.127093195915222	-0.1016675978899	-0.139544621109962
-7.39396286010742	-7.54309606552124	-10.23264503479	-0.127079755067825	-0.101651094853878	-0.13962297141552
-7.39649200439453	-7.54594707489014	-10.2272071838379	-0.127074062824249	-0.101510398089886	-0.13963620364666
-7.38847303390503	-7.54337787628174	-10.2367286682129	-0.127124518156052	-0.101647391915321	-0.139782384037971
-7.38932371139526	-7.54254245758057	-10.2378377914429	-0.127150520682335	-0.101625189185143	-0.139832586050034
-7.39058065414429	-7.53777027130127	-10.2354831695557	-0.127081483602524	-0.101651951670647	-0.139897897839546
-7.39019870758057	-7.54098510742188	-10.2356843948364	-0.127075701951981	-0.101568192243576	-0.139936774969101
-7.3863320350647	-7.54125595092773	-10.2447471618652	-0.127191737294197	-0.10163551568985	-0.140029519796371
-7.38678169250488	-7.53394460678101	-10.2509393692017	-0.127070397138596	-0.101611830294132	-0.140183091163635
-7.38219928741455	-7.53203105926514	-10.2390184402466	-0.127082839608192	-0.101691484451294	-0.140150189399719
-7.38164043426514	-7.53886651992798	-10.2524814605713	-0.127062723040581	-0.101680643856525	-0.14021597802639
-7.38147068023682	-7.53130006790161	-10.2614221572876	-0.126984521746635	-0.101817041635513	-0.140338778495789
-7.37981224060059	-7.52595567703247	-10.2572822570801	-0.126990079879761	-0.101797007024288	-0.14036300778389
-7.37985563278198	-7.52804756164551	-10.2568073272705	-0.126992106437683	-0.101819343864918	-0.140354141592979
-7.37933921813965	-7.52909851074219	-10.2605476379395	-0.127011001110077	-0.1018061414361	-0.140459388494492
-7.37687206268311	-7.52643489837646	-10.2691946029663	-0.126914769411087	-0.101933434605598	-0.140552893280983
-7.37961387634277	-7.52513408660889	-10.262396812439	-0.126931443810463	-0.101925507187843	-0.140616342425346
-7.37586879730225	-7.52664947509766	-10.2648019790649	-0.126886323094368	-0.101941004395485	-0.140603691339493
-7.3762378692627	-7.52673578262329	-10.2740440368652	-0.126837551593781	-0.101957239210606	-0.140606805682182
-7.37875509262085	-7.52763080596924	-10.2785654067993	-0.126741334795952	-0.101998440921307	-0.140768393874168
-7.38071537017822	-7.52497863769531	-10.2689342498779	-0.126820594072342	-0.102032825350761	-0.140800178050995
-7.38236618041992	-7.52478265762329	-10.2707500457764	-0.126742511987686	-0.102066017687321	-0.140839621424675
-7.38313674926758	-7.5310115814209	-10.2791318893433	-0.126704379916191	-0.101960308849812	-0.140955314040184
-7.38244915008545	-7.5287504196167	-10.2830057144165	-0.12658517062664	-0.102060154080391	-0.141008600592613
-7.38966846466064	-7.52989912033081	-10.2763948440552	-0.126537173986435	-0.102030545473099	-0.141093298792839
-7.39027309417725	-7.53281021118164	-10.2776126861572	-0.12657405436039	-0.102052681148052	-0.141110122203827
-7.3925256729126	-7.53566884994507	-10.284556388855	-0.126537874341011	-0.101999282836914	-0.141235291957855
-7.39209938049316	-7.53313255310059	-10.2787065505981	-0.126402989029884	-0.10204604268074	-0.141378670930862
-7.397545337677	-7.53619194030762	-10.2730436325073	-0.126384556293488	-0.101955279707909	-0.141402631998062
-7.39916372299194	-7.53929853439331	-10.2768402099609	-0.126413062214851	-0.101966835558414	-0.141438916325569
-7.40363502502441	-7.5440239906311	-10.2818098068237	-0.126413464546204	-0.101947508752346	-0.141596078872681
-7.40349578857422	-7.54131841659546	-10.2816562652588	-0.126307994127274	-0.101949214935303	-0.141703024506569
-7.40981197357178	-7.54413557052612	-10.2681245803833	-0.126416251063347	-0.101808130741119	-0.141693979501724
-7.40660381317139	-7.54356575012207	-10.2792911529541	-0.126292482018471	-0.101861737668514	-0.141761347651482
-7.40987157821655	-7.54628467559814	-10.2759981155396	-0.126199081540108	-0.101960599422455	-0.14186204969883
-7.41087818145752	-7.54567193984985	-10.2738552093506	-0.126275047659874	-0.101946823298931	-0.141915261745453
-7.41799020767212	-7.54697895050049	-10.2740440368652	-0.12635612487793	-0.101797632873058	-0.141898915171623
-7.41286182403564	-7.54800748825073	-10.2820682525635	-0.126211360096931	-0.101905338466167	-0.141998052597046
-7.41931390762329	-7.54457187652588	-10.2797975540161	-0.126213565468788	-0.102032914757729	-0.142070591449738
-7.4218544960022	-7.54578924179077	-10.2751531600952	-0.126284316182137	-0.101875774562359	-0.142066404223442
-7.42269992828369	-7.55009889602661	-10.2819194793701	-0.126328527927399	-0.101920783519745	-0.142095983028412
-7.42279100418091	-7.54415607452393	-10.2803649902344	-0.126177445054054	-0.101972557604313	-0.142198264598846
-7.42251014709473	-7.5473780632019	-10.2793636322021	-0.126189157366753	-0.101914018392563	-0.142141222953796
-7.42115116119385	-7.5483078956604	-10.2728958129883	-0.126229017972946	-0.101842731237411	-0.142137214541435
-7.42648887634277	-7.55071592330933	-10.2807321548462	-0.126242831349373	-0.101845353841782	-0.142175540328026
-7.42601823806763	-7.54906558990479	-10.2828817367554	-0.126151725649834	-0.101908981800079	-0.142254337668419
-7.42816877365112	-7.54916048049927	-10.2761201858521	-0.126197457313538	-0.101830773055553	-0.14221964776516
-7.43117189407349	-7.54888486862183	-10.277271270752	-0.12622232735157	-0.101744204759598	-0.142172858119011
-7.42969179153442	-7.55448627471924	-10.2816572189331	-0.126326665282249	-0.101782232522964	-0.142215996980667
-7.43015050888062	-7.55058002471924	-10.2790250778198	-0.126275330781937	-0.101732738316059	-0.142256215214729
-7.43225765228271	-7.54875946044922	-10.2731714248657	-0.126318603754044	-0.101802408695221	-0.142212703824043
-7.43238401412964	-7.55202341079712	-10.2781858444214	-0.126340389251709	-0.101649552583694	-0.142200008034706
-7.43283033370972	-7.55366897583008	-10.2829236984253	-0.126315504312515	-0.101681187748909	-0.142232060432434
-7.43443393707275	-7.55133485794067	-10.2825288772583	-0.126299574971199	-0.10161155462265	-0.142243251204491
-7.43461942672729	-7.54998397827148	-10.2714948654175	-0.126315608620644	-0.101660713553429	-0.142131716012955
-7.43499374389648	-7.55427694320679	-10.2735319137573	-0.126315429806709	-0.101530104875565	-0.142133191227913
-7.43207454681396	-7.55224180221558	-10.2793245315552	-0.126448839902878	-0.101569674909115	-0.142171457409859
-7.43296241760254	-7.54842329025269	-10.2786989212036	-0.12633304297924	-0.101618722081184	-0.142223685979843
-7.43255996704102	-7.54987096786499	-10.2767667770386	-0.126441493630409	-0.101587407290936	-0.142142653465271
-7.43460130691528	-7.54878425598145	-10.2781476974487	-0.126535698771477	-0.101512029767036	-0.142132952809334
-7.42916297912598	-7.55167388916016	-10.2857942581177	-0.126583904027939	-0.101541243493557	-0.142098411917686
-7.43203163146973	-7.54602718353271	-10.2810153961182	-0.126512944698334	-0.101465992629528	-0.142124503850937
-7.42836999893188	-7.5448169708252	-10.2763977050781	-0.126571014523506	-0.101509563624859	-0.142001777887344
-7.42721748352051	-7.54633522033691	-10.2784414291382	-0.12662972509861	-0.101354509592056	-0.141997531056404
-7.42701244354248	-7.54729747772217	-10.2772464752197	-0.126667693257332	-0.101417966187	-0.14192521572113
-7.42440986633301	-7.54267692565918	-10.2747650146484	-0.126686632633209	-0.101379834115505	-0.14191922545433
-7.4228515625	-7.53900623321533	-10.2684812545776	-0.126871451735497	-0.101275019347668	-0.141758248209953
-7.41937685012817	-7.54510927200317	-10.2698945999146	-0.126848265528679	-0.101265780627728	-0.14172388613224
-7.41747617721558	-7.54117631912231	-10.2735500335693	-0.126921653747559	-0.101314000785351	-0.141705349087715
-7.41495275497437	-7.53634023666382	-10.2767858505249	-0.126847237348557	-0.101254872977734	-0.141588851809502
-7.41152048110962	-7.53622245788574	-10.2685098648071	-0.126923903822899	-0.101251922547817	-0.141484498977661
-7.41066789627075	-7.53729867935181	-10.2660732269287	-0.127082347869873	-0.101191774010658	-0.141371786594391
-7.40579605102539	-7.53761529922485	-10.2785272598267	-0.127052456140518	-0.101179406046867	-0.141339287161827
-7.40409183502197	-7.53067493438721	-10.2734422683716	-0.12710340321064	-0.101202420890331	-0.141294673085213
-7.40295219421387	-7.52909803390503	-10.2620315551758	-0.127055898308754	-0.101106002926826	-0.141183272004128
-7.39812517166138	-7.53729152679443	-10.2711887359619	-0.127169892191887	-0.10103951394558	-0.141129106283188
-7.39707899093628	-7.53270673751831	-10.2709913253784	-0.127186760306358	-0.101151451468468	-0.141061812639236
-7.3958420753479	-7.52889823913574	-10.2649364471436	-0.127179175615311	-0.101014263927937	-0.140957981348038
-7.3915433883667	-7.52903604507446	-10.2651166915894	-0.127190515398979	-0.101028770208359	-0.14089061319828
-7.39525508880615	-7.53252077102661	-10.2609090805054	-0.127284407615662	-0.10089398175478	-0.140780821442604
-7.38920736312866	-7.52860927581787	-10.2626094818115	-0.127304628491402	-0.101034440100193	-0.140814244747162
-7.39090394973755	-7.52657318115234	-10.2524671554565	-0.127329662442207	-0.10096774995327	-0.140761509537697
-7.38914012908936	-7.52884578704834	-10.2484140396118	-0.127326145768166	-0.101032972335815	-0.140600502490997
-7.3889365196228	-7.52986717224121	-10.2582311630249	-0.127320006489754	-0.100957415997982	-0.140601009130478
-7.38593721389771	-7.52832698822021	-10.2576208114624	-0.127343162894249	-0.100984051823616	-0.140582889318466
-7.38960218429565	-7.52824354171753	-10.2465343475342	-0.127423867583275	-0.100913815200329	-0.140548080205917
-7.38746976852417	-7.52559328079224	-10.2439308166504	-0.127385079860687	-0.100935339927673	-0.140428110957146
-7.38590383529663	-7.5314826965332	-10.2504930496216	-0.12744614481926	-0.100872606039047	-0.140489965677261
-7.38465356826782	-7.52769231796265	-10.2493028640747	-0.127395048737526	-0.100911624729633	-0.140456706285477
-7.39175939559937	-7.52564859390259	-10.2358694076538	-0.127426877617836	-0.100829571485519	-0.140405163168907
-7.38809394836426	-7.52985525131226	-10.240180015564	-0.127463147044182	-0.100806340575218	-0.140306398272514
-7.38954973220825	-7.53203678131104	-10.2455015182495	-0.127480819821358	-0.100784257054329	-0.140346944332123
-7.38535499572754	-7.52665424346924	-10.2416524887085	-0.127373605966568	-0.100834690034389	-0.140316799283028
-7.38632965087891	-7.52883577346802	-10.2313776016235	-0.12743404507637	-0.100760594010353	-0.14023494720459
-7.38506174087524	-7.53045654296875	-10.237829208374	-0.127336040139198	-0.100806176662445	-0.140196353197098
-7.38369035720825	-7.53062009811401	-10.2419919967651	-0.127444058656693	-0.100798338651657	-0.140166386961937
-7.38232803344727	-7.5254602432251	-10.2417554855347	-0.127315476536751	-0.100831307470798	-0.140138745307922
-7.38324880599976	-7.52915954589844	-10.2357530593872	-0.127383649349213	-0.100833974778652	-0.140066936612129
-7.37897872924805	-7.52877998352051	-10.2420330047607	-0.127227142453194	-0.100848346948624	-0.139964789152145
-7.37820243835449	-7.53115272521973	-10.2436695098877	-0.127133026719093	-0.100983284413815	-0.14001701772213
-7.37775897979736	-7.52824020385742	-10.2384605407715	-0.127092495560646	-0.100942954421043	-0.13988883793354
-7.37985754013062	-7.53177881240845	-10.2314004898071	-0.127108037471771	-0.100858479738235	-0.13981457054615
-7.37571382522583	-7.53254890441895	-10.2417659759521	-0.126994624733925	-0.100878939032555	-0.139775782823563
-7.37709856033325	-7.53290462493896	-10.2371692657471	-0.126904055476189	-0.100971594452858	-0.139808148145676
-7.37943935394287	-7.53541469573975	-10.2349529266357	-0.126833721995354	-0.100878521800041	-0.139603063464165
-7.3794994354248	-7.54186916351318	-10.2368602752686	-0.126880183815956	-0.100935325026512	-0.13953261077404
-7.38079357147217	-7.53697443008423	-10.2418422698975	-0.12672221660614	-0.100913368165493	-0.139592796564102
-7.38032960891724	-7.5375828742981	-10.2326517105103	-0.126688286662102	-0.100893400609493	-0.139413237571716
-7.38102054595947	-7.54438591003418	-10.2367515563965	-0.126620844006538	-0.100883156061172	-0.139328256249428
-7.38208913803101	-7.54644393920898	-10.2425155639648	-0.126554518938065	-0.100956566631794	-0.139302894473076
-7.38436555862427	-7.54283046722412	-10.2382659912109	-0.126448348164558	-0.100910246372223	-0.139233946800232
-7.38466024398804	-7.54916000366211	-10.2416086196899	-0.126447975635529	-0.100935980677605	-0.139087229967117
-7.38794565200806	-7.55320835113525	-10.2449102401733	-0.126339972019196	-0.100925832986832	-0.139011144638062
-7.38446140289307	-7.55217695236206	-10.2421817779541	-0.126228377223015	-0.101097635924816	-0.1390690356493
-7.38911628723145	-7.55357694625854	-10.2364234924316	-0.126172676682472	-0.10103602707386	-0.138955324888229
-7.38694763183594	-7.55632495880127	-10.2391500473022	-0.126090317964554	-0.101056173443794	-0.138867497444153
-7.39198875427246	-7.55974388122559	-10.2497720718384	-0.126011565327644	-0.101089812815189	-0.138852328062057
-7.39089584350586	-7.55721616744995	-10.2464742660522	-0.125995069742203	-0.101147465407848	-0.138884395360947
-7.39621829986572	-7.56047630310059	-10.2373485565186	-0.125928714871407	-0.101050831377506	-0.138845682144165
-7.39471530914307	-7.5605902671814	-10.2423620223999	-0.125801101326942	-0.101117610931396	-0.13880729675293
-7.39610767364502	-7.56670904159546	-10.2478733062744	-0.125748559832573	-0.101115144789219	-0.138832256197929
-7.39785289764404	-7.56352519989014	-10.2423639297485	-0.125680804252625	-0.101196691393852	-0.138791814446449
-7.40437650680542	-7.56920480728149	-10.2425537109375	-0.125682562589645	-0.10102204233408	-0.138780280947685
-7.40131521224976	-7.57271146774292	-10.2507066726685	-0.125601515173912	-0.101101949810982	-0.138745427131653
-7.40537166595459	-7.57084894180298	-10.2463083267212	-0.12546980381012	-0.101202093064785	-0.13873565196991
-7.40421867370605	-7.57295227050781	-10.2399091720581	-0.125341683626175	-0.101159460842609	-0.138686895370483
-7.40941333770752	-7.57849407196045	-10.2412605285645	-0.125439792871475	-0.101072311401367	-0.138614907860756
-7.41137886047363	-7.57845878601074	-10.2495031356812	-0.125304251909256	-0.101099282503128	-0.138627722859383
-7.4141321182251	-7.57733535766602	-10.2489252090454	-0.125256896018982	-0.101163402199745	-0.138652205467224
-7.41239595413208	-7.57769918441772	-10.2436351776123	-0.12522666156292	-0.101120762526989	-0.138670384883881
-7.41544580459595	-7.58416271209717	-10.2371368408203	-0.125193670392036	-0.101005487143993	-0.138554438948631
-7.41373920440674	-7.58314990997314	-10.2499885559082	-0.125091433525085	-0.101032570004463	-0.138630092144012
-7.41920137405396	-7.58448076248169	-10.2423400878906	-0.125083222985268	-0.101091295480728	-0.138567298650742
-7.42079830169678	-7.58476543426514	-10.2425098419189	-0.125069230794907	-0.10102141648531	-0.138554155826569
-7.42432069778442	-7.58590412139893	-10.2320642471313	-0.125129595398903	-0.100905731320381	-0.13852658867836
-7.42238616943359	-7.58790636062622	-10.2428646087646	-0.12504617869854	-0.100990369915962	-0.138545468449593
-7.4218168258667	-7.58508157730103	-10.2390651702881	-0.125046774744987	-0.100936219096184	-0.138549625873566
-7.42308473587036	-7.58703184127808	-10.2275047302246	-0.124898798763752	-0.100849039852619	-0.13849675655365
-7.42547655105591	-7.59094953536987	-10.230767250061	-0.125111147761345	-0.100785382091999	-0.13843446969986
-7.42309236526489	-7.58600330352783	-10.2411298751831	-0.124987579882145	-0.10082683712244	-0.138492375612259
-7.42289876937866	-7.58445453643799	-10.2263536453247	-0.124970078468323	-0.100822895765305	-0.138446614146233
-7.42141008377075	-7.58634996414185	-10.2209777832031	-0.124938987195492	-0.100741751492023	-0.138425245881081
-7.42064094543457	-7.58872413635254	-10.2242555618286	-0.124986059963703	-0.100662395358086	-0.138378381729126
-7.41701412200928	-7.58549404144287	-10.2217044830322	-0.124912194907665	-0.100704818964005	-0.138418629765511
-7.41736030578613	-7.58461380004883	-10.2200365066528	-0.12496479600668	-0.100666657090187	-0.138316541910172
-7.41650629043579	-7.58508682250977	-10.216628074646	-0.124995864927769	-0.100486293435097	-0.138203129172325
-7.41193866729736	-7.58705806732178	-10.2154674530029	-0.124968960881233	-0.100550696253777	-0.138249978423119
-7.41181039810181	-7.58238554000854	-10.2136259078979	-0.124916441738605	-0.100484229624271	-0.13822340965271
-7.40839910507202	-7.5833477973938	-10.2072725296021	-0.124986536800861	-0.100512772798538	-0.13812480866909
-7.40716028213501	-7.58374786376953	-10.2096357345581	-0.124904736876488	-0.100368238985538	-0.138089716434479
-7.40161228179932	-7.5835599899292	-10.2177419662476	-0.124926514923573	-0.100427374243736	-0.138012081384659
-7.4018177986145	-7.58122682571411	-10.2087478637695	-0.124902360141277	-0.100301168859005	-0.137977704405785
-7.40037822723389	-7.58219480514526	-10.1961555480957	-0.124923393130302	-0.100242935121059	-0.13785146176815
-7.40122127532959	-7.58263921737671	-10.2005815505981	-0.124984040856361	-0.100158348679543	-0.137868270277977
-7.39441680908203	-7.57603883743286	-10.1970930099487	-0.124877750873566	-0.100231729447842	-0.137905731797218
-7.4004864692688	-7.57540035247803	-10.1893215179443	-0.124969646334648	-0.100095920264721	-0.137820065021515
-7.3948769569397	-7.57533073425293	-10.1817655563354	-0.124999143183231	-0.100054726004601	-0.137729600071907
-7.3970799446106	-7.57633495330811	-10.1923513412476	-0.125022426247597	-0.0999399200081825	-0.137711584568024
-7.39128637313843	-7.57021713256836	-10.1883211135864	-0.124969609081745	-0.100048944354057	-0.137707114219666
-7.39390659332275	-7.57343626022339	-10.1771278381348	-0.125019684433937	-0.0999637022614479	-0.137604713439941
-7.39403772354126	-7.57380723953247	-10.1755294799805	-0.125036880373955	-0.0999181568622589	-0.137549191713333
-7.39738655090332	-7.57387733459473	-10.1776475906372	-0.125056892633438	-0.0999632105231285	-0.137576848268509
-7.39430904388428	-7.56921291351318	-10.1736431121826	-0.125017464160919	-0.0999265238642693	-0.137504115700722
-7.39702033996582	-7.57164001464844	-10.1704330444336	-0.125093773007393	-0.0998580902814865	-0.137459263205528
-7.3971061706543	-7.57131958007813	-10.1769237518311	-0.12498839199543	-0.0998180881142616	-0.137446284294128
-7.39605903625488	-7.57508325576782	-10.1773862838745	-0.124978624284267	-0.0999020338058472	-0.137497156858444
-7.39492750167847	-7.57218360900879	-10.1731157302856	-0.124962829053402	-0.099925234913826	-0.137436226010323
-7.40257549285889	-7.57315111160278	-10.1683826446533	-0.125007569789886	-0.0998483225703239	-0.137384384870529
-7.40082168579102	-7.57367849349976	-10.1733140945435	-0.124919235706329	-0.0998524650931358	-0.137320056557655
-7.39989328384399	-7.57632780075073	-10.1769495010376	-0.124940238893032	-0.0998718291521072	-0.13735693693161
-7.39858245849609	-7.57488965988159	-10.1691627502441	-0.124862618744373	-0.0999321490526199	-0.137363255023956
-7.40301752090454	-7.57632493972778	-10.167947769165	-0.124831520020962	-0.0999135673046112	-0.137298718094826
-7.40337562561035	-7.57836675643921	-10.1748733520508	-0.124816991388798	-0.0999624207615852	-0.137206971645355
-7.40398931503296	-7.58341789245605	-10.1787548065186	-0.124716266989708	-0.099972739815712	-0.137238457798958
-7.40390682220459	-7.57877445220947	-10.1748571395874	-0.12457437813282	-0.100042164325714	-0.137196838855743
-7.40727186203003	-7.58162593841553	-10.1708097457886	-0.124631501734257	-0.0999690741300583	-0.137168139219284
-7.40771389007568	-7.5846095085144	-10.1741247177124	-0.124579794704914	-0.0999840795993805	-0.137090966105461
-7.41260147094727	-7.58644485473633	-10.1692371368408	-0.124456793069839	-0.0999722257256508	-0.137115284800529
-7.40868234634399	-7.58578968048096	-10.1710186004639	-0.124493859708309	-0.100085988640785	-0.137126192450523
-7.41455888748169	-7.58661031723022	-10.1651077270508	-0.124434642493725	-0.100042641162872	-0.137062355875969
-7.4134840965271	-7.59107875823975	-10.169397354126	-0.124415673315525	-0.100068159401417	-0.13693442940712
-7.41939783096313	-7.5921368598938	-10.1735486984253	-0.124381460249424	-0.100100345909595	-0.136883839964867
-7.41743326187134	-7.59203433990479	-10.1771020889282	-0.12432362139225	-0.100157029926777	-0.136917486786842
-7.42431974411011	-7.59262275695801	-10.1582517623901	-0.124284110963345	-0.100080832839012	-0.136796444654465
-7.42241334915161	-7.59436368942261	-10.1701755523682	-0.124219685792923	-0.100178375840187	-0.136696040630341
-7.4227409362793	-7.59942865371704	-10.1683979034424	-0.124225772917271	-0.100210219621658	-0.136717423796654
-7.42169809341431	-7.60053968429565	-10.1681756973267	-0.124188803136349	-0.100282713770866	-0.136679038405418
-7.42843055725098	-7.59902572631836	-10.1590261459351	-0.124137245118618	-0.10028038918972	-0.136566713452339
-7.42778730392456	-7.60342359542847	-10.1686668395996	-0.124130323529243	-0.100258000195026	-0.136459663510323
-7.43046808242798	-7.60604286193848	-10.1685657501221	-0.12409720569849	-0.100279577076435	-0.136419862508774
-7.42919969558716	-7.60356092453003	-10.164644241333	-0.123982556164265	-0.100402392446995	-0.136388570070267
-7.43357753753662	-7.60750961303711	-10.1625080108643	-0.123928368091583	-0.10038785636425	-0.136289328336716
-7.43344116210938	-7.61046981811523	-10.1664972305298	-0.123831257224083	-0.100370675325394	-0.136204451322556
-7.43702554702759	-7.61476278305054	-10.1703958511353	-0.123825259506702	-0.100372441112995	-0.136167451739311
-7.43708944320679	-7.61347961425781	-10.1689977645874	-0.123707853257656	-0.100430354475975	-0.136141180992126
-7.43998622894287	-7.61645889282227	-10.1618566513062	-0.123706646263599	-0.100423745810986	-0.135980278253555
-7.43672609329224	-7.61776113510132	-10.1727638244629	-0.123555302619934	-0.100464701652527	-0.135849595069885
-7.43837261199951	-7.62214183807373	-10.1770305633545	-0.12352055311203	-0.100486628711224	-0.135891810059547
-7.43456745147705	-7.62074995040894	-10.1783971786499	-0.123393975198269	-0.100629903376102	-0.135788902640343
-7.4410252571106	-7.62376737594604	-10.1701688766479	-0.123373776674271	-0.100548155605793	-0.135651797056198
-7.43996286392212	-7.62382984161377	-10.1724452972412	-0.123279102146626	-0.100552573800087	-0.13551390171051
-7.44063901901245	-7.62690258026123	-10.1792974472046	-0.123325861990452	-0.100493967533112	-0.135439708828926
-7.43584251403809	-7.62372827529907	-10.180196762085	-0.123175367712975	-0.100639663636684	-0.135423108935356
-7.44056463241577	-7.62872362136841	-10.168420791626	-0.123217560350895	-0.100647263228893	-0.135224789381027
-7.4371132850647	-7.62622404098511	-10.1785402297974	-0.123115859925747	-0.100697003304958	-0.135125324130058
-7.43653249740601	-7.63161039352417	-10.1819953918457	-0.123105265200138	-0.100697711110115	-0.135042056441307
-7.43329191207886	-7.62530469894409	-10.1794214248657	-0.123029269278049	-0.100741975009441	-0.135024800896645
-7.43564605712891	-7.62792921066284	-10.1743593215942	-0.123117655515671	-0.100753396749496	-0.134863704442978
-7.43460845947266	-7.62823677062988	-10.1801195144653	-0.123000636696815	-0.10069278627634	-0.134771347045898
-7.43323707580566	-7.62913990020752	-10.1740465164185	-0.12306971102953	-0.100749105215073	-0.134742051362991
-7.43043994903564	-7.62421417236328	-10.1674156188965	-0.123040229082108	-0.10077241063118	-0.134619370102882
-7.43051719665527	-7.62722730636597	-10.1669206619263	-0.123093038797379	-0.100678153336048	-0.134489208459854
-7.43061780929565	-7.62692832946777	-10.1700010299683	-0.12306921929121	-0.100670762360096	-0.134367749094963
-7.42755746841431	-7.62640619277954	-10.1766262054443	-0.123045913875103	-0.100668415427208	-0.134305208921432
-7.42269563674927	-7.62075185775757	-10.1674375534058	-0.123102307319641	-0.100665427744389	-0.134219288825989
-7.42501449584961	-7.6228928565979	-10.1593217849731	-0.123219154775143	-0.10058905929327	-0.134036660194397
-7.41814231872559	-7.62179088592529	-10.170560836792	-0.123141624033451	-0.100698336958885	-0.133967578411102
-7.41506767272949	-7.62261438369751	-10.1640729904175	-0.123122803866863	-0.100683949887753	-0.133879289031029
-7.41272878646851	-7.61678600311279	-10.1632957458496	-0.123197861015797	-0.100666128098965	-0.133717074990273
-7.41578769683838	-7.61942577362061	-10.153468132019	-0.123308420181274	-0.100546039640903	-0.133551403880119
-7.41030359268188	-7.61275577545166	-10.1540813446045	-0.123383067548275	-0.100593589246273	-0.133417993783951
-7.40777397155762	-7.61348056793213	-10.1616153717041	-0.123395815491676	-0.10064148157835	-0.133267715573311
-7.40364122390747	-7.60751056671143	-10.147985458374	-0.123328298330307	-0.100605838000774	-0.133147418498993
-7.4013671875	-7.61350727081299	-10.1408891677856	-0.123498700559139	-0.100537195801735	-0.132963120937347
-7.39834403991699	-7.61056995391846	-10.147234916687	-0.123455241322517	-0.100557588040829	-0.132797747850418
-7.3957142829895	-7.60717344284058	-10.1509599685669	-0.123522348701954	-0.100557819008827	-0.13266658782959
-7.39171075820923	-7.60339689254761	-10.1418933868408	-0.123588390648365	-0.100556269288063	-0.132551416754723
-7.39025497436523	-7.60372972488403	-10.1358547210693	-0.123632915318012	-0.100497975945473	-0.132369726896286
-7.38641786575317	-7.60337114334106	-10.1469020843506	-0.123586088418961	-0.100467927753925	-0.132232561707497
-7.38372707366943	-7.60127210617065	-10.1421051025391	-0.123629160225391	-0.100588105618954	-0.132113143801689
-7.38210487365723	-7.5961709022522	-10.1291303634644	-0.123693056404591	-0.100551545619965	-0.131962552666664
-7.382652759552	-7.60104179382324	-10.1297359466553	-0.123786441981792	-0.100368827581406	-0.131757840514183
-7.37731409072876	-7.59894132614136	-10.1411352157593	-0.12376032024622	-0.100521638989449	-0.13167667388916
-7.37263345718384	-7.59688425064087	-10.1402654647827	-0.123816713690758	-0.100674346089363	-0.131601974368095
-7.37635564804077	-7.59667825698853	-10.1349802017212	-0.123716786503792	-0.100507527589798	-0.131475493311882
-7.3747820854187	-7.60008525848389	-10.1275253295898	-0.123884283006191	-0.100535847246647	-0.131301254034042
-7.372971534729	-7.59936857223511	-10.1387147903442	-0.123772986233234	-0.100643128156662	-0.131230488419533
-7.37161827087402	-7.59717035293579	-10.1373691558838	-0.12378852814436	-0.100643709301949	-0.131146669387817
-7.37310314178467	-7.59810972213745	-10.1278619766235	-0.123685702681541	-0.100638151168823	-0.131031915545464
-7.37415742874146	-7.60174894332886	-10.1311187744141	-0.123853430151939	-0.100655250251293	-0.130904018878937
-7.37159013748169	-7.60061311721802	-10.1363372802734	-0.123776733875275	-0.100801289081573	-0.130852818489075
-7.37217664718628	-7.59828662872314	-10.1327266693115	-0.123698189854622	-0.100946485996246	-0.130772098898888
-7.37182092666626	-7.60083866119385	-10.132453918457	-0.123754531145096	-0.100882284343243	-0.130634695291519
-7.37657117843628	-7.60362339019775	-10.1307210922241	-0.123717896640301	-0.100889027118683	-0.130512923002243
-7.37653732299805	-7.60060405731201	-10.1404190063477	-0.123675689101219	-0.101014405488968	-0.130478903651237
-7.38032102584839	-7.60533714294434	-10.1361484527588	-0.123671151697636	-0.101115651428699	-0.130405470728874
-7.37978172302246	-7.60335111618042	-10.1275835037231	-0.123629711568356	-0.101122312247753	-0.130335956811905
-7.38098955154419	-7.61301803588867	-10.1312885284424	-0.123714476823807	-0.101166255772114	-0.130250781774521
-7.38224458694458	-7.61135673522949	-10.1422100067139	-0.12355450540781	-0.101297348737717	-0.130291044712067
-7.38579130172729	-7.61013174057007	-10.1380949020386	-0.123633302748203	-0.101350888609886	-0.13014817237854
-7.39113426208496	-7.61221837997437	-10.1365442276001	-0.123486079275608	-0.101384237408638	-0.130088180303574
-7.39149951934814	-7.61670255661011	-10.1346483230591	-0.123571336269379	-0.101376496255398	-0.130067929625511
-7.38968181610107	-7.61735248565674	-10.1394529342651	-0.123477555811405	-0.101437829434872	-0.130061522126198
-7.39328289031982	-7.62267923355103	-10.13547706604	-0.123440340161324	-0.101507127285004	-0.130041748285294
-7.39270401000977	-7.62472248077393	-10.1313619613647	-0.123314000666142	-0.101500153541565	-0.129938423633575
-7.397545337677	-7.6307258605957	-10.1424989700317	-0.123471796512604	-0.101498119533062	-0.129852280020714
-7.39689636230469	-7.62939786911011	-10.1382007598877	-0.12327266484499	-0.101512208580971	-0.129843577742577
-7.39984321594238	-7.62747430801392	-10.1385517120361	-0.123256914317608	-0.101555228233337	-0.12976998090744
-7.39741706848145	-7.63209104537964	-10.1334056854248	-0.123176097869873	-0.101597361266613	-0.129738390445709
-7.39815235137939	-7.63818407058716	-10.1406087875366	-0.123204328119755	-0.101682648062706	-0.12961234152317
-7.39786052703857	-7.63679552078247	-10.145866394043	-0.123147681355476	-0.101748578250408	-0.129638478159904
-7.4024395942688	-7.63954210281372	-10.1371431350708	-0.123178258538246	-0.101818986237049	-0.129606530070305
-7.40584373474121	-7.63913917541504	-10.1349287033081	-0.123110957443714	-0.101704642176628	-0.129549473524094
-7.40321731567383	-7.64086389541626	-10.137186050415	-0.123090013861656	-0.101753324270248	-0.129446670413017
-7.401535987854	-7.63970184326172	-10.1417560577393	-0.123050063848495	-0.101841792464256	-0.129433199763298
-7.40361261367798	-7.64105987548828	-10.1460380554199	-0.123043142259121	-0.102000795304775	-0.129449963569641
-7.40500736236572	-7.64355897903442	-10.1394538879395	-0.122995108366013	-0.101930096745491	-0.129344567656517
-7.4055027961731	-7.64641427993774	-10.1417264938354	-0.123140595853329	-0.101968914270401	-0.129249408841133
-7.40316438674927	-7.6408314704895	-10.1520462036133	-0.123034283518791	-0.102055959403515	-0.129269987344742
-7.40397882461548	-7.64096927642822	-10.1486043930054	-0.123030863702297	-0.102143421769142	-0.129250779747963
-7.40482330322266	-7.64196157455444	-10.1412706375122	-0.122975088655949	-0.102090775966644	-0.129196211695671
-7.40652513504028	-7.64425849914551	-10.1528635025024	-0.123089857399464	-0.102136604487896	-0.129180550575256
-7.40372037887573	-7.64150285720825	-10.153847694397	-0.122983321547508	-0.102255150675774	-0.129123032093048
-7.40399837493896	-7.64100503921509	-10.153883934021	-0.122967317700386	-0.102379143238068	-0.129119068384171
-7.4036865234375	-7.63783168792725	-10.1550788879395	-0.122971102595329	-0.102331712841988	-0.129009217023849
-7.40265226364136	-7.64282369613647	-10.1561393737793	-0.123056694865227	-0.102287821471691	-0.128955543041229
-7.40145826339722	-7.63675737380981	-10.1606206893921	-0.123032055795193	-0.102460317313671	-0.128976926207542
-7.39935874938965	-7.63934373855591	-10.1449394226074	-0.12305610626936	-0.102501660585403	-0.128949150443077
-7.39794111251831	-7.63683605194092	-10.1540679931641	-0.122944593429565	-0.102443054318428	-0.128774479031563
-7.39592361450195	-7.63948154449463	-10.1606225967407	-0.122977361083031	-0.102512262761593	-0.128739506006241
-7.39478397369385	-7.63586330413818	-10.1617212295532	-0.122997730970383	-0.102494902908802	-0.128715246915817
-7.39523839950562	-7.63442182540894	-10.156343460083	-0.123061791062355	-0.102498345077038	-0.128549292683601
-7.39360332489014	-7.64032077789307	-10.1587924957275	-0.123095281422138	-0.10242372751236	-0.128553330898285
-7.38848638534546	-7.63618612289429	-10.1604080200195	-0.123049855232239	-0.102480687201023	-0.128493189811707
-7.38751220703125	-7.63594055175781	-10.1496639251709	-0.12308307737112	-0.102414175868034	-0.128474950790405
-7.38672876358032	-7.63684368133545	-10.1488056182861	-0.123133704066277	-0.102357879281044	-0.128348991274834
-7.38843011856079	-7.63818550109863	-10.1524972915649	-0.123195648193359	-0.102251961827278	-0.128317445516586
-7.38290214538574	-7.63533639907837	-10.1502981185913	-0.123170390725136	-0.102270305156708	-0.128319904208183
-7.38123035430908	-7.63354969024658	-10.1420431137085	-0.123219400644302	-0.102195359766483	-0.128221929073334
-7.37992191314697	-7.63346576690674	-10.1420068740845	-0.123179860413074	-0.102145373821259	-0.128156885504723
-7.38018655776978	-7.63942861557007	-10.1411657333374	-0.123240575194359	-0.102022461593151	-0.12814362347126
-7.37680530548096	-7.63213539123535	-10.139817237854	-0.123241201043129	-0.102101668715477	-0.12811154127121
-7.3805832862854	-7.62954378128052	-10.1319198608398	-0.123324014246464	-0.101909831166267	-0.1280457675457
-7.37318563461304	-7.63130760192871	-10.1351652145386	-0.123272337019444	-0.101936802268028	-0.127979546785355
-7.37263774871826	-7.63057708740234	-10.1361770629883	-0.123265899717808	-0.101974718272686	-0.128077164292336
-7.37047052383423	-7.62798166275024	-10.1380033493042	-0.123300924897194	-0.101952709257603	-0.127964437007904
-7.37283897399902	-7.62743425369263	-10.122579574585	-0.123416475951672	-0.101832836866379	-0.127893388271332
-7.36873626708984	-7.62286806106567	-10.1371154785156	-0.123359940946102	-0.101806730031967	-0.127909451723099
-7.36413717269897	-7.621741771698	-10.1327953338623	-0.123395211994648	-0.101932719349861	-0.127986282110214
-7.36383104324341	-7.61572885513306	-10.1270990371704	-0.123332142829895	-0.101882703602314	-0.127927362918854
-7.36557579040527	-7.62250280380249	-10.1254682540894	-0.123518750071526	-0.101737655699253	-0.127913534641266
-7.365638256073	-7.61865568161011	-10.1311340332031	-0.123481772840023	-0.101808965206146	-0.127906039357185
-7.36421918869019	-7.61315155029297	-10.1301517486572	-0.123562827706337	-0.10175959020853	-0.127945795655251
-7.36246585845947	-7.61322212219238	-10.1153526306152	-0.123561963438988	-0.10163926333189	-0.127915397286415
-7.36302089691162	-7.61439847946167	-10.1168069839478	-0.123611718416214	-0.101548410952091	-0.127950847148895
-7.36048364639282	-7.61321544647217	-10.1210269927979	-0.123588100075722	-0.101592108607292	-0.128007635474205
-7.36266946792603	-7.60880184173584	-10.1140413284302	-0.123648762702942	-0.101610295474529	-0.128068506717682
-7.36422824859619	-7.60989284515381	-10.110279083252	-0.123618684709072	-0.101399585604668	-0.128011003136635
-7.36342000961304	-7.61255359649658	-10.11643409729	-0.12367994338274	-0.101338870823383	-0.128051370382309
-7.36302280426025	-7.60822153091431	-10.1147203445435	-0.123690634965897	-0.101358100771904	-0.128158763051033
-7.36444711685181	-7.60789632797241	-10.1037921905518	-0.123753003776073	-0.101323403418064	-0.128204569220543
-7.36088275909424	-7.60687255859375	-10.111328125	-0.123700633645058	-0.101222403347492	-0.128168135881424
-7.36080741882324	-7.61066627502441	-10.1059036254883	-0.123749203979969	-0.101210333406925	-0.128194406628609
-7.35745525360107	-7.60757493972778	-10.1147499084473	-0.123670652508736	-0.101171836256981	-0.128296256065369
-7.36349201202393	-7.60382223129272	-10.1070203781128	-0.123730696737766	-0.10109993070364	-0.128340184688568
-7.36472702026367	-7.60520696640015	-10.1013145446777	-0.123732306063175	-0.100963369011879	-0.128279700875282
-7.35899496078491	-7.6050877571106	-10.1068000793457	-0.123801574110985	-0.101002566516399	-0.128364965319633
-7.35913896560669	-7.60277128219604	-10.1052646636963	-0.123719707131386	-0.100933536887169	-0.128429085016251
-7.36153221130371	-7.59964942932129	-10.102933883667	-0.123750068247318	-0.100988700985909	-0.12844255566597
-7.36275625228882	-7.60229206085205	-10.0975885391235	-0.123835563659668	-0.100775822997093	-0.128414377570152
-7.35935592651367	-7.59992265701294	-10.1010112762451	-0.123858705163002	-0.100749440491199	-0.128533557057381
-7.35989761352539	-7.59648704528809	-10.0968008041382	-0.123891852796078	-0.100747719407082	-0.128569692373276
-7.35722541809082	-7.59682941436768	-10.0864849090576	-0.123907513916492	-0.100689262151718	-0.128526657819748
-7.35884571075439	-7.60201263427734	-10.099404335022	-0.123969234526157	-0.100607573986053	-0.128566756844521
-7.35627555847168	-7.59159469604492	-10.0950040817261	-0.123981468379498	-0.100584484636784	-0.128648415207863
-7.36001920700073	-7.5910758972168	-10.0785350799561	-0.124063208699226	-0.100449219346046	-0.128592133522034
-7.35533332824707	-7.59089231491089	-10.0894813537598	-0.124058201909065	-0.100412674248219	-0.128567293286324
-7.3519082069397	-7.58978319168091	-10.0842189788818	-0.124105840921402	-0.100430220365524	-0.128613010048866
-7.35307598114014	-7.58482074737549	-10.082670211792	-0.124142505228519	-0.10034641623497	-0.128552258014679
-7.35370874404907	-7.58810472488403	-10.0752382278442	-0.124367982149124	-0.100231789052486	-0.128479957580566
-7.35060548782349	-7.58378410339355	-10.0847196578979	-0.124248184263706	-0.100259706377983	-0.128523662686348
-7.34855079650879	-7.5818452835083	-10.0843715667725	-0.124305412173271	-0.100329734385014	-0.128566637635231
-7.34751749038696	-7.57914447784424	-10.0773363113403	-0.124258123338223	-0.100236982107162	-0.128518387675285
-7.34671449661255	-7.58230447769165	-10.0843448638916	-0.124384805560112	-0.100233227014542	-0.128429070115089
-7.34621620178223	-7.57894039154053	-10.0943241119385	-0.124357111752033	-0.100290574133396	-0.128458842635155
-7.34437704086304	-7.5760555267334	-10.0935068130493	-0.124376304447651	-0.100215077400208	-0.128453224897385
-7.34577369689941	-7.57246112823486	-10.0861415863037	-0.124316297471523	-0.100262872874737	-0.128467962145805
-7.34787273406982	-7.57863187789917	-10.0922832489014	-0.124531753361225	-0.100298136472702	-0.128499016165733
-7.34380435943604	-7.57186794281006	-10.0989847183228	-0.124435268342495	-0.100354693830013	-0.128510490059853
-7.34567928314209	-7.57034206390381	-10.0946865081787	-0.124450549483299	-0.100350484251976	-0.128505051136017
-7.34751176834106	-7.57293558120728	-10.0912799835205	-0.124482601881027	-0.100244462490082	-0.128442391753197
-7.34530639648438	-7.57401561737061	-10.1033124923706	-0.124565660953522	-0.100295901298523	-0.128523245453835
-7.34832525253296	-7.56870889663696	-10.101110458374	-0.124578349292278	-0.100328102707863	-0.12860706448555
-7.34330654144287	-7.57000064849854	-10.0906839370728	-0.124644994735718	-0.100337952375412	-0.128488570451736
-7.34665393829346	-7.56966686248779	-10.1032314300537	-0.124660395085812	-0.100237756967545	-0.128486067056656
-7.34141492843628	-7.56804943084717	-10.106707572937	-0.12470768392086	-0.10036675632	-0.128461077809334
-7.34401559829712	-7.56232643127441	-10.1003942489624	-0.124736182391644	-0.100293420255184	-0.128352805972099
-7.34032583236694	-7.5605673789978	-10.1037130355835	-0.124815419316292	-0.100364364683628	-0.128248035907745
-7.33885765075684	-7.56357002258301	-10.1067781448364	-0.124872170388699	-0.100313253700733	-0.128205969929695
-7.3322925567627	-7.55791807174683	-10.1064615249634	-0.124889083206654	-0.100392438471317	-0.12814274430275
-7.3359260559082	-7.55716514587402	-10.1019639968872	-0.124928951263428	-0.100318431854248	-0.128036081790924
-7.33155059814453	-7.56180620193481	-10.108078956604	-0.125010073184967	-0.100307300686836	-0.127868264913559
-7.33068466186523	-7.56010150909424	-10.1168212890625	-0.125024735927582	-0.1003452911973	-0.127815783023834
-7.32528734207153	-7.55849266052246	-10.1170930862427	-0.124944157898426	-0.100404337048531	-0.127714827656746
-7.3253345489502	-7.55552005767822	-10.1135635375977	-0.124975860118866	-0.10042567551136	-0.127607449889183
-7.32471036911011	-7.55666399002075	-10.1176853179932	-0.124944500625134	-0.1004623696208	-0.127465113997459
-7.32483577728271	-7.55750417709351	-10.1249952316284	-0.125002473592758	-0.100545160472393	-0.127363041043282
-7.32188177108765	-7.55201101303101	-10.1244068145752	-0.125015437602997	-0.100633233785629	-0.127292901277542
-7.32070684432983	-7.55345678329468	-10.1157808303833	-0.125038310885429	-0.100589513778687	-0.127096906304359
-7.31699657440186	-7.55387830734253	-10.1273498535156	-0.124952271580696	-0.100689254701138	-0.127001151442528
-7.31391000747681	-7.55256414413452	-10.1275978088379	-0.124948874115944	-0.100749805569649	-0.126964196562767
-7.31383562088013	-7.55179786682129	-10.1278924942017	-0.124949306249619	-0.100834921002388	-0.126833841204643
-7.31259393692017	-7.55161476135254	-10.1235809326172	-0.124950565397739	-0.100836828351021	-0.126621916890144
-7.30804347991943	-7.55145215988159	-10.1351938247681	-0.124868035316467	-0.100931152701378	-0.126546710729599
-7.30603933334351	-7.55088329315186	-10.1377439498901	-0.124885566532612	-0.10109244287014	-0.126490727066994
-7.30495452880859	-7.5510139465332	-10.1358489990234	-0.124668687582016	-0.101180247962475	-0.126344233751297
-7.30365133285522	-7.55859375	-10.1411876678467	-0.124816536903381	-0.101145088672638	-0.126193910837173
-7.29987573623657	-7.55459308624268	-10.1509704589844	-0.124724477529526	-0.101308323442936	-0.126132488250732
-7.2997088432312	-7.55667924880981	-10.1501474380493	-0.12469793856144	-0.101370356976986	-0.125988557934761
-7.29778814315796	-7.55737543106079	-10.1473627090454	-0.124552600085735	-0.101360812783241	-0.125875651836395
-7.30165004730225	-7.56487941741943	-10.1490592956543	-0.124621674418449	-0.101300038397312	-0.125727400183678
-7.29760885238647	-7.56625890731812	-10.1516427993774	-0.124535672366619	-0.101339794695377	-0.125649943947792
-7.29718112945557	-7.56477642059326	-10.1455888748169	-0.124468356370926	-0.101434044539928	-0.125513464212418
-7.29646825790405	-7.57056093215942	-10.1446113586426	-0.124432601034641	-0.101331695914268	-0.125310063362122
-7.29730653762817	-7.57206249237061	-10.1487045288086	-0.124445624649525	-0.101338535547256	-0.125199794769287
-7.29676818847656	-7.57310771942139	-10.1525068283081	-0.124350257217884	-0.101337216794491	-0.125105246901512
-7.29529857635498	-7.57259511947632	-10.1426982879639	-0.124448016285896	-0.101367749273777	-0.125000312924385
-7.29460620880127	-7.57451105117798	-10.1365261077881	-0.124329656362534	-0.101343914866447	-0.124796025454998
-7.29375505447388	-7.58209466934204	-10.140965461731	-0.124251335859299	-0.101339660584927	-0.124627023935318
-7.29317188262939	-7.57706880569458	-10.1493721008301	-0.124229907989502	-0.10133171081543	-0.124586164951324
-7.29440975189209	-7.57994651794434	-10.1355142593384	-0.124307997524738	-0.101335681974888	-0.124390922486782
-7.29396820068359	-7.58297491073608	-10.1370182037354	-0.124211296439171	-0.10125257819891	-0.124209426343441
-7.28938341140747	-7.58208274841309	-10.1342535018921	-0.124195396900177	-0.101323336362839	-0.124137707054615
-7.29056739807129	-7.5820140838623	-10.1354141235352	-0.124102838337421	-0.101222708821297	-0.124003909528255
-7.28731536865234	-7.58054399490356	-10.1245679855347	-0.124138176441193	-0.101224236190319	-0.12385231256485
-7.29111814498901	-7.5855450630188	-10.1279525756836	-0.124196760356426	-0.101098544895649	-0.123650521039963
-7.28612518310547	-7.58440971374512	-10.1251153945923	-0.124201826751232	-0.101040035486221	-0.123546481132507
-7.28597593307495	-7.58206653594971	-10.1153678894043	-0.124238215386868	-0.100944653153419	-0.12345577776432
-7.28259038925171	-7.5814733505249	-10.1052312850952	-0.12424124032259	-0.100910983979702	-0.123182073235512
-7.28233051300049	-7.58918237686157	-10.1042776107788	-0.124265819787979	-0.100733265280724	-0.123081378638744
-7.28042936325073	-7.58268976211548	-10.1025800704956	-0.124245420098305	-0.10077527910471	-0.122960411012173
-7.28063106536865	-7.58168935775757	-10.0903367996216	-0.124320268630981	-0.10053713619709	-0.122825473546982
-7.27909851074219	-7.58301973342896	-10.0917053222656	-0.12433648109436	-0.100435227155685	-0.122579641640186
-7.27876901626587	-7.58678770065308	-10.0873851776123	-0.124381892383099	-0.100312806665897	-0.122474238276482
-7.27050876617432	-7.58339786529541	-10.0834712982178	-0.124396480619907	-0.100325271487236	-0.122294142842293
-7.27367925643921	-7.58459901809692	-10.0705213546753	-0.124554321169853	-0.1001046448946	-0.122054696083069
-7.26768732070923	-7.58301734924316	-10.0770130157471	-0.124498784542084	-0.100007474422455	-0.12182941287756
-7.26174068450928	-7.58210849761963	-10.0764923095703	-0.124572403728962	-0.0999770164489746	-0.121732227504253
-7.26004028320313	-7.57595777511597	-10.0667934417725	-0.124419867992401	-0.0998872220516205	-0.12147880345583
-7.25994491577148	-7.58292436599731	-10.0616111755371	-0.1246307939291	-0.0997684299945831	-0.121188685297966
-7.2529091835022	-7.57759475708008	-10.0670289993286	-0.124542608857155	-0.0997937619686127	-0.121026627719402
-7.24854564666748	-7.5728702545166	-10.0675191879272	-0.124600887298584	-0.0996728911995888	-0.120847955346107
-7.24598169326782	-7.57107591629028	-10.0551462173462	-0.124531023204327	-0.0995398312807083	-0.120623983442783
-7.2422251701355	-7.57385158538818	-10.06285572052	-0.124701961874962	-0.0995199978351593	-0.120406039059162
-7.2341685295105	-7.56925010681152	-10.0599374771118	-0.1246093288064	-0.0995361059904099	-0.120248183608055
-7.23154258728027	-7.56707715988159	-10.0502014160156	-0.124639987945557	-0.0994899868965149	-0.119959220290184
-7.23057413101196	-7.57088136672974	-10.0609045028687	-0.124652117490768	-0.0992316231131554	-0.119711950421333
-7.22208023071289	-7.56675004959106	-10.0571136474609	-0.124653726816177	-0.0992938652634621	-0.119600370526314
-7.21904706954956	-7.56281709671021	-10.0473079681396	-0.124617509543896	-0.0992193967103958	-0.119355134665966
-7.21543216705322	-7.56247806549072	-10.0504198074341	-0.124609798192978	-0.0991482585668564	-0.119067177176476
-7.21033048629761	-7.56227207183838	-10.0558109283447	-0.124646671116352	-0.0991143360733986	-0.118902325630188
-7.20581150054932	-7.55879735946655	-10.0459365844727	-0.124604865908623	-0.0990797653794289	-0.118752919137478
-7.20298910140991	-7.55980730056763	-10.0365829467773	-0.124626219272614	-0.0989502146840096	-0.118476219475269
-7.19503307342529	-7.55967235565186	-10.0499248504639	-0.124539367854595	-0.0990150049328804	-0.118378654122353
-7.19236183166504	-7.55636215209961	-10.0442705154419	-0.124472111463547	-0.099066898226738	-0.118176445364952
-7.19183778762817	-7.5599193572998	-10.0387802124023	-0.124479159712791	-0.0989412516355515	-0.117959953844547
-7.18850040435791	-7.55857372283936	-10.0435314178467	-0.124536260962486	-0.0989438146352768	-0.117807567119598
-7.18393468856812	-7.55866003036499	-10.0457897186279	-0.124351292848587	-0.0990583449602127	-0.1177097260952
-7.18277406692505	-7.55852317810059	-10.0412445068359	-0.12437965720892	-0.0991302952170372	-0.117491275072098
-7.18247985839844	-7.55766773223877	-10.0440158843994	-0.124402597546577	-0.0989806577563286	-0.117335423827171
-7.17760562896729	-7.56023693084717	-10.0470085144043	-0.124273404479027	-0.099143773317337	-0.117202892899513
-7.1785135269165	-7.5552339553833	-10.0481567382813	-0.124147512018681	-0.0991435125470161	-0.117119356989861
-7.17712163925171	-7.55858612060547	-10.0425996780396	-0.124113246798515	-0.0991900712251663	-0.116953730583191
-7.17857456207275	-7.56312131881714	-10.0550737380981	-0.12403815984726	-0.0992792323231697	-0.116850577294827
-7.17669582366943	-7.55583381652832	-10.0576362609863	-0.123879224061966	-0.0993531197309494	-0.116774499416351
-7.1778564453125	-7.55931854248047	-10.0494422912598	-0.123925074934959	-0.09927948564291	-0.116657048463821
-7.17611122131348	-7.56419801712036	-10.0553741455078	-0.123753406107426	-0.0992834568023682	-0.116541750729084
-7.18043422698975	-7.56525421142578	-10.058198928833	-0.123585008084774	-0.0994259417057037	-0.11650151014328
-7.17682981491089	-7.56655263900757	-10.0591487884521	-0.123495228588581	-0.0995286554098129	-0.116479441523552
-7.18311452865601	-7.56672286987305	-10.0546960830688	-0.123435065150261	-0.099483996629715	-0.116377666592598
-7.18364572525024	-7.57189464569092	-10.0687055587769	-0.123315557837486	-0.0995135828852654	-0.116281397640705
-7.18518543243408	-7.5736608505249	-10.0692405700684	-0.123202577233315	-0.0995434150099754	-0.116326905786991
-7.18664979934692	-7.5739688873291	-10.0677394866943	-0.122934922575951	-0.0995908156037331	-0.116325102746487
-7.19180250167847	-7.58319616317749	-10.0636138916016	-0.12303414940834	-0.099559061229229	-0.11619359254837
-7.19238901138306	-7.58468198776245	-10.0685901641846	-0.122864440083504	-0.0995940342545509	-0.116144672036171
-7.19645118713379	-7.58606004714966	-10.0720319747925	-0.122742295265198	-0.0995495989918709	-0.11614616215229
-7.19671058654785	-7.58900308609009	-10.0594310760498	-0.122597016394138	-0.0995016694068909	-0.116115160286427
-7.20315504074097	-7.59514284133911	-10.0610771179199	-0.122609511017799	-0.0994222909212112	-0.11606989055872
-7.20107746124268	-7.59746313095093	-10.0696115493774	-0.122454665601254	-0.0995379090309143	-0.1161083355546
-7.20605278015137	-7.59656620025635	-10.0623159408569	-0.122398398816586	-0.0995769128203392	-0.116089634597301
-7.20559549331665	-7.60070705413818	-10.0602407455444	-0.122305877506733	-0.0994135215878487	-0.115983478724957
-7.20903539657593	-7.60917472839355	-10.063458442688	-0.122326374053955	-0.0993800833821297	-0.115996353328228
-7.21028470993042	-7.60544109344482	-10.0630884170532	-0.122158892452717	-0.0994510278105736	-0.116049267351627
-7.2100396156311	-7.60397958755493	-10.0519161224365	-0.122151374816895	-0.0993824228644371	-0.115993410348892
-7.20865917205811	-7.60790538787842	-10.0548391342163	-0.122070260345936	-0.0992594659328461	-0.115937747061253
-7.20847082138062	-7.6101393699646	-10.0697889328003	-0.122075743973255	-0.0993191599845886	-0.115940660238266
-7.2089729309082	-7.60483932495117	-10.0587596893311	-0.122001670300961	-0.0992116928100586	-0.115913458168507
-7.2094349861145	-7.60580587387085	-10.0532827377319	-0.122003212571144	-0.0992165878415108	-0.115830257534981
-7.20846223831177	-7.60965061187744	-10.0507478713989	-0.12197969853878	-0.099035456776619	-0.115739308297634
-7.20383882522583	-7.60776996612549	-10.0583934783936	-0.121964886784554	-0.0991179868578911	-0.115764729678631
-7.20260953903198	-7.60221242904663	-10.0488061904907	-0.121929578483105	-0.0990099608898163	-0.115697361528873
-7.20054912567139	-7.60404348373413	-10.0435991287231	-0.122001089155674	-0.0989304408431053	-0.115531973540783
-7.19826221466064	-7.60312509536743	-10.0495529174805	-0.122006975114346	-0.0987875089049339	-0.115489967167377
-7.19109869003296	-7.59521627426147	-10.0450839996338	-0.121954388916492	-0.0988322645425797	-0.115446768701077
-7.19232559204102	-7.59854030609131	-10.033203125	-0.122048705816269	-0.098691038787365	-0.115331031382084
-7.18856954574585	-7.59620428085327	-10.0443267822266	-0.122024796903133	-0.0986762195825577	-0.115240722894669
-7.18482351303101	-7.59281635284424	-10.0404090881348	-0.122109226882458	-0.0985533222556114	-0.11517421156168
-7.18173408508301	-7.58776521682739	-10.0283432006836	-0.121995031833649	-0.0984738022089005	-0.115106321871281
-7.177574634552	-7.59384822845459	-10.0330324172974	-0.122176520526409	-0.0983128175139427	-0.114938326179981
-7.17460680007935	-7.58534049987793	-10.0330829620361	-0.122140519320965	-0.0983497500419617	-0.114966571331024
-7.17423486709595	-7.58083391189575	-10.0204486846924	-0.122280701994896	-0.0982659831643105	-0.114828303456306
-7.1726222038269	-7.58195304870605	-10.0187768936157	-0.122252233326435	-0.0979956910014153	-0.114707387983799
-7.16724920272827	-7.58036851882935	-10.0280866622925	-0.122252061963081	-0.0979912802577019	-0.114712864160538
-7.16610956192017	-7.57861518859863	-10.0154151916504	-0.122225038707256	-0.0979105234146118	-0.114631123840809
-7.16770839691162	-7.57700061798096	-10.0105037689209	-0.122288800776005	-0.0978074371814728	-0.114521510899067
-7.16430234909058	-7.57832956314087	-10.0210409164429	-0.122365050017834	-0.0976702347397804	-0.114446841180325
-7.15864181518555	-7.5734224319458	-10.0164518356323	-0.122243724763393	-0.0976717323064804	-0.114496670663357
-7.16151094436646	-7.57169246673584	-10.0040149688721	-0.122300431132317	-0.0975371748209	-0.114368990063667
-7.15679597854614	-7.57249927520752	-10.0069952011108	-0.122313044965267	-0.0975039899349213	-0.114330187439919
-7.15755319595337	-7.57199573516846	-10.0120677947998	-0.122337602078915	-0.0974409505724907	-0.114307872951031
-7.15446376800537	-7.56879425048828	-10.000018119812	-0.122276969254017	-0.097330205142498	-0.114319212734699
-7.15558671951294	-7.5766339302063	-9.9969310760498	-0.122387208044529	-0.0971993580460548	-0.114292673766613
[truncated: 8,045 more rows]
