# Supplementary material for: Identification of Haptic Based Guiding Using Hard Reins
Source: PLoS One. 2015 Jul 22;10(7):e0132020. doi: 10.1371/journal.pone.0132020 (PMC4511788; doi:10.1371/journal.pone.0132020)
Supplement: S5 File — (ZIP) [file pone.0132020.s005.zip › Exp2_ForceData1/Subject1/path2/T9.csv]

Force X (N)	Force Y (N)	Force Z (N)	Torque X (N-m)	Torque Y (N-m)	Torque Z (N-m)	Frequency = 10000	Averaging Level = 16	F/T Serial Number = FT11772	Time Started = 19/02/2013 12:47:26
-7.98552370071411	-7.01992177963257	-11.2240772247314	-0.0882954522967339	-0.0517437607049942	-0.212291419506073
-7.98361444473267	-7.01551961898804	-11.2206659317017	-0.0881498605012894	-0.0518068298697472	-0.212278738617897
-7.98101186752319	-7.01210260391235	-11.2205696105957	-0.0881445556879044	-0.0518252924084663	-0.212289854884148
-7.98095512390137	-7.00948524475098	-11.2130947113037	-0.0881091803312302	-0.0517754592001438	-0.212246358394623
-7.9749813079834	-7.00665140151978	-11.2188291549683	-0.0881727486848831	-0.0518174432218075	-0.212315067648888
-7.97376680374146	-7.01171875	-11.2225713729858	-0.0882472097873688	-0.0517657548189163	-0.212344333529472
-7.97145462036133	-7.00804853439331	-11.2312173843384	-0.0882127732038498	-0.051749225705862	-0.212316170334816
-7.97537469863892	-7.01046657562256	-11.2275171279907	-0.0880956575274467	-0.0517674945294857	-0.212259918451309
-7.98163223266602	-7.00931024551392	-11.2272071838379	-0.0880889073014259	-0.0518129207193851	-0.212225541472435
-7.98200607299805	-7.00336265563965	-11.2233066558838	-0.0878544375300407	-0.0519391857087612	-0.212269052863121
-7.98627996444702	-7.0070481300354	-11.2282562255859	-0.0877407863736153	-0.05204176902771	-0.2122972458601
-7.98783493041992	-7.00705718994141	-11.229850769043	-0.0877132043242455	-0.0520365610718727	-0.212373942136765
-7.98746919631958	-7.00968360900879	-11.2296571731567	-0.0877181068062782	-0.0521315932273865	-0.212412416934967
-7.99121809005737	-7.01141691207886	-11.2284994125366	-0.0877690464258194	-0.0520956441760063	-0.212447986006737
-7.99004554748535	-7.01457643508911	-11.2340812683105	-0.0876961797475815	-0.0519827269017696	-0.212461426854134
-7.99143409729004	-7.01914119720459	-11.2261819839478	-0.087726317346096	-0.0519841127097607	-0.212404623627663
-7.99565696716309	-7.01688098907471	-11.2269058227539	-0.0875783935189247	-0.0519008152186871	-0.212395831942558
-8.00428867340088	-7.01630735397339	-11.2288341522217	-0.0873753279447556	-0.0519495420157909	-0.212338581681252
-8.00677871704102	-7.01435327529907	-11.2278738021851	-0.0872657299041748	-0.051986888051033	-0.212345689535141
-8.00207901000977	-7.01439046859741	-11.233099937439	-0.0872275978326797	-0.0520717203617096	-0.212327733635902
-8.00002384185791	-7.01428508758545	-11.2308588027954	-0.0873530432581902	-0.0520573817193508	-0.212311148643494
-7.99748611450195	-7.01888513565063	-11.2422857284546	-0.0873362272977829	-0.0520188510417938	-0.212241128087044
-8.00139045715332	-7.01962804794312	-11.2346248626709	-0.0873074904084206	-0.0520132519304752	-0.212138071656227
-8.00717449188232	-7.01996517181396	-11.2369985580444	-0.0872633308172226	-0.051989734172821	-0.212025791406631
-8.01191902160645	-7.01831245422363	-11.2335519790649	-0.087110660970211	-0.0520622059702873	-0.211920201778412
-8.01350402832031	-7.01972246170044	-11.2385807037354	-0.0870774537324905	-0.0520579405128956	-0.211850896477699
-8.01101875305176	-7.01760578155518	-11.2352628707886	-0.0869659408926964	-0.0520828887820244	-0.211798101663589
-8.00844860076904	-7.01867294311523	-11.2363529205322	-0.087113119661808	-0.0520405471324921	-0.211737036705017
-8.00183773040771	-7.02357292175293	-11.2408924102783	-0.0872011110186577	-0.0519412718713284	-0.211674228310585
-8.00226783752441	-7.02388525009155	-11.234001159668	-0.0872115641832352	-0.051829744130373	-0.211500436067581
-8.00230407714844	-7.02704334259033	-11.2424077987671	-0.0871428996324539	-0.0517735965549946	-0.211385205388069
-8.00523471832275	-7.01809215545654	-11.2342643737793	-0.0870891436934471	-0.0517364554107189	-0.211250215768814
-7.99816608428955	-7.01624011993408	-11.2308835983276	-0.0870911329984665	-0.0517322272062302	-0.211181595921516
-7.99519062042236	-7.01678228378296	-11.2328567504883	-0.0872299820184708	-0.0516368933022022	-0.211132809519768
-7.98880195617676	-7.01511716842651	-11.2283926010132	-0.0873458236455917	-0.0515184216201305	-0.210987702012062
-7.98287105560303	-7.01535129547119	-11.2266960144043	-0.0874712094664574	-0.0514878295361996	-0.210857465863228
-7.97992324829102	-7.01407480239868	-11.2154884338379	-0.0876092240214348	-0.0513263419270515	-0.210688456892967
-7.98288059234619	-7.00813722610474	-11.2127733230591	-0.0875044912099838	-0.0512400791049004	-0.210460901260376
-7.98190498352051	-7.00799751281738	-11.2099409103394	-0.0875393897294998	-0.0512518920004368	-0.210259765386581
-7.97452163696289	-7.00398969650269	-11.2103939056396	-0.0876730307936668	-0.0512724630534649	-0.210230454802513
-7.96527862548828	-6.99868869781494	-11.2087745666504	-0.087757371366024	-0.0511975921690464	-0.210025191307068
-7.95879983901978	-7.00240612030029	-11.2027950286865	-0.0878568813204765	-0.0509899705648422	-0.209772363305092
-7.95819711685181	-7.00465631484985	-11.1960639953613	-0.0880702063441277	-0.0508660189807415	-0.209540799260139
-7.95171022415161	-6.99964332580566	-11.1848630905151	-0.0880272388458252	-0.0507476329803467	-0.209325879812241
-7.95004034042358	-6.99234294891357	-11.1782760620117	-0.0880228206515312	-0.0507838763296604	-0.209062337875366
-7.94527721405029	-6.98827981948853	-11.1689748764038	-0.088127963244915	-0.0507005490362644	-0.208956211805344
-7.93877983093262	-6.9866042137146	-11.1687135696411	-0.0882398188114166	-0.0506318658590317	-0.208739623427391
-7.93199300765991	-6.98525857925415	-11.1578578948975	-0.0885596051812172	-0.0504340976476669	-0.208597406744957
-7.92159128189087	-6.98227596282959	-11.1564674377441	-0.0885863155126572	-0.0504316166043282	-0.208373919129372
-7.92493677139282	-6.98444986343384	-11.1467065811157	-0.0887519493699074	-0.0502670779824257	-0.208130955696106
-7.9241509437561	-6.97992372512817	-11.1393995285034	-0.0886505618691444	-0.0502487868070602	-0.207966208457947
-7.9244327545166	-6.97885847091675	-11.1296081542969	-0.0887073799967766	-0.0502014309167862	-0.207698628306389
-7.91749382019043	-6.97384071350098	-11.1354312896729	-0.0887249335646629	-0.0502279475331306	-0.207596763968468
-7.91305828094482	-6.97595310211182	-11.1271705627441	-0.0888657495379448	-0.0501877442002296	-0.207405105233192
-7.9060206413269	-6.97447109222412	-11.1177730560303	-0.0889647006988525	-0.0500488951802254	-0.207236796617508
-7.89992332458496	-6.98150205612183	-11.1148805618286	-0.0891148746013641	-0.049915786832571	-0.206961452960968
-7.89878129959106	-6.97854375839233	-11.1028852462769	-0.0891382694244385	-0.0498435981571674	-0.20675091445446
-7.89847469329834	-6.97689342498779	-11.0997076034546	-0.0890333577990532	-0.049835279583931	-0.206508040428162
-7.89664936065674	-6.96885395050049	-11.0953330993652	-0.0890683308243752	-0.0498481765389442	-0.206321582198143
-7.88940191268921	-6.96944808959961	-11.0903978347778	-0.0892541632056236	-0.0498394481837749	-0.206196501851082
-7.88428020477295	-6.9692063331604	-11.0885334014893	-0.0894803553819656	-0.0497484430670738	-0.206012725830078
-7.8769211769104	-6.97146511077881	-11.0831356048584	-0.0895140022039413	-0.049619372934103	-0.205793976783752
-7.88165998458862	-6.97000408172607	-11.0726861953735	-0.0895974934101105	-0.0495675206184387	-0.205577552318573
-7.88579511642456	-6.96886301040649	-11.061149597168	-0.0896433442831039	-0.049489937722683	-0.205321401357651
-7.88645458221436	-6.96460580825806	-11.0565538406372	-0.0896766483783722	-0.0495405532419682	-0.205203086137772
-7.8799843788147	-6.9665994644165	-11.0501689910889	-0.0897438675165176	-0.0496223755180836	-0.205049529671669
-7.87815999984741	-6.96983003616333	-11.0385789871216	-0.0899517312645912	-0.0494510754942894	-0.204871356487274
-7.87506628036499	-6.96948003768921	-11.0372257232666	-0.0900183394551277	-0.0492828227579594	-0.204676449298859
-7.875084400177	-6.97112226486206	-11.0276041030884	-0.0901729166507721	-0.0492270812392235	-0.204477623105049
-7.87390851974487	-6.96890354156494	-11.0210247039795	-0.0900593474507332	-0.0492066070437431	-0.204230606555939
-7.87402248382568	-6.96150970458984	-11.0224514007568	-0.0901094377040863	-0.0492192693054676	-0.204103648662567
-7.86897993087769	-6.95951557159424	-11.013973236084	-0.0902189537882805	-0.0492486506700516	-0.20398311316967
-7.86202955245972	-6.96473598480225	-11.0095329284668	-0.0904824435710907	-0.0491584986448288	-0.203875005245209
-7.86099243164063	-6.95974493026733	-11.0006856918335	-0.0906534716486931	-0.0490715689957142	-0.20369254052639
-7.86003065109253	-6.96072292327881	-10.9878396987915	-0.090603843331337	-0.0489990711212158	-0.203494355082512
-7.86317157745361	-6.95594453811646	-10.9845314025879	-0.0905755609273911	-0.0489898212254047	-0.203364714980125
-7.86383199691772	-6.95666313171387	-10.9860620498657	-0.090632863342762	-0.0490594245493412	-0.2032670378685
-7.8609619140625	-6.95510959625244	-10.9777479171753	-0.0908020883798599	-0.049066711217165	-0.203181460499763
-7.85437726974487	-6.95524644851685	-10.9726400375366	-0.0907481014728546	-0.0489951781928539	-0.203105896711349
-7.85156631469727	-6.9595947265625	-10.975001335144	-0.0909493193030357	-0.0489374175667763	-0.202947214245796
-7.84811544418335	-6.96159744262695	-10.9711580276489	-0.0909280925989151	-0.0488211736083031	-0.202775463461876
-7.8452296257019	-6.96184587478638	-10.9672212600708	-0.0909513309597969	-0.0488618947565556	-0.202688410878181
-7.84725522994995	-6.95736217498779	-10.9594116210938	-0.0908792838454247	-0.0488439984619617	-0.202515661716461
-7.84458208084106	-6.95390748977661	-10.9558553695679	-0.0907262191176414	-0.0489097461104393	-0.202387034893036
-7.84014987945557	-6.95329618453979	-10.955735206604	-0.0908649936318398	-0.0488887690007687	-0.202331781387329
-7.83409976959229	-6.95426225662231	-10.9528226852417	-0.0909643396735191	-0.0488500110805035	-0.202248841524124
-7.83148860931396	-6.95260095596313	-10.9519701004028	-0.0911049619317055	-0.0488642454147339	-0.202121466398239
-7.83489513397217	-6.95502185821533	-10.9443912506104	-0.0909306779503822	-0.0487766563892365	-0.202015087008476
-7.84210681915283	-6.95429801940918	-10.9416351318359	-0.0909255295991898	-0.0488227047026157	-0.201923981308937
-7.83725070953369	-6.95314979553223	-10.9452667236328	-0.090835265815258	-0.0489434152841568	-0.201940476894379
-7.8389835357666	-6.95267486572266	-10.9405460357666	-0.0908623784780502	-0.0489680059254169	-0.201956525444984
-7.8365797996521	-6.95882081985474	-10.9382658004761	-0.0909648612141609	-0.0489000976085663	-0.20198467373848
-7.83797454833984	-6.96180534362793	-10.9323539733887	-0.0909012258052826	-0.0488405972719193	-0.201899781823158
-7.83844947814941	-6.96456241607666	-10.9355087280273	-0.0908518806099892	-0.0488230623304844	-0.201868936419487
-7.84773206710815	-6.96273803710938	-10.9252939224243	-0.0907943695783615	-0.048839695751667	-0.201776623725891
-7.84472465515137	-6.957923412323	-10.9257497787476	-0.0906256511807442	-0.0488830767571926	-0.201745972037315
-7.84836196899414	-6.96225881576538	-10.9247360229492	-0.0906961038708687	-0.0489375703036785	-0.201761245727539
-7.84302949905396	-6.96715688705444	-10.9256677627563	-0.0907868146896362	-0.0488438829779625	-0.201738134026527
-7.843101978302	-6.96696472167969	-10.9193677902222	-0.0908556282520294	-0.04886394739151	-0.20170433819294
-7.84827470779419	-6.97075271606445	-10.9099159240723	-0.0909021198749542	-0.0487477853894234	-0.20166178047657
-7.85599040985107	-6.97126150131226	-10.9144134521484	-0.0906834155321121	-0.048859354108572	-0.201592087745667
-7.86244869232178	-6.96829414367676	-10.9044094085693	-0.0905914157629013	-0.0488425120711327	-0.201602324843407
-7.86123180389404	-6.96899509429932	-10.9067058563232	-0.0905409902334213	-0.0489008240401745	-0.201680794358253
-7.85603475570679	-6.97223091125488	-10.9023523330688	-0.0906071662902832	-0.0488472022116184	-0.201662302017212
-7.85992336273193	-6.97789859771729	-10.9071474075317	-0.0905885025858879	-0.0487251989543438	-0.201690092682838
-7.86231994628906	-6.98190546035767	-10.8957633972168	-0.0906805098056793	-0.0485717132687569	-0.201651558279991
-7.86037111282349	-6.98380327224731	-10.8999271392822	-0.0905365571379662	-0.0485151819884777	-0.201645076274872
-7.86442804336548	-6.98327875137329	-10.8960132598877	-0.0904303789138794	-0.0485507175326347	-0.201554447412491
-7.86398696899414	-6.98190402984619	-10.8987483978271	-0.0903440564870834	-0.0485561527311802	-0.201604500412941
-7.8633189201355	-6.98381280899048	-10.896390914917	-0.0903122648596764	-0.0485366433858871	-0.201601654291153
-7.85588550567627	-6.98586416244507	-10.8925256729126	-0.0905756875872612	-0.0482922121882439	-0.201583281159401
-7.85760641098022	-6.98976850509644	-10.8913116455078	-0.0905838906764984	-0.0482784025371075	-0.20154857635498
-7.8619065284729	-6.98742341995239	-10.8819942474365	-0.0905208289623261	-0.0481425300240517	-0.201446339488029
-7.86593627929688	-6.98973989486694	-10.8809432983398	-0.0903641432523727	-0.0481044761836529	-0.201436758041382
-7.86718320846558	-6.98835372924805	-10.880410194397	-0.0904131904244423	-0.0481488220393658	-0.201373353600502
-7.86247062683105	-6.98693323135376	-10.8801183700562	-0.0904082655906677	-0.0480999909341335	-0.201413929462433
-7.86180639266968	-6.98936414718628	-10.8702068328857	-0.0906027033925056	-0.0479575768113136	-0.201368093490601
-7.85585927963257	-6.99253034591675	-10.8660364151001	-0.0905897542834282	-0.0478116199374199	-0.201275870203972
-7.86026048660278	-6.99095916748047	-10.8619832992554	-0.0905640199780464	-0.0476856902241707	-0.20114266872406
-7.85831165313721	-6.98339653015137	-10.8534269332886	-0.0904408097267151	-0.0477321073412895	-0.20109435915947
-7.8535418510437	-6.97959089279175	-10.8554725646973	-0.0905799642205238	-0.0477608554065228	-0.20100474357605
-7.84881448745728	-6.979820728302	-10.854697227478	-0.090699665248394	-0.0476585701107979	-0.200946062803268
-7.8449273109436	-6.97891664505005	-10.8485908508301	-0.090864971280098	-0.0475597828626633	-0.200926810503006
-7.84373807907104	-6.97927474975586	-10.8360605239868	-0.0908491909503937	-0.0474961623549461	-0.200820460915565
-7.85039281845093	-6.97489976882935	-10.8316049575806	-0.0908429026603699	-0.0474784411489964	-0.200690165162086
-7.8477144241333	-6.97044897079468	-10.827672958374	-0.0907804220914841	-0.0474409200251102	-0.200666427612305
-7.84657716751099	-6.96973705291748	-10.8213176727295	-0.0908079445362091	-0.0474476926028728	-0.200711831450462
-7.84316253662109	-6.97166061401367	-10.8218040466309	-0.0908906906843185	-0.0473232641816139	-0.20065201818943
-7.84364461898804	-6.97631692886353	-10.8107604980469	-0.0910234898328781	-0.0471510104835033	-0.200563117861748
-7.84181070327759	-6.9753589630127	-10.8059215545654	-0.0908976867794991	-0.0470563843846321	-0.200523033738136
-7.84406518936157	-6.97332382202148	-10.7981204986572	-0.0908965468406677	-0.0471464060246944	-0.200425878167152
-7.83796644210815	-6.96739912033081	-10.7964115142822	-0.0908432751893997	-0.0470675081014633	-0.200423076748848
-7.83302354812622	-6.97149419784546	-10.7908897399902	-0.0909935906529427	-0.0469755195081234	-0.200403854250908
-7.83375215530396	-6.97380352020264	-10.7904682159424	-0.0910338014364243	-0.0468421429395676	-0.200326099991798
-7.83793830871582	-6.97336721420288	-10.7783327102661	-0.0910504013299942	-0.0468604154884815	-0.200252026319504
-7.83810567855835	-6.96873807907104	-10.7729206085205	-0.0908848792314529	-0.0468175746500492	-0.200201019644737
-7.8425178527832	-6.96797752380371	-10.7725124359131	-0.0908689647912979	-0.0469201654195786	-0.200229808688164
-7.83905553817749	-6.96730852127075	-10.7750968933105	-0.0908102169632912	-0.0468475259840488	-0.200336918234825
-7.83477020263672	-6.97096633911133	-10.7704668045044	-0.0909539014101028	-0.0468789897859097	-0.200323939323425
-7.83585023880005	-6.97420358657837	-10.7628660202026	-0.090923473238945	-0.0467136092483997	-0.200295642018318
-7.84111404418945	-6.97053813934326	-10.7590742111206	-0.0907935202121735	-0.0467851273715496	-0.200249493122101
-7.83899021148682	-6.96531343460083	-10.7561874389648	-0.0906526893377304	-0.0469006970524788	-0.200296759605408
-7.84133625030518	-6.96854877471924	-10.7527370452881	-0.0906485989689827	-0.0468660034239292	-0.20034858584404
-7.83768129348755	-6.97164011001587	-10.7533435821533	-0.0908106490969658	-0.0469103641808033	-0.200429067015648
-7.83828544616699	-6.97303342819214	-10.7526721954346	-0.0908210873603821	-0.0469121411442757	-0.200438380241394
-7.84520149230957	-6.97417211532593	-10.7378559112549	-0.0908159986138344	-0.0468585900962353	-0.200492113828659
-7.85249042510986	-6.97568702697754	-10.7454204559326	-0.0906337052583694	-0.0470078587532043	-0.200507938861847
-7.85989332199097	-6.97304248809814	-10.7412757873535	-0.0905613005161285	-0.0470593869686127	-0.200602427124977
-7.86109066009521	-6.97991037368774	-10.7345142364502	-0.0905593559145927	-0.0471205934882164	-0.200770154595375
-7.86071443557739	-6.98063945770264	-10.7358617782593	-0.0906550735235214	-0.0472056195139885	-0.200880005955696
-7.86496353149414	-6.9891562461853	-10.7331123352051	-0.0906733646988869	-0.0470936670899391	-0.200930967926979
-7.87293910980225	-6.99420595169067	-10.7253007888794	-0.0906584784388542	-0.0470554269850254	-0.20099800825119
-7.87824726104736	-6.99354982376099	-10.719069480896	-0.0905276462435722	-0.0471294820308685	-0.201095819473267
-7.88793420791626	-6.99426460266113	-10.719801902771	-0.0904074311256409	-0.0472925715148449	-0.201178699731827
-7.89056301116943	-6.98965835571289	-10.7185955047607	-0.0903479978442192	-0.0473630242049694	-0.201324343681335
-7.8940577507019	-6.9955849647522	-10.7130155563354	-0.0904343351721764	-0.047424141317606	-0.201483219861984
-7.89691495895386	-6.99732828140259	-10.718150138855	-0.0905925035476685	-0.0474740490317345	-0.201639518141747
-7.90255498886108	-7.0008749961853	-10.714919090271	-0.0905516743659973	-0.0474912822246552	-0.201704636216164
-7.9113974571228	-7.00078916549683	-10.7082405090332	-0.0904708579182625	-0.0476456843316555	-0.201857358217239
-7.92411279678345	-7.00309562683105	-10.7097063064575	-0.0902729257941246	-0.0478261038661003	-0.202012702822685
-7.93091487884521	-7.00345087051392	-10.7190723419189	-0.0902403220534325	-0.0480582229793072	-0.202169120311737
-7.93263673782349	-7.00714445114136	-10.7192544937134	-0.0903000757098198	-0.0481712110340595	-0.202410310506821
-7.93475437164307	-7.01321268081665	-10.7100286483765	-0.0903482884168625	-0.0481902211904526	-0.202528029680252
-7.94241762161255	-7.01687860488892	-10.7167558670044	-0.0901449397206306	-0.0482640527188778	-0.202589750289917
-7.95690536499023	-7.01707887649536	-10.7175254821777	-0.0900057554244995	-0.0483231283724308	-0.202750578522682
-7.96130275726318	-7.01830339431763	-10.7157773971558	-0.089774876832962	-0.0485873594880104	-0.202932208776474
-7.96412658691406	-7.02030754089355	-10.7208375930786	-0.0897997245192528	-0.0487281680107117	-0.203099712729454
-7.96546506881714	-7.02402067184448	-10.7213563919067	-0.0898054614663124	-0.0486796535551548	-0.203249126672745
-7.97145652770996	-7.02940797805786	-10.7242708206177	-0.0899059325456619	-0.0487114936113358	-0.203390896320343
-7.97964334487915	-7.03358840942383	-10.7212247848511	-0.0897270813584328	-0.0488026477396488	-0.203534916043282
-7.99192142486572	-7.03522253036499	-10.71728515625	-0.0896444544196129	-0.0488916523754597	-0.203553184866905
-7.99693870544434	-7.03486776351929	-10.7229242324829	-0.0895214378833771	-0.0490168035030365	-0.20373173058033
-8.00170803070068	-7.03904294967651	-10.7193078994751	-0.0893951952457428	-0.0492468327283859	-0.203910693526268
-8.00549411773682	-7.04167413711548	-10.7252531051636	-0.0894458070397377	-0.0492592640221119	-0.204156264662743
-8.00804233551025	-7.04870557785034	-10.7258892059326	-0.0894102230668068	-0.0492894574999809	-0.204250648617744
-8.01127243041992	-7.05173015594482	-10.7302618026733	-0.0893737748265266	-0.0493349097669125	-0.204372078180313
-8.01657581329346	-7.05306482315063	-10.7295875549316	-0.0891828164458275	-0.049481350928545	-0.204441353678703
-8.02287101745605	-7.0533127784729	-10.7375087738037	-0.089046373963356	-0.0496699437499046	-0.204568207263947
-8.02370166778564	-7.05081224441528	-10.7361116409302	-0.0889192000031471	-0.0498182401061058	-0.204683735966682
-8.02663326263428	-7.04943704605103	-10.7356777191162	-0.0889254733920097	-0.0499761700630188	-0.204844459891319
-8.02552032470703	-7.04988574981689	-10.7427225112915	-0.0889412313699722	-0.0500193387269974	-0.205000922083855
-8.03267765045166	-7.0542573928833	-10.7443809509277	-0.0889495685696602	-0.0500982627272606	-0.205094411969185
-8.03154945373535	-7.05556774139404	-10.7504272460938	-0.0890054181218147	-0.0502260811626911	-0.205162942409515
-8.04113388061523	-7.05654573440552	-10.7462739944458	-0.0888513401150703	-0.050262562930584	-0.205272510647774
-8.0488920211792	-7.05669450759888	-10.741418838501	-0.0887021943926811	-0.0503027997910976	-0.205303847789764
-8.05415725708008	-7.05849695205688	-10.73375415802	-0.0887157469987869	-0.0504102781414986	-0.20541225373745
-8.06075000762939	-7.05934524536133	-10.7373609542847	-0.0885491445660591	-0.0505471974611282	-0.205508187413216
-8.06313323974609	-7.05796670913696	-10.7418155670166	-0.0885404124855995	-0.0506643392145634	-0.205632537603378
-8.06945323944092	-7.05980777740479	-10.7482099533081	-0.088474839925766	-0.0507512651383877	-0.205822259187698
-8.06868743896484	-7.06009006500244	-10.7400827407837	-0.0886113122105598	-0.0507921352982521	-0.205906882882118
-8.07134437561035	-7.06954002380371	-10.7439222335815	-0.0885866656899452	-0.0507440194487572	-0.206050515174866
-8.08030319213867	-7.07023334503174	-10.7464075088501	-0.0885566994547844	-0.0506522879004478	-0.206086933612823
-8.07934856414795	-7.07047653198242	-10.7457103729248	-0.0883752182126045	-0.0508180782198906	-0.206228390336037
-8.0836067199707	-7.06960487365723	-10.7464227676392	-0.088368184864521	-0.0509202517569065	-0.206299379467964
-8.08665657043457	-7.06574487686157	-10.7488718032837	-0.0882114395499229	-0.0510196313261986	-0.206403806805611
-8.08902549743652	-7.06684970855713	-10.7507438659668	-0.0881800949573517	-0.0510961972177029	-0.206540122628212
-8.08714294433594	-7.06553363800049	-10.7498617172241	-0.0882475078105927	-0.0511563904583454	-0.206688910722733
-8.08197402954102	-7.06833219528198	-10.7601976394653	-0.0882229804992676	-0.0512242801487446	-0.206867530941963
-8.08741855621338	-7.07169914245605	-10.7617931365967	-0.0882726907730103	-0.0512223839759827	-0.20691691339016
-8.08745670318604	-7.06861686706543	-10.7654113769531	-0.0882716700434685	-0.051235843449831	-0.207025915384293
-8.0912914276123	-7.07097816467285	-10.7582330703735	-0.0881646797060966	-0.0512168072164059	-0.207108229398727
-8.09756946563721	-7.07001829147339	-10.7604064941406	-0.0880581364035606	-0.0513156205415726	-0.20710326731205
-8.09840297698975	-7.07073640823364	-10.7543001174927	-0.0880375728011131	-0.0513617061078548	-0.207180261611938
-8.10157489776611	-7.06977128982544	-10.7642917633057	-0.0879757851362228	-0.0514366552233696	-0.207268431782722
-8.10191249847412	-7.06861972808838	-10.7636756896973	-0.0878837183117867	-0.0515570379793644	-0.207366123795509
-8.10179233551025	-7.06993055343628	-10.764479637146	-0.0879007801413536	-0.0515964739024639	-0.207518339157104
-8.09664249420166	-7.07066011428833	-10.766001701355	-0.0880047976970673	-0.0516204573214054	-0.207559525966644
-8.10013294219971	-7.0755352973938	-10.765926361084	-0.0879793167114258	-0.0514823012053967	-0.207609295845032
-8.10422325134277	-7.07880783081055	-10.7652463912964	-0.0879165753722191	-0.0514298900961876	-0.207634553313255
-8.10531044006348	-7.07717895507813	-10.76123046875	-0.0878645479679108	-0.0515597499907017	-0.207778796553612
-8.10891437530518	-7.07766532897949	-10.7606678009033	-0.0877893716096878	-0.0515994392335415	-0.207831084728241
-8.11248111724854	-7.07193803787231	-10.7658281326294	-0.0877355858683586	-0.0516216643154621	-0.207941368222237
-8.11102199554443	-7.07496118545532	-10.7569675445557	-0.0877072513103485	-0.0517008155584335	-0.208035573363304
-8.11066341400146	-7.07311820983887	-10.7619962692261	-0.0878570303320885	-0.0516839474439621	-0.208197847008705
-8.10638523101807	-7.07509708404541	-10.7632703781128	-0.0878672748804092	-0.0517403073608875	-0.208340674638748
-8.11058044433594	-7.07965707778931	-10.758056640625	-0.0878578871488571	-0.0516397170722485	-0.20839612185955
-8.11070823669434	-7.08023834228516	-10.7620029449463	-0.0878125056624413	-0.0516409762203693	-0.208450004458427
-8.1156177520752	-7.08113193511963	-10.7575798034668	-0.087720163166523	-0.0517467483878136	-0.20849384367466
-8.12423896789551	-7.07870388031006	-10.7587404251099	-0.0875991135835648	-0.0517984591424465	-0.208536639809608
-8.12489414215088	-7.08085584640503	-10.7569093704224	-0.0875652283430099	-0.0518233925104141	-0.208622500300407
-8.1269588470459	-7.07842111587524	-10.7556409835815	-0.0875238180160522	-0.0519069619476795	-0.208753526210785
-8.12543678283691	-7.08037662506104	-10.7571210861206	-0.0874409526586533	-0.0519562177360058	-0.208856090903282
-8.12677955627441	-7.08054447174072	-10.7598524093628	-0.087435320019722	-0.0520447753369808	-0.208988517522812
-8.12101364135742	-7.08272552490234	-10.7552928924561	-0.0875632390379906	-0.0519966445863247	-0.208996295928955
-8.12271881103516	-7.08610534667969	-10.7528972625732	-0.0875513330101967	-0.0519116222858429	-0.20903342962265
-8.12813854217529	-7.09114217758179	-10.7534370422363	-0.0875256508588791	-0.0517936907708645	-0.209082499146461
-8.12631797790527	-7.09054088592529	-10.7528438568115	-0.0874018445611	-0.0518019944429398	-0.209176689386368
-8.12815284729004	-7.09183740615845	-10.7513246536255	-0.0873593166470528	-0.0517961271107197	-0.209170192480087
-8.13146305084229	-7.08709144592285	-10.7595138549805	-0.0871794000267982	-0.0518309101462364	-0.209228739142418
-8.13035488128662	-7.08779335021973	-10.7462968826294	-0.0871539488434792	-0.0517937019467354	-0.209253385663033
-8.12659454345703	-7.08753633499146	-10.743371963501	-0.0872153490781784	-0.0518319495022297	-0.209301128983498
-8.11944389343262	-7.0863471031189	-10.7444305419922	-0.0872373878955841	-0.0517971105873585	-0.20938715338707
-8.11832332611084	-7.09085941314697	-10.7429180145264	-0.0873668044805527	-0.051695678383112	-0.209359392523766
-8.11423492431641	-7.08597373962402	-10.735915184021	-0.0874125584959984	-0.0516390427947044	-0.209331497550011
-8.11341857910156	-7.08524322509766	-10.7384052276611	-0.0874128788709641	-0.0516016781330109	-0.209425777196884
-8.11899757385254	-7.08484697341919	-10.7293491363525	-0.0872949510812759	-0.0515978820621967	-0.209346368908882
-8.11844444274902	-7.08254528045654	-10.7230110168457	-0.0872836634516716	-0.0515080019831657	-0.209376767277718
-8.12252616882324	-7.07905006408691	-10.7235898971558	-0.0871859043836594	-0.0516110137104988	-0.209410846233368
-8.1190071105957	-7.07616853713989	-10.7277383804321	-0.0871113613247871	-0.051624096930027	-0.209516137838364
-8.11711978912354	-7.07930994033813	-10.7341823577881	-0.0871940925717354	-0.0516083538532257	-0.209619045257568
-8.11196231842041	-7.08018827438354	-10.7274036407471	-0.0872506350278854	-0.0515923798084259	-0.209668651223183
-8.11108207702637	-7.08554029464722	-10.7258253097534	-0.0872540920972824	-0.0514503121376038	-0.20969258248806
-8.11837863922119	-7.08672189712524	-10.7311296463013	-0.0872398316860199	-0.0513646230101585	-0.209758549928665
-8.11717319488525	-7.08500242233276	-10.7332668304443	-0.0869785845279694	-0.0513784885406494	-0.209878638386726
-8.12112331390381	-7.08110189437866	-10.7305593490601	-0.0870225802063942	-0.0514426752924919	-0.209947466850281
-8.11947059631348	-7.07751226425171	-10.7261409759521	-0.0870020464062691	-0.051411684602499	-0.210099160671234
-8.11746788024902	-7.08087921142578	-10.7284212112427	-0.0870771110057831	-0.0514522828161716	-0.21028159558773
-8.11328983306885	-7.07978105545044	-10.7311162948608	-0.0871621146798134	-0.0514493808150291	-0.210380062460899
-8.11117839813232	-7.07889747619629	-10.7338676452637	-0.0871690437197685	-0.0513433068990707	-0.210512042045593
-8.11609268188477	-7.0786828994751	-10.734619140625	-0.0872577130794525	-0.051289040595293	-0.210548430681229
-8.11538314819336	-7.07591533660889	-10.7413377761841	-0.0871429294347763	-0.0512923561036587	-0.210662499070168
-8.11776542663574	-7.07583332061768	-10.7288455963135	-0.0871695950627327	-0.0513452552258968	-0.210802286863327
-8.11873149871826	-7.06908798217773	-10.734320640564	-0.0870167538523674	-0.0513652414083481	-0.210882514715195
-8.11970710754395	-7.06571388244629	-10.7393608093262	-0.0869550630450249	-0.0515167266130447	-0.21104708313942
-8.11552810668945	-7.06304883956909	-10.7447032928467	-0.0870862230658531	-0.0515865124762058	-0.21120785176754
-8.11062622070313	-7.05971908569336	-10.74671459198	-0.087086483836174	-0.0515835732221603	-0.21134752035141
-8.11125087738037	-7.05931520462036	-10.7512760162354	-0.087072029709816	-0.0515809394419193	-0.211393430829048
-8.11093044281006	-7.06219244003296	-10.7497606277466	-0.0871315151453018	-0.0515235662460327	-0.211465463042259
-8.10811042785645	-7.05888891220093	-10.7457084655762	-0.0870808139443398	-0.0516375415027142	-0.211516857147217
-8.11129760742188	-7.05596971511841	-10.751669883728	-0.086950995028019	-0.0516179613769054	-0.21157318353653
-8.11721515655518	-7.05234956741333	-10.7512359619141	-0.086807057261467	-0.0516202636063099	-0.211654022336006
-8.11667060852051	-7.05036115646362	-10.7514228820801	-0.0868420898914337	-0.051744420081377	-0.21177513897419
-8.11188793182373	-7.05230379104614	-10.7534847259521	-0.086892269551754	-0.0517412535846233	-0.211892426013947
-8.11329460144043	-7.05350255966187	-10.7623624801636	-0.086960181593895	-0.0517269894480705	-0.212058395147324
-8.11479473114014	-7.05744600296021	-10.7535743713379	-0.0869610607624054	-0.0516280867159367	-0.212132856249809
-8.11764430999756	-7.05920648574829	-10.7568140029907	-0.0869514420628548	-0.0516341216862202	-0.212205648422241
-8.12558937072754	-7.05947828292847	-10.7465963363647	-0.0868132188916206	-0.0515465550124645	-0.212256461381912
-8.13405418395996	-7.06283521652222	-10.7504386901855	-0.0867791771888733	-0.0515843369066715	-0.212361663579941
-8.14126205444336	-7.06364393234253	-10.7515773773193	-0.0867104753851891	-0.0516177862882614	-0.212455421686172
-8.13864517211914	-7.0649619102478	-10.7569532394409	-0.0866953730583191	-0.0516359359025955	-0.212624713778496
-8.13889408111572	-7.06532573699951	-10.7541561126709	-0.0866523534059525	-0.0516502484679222	-0.212759241461754
-8.14147663116455	-7.06919431686401	-10.7557735443115	-0.0867802798748016	-0.0515697635710239	-0.212866127490997
-8.13940525054932	-7.07399559020996	-10.7527027130127	-0.0867957398295403	-0.0515156351029873	-0.212868481874466
-8.14061737060547	-7.07414484024048	-10.7492952346802	-0.0867658108472824	-0.0514924116432667	-0.21287913620472
-8.14335823059082	-7.07335615158081	-10.7559328079224	-0.0866898074746132	-0.0514900758862495	-0.212851658463478
-8.14698886871338	-7.06870603561401	-10.75075340271	-0.0866198018193245	-0.051579661667347	-0.212899789214134
-8.14120674133301	-7.06572103500366	-10.7533130645752	-0.0865721553564072	-0.0516540035605431	-0.212915569543839
-8.1398229598999	-7.06175851821899	-10.7497386932373	-0.0866186395287514	-0.0516260080039501	-0.212930038571358
-8.13503360748291	-7.06193017959595	-10.7582550048828	-0.0867709666490555	-0.0516511537134647	-0.212947234511375
-8.13366508483887	-7.06229400634766	-10.7575750350952	-0.0868009850382805	-0.0516422912478447	-0.212928980588913
-8.13369846343994	-7.05583381652832	-10.7533206939697	-0.0867834761738777	-0.0516477823257446	-0.212845385074615
-8.13588619232178	-7.05479383468628	-10.7496566772461	-0.0866997167468071	-0.0517005771398544	-0.212767452001572
-8.14241886138916	-7.05445766448975	-10.7483835220337	-0.0867127850651741	-0.0516788251698017	-0.212685286998749
-8.1379222869873	-7.05049991607666	-10.753625869751	-0.086594358086586	-0.0518783777952194	-0.212725475430489
-8.13418292999268	-7.04849576950073	-10.7508602142334	-0.086697094142437	-0.0519996620714664	-0.212721943855286
-8.13162231445313	-7.05256175994873	-10.7573413848877	-0.0866578221321106	-0.0518652535974979	-0.212793946266174
-8.13304710388184	-7.05311489105225	-10.7509527206421	-0.0867357701063156	-0.0518975704908371	-0.212718680500984
-8.12991714477539	-7.05551242828369	-10.7556028366089	-0.0867381542921066	-0.0518486760556698	-0.212681323289871
-8.13644218444824	-7.0535135269165	-10.7540111541748	-0.0866415724158287	-0.0518104322254658	-0.21258918941021
-8.13687801361084	-7.05354690551758	-10.7557067871094	-0.0865857824683189	-0.0518745221197605	-0.212534070014954
-8.13754749298096	-7.05057239532471	-10.7484169006348	-0.0864903479814529	-0.0518916249275208	-0.212590888142586
-8.13762760162354	-7.05246496200562	-10.7501258850098	-0.0866491571068764	-0.051964558660984	-0.212543562054634
-8.13889598846436	-7.05108547210693	-10.7441473007202	-0.0866448059678078	-0.0518933646380901	-0.212555050849915
-8.1374397277832	-7.05513525009155	-10.7459516525269	-0.086787112057209	-0.0518520288169384	-0.21260230243206
-8.13612079620361	-7.05790662765503	-10.7373361587524	-0.0869458764791489	-0.0518389530479908	-0.212522134184837
-8.13732051849365	-7.05841302871704	-10.7341804504395	-0.0868963226675987	-0.0518600754439831	-0.212547808885574
-8.1435604095459	-7.05793380737305	-10.7270946502686	-0.0869157239794731	-0.0517250038683414	-0.212451964616776
-8.14696788787842	-7.05777263641357	-10.7239837646484	-0.0869063884019852	-0.0517742447555065	-0.212381556630135
-8.14678192138672	-7.05630016326904	-10.7187976837158	-0.0868923142552376	-0.0518642030656338	-0.212465584278107
-8.14795589447021	-7.05776262283325	-10.7200078964233	-0.0869453921914101	-0.0518823824822903	-0.21247386932373
-8.14738655090332	-7.05860757827759	-10.7326555252075	-0.0869802683591843	-0.0519510768353939	-0.212513908743858
-8.14324855804443	-7.05828809738159	-10.7217893600464	-0.0870995223522186	-0.0520096011459827	-0.212572649121284
-8.14038753509521	-7.05784130096436	-10.7225847244263	-0.0871385633945465	-0.0519006475806236	-0.212529599666595
-8.14082145690918	-7.06186437606812	-10.7217130661011	-0.0872610583901405	-0.0518581941723824	-0.212497442960739
-8.14101600646973	-7.06433725357056	-10.7244558334351	-0.0872868970036507	-0.0518430098891258	-0.212523654103279
-8.13969993591309	-7.06277894973755	-10.7183408737183	-0.0872174799442291	-0.0519112721085548	-0.21250094473362
-8.139723777771	-7.05889654159546	-10.7207431793213	-0.0871924459934235	-0.0519715994596481	-0.212459921836853
-8.13814926147461	-7.05668830871582	-10.7231111526489	-0.0871078073978424	-0.0520428530871868	-0.212525129318237
-8.13433837890625	-7.05306577682495	-10.725079536438	-0.0872361734509468	-0.0520614013075829	-0.212551459670067
-8.13096046447754	-7.05392169952393	-10.7266263961792	-0.0872421786189079	-0.052098210901022	-0.212563917040825
-8.12686347961426	-7.05622434616089	-10.7351989746094	-0.0873083174228668	-0.0521326214075089	-0.212603628635406
-8.12238216400146	-7.05623722076416	-10.7356157302856	-0.0873982906341553	-0.0522062629461288	-0.212596401572227
-8.11542224884033	-7.05702257156372	-10.7419195175171	-0.0874309316277504	-0.0521345064043999	-0.212642192840576
-8.12049102783203	-7.05932426452637	-10.7326211929321	-0.0874013379216194	-0.0521674416959286	-0.212627679109573
-8.12065029144287	-7.05916833877563	-10.7444753646851	-0.0873208418488503	-0.052185732871294	-0.212638095021248
-8.12273502349854	-7.06060552597046	-10.7389917373657	-0.0872699767351151	-0.0522304885089397	-0.212702631950378
-8.12580299377441	-7.06091260910034	-10.7474422454834	-0.0871631279587746	-0.0522943623363972	-0.212742522358894
-8.12111186981201	-7.06094074249268	-10.7535371780396	-0.0870495215058327	-0.0523885190486908	-0.212854668498039
-8.11665153503418	-7.06004667282104	-10.7533626556396	-0.0872145369648933	-0.0525718443095684	-0.21308009326458
-8.10782241821289	-7.06661653518677	-10.7672634124756	-0.0871578603982925	-0.0525286011397839	-0.213208511471748
-8.1084451675415	-7.07387733459473	-10.7634677886963	-0.0872524455189705	-0.0525310039520264	-0.213255688548088
-8.10515594482422	-7.07252740859985	-10.7659006118774	-0.0872955098748207	-0.0525421798229218	-0.213291957974434
-8.10370922088623	-7.07472276687622	-10.7676591873169	-0.0872752964496613	-0.0524875037372112	-0.213338300585747
-8.10750961303711	-7.07474136352539	-10.773585319519	-0.0872102007269859	-0.0524952597916126	-0.213453680276871
-8.10511112213135	-7.07229518890381	-10.772985458374	-0.0871709436178207	-0.052541334182024	-0.213563770055771
-8.10550022125244	-7.07138729095459	-10.7733993530273	-0.0871477872133255	-0.052611343562603	-0.213689148426056
-8.10144996643066	-7.06838893890381	-10.7732791900635	-0.0871185883879662	-0.0526599325239658	-0.213819369673729
-8.09683799743652	-7.06842613220215	-10.7734098434448	-0.0873166993260384	-0.0527363978326321	-0.213999107480049
-8.09498405456543	-7.06890678405762	-10.7796087265015	-0.0875595062971115	-0.0526630878448486	-0.214157164096832
-8.09025955200195	-7.07187175750732	-10.7757759094238	-0.087603896856308	-0.0526442043483257	-0.214366436004639
-8.09717559814453	-7.07184362411499	-10.7705945968628	-0.0876772329211235	-0.0526721626520157	-0.214451029896736
-8.10100173950195	-7.07123231887817	-10.77015209198	-0.0877102240920067	-0.0526634529232979	-0.214667022228241
-8.10270690917969	-7.06729650497437	-10.7643451690674	-0.0878076478838921	-0.0527252592146397	-0.214835047721863
-8.10701274871826	-7.06961536407471	-10.7636804580688	-0.0878684595227242	-0.0527802668511868	-0.215101003646851
-8.1085319519043	-7.06536722183228	-10.7643060684204	-0.0879319608211517	-0.052802924066782	-0.215426757931709
-8.11055469512939	-7.06585693359375	-10.7536029815674	-0.0881460085511208	-0.0528701357543468	-0.215759098529816
-8.11063003540039	-7.06863355636597	-10.7610902786255	-0.0883162096142769	-0.0528047345578671	-0.216094985604286
-8.11584854125977	-7.06966543197632	-10.7528924942017	-0.0884557813405991	-0.0527868941426277	-0.216381743550301
-8.11448097229004	-7.07199382781982	-10.7521543502808	-0.0886636152863503	-0.0527087450027466	-0.216647639870644
-8.11902141571045	-7.06943368911743	-10.7504205703735	-0.0886493846774101	-0.0527545623481274	-0.216969504952431
-8.12645149230957	-7.07169151306152	-10.7529830932617	-0.0887667462229729	-0.0528280138969421	-0.217319428920746
-8.1263542175293	-7.06485223770142	-10.749792098999	-0.0887648463249207	-0.0529552474617958	-0.21772862970829
-8.13075256347656	-7.06522655487061	-10.7537984848022	-0.0888396948575974	-0.0530632100999355	-0.218112349510193
-8.13286209106445	-7.06052017211914	-10.7550687789917	-0.0889579057693481	-0.0531701892614365	-0.218465447425842
-8.13505554199219	-7.06233835220337	-10.7564744949341	-0.089115597307682	-0.0532163754105568	-0.218885615468025
-8.13755130767822	-7.06383848190308	-10.761134147644	-0.0893898531794548	-0.0532687865197659	-0.219246432185173
-8.13744258880615	-7.06713390350342	-10.7608194351196	-0.0894024595618248	-0.0532133691012859	-0.219740405678749
-8.14689350128174	-7.06827783584595	-10.7629814147949	-0.0894886627793312	-0.0532622523605824	-0.220100730657578
-8.15055751800537	-7.06599473953247	-10.761887550354	-0.0896234884858131	-0.0532899349927902	-0.220519572496414
-8.15792274475098	-7.06716442108154	-10.7652673721313	-0.0895953848958015	-0.0532949976623058	-0.220904842019081
-8.16963768005371	-7.06745910644531	-10.7635250091553	-0.0898080095648766	-0.053281843662262	-0.221332281827927
-8.16919422149658	-7.06499767303467	-10.761360168457	-0.0897812619805336	-0.0534259676933289	-0.221744433045387
-8.17514896392822	-7.06403398513794	-10.7693500518799	-0.0897935256361961	-0.0535378754138947	-0.222188800573349
-8.18290424346924	-7.06166982650757	-10.7699813842773	-0.0898243635892868	-0.0536677725613117	-0.222576647996902
-8.18680953979492	-7.05981016159058	-10.7761163711548	-0.0898177474737167	-0.0537555851042271	-0.223032832145691
-8.19066905975342	-7.05959558486938	-10.782919883728	-0.0897432416677475	-0.0539131723344326	-0.223475888371468
-8.19442939758301	-7.05673265457153	-10.7900667190552	-0.0899872407317162	-0.0539628826081753	-0.223877340555191
-8.195481300354	-7.05876874923706	-10.8005790710449	-0.0900116711854935	-0.0540811084210873	-0.224281147122383
-8.20287036895752	-7.05989122390747	-10.7970218658447	-0.0900871679186821	-0.0540800727903843	-0.224664226174355
-8.20275592803955	-7.05789184570313	-10.7953186035156	-0.0901691019535065	-0.0542237050831318	-0.225018233060837
-8.20932483673096	-7.06017875671387	-10.8077936172485	-0.0901656448841095	-0.0541758127510548	-0.225350886583328
-8.20776844024658	-7.05919551849365	-10.8089847564697	-0.0902409628033638	-0.0543193966150284	-0.225617825984955
-8.21150875091553	-7.05953645706177	-10.815580368042	-0.0903211459517479	-0.0544039234519005	-0.225848227739334
-8.20961761474609	-7.05957651138306	-10.8277835845947	-0.0903352051973343	-0.0545514859259129	-0.226163908839226
-8.2147855758667	-7.05622148513794	-10.8378229141235	-0.0903518572449684	-0.05471421033144	-0.226488888263702
-8.2201566696167	-7.05554723739624	-10.8407745361328	-0.0902584493160248	-0.0548000894486904	-0.226769417524338
-8.22584342956543	-7.05528402328491	-10.8510417938232	-0.0902403965592384	-0.0549321100115776	-0.227136507630348
-8.22838401794434	-7.05200529098511	-10.8582057952881	-0.0901301428675652	-0.0551407597959042	-0.227436363697052
-8.23629093170166	-7.05129194259644	-10.8688020706177	-0.0899805054068565	-0.0552915818989277	-0.227820336818695
-8.2387056350708	-7.04889822006226	-10.8778057098389	-0.0899827405810356	-0.0554098226130009	-0.228153601288795
-8.24763965606689	-7.05048656463623	-10.8876829147339	-0.0898231491446495	-0.0556224882602692	-0.228502988815308
-8.25230026245117	-7.05203819274902	-10.8958826065063	-0.0897448435425758	-0.0558442734181881	-0.228887870907784
-8.25713539123535	-7.05199861526489	-10.9016485214233	-0.0897044762969017	-0.0559085458517075	-0.229235008358955
-8.26651477813721	-7.05362129211426	-10.903374671936	-0.0895885527133942	-0.0560418516397476	-0.229616731405258
-8.27155303955078	-7.05687379837036	-10.9116611480713	-0.0895630493760109	-0.056110292673111	-0.229984804987907
-8.2825756072998	-7.06138038635254	-10.9140291213989	-0.0894823893904686	-0.0562961958348751	-0.230271011590958
-8.28586769104004	-7.05893182754517	-10.915415763855	-0.0894054844975472	-0.0563496835529804	-0.230635449290276
-8.29450511932373	-7.0653076171875	-10.9288644790649	-0.0894107669591904	-0.0563561134040356	-0.230968773365021
-8.30210399627686	-7.06513023376465	-10.9235172271729	-0.0892515406012535	-0.0565254576504231	-0.231259614229202
-8.31104183197021	-7.06930780410767	-10.9364824295044	-0.0891716778278351	-0.0565433502197266	-0.231631949543953
-8.31757259368896	-7.06862354278564	-10.9378004074097	-0.089071974158287	-0.0566413924098015	-0.231980785727501
-8.32801151275635	-7.07165765762329	-10.9509887695313	-0.088889479637146	-0.0567477010190487	-0.232278093695641
-8.33351612091064	-7.07554578781128	-10.9562768936157	-0.088872954249382	-0.0568831525743008	-0.232655629515648
-8.34309196472168	-7.07822704315186	-10.958927154541	-0.0887480899691582	-0.0568558797240257	-0.232954189181328
-8.34862518310547	-7.08114624023438	-10.9620923995972	-0.0887044295668602	-0.0570418946444988	-0.233304992318153
-8.35718727111816	-7.08464908599854	-10.9676885604858	-0.0886510238051414	-0.0570846199989319	-0.233604222536087
-8.36542701721191	-7.08874654769897	-10.968807220459	-0.0886316448450089	-0.0571499951183796	-0.23393914103508
-8.37333106994629	-7.08559894561768	-10.9676065444946	-0.0886001363396645	-0.0571757815778255	-0.234192967414856
-8.38435554504395	-7.09300756454468	-10.979567527771	-0.088536873459816	-0.0571740232408047	-0.234531089663506
-8.39309406280518	-7.09275197982788	-10.9839811325073	-0.0884326249361038	-0.0571854785084724	-0.234828501939774
-8.40422344207764	-7.09814167022705	-10.9827299118042	-0.0885472968220711	-0.0571921467781067	-0.235130429267883
-8.40739727020264	-7.09416580200195	-10.9862651824951	-0.0885372310876846	-0.0572610795497894	-0.235352918505669
-8.41951751708984	-7.10095930099487	-10.991795539856	-0.0884332805871964	-0.0572745837271214	-0.235654234886169
-8.4237585067749	-7.10003328323364	-10.9915904998779	-0.0885066315531731	-0.0573534518480301	-0.235904186964035
-8.43565273284912	-7.10107374191284	-10.9902296066284	-0.0884540006518364	-0.0572837553918362	-0.236133128404617
-8.43986701965332	-7.10170650482178	-10.9938812255859	-0.0884532332420349	-0.0573694668710232	-0.236357674002647
-8.44791507720947	-7.10066413879395	-10.9989032745361	-0.0884300470352173	-0.0572931803762913	-0.236508518457413
-8.45603084564209	-7.10142087936401	-10.9948415756226	-0.0884552523493767	-0.0573455840349197	-0.236620798707008
-8.46442699432373	-7.10449075698853	-11.0016965866089	-0.0883897989988327	-0.0572939664125443	-0.236725702881813
-8.47071266174316	-7.10662031173706	-10.994722366333	-0.0885122045874596	-0.0572688207030296	-0.23681153357029
-8.47502136230469	-7.10681390762329	-11.0013446807861	-0.088362492620945	-0.0572653561830521	-0.236922323703766
-8.48033142089844	-7.11010885238647	-10.9982051849365	-0.0884063467383385	-0.0571842417120934	-0.236954048275948
-8.48976993560791	-7.11199426651001	-10.9941930770874	-0.088398352265358	-0.0570318102836609	-0.236972376704216
-8.49272060394287	-7.11507225036621	-11.0009183883667	-0.0884010121226311	-0.0570700541138649	-0.236948147416115
-8.50431346893311	-7.11860847473145	-10.9957942962646	-0.0883218422532082	-0.056882455945015	-0.236937001347542
-8.50475597381592	-7.12186670303345	-10.9948444366455	-0.0883090645074844	-0.0568417981266975	-0.236909672617912
-8.51330089569092	-7.12922668457031	-10.9933729171753	-0.0882825180888176	-0.056585356593132	-0.236806586384773
-8.51319408416748	-7.13250064849854	-10.9873704910278	-0.0883222818374634	-0.0564534217119217	-0.236717790365219
-8.51675128936768	-7.13743495941162	-10.9888048171997	-0.0882905721664429	-0.0562323555350304	-0.236615270376205
-8.52204418182373	-7.13875246047974	-10.9823989868164	-0.0883417874574661	-0.055987399071455	-0.236431911587715
-8.51884937286377	-7.14109134674072	-10.974289894104	-0.0883157998323441	-0.0559396743774414	-0.236264601349831
-8.52195262908936	-7.14125537872314	-10.9690132141113	-0.0883342996239662	-0.0556747242808342	-0.236068561673164
-8.51611328125	-7.14242029190063	-10.9617795944214	-0.088403195142746	-0.0555834174156189	-0.235772892832756
-8.52256298065186	-7.14387226104736	-10.958345413208	-0.0883806571364403	-0.0553778596222401	-0.235528886318207
-8.51743507385254	-7.14087581634521	-10.9513959884644	-0.0884175300598145	-0.0552532076835632	-0.235220730304718
-8.52064800262451	-7.1402645111084	-10.9509744644165	-0.0884396880865097	-0.0550782568752766	-0.234952509403229
-8.5145788192749	-7.13853693008423	-10.9439430236816	-0.0885299518704414	-0.0549000464379787	-0.234630480408669
-8.51280403137207	-7.13437557220459	-10.9385366439819	-0.0885042622685432	-0.0547544695436955	-0.23433943092823
-8.50919437408447	-7.13276767730713	-10.9328813552856	-0.0886327251791954	-0.054655909538269	-0.233964696526527
-8.50889682769775	-7.13069915771484	-10.9292449951172	-0.0886628702282906	-0.0545466877520084	-0.233627289533615
-8.50233459472656	-7.12514877319336	-10.9222660064697	-0.0887257307767868	-0.0544231832027435	-0.233261570334435
-8.50156497955322	-7.12592458724976	-10.9173069000244	-0.0887497141957283	-0.0543847866356373	-0.232914552092552
-8.49485111236572	-7.12048387527466	-10.9130439758301	-0.0888888761401176	-0.0543242618441582	-0.232539281249046
-8.49086856842041	-7.11548185348511	-10.9101343154907	-0.088873490691185	-0.0542675368487835	-0.232149884104729
-8.48698043823242	-7.11837244033813	-10.9025821685791	-0.088919922709465	-0.0541891977190971	-0.231798872351646
-8.48293304443359	-7.11214923858643	-10.9015779495239	-0.0889653787016869	-0.0540895499289036	-0.231423258781433
-8.48020362854004	-7.1132960319519	-10.8934860229492	-0.0890050083398819	-0.054042212665081	-0.231132462620735
-8.47371768951416	-7.11108207702637	-10.8876676559448	-0.0890727862715721	-0.0540008470416069	-0.230707943439484
-8.47441005706787	-7.10998773574829	-10.8812837600708	-0.0890318751335144	-0.0538655146956444	-0.230377912521362
-8.4718017578125	-7.10781478881836	-10.8712186813354	-0.0891289263963699	-0.0538619197905064	-0.230037167668343
-8.46666431427002	-7.11124610900879	-10.8692617416382	-0.0891093388199806	-0.0536859557032585	-0.22967417538166
-8.45996856689453	-7.11019611358643	-10.860013961792	-0.089183047413826	-0.0537224523723125	-0.229250952601433
-8.4580717086792	-7.10891103744507	-10.8578443527222	-0.0891110002994537	-0.0537251681089401	-0.228967919945717
-8.45284271240234	-7.11195707321167	-10.8538455963135	-0.0892412811517715	-0.0536188259720802	-0.228598728775978
-8.45232677459717	-7.11183214187622	-10.8463306427002	-0.0891434922814369	-0.0536224357783794	-0.228161588311195
-8.44816112518311	-7.11193513870239	-10.8407297134399	-0.0890646874904633	-0.053636509925127	-0.227858915925026
-8.44327735900879	-7.11405992507935	-10.8315420150757	-0.089070275425911	-0.0536345392465591	-0.227507695555687
-8.44138240814209	-7.11713981628418	-10.8311595916748	-0.089109867811203	-0.0535922348499298	-0.22708822786808
-8.43387317657471	-7.11699485778809	-10.8268308639526	-0.089061476290226	-0.0536136589944363	-0.226756080985069
-8.43445491790771	-7.12245559692383	-10.8235740661621	-0.0889939665794373	-0.053646769374609	-0.226409524679184
-8.43104648590088	-7.12279558181763	-10.8088159561157	-0.0890591815114021	-0.0536891333758831	-0.226077049970627
-8.42741203308105	-7.12757349014282	-10.8143634796143	-0.0890271067619324	-0.0536233931779861	-0.225737884640694
-8.42628765106201	-7.12842750549316	-10.8094863891602	-0.0889997035264969	-0.0536252819001675	-0.225412368774414
-8.42423152923584	-7.13207006454468	-10.7991075515747	-0.0890393853187561	-0.0536494702100754	-0.22503687441349
-8.42200565338135	-7.13809204101563	-10.8040971755981	-0.0890073925256729	-0.053660798817873	-0.224786013364792
-8.42181968688965	-7.14562511444092	-10.7999563217163	-0.0890250653028488	-0.0537006705999374	-0.224494144320488
-8.42409610748291	-7.14603900909424	-10.8016185760498	-0.0889903157949448	-0.053683940321207	-0.224123939871788
-8.42188549041748	-7.15139484405518	-10.7964506149292	-0.0890462175011635	-0.0536892712116241	-0.223844572901726
-8.41872596740723	-7.15474081039429	-10.7960081100464	-0.0889594107866287	-0.0538448244333267	-0.223592445254326
-8.42056179046631	-7.15472316741943	-10.7925186157227	-0.0889045149087906	-0.0539099276065826	-0.22334198653698
-8.41785335540771	-7.1565318107605	-10.790864944458	-0.0889899060130119	-0.0539557263255119	-0.223093941807747
-8.41624450683594	-7.15773439407349	-10.7975778579712	-0.088821105659008	-0.0540365390479565	-0.222859293222427
-8.41775321960449	-7.16191339492798	-10.7890491485596	-0.0888831689953804	-0.0542179383337498	-0.222633093595505
-8.41551685333252	-7.16070222854614	-10.7931146621704	-0.0887926667928696	-0.0542993471026421	-0.222346842288971
-8.41146373748779	-7.16193389892578	-10.7963180541992	-0.088792622089386	-0.0544301196932793	-0.222125396132469
-8.40437126159668	-7.15819501876831	-10.7967844009399	-0.0888060480356216	-0.0545748956501484	-0.221842005848885
-8.4052677154541	-7.15543508529663	-10.7945861816406	-0.0888154357671738	-0.0546955205500126	-0.22158482670784
-8.39391899108887	-7.15245532989502	-10.7955865859985	-0.0887739956378937	-0.0548489280045033	-0.221311509609222
-8.39053726196289	-7.14905309677124	-10.7942142486572	-0.0886226370930672	-0.0550290569663048	-0.221026927232742
-8.38502788543701	-7.14305830001831	-10.7981376647949	-0.088640920817852	-0.0552236214280128	-0.220752090215683
-8.37768077850342	-7.1392970085144	-10.7994785308838	-0.0886208489537239	-0.055351410061121	-0.220459908246994
-8.36870765686035	-7.13470602035522	-10.7984209060669	-0.0885482802987099	-0.0555327571928501	-0.220230594277382
-8.35913944244385	-7.13168716430664	-10.8045282363892	-0.0885999873280525	-0.0557628870010376	-0.220006138086319
-8.34500885009766	-7.12644195556641	-10.8039407730103	-0.0885446593165398	-0.0559138283133507	-0.219760343432426
-8.33718013763428	-7.12330961227417	-10.810245513916	-0.0884706377983093	-0.0559918582439423	-0.219476759433746
-8.32680416107178	-7.11873579025269	-10.8100032806396	-0.0886614471673965	-0.05609380453825	-0.219221442937851
-8.31405448913574	-7.11487102508545	-10.8203840255737	-0.0885091722011566	-0.0562496893107891	-0.218986719846725
-8.30761814117432	-7.11619663238525	-10.823371887207	-0.0885473042726517	-0.0563861466944218	-0.218764424324036
-8.29855346679688	-7.11074542999268	-10.8206768035889	-0.0885749235749245	-0.056390892714262	-0.218505054712296
-8.28729057312012	-7.10585260391235	-10.8300218582153	-0.088489793241024	-0.0565759353339672	-0.218341559171677
-8.2800407409668	-7.10486841201782	-10.8292932510376	-0.0884979963302612	-0.0566873475909233	-0.218168422579765
-8.27200889587402	-7.1024374961853	-10.8294095993042	-0.0884960368275642	-0.0567105747759342	-0.217961698770523
-8.26837062835693	-7.09933233261108	-10.8353815078735	-0.0883868187665939	-0.0568523108959198	-0.217767536640167
-8.25812339782715	-7.09540224075317	-10.8380632400513	-0.0882673114538193	-0.0569785870611668	-0.217589795589447
-8.25478076934814	-7.09203386306763	-10.8374662399292	-0.0883248522877693	-0.0570571310818195	-0.217399060726166
-8.24910545349121	-7.08806371688843	-10.8345470428467	-0.0882280841469765	-0.0571436248719692	-0.217262580990791
-8.24281883239746	-7.08281993865967	-10.8354578018188	-0.0881731435656548	-0.0572424530982971	-0.217110842466354
-8.23639678955078	-7.08025312423706	-10.8469505310059	-0.0880571156740189	-0.057325579226017	-0.217034742236137
-8.22734451293945	-7.07753801345825	-10.8445806503296	-0.0880390629172325	-0.0574923567473888	-0.217018410563469
-8.2190113067627	-7.0724081993103	-10.8427867889404	-0.0881078243255615	-0.0576782450079918	-0.216978371143341
-8.21117973327637	-7.07089614868164	-10.8516550064087	-0.0880425497889519	-0.0575598105788231	-0.216920077800751
-8.20557403564453	-7.07354211807251	-10.8447141647339	-0.0881174132227898	-0.0575496256351471	-0.216872274875641
-8.19785594940186	-7.0750904083252	-10.8397579193115	-0.088110439479351	-0.0575683154165745	-0.216773435473442
-8.19463348388672	-7.07380723953247	-10.8440570831299	-0.0880773290991783	-0.0575325153768063	-0.216719016432762
-8.19338607788086	-7.07533836364746	-10.8429117202759	-0.0880766957998276	-0.0575406663119793	-0.216664761304855
-8.18946075439453	-7.06901264190674	-10.8356533050537	-0.08796726167202	-0.0575983487069607	-0.216631919145584
-8.19071960449219	-7.06630659103394	-10.838059425354	-0.0878599360585213	-0.0576066002249718	-0.216575473546982
-8.18597984313965	-7.06594133377075	-10.8384113311768	-0.0878510624170303	-0.0576364062726498	-0.216617465019226
-8.18457508087158	-7.06411552429199	-10.8350868225098	-0.0877678468823433	-0.0577122271060944	-0.216586291790009
-8.18495273590088	-7.06131362915039	-10.8291082382202	-0.0876676440238953	-0.0577105581760406	-0.216663509607315
-8.18305397033691	-7.06487131118774	-10.8321084976196	-0.0877186208963394	-0.0577352643013	-0.216727837920189
-8.17852783203125	-7.06248569488525	-10.8364725112915	-0.0876809507608414	-0.0577448643743992	-0.216855689883232
-8.18275928497314	-7.0675630569458	-10.8317337036133	-0.0876467898488045	-0.0576851330697536	-0.216933578252792
-8.18165493011475	-7.06918573379517	-10.8283958435059	-0.0877035856246948	-0.0575863420963287	-0.217065498232841
-8.17300891876221	-7.06999731063843	-10.8305807113647	-0.0876849666237831	-0.0576224513351917	-0.217169642448425
-8.17984771728516	-7.07568788528442	-10.8315563201904	-0.0876897349953651	-0.057536456733942	-0.217266127467155
-8.179443359375	-7.07400846481323	-10.8278675079346	-0.0876606553792953	-0.0574628300964832	-0.217358529567719
-8.17881774902344	-7.07341909408569	-10.8248653411865	-0.0875299647450447	-0.0574813485145569	-0.217416048049927
-8.18359184265137	-7.07104349136353	-10.8267250061035	-0.0874363034963608	-0.0574401542544365	-0.21749572455883
-8.18259143829346	-7.07134914398193	-10.8238687515259	-0.0874293893575668	-0.0575120858848095	-0.217584535479546
-8.17787742614746	-7.0705623626709	-10.8293409347534	-0.0872964486479759	-0.0575597919523716	-0.217691883444786
-8.17781162261963	-7.06460094451904	-10.8289022445679	-0.0873070284724236	-0.0575817376375198	-0.217773601412773
-8.17388153076172	-7.06283140182495	-10.8335123062134	-0.0872077792882919	-0.0576641969382763	-0.217890411615372
-8.16893672943115	-7.06272983551025	-10.838249206543	-0.0872531831264496	-0.0576731190085411	-0.218058243393898
-8.16564559936523	-7.05801391601563	-10.8362274169922	-0.0872147232294083	-0.0576654449105263	-0.218194052577019
-8.15799331665039	-7.05765771865845	-10.8336744308472	-0.0872777029871941	-0.0577342212200165	-0.218320772051811
-8.1545877456665	-7.05439567565918	-10.8364095687866	-0.0872875526547432	-0.0575770027935505	-0.21840013563633
-8.14954280853271	-7.05384731292725	-10.8340139389038	-0.0872574150562286	-0.0575034357607365	-0.218463480472565
-8.14671325683594	-7.05492639541626	-10.8310956954956	-0.0873818472027779	-0.0574528202414513	-0.218601629137993
-8.14403629302979	-7.05038213729858	-10.8271255493164	-0.0873860567808151	-0.0574137791991234	-0.218592420220375
-8.14153099060059	-7.04831171035767	-10.8296232223511	-0.0872548595070839	-0.0574093200266361	-0.218731373548508
-8.13877487182617	-7.04292917251587	-10.8242130279541	-0.0873133987188339	-0.0573167130351067	-0.218801259994507
-8.13626480102539	-7.03641271591187	-10.8255882263184	-0.0873045474290848	-0.0572737380862236	-0.218926012516022
-8.13289070129395	-7.03474092483521	-10.8249397277832	-0.0872692987322807	-0.0573663674294949	-0.218992382287979
-8.12741947174072	-7.02993726730347	-10.825382232666	-0.0873626619577408	-0.057320449501276	-0.219117164611816
-8.12268447875977	-7.02347755432129	-10.8196382522583	-0.0873952135443687	-0.0572105906903744	-0.219209343194962
-8.1158561706543	-7.02224922180176	-10.8312206268311	-0.087444394826889	-0.0571858547627926	-0.219348236918449
-8.10896301269531	-7.01643085479736	-10.8167753219604	-0.0876021757721901	-0.0572027377784252	-0.219378173351288
-8.09916210174561	-7.01136493682861	-10.8279857635498	-0.0876443013548851	-0.0571073107421398	-0.219479873776436
-8.09286975860596	-7.00688648223877	-10.8264751434326	-0.0877452418208122	-0.057128120213747	-0.219573944807053
-8.08330345153809	-6.99911737442017	-10.8332853317261	-0.0878958404064178	-0.057195857167244	-0.219594523310661
-8.07815742492676	-6.99584770202637	-10.8273067474365	-0.0878359526395798	-0.0570833943784237	-0.219646587967873
-8.07987117767334	-6.98663234710693	-10.8310585021973	-0.0879397988319397	-0.0571837313473225	-0.219684258103371
-8.0693416595459	-6.97834444046021	-10.8261165618896	-0.0879763215780258	-0.0572115406394005	-0.21979695558548
-8.06774806976318	-6.97231817245483	-10.8322639465332	-0.0879110172390938	-0.0572710447013378	-0.219936817884445
-8.05899906158447	-6.96608781814575	-10.8348035812378	-0.0880433619022369	-0.0573642291128635	-0.220149129629135
-8.04461860656738	-6.95698261260986	-10.8400602340698	-0.0881537199020386	-0.0574221909046173	-0.220367580652237
-8.03983783721924	-6.95384311676025	-10.8387098312378	-0.0882163643836975	-0.0574533902108669	-0.220596700906754
-8.03385543823242	-6.94863748550415	-10.8412809371948	-0.0883901864290237	-0.0574209317564964	-0.22075542807579
-8.02432823181152	-6.94707679748535	-10.8352212905884	-0.0884517803788185	-0.0573992244899273	-0.220960468053818
-8.02385139465332	-6.94167566299438	-10.8392992019653	-0.0885976850986481	-0.0572540052235127	-0.221010357141495
-8.01790046691895	-6.94092655181885	-10.8333311080933	-0.0886836871504784	-0.0571708343923092	-0.221193864941597
-8.01364517211914	-6.93815612792969	-10.8326025009155	-0.0887452661991119	-0.0571729317307472	-0.221422076225281
-8.01571464538574	-6.93333148956299	-10.8345890045166	-0.0888684391975403	-0.0571120716631413	-0.221518769860268
-8.01147270202637	-6.92484855651855	-10.8340873718262	-0.0888619720935822	-0.0571892634034157	-0.221790134906769
-8.01338577270508	-6.92223644256592	-10.8371753692627	-0.0888233706355095	-0.0572310537099838	-0.221987307071686
-8.01292991638184	-6.91156530380249	-10.8404397964478	-0.0888454839587212	-0.0573161356151104	-0.222219303250313
-8.01136875152588	-6.90716409683228	-10.8410959243774	-0.08887879550457	-0.0573462061583996	-0.222511038184166
-8.00831031799316	-6.9028639793396	-10.8397426605225	-0.0890319496393204	-0.0574182644486427	-0.222798332571983
-8.00102233886719	-6.89864635467529	-10.8462982177734	-0.089196003973484	-0.0575148351490498	-0.223035991191864
-8.00498390197754	-6.89824914932251	-10.8521251678467	-0.0892880707979202	-0.057565975934267	-0.223341077566147
-8.00305271148682	-6.89292764663696	-10.8600454330444	-0.0894283428788185	-0.0576016046106815	-0.223509535193443
-8.00460720062256	-6.8904447555542	-10.8621635437012	-0.0894059091806412	-0.0577107928693295	-0.223785310983658
-8.01080513000488	-6.88965559005737	-10.8680505752563	-0.089426301419735	-0.0578073784708977	-0.223929509520531
-8.01169776916504	-6.88580751419067	-10.8597583770752	-0.0895253270864487	-0.0578332580626011	-0.224162474274635
-8.01747703552246	-6.88352298736572	-10.8725128173828	-0.0894223302602768	-0.0579225122928619	-0.224385261535645
-8.02567195892334	-6.88185501098633	-10.8704853057861	-0.0895142555236816	-0.057963702827692	-0.224598065018654
-8.02151012420654	-6.87868595123291	-10.8696279525757	-0.0895301401615143	-0.0580850280821323	-0.224841624498367
-8.03060150146484	-6.8785572052002	-10.8796443939209	-0.0895721465349197	-0.0581315271556377	-0.225101992487907
-8.02849388122559	-6.87461137771606	-10.876615524292	-0.0896473601460457	-0.0582174584269524	-0.225376263260841
-8.03262805938721	-6.87049674987793	-10.8881139755249	-0.0895937904715538	-0.0582368560135365	-0.225622341036797
-8.03063011169434	-6.87291240692139	-10.8873958587646	-0.0896331891417503	-0.0583847723901272	-0.225919857621193
-8.03335762023926	-6.86857795715332	-10.8873662948608	-0.0897041484713554	-0.0584889687597752	-0.226239994168282
-8.03570461273193	-6.86823511123657	-10.8968057632446	-0.0897549465298653	-0.0584380961954594	-0.226494967937469
-8.03347682952881	-6.86577844619751	-10.8954916000366	-0.0898508131504059	-0.0585178881883621	-0.22680675983429
-8.0363187789917	-6.86692953109741	-10.897650718689	-0.0899094790220261	-0.0585099533200264	-0.227081775665283
-8.03438186645508	-6.8642520904541	-10.900089263916	-0.0899641662836075	-0.0585195012390614	-0.227297395467758
-8.03599071502686	-6.8706693649292	-10.9055128097534	-0.0900334492325783	-0.0585037283599377	-0.227515175938606
-8.03642559051514	-6.86713743209839	-10.9012537002563	-0.0901012420654297	-0.0584400817751884	-0.227712452411652
-8.04127979278564	-6.86842775344849	-10.909327507019	-0.0900954008102417	-0.0583912506699562	-0.227913364768028
-8.03748416900635	-6.87118148803711	-10.9084606170654	-0.0901217758655548	-0.0584797002375126	-0.228076905012131
-8.04738140106201	-6.86713790893555	-10.9065361022949	-0.0901976451277733	-0.0583445988595486	-0.228201523423195
-8.04656600952148	-6.86452531814575	-10.909273147583	-0.0901481658220291	-0.0583992190659046	-0.228420585393906
-8.0462064743042	-6.86308622360229	-10.9100675582886	-0.0902536511421204	-0.0584897547960281	-0.22857654094696
-8.04870414733887	-6.86074781417847	-10.9139490127563	-0.0902531147003174	-0.058492261916399	-0.228765830397606
-8.04501819610596	-6.85902547836304	-10.9075222015381	-0.0903196334838867	-0.0584967993199825	-0.228908970952034
-8.04846096038818	-6.85417175292969	-10.9086313247681	-0.0903570428490639	-0.058480829000473	-0.229109078645706
-8.04733276367188	-6.84847736358643	-10.9118976593018	-0.0904557555913925	-0.0584804378449917	-0.229300826787949
-8.04105758666992	-6.84682846069336	-10.9175138473511	-0.0905655920505524	-0.0586170554161072	-0.229476407170296
-8.04026317596436	-6.84317588806152	-10.9196157455444	-0.0906627997756004	-0.0586211904883385	-0.229622840881348
-8.0395040512085	-6.84088706970215	-10.923975944519	-0.0908410102128983	-0.0585743971168995	-0.229776620864868
-8.03596878051758	-6.83920955657959	-10.9247150421143	-0.0910570695996284	-0.0585863515734673	-0.229937523603439
-8.0373477935791	-6.83754539489746	-10.9229974746704	-0.0910974591970444	-0.0585805028676987	-0.23012438416481
-8.03353977203369	-6.83327341079712	-10.9293375015259	-0.0912528559565544	-0.0586446486413479	-0.230226933956146
-8.03087329864502	-6.83263349533081	-10.9284210205078	-0.0913126915693283	-0.0586152970790863	-0.230356007814407
-8.03585243225098	-6.83239269256592	-10.9250049591064	-0.0913989469408989	-0.0585433058440685	-0.230483964085579
-8.03703880310059	-6.82864332199097	-10.9330558776855	-0.0914795324206352	-0.0585063733160496	-0.230612188577652
-8.03551387786865	-6.82523012161255	-10.9302206039429	-0.0914919003844261	-0.0585956647992134	-0.230669602751732
-8.04194450378418	-6.82571125030518	-10.9330577850342	-0.0915625169873238	-0.0586240813136101	-0.230836227536201
-8.0403356552124	-6.81993007659912	-10.9341583251953	-0.0916295573115349	-0.0587028861045837	-0.23096689581871
-8.04069995880127	-6.81733226776123	-10.9379777908325	-0.0916367396712303	-0.0587630122900009	-0.23107698559761
-8.04197978973389	-6.81440782546997	-10.9477119445801	-0.0917175263166428	-0.0588590167462826	-0.231175810098648
-8.04085254669189	-6.81029176712036	-10.9488735198975	-0.0916870012879372	-0.0589118897914886	-0.231321111321449
-8.04075527191162	-6.80940866470337	-10.9528465270996	-0.0917532667517662	-0.0588970445096493	-0.23145204782486
-8.03954315185547	-6.80885362625122	-10.9590644836426	-0.0919738486409187	-0.0589402094483376	-0.23158660531044
-8.03751277923584	-6.80589389801025	-10.9586391448975	-0.0919622033834457	-0.0589588321745396	-0.231684401631355
-8.03926277160645	-6.80692100524902	-10.9620542526245	-0.0920961871743202	-0.0589125566184521	-0.231809914112091
-8.03494739532471	-6.80587863922119	-10.9545927047729	-0.0922302678227425	-0.0589052997529507	-0.231861725449562
-8.03655815124512	-6.8086371421814	-10.9639873504639	-0.0923342183232307	-0.058830875903368	-0.231984943151474
-8.03396320343018	-6.80974245071411	-10.9588117599487	-0.0924301445484161	-0.0588282234966755	-0.232006698846817
-8.03810596466064	-6.80976486206055	-10.9632110595703	-0.0925391688942909	-0.0587293952703476	-0.232066676020622
-8.03590297698975	-6.80860185623169	-10.9636192321777	-0.0926169529557228	-0.0586339347064495	-0.232078105211258
-8.03470611572266	-6.80792570114136	-10.9560565948486	-0.092732809484005	-0.0586396791040897	-0.232074096798897
-8.0380687713623	-6.8084979057312	-10.9623308181763	-0.0927931293845177	-0.0585088394582272	-0.232064306735992
-8.03530979156494	-6.80776071548462	-10.9540491104126	-0.0929401367902756	-0.0584384426474571	-0.232014134526253
-8.03331851959229	-6.80476903915405	-10.9594469070435	-0.0928730741143227	-0.0583475232124329	-0.231955781579018
-8.03243541717529	-6.80569267272949	-10.9596309661865	-0.0930399224162102	-0.0583140105009079	-0.231885135173798
-8.02966499328613	-6.79847097396851	-10.9521284103394	-0.0930380895733833	-0.0582508072257042	-0.231748089194298
-8.02845859527588	-6.7990083694458	-10.9569330215454	-0.0930380970239639	-0.0582124888896942	-0.231655329465866
-8.02586650848389	-6.79546976089478	-10.9523591995239	-0.0931748598814011	-0.0582592822611332	-0.2316003292799
-8.02578639984131	-6.79418039321899	-10.9523553848267	-0.0931917130947113	-0.0581797435879707	-0.231430321931839
-8.01993656158447	-6.78866958618164	-10.9518909454346	-0.0931398943066597	-0.0581614822149277	-0.231397166848183
-8.01895713806152	-6.78509140014648	-10.9551839828491	-0.0932358801364899	-0.0581694059073925	-0.231296375393867
-8.01710987091064	-6.7856011390686	-10.954852104187	-0.0932459160685539	-0.0580565594136715	-0.231212094426155
-8.01270008087158	-6.78097152709961	-10.9513740539551	-0.0932986363768578	-0.0580034926533699	-0.231098920106888
-8.01154518127441	-6.77681446075439	-10.9500961303711	-0.0932551398873329	-0.0579312406480312	-0.231012403964996
-8.010573387146	-6.77977848052979	-10.9528570175171	-0.0933511182665825	-0.0578426234424114	-0.230936229228973
-8.0038366317749	-6.77635717391968	-10.9492568969727	-0.0933295339345932	-0.0577617399394512	-0.230839788913727
-8.00461101531982	-6.77888488769531	-10.9451885223389	-0.0933641120791435	-0.0577080920338631	-0.230741709470749
-8.00318431854248	-6.77931833267212	-10.9434509277344	-0.0934921354055405	-0.0576260574162006	-0.230641141533852
-7.9989767074585	-6.77952909469604	-10.9490804672241	-0.0934523195028305	-0.0574915409088135	-0.2304727435112
-7.99597072601318	-6.78275346755981	-10.9430980682373	-0.0935263112187386	-0.0574118308722973	-0.230383142828941
-7.99319982528687	-6.78049182891846	-10.9426698684692	-0.0936428979039192	-0.0573420114815235	-0.230238795280457
-7.98908281326294	-6.78392362594604	-10.9487209320068	-0.0936483666300774	-0.0572263337671757	-0.230139926075935
-7.98732662200928	-6.78454113006592	-10.9401483535767	-0.0937074348330498	-0.0571285039186478	-0.230002135038376
-7.98315238952637	-6.78107404708862	-10.9430370330811	-0.093748115003109	-0.0570320598781109	-0.229863867163658
-7.98645830154419	-6.78661298751831	-10.9379510879517	-0.0937529355287552	-0.0568369701504707	-0.229707315564156
-7.9849534034729	-6.78589963912964	-10.9308309555054	-0.093807265162468	-0.05673848092556	-0.2295151501894
-7.98787117004395	-6.78225994110107	-10.9292402267456	-0.0937429443001747	-0.0566827580332756	-0.229384511709213
-7.9865574836731	-6.78580760955811	-10.9267978668213	-0.0937786623835564	-0.0564870275557041	-0.229232147336006
-7.98725748062134	-6.7847466468811	-10.9199895858765	-0.0937998816370964	-0.0564057789742947	-0.229111030697823
-7.9841103553772	-6.7832293510437	-10.9187803268433	-0.0937928333878517	-0.0563029646873474	-0.228954210877419
-7.9856128692627	-6.7839035987854	-10.9144639968872	-0.0938296169042587	-0.056164413690567	-0.228825107216835
-7.98456478118896	-6.78406190872192	-10.9141445159912	-0.0937788635492325	-0.0560949333012104	-0.228705957531929
-7.98345613479614	-6.78343105316162	-10.9156360626221	-0.0938126146793365	-0.0559446215629578	-0.228555336594582
-7.97902631759644	-6.78453969955444	-10.9082908630371	-0.0938021242618561	-0.055920347571373	-0.228461176156998
-7.97519016265869	-6.78475284576416	-10.909553527832	-0.0939391851425171	-0.0558183901011944	-0.228344157338142
-7.97624921798706	-6.78668832778931	-10.9127817153931	-0.0939617827534676	-0.0556920170783997	-0.228260934352875
-7.96908378601074	-6.78822898864746	-10.9050455093384	-0.0940217897295952	-0.0555997751653194	-0.228060498833656
-7.96995306015015	-6.79272699356079	-10.9018316268921	-0.0941286832094193	-0.055399913340807	-0.227890402078629
-7.96629667282104	-6.79664468765259	-10.9032888412476	-0.0941400304436684	-0.05520249158144	-0.22773876786232
-7.96533107757568	-6.80195760726929	-10.8973579406738	-0.0942117795348167	-0.0551169291138649	-0.227570742368698
-7.9616265296936	-6.79977083206177	-10.8978576660156	-0.0942073911428452	-0.0549994744360447	-0.227400198578835
-7.96425199508667	-6.80346584320068	-10.898099899292	-0.0942659378051758	-0.0548496842384338	-0.227224498987198
-7.96552753448486	-6.80114221572876	-10.8927822113037	-0.0942648947238922	-0.0547251179814339	-0.227077722549438
-7.96195697784424	-6.79555225372314	-10.8920631408691	-0.0942595228552818	-0.054690096527338	-0.226899415254593
-7.95874166488647	-6.79546117782593	-10.8958883285522	-0.0942451804876328	-0.0546398647129536	-0.226839289069176
-7.95159196853638	-6.79463005065918	-10.8894052505493	-0.0944352969527245	-0.0546016879379749	-0.226662144064903
-7.94865465164185	-6.79250335693359	-10.891074180603	-0.0945437476038933	-0.0544715560972691	-0.226488307118416
-7.94409036636353	-6.79216194152832	-10.8881435394287	-0.0946264863014221	-0.0543668940663338	-0.226386338472366
-7.93681240081787	-6.79077005386353	-10.890944480896	-0.0947953462600708	-0.0543372668325901	-0.226251259446144
-7.93200588226318	-6.79197835922241	-10.8871793746948	-0.0948200225830078	-0.0541765727102757	-0.226153180003166
-7.93219518661499	-6.79331064224243	-10.8816719055176	-0.094902515411377	-0.0541230775415897	-0.225941717624664
-7.92712116241455	-6.78807783126831	-10.8853025436401	-0.0949586108326912	-0.0540425591170788	-0.225857019424438
-7.92792415618896	-6.78864192962646	-10.8743171691895	-0.0949268937110901	-0.0539849735796452	-0.225630179047585
-7.92886734008789	-6.7887601852417	-10.8796663284302	-0.0950128361582756	-0.0538539588451386	-0.22555036842823
-7.92355823516846	-6.78312873840332	-10.8795671463013	-0.0949746072292328	-0.0538923293352127	-0.225472003221512
-7.92361068725586	-6.7856912612915	-10.882529258728	-0.0948811620473862	-0.0539231337606907	-0.225413858890533
-7.92601871490479	-6.78612804412842	-10.8804912567139	-0.0949763134121895	-0.0538747385144234	-0.225258201360703
-7.92403745651245	-6.77979373931885	-10.8868179321289	-0.0949147343635559	-0.0538738556206226	-0.225202932953835
-7.92255687713623	-6.78299474716187	-10.8954935073853	-0.0949506089091301	-0.0539051704108715	-0.22517554461956
-7.91767024993896	-6.77936697006226	-10.8917551040649	-0.0949785336852074	-0.053947925567627	-0.225172251462936
-7.91258192062378	-6.78097867965698	-10.8987264633179	-0.0950136333703995	-0.0539224892854691	-0.225095421075821
-7.91734457015991	-6.78292989730835	-10.8957405090332	-0.0950409099459648	-0.0538139007985592	-0.225047037005425
-7.9113245010376	-6.78206062316895	-10.9004373550415	-0.0949888378381729	-0.0538646951317787	-0.224916994571686
-7.91385984420776	-6.78732538223267	-10.8967428207397	-0.0950293317437172	-0.0537163279950619	-0.224853023886681
-7.91362571716309	-6.79150676727295	-10.8972997665405	-0.0951311811804771	-0.0536682493984699	-0.224747523665428
-7.91311120986938	-6.79416704177856	-10.8911075592041	-0.0950915068387985	-0.0535068921744823	-0.224614366889
-7.91418743133545	-6.79843521118164	-10.8962936401367	-0.0950597524642944	-0.0533927194774151	-0.224551096558571
-7.9191746711731	-6.80432891845703	-10.8935489654541	-0.0950797647237778	-0.0533528402447701	-0.224396452307701
-7.91767168045044	-6.80116653442383	-10.886420249939	-0.0950051546096802	-0.0532512776553631	-0.224244892597198
-7.92339277267456	-6.80699682235718	-10.8927927017212	-0.0949425846338272	-0.0531838908791542	-0.224148839712143
-7.92292165756226	-6.80650949478149	-10.8797092437744	-0.0950095057487488	-0.0531773678958416	-0.223987758159637
-7.91958904266357	-6.8042426109314	-10.8748207092285	-0.0949162617325783	-0.0531155169010162	-0.223890468478203
-7.92016458511353	-6.80673885345459	-10.8765468597412	-0.0948988795280457	-0.053037703037262	-0.223771661520004
-7.91795587539673	-6.80545568466187	-10.8741960525513	-0.0949593111872673	-0.0529868602752686	-0.223610267043114
-7.91627931594849	-6.80494260787964	-10.8708124160767	-0.0949390530586243	-0.0528482533991337	-0.223451107740402
-7.91277170181274	-6.80628681182861	-10.8688716888428	-0.0950939431786537	-0.0528280809521675	-0.223357856273651
-7.90949392318726	-6.80666208267212	-10.8618078231812	-0.095195472240448	-0.0526929311454296	-0.223242804408073
-7.90608406066895	-6.80980253219604	-10.8617000579834	-0.0952231585979462	-0.0525327101349831	-0.223034635186195
-7.90245819091797	-6.81029415130615	-10.8560886383057	-0.0953368246555328	-0.0524681098759174	-0.222879856824875
-7.89685535430908	-6.80962610244751	-10.8520088195801	-0.095368891954422	-0.0523444749414921	-0.222665682435036
-7.8982572555542	-6.81089496612549	-10.8530197143555	-0.0953468754887581	-0.0522868596017361	-0.22247526049614
-7.89649343490601	-6.81170320510864	-10.8486356735229	-0.0953823328018188	-0.052139475941658	-0.222257867455482
-7.89503717422485	-6.81040000915527	-10.8409080505371	-0.0953448936343193	-0.0520163103938103	-0.222025066614151
-7.89240455627441	-6.81020021438599	-10.8424167633057	-0.0953288376331329	-0.0519640259444714	-0.221828684210777
-7.89048051834106	-6.81057548522949	-10.8342256546021	-0.0953641086816788	-0.0519587248563766	-0.221618130803108
-7.88973093032837	-6.80620956420898	-10.8364381790161	-0.0952915325760841	-0.051807839423418	-0.221408382058144
-7.8860125541687	-6.81041145324707	-10.825572013855	-0.0953488424420357	-0.0517390891909599	-0.221170052886009
-7.87979507446289	-6.81017208099365	-10.8243417739868	-0.0952922999858856	-0.0515759773552418	-0.220955267548561
-7.87215662002563	-6.80538940429688	-10.8223266601563	-0.0953054055571556	-0.0515216737985611	-0.220749691128731
-7.8678674697876	-6.80639791488647	-10.8178491592407	-0.0953213348984718	-0.051471795886755	-0.220575287938118
-7.86063385009766	-6.80513191223145	-10.812442779541	-0.095402292907238	-0.0513817928731442	-0.220329776406288
-7.85988855361938	-6.80585765838623	-10.8171339035034	-0.0953515470027924	-0.0512204430997372	-0.220137178897858
-7.84990882873535	-6.80574941635132	-10.811637878418	-0.0953697636723518	-0.0511885024607182	-0.219925031065941
-7.84977769851685	-6.81027841567993	-10.8093709945679	-0.0955254882574081	-0.0509952530264854	-0.219679340720177
-7.84486532211304	-6.81142473220825	-10.8102254867554	-0.0955129563808441	-0.0507891848683357	-0.219491094350815
-7.8402042388916	-6.81175518035889	-10.8080167770386	-0.0955404564738274	-0.0506963729858398	-0.2192512601614
-7.83883094787598	-6.81619262695313	-10.8047485351563	-0.0954489856958389	-0.0505747050046921	-0.219035595655441
-7.83727884292603	-6.81512069702148	-10.8080368041992	-0.0954257547855377	-0.0504216440021992	-0.218901962041855
-7.83074188232422	-6.81163644790649	-10.8071708679199	-0.0954258665442467	-0.050443273037672	-0.218598812818527
-7.82940292358398	-6.80768537521362	-10.8074827194214	-0.0953498482704163	-0.0502962246537209	-0.218404799699783
-7.82559537887573	-6.80334854125977	-10.8078632354736	-0.0953240320086479	-0.0502722598612309	-0.218250796198845
-7.81814861297607	-6.80111408233643	-10.8037576675415	-0.0953561291098595	-0.0502673424780369	-0.217956393957138
-7.81368780136108	-6.79389762878418	-10.8004388809204	-0.0953247249126434	-0.050090990960598	-0.217722818255425
-7.80145645141602	-6.79508876800537	-10.8017387390137	-0.0954628810286522	-0.0501924268901348	-0.21752667427063
-7.79271507263184	-6.79114151000977	-10.8016748428345	-0.0955233424901962	-0.0500856228172779	-0.217209845781326
-7.78719520568848	-6.78872966766357	-10.8059978485107	-0.0955057814717293	-0.0499881915748119	-0.216981396079063
-7.77984285354614	-6.79005098342896	-10.8020219802856	-0.0955821946263313	-0.049926545470953	-0.216710641980171
-7.77234935760498	-6.78631591796875	-10.8005237579346	-0.0955697745084763	-0.0498704127967358	-0.216403231024742
-7.76821804046631	-6.78609037399292	-10.8027124404907	-0.0955807715654373	-0.0498148985207081	-0.216067358851433
-7.77400302886963	-6.7845573425293	-10.7983198165894	-0.0954987928271294	-0.0497047752141953	-0.215809524059296
-7.76729679107666	-6.78119134902954	-10.8003673553467	-0.0953774750232697	-0.0497585758566856	-0.215523064136505
-7.7610878944397	-6.78016328811646	-10.7990064620972	-0.0952630341053009	-0.049814086407423	-0.215292066335678
-7.75861263275146	-6.7799973487854	-10.8016653060913	-0.0952744483947754	-0.0497014187276363	-0.215019017457962
-7.75112867355347	-6.77822971343994	-10.8033075332642	-0.0952577665448189	-0.0497188977897167	-0.214841187000275
-7.74649286270142	-6.77974128723145	-10.7965097427368	-0.0952426716685295	-0.0495945774018765	-0.214516192674637
-7.73928165435791	-6.78528308868408	-10.7954998016357	-0.0952416360378265	-0.0494906790554523	-0.214235454797745
-7.73811626434326	-6.79101657867432	-10.8004474639893	-0.0952052175998688	-0.0493966266512871	-0.213972076773643
-7.73197412490845	-6.78875875473022	-10.7954883575439	-0.0950439646840096	-0.0493648163974285	-0.213566049933434
-7.73193311691284	-6.78854370117188	-10.7869424819946	-0.0948702245950699	-0.0493755415081978	-0.213281214237213
-7.7291088104248	-6.78525638580322	-10.7895517349243	-0.0947825014591217	-0.0492657236754894	-0.213021442294121
-7.72103977203369	-6.7840723991394	-10.7894277572632	-0.0947166681289673	-0.0493196733295918	-0.212764382362366
-7.71884870529175	-6.78723001480103	-10.7853183746338	-0.0947766900062561	-0.0491868257522583	-0.212468177080154
-7.71318340301514	-6.79049777984619	-10.7839803695679	-0.0947387740015984	-0.0490408651530743	-0.212233006954193
-7.71324443817139	-6.79295873641968	-10.7801294326782	-0.0947627946734428	-0.0490075685083866	-0.211949318647385
-7.71124792098999	-6.79516315460205	-10.7760810852051	-0.0947554931044579	-0.0489896945655346	-0.211627185344696
-7.71323823928833	-6.79749345779419	-10.7726907730103	-0.0945886671543121	-0.0489106923341751	-0.211264058947563
-7.71856641769409	-6.79605150222778	-10.7736768722534	-0.0945185944437981	-0.0489246100187302	-0.211015269160271
-7.71249341964722	-6.80020904541016	-10.7694501876831	-0.0943870395421982	-0.0489368140697479	-0.210785716772079
-7.71394157409668	-6.79870414733887	-10.7683248519897	-0.0943428799510002	-0.0489444732666016	-0.210534378886223
-7.70799589157104	-6.80074119567871	-10.7700958251953	-0.0943077653646469	-0.0488201342523098	-0.210368201136589
-7.70424032211304	-6.80622816085815	-10.7649307250977	-0.0943893566727638	-0.0488441176712513	-0.210091009736061
-7.6998348236084	-6.80852651596069	-10.763111114502	-0.0943479239940643	-0.0487440153956413	-0.209803208708763
-7.69637966156006	-6.81143474578857	-10.7601919174194	-0.0942962989211082	-0.0487393252551556	-0.209491327404976
-7.70025730133057	-6.8089485168457	-10.7682075500488	-0.0941610634326935	-0.0486946441233158	-0.209321647882462
-7.69682788848877	-6.80601024627686	-10.7631978988647	-0.0940132141113281	-0.048778060823679	-0.20905813574791
-7.69436120986938	-6.80094528198242	-10.7636251449585	-0.0939237028360367	-0.0488885790109634	-0.208881497383118
-7.69026470184326	-6.79667186737061	-10.7655000686646	-0.093879409134388	-0.0489253886044025	-0.208700254559517
-7.68684577941895	-6.79983806610107	-10.767237663269	-0.0938942730426788	-0.0489268340170383	-0.208567187190056
-7.67997026443481	-6.79521131515503	-10.7682857513428	-0.0939292013645172	-0.0489295721054077	-0.208432301878929
-7.67507457733154	-6.79667711257935	-10.7652235031128	-0.093834824860096	-0.0489333905279636	-0.208280265331268
-7.68326854705811	-6.79974555969238	-10.7723140716553	-0.0937545895576477	-0.048929687589407	-0.208042174577713
-7.68292474746704	-6.79645967483521	-10.7648391723633	-0.0935677289962769	-0.0489771440625191	-0.20786751806736
-7.68370771408081	-6.79732370376587	-10.7726001739502	-0.0934106931090355	-0.0491256825625896	-0.207635313272476
-7.68255138397217	-6.79581117630005	-10.7837839126587	-0.0932271406054497	-0.0492509007453918	-0.207504004240036
-7.67861747741699	-6.79825782775879	-10.7884101867676	-0.0930207297205925	-0.0494446493685246	-0.207431524991989
-7.67606925964355	-6.79914474487305	-10.7891778945923	-0.0930321514606476	-0.049464575946331	-0.207350581884384
-7.67349576950073	-6.80565023422241	-10.80064868927	-0.0928728505969048	-0.0494503453373909	-0.207241058349609
-7.67461967468262	-6.80551719665527	-10.8100204467773	-0.0926985517144203	-0.0495845079421997	-0.207078650593758
-7.67832326889038	-6.80938100814819	-10.8208312988281	-0.0923420488834381	-0.0496114604175091	-0.207016348838806
-7.67666721343994	-6.80700635910034	-10.8243188858032	-0.092266634106636	-0.0498264916241169	-0.206932812929153
-7.67165851593018	-6.8034839630127	-10.8267755508423	-0.0918855965137482	-0.0500166974961758	-0.206961989402771
-7.67188501358032	-6.80794286727905	-10.8370304107666	-0.0918415486812592	-0.0501522459089756	-0.206965774297714
-7.66821241378784	-6.8083815574646	-10.85107421875	-0.0918517336249352	-0.0501877069473267	-0.207042664289474
-7.66493082046509	-6.81071376800537	-10.8564214706421	-0.0918036326766014	-0.0503077059984207	-0.206987470388412
-7.6654748916626	-6.81121015548706	-10.8573350906372	-0.0916865393519402	-0.0503611080348492	-0.206958532333374
-7.67107820510864	-6.81019496917725	-10.8641738891602	-0.0914114713668823	-0.0505567528307438	-0.206953719258308
-7.67406368255615	-6.80733871459961	-10.867579460144	-0.0912312120199203	-0.0507683791220188	-0.206948578357697
-7.67026710510254	-6.80834913253784	-10.874716758728	-0.0911527797579765	-0.0509124808013439	-0.207077741622925
-7.66921854019165	-6.80808877944946	-10.880069732666	-0.0910471454262733	-0.0510890893638134	-0.207138359546661
-7.66986703872681	-6.80724668502808	-10.8948535919189	-0.090953454375267	-0.051191583275795	-0.207242473959923
-7.66498279571533	-6.81029891967773	-10.8921737670898	-0.0909957811236382	-0.0513904914259911	-0.207312703132629
-7.66326761245728	-6.80808639526367	-10.8968467712402	-0.0909295827150345	-0.0514233149588108	-0.207356050610542
-7.66612577438354	-6.81292915344238	-10.9041681289673	-0.0908479243516922	-0.0514747723937035	-0.207429423928261
-7.67073059082031	-6.80992221832275	-10.9110488891602	-0.090715155005455	-0.0517154671251774	-0.207510441541672
-7.66875028610229	-6.80539083480835	-10.9186038970947	-0.0906500145792961	-0.0519706755876541	-0.207566887140274
-7.6725287437439	-6.79922962188721	-10.9224662780762	-0.0905140787363052	-0.0521239638328552	-0.207756355404854
-7.67131757736206	-6.79723834991455	-10.9294672012329	-0.0904640033841133	-0.0522933937609196	-0.207949355244637
-7.66779041290283	-6.79904270172119	-10.9372425079346	-0.0906885638833046	-0.0524774864315987	-0.20812214910984
-7.66934108734131	-6.796462059021	-10.9413537979126	-0.0907261595129967	-0.0525698289275169	-0.208322331309319
-7.67440462112427	-6.79261016845703	-10.940336227417	-0.0906172469258308	-0.0527020581066608	-0.208442643284798
-7.68116569519043	-6.79076480865479	-10.9427556991577	-0.0905157774686813	-0.0528376214206219	-0.208625659346581
-7.68428087234497	-6.78991222381592	-10.9460315704346	-0.0904998555779457	-0.0530930310487747	-0.208823129534721
-7.68633699417114	-6.78787088394165	-10.9504690170288	-0.090524397790432	-0.0533215515315533	-0.209097430109978
-7.6831955909729	-6.78318977355957	-10.9522571563721	-0.0905006602406502	-0.0535007603466511	-0.209357306361198
-7.68662786483765	-6.78613758087158	-10.9643716812134	-0.0905860587954521	-0.0535747483372688	-0.20959061384201
-7.68313550949097	-6.78393268585205	-10.9573497772217	-0.0906369537115097	-0.0536831133067608	-0.209741577506065
-7.68322896957397	-6.78611326217651	-10.9648818969727	-0.0906534418463707	-0.0536775439977646	-0.209991246461868
-7.69106245040894	-6.78285217285156	-10.9670352935791	-0.0906570628285408	-0.0537715218961239	-0.210201933979988
-7.68999910354614	-6.77783393859863	-10.967547416687	-0.0905872955918312	-0.0540128499269485	-0.210445448756218
-7.69300079345703	-6.7710485458374	-10.965799331665	-0.0905918851494789	-0.0541799403727055	-0.210674583911896
-7.6906418800354	-6.7666482925415	-10.9791650772095	-0.0906152576208115	-0.0543592572212219	-0.210997745394707
-7.68933248519897	-6.76719808578491	-10.9797649383545	-0.0907846391201019	-0.0544220469892025	-0.211235344409943
-7.68745613098145	-6.76646184921265	-10.9867725372314	-0.0908593013882637	-0.0544688552618027	-0.211547419428825
-7.69212913513184	-6.76336002349854	-10.9820566177368	-0.0909515470266342	-0.0544818639755249	-0.211780458688736
-7.69643783569336	-6.75985288619995	-10.9804954528809	-0.0908821076154709	-0.0546191520988941	-0.212002158164978
-7.70265102386475	-6.75756692886353	-10.9812831878662	-0.0908551290631294	-0.0547906160354614	-0.212280750274658
-7.70160245895386	-6.75606632232666	-10.9910564422607	-0.0909213423728943	-0.0549174770712852	-0.212562650442123
-7.69921255111694	-6.75525236129761	-10.9833068847656	-0.0910721719264984	-0.0550239495933056	-0.212916046380997
-7.69930505752563	-6.75251913070679	-10.9859972000122	-0.0911013036966324	-0.0550508946180344	-0.213163018226624
-7.69823789596558	-6.75279903411865	-10.9868049621582	-0.0912608355283737	-0.0549995079636574	-0.213405281305313
-7.70276308059692	-6.75658273696899	-10.9873847961426	-0.0913724154233933	-0.0550524517893791	-0.213698074221611
-7.70415115356445	-6.75306701660156	-10.9887294769287	-0.0913663357496262	-0.0550092346966267	-0.213885098695755
-7.7123122215271	-6.75116348266602	-10.9855709075928	-0.0913689881563187	-0.0550487637519836	-0.21415588259697
-7.71541976928711	-6.74505758285522	-10.9873714447021	-0.0913323014974594	-0.0551776997745037	-0.214472338557243
-7.71538496017456	-6.7434720993042	-10.9873504638672	-0.0914289951324463	-0.0552717596292496	-0.21482752263546
-7.71773242950439	-6.74121141433716	-10.986382484436	-0.0914725884795189	-0.0552409067749977	-0.215107515454292
-7.72153329849243	-6.73734760284424	-10.9892330169678	-0.0916462764143944	-0.0553344152867794	-0.215426236391068
-7.71755027770996	-6.74122095108032	-10.9919700622559	-0.0917546525597572	-0.0552760995924473	-0.215825393795967
-7.71855354309082	-6.74033641815186	-10.995454788208	-0.0918858200311661	-0.0552407093346119	-0.216138765215874
-7.72260713577271	-6.74125623703003	-10.9984636306763	-0.0919428467750549	-0.055212028324604	-0.216421008110046
-7.72761726379395	-6.73842144012451	-10.9974737167358	-0.0920331701636314	-0.0552955009043217	-0.216721341013908
-7.7324366569519	-6.7339334487915	-10.9983367919922	-0.0919840484857559	-0.0552983023226261	-0.21702341735363
-7.73877954483032	-6.73260545730591	-11.0021505355835	-0.0919169038534164	-0.0554268732666969	-0.217322379350662
-7.74277782440186	-6.73324346542358	-11.0161943435669	-0.09189572930336	-0.0554580427706242	-0.217636078596115
-7.73828554153442	-6.72962331771851	-11.0166969299316	-0.0919615924358368	-0.0555864870548248	-0.217963352799416
-7.74073314666748	-6.72930812835693	-11.0223360061646	-0.0918966233730316	-0.0556480810046196	-0.218334540724754
-7.74041032791138	-6.72908926010132	-11.0271167755127	-0.0921420380473137	-0.055649921298027	-0.218725681304932
-7.74132394790649	-6.73272657394409	-11.0289106369019	-0.0921042263507843	-0.0557771921157837	-0.218977987766266
-7.74344873428345	-6.73402833938599	-11.0376977920532	-0.0921252220869064	-0.0556294471025467	-0.219238519668579
-7.7492208480835	-6.73495149612427	-11.0449857711792	-0.0920534282922745	-0.0555339530110359	-0.219460621476173
-7.751793384552	-6.73171186447144	-11.037935256958	-0.0920475050806999	-0.0557193979620934	-0.219762593507767
-7.75216197967529	-6.72689771652222	-11.041615486145	-0.09201929718256	-0.0557901747524738	-0.220044896006584
-7.75945854187012	-6.72762823104858	-11.0476408004761	-0.0919333398342133	-0.0557388067245483	-0.220282360911369
-7.76218843460083	-6.72563648223877	-11.0499897003174	-0.0920659005641937	-0.0557777136564255	-0.220537886023521
-7.76041316986084	-6.72357130050659	-11.0531597137451	-0.0921153500676155	-0.0557722002267838	-0.220833390951157
-7.76124048233032	-6.72486019134521	-11.0611763000488	-0.0921543091535568	-0.0557817965745926	-0.221136555075645
-7.76382064819336	-6.72531318664551	-11.0589971542358	-0.0922864824533463	-0.0556605942547321	-0.221419095993042
-7.7644476890564	-6.72391366958618	-11.0627717971802	-0.0922765359282494	-0.0557360574603081	-0.221668154001236
-7.77275562286377	-6.72391605377197	-11.0667676925659	-0.0923112481832504	-0.0556809902191162	-0.221907004714012
-7.77352046966553	-6.7229528427124	-11.0711507797241	-0.0922917798161507	-0.0556930117309093	-0.222139954566956
-7.78053569793701	-6.72237300872803	-11.0656023025513	-0.0922314003109932	-0.0557623952627182	-0.222341150045395
-7.78277063369751	-6.71729373931885	-11.0679483413696	-0.092109277844429	-0.0557818375527859	-0.222542613744736
-7.7834734916687	-6.71905565261841	-11.0787343978882	-0.0921072289347649	-0.0558724403381348	-0.222802042961121
-7.78807020187378	-6.71460962295532	-11.0834951400757	-0.092195563018322	-0.0558425597846508	-0.223067834973335
-7.7825493812561	-6.71683168411255	-11.0799531936646	-0.0922297462821007	-0.0558984354138374	-0.223300486803055
-7.78860807418823	-6.71624422073364	-11.0850715637207	-0.0922500789165497	-0.055839154869318	-0.223539441823959
-7.78543281555176	-6.71638059616089	-11.0827102661133	-0.0923022553324699	-0.05583805590868	-0.223706617951393
-7.78664541244507	-6.7193751335144	-11.0830144882202	-0.0923199206590652	-0.0557256266474724	-0.223862200975418
-7.79223394393921	-6.72302389144897	-11.0791158676147	-0.0923943817615509	-0.0555693544447422	-0.22401162981987
-7.79091262817383	-6.72163248062134	-11.0767841339111	-0.0923921689391136	-0.0554910413920879	-0.224176183342934
-7.7942419052124	-6.72383975982666	-11.0702571868896	-0.0922909528017044	-0.0554435141384602	-0.224265441298485
-7.80157470703125	-6.72062969207764	-11.0688199996948	-0.0922526195645332	-0.0553860291838646	-0.224330574274063
-7.80130290985107	-6.71792793273926	-11.0687646865845	-0.0923394411802292	-0.0554066561162472	-0.224472373723984
-7.80253744125366	-6.7155818939209	-11.0738172531128	-0.0922446474432945	-0.0554379262030125	-0.224659472703934
-7.80601596832275	-6.71621656417847	-11.0699367523193	-0.0922760665416718	-0.0553672946989536	-0.224886000156403
-7.80512475967407	-6.71321535110474	-11.0720500946045	-0.0923437997698784	-0.0553154684603214	-0.225037187337875
-7.80794954299927	-6.71770334243774	-11.0757369995117	-0.0923952683806419	-0.0553409457206726	-0.225202783942223
-7.80636501312256	-6.7202582359314	-11.071759223938	-0.0925887152552605	-0.0553004443645477	-0.225430026650429
-7.80819177627563	-6.72133016586304	-11.0795116424561	-0.0926464721560478	-0.0552641712129116	-0.225550219416618
-7.81142473220825	-6.72393989562988	-11.0830383300781	-0.0927160084247589	-0.0551918298006058	-0.225763514637947
-7.81231212615967	-6.72358465194702	-11.0798931121826	-0.0926568657159805	-0.055210642516613	-0.225946918129921
-7.81686544418335	-6.72756624221802	-11.0845518112183	-0.0927104875445366	-0.0552284903824329	-0.226048618555069
-7.8222599029541	-6.72816038131714	-11.0864286422729	-0.0927665382623672	-0.0552285388112068	-0.226115852594376
-7.82534170150757	-6.72608423233032	-11.0837268829346	-0.0927818492054939	-0.0552204884588718	-0.226195737719536
-7.82842111587524	-6.72465467453003	-11.0811061859131	-0.0928641557693481	-0.0552428551018238	-0.226220533251762
-7.83342170715332	-6.72340250015259	-11.0847616195679	-0.0928945988416672	-0.0552960447967052	-0.226285472512245
-7.83108043670654	-6.72204971313477	-11.0838108062744	-0.0928827747702599	-0.0552652589976788	-0.226331874728203
-7.83631277084351	-6.72110033035278	-11.0823335647583	-0.0928875878453255	-0.055291835218668	-0.226392313838005
-7.84014368057251	-6.72048234939575	-11.0904235839844	-0.0930166989564896	-0.0553336665034294	-0.226476266980171
-7.83871412277222	-6.71734189987183	-11.0866928100586	-0.0930528789758682	-0.0552949830889702	-0.226542696356773
-7.84111261367798	-6.7205491065979	-11.0873346328735	-0.0930295884609222	-0.0553403086960316	-0.226591646671295
-7.84432363510132	-6.72083711624146	-11.087890625	-0.093186192214489	-0.0552827343344688	-0.226678386330605
-7.84378242492676	-6.72381544113159	-11.0874624252319	-0.0932150110602379	-0.0553140342235565	-0.226730331778526
-7.84834909439087	-6.72758102416992	-11.0884160995483	-0.0932678580284119	-0.0552441850304604	-0.22678653895855
-7.84639978408813	-6.72594928741455	-11.0894594192505	-0.0933417528867722	-0.0552824810147285	-0.226765900850296
-7.8508152961731	-6.73484373092651	-11.0898027420044	-0.0933953523635864	-0.0551414676010609	-0.22675846517086
-7.85230302810669	-6.73727369308472	-11.0864200592041	-0.0934173166751862	-0.0550637990236282	-0.226697444915771
-7.8536696434021	-6.73929166793823	-11.0897006988525	-0.0935196578502655	-0.0549977906048298	-0.226707145571709
-7.85305881500244	-6.74715185165405	-11.0882043838501	-0.0935023277997971	-0.0548865161836147	-0.226645708084106
-7.85804224014282	-6.75158166885376	-11.0843362808228	-0.0934565961360931	-0.0548754036426544	-0.226549327373505
-7.85983800888062	-6.74970579147339	-11.0838899612427	-0.0933964475989342	-0.0548620782792568	-0.226489260792732
-7.8615517616272	-6.75343084335327	-11.0903549194336	-0.0933549925684929	-0.054775457829237	-0.226410016417503
-7.86634159088135	-6.75496101379395	-11.0810289382935	-0.0934333652257919	-0.0547961704432964	-0.226264014840126
-7.86658334732056	-6.75261306762695	-11.080714225769	-0.0932645127177238	-0.0547998361289501	-0.226207479834557
-7.8698992729187	-6.75913143157959	-11.0757465362549	-0.0932922959327698	-0.0547832995653152	-0.226150065660477
-7.86854219436646	-6.76163387298584	-11.0725593566895	-0.0932877659797668	-0.0547440573573112	-0.226019874215126
-7.87482833862305	-6.75874185562134	-11.0715379714966	-0.0932264104485512	-0.0546272620558739	-0.225891187787056
-7.87210512161255	-6.76260280609131	-11.0753936767578	-0.0932992473244667	-0.0547036826610565	-0.22578689455986
-7.87651443481445	-6.76444959640503	-11.0699462890625	-0.0932919085025787	-0.054587472230196	-0.225624337792397
-7.87514162063599	-6.76826143264771	-11.0668439865112	-0.0934473052620888	-0.0545307770371437	-0.225521609187126
-7.87585735321045	-6.77119827270508	-11.0578136444092	-0.0935177877545357	-0.054478470236063	-0.225421145558357
-7.87905550003052	-6.77811622619629	-11.0600080490112	-0.0934924185276031	-0.0544061064720154	-0.225248724222183
-7.88255023956299	-6.7799391746521	-11.051456451416	-0.0936351269483566	-0.0542619079351425	-0.225095167756081
-7.87767553329468	-6.78102159500122	-11.0475215911865	-0.0936337858438492	-0.0542309805750847	-0.224994450807571
-7.88361597061157	-6.78800249099731	-11.0409812927246	-0.0936715975403786	-0.0541179776191711	-0.22476153075695
-7.88189935684204	-6.78757858276367	-11.0381193161011	-0.0938010737299919	-0.0540018118917942	-0.224607095122337
-7.88531589508057	-6.78886938095093	-11.0275802612305	-0.0938118323683739	-0.0540007948875427	-0.224456265568733
-7.89038610458374	-6.78869009017944	-11.0309658050537	-0.0937158390879631	-0.0539636239409447	-0.224248424172401
-7.88894176483154	-6.79008388519287	-11.0240573883057	-0.0938423052430153	-0.0539650209248066	-0.224119111895561
-7.89192676544189	-6.79029703140259	-11.0232906341553	-0.0937593206763268	-0.0539220944046974	-0.224004238843918
-7.89089870452881	-6.79083013534546	-11.01833152771	-0.0938379317522049	-0.0539322718977928	-0.223851725459099
-7.88739681243896	-6.79363679885864	-11.0200386047363	-0.0937993675470352	-0.0539772398769856	-0.223815873265266
-7.88329029083252	-6.79253816604614	-11.0210428237915	-0.0940236821770668	-0.0539039969444275	-0.223696902394295
-7.88388252258301	-6.79466867446899	-11.0232095718384	-0.0940749943256378	-0.0538025759160519	-0.223634153604507
-7.87497854232788	-6.7970724105835	-11.012843132019	-0.0941129997372627	-0.0538042634725571	-0.223518550395966
-7.87500047683716	-6.79877901077271	-11.012752532959	-0.0941932126879692	-0.0535824447870255	-0.223387330770493
-7.87149715423584	-6.80198812484741	-11.0110988616943	-0.0942427739500999	-0.0535306222736835	-0.223310127854347
-7.86969995498657	-6.80408620834351	-11.0089521408081	-0.0942853167653084	-0.0534543730318546	-0.223183646798134
-7.86871767044067	-6.80324268341064	-11.0063753128052	-0.0942867025732994	-0.053369827568531	-0.222995966672897
-7.86750984191895	-6.80782842636108	-11.0115880966187	-0.0942664295434952	-0.0533154383301735	-0.222932636737823
-7.86344814300537	-6.80517768859863	-11.0079040527344	-0.0943259000778198	-0.0533947348594666	-0.222842812538147
-7.8659553527832	-6.8055534362793	-11.0054750442505	-0.0942842662334442	-0.0533355548977852	-0.222796067595482
-7.86155652999878	-6.80381536483765	-11.0052404403687	-0.0942604914307594	-0.0533784851431847	-0.222683221101761
-7.85996913909912	-6.80225038528442	-11.003586769104	-0.0942467302083969	-0.0533635392785072	-0.2226832062006
-7.85885667800903	-6.80004501342773	-11.0007066726685	-0.094234511256218	-0.053350605070591	-0.222554937005043
-7.85550165176392	-6.79921960830688	-11.0084676742554	-0.0943132936954498	-0.05344632640481	-0.222593203186989
-7.85055208206177	-6.79803991317749	-11.0027208328247	-0.0942942947149277	-0.0533648654818535	-0.222543925046921
-7.84804582595825	-6.79752111434937	-11.0059490203857	-0.094322495162487	-0.0534303560853004	-0.222533822059631
-7.84378576278687	-6.7975697517395	-11.0053262710571	-0.0943921133875847	-0.0534115433692932	-0.222553730010986
-7.84121131896973	-6.80078458786011	-11.0134410858154	-0.0945237800478935	-0.0534538254141808	-0.222641855478287
-7.83946514129639	-6.80006408691406	-11.0097751617432	-0.0945544987916946	-0.0534018166363239	-0.222618237137794
-7.83349752426147	-6.80237007141113	-11.0221920013428	-0.094499371945858	-0.0534961074590683	-0.222709774971008
-7.83829545974731	-6.80361557006836	-11.0240154266357	-0.0945897847414017	-0.0534776039421558	-0.22276371717453
-7.83633899688721	-6.80583715438843	-11.0279598236084	-0.0945942029356956	-0.0534745417535305	-0.222851544618607
-7.83555507659912	-6.8066258430481	-11.0307350158691	-0.0945746228098869	-0.0535758174955845	-0.222990781068802
-7.83908271789551	-6.80909967422485	-11.0351839065552	-0.0944466888904572	-0.053606204688549	-0.223108515143394
-7.8402533531189	-6.81039476394653	-11.0289344787598	-0.0944201573729515	-0.053681168705225	-0.223245441913605
-7.84307384490967	-6.81297302246094	-11.0436267852783	-0.0943293049931526	-0.0537349991500378	-0.223357275128365
-7.84851551055908	-6.81250858306885	-11.051607131958	-0.0942578688263893	-0.0538133792579174	-0.22357214987278
-7.84875869750977	-6.81581544876099	-11.0565986633301	-0.0942217856645584	-0.0538970828056335	-0.223811656236649
-7.85256385803223	-6.81971073150635	-11.0627288818359	-0.0940732583403587	-0.0541391037404537	-0.22405381500721
-7.85783100128174	-6.81680917739868	-11.076455116272	-0.094038225710392	-0.0542124584317207	-0.224404498934746
-7.8498158454895	-6.82147836685181	-11.0840101242065	-0.0939515307545662	-0.0544428862631321	-0.224681675434113
-7.85701274871826	-6.82685804367065	-11.0910158157349	-0.0939517617225647	-0.0544569939374924	-0.224962741136551
-7.85982894897461	-6.82551622390747	-11.0944757461548	-0.0939624384045601	-0.0546379014849663	-0.225326552987099
-7.85986614227295	-6.83330583572388	-11.1071701049805	-0.0939241126179695	-0.0546770170331001	-0.225632011890411
-7.86779117584229	-6.83448600769043	-11.1101198196411	-0.0938917398452759	-0.0548057109117508	-0.226000726222992
-7.8722677230835	-6.83741283416748	-11.1186599731445	-0.0939074829220772	-0.0549048595130444	-0.226413741707802
-7.87654113769531	-6.83792686462402	-11.124418258667	-0.0936960875988007	-0.0550697110593319	-0.226796746253967
-7.88362503051758	-6.8414249420166	-11.1320867538452	-0.0937322452664375	-0.0551784560084343	-0.227248057723045
-7.88699007034302	-6.84168195724487	-11.1401424407959	-0.0936571732163429	-0.0553540661931038	-0.227663114666939
-7.89710426330566	-6.84668922424316	-11.1539182662964	-0.0935636758804321	-0.0554098449647427	-0.228181794285774
-7.898597240448	-6.85010242462158	-11.1544923782349	-0.093539796769619	-0.0557023026049137	-0.228643879294395
-7.91066360473633	-6.85025358200073	-11.1641845703125	-0.0934824720025063	-0.0557954870164394	-0.22911961376667
-7.91169404983521	-6.85367631912231	-11.1700229644775	-0.0934779495000839	-0.0560709536075592	-0.229697182774544
-7.92250347137451	-6.85716009140015	-11.1838693618774	-0.0934092104434967	-0.0561906583607197	-0.230263918638229
-7.92655611038208	-6.86074352264404	-11.1975164413452	-0.0935447216033936	-0.0564526170492172	-0.230889707803726
-7.93329763412476	-6.85856771469116	-11.2056217193604	-0.0934861078858376	-0.0567093305289745	-0.231519475579262
-7.94417572021484	-6.86724233627319	-11.2225971221924	-0.0934795588254929	-0.0568229742348194	-0.23214016854763
-7.95384407043457	-6.86342906951904	-11.2297687530518	-0.093453623354435	-0.0570232979953289	-0.232746541500092
-7.96339893341064	-6.86719274520874	-11.2329578399658	-0.0934943333268166	-0.0571720041334629	-0.233407512307167
-7.9711742401123	-6.86626052856445	-11.2370529174805	-0.0935402885079384	-0.0573365613818169	-0.234023749828339
-7.98143672943115	-6.86809158325195	-11.2425556182861	-0.0935638174414635	-0.0574525855481625	-0.234625771641731
-7.99110507965088	-6.86944818496704	-11.244722366333	-0.0936103835701942	-0.0575241148471832	-0.23530650138855
-7.99511432647705	-6.86800289154053	-11.2534704208374	-0.093744307756424	-0.0575839281082153	-0.235907360911369
-8.00636672973633	-6.86820363998413	-11.2508726119995	-0.0937837883830071	-0.057628508657217	-0.236542120575905
-8.01352310180664	-6.87033939361572	-11.2611513137817	-0.0939914360642433	-0.0575885958969593	-0.23714753985405
-8.02182865142822	-6.87263774871826	-11.2500667572021	-0.0941563546657562	-0.0576519295573235	-0.237749099731445
-8.02869510650635	-6.86922216415405	-11.2541160583496	-0.0942518636584282	-0.0575798936188221	-0.23835277557373
-8.03498363494873	-6.87043714523315	-11.2595739364624	-0.0944010689854622	-0.0574392825365067	-0.238989502191544
-8.03708839416504	-6.86784315109253	-11.2542343139648	-0.0945478975772858	-0.0575309246778488	-0.239583343267441
-8.04446125030518	-6.87060832977295	-11.2583036422729	-0.0947473719716072	-0.0574243813753128	-0.240200936794281
-8.04532051086426	-6.86710929870605	-11.2538919448853	-0.094966933131218	-0.0573408268392086	-0.240729689598083
-8.05119323730469	-6.8652925491333	-11.2599716186523	-0.0951727852225304	-0.0572004616260529	-0.24134287238121
-8.04791259765625	-6.86182546615601	-11.2538728713989	-0.0954064801335335	-0.0571261197328568	-0.241854846477509
-8.0554723739624	-6.8617262840271	-11.2488079071045	-0.0956487357616425	-0.0568748041987419	-0.24236598610878
-8.05209827423096	-6.85642337799072	-11.2408437728882	-0.0958510860800743	-0.0568069629371166	-0.242875948548317
-8.05297565460205	-6.85159826278687	-11.2468423843384	-0.0960572734475136	-0.0566348992288113	-0.243331789970398
-8.04717445373535	-6.84703922271729	-11.2430419921875	-0.0962861850857735	-0.0564831234514713	-0.243764758110046
-8.04936027526855	-6.84238243103027	-11.2464485168457	-0.0964773297309875	-0.0563195087015629	-0.244207233190536
-8.04431247711182	-6.83971977233887	-11.2399005889893	-0.0967470854520798	-0.0560675151646137	-0.244573295116425
-8.04222393035889	-6.83591747283936	-11.2410984039307	-0.0969200655817986	-0.055878609418869	-0.244915410876274
-8.03446388244629	-6.83439683914185	-11.2372550964355	-0.0972021371126175	-0.0557204708456993	-0.245200976729393
-8.03466701507568	-6.82854843139648	-11.2319059371948	-0.0973290354013443	-0.0554706044495106	-0.245414897799492
-8.02339649200439	-6.82091236114502	-11.2390985488892	-0.0975819453597069	-0.0553056001663208	-0.245656698942184
-8.0258150100708	-6.8190541267395	-11.2381229400635	-0.0977757126092911	-0.0550263300538063	-0.245906069874763
-8.01288318634033	-6.81170892715454	-11.237865447998	-0.0980862453579903	-0.0548775196075439	-0.246201038360596
-8.01325702667236	-6.80593395233154	-11.2354097366333	-0.0982421264052391	-0.0545669421553612	-0.246535792946815
-8.00959014892578	-6.79765367507935	-11.2251462936401	-0.098635196685791	-0.0543983243405819	-0.246848464012146
-8.00022315979004	-6.79065227508545	-11.2346439361572	-0.0987791568040848	-0.054145161062479	-0.2471903860569
-7.99585723876953	-6.78120231628418	-11.226469039917	-0.0991393104195595	-0.0539670214056969	-0.247588261961937
-7.99050331115723	-6.77410697937012	-11.2260646820068	-0.0992781668901443	-0.0536895431578159	-0.247923940420151
-7.98308849334717	-6.76406478881836	-11.2316837310791	-0.0996605306863785	-0.0535667315125465	-0.248366951942444
-7.97761678695679	-6.7547173500061	-11.2278823852539	-0.09987523406744	-0.0533701926469803	-0.248732641339302
-7.96775245666504	-6.74457883834839	-11.2361717224121	-0.100087732076645	-0.0531605072319508	-0.249125316739082
-7.96170425415039	-6.73547554016113	-11.2368288040161	-0.100337386131287	-0.052971288561821	-0.249483659863472
-7.9554762840271	-6.72242164611816	-11.2408294677734	-0.100553721189499	-0.0527527146041393	-0.249870777130127
-7.94324159622192	-6.71395874023438	-11.2396421432495	-0.100772611796856	-0.0526203438639641	-0.250205010175705
-7.93468189239502	-6.70555686950684	-11.2480392456055	-0.100956931710243	-0.0524099059402943	-0.25053283572197
-7.92405652999878	-6.69961977005005	-11.2473373413086	-0.101255930960178	-0.0522661209106445	-0.25085175037384
-7.91879796981812	-6.69540739059448	-11.253942489624	-0.101509787142277	-0.0520581156015396	-0.251087188720703
-7.91068887710571	-6.68577098846436	-11.2521114349365	-0.101702854037285	-0.0518404394388199	-0.251442313194275
-7.90311622619629	-6.68323993682861	-11.2616891860962	-0.101860284805298	-0.0516826063394547	-0.251755505800247
-7.89656686782837	-6.67809057235718	-11.2614803314209	-0.102085821330547	-0.0514062382280827	-0.251980900764465
-7.89377403259277	-6.67433643341064	-11.2650203704834	-0.102414540946484	-0.0511897914111614	-0.252247154712677
-7.88339900970459	-6.66590070724487	-11.2709989547729	-0.102638363838196	-0.0510418340563774	-0.252521246671677
-7.8782377243042	-6.66257190704346	-11.2727918624878	-0.102811858057976	-0.0508537776768208	-0.252799391746521
-7.87316513061523	-6.65795993804932	-11.2686910629272	-0.1031828597188	-0.0506657920777798	-0.253101706504822
-7.87060832977295	-6.65408086776733	-11.2780637741089	-0.103398278355598	-0.0503720715641975	-0.253347039222717
-7.860915184021	-6.64426469802856	-11.2760820388794	-0.103547349572182	-0.0502826422452927	-0.25368520617485
-7.85597229003906	-6.64077377319336	-11.2818641662598	-0.103765308856964	-0.0500932112336159	-0.253933042287827
-7.84902477264404	-6.6337571144104	-11.2746047973633	-0.104102469980717	-0.0499109514057636	-0.254197776317596
-7.84325456619263	-6.62908744812012	-11.2870054244995	-0.104347437620163	-0.0497474409639835	-0.254423648118973
-7.8301215171814	-6.62300872802734	-11.2884836196899	-0.104619242250919	-0.0495992377400398	-0.254727125167847
-7.8302583694458	-6.61798667907715	-11.2913446426392	-0.104673601686954	-0.0494541823863983	-0.254950851202011
-7.82105207443237	-6.61254358291626	-11.2945747375488	-0.104991771280766	-0.0493803061544895	-0.25518923997879
-7.81624460220337	-6.607581615448	-11.3010158538818	-0.105136811733246	-0.0492377877235413	-0.255374908447266
-7.80928134918213	-6.60115051269531	-11.3019485473633	-0.105424769222736	-0.0491281859576702	-0.255652815103531
-7.80450677871704	-6.59752035140991	-11.3068113327026	-0.105530798435211	-0.0489941388368607	-0.255765348672867
-7.8026762008667	-6.58906984329224	-11.310676574707	-0.10574010014534	-0.0489581227302551	-0.255958259105682
-7.80440950393677	-6.58589220046997	-11.313307762146	-0.105876043438911	-0.0488525740802288	-0.25609090924263
-7.79817485809326	-6.58124446868896	-11.3126058578491	-0.106075257062912	-0.048700824379921	-0.256238281726837
-7.79278898239136	-6.57794284820557	-11.3192472457886	-0.10615236312151	-0.0486478731036186	-0.256370425224304
-7.78974485397339	-6.57658100128174	-11.3200759887695	-0.106397710740566	-0.0485631227493286	-0.256477177143097
-7.79496097564697	-6.57333469390869	-11.3221616744995	-0.106418937444687	-0.0484777614474297	-0.256643652915955
-7.78972005844116	-6.57265663146973	-11.3247528076172	-0.106619767844677	-0.0484413243830204	-0.256737321615219
-7.7895393371582	-6.5752649307251	-11.3325004577637	-0.106669276952744	-0.0483125597238541	-0.25686177611351
-7.79374551773071	-6.57513856887817	-11.3328676223755	-0.106743052601814	-0.0483272783458233	-0.256906688213348
-7.78896999359131	-6.57414388656616	-11.3402328491211	-0.106810115277767	-0.0483342111110687	-0.256956458091736
-7.79413080215454	-6.57786703109741	-11.3499431610107	-0.106819197535515	-0.0482854582369328	-0.256974309682846
-7.79298210144043	-6.57630634307861	-11.3571434020996	-0.106820546090603	-0.0483085215091705	-0.257049441337585
-7.79787874221802	-6.58271837234497	-11.3597097396851	-0.106807455420494	-0.0482823699712753	-0.257016330957413
-7.79635095596313	-6.58355569839478	-11.3628883361816	-0.106858350336552	-0.0482950210571289	-0.257021397352219
-7.80142688751221	-6.58741426467896	-11.3721590042114	-0.106828242540359	-0.0482593327760696	-0.257001012563705
-7.80311489105225	-6.59168672561646	-11.3745269775391	-0.10683786123991	-0.048279657959938	-0.256924837827683
-7.81041622161865	-6.59313869476318	-11.3807945251465	-0.106845453381538	-0.048252958804369	-0.256915003061295
-7.8141131401062	-6.59936428070068	-11.3846340179443	-0.106843389570713	-0.048295509070158	-0.256855338811874
-7.8141303062439	-6.60342788696289	-11.3916473388672	-0.106795504689217	-0.048260010778904	-0.256847143173218
-7.82159042358398	-6.60665416717529	-11.386815071106	-0.106793314218521	-0.0482831038534641	-0.256699055433273
-7.82303142547607	-6.60986948013306	-11.3949337005615	-0.106815449893475	-0.0482828430831432	-0.256594926118851
-7.83053398132324	-6.61438989639282	-11.3980522155762	-0.106790810823441	-0.0481990016996861	-0.256496042013168
-7.83286762237549	-6.61528205871582	-11.3992071151733	-0.106658764183521	-0.0482698045670986	-0.256329238414764
-7.83830165863037	-6.62460327148438	-11.40123462677	-0.106706075370312	-0.0482242107391357	-0.256129384040833
-7.84469842910767	-6.62687730789185	-11.3979501724243	-0.10659858584404	-0.0481942892074585	-0.255931943655014
-7.84425973892212	-6.63116312026978	-11.3967323303223	-0.106623493134975	-0.048232764005661	-0.255710244178772
-7.85026741027832	-6.63118505477905	-11.394250869751	-0.106510177254677	-0.0481168515980244	-0.255443572998047
-7.84856081008911	-6.63710641860962	-11.4014806747437	-0.106540270149708	-0.0482251383364201	-0.255135267972946
-7.85117244720459	-6.64062166213989	-11.4047250747681	-0.106435239315033	-0.0480968132615089	-0.254846811294556
-7.85243463516235	-6.64446210861206	-11.4042320251465	-0.106489963829517	-0.0481356643140316	-0.254553943872452
-7.85451698303223	-6.64922618865967	-11.402081489563	-0.106376186013222	-0.048060704022646	-0.254226684570313
-7.85391092300415	-6.65445041656494	-11.4033489227295	-0.106292925775051	-0.0480538979172707	-0.253882259130478
-7.85448169708252	-6.65417003631592	-11.4068193435669	-0.106205880641937	-0.0481038950383663	-0.253513902425766
-7.85719680786133	-6.66168928146362	-11.4083671569824	-0.106204621493816	-0.0480016395449638	-0.253192812204361
-7.85063171386719	-6.66222381591797	-11.4093227386475	-0.10613752156496	-0.0480502210557461	-0.252812683582306
-7.85411930084229	-6.66806030273438	-11.4094219207764	-0.106037236750126	-0.048037301748991	-0.252434015274048
-7.84955787658691	-6.67029285430908	-11.4124794006348	-0.106094993650913	-0.0479485504329205	-0.252005040645599
-7.85119676589966	-6.67178535461426	-11.4106779098511	-0.105962432920933	-0.0479089245200157	-0.251546174287796
-7.84569978713989	-6.67575263977051	-11.4093055725098	-0.105919882655144	-0.0478804409503937	-0.251103848218918
-7.84625625610352	-6.67947435379028	-11.4102802276611	-0.105831049382687	-0.047801561653614	-0.250696629285812
-7.84256362915039	-6.68511772155762	-11.4085912704468	-0.105845861136913	-0.0477440655231476	-0.250259727239609
-7.83981800079346	-6.68641996383667	-11.4074087142944	-0.10567481815815	-0.0477404110133648	-0.249870479106903
-7.83374214172363	-6.6873254776001	-11.4093446731567	-0.105780646204948	-0.0476547852158546	-0.24939751625061
-7.82918643951416	-6.69470262527466	-11.4185152053833	-0.105576112866402	-0.0476266331970692	-0.24894917011261
-7.82718324661255	-6.69327974319458	-11.4099407196045	-0.105551794171333	-0.0475816205143929	-0.248543187975883
-7.82214021682739	-6.69931602478027	-11.413950920105	-0.105458483099937	-0.0476633310317993	-0.248110845685005
-7.81315517425537	-6.69934034347534	-11.4148254394531	-0.105441965162754	-0.0476139709353447	-0.247682139277458
-7.81191825866699	-6.70061206817627	-11.416145324707	-0.105352513492107	-0.0476049929857254	-0.247313112020493
-7.80346965789795	-6.70344161987305	-11.4129800796509	-0.105317376554012	-0.0476254969835281	-0.246927425265312
-7.80432510375977	-6.7041277885437	-11.4085063934326	-0.105208247900009	-0.0476519204676151	-0.246541500091553
-7.79517412185669	-6.70359134674072	-11.4131278991699	-0.105163559317589	-0.0477334782481194	-0.246151134371758
-7.79397487640381	-6.7046046257019	-11.4162616729736	-0.104950577020645	-0.0477308072149754	-0.24577622115612
-7.78595113754272	-6.70493841171265	-11.4086971282959	-0.1049440279603	-0.0478429012000561	-0.24543996155262
-7.78758716583252	-6.70519971847534	-11.4156503677368	-0.104799181222916	-0.0478227473795414	-0.245109215378761
-7.78508901596069	-6.70626544952393	-11.4102268218994	-0.104764342308044	-0.047880582511425	-0.244834408164024
-7.78053760528564	-6.70710706710815	-11.415150642395	-0.104597210884094	-0.0479782707989216	-0.244497939944267
-7.77929306030273	-6.70838975906372	-11.4071187973022	-0.104569382965565	-0.0479974634945393	-0.244218289852142
-7.77383232116699	-6.70844554901123	-11.4101009368896	-0.10447796434164	-0.0480778515338898	-0.243902504444122
-7.77213907241821	-6.7081446647644	-11.4076223373413	-0.104312904179096	-0.0482042357325554	-0.243649214506149
-7.76945447921753	-6.70878219604492	-11.4143371582031	-0.104210928082466	-0.0483888015151024	-0.243427112698555
-7.77073192596436	-6.7069787979126	-11.4105129241943	-0.104164555668831	-0.0485269911587238	-0.243214026093483
-7.7700662612915	-6.70735645294189	-11.4126310348511	-0.104161068797112	-0.0487028509378433	-0.242995738983154
-7.76939535140991	-6.70888805389404	-11.4101762771606	-0.103951282799244	-0.0489043556153774	-0.242926046252251
-7.7692928314209	-6.70635414123535	-11.4230365753174	-0.103858679533005	-0.0491187684237957	-0.242814570665359
-7.77278137207031	-6.70854187011719	-11.4188795089722	-0.103834144771099	-0.0492643155157566	-0.24277152121067
-7.77326345443726	-6.71046018600464	-11.4197978973389	-0.103741653263569	-0.0495264753699303	-0.24275204539299
-7.77856874465942	-6.70986270904541	-11.4189567565918	-0.103610038757324	-0.0497432574629784	-0.242863148450851
-7.78044080734253	-6.71295928955078	-11.4271049499512	-0.103493742644787	-0.0500004440546036	-0.242995381355286
-7.79012203216553	-6.71612071990967	-11.4321031570435	-0.103368103504181	-0.0502300038933754	-0.243088319897652
-7.79364347457886	-6.71517944335938	-11.4305477142334	-0.103195153176785	-0.0505718886852264	-0.243241041898727
-7.8024754524231	-6.7216796875	-11.4360618591309	-0.103092566132545	-0.0507333986461163	-0.243468180298805
-7.80686521530151	-6.72357511520386	-11.4385795593262	-0.102999418973923	-0.0510718934237957	-0.243732064962387
-7.81753826141357	-6.7251615524292	-11.4515657424927	-0.10283537954092	-0.0512995794415474	-0.244016125798225
-7.82475423812866	-6.72968816757202	-11.4502744674683	-0.102740250527859	-0.0517021268606186	-0.244370713829994
-7.83771705627441	-6.73268508911133	-11.4537143707275	-0.102473847568035	-0.0518893413245678	-0.244700625538826
-7.84756517410278	-6.73574590682983	-11.4616823196411	-0.102354511618614	-0.0522689744830132	-0.245098099112511
-7.85999393463135	-6.73982572555542	-11.4617471694946	-0.102132797241211	-0.0526557303965092	-0.245477050542831
-7.87257671356201	-6.74606895446777	-11.4682989120483	-0.102042853832245	-0.0529045313596725	-0.245882734656334
-7.88608598709106	-6.75231981277466	-11.4747037887573	-0.101838909089565	-0.0532323569059372	-0.246262788772583
-7.89988231658936	-6.75602531433105	-11.4807395935059	-0.10159058868885	-0.0536662861704826	-0.246781855821609
-7.91330194473267	-6.76334190368652	-11.488579750061	-0.101572647690773	-0.0540347024798393	-0.247246876358986
-7.93396902084351	-6.76661539077759	-11.500111579895	-0.101356916129589	-0.0543074272572994	-0.247829005122185
-7.94521999359131	-6.7725772857666	-11.5037565231323	-0.101211115717888	-0.054714310914278	-0.248395636677742
-7.96840524673462	-6.78294658660889	-11.5136232376099	-0.101014629006386	-0.0549971535801888	-0.248983785510063
-7.98268222808838	-6.79014110565186	-11.5113821029663	-0.100950643420219	-0.0554008893668652	-0.249570623040199
-8.00553607940674	-6.79562139511108	-11.5219621658325	-0.100712634623051	-0.05561788007617	-0.250123471021652
-8.02220726013184	-6.80325126647949	-11.5284900665283	-0.100637063384056	-0.0560950487852097	-0.250721335411072
-8.0421667098999	-6.81005525588989	-11.5350732803345	-0.100452408194542	-0.0564936511218548	-0.251325309276581
-8.05871868133545	-6.81759643554688	-11.5390501022339	-0.100279837846756	-0.0568169876933098	-0.251890271902084
-8.08028888702393	-6.82192420959473	-11.5511913299561	-0.100000828504562	-0.0572312958538532	-0.25240695476532
-8.09537506103516	-6.82998704910278	-11.5642528533936	-0.0998431965708733	-0.0576886385679245	-0.253033548593521
-8.11305713653564	-6.83678293228149	-11.5717182159424	-0.0996163561940193	-0.0581180863082409	-0.253598123788834
-8.12589836120605	-6.84126472473145	-11.583776473999	-0.0994674488902092	-0.0585892572999001	-0.25420668721199
-8.1419506072998	-6.85012197494507	-11.5964584350586	-0.0993593782186508	-0.0589951574802399	-0.254763662815094
-8.14942455291748	-6.85292720794678	-11.6103944778442	-0.0991488099098206	-0.0594811849296093	-0.255376577377319
-8.16421604156494	-6.85723543167114	-11.6379680633545	-0.0989008918404579	-0.0599021725356579	-0.256030559539795
-8.18031120300293	-6.86008787155151	-11.6470251083374	-0.0986201986670494	-0.0603805147111416	-0.256725877523422
-8.19419097900391	-6.8671236038208	-11.6600036621094	-0.098295122385025	-0.0608987249433994	-0.257304251194
-8.2132625579834	-6.87458181381226	-11.6747131347656	-0.097934253513813	-0.0613508969545364	-0.257946759462357
-8.23045063018799	-6.87915754318237	-11.6823854446411	-0.09746053814888	-0.0617731884121895	-0.258473962545395
-8.25162124633789	-6.88746881484985	-11.7028875350952	-0.0971144065260887	-0.062259491533041	-0.258998513221741
-8.26623821258545	-6.89680767059326	-11.7189846038818	-0.0966861173510551	-0.0626391246914864	-0.259494483470917
-8.2823657989502	-6.90799713134766	-11.7277765274048	-0.0964081212878227	-0.062922477722168	-0.259955078363419
-8.29642391204834	-6.92262363433838	-11.7474212646484	-0.0961154848337173	-0.0632537752389908	-0.260376900434494
-8.30863761901855	-6.92295169830322	-11.7605752944946	-0.0956955254077911	-0.0637400522828102	-0.260752528905869
-8.32694721221924	-6.93120288848877	-11.7715826034546	-0.0952860414981842	-0.0641711950302124	-0.2611443400383
-8.34563732147217	-6.93783473968506	-11.78835105896	-0.094754196703434	-0.0645646452903748	-0.26142743229866
-8.36292743682861	-6.94688081741333	-11.802996635437	-0.0943773463368416	-0.0648263767361641	-0.261697590351105
-8.37443923950195	-6.95211458206177	-11.8008546829224	-0.0940261259675026	-0.0651305466890335	-0.262122929096222
-8.38731956481934	-6.96178960800171	-11.8120641708374	-0.0937546640634537	-0.0652793198823929	-0.262602001428604
-8.40242862701416	-6.96917295455933	-11.8321695327759	-0.093428373336792	-0.0656445175409317	-0.263102024793625
-8.41732788085938	-6.9717869758606	-11.838885307312	-0.0930829271674156	-0.0659489631652832	-0.263601422309875
-8.43493366241455	-6.98182058334351	-11.8462724685669	-0.0927185639739037	-0.0662610828876495	-0.264073014259338
-8.45463848114014	-6.98995876312256	-11.8499135971069	-0.0923581346869469	-0.0665092617273331	-0.264465540647507
-8.46922016143799	-7.00052928924561	-11.8592891693115	-0.0920954793691635	-0.0667791217565537	-0.264867186546326
-8.48421573638916	-7.00690460205078	-11.8633317947388	-0.0918725878000259	-0.06683000177145	-0.265285402536392
-8.4944486618042	-7.01785755157471	-11.8678388595581	-0.0917608886957169	-0.0669983327388763	-0.265632539987564
-8.50654411315918	-7.01939392089844	-11.8759870529175	-0.091580718755722	-0.0672839283943176	-0.265979200601578
-8.51930904388428	-7.01861524581909	-11.8764944076538	-0.0912621319293976	-0.0675838440656662	-0.266251057386398
-8.53254127502441	-7.02444410324097	-11.8718709945679	-0.0910869538784027	-0.0676864683628082	-0.266410440206528
-8.54162120819092	-7.02728080749512	-11.8770885467529	-0.0909189656376839	-0.0676665380597115	-0.266503870487213
-8.5398063659668	-7.02954530715942	-11.8741035461426	-0.0909756496548653	-0.0677629262208939	-0.266720026731491
-8.54465579986572	-7.02929496765137	-11.8783502578735	-0.090846411883831	-0.0679085627198219	-0.266805619001389
-8.55432033538818	-7.0259222984314	-11.8769426345825	-0.090725913643837	-0.0679542943835258	-0.266847163438797
-8.56069564819336	-7.02801132202148	-11.8644332885742	-0.0905735492706299	-0.067956954240799	-0.266933113336563
-8.56284713745117	-7.03330516815186	-11.861795425415	-0.0905997678637505	-0.0678465366363525	-0.267008423805237
-8.56167888641357	-7.03479194641113	-11.8640594482422	-0.0906981006264687	-0.0678345561027527	-0.267185658216476
-8.56315135955811	-7.02908945083618	-11.8594350814819	-0.0907063633203506	-0.0679345726966858	-0.267348945140839
-8.56205558776855	-7.0247049331665	-11.8499031066895	-0.0906461253762245	-0.0679522380232811	-0.267308294773102
-8.56537532806396	-7.02139329910278	-11.8515901565552	-0.0905668288469315	-0.0677287876605988	-0.267256677150726
-8.56083488464355	-7.01937675476074	-11.842116355896	-0.0907330513000488	-0.0675855427980423	-0.267265558242798
-8.54780006408691	-7.01686811447144	-11.8342504501343	-0.0908385813236237	-0.0675087496638298	-0.267209261655808
-8.54036998748779	-7.01120710372925	-11.8316783905029	-0.0910249501466751	-0.0674412474036217	-0.267181724309921
-8.53337955474854	-7.00410842895508	-11.8246011734009	-0.0910487696528435	-0.0672910958528519	-0.267199605703354
-8.52678775787354	-7.00003147125244	-11.8158016204834	-0.0910959094762802	-0.0671699419617653	-0.266927689313889
-8.52024936676025	-6.99461269378662	-11.815878868103	-0.0912622660398483	-0.0669623389840126	-0.266813963651657
-8.50675868988037	-6.99016904830933	-11.8005714416504	-0.091485969722271	-0.0667831152677536	-0.266688644886017
-8.49485969543457	-6.9841103553772	-11.8004541397095	-0.0916664078831673	-0.0665616318583488	-0.266534417867661
-8.4807710647583	-6.96857881546021	-11.796199798584	-0.0918314382433891	-0.0665940046310425	-0.266459852457047
-8.46718215942383	-6.95373249053955	-11.7941951751709	-0.0918934047222137	-0.0664971172809601	-0.266264081001282
-8.45603466033936	-6.94574213027954	-11.7813234329224	-0.092055656015873	-0.0663393139839172	-0.265965074300766
-8.44402694702148	-6.93437814712524	-11.7777729034424	-0.0922868847846985	-0.0660361871123314	-0.265774011611938
-8.42268466949463	-6.92102670669556	-11.7761268615723	-0.0926361605525017	-0.0658664405345917	-0.265667378902435
-8.40409660339355	-6.91235542297363	-11.7701721191406	-0.092896431684494	-0.0657690316438675	-0.265561074018478
-8.39267635345459	-6.89727783203125	-11.7686138153076	-0.0929747745394707	-0.065663568675518	-0.265414774417877
-8.3771858215332	-6.88413858413696	-11.7515859603882	-0.0930843129754066	-0.065507598221302	-0.265226930379868
-8.36878108978271	-6.87701892852783	-11.7413787841797	-0.0932605043053627	-0.0652890354394913	-0.265065908432007
-8.35272789001465	-6.86879968643188	-11.7426729202271	-0.0935924798250198	-0.0650569126009941	-0.264872401952744
-8.33541393280029	-6.8608570098877	-11.7297353744507	-0.093890517950058	-0.0648273378610611	-0.264726161956787
-8.32021236419678	-6.84908390045166	-11.7223348617554	-0.0940923616290092	-0.0647621899843216	-0.264611333608627
-8.30991077423096	-6.83518838882446	-11.7159385681152	-0.0942801758646965	-0.0646824315190315	-0.264459222555161
-8.29592990875244	-6.82003116607666	-11.7132568359375	-0.0943921655416489	-0.0646229088306427	-0.264257520437241
-8.29019832611084	-6.80961751937866	-11.711386680603	-0.0944815501570702	-0.064378947019577	-0.264017671346664
-8.28076934814453	-6.79901885986328	-11.6966361999512	-0.0947424471378326	-0.0641944780945778	-0.263810306787491
-8.2670841217041	-6.79766607284546	-11.6846542358398	-0.0950125157833099	-0.0639949142932892	-0.263511806726456
-8.25484848022461	-6.78373336791992	-11.6826200485229	-0.0951189696788788	-0.0638637766242027	-0.263356983661652
-8.24021244049072	-6.77850961685181	-11.6727294921875	-0.0954237878322601	-0.0636699050664902	-0.263148814439774
-8.22803401947021	-6.76859712600708	-11.6690139770508	-0.095609612762928	-0.0635760426521301	-0.262954145669937
-8.21983623504639	-6.76090526580811	-11.6589097976685	-0.0956233367323875	-0.0634119883179665	-0.262750238180161
-8.21488571166992	-6.75718975067139	-11.6516284942627	-0.095817543566227	-0.0633221641182899	-0.262442737817764
-8.2059211730957	-6.7484188079834	-11.6479654312134	-0.0956963822245598	-0.0632160827517509	-0.26213213801384
-8.20346260070801	-6.74205446243286	-11.6388864517212	-0.0958364233374596	-0.0630465522408485	-0.261891067028046
-8.19896793365479	-6.73928928375244	-11.6298551559448	-0.0958502516150475	-0.0629127323627472	-0.261624842882156
-8.19483280181885	-6.74126768112183	-11.617317199707	-0.0959931686520576	-0.0627622380852699	-0.261283040046692
-8.18756580352783	-6.73943328857422	-11.6184568405151	-0.0960410237312317	-0.0625220239162445	-0.260958850383759
-8.18412399291992	-6.74051666259766	-11.61097240448	-0.0961278825998306	-0.0622952021658421	-0.260691374540329
-8.17612838745117	-6.74241828918457	-11.603458404541	-0.0961678624153137	-0.0623139105737209	-0.260462492704391
-8.17301273345947	-6.73953628540039	-11.595386505127	-0.0962263196706772	-0.0621268562972546	-0.260160475969315
-8.16988086700439	-6.73671197891235	-11.5882930755615	-0.0961777567863464	-0.0620281361043453	-0.259870648384094
-8.17130756378174	-6.73709964752197	-11.580491065979	-0.0961322784423828	-0.0619771778583527	-0.259616672992706
-8.16947174072266	-6.73840856552124	-11.5789108276367	-0.0959844514727592	-0.0617516562342644	-0.259310513734818
-8.17077159881592	-6.74243211746216	-11.5719213485718	-0.0959859788417816	-0.0616445355117321	-0.258942127227783
-8.17329788208008	-6.74863386154175	-11.5688056945801	-0.095920704305172	-0.061407495290041	-0.258609652519226
-8.17223072052002	-6.75181674957275	-11.5597667694092	-0.0958283618092537	-0.061152745038271	-0.258233219385147
-8.17304611206055	-6.75694370269775	-11.5486135482788	-0.0958067178726196	-0.0609951950609684	-0.25795915722847
-8.17005062103271	-6.75859975814819	-11.542932510376	-0.0956945568323135	-0.0608048252761364	-0.257634222507477
-8.16608142852783	-6.76483678817749	-11.5422058105469	-0.0956953093409538	-0.060705553740263	-0.257285594940186
-8.16431617736816	-6.77358627319336	-11.5473299026489	-0.0954990386962891	-0.0604995489120483	-0.256934195756912
-8.15852546691895	-6.7743239402771	-11.5396795272827	-0.0954274460673332	-0.0604430101811886	-0.256539195775986
-8.16169261932373	-6.78216743469238	-11.5469646453857	-0.095284178853035	-0.060261532664299	-0.256109148263931
-8.1591157913208	-6.77994585037231	-11.5401916503906	-0.0951458141207695	-0.0602153092622757	-0.255678474903107
-8.1586446762085	-6.78817224502563	-11.5341730117798	-0.0949420183897018	-0.060146402567625	-0.255296677350998
-8.16390514373779	-6.78781366348267	-11.5342206954956	-0.0947224199771881	-0.0599040947854519	-0.254760086536407
-8.16120147705078	-6.79301309585571	-11.5316352844238	-0.0945271104574203	-0.059832539409399	-0.254324436187744
-8.16431140899658	-6.79709577560425	-11.5257272720337	-0.0943519100546837	-0.0595758147537708	-0.253886938095093
-8.16250991821289	-6.80277585983276	-11.5257883071899	-0.0942895859479904	-0.059538945555687	-0.253446459770203
-8.16220378875732	-6.80854606628418	-11.5278205871582	-0.0941893681883812	-0.0592918731272221	-0.253064692020416
-8.16029644012451	-6.81062841415405	-11.5188751220703	-0.0940835550427437	-0.059140644967556	-0.252542614936829
-8.15899848937988	-6.82102060317993	-11.5292348861694	-0.0939688757061958	-0.058957427740097	-0.252182573080063
-8.15280246734619	-6.82335901260376	-11.5182123184204	-0.0938205868005753	-0.058808971196413	-0.251637637615204
-8.14881801605225	-6.827064037323	-11.5227956771851	-0.0937643125653267	-0.058674331754446	-0.251186698675156
-8.14272499084473	-6.82702016830444	-11.5182037353516	-0.0936274304986	-0.0584930516779423	-0.250630676746368
-8.14211273193359	-6.82764148712158	-11.5168828964233	-0.0934489145874977	-0.0583767108619213	-0.250156164169312
-8.13611888885498	-6.83177328109741	-11.512303352356	-0.093331478536129	-0.0581532791256905	-0.249519571661949
-8.13054847717285	-6.8320779800415	-11.5066223144531	-0.0932359918951988	-0.0579805485904217	-0.248986825346947
-8.12702178955078	-6.83258247375488	-11.5027236938477	-0.0931558385491371	-0.0577474944293499	-0.248383685946465
-8.12033653259277	-6.83459281921387	-11.4989757537842	-0.0929999202489853	-0.0575667470693588	-0.247827962040901
-8.1115140914917	-6.83446788787842	-11.4945592880249	-0.0928703397512436	-0.0572922751307487	-0.247228637337685
-8.10738849639893	-6.83172702789307	-11.4930515289307	-0.0927632823586464	-0.0570605881512165	-0.246585041284561
-8.09903335571289	-6.83277559280396	-11.477409362793	-0.0926516428589821	-0.0568278841674328	-0.245933890342712
-8.08574104309082	-6.83342790603638	-11.476432800293	-0.0926619470119476	-0.0565353482961655	-0.24523763358593
-8.0773868560791	-6.83010768890381	-11.466796875	-0.0924754366278648	-0.0561166331171989	-0.244513586163521
-8.06427478790283	-6.83264827728271	-11.4608745574951	-0.0924800783395767	-0.0559191145002842	-0.243808969855309
-8.05440807342529	-6.8306736946106	-11.454252243042	-0.0924259573221207	-0.0555200800299644	-0.243018299341202
-8.04445266723633	-6.82798719406128	-11.4475517272949	-0.092365063726902	-0.0551839955151081	-0.24231068789959
-8.02766227722168	-6.82796621322632	-11.4358777999878	-0.0924066230654716	-0.0549227371811867	-0.241583555936813
-8.01643180847168	-6.82722043991089	-11.4276399612427	-0.092262364923954	-0.0545308440923691	-0.24080964922905
-8.00246620178223	-6.82693719863892	-11.4191455841064	-0.0922561958432198	-0.0541551299393177	-0.240070939064026
-7.99197626113892	-6.82885980606079	-11.4113283157349	-0.0922903716564178	-0.0538064353168011	-0.239281624555588
-7.97710084915161	-6.82196855545044	-11.4016160964966	-0.0921788737177849	-0.0534164607524872	-0.238591641187668
-7.96551990509033	-6.82010412216187	-11.3957843780518	-0.0921163558959961	-0.0531696379184723	-0.237874954938889
-7.95039987564087	-6.82118558883667	-11.387674331665	-0.0921764373779297	-0.0527661852538586	-0.237156972289085
-7.94157457351685	-6.819251537323	-11.3815221786499	-0.0921190232038498	-0.0524019487202168	-0.236405983567238
-7.92470121383667	-6.81493234634399	-11.3660068511963	-0.0920250192284584	-0.0520911440253258	-0.235709890723228
-7.91327333450317	-6.81536865234375	-11.3569221496582	-0.0920437201857567	-0.0516967475414276	-0.235068738460541
-7.90287828445435	-6.811439037323	-11.346549987793	-0.0920619145035744	-0.0513369627296925	-0.234369874000549
-7.88617515563965	-6.81022548675537	-11.3446350097656	-0.092054694890976	-0.0510456822812557	-0.233702853322029
-7.87720108032227	-6.81022548675537	-11.3351821899414	-0.0920328497886658	-0.0507396757602692	-0.233089983463287
-7.86420202255249	-6.80766487121582	-11.3212633132935	-0.0920960903167725	-0.0504856668412685	-0.232469201087952
-7.85086393356323	-6.80418682098389	-11.3206520080566	-0.0920636281371117	-0.0500923506915569	-0.231820061802864
-7.84030389785767	-6.80135917663574	-11.3063936233521	-0.0920639708638191	-0.0498025976121426	-0.231255054473877
-7.82853937149048	-6.80130195617676	-11.2954378128052	-0.0920671448111534	-0.0495255216956139	-0.230620160698891
-7.82322216033936	-6.79930400848389	-11.2858257293701	-0.0920916646718979	-0.0491657517850399	-0.23010228574276
-7.80787420272827	-6.79903173446655	-11.2735614776611	-0.0920716300606728	-0.0488835982978344	-0.229560986161232
-7.80416297912598	-6.80066585540771	-11.2629861831665	-0.0921148285269737	-0.048569954931736	-0.229032456874847
-7.79038858413696	-6.79739236831665	-11.251317024231	-0.0922269821166992	-0.0483224205672741	-0.228513568639755
-7.78668308258057	-6.80057096481323	-11.2382125854492	-0.0922803953289986	-0.0478535071015358	-0.228067860007286
-7.77297401428223	-6.8004412651062	-11.2207880020142	-0.0923309549689293	-0.0475663729012012	-0.227574408054352
-7.76832914352417	-6.80214595794678	-11.2114124298096	-0.092528223991394	-0.047181598842144	-0.227087020874023
-7.75859498977661	-6.80214595794678	-11.1982669830322	-0.0925515741109848	-0.0467460453510284	-0.226641580462456
-7.75450801849365	-6.80489110946655	-11.1780691146851	-0.0927210301160812	-0.0464074201881886	-0.226219609379768
-7.74837446212769	-6.8023738861084	-11.1710891723633	-0.092801034450531	-0.0460988394916058	-0.225768446922302
-7.743736743927	-6.80336952209473	-11.1567087173462	-0.0927871763706207	-0.0458085015416145	-0.225386574864388
-7.73812818527222	-6.79974126815796	-11.1350269317627	-0.0929653123021126	-0.0455279015004635	-0.225036919116974
-7.73180341720581	-6.79189825057983	-11.1264200210571	-0.0930049642920494	-0.0452337972819805	-0.224716499447823
-7.72742795944214	-6.79344177246094	-11.1142654418945	-0.0931442230939865	-0.0449844337999821	-0.224514007568359
-7.7195987701416	-6.79004573822021	-11.0986957550049	-0.093458965420723	-0.044805821031332	-0.224317893385887
-7.71893930435181	-6.78533267974854	-11.0932388305664	-0.0934989079833031	-0.0444231890141964	-0.224070802330971
-7.70718479156494	-6.78720617294312	-11.0877513885498	-0.0938012301921844	-0.044292364269495	-0.223912566900253
-7.70421648025513	-6.78686666488647	-11.0744552612305	-0.0940803214907646	-0.0439084358513355	-0.22375625371933
-7.69819641113281	-6.78433752059937	-11.0660104751587	-0.0941775143146515	-0.0436625480651855	-0.223676800727844
-7.69282102584839	-6.78555297851563	-11.0581665039063	-0.0944982692599297	-0.0435237921774387	-0.223590046167374
-7.68905925750732	-6.77975034713745	-11.0519695281982	-0.0946601256728172	-0.0432144924998283	-0.223629280924797
-7.68265819549561	-6.78096675872803	-11.0455799102783	-0.0947833880782127	-0.0430396869778633	-0.223538100719452
-7.68147850036621	-6.7754282951355	-11.0409965515137	-0.0949929058551788	-0.042873777449131	-0.223543673753738
-7.68003368377686	-6.76752901077271	-11.0341320037842	-0.0951596274971962	-0.042654737830162	-0.223547801375389
-7.6770396232605	-6.76443099975586	-11.0303249359131	-0.0952544286847115	-0.0426176190376282	-0.223576605319977
-7.67559814453125	-6.75809192657471	-11.0234279632568	-0.0954133197665215	-0.0425184965133667	-0.223555102944374
-7.66818952560425	-6.74802827835083	-11.0206537246704	-0.0954762175679207	-0.0424728579819202	-0.223728060722351
-7.66306209564209	-6.745530128479	-11.0206909179688	-0.0956398025155067	-0.0423891954123974	-0.223790064454079
-7.65615653991699	-6.73966789245605	-11.0210523605347	-0.0958960726857185	-0.0423213876783848	-0.22393487393856
-7.6538405418396	-6.73223209381104	-11.0106115341187	-0.0960325375199318	-0.0422209575772285	-0.224117636680603
-7.65084743499756	-6.73132991790771	-11.0129299163818	-0.0962139293551445	-0.0421605482697487	-0.224348127841949
-7.64491939544678	-6.72896337509155	-11.0094842910767	-0.0965077131986618	-0.0419885441660881	-0.224457889795303
-7.63837432861328	-6.72781991958618	-11.0043821334839	-0.0966506078839302	-0.041836641728878	-0.22468589246273
-7.6424298286438	-6.72821617126465	-10.9958257675171	-0.0968432873487473	-0.0416071154177189	-0.224902465939522
-7.63963890075684	-6.72371101379395	-10.9909563064575	-0.0969346240162849	-0.0415454916656017	-0.225091993808746
-7.63690567016602	-6.72194004058838	-10.9944486618042	-0.097045049071312	-0.0413850992918015	-0.22536201775074
-7.64189100265503	-6.71931076049805	-10.990535736084	-0.0971336886286736	-0.0413611046969891	-0.225565239787102
-7.63844728469849	-6.71322298049927	-10.98854637146	-0.0972411036491394	-0.0413417667150497	-0.225808963179588
-7.64035415649414	-6.70906162261963	-10.9895820617676	-0.0972531214356422	-0.0413194112479687	-0.226097136735916
-7.64053440093994	-6.70564603805542	-10.9907217025757	-0.097380094230175	-0.0412481278181076	-0.226374462246895
-7.63772392272949	-6.69870662689209	-10.9880876541138	-0.097416564822197	-0.0411907359957695	-0.226738080382347
-7.63635444641113	-6.6959490776062	-10.9880542755127	-0.097462110221386	-0.0411830320954323	-0.227031111717224
-7.63599109649658	-6.69585514068604	-10.9937086105347	-0.0976961925625801	-0.0411716252565384	-0.227431789040565
-7.63199710845947	-6.69401550292969	-10.9921903610229	-0.0978251621127129	-0.041092686355114	-0.227786809206009
-7.63560581207275	-6.69314050674438	-10.9961595535278	-0.0979746580123901	-0.0409843772649765	-0.228198111057281
-7.6320161819458	-6.68969869613647	-10.9980497360229	-0.0981457829475403	-0.0409867763519287	-0.228539258241653
-7.63563632965088	-6.69141674041748	-10.9898138046265	-0.0981872826814651	-0.0408915467560291	-0.228902369737625
-7.64129161834717	-6.6905345916748	-10.9893293380737	-0.0982503741979599	-0.0407947115600109	-0.229306519031525
-7.64539432525635	-6.68842792510986	-10.9864950180054	-0.0983681753277779	-0.0407435931265354	-0.229709148406982
-7.64902400970459	-6.68727493286133	-10.9854774475098	-0.0983662903308868	-0.0407071672379971	-0.230119958519936
-7.66166162490845	-6.6876802444458	-10.9839992523193	-0.0985002964735031	-0.0406352169811726	-0.230553224682808
-7.66328287124634	-6.68433570861816	-10.9781560897827	-0.0985388234257698	-0.0406951606273651	-0.231001526117325
-7.67221117019653	-6.68674898147583	-10.9779300689697	-0.0985973328351974	-0.0406565479934216	-0.231511250138283
-7.68186521530151	-6.68873357772827	-10.980149269104	-0.0987106263637543	-0.0406164266169071	-0.231962844729424
-7.68291616439819	-6.68468856811523	-10.9777603149414	-0.0987865403294563	-0.0405454039573669	-0.232464417815208
-7.69104242324829	-6.68541955947876	-10.9833307266235	-0.0988419353961945	-0.0405211709439754	-0.232953026890755
-7.69730043411255	-6.68360042572021	-10.9769287109375	-0.0990706533193588	-0.0405375398695469	-0.233505249023438
-7.69857501983643	-6.68452310562134	-10.9720964431763	-0.0991705060005188	-0.0404879152774811	-0.234020218253136
-7.70993137359619	-6.6854190826416	-10.9733028411865	-0.0992719233036041	-0.0403730943799019	-0.234524056315422
-7.70678329467773	-6.68187761306763	-10.9665307998657	-0.0994889140129089	-0.0403863377869129	-0.234986066818237
-7.71517753601074	-6.68335151672363	-10.9722337722778	-0.0995580106973648	-0.0402571782469749	-0.235449016094208
-7.71738195419312	-6.68544483184814	-10.9671926498413	-0.0997482240200043	-0.040261123329401	-0.235877722501755
-7.72255611419678	-6.6804370880127	-10.9684915542603	-0.0998808667063713	-0.0401481799781322	-0.236325562000275
-7.72600698471069	-6.67946147918701	-10.9698266983032	-0.0999202877283096	-0.0400582924485207	-0.236772000789642
-7.72758960723877	-6.6771354675293	-10.9620990753174	-0.100135505199432	-0.0400791987776756	-0.237222492694855
-7.73068237304688	-6.67488765716553	-10.962963104248	-0.1001857817173	-0.0400283485651016	-0.237614437937737
-7.73578977584839	-6.67753505706787	-10.9660110473633	-0.100292682647705	-0.0399264991283417	-0.238009050488472
-7.73597574234009	-6.67112112045288	-10.9611530303955	-0.100360549986362	-0.0399379804730415	-0.238356903195381
-7.73629951477051	-6.66988849639893	-10.9667835235596	-0.100454106926918	-0.0399409271776676	-0.238802835345268
-7.73943853378296	-6.66319561004639	-10.9719610214233	-0.100424773991108	-0.0398620963096619	-0.239109382033348
-7.73991632461548	-6.66422510147095	-10.9658918380737	-0.100517831742764	-0.0398946292698383	-0.239466771483421
-7.74530982971191	-6.66130256652832	-10.9683198928833	-0.10062425583601	-0.0398002155125141	-0.239802956581116
-7.7470006942749	-6.65762138366699	-10.9666604995728	-0.100605867803097	-0.039779182523489	-0.240142464637756
-7.7493634223938	-6.65625095367432	-10.9647483825684	-0.100550331175327	-0.0398211516439915	-0.240458160638809
-7.74976396560669	-6.65723705291748	-10.960693359375	-0.100771524012089	-0.039805319160223	-0.240808129310608
-7.75307893753052	-6.65068960189819	-10.9699668884277	-0.100699901580811	-0.039754219353199	-0.241111427545547
-7.75103092193604	-6.65038919448853	-10.9583044052124	-0.100781567394733	-0.0396406054496765	-0.241410940885544
-7.75474977493286	-6.6454701423645	-10.9604549407959	-0.100810348987579	-0.0396169871091843	-0.241755962371826
-7.75728750228882	-6.6454873085022	-10.9583892822266	-0.100839130580425	-0.0395561829209328	-0.242042392492294
-7.75744104385376	-6.64224672317505	-10.9628257751465	-0.10089972615242	-0.0395287908613682	-0.242340788245201
-7.76168012619019	-6.64233255386353	-10.9571132659912	-0.100915543735027	-0.0395178124308586	-0.242622792720795
-7.7630295753479	-6.64300537109375	-10.9616413116455	-0.101045601069927	-0.0395205356180668	-0.24293440580368
-7.76619148254395	-6.63790798187256	-10.9636678695679	-0.101034007966518	-0.0393895283341408	-0.243160665035248
-7.76532077789307	-6.64166736602783	-10.9668064117432	-0.101153783500195	-0.0394198782742023	-0.243395522236824
-7.76806735992432	-6.63786697387695	-10.9698762893677	-0.101235017180443	-0.0393141098320484	-0.243673279881477
-7.76835680007935	-6.63720750808716	-10.970986366272	-0.101241901516914	-0.0392965041100979	-0.2438775151968
-7.77036190032959	-6.63377666473389	-10.9685544967651	-0.101263545453548	-0.039318360388279	-0.244141757488251
-7.77541542053223	-6.63666582107544	-10.9742708206177	-0.101220078766346	-0.0393337234854698	-0.244328960776329
-7.77381134033203	-6.63189840316772	-10.9692649841309	-0.101269520819187	-0.0393382832407951	-0.244550749659538
-7.77909326553345	-6.63325977325439	-10.976921081543	-0.101238876581192	-0.0393570326268673	-0.2447379976511
-7.77859020233154	-6.63106060028076	-10.976095199585	-0.101304560899734	-0.0393736362457275	-0.244938179850578
-7.78322505950928	-6.63253688812256	-10.9769382476807	-0.101167418062687	-0.0394521169364452	-0.24506688117981
-7.78035974502563	-6.63203430175781	-10.9819536209106	-0.101376965641975	-0.0395161285996437	-0.245236456394196
-7.78485345840454	-6.62977695465088	-10.9847869873047	-0.101244546473026	-0.0395116060972214	-0.245376273989677
-7.78495454788208	-6.63113832473755	-10.993989944458	-0.101294346153736	-0.0397007688879967	-0.245577171444893
-7.79092884063721	-6.63161182403564	-10.992166519165	-0.101227924227715	-0.0396911278367043	-0.245686292648315
-7.79266738891602	-6.63319635391235	-10.9948835372925	-0.101256981492043	-0.0398449189960957	-0.245845228433609
-7.79483604431152	-6.63269376754761	-11.0070238113403	-0.10126306861639	-0.0398534201085567	-0.245991334319115
-7.80011415481567	-6.63701105117798	-11.0036449432373	-0.101247482001781	-0.0399862453341484	-0.246116548776627
-7.80334711074829	-6.63765239715576	-11.0049123764038	-0.101173609495163	-0.0400642529129982	-0.246256738901138
-7.81014633178711	-6.64522075653076	-11.0074415206909	-0.101266518235207	-0.0401040054857731	-0.246295109391212
-7.8127384185791	-6.64474821090698	-11.0156650543213	-0.101122684776783	-0.0401960946619511	-0.246449440717697
-7.821213722229	-6.65061187744141	-11.0173368453979	-0.101076699793339	-0.0403837040066719	-0.24653472006321
-7.82391738891602	-6.65445375442505	-11.0221900939941	-0.101074606180191	-0.0404504612088203	-0.246553897857666
-7.83493566513062	-6.6574273109436	-11.0253896713257	-0.101021818816662	-0.040521152317524	-0.246663391590118
-7.83646297454834	-6.66292142868042	-11.0326137542725	-0.101074740290642	-0.0406654216349125	-0.246733024716377
-7.84302186965942	-6.66689920425415	-11.0364589691162	-0.100964352488518	-0.0408087968826294	-0.246759638190269
-7.84977054595947	-6.67216730117798	-11.0438890457153	-0.100988872349262	-0.0410146750509739	-0.246848315000534
-7.85477256774902	-6.67687511444092	-11.0517549514771	-0.100928835570812	-0.0411567166447639	-0.24686798453331
-7.85971021652222	-6.68107795715332	-11.0552034378052	-0.100854061543941	-0.0413212142884731	-0.246926948428154
-7.86592769622803	-6.68752193450928	-11.0609016418457	-0.100759774446487	-0.0415128171443939	-0.246930494904518
-7.87220191955566	-6.69249629974365	-11.0660429000854	-0.10079101473093	-0.0417487025260925	-0.24689108133316
-7.88041639328003	-6.69698286056519	-11.0738039016724	-0.100682929158211	-0.0419150143861771	-0.246993392705917
-7.88158941268921	-6.69874954223633	-11.0808277130127	-0.100643917918205	-0.0421640202403069	-0.246940448880196
-7.89090919494629	-6.70498418807983	-11.0912437438965	-0.100520052015781	-0.0423092916607857	-0.246970772743225
-7.89434099197388	-6.71215105056763	-11.0921897888184	-0.100591972470284	-0.0426369197666645	-0.24701215326786
-7.90549755096436	-6.71461582183838	-11.0947685241699	-0.100513495504856	-0.0427478663623333	-0.246938094496727
-7.90780067443848	-6.71758890151978	-11.0986747741699	-0.100434817373753	-0.043060626834631	-0.246950879693031
-7.91486072540283	-6.72520351409912	-11.1111078262329	-0.100333973765373	-0.0432288870215416	-0.24688920378685
-7.92261743545532	-6.72736597061157	-11.1103830337524	-0.100275620818138	-0.043535303324461	-0.246855393052101
-7.92863845825195	-6.7279577255249	-11.1185026168823	-0.10019151866436	-0.0437823869287968	-0.246828258037567
-7.93464040756226	-6.73242139816284	-11.1173067092896	-0.100156635046005	-0.0439750589430332	-0.246803894639015
-7.94191455841064	-6.73616313934326	-11.1225118637085	-0.100113593041897	-0.0442069917917252	-0.246759831905365
-7.94874000549316	-6.73893404006958	-11.1230726242065	-0.0999737754464149	-0.044446986168623	-0.24667851626873
-7.95474576950073	-6.74635887145996	-11.1282405853271	-0.0999026075005531	-0.0446765683591366	-0.246622607111931
-7.96111488342285	-6.74921607971191	-11.1313438415527	-0.0999187007546425	-0.0448735915124416	-0.246460363268852
-7.97117471694946	-6.75086545944214	-11.1387891769409	-0.0998031869530678	-0.0449841693043709	-0.246464610099792
-7.97456455230713	-6.75789594650269	-11.1395454406738	-0.0998409390449524	-0.045158926397562	-0.246351316571236
-7.97755193710327	-6.76032876968384	-11.148796081543	-0.0998687222599983	-0.0453831776976585	-0.246275439858437
-7.98234844207764	-6.76462841033936	-11.1426553726196	-0.0998735427856445	-0.0455314442515373	-0.246250480413437
-7.98761081695557	-6.77101135253906	-11.1474351882935	-0.0999772325158119	-0.0456957034766674	-0.246162548661232
-7.99007511138916	-6.77164125442505	-11.1491250991821	-0.0999666601419449	-0.0457792654633522	-0.246162265539169
-7.99137210845947	-6.7771372795105	-11.1531448364258	-0.100122168660164	-0.0459900163114071	-0.246121913194656
-7.99399471282959	-6.77805852890015	-11.1606674194336	-0.0999873653054237	-0.0461219847202301	-0.246080249547958
-7.99445247650146	-6.78065395355225	-11.154182434082	-0.100246332585812	-0.046364638954401	-0.246040880680084
-7.99526929855347	-6.78242158889771	-11.1669359207153	-0.100248202681541	-0.0464631319046021	-0.245994761586189
-7.99513626098633	-6.78049230575562	-11.1592454910278	-0.100361220538616	-0.0467067994177341	-0.24601736664772
-7.99578523635864	-6.78691720962524	-11.1658706665039	-0.100418657064438	-0.0468607768416405	-0.245954483747482
-7.99906730651855	-6.78667306900024	-11.1683330535889	-0.100523822009563	-0.0470790229737759	-0.245944753289223
-8.00278186798096	-6.78635692596436	-11.1750936508179	-0.100557379424572	-0.0473671555519104	-0.245894730091095
-8.00496196746826	-6.78713655471802	-11.1765937805176	-0.100605390965939	-0.0475333705544472	-0.245939895510674
-8.00323390960693	-6.78912973403931	-11.1829652786255	-0.100609630346298	-0.0477884523570538	-0.246046975255013
-8.01023483276367	-6.78890895843506	-11.186695098877	-0.100685119628906	-0.0480852425098419	-0.246034175157547
-8.01341438293457	-6.79107141494751	-11.1926078796387	-0.100636392831802	-0.0483153574168682	-0.246140569448471
-8.01899719238281	-6.79248237609863	-11.1953163146973	-0.100764743983746	-0.0486065223813057	-0.246210142970085
-8.02700328826904	-6.79333305358887	-11.2048511505127	-0.100598692893982	-0.0489237010478973	-0.246246263384819
-8.03403472900391	-6.79348516464233	-11.2075719833374	-0.100530542433262	-0.0492366924881935	-0.246356457471848
-8.04121398925781	-6.79779767990112	-11.2130012512207	-0.100607320666313	-0.0494538210332394	-0.246411666274071
-8.0510139465332	-6.7986741065979	-11.2215299606323	-0.10052128136158	-0.0497053079307079	-0.246583372354507
-8.05868911743164	-6.8038125038147	-11.2249193191528	-0.100544229149818	-0.049993310123682	-0.246686562895775
-8.0660457611084	-6.80736541748047	-11.2300615310669	-0.100558586418629	-0.0502866543829441	-0.246790707111359
-8.07674598693848	-6.81700992584229	-11.2432479858398	-0.100571468472481	-0.0505602397024632	-0.246951147913933
-8.08914566040039	-6.82235813140869	-11.2542324066162	-0.100527487695217	-0.0507653020322323	-0.247162327170372
-8.09543514251709	-6.83222961425781	-11.2596740722656	-0.100586712360382	-0.0511104017496109	-0.247434228658676
-8.11041736602783	-6.84134960174561	-11.2707719802856	-0.100639015436172	-0.0512909181416035	-0.247715458273888
-8.1201639175415	-6.84552478790283	-11.2783889770508	-0.100567705929279	-0.051714051514864	-0.248044893145561
-8.13205718994141	-6.8522310256958	-11.2910537719727	-0.100509613752365	-0.0520828738808632	-0.248380959033966
-8.14830017089844	-6.85698843002319	-11.303503036499	-0.100450992584229	-0.052472148090601	-0.248732417821884
-8.16189765930176	-6.861168384552	-11.3240060806274	-0.100314304232597	-0.0528490468859673	-0.249105498194695
-8.17889881134033	-6.86566591262817	-11.3319263458252	-0.10016855597496	-0.0533142946660519	-0.249533414840698
-8.19586563110352	-6.87171602249146	-11.3429117202759	-0.100056357681751	-0.0536422692239285	-0.249910771846771
-8.2105073928833	-6.8769006729126	-11.3550987243652	-0.0998514220118523	-0.0540466643869877	-0.250281572341919
-8.22701644897461	-6.88820219039917	-11.3730440139771	-0.0998105257749558	-0.0544177889823914	-0.250689178705215
-8.2444372177124	-6.89472532272339	-11.3874483108521	-0.0996365919709206	-0.0547146014869213	-0.251037240028381
-8.25939178466797	-6.90215873718262	-11.3987283706665	-0.0996312946081162	-0.0550501830875874	-0.251548022031784
-8.27299213409424	-6.9142689704895	-11.4079217910767	-0.0995818227529526	-0.055325586348772	-0.251960098743439
-8.28342342376709	-6.92286825180054	-11.4211921691895	-0.0995942801237106	-0.0556610561907291	-0.252501964569092
-8.29790115356445	-6.92941379547119	-11.444055557251	-0.0994924381375313	-0.0559690929949284	-0.252956956624985
-8.31285953521729	-6.93599653244019	-11.4606285095215	-0.0993851721286774	-0.0562973953783512	-0.253513246774673
-8.32813549041748	-6.94599771499634	-11.4658946990967	-0.09930519759655	-0.0566312856972218	-0.253994077444077
-8.34812355041504	-6.95018577575684	-11.4811544418335	-0.099115215241909	-0.0569422878324986	-0.25449475646019
-8.36630821228027	-6.95619773864746	-11.4940128326416	-0.0989144444465637	-0.0572547800838947	-0.254955589771271
-8.38160991668701	-6.96360492706299	-11.5055255889893	-0.0988239943981171	-0.0574927181005478	-0.255440592765808
-8.39880657196045	-6.97361373901367	-11.5124435424805	-0.0987686291337013	-0.0576932840049267	-0.255932778120041
-8.41085147857666	-6.98154783248901	-11.5244407653809	-0.0986977592110634	-0.0579585544764996	-0.256443738937378
-8.42278003692627	-6.98999404907227	-11.5418386459351	-0.0986938253045082	-0.058146595954895	-0.256888657808304
-8.43509864807129	-6.9939980506897	-11.5529565811157	-0.0986384749412537	-0.0583079271018505	-0.257354557514191
-8.44407558441162	-6.99693202972412	-11.5630865097046	-0.0986635833978653	-0.0585984773933887	-0.257871150970459
-8.46203994750977	-6.99843168258667	-11.5690813064575	-0.0984870940446854	-0.0588757582008839	-0.258274555206299
-8.47296237945557	-7.0035343170166	-11.5767507553101	-0.0984164997935295	-0.0590850859880447	-0.258702248334885
-8.48947238922119	-7.00992727279663	-11.5880918502808	-0.0983022972941399	-0.0591266341507435	-0.259062260389328
-8.50184631347656	-7.01937198638916	-11.5946826934814	-0.0983354151248932	-0.0591512769460678	-0.259487926959991
-8.50724601745605	-7.02356004714966	-11.5950336456299	-0.0983244478702545	-0.0591953136026859	-0.259872794151306
-8.51650714874268	-7.03132486343384	-11.6102857589722	-0.0982851088047028	-0.0592612996697426	-0.26026651263237
-8.52045726776123	-7.0308837890625	-11.6202392578125	-0.0983109101653099	-0.0593169964849949	-0.26074406504631
-8.52705574035645	-7.0317268371582	-11.6254787445068	-0.0982823818922043	-0.0595074594020844	-0.261036574840546
-8.53677368164063	-7.03181648254395	-11.6275634765625	-0.0981388166546822	-0.0596621483564377	-0.261321783065796
-8.54706478118896	-7.03176403045654	-11.6305932998657	-0.0980134233832359	-0.0596380457282066	-0.261549264192581
-8.54781341552734	-7.03656339645386	-11.628529548645	-0.0982218608260155	-0.0595484487712383	-0.261841744184494
-8.54868602752686	-7.03743648529053	-11.6360187530518	-0.0983311533927917	-0.0595935061573982	-0.262103646993637
-8.55253982543945	-7.03040933609009	-11.6448001861572	-0.0983501449227333	-0.0596742071211338	-0.262397795915604
-8.55599880218506	-7.02186584472656	-11.6416940689087	-0.0982662886381149	-0.0597928464412689	-0.262664884328842
-8.55650043487549	-7.02087116241455	-11.6402568817139	-0.0983781814575195	-0.0596883483231068	-0.262796431779861
-8.55201721191406	-7.01518726348877	-11.6426935195923	-0.0984553471207619	-0.0595232211053371	-0.262980222702026
-8.54027938842773	-7.01294183731079	-11.6466064453125	-0.0987091287970543	-0.0595334954559803	-0.263212084770203
-8.53869533538818	-7.00510215759277	-11.652491569519	-0.0986858084797859	-0.0595581382513046	-0.263322472572327
-8.53492546081543	-6.99375581741333	-11.6486339569092	-0.098638616502285	-0.059557668864727	-0.263424754142761
-8.53220367431641	-6.99399948120117	-11.6450262069702	-0.0987861678004265	-0.0594479627907276	-0.26353845000267
-8.52092170715332	-6.99100255966187	-11.6533546447754	-0.0989593416452408	-0.0593564920127392	-0.263661861419678
-8.51115226745605	-6.98072528839111	-11.6566667556763	-0.099037304520607	-0.0593576431274414	-0.263886511325836
-8.50405406951904	-6.97010850906372	-11.6617088317871	-0.0990798473358154	-0.0594458617269993	-0.263941943645477
-8.50197315216064	-6.96060466766357	-11.6704063415527	-0.0990360975265503	-0.0593761391937733	-0.264047652482986
-8.49505043029785	-6.95384931564331	-11.6672668457031	-0.0991775915026665	-0.0592082403600216	-0.264053106307983
-8.47661304473877	-6.94702529907227	-11.6665048599243	-0.0993538573384285	-0.0591864362359047	-0.264123022556305
-8.46730136871338	-6.94016695022583	-11.6790256500244	-0.0995140746235847	-0.0591488070785999	-0.264299005270004
-8.45804977416992	-6.93140840530396	-11.6723537445068	-0.0995567589998245	-0.059160478413105	-0.264411449432373
-8.45555210113525	-6.91802310943604	-11.6658630371094	-0.0994862392544746	-0.0590269230306149	-0.264450073242188
-8.44920444488525	-6.91391515731812	-11.6694145202637	-0.099650152027607	-0.0590356402099133	-0.264536052942276
-8.44233322143555	-6.90991115570068	-11.6657943725586	-0.0997504815459251	-0.0587721951305866	-0.264695048332214
-8.43146514892578	-6.90556144714355	-11.6647090911865	-0.0999197363853455	-0.0586176924407482	-0.264809906482697
-8.42290496826172	-6.89795780181885	-11.6612482070923	-0.100035481154919	-0.0585454478859901	-0.264839142560959
-8.4153470993042	-6.88627052307129	-11.6700305938721	-0.0999944508075714	-0.0584752187132835	-0.264924168586731
-8.41276741027832	-6.88068103790283	-11.6579265594482	-0.0999691486358643	-0.0583492368459702	-0.264890730381012
-8.40591335296631	-6.87947797775269	-11.6498718261719	-0.100088782608509	-0.0581474229693413	-0.264798760414124
-8.39817905426025	-6.87494087219238	-11.6508703231812	-0.100165791809559	-0.0579505860805511	-0.26467365026474
-8.38288974761963	-6.87267160415649	-11.6528348922729	-0.100301899015903	-0.0577516965568066	-0.264625936746597
-8.3712272644043	-6.86990690231323	-11.6559457778931	-0.100395910441875	-0.0577355474233627	-0.26461723446846
-8.36777114868164	-6.86598682403564	-11.65709400177	-0.100452482700348	-0.0575893111526966	-0.26447594165802
-8.36418056488037	-6.85755777359009	-11.6587543487549	-0.100352600216866	-0.057585820555687	-0.264380276203156
-8.359055519104	-6.85256719589233	-11.6488952636719	-0.100345715880394	-0.0575330145657063	-0.264242500066757
-8.35661315917969	-6.85273838043213	-11.648473739624	-0.100448772311211	-0.0573947578668594	-0.264143109321594
-8.34910202026367	-6.8524956703186	-11.6520967483521	-0.100588612258434	-0.0571966357529163	-0.263999700546265
-8.33710479736328	-6.84707546234131	-11.6452617645264	-0.100842475891113	-0.0571451932191849	-0.263981729745865
-8.3347053527832	-6.84210872650146	-11.6399583816528	-0.100864842534065	-0.0571712739765644	-0.263932764530182
-8.33131122589111	-6.834547996521	-11.6434183120728	-0.100858569145203	-0.057085707783699	-0.2638258934021
-8.32851219177246	-6.82807874679565	-11.6335639953613	-0.100950092077255	-0.0569921992719173	-0.263771295547485
-8.32512283325195	-6.82838582992554	-11.620753288269	-0.101081795990467	-0.0567681677639484	-0.263540685176849
-8.31675720214844	-6.82494926452637	-11.6237573623657	-0.101174354553223	-0.0566228032112122	-0.263491004705429
-8.30547714233398	-6.82481336593628	-11.6166610717773	-0.101347684860229	-0.0564793534576893	-0.263476759195328
-8.29900169372559	-6.82203531265259	-11.6173601150513	-0.101439021527767	-0.0564928725361824	-0.263472020626068
-8.29899120330811	-6.81887054443359	-11.6157789230347	-0.101378500461578	-0.0564431436359882	-0.263325691223145
-8.29658794403076	-6.81238555908203	-11.6078023910522	-0.101334102451801	-0.0564215779304504	-0.263133257627487
-8.29556274414063	-6.81535482406616	-11.6011276245117	-0.101403526961803	-0.0562313310801983	-0.263035148382187
-8.29024982452393	-6.81793308258057	-11.6049900054932	-0.101578384637833	-0.0562005043029785	-0.262973815202713
-8.28537368774414	-6.81422853469849	-11.6026058197021	-0.101680256426334	-0.0560492128133774	-0.262935876846313
-8.28032493591309	-6.81286191940308	-11.5980997085571	-0.101827397942543	-0.0560954064130783	-0.262945026159287
-8.27888011932373	-6.80486297607422	-11.5941295623779	-0.101801961660385	-0.0561374090611935	-0.262869119644165
-8.27693748474121	-6.80260944366455	-11.5957012176514	-0.101850442588329	-0.0561586543917656	-0.262733548879623
-8.27876281738281	-6.80070686340332	-11.5881814956665	-0.101900562644005	-0.0560019128024578	-0.262588948011398
-8.27717018127441	-6.79939126968384	-11.5817317962646	-0.102080538868904	-0.0558814033865929	-0.262498050928116
-8.26650619506836	-6.79944753646851	-11.5747318267822	-0.102332964539528	-0.0558221004903317	-0.262440711259842
-8.26488876342773	-6.79687976837158	-11.5789575576782	-0.102374494075775	-0.0557697340846062	-0.262380719184875
-8.25878810882568	-6.79287672042847	-11.5753841400146	-0.102487042546272	-0.0557304061949253	-0.26239001750946
-8.25971794128418	-6.79168891906738	-11.5677175521851	-0.102494694292545	-0.0557140074670315	-0.262249231338501
-8.26003360748291	-6.78623008728027	-11.5685539245605	-0.102527804672718	-0.0557739920914173	-0.262174785137177
-8.2584867477417	-6.77881956100464	-11.5595407485962	-0.102502949535847	-0.0557129010558128	-0.26202329993248
-8.25466632843018	-6.77651119232178	-11.5614366531372	-0.102716907858849	-0.0557129085063934	-0.26190060377121
-8.24912929534912	-6.77322673797607	-11.5542631149292	-0.102850832045078	-0.0556612089276314	-0.261803150177002
-8.24270915985107	-6.77415037155151	-11.5483856201172	-0.103124059736729	-0.0555865913629532	-0.261692196130753
-8.23783588409424	-6.7689733505249	-11.5547037124634	-0.103366367518902	-0.0555442906916142	-0.261657774448395
-8.23101711273193	-6.7566614151001	-11.5485401153564	-0.103337854146957	-0.0556342974305153	-0.261579275131226
-8.2215404510498	-6.75114250183105	-11.5418672561646	-0.103539519011974	-0.055742509663105	-0.261488348245621
-8.22025489807129	-6.74358606338501	-11.5438365936279	-0.103513106703758	-0.0557741709053516	-0.261380016803741
-8.21518993377686	-6.73650503158569	-11.5434989929199	-0.103551790118217	-0.0557439401745796	-0.261157184839249
-8.20648574829102	-6.73094415664673	-11.5333461761475	-0.10367189347744	-0.0556279867887497	-0.261004120111465
-8.19865989685059	-6.73214912414551	-11.5329332351685	-0.103850118815899	-0.05550841614604	-0.26091542840004
-8.18754196166992	-6.72604322433472	-11.532509803772	-0.103921361267567	-0.0555270984768867	-0.260756641626358
-8.17621040344238	-6.72325038909912	-11.530665397644	-0.104126796126366	-0.055554635822773	-0.260622501373291
-8.16906452178955	-6.71833181381226	-11.5345087051392	-0.104029573500156	-0.0555688813328743	-0.26057031750679
-8.16657638549805	-6.71217060089111	-11.5216064453125	-0.104114852845669	-0.055515468120575	-0.260299950838089
-8.16285133361816	-6.70970630645752	-11.523265838623	-0.104065544903278	-0.0555074624717236	-0.260149240493774
-8.16182327270508	-6.70534610748291	-11.5252676010132	-0.104128241539001	-0.0553180165588856	-0.260037958621979
-8.150710105896	-6.7055835723877	-11.5042276382446	-0.104305081069469	-0.0552316159009933	-0.259823530912399
-8.14266967773438	-6.70385313034058	-11.5003232955933	-0.104393728077412	-0.0551851503551006	-0.259735256433487
-8.13199043273926	-6.69532251358032	-11.5024156570435	-0.104484930634499	-0.0551735237240791	-0.259524673223495
-8.12690162658691	-6.68906784057617	-11.4958419799805	-0.10451053828001	-0.0551882348954678	-0.259442538022995
-8.12021636962891	-6.68171215057373	-11.4927930831909	-0.104508765041828	-0.0551771894097328	-0.259222775697708
-8.11951160430908	-6.68057727813721	-11.4882106781006	-0.104510881006718	-0.055116031318903	-0.258967339992523
-8.11041927337646	-6.67638778686523	-11.4820032119751	-0.104616597294807	-0.055002823472023	-0.258723914623261
-8.10544967651367	-6.67359924316406	-11.4713640213013	-0.104648999869823	-0.0549214258790016	-0.258540809154511
-8.09554767608643	-6.67331409454346	-11.4668779373169	-0.104745842516422	-0.0548488162457943	-0.258338421583176
-8.08688926696777	-6.66849040985107	-11.4661483764648	-0.104832231998444	-0.0548407025635242	-0.258165895938873
-8.07898426055908	-6.66742753982544	-11.4670658111572	-0.10481670498848	-0.0547919422388077	-0.257937848567963
-8.06965923309326	-6.6600513458252	-11.4661922454834	-0.104831166565418	-0.0547973662614822	-0.25772625207901
-8.06702518463135	-6.65917730331421	-11.4586496353149	-0.104741685092449	-0.0547674149274826	-0.257584810256958
-8.06544303894043	-6.65783309936523	-11.4497833251953	-0.104706227779388	-0.0547082275152206	-0.257286757230759
-8.06404399871826	-6.65573024749756	-11.4457988739014	-0.104602552950382	-0.0547047704458237	-0.25706535577774
-8.06325626373291	-6.65551233291626	-11.4448575973511	-0.10452164709568	-0.0545604228973389	-0.256779700517654
-8.05868148803711	-6.65514135360718	-11.4418449401855	-0.104538783431053	-0.0545337721705437	-0.256555944681168
-8.05817127227783	-6.6579122543335	-11.4366855621338	-0.104474164545536	-0.0544694103300571	-0.256363421678543
-8.05496597290039	-6.65927457809448	-11.4291934967041	-0.104424469172955	-0.0543901920318604	-0.256151169538498
-8.05226039886475	-6.66393899917603	-11.4303350448608	-0.104437910020351	-0.0543251745402813	-0.255920827388763
-8.04431343078613	-6.66514205932617	-11.4262056350708	-0.104492746293545	-0.0542661584913731	-0.255674362182617
-8.0454683303833	-6.66584920883179	-11.4292364120483	-0.104410260915756	-0.0541753694415092	-0.255511820316315
-8.04063510894775	-6.66239309310913	-11.4240217208862	-0.104315787553787	-0.0541963092982769	-0.255278408527374
-8.03671455383301	-6.66131591796875	-11.4221744537354	-0.104272812604904	-0.0543171688914299	-0.255064785480499
-8.03513622283936	-6.66111516952515	-11.4181509017944	-0.10413733869791	-0.0542423315346241	-0.254824578762054
-8.03153324127197	-6.65810394287109	-11.4195404052734	-0.104061618447304	-0.0544188320636749	-0.254578351974487
-8.03606033325195	-6.65655326843262	-11.421835899353	-0.103927478194237	-0.0543810874223709	-0.254303932189941
-8.03238105773926	-6.65487003326416	-11.4117660522461	-0.103918142616749	-0.0544226542115211	-0.254044890403748
-8.03473567962646	-6.65600347518921	-11.4108505249023	-0.103772424161434	-0.054372001439333	-0.253776222467422
-8.0297269821167	-6.65284013748169	-11.4046936035156	-0.103728637099266	-0.0543435476720333	-0.253518134355545
-8.02742004394531	-6.65533065795898	-11.401873588562	-0.103625379502773	-0.0543865188956261	-0.253249228000641
-8.02503776550293	-6.65562534332275	-11.4078550338745	-0.103580676019192	-0.0543850176036358	-0.253017902374268
-8.01860332489014	-6.6540641784668	-11.4049644470215	-0.103589192032814	-0.054396066814661	-0.252842754125595
-8.01458263397217	-6.65623807907104	-11.4022493362427	-0.103482455015182	-0.0544238314032555	-0.252632945775986
-8.00485610961914	-6.65372896194458	-11.4066705703735	-0.103467963635921	-0.054512333124876	-0.252410709857941
-8.00200080871582	-6.65891313552856	-11.4106693267822	-0.103370353579521	-0.0545671246945858	-0.252153009176254
-7.99764537811279	-6.65302181243896	-11.4103765487671	-0.103161543607712	-0.0546532608568668	-0.251974701881409
-7.99616527557373	-6.65630578994751	-11.414363861084	-0.10307738929987	-0.0546890869736671	-0.251709192991257
-7.9952712059021	-6.65585279464722	-11.4084501266479	-0.102843873202801	-0.0548050217330456	-0.251406699419022
-7.99273681640625	-6.65381383895874	-11.4111747741699	-0.102657824754715	-0.0548844337463379	-0.251165241003037
-7.98955631256104	-6.65243911743164	-11.4112157821655	-0.102430142462254	-0.0548574328422546	-0.250820815563202
-7.98484086990356	-6.65681028366089	-11.4135322570801	-0.10232850164175	-0.0549609772861004	-0.250545531511307
-7.98200035095215	-6.65808248519897	-11.417628288269	-0.102136425673962	-0.0549755059182644	-0.250252574682236
-7.97914266586304	-6.65686941146851	-11.4173736572266	-0.102115891873837	-0.0551231428980827	-0.249964520335197
-7.97691869735718	-6.65893316268921	-11.4219646453857	-0.101876452565193	-0.0551135279238224	-0.249713763594627
-7.972243309021	-6.6618218421936	-11.4150924682617	-0.10176407545805	-0.0551736690104008	-0.249426290392876
-7.97221326828003	-6.66706514358521	-11.4259815216064	-0.101646967232227	-0.0552794225513935	-0.249215960502625
-7.96740961074829	-6.66533136367798	-11.4267539978027	-0.101524420082569	-0.0553910881280899	-0.248970836400986
-7.9690408706665	-6.66867446899414	-11.4378871917725	-0.101427517831326	-0.0554212220013142	-0.248801201581955
-7.96419143676758	-6.66905164718628	-11.4349117279053	-0.101319558918476	-0.0556340776383877	-0.248663723468781
-7.96392917633057	-6.66817092895508	-11.4348573684692	-0.101126305758953	-0.0557883344590664	-0.248450264334679
-7.9667911529541	-6.67139625549316	-11.4429140090942	-0.100924357771873	-0.0558775365352631	-0.248317301273346
-7.96331119537354	-6.67023897171021	-11.4450721740723	-0.100770093500614	-0.0561348609626293	-0.248133808374405
-7.96839380264282	-6.67533540725708	-11.4503831863403	-0.100631900131702	-0.0562299899756908	-0.24795289337635
-7.96798896789551	-6.67350435256958	-11.4495782852173	-0.100467026233673	-0.0564569123089314	-0.247816577553749
-7.96925115585327	-6.67293357849121	-11.4574661254883	-0.100248783826828	-0.0564383491873741	-0.247653111815453
-7.96811580657959	-6.67951154708862	-11.4626550674438	-0.100093208253384	-0.0566513799130917	-0.247468262910843
-7.96942949295044	-6.67934560775757	-11.4629049301147	-0.099961131811142	-0.0567719973623753	-0.247229769825935
-7.97435140609741	-6.68170881271362	-11.4658050537109	-0.0997898131608963	-0.0569219179451466	-0.247102379798889
-7.96972846984863	-6.68535661697388	-11.4668769836426	-0.0995308086276054	-0.0572005696594715	-0.246886625885963
-7.97497892379761	-6.68918991088867	-11.4786596298218	-0.0993546918034554	-0.0573370084166527	-0.246699079871178
-7.9740629196167	-6.6874852180481	-11.4755773544312	-0.0992214232683182	-0.0574743337929249	-0.2464839220047
-7.9782886505127	-6.69046831130981	-11.4880151748657	-0.0990569442510605	-0.0575380548834801	-0.246302172541618
-7.97085523605347	-6.69356870651245	-11.4875497817993	-0.0989580973982811	-0.0578275285661221	-0.24612383544445
-7.97687578201294	-6.69501161575317	-11.4909553527832	-0.0986628085374832	-0.0578992925584316	-0.245984271168709
-7.97961235046387	-6.69737339019775	-11.4868545532227	-0.0985749363899231	-0.0579767040908337	-0.245777770876884
-7.98226642608643	-6.70272731781006	-11.4869203567505	-0.0984064340591431	-0.0580335631966591	-0.245639488101006
-7.98325109481812	-6.70481586456299	-11.4874725341797	-0.0982786491513252	-0.0581179223954678	-0.245508700609207
-7.98805856704712	-6.70955419540405	-11.4930591583252	-0.0981510654091835	-0.058222059160471	-0.245374545454979
-7.98802280426025	-6.71045875549316	-11.4884424209595	-0.0980474948883057	-0.0583214946091175	-0.245202243328094
-7.99330902099609	-6.71422338485718	-11.4926843643188	-0.0979183688759804	-0.0582709163427353	-0.245031610131264
-7.99033403396606	-6.71588182449341	-11.4931669235229	-0.0978138074278831	-0.0584966875612736	-0.244962528347969
-7.99181509017944	-6.7210488319397	-11.4915828704834	-0.0977453589439392	-0.0585131421685219	-0.244762018322945
-7.98902463912964	-6.72269535064697	-11.4887399673462	-0.0976649820804596	-0.0586944110691547	-0.244623333215714
-7.99288558959961	-6.72360181808472	-11.4909772872925	-0.097606398165226	-0.0587176792323589	-0.244543462991714
-7.98801946640015	-6.72569608688354	-11.4934911727905	-0.0975296273827553	-0.0588548555970192	-0.244403153657913
-7.98805522918701	-6.72668552398682	-11.5078802108765	-0.0973871350288391	-0.0589682683348656	-0.244346424937248
-7.98427867889404	-6.72525644302368	-11.5088863372803	-0.0973281785845757	-0.0591078400611877	-0.244344100356102
-7.98130226135254	-6.7261209487915	-11.5217056274414	-0.0972617641091347	-0.0592966005206108	-0.244236841797829
-7.98360347747803	-6.72620677947998	-11.52174949646	-0.0971139892935753	-0.0593595318496227	-0.244187474250793
-7.98180103302002	-6.7239933013916	-11.5286779403687	-0.0970451757311821	-0.059634443372488	-0.244114607572556
-7.9821662902832	-6.72510528564453	-11.5341520309448	-0.0967998877167702	-0.0597176477313042	-0.244053468108177
-7.98332405090332	-6.72359991073608	-11.5386915206909	-0.0967408120632172	-0.0598786883056164	-0.2440185546875
-7.98459148406982	-6.72273826599121	-11.5422019958496	-0.0965200439095497	-0.0600492432713509	-0.243914231657982
-7.98394823074341	-6.72402811050415	-11.542366027832	-0.0964991599321365	-0.0601066090166569	-0.243862196803093
-7.98472213745117	-6.72372007369995	-11.545618057251	-0.0963712334632874	-0.0601618140935898	-0.24380487203598
-7.98404979705811	-6.72514009475708	-11.5476188659668	-0.0962291359901428	-0.0602262578904629	-0.24377030134201
-7.99232912063599	-6.73051118850708	-11.5483560562134	-0.0960795134305954	-0.0603510774672031	-0.243722274899483
-7.99170303344727	-6.73408555984497	-11.5525035858154	-0.0960588902235031	-0.0603730939328671	-0.24364310503006
-7.99777603149414	-6.73820877075195	-11.5557518005371	-0.0959139689803123	-0.0604058131575584	-0.243696287274361
-7.99743700027466	-6.73874807357788	-11.5616264343262	-0.0958252400159836	-0.0604518875479698	-0.243710249662399
-8.00082492828369	-6.74151182174683	-11.564227104187	-0.0957262143492699	-0.0604410134255886	-0.243746846914291
-8.00164222717285	-6.74895000457764	-11.5594778060913	-0.0957265645265579	-0.0605408363044262	-0.243812069296837
-8.00472354888916	-6.7502293586731	-11.5624694824219	-0.0956895425915718	-0.0605384558439255	-0.243836104869843
-8.00524044036865	-6.75109815597534	-11.5623874664307	-0.095624104142189	-0.0605785362422466	-0.24390883743763
-8.00880241394043	-6.75355243682861	-11.5694332122803	-0.095569021999836	-0.0605495013296604	-0.243936792016029
-8.01141548156738	-6.75280523300171	-11.5661268234253	-0.0955208241939545	-0.0606448613107204	-0.244002237915993
-8.01206207275391	-6.75380420684814	-11.5671062469482	-0.0954561531543732	-0.0606667250394821	-0.244074091315269
-8.02032089233398	-6.75470447540283	-11.5631866455078	-0.0954573154449463	-0.0607038587331772	-0.244118109345436
-8.01850605010986	-6.75423431396484	-11.5598974227905	-0.0953757911920547	-0.0607932545244694	-0.244129985570908
-8.02662467956543	-6.75676870346069	-11.5626935958862	-0.0952585786581039	-0.0607370771467686	-0.244194835424423
-8.02508544921875	-6.75501871109009	-11.5640068054199	-0.0952247083187103	-0.0607771053910255	-0.244147554039955
-8.03332328796387	-6.75846767425537	-11.5641784667969	-0.0950728133320808	-0.0606839619576931	-0.244163170456886
-8.03618240356445	-6.75594806671143	-11.5547685623169	-0.095027282834053	-0.0606754049658775	-0.244132414460182
-8.03714370727539	-6.75906944274902	-11.5553140640259	-0.0949801802635193	-0.0605923347175121	-0.244090273976326
-8.04045486450195	-6.7591438293457	-11.544960975647	-0.0949827581644058	-0.0605160295963287	-0.244073376059532
-8.04246997833252	-6.76549911499023	-11.5425701141357	-0.0950353518128395	-0.060412559658289	-0.244035765528679
-8.04240322113037	-6.7643666267395	-11.5384492874146	-0.0949779376387596	-0.0602757148444653	-0.243954911828041
-8.04599761962891	-6.7665753364563	-11.5327043533325	-0.0949945971369743	-0.0602193363010883	-0.243899777531624
-8.04346656799316	-6.76525831222534	-11.5303249359131	-0.0949780270457268	-0.0599691122770309	-0.243858024477959
-8.04575443267822	-6.76991987228394	-11.5232362747192	-0.0950151085853577	-0.0598676316440105	-0.243796572089195
-8.0424633026123	-6.76858806610107	-11.5112619400024	-0.0950163826346397	-0.0597471110522747	-0.243764936923981
-8.04289627075195	-6.77208423614502	-11.5097332000732	-0.0950511619448662	-0.0595806501805782	-0.2436713129282
-8.04075527191162	-6.76892566680908	-11.5017137527466	-0.0950881466269493	-0.0593382343649864	-0.24358195066452
-8.0336332321167	-6.77030324935913	-11.501030921936	-0.0951544642448425	-0.0592307597398758	-0.243551179766655
-8.03468990325928	-6.76848602294922	-11.4932918548584	-0.0951149687170982	-0.0590268932282925	-0.243510857224464
-8.03042221069336	-6.77016258239746	-11.487943649292	-0.0952233299612999	-0.0589842759072781	-0.243397310376167
-8.02866458892822	-6.77071332931519	-11.4831018447876	-0.0952681005001068	-0.0587714537978172	-0.243338882923126
-8.02832412719727	-6.76893138885498	-11.4718742370605	-0.0952196642756462	-0.0585938170552254	-0.243222311139107
-8.02728176116943	-6.76553869247437	-11.4710865020752	-0.0952483043074608	-0.0583618357777596	-0.243099197745323
-8.02576637268066	-6.76251745223999	-11.4646434783936	-0.0952235534787178	-0.0582810416817665	-0.243015095591545
-8.02297878265381	-6.76491641998291	-11.4575490951538	-0.0952414497733116	-0.0580977573990822	-0.242858737707138
-8.02064514160156	-6.75854873657227	-11.4476537704468	-0.0952877998352051	-0.0579341240227222	-0.242757111787796
-8.01530265808105	-6.75971508026123	-11.4376611709595	-0.0953620299696922	-0.0577096417546272	-0.242677688598633
-8.00557231903076	-6.7542028427124	-11.4335708618164	-0.095410130918026	-0.0575248189270496	-0.242533221840858
-8.00380802154541	-6.75565814971924	-11.4241485595703	-0.095419704914093	-0.0573170520365238	-0.242393583059311
-7.99698638916016	-6.75381517410278	-11.4191255569458	-0.0955566242337227	-0.0570652186870575	-0.242170721292496
-7.99252462387085	-6.7494068145752	-11.4179210662842	-0.0955690667033196	-0.056796707212925	-0.241999715566635
-7.98412656784058	-6.744957447052	-11.4085130691528	-0.09572833776474	-0.0566790588200092	-0.241804718971252
-7.97904872894287	-6.74518632888794	-11.4023323059082	-0.0957241654396057	-0.056369960308075	-0.241641402244568
-7.96813058853149	-6.74524927139282	-11.3934535980225	-0.0958851501345634	-0.0561723820865154	-0.241406112909317
-7.9627423286438	-6.74257946014404	-11.389723777771	-0.0960050821304321	-0.0558710321784019	-0.24119071662426
-7.95335245132446	-6.73993635177612	-11.3790464401245	-0.0960992947220802	-0.0556408539414406	-0.240992441773415
-7.94966268539429	-6.74084997177124	-11.3805084228516	-0.0960513651371002	-0.0554019510746002	-0.240767866373062
-7.94078159332275	-6.73952531814575	-11.3641138076782	-0.0961831584572792	-0.0551114231348038	-0.240505501627922
-7.93536186218262	-6.73841524124146	-11.3632526397705	-0.0962692722678185	-0.0548192635178566	-0.240357533097267
-7.92289447784424	-6.73530197143555	-11.3526163101196	-0.0963251069188118	-0.0546383149921894	-0.240118399262428
-7.92032289505005	-6.73296642303467	-11.3465871810913	-0.0962993279099464	-0.0543105602264404	-0.23988550901413
-7.91407060623169	-6.73160791397095	-11.3343811035156	-0.0963802859187126	-0.0541604794561863	-0.239695698022842
-7.9057469367981	-6.72399759292603	-11.3359279632568	-0.0964253917336464	-0.0538662075996399	-0.239439502358437
-7.89839553833008	-6.72437572479248	-11.3304471969604	-0.0963729470968246	-0.0537065602838993	-0.239245042204857
-7.89002847671509	-6.72028875350952	-11.32008934021	-0.0965195372700691	-0.0534611158072948	-0.23899045586586
-7.88495063781738	-6.72071552276611	-11.315691947937	-0.0966006517410278	-0.0532425902783871	-0.238763377070427
-7.87416315078735	-6.71586132049561	-11.3144931793213	-0.0966305732727051	-0.0530816130340099	-0.238516226410866
-7.869957447052	-6.71490287780762	-11.311056137085	-0.0966640785336494	-0.0528928562998772	-0.238325074315071
-7.86188125610352	-6.71194458007813	-11.3017358779907	-0.0966765284538269	-0.0526887066662312	-0.238136604428291
-7.86115026473999	-6.70966053009033	-11.2963247299194	-0.0966616496443748	-0.0524544306099415	-0.237900078296661
-7.85213327407837	-6.70709848403931	-11.2916040420532	-0.0967582389712334	-0.0523065403103828	-0.237670436501503
-7.85172700881958	-6.70681095123291	-11.2849531173706	-0.0966778770089149	-0.0520883053541183	-0.237453207373619
-7.84637308120728	-6.70275783538818	-11.2764024734497	-0.0967348739504814	-0.0518686361610889	-0.237243071198463
-7.83720731735229	-6.70209741592407	-11.2719278335571	-0.0967476591467857	-0.0516838990151882	-0.237013146281242
-7.83498477935791	-6.70058727264404	-11.2718868255615	-0.0967712923884392	-0.0514593534171581	-0.236812308430672
-7.82988023757935	-6.70695877075195	-11.2610082626343	-0.0968088284134865	-0.0512376800179482	-0.236589148640633
-7.82696151733398	-6.70443153381348	-11.2620754241943	-0.0967472419142723	-0.0510530844330788	-0.236332774162292
-7.82021331787109	-6.70305061340332	-11.2501935958862	-0.0967155396938324	-0.0509001761674881	-0.236147701740265
-7.81473207473755	-6.70410394668579	-11.2498559951782	-0.0966354236006737	-0.0507411435246468	-0.235972434282303
-7.81342363357544	-6.70471620559692	-11.2450485229492	-0.0967157706618309	-0.0505715124309063	-0.235794603824615
-7.80699872970581	-6.70181751251221	-11.2510147094727	-0.0965678840875626	-0.0504792928695679	-0.235576942563057
-7.80516052246094	-6.70490455627441	-11.2491817474365	-0.096497505903244	-0.0503458119928837	-0.235473290085793
-7.79894018173218	-6.7033519744873	-11.2521028518677	-0.0964663699269295	-0.0503408722579479	-0.235303148627281
-7.79726648330688	-6.70294904708862	-11.2515068054199	-0.0964652746915817	-0.0501776710152626	-0.23516783118248
-7.79330492019653	-6.70452356338501	-11.2604074478149	-0.0964042097330093	-0.0502150766551495	-0.235031321644783
-7.79237413406372	-6.70737409591675	-11.2617149353027	-0.096325658261776	-0.0500755719840527	-0.234875574707985
-7.7925329208374	-6.71139764785767	-11.264328956604	-0.096326544880867	-0.0499711818993092	-0.234816372394562
-7.7894606590271	-6.71066236495972	-11.2663116455078	-0.0962594598531723	-0.0499843917787075	-0.234769552946091
-7.79148435592651	-6.71502256393433	-11.2679615020752	-0.0962484776973724	-0.0499032512307167	-0.234638139605522
-7.79312467575073	-6.72022199630737	-11.2713537216187	-0.0962398201227188	-0.0497709959745407	-0.234546989202499
-7.79033279418945	-6.71891260147095	-11.2754907608032	-0.0961091443896294	-0.0496759191155434	-0.234479457139969
-7.79487943649292	-6.72492074966431	-11.2722072601318	-0.0960905402898788	-0.0496561154723167	-0.234374299645424
-7.79404449462891	-6.72640800476074	-11.2760753631592	-0.0961019471287727	-0.0495558194816113	-0.234251916408539
-7.7959942817688	-6.72964000701904	-11.2781648635864	-0.0959787145256996	-0.0494707152247429	-0.234206587076187
-7.79621982574463	-6.73117828369141	-11.2743434906006	-0.0959710627794266	-0.0494590289890766	-0.234079495072365
-7.79776954650879	-6.73516941070557	-11.2773380279541	-0.0959256142377853	-0.0492827408015728	-0.233976393938065
-7.79710245132446	-6.73608207702637	-11.2797536849976	-0.095930203795433	-0.0492740720510483	-0.233864516019821
-7.79624605178833	-6.7386736869812	-11.2785129547119	-0.0958442836999893	-0.0491241663694382	-0.233719035983086
-7.79914140701294	-6.74002742767334	-11.2765073776245	-0.095846600830555	-0.0490647405385971	-0.233545705676079
-7.79403114318848	-6.73909378051758	-11.2768259048462	-0.0958370417356491	-0.0490219183266163	-0.233388692140579
-7.79666662216187	-6.74581050872803	-11.2772951126099	-0.0957633182406425	-0.0487622879445553	-0.233190551400185
-7.78765296936035	-6.74160861968994	-11.2725515365601	-0.0957925990223885	-0.0487302504479885	-0.233028158545494
-7.79249668121338	-6.74425601959229	-11.2694749832153	-0.0957837104797363	-0.048452939838171	-0.232746183872223
-7.78599643707275	-6.74211692810059	-11.270263671875	-0.0958414226770401	-0.0483099818229675	-0.232481002807617
-7.78035163879395	-6.7409987449646	-11.2590532302856	-0.0958522856235504	-0.0481965132057667	-0.23218859732151
-7.77659797668457	-6.74134302139282	-11.2598152160645	-0.0957518145442009	-0.0479681976139545	-0.231871530413628
-7.77059507369995	-6.74077844619751	-11.2466650009155	-0.0958919301629066	-0.047666285187006	-0.23151633143425
-7.76275014877319	-6.74016618728638	-11.2526025772095	-0.0958458855748177	-0.0474546179175377	-0.231206625699997
-7.75632572174072	-6.73653602600098	-11.2329254150391	-0.0959905683994293	-0.0472268648445606	-0.230881571769714
-7.74560308456421	-6.73193216323853	-11.2318859100342	-0.096054881811142	-0.0469764247536659	-0.230461299419403
-7.74013376235962	-6.73015785217285	-11.2217292785645	-0.0960295870900154	-0.0467041358351707	-0.230148494243622
-7.73212289810181	-6.72328472137451	-11.2157154083252	-0.0962179750204086	-0.0464373975992203	-0.229769974946976
-7.72358465194702	-6.72172212600708	-11.2130718231201	-0.09632608294487	-0.0461096167564392	-0.229373887181282
-7.70713043212891	-6.71535348892212	-11.1991109848022	-0.0964358374476433	-0.0458589717745781	-0.229000627994537
-7.69927787780762	-6.71108770370483	-11.1921977996826	-0.096513420343399	-0.0455290526151657	-0.228561535477638
-7.6878719329834	-6.70454740524292	-11.1842241287231	-0.0966740772128105	-0.0452812127768993	-0.228102177381516
-7.6716456413269	-6.69745302200317	-11.1776323318481	-0.0967947840690613	-0.0449627861380577	-0.227643147110939
-7.66181564331055	-6.69058799743652	-11.1717147827148	-0.0968340188264847	-0.0447356402873993	-0.227215886116028
-7.64565277099609	-6.68290853500366	-11.1624946594238	-0.0971100404858589	-0.0444657765328884	-0.226800456643105
-7.62699508666992	-6.67660284042358	-11.1589021682739	-0.0972388684749603	-0.0441799312829971	-0.226329192519188
-7.61723852157593	-6.67342948913574	-11.1536827087402	-0.097356453537941	-0.0438998974859715	-0.225890249013901
-7.60126304626465	-6.6670970916748	-11.1434516906738	-0.097620889544487	-0.043610155582428	-0.225366204977036
-7.58620500564575	-6.66046762466431	-11.1374349594116	-0.0976976007223129	-0.0432695224881172	-0.224847555160522
-7.57925224304199	-6.65501928329468	-11.1308012008667	-0.097800612449646	-0.0430030003190041	-0.224289834499359
-7.56421232223511	-6.64601564407349	-11.1165904998779	-0.0978643223643303	-0.0427473820745945	-0.223836451768875
-7.5534930229187	-6.64026403427124	-11.1156272888184	-0.0978695079684258	-0.0424869135022163	-0.223252207040787
-7.54677200317383	-6.63650751113892	-11.1062507629395	-0.0979755222797394	-0.0422757603228092	-0.22274523973465
-7.5332932472229	-6.62510538101196	-11.0962333679199	-0.0980180129408836	-0.0420860908925533	-0.22218245267868
-7.52408170700073	-6.61990594863892	-11.0889911651611	-0.097992517054081	-0.0418669022619724	-0.221706300973892
-7.51202440261841	-6.61398410797119	-11.0710010528564	-0.0981620848178864	-0.0416346713900566	-0.221113637089729
-7.50035905838013	-6.60270357131958	-11.0742807388306	-0.0980518162250519	-0.0415198653936386	-0.220652878284454
-7.48690700531006	-6.59957361221313	-11.0723781585693	-0.0981513187289238	-0.0413283705711365	-0.220062479376793
-7.47383260726929	-6.59522676467896	-11.0681962966919	-0.0982718095183373	-0.0411473661661148	-0.219531640410423
-7.4621114730835	-6.59012126922607	-11.0642585754395	-0.098289392888546	-0.0409987196326256	-0.218953907489777
-7.4531626701355	-6.5878005027771	-11.0643310546875	-0.0983339846134186	-0.0407683588564396	-0.218432724475861
-7.44006061553955	-6.58235836029053	-11.0571632385254	-0.098441943526268	-0.0406361818313599	-0.217877984046936
-7.42642879486084	-6.57939004898071	-11.0530443191528	-0.0984296351671219	-0.0404718704521656	-0.217315956950188
-7.42275476455688	-6.57939481735229	-11.0435123443604	-0.0984372496604919	-0.0403693690896034	-0.216689452528954
-7.41519594192505	-6.57486295700073	-11.0432348251343	-0.0983892306685448	-0.0402024872601032	-0.216142624616623
-7.40942287445068	-6.56941175460815	-11.0340967178345	-0.0983374044299126	-0.0401201024651527	-0.215515211224556
-7.40468215942383	-6.56823825836182	-11.0324268341064	-0.0982905030250549	-0.0400257632136345	-0.214949861168861
-7.39808177947998	-6.56441593170166	-11.0309658050537	-0.09818085283041	-0.0400279127061367	-0.214435189962387
-7.39009857177734	-6.56475734710693	-11.020679473877	-0.0982600077986717	-0.0399219393730164	-0.213896945118904
-7.3789439201355	-6.56312417984009	-11.0197057723999	-0.0982938632369041	-0.0397270806133747	-0.21336741745472
-7.3731107711792	-6.56408882141113	-11.0104274749756	-0.0983173102140427	-0.0395971834659576	-0.212776392698288
-7.36334371566772	-6.56715536117554	-11.0013113021851	-0.0983512848615646	-0.0393968597054482	-0.21214833855629
-7.36282730102539	-6.56867408752441	-10.9957122802734	-0.0982895120978355	-0.0392052829265594	-0.211438000202179
-7.3606333732605	-6.56612634658813	-10.9897232055664	-0.0982194468379021	-0.0390044264495373	-0.210848852992058
-7.35529613494873	-6.56423473358154	-10.9783668518066	-0.0980765447020531	-0.0390662997961044	-0.210300713777542
-7.34925365447998	-6.56355142593384	-10.9701232910156	-0.0980992689728737	-0.0390077084302902	-0.209646105766296
-7.34107875823975	-6.5630316734314	-10.9638013839722	-0.0981865599751472	-0.0387620441615582	-0.209039524197578
-7.33610057830811	-6.5647406578064	-10.9515829086304	-0.0983428061008453	-0.0385022014379501	-0.208451494574547
-7.32959127426147	-6.56705808639526	-10.9406366348267	-0.0983861088752747	-0.0382941216230392	-0.20776242017746
-7.33389091491699	-6.57086849212646	-10.9250202178955	-0.0983930453658104	-0.0380615219473839	-0.207050606608391
-7.33145952224731	-6.56844758987427	-10.9067792892456	-0.0983293280005455	-0.0379137136042118	-0.206411525607109
-7.32479000091553	-6.56811761856079	-10.8993339538574	-0.0984190553426743	-0.0377649441361427	-0.20576885342598
-7.31748294830322	-6.5732626914978	-10.8906278610229	-0.0985549166798592	-0.0374949611723423	-0.205091685056686
-7.3131160736084	-6.57651948928833	-10.8785228729248	-0.0986638143658638	-0.0371071621775627	-0.20426769554615
-7.30512428283691	-6.57448577880859	-10.8570508956909	-0.0985224470496178	-0.0368714444339275	-0.203516066074371
-7.30336236953735	-6.57241296768188	-10.8425226211548	-0.0985896289348602	-0.0367878414690495	-0.202687829732895
-7.28873252868652	-6.57097721099854	-10.8339653015137	-0.0986866056919098	-0.0364859774708748	-0.201934844255447
-7.2751727104187	-6.56946325302124	-10.8209753036499	-0.0989006087183952	-0.0362804159522057	-0.201135486364365
-7.2649621963501	-6.56920433044434	-10.8094272613525	-0.0989368930459023	-0.0359925776720047	-0.200237452983856
-7.26262092590332	-6.56819009780884	-10.7927770614624	-0.0990569740533829	-0.0356957130134106	-0.199329420924187
-7.25020694732666	-6.5618143081665	-10.7721366882324	-0.0990241318941116	-0.035524521023035	-0.198512852191925
-7.23859262466431	-6.56046390533447	-10.7583084106445	-0.099173977971077	-0.0353285595774651	-0.197705879807472
-7.22262954711914	-6.56054544448853	-10.7449283599854	-0.0993286818265915	-0.0349941365420818	-0.196911260485649
-7.21339464187622	-6.56227016448975	-10.7261371612549	-0.0994704961776733	-0.0346196964383125	-0.19598975777626
-7.20204496383667	-6.55468130111694	-10.7217664718628	-0.099384143948555	-0.0344650484621525	-0.195136249065399
-7.19239377975464	-6.54373693466187	-10.7025985717773	-0.0993616953492165	-0.0342523157596588	-0.194279924035072
-7.17266321182251	-6.54105281829834	-10.6952953338623	-0.0995228812098503	-0.0340757705271244	-0.193453460931778
-7.15475654602051	-6.53892278671265	-10.6794662475586	-0.09978998452425	-0.0338752642273903	-0.192587584257126
-7.14512491226196	-6.53319549560547	-10.6632099151611	-0.0997161939740181	-0.0336982570588589	-0.191696926951408
-7.13917255401611	-6.5279393196106	-10.6625280380249	-0.0996274501085281	-0.0335538387298584	-0.190802708268166
-7.12142848968506	-6.52247190475464	-10.6578807830811	-0.0995456352829933	-0.0335638970136642	-0.190008476376534
-7.11014604568481	-6.52029895782471	-10.6466512680054	-0.0996763333678246	-0.0332779437303543	-0.189219251275063
-7.09525775909424	-6.52270030975342	-10.6396541595459	-0.0997685268521309	-0.0330842584371567	-0.188377171754837
-7.08550786972046	-6.51463985443115	-10.6246566772461	-0.0996364429593086	-0.0329504273831844	-0.187555745244026
-7.07476663589478	-6.50805854797363	-10.6220922470093	-0.0995457693934441	-0.03290681168437	-0.186779409646988
-7.06091165542603	-6.50305318832397	-10.6222829818726	-0.0994933322072029	-0.0327670760452747	-0.186010390520096
-7.04534769058228	-6.50584888458252	-10.6157026290894	-0.0996043980121613	-0.0325710102915764	-0.185340598225594
-7.03744792938232	-6.5015721321106	-10.6137733459473	-0.0994401425123215	-0.0324717313051224	-0.184581905603409
-7.03836679458618	-6.49806690216064	-10.608624458313	-0.09931530803442	-0.0323846414685249	-0.183774814009666
-7.02473926544189	-6.4969277381897	-10.6157503128052	-0.0991252660751343	-0.0323929935693741	-0.183188036084175
-7.01281833648682	-6.49596881866455	-10.6043615341187	-0.0991586595773697	-0.0322999469935894	-0.182527393102646
-7.00288772583008	-6.50308465957642	-10.6105270385742	-0.099052906036377	-0.031992219388485	-0.181776702404022
-6.99949836730957	-6.49934244155884	-10.6027736663818	-0.0988559201359749	-0.0319046787917614	-0.181012630462646
-6.99031734466553	-6.49485874176025	-10.5906238555908	-0.0986616015434265	-0.0318515114486218	-0.18041655421257
-6.97661781311035	-6.49330902099609	-10.5977649688721	-0.0987847596406937	-0.0316087380051613	-0.179745435714722
-6.97007322311401	-6.4978814125061	-10.5890045166016	-0.0987550169229507	-0.0314100980758667	-0.17907278239727
-6.96888399124146	-6.49750757217407	-10.5813331604004	-0.0985886231064796	-0.031191186979413	-0.178314074873924
-6.96645021438599	-6.49490928649902	-10.5671672821045	-0.0984327718615532	-0.0310891978442669	-0.177781164646149
-6.9504075050354	-6.49879598617554	-10.5641212463379	-0.098492294549942	-0.0309103969484568	-0.177173420786858
-6.94472026824951	-6.50130128860474	-10.5533809661865	-0.0985159352421761	-0.0305747874081135	-0.176494941115379
-6.93880796432495	-6.50374937057495	-10.5463905334473	-0.0984314680099487	-0.0303769670426846	-0.175807923078537
-6.93175601959229	-6.49883985519409	-10.5351982116699	-0.098346896469593	-0.0302966050803661	-0.17522044479847
-6.9238805770874	-6.49921607971191	-10.5256643295288	-0.0983817726373672	-0.0300827845931053	-0.174755498766899
-6.91513919830322	-6.50029706954956	-10.524863243103	-0.0985366180539131	-0.0297747664153576	-0.174187064170837
-6.91799163818359	-6.49876308441162	-10.5079460144043	-0.0985910221934319	-0.0296529140323401	-0.173557549715042
-6.91398239135742	-6.49658632278442	-10.5049962997437	-0.0984261855483055	-0.0295467674732208	-0.173079401254654
-6.90576267242432	-6.49492120742798	-10.4942140579224	-0.0985983908176422	-0.0295358337461948	-0.172676265239716
-6.89644813537598	-6.50039672851563	-10.4859161376953	-0.0987115651369095	-0.0292568653821945	-0.172293782234192
-6.89936256408691	-6.4961986541748	-10.4838190078735	-0.098612017929554	-0.0290593095123768	-0.171749398112297
-6.89433765411377	-6.48908662796021	-10.4739284515381	-0.0986283868551254	-0.0290398076176643	-0.171397879719734
-6.88465309143066	-6.4897723197937	-10.4709205627441	-0.0988617762923241	-0.0288760643452406	-0.171133741736412
-6.88313150405884	-6.48754024505615	-10.4574089050293	-0.0990258753299713	-0.028685363009572	-0.170687094330788
-6.883469581604	-6.48471927642822	-10.4502592086792	-0.0989680960774422	-0.028754273429513	-0.170359507203102
-6.87879514694214	-6.48151063919067	-10.4507932662964	-0.0990765988826752	-0.0286707617342472	-0.170093148946762
-6.87235879898071	-6.48320055007935	-10.4322986602783	-0.0993046537041664	-0.0285462439060211	-0.169803440570831
-6.87041091918945	-6.48103284835815	-10.4318904876709	-0.0993935689330101	-0.0283881220966578	-0.169509887695313
-6.87069082260132	-6.47419023513794	-10.421534538269	-0.0994331762194633	-0.0284288097172976	-0.169198736548424
-6.85937404632568	-6.47528266906738	-10.4148216247559	-0.0996356830000877	-0.0283757168799639	-0.169000715017319
-6.85692071914673	-6.47188329696655	-10.3995590209961	-0.099849246442318	-0.0282435845583677	-0.16869230568409
-6.86115264892578	-6.46895170211792	-10.3977184295654	-0.0998199507594109	-0.0282758884131908	-0.168400377035141
-6.85682344436646	-6.4626407623291	-10.3942403793335	-0.0999388247728348	-0.0283406339585781	-0.168292030692101
-6.85368394851685	-6.46769285202026	-10.3804960250854	-0.100162729620934	-0.0282531883567572	-0.168111607432365
-6.85214424133301	-6.46390247344971	-10.380744934082	-0.100147187709808	-0.028272183611989	-0.167885005474091
-6.85204601287842	-6.45602798461914	-10.3754243850708	-0.10010327398777	-0.0283062160015106	-0.167760759592056
-6.84846210479736	-6.45729160308838	-10.3701772689819	-0.100366868078709	-0.0283669885247946	-0.167651280760765
-6.84280729293823	-6.45523262023926	-10.3632183074951	-0.100501380860806	-0.0283336564898491	-0.167566806077957
-6.85428905487061	-6.44993495941162	-10.3632698059082	-0.100420005619526	-0.0283941980451345	-0.167424663901329
-6.85736322402954	-6.45194816589355	-10.3691940307617	-0.100434437394142	-0.0285396240651608	-0.167422413825989
-6.85077905654907	-6.45035648345947	-10.3618831634521	-0.100636161863804	-0.0285654496401548	-0.167432740330696
-6.85485744476318	-6.45696496963501	-10.3596706390381	-0.100713036954403	-0.0285400692373514	-0.167398437857628
-6.85927248001099	-6.44821166992188	-10.353741645813	-0.100568652153015	-0.0285936091095209	-0.167436704039574
-6.85973930358887	-6.44337940216064	-10.3550996780396	-0.100623346865177	-0.0287406742572784	-0.167450159788132
-6.85642766952515	-6.44552993774414	-10.3574075698853	-0.100734107196331	-0.0287712030112743	-0.167478188872337
-6.8589038848877	-6.44785642623901	-10.3480653762817	-0.100898526608944	-0.0287890173494816	-0.167534902691841
-6.86976671218872	-6.44228076934814	-10.3504180908203	-0.100661367177963	-0.0288757812231779	-0.167571842670441
-6.87212324142456	-6.43993663787842	-10.3536338806152	-0.100690104067326	-0.0290241185575724	-0.167738527059555
-6.86510848999023	-6.44673919677734	-10.3532485961914	-0.100836999714375	-0.0291693452745676	-0.167869791388512
-6.87095022201538	-6.45012521743774	-10.3536157608032	-0.100780881941319	-0.0290374420583248	-0.167915135622025
-6.87925243377686	-6.44366455078125	-10.3448429107666	-0.100693106651306	-0.0291294064372778	-0.168011844158173
-6.87623310089111	-6.44253349304199	-10.352596282959	-0.100795283913612	-0.0292707532644272	-0.168223574757576
-6.87272453308105	-6.44854211807251	-10.3519420623779	-0.100989677011967	-0.0292369965463877	-0.168398141860962
-6.88674402236938	-6.44599533081055	-10.3461885452271	-0.10096413642168	-0.0292324963957071	-0.168517962098122
-6.88845539093018	-6.44469404220581	-10.3427362442017	-0.10086839646101	-0.0293701458722353	-0.168751493096352
-6.88936138153076	-6.44974708557129	-10.344687461853	-0.101015366613865	-0.0294221248477697	-0.168946415185928
-6.89035320281982	-6.45500564575195	-10.345290184021	-0.10109481960535	-0.029218714684248	-0.16908361017704
-6.89883804321289	-6.45021820068359	-10.3367233276367	-0.101139388978481	-0.0292422138154507	-0.169301122426987
-6.89696359634399	-6.4490008354187	-10.335563659668	-0.101134218275547	-0.029354078695178	-0.169512897729874
-6.89445877075195	-6.4481725692749	-10.3413391113281	-0.101296968758106	-0.0293610040098429	-0.16975474357605
-6.90125322341919	-6.44897222518921	-10.3367805480957	-0.101439848542213	-0.0293104853481054	-0.169893234968185
-6.91067266464233	-6.4482569694519	-10.3281707763672	-0.101401686668396	-0.0294140130281448	-0.170075044035912
-6.91210603713989	-6.44400262832642	-10.3393306732178	-0.101470500230789	-0.0295379795134068	-0.170428872108459
-6.90996217727661	-6.44847059249878	-10.3296747207642	-0.101664997637272	-0.0295119658112526	-0.170582592487335
-6.91343212127686	-6.44717216491699	-10.3292713165283	-0.101707831025124	-0.029380451887846	-0.170841902494431
-6.91888809204102	-6.44052791595459	-10.3248014450073	-0.101757764816284	-0.0295053347945213	-0.171013608574867
-6.9152512550354	-6.43518304824829	-10.3189945220947	-0.101930797100067	-0.0294973496347666	-0.171335086226463
-6.91614246368408	-6.43413162231445	-10.3218793869019	-0.102143160998821	-0.029429541900754	-0.171568587422371
-6.92422914505005	-6.43443727493286	-10.3126945495605	-0.102209448814392	-0.0294192489236593	-0.171720772981644
-6.92900848388672	-6.43128347396851	-10.3084163665771	-0.102297723293304	-0.0295029785484076	-0.171949595212936
-6.92587327957153	-6.42723560333252	-10.3088626861572	-0.102563127875328	-0.0294263064861298	-0.172235503792763
-6.92699098587036	-6.43288803100586	-10.3044624328613	-0.102711573243141	-0.0292481891810894	-0.172358214855194
-6.92963838577271	-6.42588996887207	-10.2936277389526	-0.102803148329258	-0.0293304435908794	-0.172402247786522
-6.92462205886841	-6.42420053482056	-10.2830905914307	-0.102896027266979	-0.0293201208114624	-0.172685921192169
-6.92190742492676	-6.42298460006714	-10.2848339080811	-0.103252880275249	-0.029208417981863	-0.172925174236298
-6.92996501922607	-6.41744899749756	-10.2796859741211	-0.103314623236656	-0.0291144177317619	-0.172982156276703
-6.92521953582764	-6.41478157043457	-10.2791624069214	-0.103373199701309	-0.0291938055306673	-0.173185586929321
-6.92289447784424	-6.41199970245361	-10.2686576843262	-0.103627540171146	-0.0290506482124329	-0.17346952855587
-6.92138385772705	-6.41575860977173	-10.2632141113281	-0.103763692080975	-0.0288575496524572	-0.173552021384239
-6.92233753204346	-6.40411567687988	-10.2641696929932	-0.103769689798355	-0.0289516802877188	-0.173639640212059
-6.91529846191406	-6.40135526657104	-10.2577819824219	-0.104037322103977	-0.0289459936320782	-0.173901736736298
-6.90961456298828	-6.39552927017212	-10.2594690322876	-0.104235462844372	-0.0288571938872337	-0.174057677388191
-6.91564130783081	-6.39358758926392	-10.2510366439819	-0.104286462068558	-0.0288372822105885	-0.174063950777054
-6.91396808624268	-6.38773202896118	-10.2523632049561	-0.104367934167385	-0.0289805699139833	-0.17420257627964
-6.90531873703003	-6.38928651809692	-10.2475929260254	-0.104587495326996	-0.0288213882595301	-0.174423635005951
-6.90401411056519	-6.38423347473145	-10.2540683746338	-0.104621030390263	-0.0288478545844555	-0.174402371048927
-6.90909481048584	-6.37596035003662	-10.256031036377	-0.104567483067513	-0.0289184618741274	-0.174495488405228
-6.90115737915039	-6.37034368515015	-10.2557229995728	-0.104671739041805	-0.029041700065136	-0.174649000167847
-6.89907646179199	-6.37056016921997	-10.2532138824463	-0.104827381670475	-0.0290310624986887	-0.17478334903717
-6.90109014511108	-6.36634063720703	-10.2575159072876	-0.104812495410442	-0.0290068071335554	-0.174757942557335
-6.9072904586792	-6.35975122451782	-10.2613887786865	-0.104686833918095	-0.0292287208139896	-0.17480331659317
-6.90446949005127	-6.36005163192749	-10.2641839981079	-0.104784391820431	-0.0293865446001291	-0.17500227689743
-6.90243434906006	-6.36377429962158	-10.262228012085	-0.104818426072598	-0.0293460506945848	-0.175036251544952
-6.90725421905518	-6.35852098464966	-10.2681131362915	-0.104670189321041	-0.0294773578643799	-0.174982190132141
-6.9032416343689	-6.35443210601807	-10.2726039886475	-0.104536317288876	-0.0296533163636923	-0.175102889537811
-6.90476703643799	-6.35773801803589	-10.2735052108765	-0.104703448712826	-0.029639421030879	-0.175147533416748
-6.90993547439575	-6.35912609100342	-10.2746200561523	-0.104622028768063	-0.029824772849679	-0.175177603960037
-6.91869163513184	-6.35739231109619	-10.2781448364258	-0.104452393949032	-0.0299166347831488	-0.17520135641098
-6.91792345046997	-6.36211252212524	-10.276629447937	-0.104474619030952	-0.0300659202039242	-0.175239086151123
-6.9159631729126	-6.36939144134521	-10.2799644470215	-0.104460671544075	-0.0300223659723997	-0.175245687365532
-6.92569494247437	-6.36681652069092	-10.2844486236572	-0.104276776313782	-0.0300430227071047	-0.17518062889576
-6.92684936523438	-6.36891889572144	-10.2851514816284	-0.104142419993877	-0.0302743744105101	-0.175146907567978
-6.92316341400146	-6.37092399597168	-10.2854356765747	-0.104274317622185	-0.0302064530551434	-0.175119668245316
-6.92719888687134	-6.37640762329102	-10.2862644195557	-0.104280419647694	-0.0302223898470402	-0.175050258636475
-6.93552446365356	-6.37955522537231	-10.2772798538208	-0.104148998856544	-0.0303138718008995	-0.174914166331291
-6.93982124328613	-6.38019943237305	-10.2875280380249	-0.104075662791729	-0.0304781161248684	-0.174879014492035
-6.93433332443237	-6.38903570175171	-10.2826070785522	-0.104189962148666	-0.0305259618908167	-0.174843594431877
-6.9393196105957	-6.39066600799561	-10.2852420806885	-0.104119710624218	-0.0303890723735094	-0.174605578184128
-6.94127750396729	-6.38812828063965	-10.2845268249512	-0.103904470801353	-0.030620289966464	-0.174522116780281
-6.94049406051636	-6.39293336868286	-10.2908058166504	-0.103984370827675	-0.0306581240147352	-0.174349948763847
-6.93852043151855	-6.39600896835327	-10.2831182479858	-0.10408178716898	-0.0305689871311188	-0.174290522933006
-6.94252395629883	-6.39855670928955	-10.2763738632202	-0.103942155838013	-0.0306340698152781	-0.174005553126335
-6.94725131988525	-6.39538049697876	-10.2780790328979	-0.103975340723991	-0.0307700242847204	-0.17384073138237
-6.94329977035522	-6.40407371520996	-10.2774124145508	-0.104002729058266	-0.0307614859193563	-0.173748776316643
-6.94540500640869	-6.40876817703247	-10.2717781066895	-0.103996008634567	-0.030630337074399	-0.173454239964485
-6.94421100616455	-6.40200996398926	-10.2616415023804	-0.103887468576431	-0.0306999478489161	-0.173197194933891
-6.94083070755005	-6.40612125396729	-10.2655258178711	-0.103998459875584	-0.0306902416050434	-0.172980040311813
-6.93191909790039	-6.40561485290527	-10.2608261108398	-0.104186825454235	-0.0306964125484228	-0.172668129205704
-6.94022226333618	-6.40645313262939	-10.2467203140259	-0.104054570198059	-0.0306979976594448	-0.172350138425827
-6.94077491760254	-6.40212774276733	-10.2452039718628	-0.103976413607597	-0.0307593233883381	-0.172047168016434
-6.9354510307312	-6.40101861953735	-10.2379302978516	-0.10399204492569	-0.0308428779244423	-0.171801880002022
-6.9285364151001	-6.40653514862061	-10.2414112091064	-0.104139998555183	-0.0306921359151602	-0.171460673213005
-6.93181800842285	-6.40791273117065	-10.2363500595093	-0.104143463075161	-0.0306877214461565	-0.171066284179688
-6.92702484130859	-6.40062999725342	-10.2253942489624	-0.103944815695286	-0.0307563245296478	-0.170728668570518
-6.9184684753418	-6.40111541748047	-10.2250566482544	-0.104092925786972	-0.0307710357010365	-0.170471370220184
-6.91104412078857	-6.40033292770386	-10.2249670028687	-0.104214124381542	-0.0307909399271011	-0.170046359300613
-6.91636657714844	-6.39782285690308	-10.2173767089844	-0.104137033224106	-0.030801834538579	-0.16959211230278
-6.91296148300171	-6.39625072479248	-10.2066946029663	-0.104115076363087	-0.0309675130993128	-0.169335827231407
-6.90399360656738	-6.39962959289551	-10.2081308364868	-0.104196198284626	-0.030947795137763	-0.168951794505119
-6.90494251251221	-6.40290117263794	-10.2028589248657	-0.10416904091835	-0.0308567080646753	-0.1685521453619
-6.90244007110596	-6.3974084854126	-10.1963300704956	-0.104078121483326	-0.0310239642858505	-0.168101996183395
-6.89340782165527	-6.39713668823242	-10.1968955993652	-0.104152381420135	-0.0309924222528934	-0.167822599411011
-6.89132404327393	-6.39978313446045	-10.198221206665	-0.104170434176922	-0.0310379955917597	-0.167363792657852
-6.89998626708984	-6.39686965942383	-10.1856536865234	-0.104025788605213	-0.0311221424490213	-0.167010068893433
-6.8906888961792	-6.39893960952759	-10.1859951019287	-0.104080483317375	-0.0313255153596401	-0.16670398414135
-6.8875937461853	-6.40653324127197	-10.1883306503296	-0.104146286845207	-0.0311718992888927	-0.166319265961647
-6.8899974822998	-6.4078369140625	-10.1787118911743	-0.103995800018311	-0.0313572585582733	-0.165899738669395
-6.8866024017334	-6.40209102630615	-10.1782073974609	-0.103899031877518	-0.0315117351710796	-0.165631696581841
-6.88038873672485	-6.40482521057129	-10.1850643157959	-0.103996433317661	-0.0315829813480377	-0.165324628353119
-6.88628005981445	-6.40801525115967	-10.1742372512817	-0.103870764374733	-0.0316450670361519	-0.164894461631775
-6.89002847671509	-6.40746736526489	-10.1737833023071	-0.10377711802721	-0.0318861193954945	-0.164637759327888
-6.88714599609375	-6.41197967529297	-10.1741943359375	-0.103767424821854	-0.0320098139345646	-0.164460465312004
-6.8853907585144	-6.41564035415649	-10.182505607605	-0.103629805147648	-0.0319935493171215	-0.164034128189087
-6.89191484451294	-6.41591882705688	-10.1731338500977	-0.103582493960857	-0.0321720987558365	-0.163743585348129
-6.88784837722778	-6.41498327255249	-10.1663303375244	-0.103585608303547	-0.0323674939572811	-0.163522765040398
-6.88570499420166	-6.4198694229126	-10.170334815979	-0.103644877672195	-0.0323471911251545	-0.16322061419487
-6.89504861831665	-6.42235994338989	-10.1638679504395	-0.103641450405121	-0.0324487090110779	-0.162791579961777
-6.8966760635376	-6.41901206970215	-10.1634998321533	-0.103426747024059	-0.0327671766281128	-0.162617102265358
-6.89559364318848	-6.42275238037109	-10.1549215316772	-0.103580884635448	-0.0327316634356976	-0.162411242723465
-6.90042877197266	-6.42922878265381	-10.1569585800171	-0.103485152125359	-0.0329041518270969	-0.162041261792183
-6.90099716186523	-6.42664909362793	-10.1477661132813	-0.103394351899624	-0.0331073738634586	-0.161754786968231
-6.89488458633423	-6.4274115562439	-10.1507596969604	-0.103487960994244	-0.0331838615238667	-0.161579117178917
-6.89973926544189	-6.42911672592163	-10.1472978591919	-0.10351324826479	-0.0333402045071125	-0.16127946972847
-6.90531921386719	-6.42630767822266	-10.1453609466553	-0.10333639383316	-0.0335285067558289	-0.160973876714706
-6.90238189697266	-6.42829465866089	-10.1391773223877	-0.103415913879871	-0.0337900295853615	-0.160831645131111
-6.90347194671631	-6.43474721908569	-10.1413011550903	-0.103402614593506	-0.0338478200137615	-0.160562783479691
-6.90670394897461	-6.42994785308838	-10.1426973342896	-0.103185139596462	-0.0340818390250206	-0.160266533493996
-6.90307569503784	-6.42813777923584	-10.136176109314	-0.103290595114231	-0.0342965200543404	-0.160160094499588
-6.89647197723389	-6.42858600616455	-10.1428060531616	-0.103421248495579	-0.0345085710287094	-0.159979477524757
-6.90677356719971	-6.42818355560303	-10.1458768844604	-0.10324627161026	-0.0346643552184105	-0.159663736820221
-6.90885543823242	-6.42785024642944	-10.1410703659058	-0.103153727948666	-0.0350937768816948	-0.159476965665817
-6.90182447433472	-6.42977476119995	-10.1441688537598	-0.103166237473488	-0.0351314507424831	-0.159341230988503
-6.90416240692139	-6.43415260314941	-10.1460466384888	-0.103161588311195	-0.0352523066103458	-0.159028977155685
-6.90096521377563	-6.42739820480347	-10.1433811187744	-0.102978348731995	-0.0356661751866341	-0.158804550766945
-6.89496183395386	-6.42902946472168	-10.1455602645874	-0.103051736950874	-0.0358299985527992	-0.158648982644081
-6.89784097671509	-6.4317479133606	-10.1510934829712	-0.103050000965595	-0.035940445959568	-0.158336594700813
-6.90246057510376	-6.43108177185059	-10.1512279510498	-0.102799221873283	-0.0362730585038662	-0.158094346523285
-6.90087270736694	-6.4316201210022	-10.1556825637817	-0.102791734039783	-0.0364636518061161	-0.158021077513695
-6.8985424041748	-6.43683958053589	-10.1570377349854	-0.102815873920918	-0.0365649238228798	-0.157785847783089
-6.90305376052856	-6.43720293045044	-10.1628322601318	-0.102586314082146	-0.0367974303662777	-0.157493680715561
-6.89972686767578	-6.43254041671753	-10.1590423583984	-0.102473855018616	-0.037077322602272	-0.157323062419891
-6.89795112609863	-6.4376859664917	-10.1642789840698	-0.102564439177513	-0.037226852029562	-0.157155454158783
-6.90144634246826	-6.43715476989746	-10.1653451919556	-0.102255165576935	-0.0374183058738709	-0.156943589448929
-6.9103102684021	-6.43585968017578	-10.1674346923828	-0.102102674543858	-0.0377093702554703	-0.156666234135628
-6.90758180618286	-6.43990898132324	-10.1717014312744	-0.102111630141735	-0.0379786528646946	-0.156650334596634
-6.90690898895264	-6.4478235244751	-10.1721982955933	-0.101934723556042	-0.0379750244319439	-0.156517401337624
-6.91522836685181	-6.44344854354858	-10.1744508743286	-0.101759888231754	-0.0382810570299625	-0.156302198767662
-6.91265249252319	-6.44444704055786	-10.1806774139404	-0.101623870432377	-0.0384781509637833	-0.156184136867523
-6.91602182388306	-6.44824838638306	-10.1792507171631	-0.101723864674568	-0.0385603494942188	-0.156046211719513
-6.92883348464966	-6.45250082015991	-10.1764717102051	-0.101460330188274	-0.0388408005237579	-0.155857384204865
-6.93155193328857	-6.45284271240234	-10.1816062927246	-0.101250745356083	-0.0390786379575729	-0.155713796615601
-6.93057060241699	-6.46314096450806	-10.176944732666	-0.101360872387886	-0.0391813740134239	-0.155603438615799
-6.93700122833252	-6.47150182723999	-10.1748666763306	-0.101151645183563	-0.0392056219279766	-0.155352354049683
-6.94190692901611	-6.4667763710022	-10.1753177642822	-0.100864924490452	-0.0393515713512897	-0.155140608549118
-6.9432225227356	-6.47058773040771	-10.1762027740479	-0.100806459784508	-0.0395399332046509	-0.154993966221809
-6.9398021697998	-6.47492074966431	-10.1685638427734	-0.100949339568615	-0.0395725816488266	-0.154819399118423
-6.95431518554688	-6.47449111938477	-10.1626281738281	-0.100687228143215	-0.0396856181323528	-0.154480040073395
-6.95860910415649	-6.47855997085571	-10.1624450683594	-0.100580297410488	-0.0398444831371307	-0.154342591762543
-6.95500326156616	-6.48525142669678	-10.1545219421387	-0.100641161203384	-0.0398670062422752	-0.154088392853737
-6.95981216430664	-6.48784828186035	-10.1445083618164	-0.10053288936615	-0.0398119613528252	-0.153804004192352
-6.95862531661987	-6.48406839370728	-10.146918296814	-0.100342102348804	-0.0400377325713634	-0.153618946671486
-6.95355939865112	-6.48931074142456	-10.1399660110474	-0.100555740296841	-0.0398803055286407	-0.15338046848774
-6.95940637588501	-6.48907232284546	-10.1217927932739	-0.100418440997601	-0.0398884117603302	-0.153014749288559
-6.95934438705444	-6.48868560791016	-10.1258354187012	-0.100340373814106	-0.0400148332118988	-0.152747675776482
-6.95331716537476	-6.49468564987183	-10.113618850708	-0.100423909723759	-0.0399113483726978	-0.152480393648148
-6.95449495315552	-6.49659109115601	-10.1004991531372	-0.10035702586174	-0.0396832935512066	-0.152112066745758
-6.94957399368286	-6.49067687988281	-10.095235824585	-0.100272059440613	-0.0398280955851078	-0.151791334152222
-6.93847036361694	-6.49096012115479	-10.0871362686157	-0.100476771593094	-0.0396368317306042	-0.151524350047112
-6.93898868560791	-6.48898363113403	-10.073673248291	-0.10041256994009	-0.0395129770040512	-0.151148334145546
-6.93975400924683	-6.49043941497803	-10.0719718933105	-0.100353874266148	-0.0395096838474274	-0.150804251432419
-6.9275050163269	-6.48931121826172	-10.0552101135254	-0.100474245846272	-0.0394436419010162	-0.150514855980873
-6.92459058761597	-6.49125003814697	-10.0497159957886	-0.100525185465813	-0.0391935110092163	-0.15012538433075
-6.91974449157715	-6.48356008529663	-10.0359497070313	-0.100398480892181	-0.0391706936061382	-0.149820491671562
-6.90456056594849	-6.48292827606201	-10.0307455062866	-0.1007184907794	-0.0389864109456539	-0.149494260549545
-6.90229749679565	-6.48095035552979	-10.0120258331299	-0.100802548229694	-0.0387805998325348	-0.14910301566124
-6.90084552764893	-6.47523784637451	-10.0043344497681	-0.100706107914448	-0.0387667305767536	-0.148780643939972
-6.88891363143921	-6.47589063644409	-9.98943901062012	-0.100925914943218	-0.0385669991374016	-0.148560792207718
-6.88491773605347	-6.47981739044189	-9.9793758392334	-0.10108932107687	-0.0382949449121952	-0.148206070065498
-6.87622880935669	-6.47029447555542	-9.96195507049561	-0.100997783243656	-0.0381533727049828	-0.14786185324192
-6.86833190917969	-6.46459531784058	-9.95697593688965	-0.10119540989399	-0.0380361564457417	-0.147629857063293
-6.8580060005188	-6.46655750274658	-9.94556427001953	-0.101458467543125	-0.0377557054162025	-0.147365778684616
-6.85635900497437	-6.45974683761597	-9.92318916320801	-0.101497881114483	-0.0375692546367645	-0.147036179900169
-6.85477828979492	-6.45207786560059	-9.92112064361572	-0.101489774882793	-0.0374436862766743	-0.146809205412865
-6.84027099609375	-6.45491409301758	-9.9041051864624	-0.101746924221516	-0.0373038351535797	-0.146625176072121
-6.83562183380127	-6.45004796981812	-9.89060401916504	-0.101738907396793	-0.0369523391127586	-0.146363168954849
-6.83003664016724	-6.44585037231445	-9.8826150894165	-0.101802840828896	-0.0368628650903702	-0.146070063114166
-6.81612157821655	-6.44203329086304	-9.87161922454834	-0.10205665230751	-0.0366883277893066	-0.145824179053307
-6.81338500976563	-6.43810892105103	-9.84692478179932	-0.10208885371685	-0.0364435277879238	-0.145554065704346
-6.80694484710693	-6.43041610717773	-9.84192085266113	-0.102143876254559	-0.0363517701625824	-0.145359188318253
-6.79804754257202	-6.4369797706604	-9.82340335845947	-0.102376826107502	-0.0360649786889553	-0.145119726657867
-6.79065561294556	-6.43219089508057	-9.81029796600342	-0.102290324866772	-0.0357328206300735	-0.144745290279388
-6.7858772277832	-6.42571067810059	-9.7973051071167	-0.102518804371357	-0.0356105640530586	-0.144480973482132
-6.77264642715454	-6.42594480514526	-9.78558444976807	-0.102694056928158	-0.035365879535675	-0.14418987929821
-6.77051639556885	-6.41970348358154	-9.76488208770752	-0.102675385773182	-0.0351755954325199	-0.143792733550072
-6.76346158981323	-6.41795349121094	-9.75386905670166	-0.102805860340595	-0.0350434593856335	-0.143547594547272
-6.75608158111572	-6.42275333404541	-9.73621273040771	-0.102928072214127	-0.0346677862107754	-0.143240794539452
-6.74962282180786	-6.41547203063965	-9.72424793243408	-0.102813571691513	-0.0345531888306141	-0.142848566174507
-6.73795366287231	-6.41147327423096	-9.72427940368652	-0.103049919009209	-0.0343247391283512	-0.142542257905006
-6.73003435134888	-6.41256999969482	-9.70782852172852	-0.103071764111519	-0.034061748534441	-0.142200261354446
-6.73105239868164	-6.40935516357422	-9.70125865936279	-0.102987878024578	-0.033990915864706	-0.141827523708344
-6.71766233444214	-6.41230916976929	-9.68368530273438	-0.103101700544357	-0.0338533706963062	-0.141625851392746
-6.71625995635986	-6.41545724868774	-9.67446899414063	-0.103062473237514	-0.0334943123161793	-0.14132533967495
-6.71002531051636	-6.41066932678223	-9.66890811920166	-0.102790050208569	-0.0335124060511589	-0.1410011947155
-6.69756412506104	-6.41379642486572	-9.66573429107666	-0.102973937988281	-0.0333644263446331	-0.140743136405945
-6.69933319091797	-6.41203546524048	-9.65211296081543	-0.102914057672024	-0.0332118570804596	-0.140434637665749
-6.69595527648926	-6.41422414779663	-9.64833354949951	-0.102764181792736	-0.0332541763782501	-0.140204861760139
-6.68658494949341	-6.42319488525391	-9.64113998413086	-0.102772258222103	-0.0330144315958023	-0.139991015195847
-6.68987989425659	-6.41790437698364	-9.63956832885742	-0.102499611675739	-0.0329542048275471	-0.139716118574142
-6.68001699447632	-6.42275762557983	-9.63287258148193	-0.102599769830704	-0.0329376347362995	-0.139525651931763
-6.68398380279541	-6.42447805404663	-9.62049007415771	-0.102455854415894	-0.0327080376446247	-0.139378353953362
-6.68491363525391	-6.42662477493286	-9.619948387146	-0.102257616817951	-0.0328160114586353	-0.139176473021507
-6.68062496185303	-6.43507385253906	-9.60792350769043	-0.102282054722309	-0.0326654724776745	-0.139081791043282
-6.68531799316406	-6.43919086456299	-9.60259819030762	-0.102088488638401	-0.032589215785265	-0.138917952775955
-6.67960119247437	-6.44252347946167	-9.60278987884521	-0.102081678807735	-0.0325817205011845	-0.138879731297493
-6.68046903610229	-6.44872903823853	-9.59458827972412	-0.102027036249638	-0.0324286222457886	-0.138734236359596
-6.68892955780029	-6.45154237747192	-9.58859825134277	-0.101738326251507	-0.0325468666851521	-0.138652771711349
-6.68596172332764	-6.45985317230225	-9.58870029449463	-0.101763546466827	-0.0325761362910271	-0.138659983873367
-6.6887378692627	-6.46517848968506	-9.59134578704834	-0.101529248058796	-0.0324250720441341	-0.138518244028091
-6.69226408004761	-6.46456718444824	-9.5835485458374	-0.101287700235844	-0.0326173640787601	-0.138449907302856
-6.68753910064697	-6.46852159500122	-9.58647537231445	-0.101414851844311	-0.0326765403151512	-0.138477444648743
-6.69390344619751	-6.47166872024536	-9.58877849578857	-0.101153865456581	-0.0326800942420959	-0.138372913002968
-6.70277547836304	-6.4756965637207	-9.59177017211914	-0.100947245955467	-0.032904140651226	-0.138349741697311
-6.698899269104	-6.48369550704956	-9.57729434967041	-0.100962422788143	-0.033019695430994	-0.138471677899361
-6.70594596862793	-6.49027490615845	-9.58952522277832	-0.100735351443291	-0.0329536832869053	-0.138353064656258
-6.71113920211792	-6.48727321624756	-9.58549022674561	-0.100486792623997	-0.033120296895504	-0.138368397951126
-6.70699644088745	-6.49280643463135	-9.58706092834473	-0.100549660623074	-0.0331935323774815	-0.138490840792656
-6.71661901473999	-6.4917163848877	-9.57996368408203	-0.100411340594292	-0.0331626310944557	-0.138462156057358
-6.72957324981689	-6.49893188476563	-9.58611297607422	-0.100184164941311	-0.0333437696099281	-0.138480365276337
-6.72792291641235	-6.50455570220947	-9.58005142211914	-0.100179605185986	-0.0334263257682323	-0.138640180230141
-6.73360204696655	-6.51445436477661	-9.58553791046143	-0.099944494664669	-0.0333828404545784	-0.138626262545586
-6.73775434494019	-6.51288414001465	-9.57413864135742	-0.0997622609138489	-0.0335416309535503	-0.13862532377243
-6.73586463928223	-6.51871252059937	-9.57915019989014	-0.0998532176017761	-0.0336455926299095	-0.138805866241455
-6.74613285064697	-6.52307939529419	-9.57926940917969	-0.0996615812182426	-0.0336559154093266	-0.138772547245026
-6.75352096557617	-6.52643728256226	-9.57368278503418	-0.0993980690836906	-0.0338570550084114	-0.138842239975929
-6.75027704238892	-6.53398942947388	-9.57180213928223	-0.0994592234492302	-0.0339604578912258	-0.138975828886032
-6.75343894958496	-6.54077196121216	-9.58009433746338	-0.0992869287729263	-0.0339778177440166	-0.138943940401077
-6.75619554519653	-6.5355052947998	-9.57243347167969	-0.0991558730602264	-0.0341002382338047	-0.138996198773384
-6.75080585479736	-6.54270696640015	-9.56738090515137	-0.099213495850563	-0.0341588072478771	-0.139134913682938
-6.76130247116089	-6.54415082931519	-9.56882858276367	-0.0990152955055237	-0.0341207236051559	-0.139100328087807
-6.76552104949951	-6.5444016456604	-9.57143211364746	-0.0988091230392456	-0.0343519635498524	-0.139175489544868
-6.76069211959839	-6.55042123794556	-9.56601905822754	-0.0988301783800125	-0.0343529842793942	-0.139340654015541
-6.76541042327881	-6.5545072555542	-9.57203102111816	-0.0986150428652763	-0.034374725073576	-0.139315292239189
-6.76831293106079	-6.55020475387573	-9.56952953338623	-0.0984616279602051	-0.0345127135515213	-0.139384984970093
-6.76374053955078	-6.5523533821106	-9.5718355178833	-0.098503477871418	-0.0345523729920387	-0.139521151781082
-6.76538133621216	-6.55452442169189	-9.56912040710449	-0.0983807668089867	-0.0345294252038002	-0.139541864395142
[truncated: 9,285 more rows]
