# Supplementary material for: Identification of Haptic Based Guiding Using Hard Reins
Source: PLoS One. 2015 Jul 22;10(7):e0132020. doi: 10.1371/journal.pone.0132020 (PMC4511788; doi:10.1371/journal.pone.0132020)
Supplement: S5 File — (ZIP) [file pone.0132020.s005.zip › Exp2_ForceData1/Subject1/path3/T1.csv]

Force X (N)	Force Y (N)	Force Z (N)	Torque X (N-m)	Torque Y (N-m)	Torque Z (N-m)	Frequency = 10000	Averaging Level = 16	F/T Serial Number = FT11772	Time Started = 19/02/2013 12:24:58
-1.28510057926178	-5.01691102981567	-10.6961984634399	-0.190894201397896	0.154538825154305	0.0205757934600115
-1.31133151054382	-5.02409839630127	-10.696475982666	-0.190575867891312	0.154444739222527	0.0210506897419691
-1.32957756519318	-5.03690052032471	-10.683521270752	-0.190319627523422	0.154040217399597	0.0211662631481886
-1.35946571826935	-5.05987024307251	-10.6831274032593	-0.189769700169563	0.153834000229836	0.0208944361656904
-1.38292789459229	-5.07269239425659	-10.6622047424316	-0.189458116889	0.153510540723801	0.0208502784371376
-1.40956318378448	-5.07167482376099	-10.6580638885498	-0.188632071018219	0.153403952717781	0.0212123971432447
-1.42609858512878	-5.07537031173706	-10.6624488830566	-0.187922850251198	0.1530741751194	0.0215985495597124
-1.42932271957397	-5.07637882232666	-10.6533651351929	-0.187214598059654	0.15275314450264	0.0219883397221565
-1.45414662361145	-5.0826268196106	-10.6623592376709	-0.186529859900475	0.152640357613564	0.022276658564806
-1.46813499927521	-5.08742761611938	-10.6512775421143	-0.185955390334129	0.152325540781021	0.0228009913116694
-1.4938645362854	-5.10171270370483	-10.6458187103271	-0.185424730181694	0.152087152004242	0.0233139134943485
-1.50842821598053	-5.10094118118286	-10.6401147842407	-0.184944778680801	0.151700958609581	0.0241742786020041
-1.52737903594971	-5.10368633270264	-10.6497325897217	-0.184211626648903	0.151580661535263	0.0251361951231956
-1.52709197998047	-5.10946226119995	-10.6475296020508	-0.183579653501511	0.151218831539154	0.0259361825883389
-1.54051840305328	-5.12342691421509	-10.6673421859741	-0.182859137654305	0.151033654808998	0.026691859588027
-1.53935635089874	-5.13903999328613	-10.6658782958984	-0.182404011487961	0.150640308856964	0.027339018881321
-1.55736017227173	-5.15779829025269	-10.6692371368408	-0.181575655937195	0.15050482749939	0.0278578028082848
-1.56309843063354	-5.17568874359131	-10.6672134399414	-0.181014865636826	0.150146260857582	0.0283992420881987
-1.58555483818054	-5.19535541534424	-10.6750869750977	-0.180236160755157	0.150051325559616	0.0287977755069733
-1.58597218990326	-5.20416641235352	-10.667932510376	-0.17970472574234	0.149565115571022	0.0291804373264313
-1.60555720329285	-5.22118377685547	-10.6729335784912	-0.178993850946426	0.149375647306442	0.0296863727271557
-1.60376739501953	-5.22387790679932	-10.6772232055664	-0.17838890850544	0.149023473262787	0.0299559738487005
-1.617032289505	-5.23639297485352	-10.6784362792969	-0.177686974406242	0.148762032389641	0.03038040548563
-1.6172513961792	-5.24265813827515	-10.6702327728271	-0.1769879758358	0.148452058434486	0.0307020414620638
-1.63292598724365	-5.2551064491272	-10.6829233169556	-0.176200538873672	0.148181036114693	0.0308784190565348
-1.63705730438232	-5.26253795623779	-10.66712474823	-0.175839617848396	0.147965520620346	0.0311517138034105
-1.65699172019958	-5.27730321884155	-10.6617479324341	-0.175130352377892	0.14765653014183	0.0312770530581474
-1.66886496543884	-5.28315162658691	-10.6493740081787	-0.174717620015144	0.147429838776588	0.0315210148692131
-1.69111239910126	-5.29653263092041	-10.6452741622925	-0.174207717180252	0.147226855158806	0.0316666439175606
-1.69505143165588	-5.30644369125366	-10.6260709762573	-0.173756077885628	0.146800085902214	0.031813345849514
-1.71715843677521	-5.31500244140625	-10.6238498687744	-0.173300415277481	0.146665796637535	0.0318453498184681
-1.72333478927612	-5.32424879074097	-10.6149635314941	-0.172665894031525	0.146382927894592	0.0318729430437088
-1.73748528957367	-5.34124374389648	-10.6159505844116	-0.17233082652092	0.146250799298286	0.0317927040159702
-1.74151802062988	-5.34642171859741	-10.6039113998413	-0.171714916825294	0.146003648638725	0.0318406447768211
-1.75752067565918	-5.36344385147095	-10.6117515563965	-0.171128690242767	0.14581635594368	0.0317435972392559
-1.7710964679718	-5.37192296981812	-10.5917224884033	-0.170654430985451	0.145532786846161	0.0317740626633167
-1.7906641960144	-5.38887977600098	-10.5846881866455	-0.170309737324715	0.145313516259193	0.0317371115088463
-1.80571985244751	-5.39902877807617	-10.5714797973633	-0.170048549771309	0.145091131329536	0.0317669063806534
-1.82813715934753	-5.41205024719238	-10.5546703338623	-0.169747650623322	0.144880697131157	0.0318400487303734
-1.83750665187836	-5.42141723632813	-10.5404119491577	-0.16951060295105	0.144490003585815	0.0319330058991909
-1.85462212562561	-5.43121337890625	-10.5290336608887	-0.169194445014	0.144316092133522	0.0320494994521141
-1.86634540557861	-5.43745994567871	-10.5107278823853	-0.16884545981884	0.144064098596573	0.032204806804657
-1.88681316375732	-5.45278167724609	-10.5055952072144	-0.168517962098122	0.143893823027611	0.0323528274893761
-1.89225924015045	-5.45966339111328	-10.4749317169189	-0.168175876140594	0.143685638904572	0.0325154401361942
-1.9220187664032	-5.47940397262573	-10.4670314788818	-0.168004468083382	0.143446356058121	0.0327311158180237
-1.93781971931458	-5.49420881271362	-10.4332132339478	-0.168074145913124	0.143130868673325	0.0330398194491863
-1.96292173862457	-5.5085244178772	-10.4126033782959	-0.167847827076912	0.142911449074745	0.0333177708089352
-1.97512626647949	-5.52402687072754	-10.3841857910156	-0.168065845966339	0.142602995038033	0.0336828455328941
-1.99476265907288	-5.54079532623291	-10.366888999939	-0.167864441871643	0.142446488142014	0.0340469293296337
-2.00202965736389	-5.55353116989136	-10.3432350158691	-0.167883053421974	0.142089620232582	0.0344336219131947
-2.03048348426819	-5.5812554359436	-10.3319301605225	-0.167906507849693	0.142065837979317	0.0347135327756405
-2.04639267921448	-5.5980806350708	-10.2958040237427	-0.168053030967712	0.141646042466164	0.0350909344851971
-2.07670879364014	-5.62628221511841	-10.2773160934448	-0.16826568543911	0.141507536172867	0.0354991219937801
-2.09751057624817	-5.64685869216919	-10.2383909225464	-0.168603762984276	0.141120553016663	0.0359878353774548
-2.11111760139465	-5.67252635955811	-10.2215747833252	-0.168611794710159	0.140895009040833	0.0367998629808426
-2.12681412696838	-5.70996809005737	-10.1948471069336	-0.168997094035149	0.140690326690674	0.0372183546423912
-2.14212489128113	-5.74560165405273	-10.1653213500977	-0.169501259922981	0.140548422932625	0.0381023027002811
-2.15662336349487	-5.78963661193848	-10.132080078125	-0.170000776648521	0.140208691358566	0.0386277660727501
-2.18945264816284	-5.81662797927856	-10.1190557479858	-0.170272469520569	0.140072971582413	0.0390625596046448
-2.21840023994446	-5.84132957458496	-10.0862245559692	-0.170690700411797	0.139524966478348	0.0392899885773659
-2.25104331970215	-5.86085748672485	-10.0696954727173	-0.170738577842712	0.139209523797035	0.0395661145448685
-2.27933931350708	-5.87494373321533	-10.0508861541748	-0.17095285654068	0.13858899474144	0.039666473865509
-2.31899166107178	-5.88915109634399	-10.0439558029175	-0.170867398381233	0.138065755367279	0.039742074906826
-2.33871078491211	-5.89435529708862	-10.0185871124268	-0.170887529850006	0.137364715337753	0.0398083105683327
-2.38096857070923	-5.91193294525146	-10.0170459747314	-0.170690983533859	0.136804282665253	0.0398578755557537
-2.40512371063232	-5.91854810714722	-10.0078468322754	-0.170599266886711	0.136233985424042	0.0398130267858505
-2.43512511253357	-5.93015146255493	-9.99701499938965	-0.170256897807121	0.135557800531387	0.0397585667669773
-2.46384620666504	-5.93866348266602	-10.0008363723755	-0.169735327363014	0.135060086846352	0.0396055579185486
-2.49431967735291	-5.95097303390503	-10.0036964416504	-0.169297873973846	0.134544000029564	0.0394091606140137
-2.5200560092926	-5.96166133880615	-10.0027828216553	-0.168678224086761	0.134148210287094	0.0391621366143227
-2.54935908317566	-5.9754056930542	-9.99812793731689	-0.168161168694496	0.133584707975388	0.0388688929378986
-2.58002710342407	-5.98884439468384	-9.99646854400635	-0.167722880840302	0.133324638009071	0.0386390313506126
-2.60194611549377	-6.00653409957886	-9.97483444213867	-0.167267367243767	0.132758468389511	0.0383896566927433
-2.63535141944885	-6.02123498916626	-9.96751499176025	-0.166814297437668	0.132626816630363	0.0381807945668697
-2.66077280044556	-6.02986621856689	-9.94639778137207	-0.166488334536552	0.132227137684822	0.0380104072391987
-2.68858623504639	-6.04437780380249	-9.93410587310791	-0.166139617562294	0.132007583975792	0.0378469079732895
-2.70811462402344	-6.05091762542725	-9.90297985076904	-0.165873140096664	0.131725043058395	0.0376750715076923
-2.73740768432617	-6.06416797637939	-9.89627361297607	-0.16554768383503	0.131531700491905	0.0374748446047306
-2.75517416000366	-6.06506299972534	-9.86683559417725	-0.16524600982666	0.131335347890854	0.0372620262205601
-2.77649855613709	-6.07177925109863	-9.85070419311523	-0.164968118071556	0.131139248609543	0.0370489954948425
-2.7854790687561	-6.07267951965332	-9.8388729095459	-0.164643824100494	0.1309794485569	0.0367213748395443
-2.80419826507568	-6.07689809799194	-9.82599830627441	-0.164333060383797	0.130798801779747	0.0363831296563149
-2.80924272537231	-6.07794570922852	-9.81147956848145	-0.16393880546093	0.130715489387512	0.0360595807433128
-2.82680726051331	-6.08109474182129	-9.79334831237793	-0.163520663976669	0.130599245429039	0.0355700775980949
-2.83193254470825	-6.08551979064941	-9.7736349105835	-0.163062244653702	0.130509778857231	0.035290215164423
-2.84717440605164	-6.08905649185181	-9.75540351867676	-0.162665098905563	0.130403056740761	0.0348842814564705
-2.85606241226196	-6.08814287185669	-9.73775577545166	-0.162263572216034	0.130284190177917	0.0346633829176426
-2.87517595291138	-6.09416675567627	-9.71322822570801	-0.161960393190384	0.130225881934166	0.0343519896268845
-2.87700510025024	-6.08474636077881	-9.69761657714844	-0.161512583494186	0.130077794194221	0.0341039784252644
-2.88792943954468	-6.08333444595337	-9.67851638793945	-0.161103069782257	0.129904732108116	0.0340147018432617
-2.8882167339325	-6.07763338088989	-9.67391777038574	-0.160475090146065	0.129795491695404	0.0337700471282005
-2.90047264099121	-6.07635736465454	-9.66898727416992	-0.159834310412407	0.129640772938728	0.0336102657020092
-2.90007138252258	-6.07214879989624	-9.65044212341309	-0.159269034862518	0.129537954926491	0.033509474247694
-2.91877961158752	-6.07576370239258	-9.64535045623779	-0.158392384648323	0.129321232438087	0.0333385206758976
-2.92725014686584	-6.07516431808472	-9.62349319458008	-0.158005684614182	0.129137143492699	0.0334015227854252
-2.94547867774963	-6.07958507537842	-9.61770343780518	-0.157422855496407	0.129002928733826	0.0333969406783581
-2.94363808631897	-6.07291460037231	-9.59259796142578	-0.156952306628227	0.128698140382767	0.033425584435463
-2.9585964679718	-6.07430839538574	-9.58632373809814	-0.156259894371033	0.12857948243618	0.0334457270801067
-2.96623969078064	-6.06536340713501	-9.57366561889648	-0.155623063445091	0.128302842378616	0.0334809981286526
-2.98218441009521	-6.0709056854248	-9.56799030303955	-0.154964700341225	0.12823748588562	0.0336072817444801
-2.98131322860718	-6.06409883499146	-9.54960155487061	-0.154199406504631	0.127946779131889	0.0337577015161514
-3.00126767158508	-6.065833568573	-9.55169010162354	-0.153410017490387	0.127740949392319	0.0339549779891968
-3.01624941825867	-6.06418800354004	-9.52215099334717	-0.152827560901642	0.127601310610771	0.0342433489859104
-3.03445816040039	-6.0662202835083	-9.51395320892334	-0.152188986539841	0.127326428890228	0.0345456451177597
-3.04950046539307	-6.06164646148682	-9.49752998352051	-0.151507377624512	0.127163678407669	0.0348931029438972
-3.07169389724731	-6.06352758407593	-9.46868515014648	-0.150940284132957	0.126954182982445	0.0351824313402176
-3.08594131469727	-6.05981683731079	-9.4514741897583	-0.150397092103958	0.126707434654236	0.0355606600642204
-3.10507917404175	-6.06219577789307	-9.4249095916748	-0.149815618991852	0.126551195979118	0.0359364226460457
-3.1231734752655	-6.05980348587036	-9.41251659393311	-0.149214997887611	0.126504808664322	0.036345899105072
-3.13975548744202	-6.06136798858643	-9.3893518447876	-0.14876452088356	0.12634052336216	0.0366906002163887
-3.14978909492493	-6.05905246734619	-9.37660312652588	-0.148021385073662	0.126222759485245	0.0370677337050438
-3.16904354095459	-6.06357860565186	-9.35696220397949	-0.147594854235649	0.126055240631104	0.037416685372591
-3.18373084068298	-6.06139755249023	-9.34529685974121	-0.146903097629547	0.125975951552391	0.0376908108592033
-3.19820976257324	-6.06965923309326	-9.30813598632813	-0.146623328328133	0.125706747174263	0.0381033644080162
-3.22016572952271	-6.0726261138916	-9.29208755493164	-0.145996481180191	0.125724881887436	0.038418248295784
-3.23441672325134	-6.07512855529785	-9.27269458770752	-0.145654544234276	0.125414818525314	0.0387855432927608
-3.25629901885986	-6.07789993286133	-9.24610996246338	-0.145117610692978	0.125337034463882	0.0390995144844055
-3.26719164848328	-6.07598924636841	-9.22066307067871	-0.144725814461708	0.125036299228668	0.0394784398376942
-3.28803324699402	-6.08034324645996	-9.20395851135254	-0.144268527626991	0.125082865357399	0.039848655462265
-3.28963351249695	-6.07874584197998	-9.17606830596924	-0.143861323595047	0.124775506556034	0.0402382127940655
-3.29985618591309	-6.08399868011475	-9.17040061950684	-0.143246069550514	0.124789640307426	0.0405549444258213
-3.30791449546814	-6.08408498764038	-9.14530181884766	-0.142890274524689	0.124677866697311	0.0407781973481178
-3.32156610488892	-6.09319734573364	-9.12716197967529	-0.142242386937141	0.124617613852024	0.0410864651203156
-3.32604694366455	-6.09647750854492	-9.0925817489624	-0.142033994197845	0.124470368027687	0.0412614159286022
-3.34411883354187	-6.10233497619629	-9.07910537719727	-0.14152829349041	0.124415867030621	0.0415032058954239
-3.35023832321167	-6.10241794586182	-9.04820346832275	-0.141340687870979	0.124186620116234	0.0416708700358868
-3.36211848258972	-6.10496139526367	-9.03011131286621	-0.140878513455391	0.124224849045277	0.041912205517292
-3.35958480834961	-6.10274124145508	-9.00130748748779	-0.140731647610664	0.124030105769634	0.0420360453426838
-3.36895704269409	-6.10438871383667	-8.98235893249512	-0.140175208449364	0.124126799404621	0.0422027893364429
-3.36144638061523	-6.09883594512939	-8.96222400665283	-0.13980807363987	0.123934827744961	0.0423221625387669
-3.36896705627441	-6.10313510894775	-8.95094585418701	-0.139197245240211	0.123998440802097	0.0423687025904655
-3.37043452262878	-6.1032600402832	-8.91754150390625	-0.138962090015411	0.123875960707664	0.0423813015222549
-3.38103413581848	-6.10349369049072	-8.89897441864014	-0.138404220342636	0.123960249125957	0.0424223393201828
-3.38720798492432	-6.10616159439087	-8.86782932281494	-0.138326287269592	0.123786278069019	0.0424929335713387
-3.38838315010071	-6.09872198104858	-8.84704971313477	-0.137844190001488	0.123822301626205	0.0424190387129784
-3.39124751091003	-6.09613561630249	-8.82635402679443	-0.137577727437019	0.123636171221733	0.0424170196056366
-3.38610124588013	-6.09235668182373	-8.80868721008301	-0.137173667550087	0.123742789030075	0.0423744060099125
-3.3923671245575	-6.09154415130615	-8.79544162750244	-0.136784836649895	0.123558931052685	0.0422543920576572
-3.4012303352356	-6.09074783325195	-8.76768493652344	-0.136588722467422	0.123662419617176	0.0422416664659977
-3.41737079620361	-6.09466934204102	-8.7432975769043	-0.136421427130699	0.123715706169605	0.0421124137938023
-3.41874623298645	-6.08922719955444	-8.71306896209717	-0.136286824941635	0.123601734638214	0.0421606004238129
-3.43745183944702	-6.08857583999634	-8.69158363342285	-0.136014878749847	0.12376481294632	0.0420279502868652
-3.44517731666565	-6.08495378494263	-8.67599487304688	-0.135687619447708	0.12384507060051	0.0420118197798729
-3.45832371711731	-6.08313226699829	-8.66232585906982	-0.135578900575638	0.123980082571507	0.0419282726943493
-3.46613121032715	-6.0805835723877	-8.64429664611816	-0.135157346725464	0.124072916805744	0.0418587103486061
-3.48128747940063	-6.09036588668823	-8.6375036239624	-0.134934291243553	0.124137230217457	0.0416535995900631
-3.49666953086853	-6.08871746063232	-8.61972427368164	-0.134557515382767	0.124323323369026	0.0415850318968296
-3.51480054855347	-6.10062646865845	-8.59503746032715	-0.134288236498833	0.124447837471962	0.041279386729002
-3.5353856086731	-6.10801362991333	-8.58080577850342	-0.134050473570824	0.124686948955059	0.0411648936569691
-3.56048369407654	-6.11613893508911	-8.55258464813232	-0.133863434195518	0.124740906059742	0.040877491235733
-3.58134150505066	-6.12298679351807	-8.53368282318115	-0.133618921041489	0.124878503382206	0.0407568663358688
-3.60155200958252	-6.12880802154541	-8.49783515930176	-0.133387714624405	0.124919816851616	0.0405286103487015
-3.61144614219666	-6.13290786743164	-8.49784469604492	-0.133120238780975	0.124952428042889	0.040361762046814
-3.63777112960815	-6.14449548721313	-8.48690795898438	-0.132784783840179	0.125214293599129	0.0401193015277386
-3.64769673347473	-6.14725542068481	-8.46952724456787	-0.132443889975548	0.125281825661659	0.0398945957422256
-3.67826318740845	-6.16398811340332	-8.44937705993652	-0.132225438952446	0.125445008277893	0.0396498553454876
-3.69111800193787	-6.1682767868042	-8.43129253387451	-0.132103785872459	0.125382423400879	0.0394599102437496
-3.71427178382874	-6.17410278320313	-8.41428470611572	-0.131794601678848	0.125427290797234	0.0392409972846508
-3.72254657745361	-6.17632246017456	-8.395188331604	-0.131713688373566	0.125499501824379	0.0390369296073914
-3.73661017417908	-6.18033504486084	-8.39016437530518	-0.13126365840435	0.125493660569191	0.0388753972947598
-3.73971652984619	-6.18220853805542	-8.37265586853027	-0.131027594208717	0.12549464404583	0.0386071987450123
-3.75960659980774	-6.1874303817749	-8.36914443969727	-0.130571842193604	0.125721722841263	0.0383213423192501
-3.76703238487244	-6.18927097320557	-8.33960723876953	-0.130339190363884	0.125625297427177	0.0380560532212257
-3.78598833084106	-6.19917917251587	-8.32498550415039	-0.130030229687691	0.125693991780281	0.0377980843186378
-3.79512453079224	-6.19918632507324	-8.30607223510742	-0.129988163709641	0.125587448477745	0.0374672412872314
-3.79868578910828	-6.19847106933594	-8.30032444000244	-0.129526421427727	0.125518456101418	0.0372299775481224
-3.8084933757782	-6.2041187286377	-8.29495048522949	-0.129229187965393	0.125455603003502	0.036762997508049
-3.81292772293091	-6.20452690124512	-8.28122138977051	-0.128865614533424	0.12545208632946	0.0364761687815189
-3.83005261421204	-6.21703338623047	-8.27238750457764	-0.128709226846695	0.125333905220032	0.0359428599476814
-3.83674693107605	-6.22017765045166	-8.24797248840332	-0.128661349415779	0.125204861164093	0.0355559922754765
-3.85307002067566	-6.22515773773193	-8.24523830413818	-0.128382623195648	0.125267326831818	0.035107683390379
-3.85222458839417	-6.22615003585815	-8.24349498748779	-0.128219470381737	0.125040456652641	0.0345904566347599
-3.8703601360321	-6.23543453216553	-8.2397985458374	-0.127820834517479	0.125127464532852	0.0340565107762814
-3.88421964645386	-6.24300670623779	-8.22288227081299	-0.127837777137756	0.125013411045074	0.0334710963070393
-3.90395927429199	-6.25056409835815	-8.21551513671875	-0.127795100212097	0.12508350610733	0.0328997783362865
-3.92207169532776	-6.26202821731567	-8.19988822937012	-0.127979263663292	0.124897576868534	0.0324452333152294
-3.92899322509766	-6.2604808807373	-8.19819164276123	-0.127907037734985	0.124882899224758	0.0319178439676762
-3.9438304901123	-6.26629495620728	-8.20436954498291	-0.127895206212997	0.124806821346283	0.0313730351626873
-3.95172190666199	-6.26829242706299	-8.19239807128906	-0.12793330848217	0.124793589115143	0.0308833122253418
-3.97894167900085	-6.27628231048584	-8.19791221618652	-0.127900078892708	0.124734289944172	0.0303701888769865
-3.98653769493103	-6.27200746536255	-8.18093013763428	-0.128109082579613	0.124468065798283	0.0299638770520687
-4.00386762619019	-6.27196645736694	-8.18499660491943	-0.128018975257874	0.124522246420383	0.0294851362705231
-4.00738954544067	-6.26420211791992	-8.18538856506348	-0.127973288297653	0.124249517917633	0.0289722979068756
-4.01512575149536	-6.26568841934204	-8.18539142608643	-0.127666890621185	0.124294236302376	0.0285549145191908
-4.03721523284912	-6.27189350128174	-8.18817615509033	-0.127671867609024	0.12421903014183	0.0280588287860155
-4.04238605499268	-6.26235580444336	-8.17267227172852	-0.127688869833946	0.124050222337246	0.0277154948562384
-4.0520486831665	-6.26298904418945	-8.17447376251221	-0.127509102225304	0.123870022594929	0.0273368619382381
-4.04402732849121	-6.25922870635986	-8.1760368347168	-0.127351224422455	0.123754896223545	0.0268696043640375
-4.05554056167603	-6.2579231262207	-8.1929931640625	-0.126932114362717	0.123724274337292	0.0264961179345846
-4.06578874588013	-6.26147985458374	-8.18058204650879	-0.126917943358421	0.123502604663372	0.026036225259304
-4.07019853591919	-6.25636100769043	-8.17896556854248	-0.1268430352211	0.12332422286272	0.0257190149277449
-4.07577753067017	-6.25420665740967	-8.19237995147705	-0.126455381512642	0.123247943818569	0.0253332201391459
-4.0765905380249	-6.25290250778198	-8.19236087799072	-0.126370117068291	0.123086996376514	0.0249284263700247
-4.08922719955444	-6.25384759902954	-8.19711589813232	-0.126048311591148	0.123100496828556	0.0246145259588957
-4.10070991516113	-6.25427579879761	-8.18508338928223	-0.126063629984856	0.122859388589859	0.0243760067969561
-4.09335708618164	-6.24561977386475	-8.19453144073486	-0.125804156064987	0.122720971703529	0.0240672584623098
-4.09888124465942	-6.24394464492798	-8.21801376342773	-0.125348538160324	0.122634842991829	0.0237141568213701
-4.10358810424805	-6.2428765296936	-8.20412063598633	-0.125216349959373	0.122467011213303	0.0234394259750843
-4.11468935012817	-6.24056100845337	-8.20736122131348	-0.125008314847946	0.12244538962841	0.0231300890445709
-4.11116933822632	-6.23437690734863	-8.2087230682373	-0.124765075743198	0.122138671576977	0.0228922162204981
-4.10243892669678	-6.22586727142334	-8.21255970001221	-0.124427646398544	0.122057847678661	0.0226805862039328
-4.11520433425903	-6.23126316070557	-8.22894191741943	-0.124096661806107	0.122154481709003	0.0224088095128536
-4.115403175354	-6.22562885284424	-8.21497631072998	-0.124059528112411	0.121949926018715	0.022246990352869
-4.1187539100647	-6.21900272369385	-8.2164888381958	-0.12384520471096	0.121864289045334	0.0221095569431782
-4.10912179946899	-6.21533155441284	-8.22449111938477	-0.123628944158554	0.121730074286461	0.0218542199581862
-4.10946464538574	-6.21132373809814	-8.22449493408203	-0.123421669006348	0.121701806783676	0.0217090640217066
-4.12073373794556	-6.21254348754883	-8.22045135498047	-0.123244069516659	0.121631093323231	0.021510936319828
-4.10937261581421	-6.20125341415405	-8.21400165557861	-0.123259671032429	0.12130319327116	0.021345816552639
-4.10139656066895	-6.19530534744263	-8.22822189331055	-0.122838072478771	0.121292226016521	0.0212166029959917
-4.11041164398193	-6.19623756408691	-8.22935009002686	-0.122751906514168	0.121241442859173	0.0209534894675016
-4.10311412811279	-6.18600130081177	-8.21133136749268	-0.12289971113205	0.120943687856197	0.0208152532577515
-4.09828567504883	-6.17671632766724	-8.23229026794434	-0.122455067932606	0.120864652097225	0.0206405390053988
-4.10166883468628	-6.17818450927734	-8.22770690917969	-0.122377395629883	0.120786756277084	0.0203775279223919
-4.09820652008057	-6.17211627960205	-8.22038555145264	-0.122409403324127	0.120551072061062	0.020209938287735
-4.10108852386475	-6.16171169281006	-8.22500324249268	-0.12219313532114	0.120469577610493	0.0200438965111971
-4.09048175811768	-6.15313673019409	-8.23555850982666	-0.122105322778225	0.120255589485168	0.0198030564934015
-4.0904688835144	-6.14834547042847	-8.2337007522583	-0.121936984360218	0.120214812457561	0.0195968523621559
-4.10224151611328	-6.1469349861145	-8.23709774017334	-0.121925175189972	0.120184063911438	0.0193505492061377
-4.089035987854	-6.13152027130127	-8.23545932769775	-0.12194662541151	0.11986518651247	0.0191731005907059
-4.08716869354248	-6.12565994262695	-8.23981285095215	-0.121606543660164	0.119932509958744	0.0189293175935745
-4.10080289840698	-6.12332820892334	-8.2423734664917	-0.121695540845394	0.119821518659592	0.0186015795916319
-4.09826326370239	-6.108314037323	-8.23740005493164	-0.121971726417542	0.119635604321957	0.0183778759092093
-4.0978627204895	-6.09753274917603	-8.25382900238037	-0.121750444173813	0.119778893887997	0.0181894823908806
-4.1094069480896	-6.09408712387085	-8.26281452178955	-0.121840685606003	0.119740165770054	0.0178826935589314
-4.10949325561523	-6.07686996459961	-8.26287841796875	-0.122328862547874	0.11960131675005	0.0177596490830183
-4.11618661880493	-6.06167888641357	-8.27984714508057	-0.122216731309891	0.119789339601994	0.0177253857254982
-4.13133716583252	-6.05220556259155	-8.29968357086182	-0.122482843697071	0.119891986250877	0.017541604116559
-4.13479089736938	-6.03325033187866	-8.29533290863037	-0.122899360954762	0.119901321828365	0.0175410285592079
-4.14167785644531	-6.01412963867188	-8.30614185333252	-0.122974917292595	0.119983598589897	0.0175809413194656
-4.13361930847168	-5.99543619155884	-8.32098770141602	-0.123229928314686	0.119920916855335	0.017529459670186
-4.13115310668945	-5.98218441009521	-8.32862854003906	-0.123386479914188	0.120037496089935	0.0173265542834997
-4.134925365448	-5.97245502471924	-8.32647132873535	-0.123674191534519	0.119951784610748	0.017081044614315
-4.10990571975708	-5.95845603942871	-8.31738090515137	-0.124098554253578	0.119889281690121	0.016843443736434
-4.09635448455811	-5.94720458984375	-8.3316593170166	-0.124072089791298	0.120040401816368	0.0163384806364775
-4.09147310256958	-5.94620513916016	-8.33313465118408	-0.124391198158264	0.11992097645998	0.0158821251243353
-4.07358026504517	-5.93286037445068	-8.31869029998779	-0.124881111085415	0.119889803230762	0.0155118200927973
-4.05307531356812	-5.92483282089233	-8.35034847259521	-0.124950036406517	0.119962401688099	0.0151148494333029
-4.04583930969238	-5.91961336135864	-8.36263847351074	-0.125190600752831	0.120059818029404	0.0146725764498115
-4.02679491043091	-5.91059684753418	-8.36844539642334	-0.125589296221733	0.119967043399811	0.0145547222346067
-4.01323413848877	-5.89912271499634	-8.39088344573975	-0.125726103782654	0.12005802989006	0.0144389579072595
-3.99501729011536	-5.89568901062012	-8.40356349945068	-0.126197338104248	0.120189473032951	0.0141302524134517
-3.97686958312988	-5.8884801864624	-8.40672969818115	-0.12682843208313	0.120158582925797	0.0140385283157229
-3.95880270004272	-5.87816762924194	-8.41804695129395	-0.12722784280777	0.120011821389198	0.0139773450791836
-3.93495082855225	-5.855881690979	-8.42606735229492	-0.127616062760353	0.119788520038128	0.0138957537710667
-3.91879200935364	-5.84878349304199	-8.42765522003174	-0.12813563644886	0.11968120187521	0.0139322271570563
-3.91319870948792	-5.84513711929321	-8.42041206359863	-0.128851100802422	0.119504928588867	0.014067186973989
-3.88682532310486	-5.82750034332275	-8.43111419677734	-0.129211395978928	0.119385309517384	0.0140315135940909
-3.88156414031982	-5.81900405883789	-8.45637798309326	-0.129124164581299	0.119635507464409	0.0138771384954453
-3.88572025299072	-5.82217264175415	-8.45915222167969	-0.129507333040237	0.119725205004215	0.0136877838522196
-3.87556910514832	-5.8070764541626	-8.46242713928223	-0.129999443888664	0.119633391499519	0.0136364623904228
-3.8685781955719	-5.7961540222168	-8.48847007751465	-0.130045518279076	0.119829177856445	0.0135114751756191
-3.85764145851135	-5.79002094268799	-8.48962783813477	-0.130364507436752	0.119608119130135	0.0132919484749436
-3.85234713554382	-5.78466176986694	-8.48515605926514	-0.130846709012985	0.11953616887331	0.0132589070126414
-3.84357595443726	-5.77583789825439	-8.49749851226807	-0.130949661135674	0.11953616887331	0.0131220975890756
-3.83593153953552	-5.77253389358521	-8.50386238098145	-0.131180137395859	0.119413673877716	0.0128143299371004
-3.83283925056458	-5.76622915267944	-8.49459457397461	-0.131400719285011	0.119335189461708	0.0126813873648643
-3.83257508277893	-5.75899076461792	-8.50949478149414	-0.131556257605553	0.119253680109978	0.0125802475959063
-3.81978321075439	-5.75428533554077	-8.51075077056885	-0.131685897707939	0.11909593641758	0.0124032758176327
-3.82338500022888	-5.74976396560669	-8.51644420623779	-0.131899908185005	0.119001999497414	0.0123609472066164
-3.82842969894409	-5.74315404891968	-8.51761913299561	-0.132151201367378	0.118969433009624	0.0123163126409054
-3.8141074180603	-5.7335786819458	-8.52736377716064	-0.13240921497345	0.118722856044769	0.0122049376368523
-3.81945943832397	-5.73062705993652	-8.5263147354126	-0.132516369223595	0.118721634149551	0.0120974481105804
-3.83122134208679	-5.73412847518921	-8.52744960784912	-0.13287065923214	0.118517994880676	0.0119953081011772
-3.82023811340332	-5.72382545471191	-8.52998065948486	-0.133011296391487	0.118372313678265	0.0118735553696752
-3.82335710525513	-5.72018957138062	-8.53416442871094	-0.133036255836487	0.118367061018944	0.0117786768823862
-3.83914828300476	-5.72540283203125	-8.52973079681396	-0.133389040827751	0.11812075227499	0.011618728749454
-3.82949090003967	-5.71434879302979	-8.52856349945068	-0.13373427093029	0.11789720505476	0.0115837398916483
-3.83239960670471	-5.71098852157593	-8.53583717346191	-0.133717998862267	0.117843843996525	0.011448253877461
-3.84981751441956	-5.71756601333618	-8.52987957000732	-0.134019985795021	0.117659449577332	0.0112973982468247
-3.83987736701965	-5.70799350738525	-8.52775001525879	-0.134318396449089	0.117362260818481	0.0112016554921865
-3.84092855453491	-5.71085071563721	-8.53693580627441	-0.134330675005913	0.117234863340855	0.0110002281144261
-3.85580492019653	-5.71599960327148	-8.53765487670898	-0.134730219841003	0.117083124816418	0.010792656801641
-3.85037708282471	-5.7086067199707	-8.52789974212646	-0.135123834013939	0.116743735969067	0.0106669766828418
-3.85000491142273	-5.70463371276855	-8.54745674133301	-0.135129123926163	0.116567894816399	0.0105088716372848
-3.86391878128052	-5.71437549591064	-8.55674839019775	-0.135548084974289	0.116371624171734	0.0102272732183337
-3.85980725288391	-5.71006107330322	-8.54446983337402	-0.136103957891464	0.115963250398636	0.0100773815065622
-3.85934662818909	-5.70724248886108	-8.56394481658936	-0.136165276169777	0.115903057157993	0.00991486571729183
-3.87285780906677	-5.71022939682007	-8.57033157348633	-0.136559873819351	0.11575011909008	0.00967179238796234
-3.87191796302795	-5.70775032043457	-8.55904102325439	-0.137139946222305	0.115382745862007	0.0095032062381506
-3.87854528427124	-5.70234251022339	-8.57803153991699	-0.137308642268181	0.115238152444363	0.00928205437958241
-3.88482928276062	-5.70782804489136	-8.58663272857666	-0.13774773478508	0.115063272416592	0.00899587571620941
-3.89360022544861	-5.70493173599243	-8.57798385620117	-0.138316050171852	0.114848770201206	0.00882475450634956
-3.89335036277771	-5.69862604141235	-8.59508991241455	-0.138605609536171	0.11475083231926	0.0085681639611721
-3.90307593345642	-5.70500469207764	-8.61211776733398	-0.13903696835041	0.114645913243294	0.00816171802580357
-3.90562534332275	-5.70730686187744	-8.60568141937256	-0.13979372382164	0.114478789269924	0.00779164023697376
-3.91054129600525	-5.706711769104	-8.62014198303223	-0.140274748206139	0.114475019276142	0.00748624000698328
-3.91530847549438	-5.71004819869995	-8.63883876800537	-0.140742018818855	0.114491142332554	0.00699723698198795
-3.92007946968079	-5.71514892578125	-8.63277149200439	-0.141507372260094	0.11436415463686	0.00659919204190373
-3.92442297935486	-5.71583127975464	-8.6418981552124	-0.142027676105499	0.114488877356052	0.00622454425320029
-3.9269847869873	-5.72232007980347	-8.66490650177002	-0.142599284648895	0.11451044678688	0.00561849074438214
-3.9317319393158	-5.72676467895508	-8.66011047363281	-0.143422454595566	0.11441583186388	0.00519442185759544
-3.92793679237366	-5.72444820404053	-8.67031478881836	-0.14392451941967	0.114569626748562	0.00478367600589991
-3.93541145324707	-5.73135280609131	-8.68049240112305	-0.14433328807354	0.114813096821308	0.00419135065749288
-3.93480086326599	-5.73305368423462	-8.67134094238281	-0.145245835185051	0.114798314869404	0.00368261896073818
-3.92636442184448	-5.72594165802002	-8.68630027770996	-0.145763292908669	0.114857159554958	0.00318443472497165
-3.93650126457214	-5.73212671279907	-8.69918918609619	-0.146136909723282	0.115213319659233	0.00263664266094565
-3.93918681144714	-5.7319221496582	-8.68413066864014	-0.146946772933006	0.115263074636459	0.0021126011852175
-3.92599153518677	-5.72212076187134	-8.69204044342041	-0.147394686937332	0.115377157926559	0.00156584230717272
-3.92782163619995	-5.7221040725708	-8.70983505249023	-0.147655129432678	0.115583367645741	0.000966964464168996
-3.92391586303711	-5.72140598297119	-8.69412899017334	-0.148315936326981	0.115645632147789	0.000456862238934264
-3.90977358818054	-5.71279859542847	-8.69929027557373	-0.14882580935955	0.115840643644333	-6.879890406708E-06
-3.90529942512512	-5.71079158782959	-8.724928855896	-0.149001628160477	0.116046227514744	-0.000563706387765706
-3.89963531494141	-5.70960092544556	-8.70629787445068	-0.149650886654854	0.116023071110249	-0.00108262174762785
-3.88434147834778	-5.69967317581177	-8.70942497253418	-0.150089263916016	0.116117604076862	-0.00153492158278823
-3.87802910804749	-5.69997978210449	-8.72745513916016	-0.15029963850975	0.116322822868824	-0.00203133188188076
-3.87604165077209	-5.70290184020996	-8.7162971496582	-0.15101346373558	0.116479240357876	-0.00253645260818303
-3.85703039169312	-5.69240760803223	-8.71666049957275	-0.151410922408104	0.116627059876919	-0.00293472711928189
-3.84664535522461	-5.68489265441895	-8.73759269714355	-0.151431068778038	0.116851881146431	-0.00341475941240788
-3.84152102470398	-5.68735408782959	-8.72307968139648	-0.151994094252586	0.116899929940701	-0.0039841178804636
-3.82182788848877	-5.6724214553833	-8.72499179840088	-0.152190625667572	0.117028519511223	-0.00438198167830706
-3.81654906272888	-5.67038726806641	-8.73479080200195	-0.152190670371056	0.117407076060772	-0.00482837203890085
-3.81921720504761	-5.67075538635254	-8.73317623138428	-0.15259163081646	0.117544211447239	-0.00523441936820745
-3.79935050010681	-5.65778541564941	-8.74096298217773	-0.152807518839836	0.117661148309708	-0.00557830184698105
-3.79291343688965	-5.65248775482178	-8.73700618743896	-0.152902185916901	0.117933578789234	-0.00596556253731251
-3.78877449035645	-5.650550365448	-8.7488489151001	-0.153036370873451	0.118066020309925	-0.00623444421216846
-3.77114844322205	-5.64383745193481	-8.75689315795898	-0.153105482459068	0.118147343397141	-0.00661772629246116
-3.76311659812927	-5.64082717895508	-8.74290657043457	-0.15340918302536	0.118246480822563	-0.00681730406358838
-3.75176453590393	-5.63207817077637	-8.75138473510742	-0.153412878513336	0.118515968322754	-0.00705819809809327
-3.73892140388489	-5.63011074066162	-8.76875877380371	-0.153355702757835	0.118581995368004	-0.0074049704708159
-3.72786211967468	-5.62524366378784	-8.75210762023926	-0.153631299734116	0.118534438312054	-0.00759817706421018
-3.71212220191956	-5.61656332015991	-8.75667572021484	-0.153501719236374	0.118626199662685	-0.00779796438291669
-3.71426439285278	-5.62181806564331	-8.77524375915527	-0.153319105505943	0.118820242583752	-0.00810242909938097
-3.70742774009705	-5.61901998519897	-8.77307510375977	-0.153569921851158	0.118735775351524	-0.00829554162919521
-3.69077968597412	-5.61615800857544	-8.77950763702393	-0.153371587395668	0.118815392255783	-0.00846962630748749
-3.70073580741882	-5.62353515625	-8.79396343231201	-0.15325365960598	0.118894815444946	-0.00871249567717314
-3.69839143753052	-5.62365531921387	-8.80575466156006	-0.153255715966225	0.118827074766159	-0.00886828918009996
-3.68978500366211	-5.62112617492676	-8.80903244018555	-0.153146803379059	0.118864104151726	-0.00906370766460896
-3.69229817390442	-5.62553882598877	-8.81745147705078	-0.153204426169395	0.118871577084064	-0.0092543251812458
-3.69310736656189	-5.62841844558716	-8.84642219543457	-0.152918770909309	0.118963502347469	-0.00936357956379652
-3.70604944229126	-5.64358806610107	-8.85549640655518	-0.15299654006958	0.118991307914257	-0.0095047140493989
-3.69980454444885	-5.64356517791748	-8.85763263702393	-0.153166800737381	0.118936829268932	-0.00954203307628632
-3.69681239128113	-5.64435768127441	-8.88072967529297	-0.152786821126938	0.118995435535908	-0.00977115146815777
-3.70618605613709	-5.65946054458618	-8.89676761627197	-0.152789577841759	0.118892319500446	-0.010068267583847
-3.69206261634827	-5.65211963653564	-8.91842079162598	-0.152813851833344	0.118685267865658	-0.0103422636166215
-3.68799638748169	-5.65780782699585	-8.92499923706055	-0.152721539139748	0.118818007409573	-0.0106321023777127
-3.69106364250183	-5.65873432159424	-8.94554615020752	-0.152818843722343	0.118892937898636	-0.0109336040914059
-3.68196654319763	-5.6600513458252	-8.97882461547852	-0.152723148465157	0.118922188878059	-0.0113943750038743
-3.67555809020996	-5.65902519226074	-8.98076820373535	-0.153082758188248	0.118937849998474	-0.0117439590394497
-3.6574490070343	-5.64935493469238	-9.01668548583984	-0.153037935495377	0.119092412292957	-0.0120614357292652
-3.65823245048523	-5.65098476409912	-9.05234050750732	-0.153054088354111	0.119321100413799	-0.0125894574448466
-3.64103674888611	-5.64294195175171	-9.07565975189209	-0.153472095727921	0.119292855262756	-0.013080196455121
-3.60515737533569	-5.63032341003418	-9.11374664306641	-0.153579071164131	0.119394823908806	-0.0136213060468435
-3.59302568435669	-5.62585878372192	-9.15083789825439	-0.153730690479279	0.119636118412018	-0.0143082942813635
-3.57469081878662	-5.61379671096802	-9.1842622756958	-0.153991401195526	0.119762308895588	-0.0148544004186988
-3.55553030967712	-5.60942840576172	-9.21499538421631	-0.154356688261032	0.119967900216579	-0.0154840853065252
-3.53700232505798	-5.59548234939575	-9.23948574066162	-0.154820844531059	0.120112299919128	-0.0160133931785822
-3.51763534545898	-5.58526802062988	-9.28938007354736	-0.154853910207748	0.120568603277206	-0.0166337378323078
-3.50941371917725	-5.5857367515564	-9.31777858734131	-0.155229300260544	0.120853208005428	-0.017314812168479
-3.47570633888245	-5.567298412323	-9.34014892578125	-0.155809581279755	0.12089616060257	-0.0178656913340092
-3.44988107681274	-5.55767250061035	-9.37446594238281	-0.155912578105927	0.121266104280949	-0.0184897687286139
-3.43575310707092	-5.54767036437988	-9.40388774871826	-0.156309768557549	0.1216010004282	-0.0191148240119219
-3.40975999832153	-5.53932762145996	-9.44500350952148	-0.156630009412766	0.12186086922884	-0.0198508407920599
-3.3869252204895	-5.52867269515991	-9.4558801651001	-0.157176285982132	0.122018128633499	-0.0205024909228086
-3.35356855392456	-5.5110445022583	-9.48665237426758	-0.157406896352768	0.122420579195023	-0.0210961457341909
-3.34286785125732	-5.50473117828369	-9.51931667327881	-0.15764094889164	0.122905947268009	-0.0217461176216602
-3.31620860099792	-5.49161148071289	-9.54149055480957	-0.15798681974411	0.123187340795994	-0.0223382692784071
-3.29616594314575	-5.48378658294678	-9.56235504150391	-0.158371493220329	0.123573370277882	-0.0229274313896894
-3.26690816879272	-5.47002458572388	-9.58381366729736	-0.158812537789345	0.123863771557808	-0.0234892163425684
-3.24600338935852	-5.4589991569519	-9.61916637420654	-0.158860415220261	0.124325253069401	-0.024096854031086
-3.23323965072632	-5.45432567596436	-9.62814712524414	-0.159364968538284	0.124646916985512	-0.0246204528957605
-3.20400238037109	-5.44104051589966	-9.66470718383789	-0.159667924046516	0.124916844069958	-0.0251898728311062
-3.18538689613342	-5.43389511108398	-9.66879367828369	-0.160204201936722	0.125251963734627	-0.0256591718643904
-3.16522288322449	-5.41934251785278	-9.69503402709961	-0.160392820835114	0.125712782144547	-0.0260511059314013
-3.15880227088928	-5.41746759414673	-9.72130584716797	-0.160523355007172	0.126188218593597	-0.026589160785079
-3.14076018333435	-5.40532445907593	-9.72512054443359	-0.161165431141853	0.126454010605812	-0.0270106792449951
-3.11799192428589	-5.39306497573853	-9.74411010742188	-0.161352410912514	0.126869574189186	-0.0274156965315342
-3.1091194152832	-5.38518333435059	-9.7556619644165	-0.161769568920135	0.127260565757751	-0.0277197491377592
-3.09996247291565	-5.3754620552063	-9.77758693695068	-0.161799073219299	0.127752110362053	-0.0279959663748741
-3.09184217453003	-5.37541484832764	-9.78325748443604	-0.162322148680687	0.12798610329628	-0.0283849202096462
-3.0711236000061	-5.36259651184082	-9.79390907287598	-0.162576511502266	0.128253489732742	-0.0286642834544182
-3.06741809844971	-5.36026525497437	-9.81358909606934	-0.162560328841209	0.12869830429554	-0.0288128331303597
-3.07008790969849	-5.35688161849976	-9.81188583374023	-0.16282819211483	0.129028528928757	-0.0290326159447432
-3.0605194568634	-5.35479021072388	-9.82570457458496	-0.163012877106667	0.129293709993362	-0.0291629433631897
-3.0568528175354	-5.35109090805054	-9.81611442565918	-0.163365602493286	0.129529908299446	-0.0292063150554895
-3.04710483551025	-5.34210157394409	-9.83753395080566	-0.163331508636475	0.129783183336258	-0.0291762035340071
-3.05934476852417	-5.34734582901001	-9.84524631500244	-0.163304537534714	0.130006358027458	-0.0292363185435534
-3.0556263923645	-5.34024906158447	-9.84627532958984	-0.163635909557343	0.130032777786255	-0.0291232317686081
-3.04779314994812	-5.33538293838501	-9.85124969482422	-0.163613587617874	0.130215793848038	-0.0290228445082903
-3.05369567871094	-5.33744239807129	-9.85177230834961	-0.16379576921463	0.130374118685722	-0.0288277603685856
-3.06005167961121	-5.33997964859009	-9.87158489227295	-0.163691326975822	0.130644366145134	-0.0286624729633331
-3.07291722297668	-5.34700679779053	-9.86811256408691	-0.164097741246223	0.130674034357071	-0.0284652821719646
-3.06301212310791	-5.34377956390381	-9.87832736968994	-0.164220750331879	0.130780592560768	-0.0281959511339664
-3.07868933677673	-5.34860134124756	-9.88890361785889	-0.164281770586967	0.130978032946587	-0.0278996657580137
-3.08617043495178	-5.35368919372559	-9.91440582275391	-0.164460241794586	0.13117304444313	-0.0275555271655321
-3.09516763687134	-5.36115169525146	-9.93120288848877	-0.164679691195488	0.13139408826828	-0.027345921844244
-3.09954118728638	-5.36192464828491	-9.93637275695801	-0.165180549025536	0.131440117955208	-0.0271011590957642
-3.09564924240112	-5.35689496994019	-9.96952342987061	-0.165126547217369	0.131668478250504	-0.0268044080585241
-3.11541199684143	-5.36821126937866	-9.99241065979004	-0.165536433458328	0.131939694285393	-0.0266450550407171
-3.11198782920837	-5.36407709121704	-10.0123796463013	-0.16594372689724	0.132004201412201	-0.026381827890873
-3.11032295227051	-5.36739444732666	-10.0282707214355	-0.166277155280113	0.132259011268616	-0.0262111704796553
-3.11481809616089	-5.36757612228394	-10.0465421676636	-0.166666731238365	0.132578343153	-0.0259622782468796
-3.1206374168396	-5.3713526725769	-10.0850849151611	-0.166780456900597	0.132911220192909	-0.0258902385830879
-3.13611769676209	-5.37416362762451	-10.0974426269531	-0.167334735393524	0.133080989122391	-0.0257820077240467
-3.12457084655762	-5.36834478378296	-10.1246891021729	-0.167554885149002	0.13322477042675	-0.0256331637501717
-3.13474631309509	-5.37199544906616	-10.1484270095825	-0.16773633658886	0.133515045046806	-0.0256130285561085
-3.14767336845398	-5.37658929824829	-10.1777000427246	-0.168195232748985	0.133681982755661	-0.0256173443049192
-3.13716602325439	-5.37244939804077	-10.2073230743408	-0.168435648083687	0.133930549025536	-0.0257227160036564
-3.14441776275635	-5.37734651565552	-10.2226648330688	-0.168778210878372	0.134217396378517	-0.0257574152201414
-3.14771246910095	-5.37994956970215	-10.2446002960205	-0.169063627719879	0.134412467479706	-0.0258028749376535
-3.14416933059692	-5.3815393447876	-10.2738027572632	-0.169384524226189	0.134693011641502	-0.0259612631052732
-3.14717936515808	-5.38478565216064	-10.2888975143433	-0.169975429773331	0.134832546114922	-0.0260469596832991
-3.14567136764526	-5.37944889068604	-10.3223247528076	-0.170225352048874	0.135050028562546	-0.0260291993618011
-3.14952087402344	-5.38300466537476	-10.3466081619263	-0.170660614967346	0.135345682501793	-0.0262063723057508
-3.14860343933105	-5.38146162033081	-10.3580799102783	-0.171382650732994	0.135475233197212	-0.0262826140969992
-3.14783644676209	-5.37261486053467	-10.3925704956055	-0.171679198741913	0.135819092392921	-0.0264376550912857
-3.14684891700745	-5.3747386932373	-10.4229097366333	-0.171947300434113	0.135966747999191	-0.0268006753176451
-3.14745759963989	-5.37232065200806	-10.4318447113037	-0.172729656100273	0.136245980858803	-0.0269685033708811
-3.14288687705994	-5.36759328842163	-10.4573087692261	-0.173123434185982	0.136506617069244	-0.0271616410464048
-3.1387791633606	-5.36265897750854	-10.4912195205688	-0.173477694392204	0.136777460575104	-0.0275853667408228
-3.13618230819702	-5.36052465438843	-10.4916963577271	-0.174070820212364	0.136946484446526	-0.0278272964060307
-3.13178968429565	-5.35089492797852	-10.5150518417358	-0.174480468034744	0.137226745486259	-0.0279910396784544
-3.12684321403503	-5.34925317764282	-10.5402097702026	-0.174818649888039	0.137474879622459	-0.0282827410846949
-3.12354731559753	-5.34646797180176	-10.5348987579346	-0.175497055053711	0.137615382671356	-0.0285516697913408
-3.10831880569458	-5.33088541030884	-10.5582084655762	-0.175784260034561	0.137828856706619	-0.0287261866033077
-3.11103391647339	-5.33002996444702	-10.5798673629761	-0.175986975431442	0.138234362006187	-0.0289801564067602
-3.10496807098389	-5.32150650024414	-10.5758876800537	-0.176698088645935	0.138262242078781	-0.0291846841573715
-3.08479166030884	-5.30958461761475	-10.5976076126099	-0.177016228437424	0.138461068272591	-0.0292990803718567
-3.08570218086243	-5.30786323547363	-10.6078596115112	-0.177345797419548	0.138794898986816	-0.0295456703752279
-3.07916665077209	-5.30109691619873	-10.6199140548706	-0.177719384431839	0.138934165239334	-0.0297132134437561
-3.06153964996338	-5.29003286361694	-10.623025894165	-0.178133010864258	0.139064028859138	-0.0299285836517811
-3.05918097496033	-5.28634405136108	-10.6275310516357	-0.178579598665237	0.139273315668106	-0.0300258044153452
-3.05156540870667	-5.27518653869629	-10.6474952697754	-0.178780570626259	0.139481082558632	-0.030177490785718
-3.05092430114746	-5.2760705947876	-10.6522254943848	-0.1792111992836	0.139571353793144	-0.0303396694362164
-3.03622126579285	-5.26400852203369	-10.6422624588013	-0.179823070764542	0.139563024044037	-0.0303293745964766
-3.03019022941589	-5.26149368286133	-10.6536540985107	-0.179905831813812	0.13985076546669	-0.0303674452006817
-3.04275989532471	-5.26403999328613	-10.6455898284912	-0.180367067456245	0.140030831098557	-0.0304247383028269
-3.03216290473938	-5.25343656539917	-10.6464443206787	-0.180813953280449	0.13997520506382	-0.0304555632174015
-3.03129243850708	-5.25270318984985	-10.6398820877075	-0.181066587567329	0.140076041221619	-0.0303388815373182
-3.03943610191345	-5.24678707122803	-10.6373510360718	-0.181369051337242	0.140155091881752	-0.030251631513238
-3.0359628200531	-5.24532318115234	-10.6487274169922	-0.181518778204918	0.140192270278931	-0.030331302434206
-3.0391309261322	-5.24771213531494	-10.6250343322754	-0.182060107588768	0.140067711472511	-0.0302850045263767
-3.02967190742493	-5.23469734191895	-10.6280078887939	-0.182124823331833	0.140172407031059	-0.0302116069942713
-3.0455150604248	-5.23579788208008	-10.6393136978149	-0.182172909379005	0.140253782272339	-0.0302475932985544
-3.05049347877502	-5.23382472991943	-10.6297664642334	-0.182569816708565	0.140154272317886	-0.0300867315381765
-3.03761172294617	-5.22329950332642	-10.6307134628296	-0.182820111513138	0.140180826187134	-0.030043575912714
-3.04671859741211	-5.22224855422974	-10.6212825775146	-0.183071717619896	0.140157476067543	-0.0299438759684563
-3.04693198204041	-5.21839952468872	-10.6309280395508	-0.183214351534843	0.14015805721283	-0.0298337824642658
-3.05205297470093	-5.21806478500366	-10.6286554336548	-0.183432027697563	0.139995232224464	-0.0299044512212276
-3.05011415481567	-5.20890283584595	-10.6174564361572	-0.183783575892448	0.139860570430756	-0.0297463033348322
-3.04580283164978	-5.21026611328125	-10.6294317245483	-0.18376536667347	0.139900833368301	-0.0297067184001207
-3.06160235404968	-5.21398878097534	-10.6271667480469	-0.183969840407372	0.139881074428558	-0.0296301506459713
-3.0566737651825	-5.20693349838257	-10.6299276351929	-0.184141725301743	0.139659360051155	-0.0295443441718817
-3.05374336242676	-5.20912265777588	-10.6238822937012	-0.184263408184052	0.139585122466087	-0.0294023491442204
-3.06036067008972	-5.20428991317749	-10.6329965591431	-0.184298366308212	0.139458075165749	-0.0291738621890545
-3.06176400184631	-5.20540857315063	-10.6451635360718	-0.184213787317276	0.139334976673126	-0.0291062146425247
-3.06377172470093	-5.20979499816895	-10.6312847137451	-0.184584841132164	0.139116615056992	-0.0289221964776516
-3.04899883270264	-5.2010760307312	-10.6384124755859	-0.184501320123672	0.138988956809044	-0.0286151450127363
-3.05716562271118	-5.21077108383179	-10.6471328735352	-0.18423530459404	0.139015525579453	-0.0284522268921137
-3.05860280990601	-5.21016645431519	-10.6329164505005	-0.184490337967873	0.138790875673294	-0.0281836297363043
-3.04274821281433	-5.20385408401489	-10.6480398178101	-0.18429808318615	0.13862644135952	-0.0278808865696192
-3.05141353607178	-5.21540212631226	-10.6479902267456	-0.184288010001183	0.138627856969833	-0.0275808926671743
-3.05651426315308	-5.21693515777588	-10.6606540679932	-0.184107586741447	0.138526782393456	-0.0272116772830486
-3.0693793296814	-5.22043132781982	-10.6802549362183	-0.183919116854668	0.138312518596649	-0.0270059406757355
-3.06832265853882	-5.21813440322876	-10.6856470108032	-0.183992072939873	0.137934938073158	-0.0264790840446949
-3.05347943305969	-5.21402788162231	-10.6862897872925	-0.183919474482536	0.138026103377342	-0.0260515082627535
-3.06662321090698	-5.22769212722778	-10.6679420471191	-0.184258118271828	0.138034358620644	-0.0258101541548967
-3.06869292259216	-5.22843551635742	-10.6474752426147	-0.184274777770042	0.137619361281395	-0.025511160492897
-3.07096743583679	-5.23633480072021	-10.664945602417	-0.183713018894196	0.137537956237793	-0.0251910053193569
-3.09647512435913	-5.25227689743042	-10.6775159835815	-0.183508962392807	0.13750559091568	-0.0249983966350555
-3.09022569656372	-5.25248098373413	-10.6740026473999	-0.183721870183945	0.137224063277245	-0.0246250182390213
-3.08868312835693	-5.26021862030029	-10.672492980957	-0.183694586157799	0.137207627296448	-0.0241735614836216
-3.1061999797821	-5.26742219924927	-10.6681909561157	-0.183773353695869	0.13697312772274	-0.0237882547080517
-3.11618757247925	-5.26955223083496	-10.6830005645752	-0.183560028672218	0.13680300116539	-0.0234521795064211
-3.1242663860321	-5.27545690536499	-10.6852598190308	-0.183499306440353	0.136584803462029	-0.0231350399553776
-3.12779688835144	-5.27251958847046	-10.6968288421631	-0.183350741863251	0.136484757065773	-0.0228579230606556
-3.13080644607544	-5.27676248550415	-10.713249206543	-0.183011502027512	0.136524245142937	-0.022682324051857
-3.13669085502625	-5.28252363204956	-10.693660736084	-0.183199137449265	0.136291846632957	-0.0224866215139627
-3.12815093994141	-5.27673673629761	-10.6934843063354	-0.182993799448013	0.13605722784996	-0.0221650172024965
-3.13484120368958	-5.27877426147461	-10.7084798812866	-0.182687193155289	0.13609816133976	-0.0220783874392509
-3.14837384223938	-5.27946758270264	-10.6952095031738	-0.182773351669312	0.135835662484169	-0.0219140164554119
-3.13942694664001	-5.27411460876465	-10.6992979049683	-0.182625696063042	0.135617211461067	-0.0216263234615326
-3.15120935440063	-5.27665710449219	-10.7073621749878	-0.182142525911331	0.13572958111763	-0.0214230697602034
-3.16656851768494	-5.27781581878662	-10.695629119873	-0.18223163485527	0.135573834180832	-0.0213330164551735
-3.15738439559937	-5.27232360839844	-10.6930799484253	-0.182085812091827	0.135500282049179	-0.0212302263826132
-3.17079162597656	-5.27546691894531	-10.6964855194092	-0.181761115789413	0.135651841759682	-0.0210356824100018
-3.18446588516235	-5.28179168701172	-10.6861305236816	-0.181676387786865	0.135663598775864	-0.0209812093526125
-3.1812469959259	-5.27950477600098	-10.6862058639526	-0.18147024512291	0.135646551847458	-0.0210003070533276
-3.19416999816895	-5.28384304046631	-10.6847171783447	-0.181262508034706	0.13574755191803	-0.0209134519100189
-3.20350074768066	-5.28842878341675	-10.6831064224243	-0.181072905659676	0.135798141360283	-0.0208680182695389
-3.20749878883362	-5.29249382019043	-10.6865348815918	-0.180896788835526	0.136023044586182	-0.0208840314298868
-3.21485710144043	-5.29437780380249	-10.6629438400269	-0.18095888197422	0.136063233017921	-0.0208249539136887
-3.21668148040771	-5.28908777236938	-10.6710691452026	-0.180594965815544	0.136331006884575	-0.0207271482795477
-3.22624564170837	-5.29531621932983	-10.6746282577515	-0.180330827832222	0.136489182710648	-0.0208724122494459
-3.22666168212891	-5.29419136047363	-10.6547861099243	-0.180398777127266	0.136643424630165	-0.0208037756383419
-3.21684145927429	-5.28561544418335	-10.651704788208	-0.180026113986969	0.136899843811989	-0.0207979641854763
-3.22970461845398	-5.29255437850952	-10.6559915542603	-0.179725870490074	0.137262985110283	-0.0208915583789349
-3.22457194328308	-5.28566217422485	-10.6425409317017	-0.179701551795006	0.137421786785126	-0.0209363158792257
-3.20975804328918	-5.27902364730835	-10.6309747695923	-0.179403766989708	0.137708708643913	-0.0210202187299728
-3.21628522872925	-5.28112649917603	-10.6379642486572	-0.179177075624466	0.137996062636375	-0.0211220346391201
-3.21172881126404	-5.27307367324829	-10.6338968276978	-0.178950816392899	0.138156816363335	-0.0211658366024494
-3.1990077495575	-5.26757621765137	-10.6383686065674	-0.178682580590248	0.138424932956696	-0.0212988331913948
-3.20471143722534	-5.26982355117798	-10.6424875259399	-0.178463816642761	0.138840794563293	-0.0213456638157368
-3.20069098472595	-5.26619625091553	-10.6510858535767	-0.178408429026604	0.139060512185097	-0.0214483719319105
-3.18444776535034	-5.26218700408936	-10.6649503707886	-0.178372576832771	0.139393776655197	-0.021542739123106
-3.19067907333374	-5.26213455200195	-10.6732978820801	-0.178361117839813	0.139824062585831	-0.0216695610433817
-3.18330788612366	-5.2624306678772	-10.6991395950317	-0.17848502099514	0.1402587890625	-0.0217033941298723
-3.17270517349243	-5.25916814804077	-10.7139806747437	-0.178588673472404	0.140617623925209	-0.0218968726694584
-3.16418290138245	-5.25421094894409	-10.7261600494385	-0.17882838845253	0.141081273555756	-0.021952860057354
-3.15767097473145	-5.2472243309021	-10.766282081604	-0.178773388266563	0.141658291220665	-0.0220889057964087
-3.14960789680481	-5.24613428115845	-10.7879600524902	-0.178990945219994	0.142014592885971	-0.0222414843738079
-3.13309645652771	-5.24035215377808	-10.804877281189	-0.179317638278008	0.142423272132874	-0.022273626178503
-3.12347316741943	-5.23599910736084	-10.8483066558838	-0.179296478629112	0.143029555678368	-0.0223481114953756
-3.11797499656677	-5.23716163635254	-10.878324508667	-0.179526433348656	0.143504083156586	-0.0225819051265717
-3.09823966026306	-5.2238302230835	-10.8920650482178	-0.179766580462456	0.143779739737511	-0.0225915629416704
-3.08028721809387	-5.21300888061523	-10.9265785217285	-0.179527193307877	0.144357174634933	-0.0225560795515776
-3.0776252746582	-5.2174072265625	-10.9499025344849	-0.179708778858185	0.144875138998032	-0.0226198248565197
-3.05459308624268	-5.20369243621826	-10.96471118927	-0.179999560117722	0.14508318901062	-0.0226095281541348
-3.03640270233154	-5.19352531433105	-11.0033292770386	-0.179833307862282	0.145654022693634	-0.0224914290010929
-3.02702569961548	-5.18940448760986	-11.0279998779297	-0.179977029561996	0.146108984947205	-0.0225464627146721
-3.00708365440369	-5.17865991592407	-11.037633895874	-0.180292382836342	0.1464703977108	-0.0224495511502028
-2.99456191062927	-5.16687345504761	-11.0756378173828	-0.180210649967194	0.146892860531807	-0.0222578216344118
-2.9797990322113	-5.16599607467651	-11.1064109802246	-0.18034639954567	0.14735147356987	-0.0222154445946217
-2.9664933681488	-5.15904235839844	-11.116307258606	-0.180566370487213	0.147751003503799	-0.0220522619783878
-2.9541699886322	-5.14962100982666	-11.1542387008667	-0.180476263165474	0.148211091756821	-0.0218390244990587
-2.93584632873535	-5.14499378204346	-11.1822490692139	-0.180430665612221	0.148581147193909	-0.0217505469918251
-2.91981196403503	-5.14118766784668	-11.1973857879639	-0.180606588721275	0.148896232247353	-0.0214713234454393
-2.90749406814575	-5.13569641113281	-11.2143630981445	-0.180602073669434	0.149359926581383	-0.0212135948240757
-2.88869905471802	-5.12805414199829	-11.253023147583	-0.180441975593567	0.149665802717209	-0.0211229734122753
-2.87049746513367	-5.12339353561401	-11.2601041793823	-0.180384039878845	0.150117725133896	-0.0208986718207598
-2.8638117313385	-5.11788272857666	-11.2721586227417	-0.180322170257568	0.150583818554878	-0.0206607058644295
-2.84185981750488	-5.10926914215088	-11.2929821014404	-0.180194720625877	0.150908082723618	-0.0204842835664749
-2.82734322547913	-5.10458850860596	-11.3047323226929	-0.180006131529808	0.151341006159782	-0.0201762393116951
-2.82468628883362	-5.09962511062622	-11.3170738220215	-0.179960340261459	0.151812240481377	-0.0198909435421228
-2.80539727210999	-5.09290790557861	-11.3293609619141	-0.17972956597805	0.15216064453125	-0.0197205320000649
-2.79389905929565	-5.08979177474976	-11.3416814804077	-0.179533272981644	0.15264704823494	-0.0194160044193268
-2.80236339569092	-5.09322071075439	-11.354736328125	-0.179476588964462	0.153062701225281	-0.01924061588943
-2.78690528869629	-5.08854484558105	-11.3571557998657	-0.179531842470169	0.153366878628731	-0.0189685542136431
-2.77427887916565	-5.0862603187561	-11.3812675476074	-0.179151833057404	0.153862223029137	-0.0187282431870699
-2.78819513320923	-5.09931325912476	-11.3923225402832	-0.179071605205536	0.15427029132843	-0.0185008943080902
-2.78540515899658	-5.09686899185181	-11.3909616470337	-0.179199248552322	0.154500275850296	-0.0181545894593
-2.78144574165344	-5.09712934494019	-11.4158601760864	-0.178849145770073	0.154903024435043	-0.0178252588957548
-2.78630352020264	-5.11112308502197	-11.435718536377	-0.178664654493332	0.155212819576263	-0.0176214352250099
-2.79570364952087	-5.11802291870117	-11.4325971603394	-0.178727835416794	0.155423060059547	-0.0172847919166088
-2.81310558319092	-5.13157033920288	-11.4511308670044	-0.178564786911011	0.15581588447094	-0.0168664306402206
-2.82232880592346	-5.13767147064209	-11.4738912582397	-0.178418412804604	0.155963316559792	-0.0165286492556334
-2.83266377449036	-5.14964962005615	-11.4930963516235	-0.178107410669327	0.156079605221748	-0.0160619020462036
-2.86260962486267	-5.17261028289795	-11.5028953552246	-0.178028479218483	0.156310692429543	-0.0156367961317301
-2.87564563751221	-5.18019390106201	-11.5055246353149	-0.178047314286232	0.156234681606293	-0.0150872236117721
-2.8920578956604	-5.18903589248657	-11.5302829742432	-0.177572503685951	0.156374871730804	-0.0145266652107239
-2.91367316246033	-5.20651531219482	-11.5439748764038	-0.177392989397049	0.156480476260185	-0.0140491314232349
-2.9526207447052	-5.22595882415771	-11.575626373291	-0.176992535591125	0.156596839427948	-0.0134603958576918
-2.9891345500946	-5.25055122375488	-11.596941947937	-0.176923707127571	0.156355708837509	-0.0128705268725753
-2.99936699867249	-5.25939178466797	-11.6266117095947	-0.176757112145424	0.156224712729454	-0.0122354496270418
-3.01750373840332	-5.2772798538208	-11.6582298278809	-0.176170095801353	0.156413376331329	-0.0117640597745776
-3.0251247882843	-5.28898143768311	-11.6629076004028	-0.1759392619133	0.156242564320564	-0.0112936571240425
-3.04157876968384	-5.30285024642944	-11.6802749633789	-0.175653055310249	0.156230911612511	-0.0108211198821664
-3.05066084861755	-5.30888175964355	-11.6930055618286	-0.175462260842323	0.155974686145782	-0.010240918956697
-3.03860020637512	-5.30517721176147	-11.7168645858765	-0.174935087561607	0.155999898910522	-0.00978564284741879
-3.03211832046509	-5.30636835098267	-11.7506666183472	-0.174481183290482	0.156012281775475	-0.00941995158791542
-3.01165819168091	-5.29655075073242	-11.7562103271484	-0.174211904406548	0.156029552221298	-0.00902932789176703
-3.00707602500916	-5.29431962966919	-11.770827293396	-0.173825725913048	0.156167313456535	-0.00875724386423826
-2.97905325889587	-5.27969026565552	-11.7782354354858	-0.173658281564713	0.156103849411011	-0.00839625764638186
-2.95776796340942	-5.27353096008301	-11.7905387878418	-0.173300325870514	0.156517073512077	-0.00814537145197392
-2.92698001861572	-5.2603178024292	-11.7988080978394	-0.173282369971275	0.156629756093025	-0.00807584263384342
-2.89279985427856	-5.25045013427734	-11.813232421875	-0.172993123531342	0.156980529427528	-0.00799617730081081
-2.86248683929443	-5.2303409576416	-11.8125867843628	-0.172797471284866	0.157336533069611	-0.0081457206979394
-2.83843564987183	-5.21340370178223	-11.8156318664551	-0.172545820474625	0.157712027430534	-0.00824617780745029
-2.81664419174194	-5.20095109939575	-11.8109865188599	-0.172570332884789	0.157936677336693	-0.00844245404005051
-2.78311800956726	-5.17931985855103	-11.8102369308472	-0.172529712319374	0.158346727490425	-0.00856650527566671
-2.75875663757324	-5.1597957611084	-11.8211851119995	-0.172237500548363	0.15876516699791	-0.00876611564308405
-2.72323822975159	-5.14029502868652	-11.8218679428101	-0.172146111726761	0.159055531024933	-0.00913682021200657
-2.71547675132751	-5.1325569152832	-11.8283758163452	-0.171814367175102	0.159615010023117	-0.00937805138528347
-2.69714331626892	-5.11836767196655	-11.8157911300659	-0.172033339738846	0.159863874316216	-0.00970624107867479
-2.68360376358032	-5.1048641204834	-11.8199310302734	-0.171836525201797	0.160225763916969	-0.0100250840187073
-2.66276526451111	-5.09076881408691	-11.8144779205322	-0.171838417649269	0.160544291138649	-0.0104146962985396
-2.64440131187439	-5.0768256187439	-11.821117401123	-0.171525403857231	0.160903826355934	-0.0107137719169259
-2.64423632621765	-5.07884931564331	-11.8205585479736	-0.171456798911095	0.161262288689613	-0.011151947081089
-2.63691329956055	-5.07371282577515	-11.8087959289551	-0.171394601464272	0.161584675312042	-0.0115196816623211
-2.64177680015564	-5.07406759262085	-11.798924446106	-0.171365037560463	0.161787480115891	-0.0119046326726675
-2.63430786132813	-5.06929874420166	-11.7867221832275	-0.171501740813255	0.161981269717216	-0.0122126070782542
-2.63334035873413	-5.06952905654907	-11.7860279083252	-0.17120286822319	0.162286296486855	-0.012516307644546
-2.62484097480774	-5.0676417350769	-11.7770528793335	-0.171080589294434	0.162369519472122	-0.0128427930176258
-2.63615608215332	-5.07746505737305	-11.7694778442383	-0.1709204018116	0.162726625800133	-0.0131499385461211
-2.65019249916077	-5.08043622970581	-11.7487573623657	-0.170954585075378	0.162856310606003	-0.0134146427735686
-2.65351819992065	-5.08443355560303	-11.7417469024658	-0.170858502388	0.162953242659569	-0.013666826300323
-2.65831017494202	-5.09134340286255	-11.7426404953003	-0.17071108520031	0.163123026490211	-0.0139414314180613
-2.65726780891418	-5.09071779251099	-11.7267236709595	-0.170492067933083	0.163276180624962	-0.0142369903624058
-2.6756420135498	-5.10802841186523	-11.7299280166626	-0.170216023921967	0.163545548915863	-0.0145287169143558
-2.6834864616394	-5.11801910400391	-11.7058801651001	-0.170370772480965	0.16366283595562	-0.0148119879886508
-2.69863319396973	-5.12471723556519	-11.7021741867065	-0.170113980770111	0.163889601826668	-0.0150464465841651
-2.69695258140564	-5.12823247909546	-11.6890296936035	-0.170124083757401	0.163895130157471	-0.0153518011793494
-2.7002010345459	-5.1335072517395	-11.6990327835083	-0.169708833098412	0.164129808545113	-0.0155104845762253
-2.71259212493896	-5.14726400375366	-11.6921100616455	-0.169422745704651	0.164437621831894	-0.0157984290271997
-2.71576046943665	-5.1490683555603	-11.6751899719238	-0.169348284602165	0.164568156003952	-0.0159837193787098
-2.7318012714386	-5.16241073608398	-11.667197227478	-0.16934622824192	0.164765596389771	-0.0161436442285776
-2.72063326835632	-5.15537548065186	-11.6588821411133	-0.169178068637848	0.16485558450222	-0.016355387866497
-2.72037506103516	-5.15734720230103	-11.666690826416	-0.168765589594841	0.165156498551369	-0.0165665149688721
-2.72915720939636	-5.16307067871094	-11.6479845046997	-0.168702036142349	0.16537868976593	-0.0168298613280058
-2.72810220718384	-5.16485166549683	-11.6389293670654	-0.168709591031075	0.165658161044121	-0.0170052964240313
-2.72962617874146	-5.16873216629028	-11.6375913619995	-0.168442785739899	0.165790021419525	-0.0172109957784414
-2.7187135219574	-5.1638560295105	-11.6354551315308	-0.168210700154305	0.165996745228767	-0.0174057669937611
-2.72727370262146	-5.17290019989014	-11.6283473968506	-0.167898744344711	0.166514873504639	-0.0176235977560282
-2.73250198364258	-5.17546987533569	-11.6140727996826	-0.167930990457535	0.166632294654846	-0.0178032536059618
-2.72850346565247	-5.17776966094971	-11.598801612854	-0.167707592248917	0.166873410344124	-0.0179499480873346
-2.72966289520264	-5.17843627929688	-11.6011571884155	-0.167461484670639	0.167177498340607	-0.0181905757635832
-2.72566819190979	-5.17875194549561	-11.5847959518433	-0.167217150330544	0.167572438716888	-0.0184729397296906
-2.74025321006775	-5.18467092514038	-11.5836029052734	-0.166959062218666	0.167812809348106	-0.0186475906521082
-2.74077916145325	-5.18892335891724	-11.561372756958	-0.166930094361305	0.167924448847771	-0.0188960712403059
-2.73270392417908	-5.18403959274292	-11.55299949646	-0.166578143835068	0.168226838111877	-0.0190297272056341
-2.74413895606995	-5.19090366363525	-11.5556840896606	-0.166169241070747	0.16855525970459	-0.0192839503288269
-2.74880814552307	-5.19256925582886	-11.5299053192139	-0.166168987751007	0.168600559234619	-0.0194534491747618
-2.74328064918518	-5.18798446655273	-11.5223417282104	-0.165841147303581	0.168806925415993	-0.0195827092975378
-2.756432056427	-5.19672060012817	-11.524694442749	-0.165416225790977	0.169058799743652	-0.0197675861418247
-2.75921034812927	-5.19739103317261	-11.4900484085083	-0.165326446294785	0.169132366776466	-0.0199391543865204
-2.7703869342804	-5.19745540618896	-11.4860496520996	-0.165028110146523	0.16927781701088	-0.0201040133833885
-2.77112555503845	-5.19817018508911	-11.4810848236084	-0.164719566702843	0.169408902525902	-0.0202350188046694
-2.77217960357666	-5.19763135910034	-11.459056854248	-0.164432168006897	0.169549718499184	-0.0204106438905001
-2.79323744773865	-5.2079005241394	-11.4504146575928	-0.16415773332119	0.169729113578796	-0.0205583591014147
-2.79361653327942	-5.20560026168823	-11.4313344955444	-0.164093673229218	0.169691383838654	-0.0206211395561695
-2.79105615615845	-5.20579671859741	-11.422679901123	-0.163750976324081	0.169979780912399	-0.0206662211567163
-2.81339836120605	-5.21614027023315	-11.4284763336182	-0.163428142666817	0.170209854841232	-0.0208866521716118
-2.81912565231323	-5.21846961975098	-11.3961315155029	-0.163518100976944	0.170244172215462	-0.0208488963544369
-2.82277297973633	-5.21492433547974	-11.3977928161621	-0.16312275826931	0.170453667640686	-0.0207302160561085
-2.82562947273254	-5.22220754623413	-11.394681930542	-0.162950277328491	0.170671463012695	-0.0208548251539469
-2.83143258094788	-5.22517967224121	-11.3835306167603	-0.162672027945518	0.170840784907341	-0.02077392116189
-2.84860730171204	-5.23527097702026	-11.3761682510376	-0.162556827068329	0.171090856194496	-0.0208229031413794
-2.8406286239624	-5.22835779190063	-11.3612461090088	-0.16248394548893	0.171166852116585	-0.0208117235451937
-2.83974719047546	-5.23049879074097	-11.3682899475098	-0.162098169326782	0.171436235308647	-0.0207647848874331
-2.85080671310425	-5.23734951019287	-11.3630628585815	-0.161926597356796	0.17181658744812	-0.0208464935421944
-2.84271359443665	-5.23395729064941	-11.3443431854248	-0.161979749798775	0.171882539987564	-0.0208418127149343
-2.84152722358704	-5.23264598846436	-11.3497352600098	-0.161627158522606	0.172138750553131	-0.0208108555525541
-2.83449101448059	-5.23398780822754	-11.3411664962769	-0.161448106169701	0.17242519557476	-0.0208337139338255
-2.83291411399841	-5.23375988006592	-11.3291931152344	-0.161392360925674	0.172757059335709	-0.0208288505673409
-2.83951568603516	-5.23407697677612	-11.3268966674805	-0.161170661449432	0.173037573695183	-0.0208398029208183
-2.826256275177	-5.22740173339844	-11.3289785385132	-0.161056160926819	0.173195764422417	-0.0208402574062347
-2.82968401908875	-5.22878694534302	-11.3153915405273	-0.160876452922821	0.173681184649467	-0.020758768543601
-2.84038281440735	-5.23389339447021	-11.3117074966431	-0.160934880375862	0.174021795392036	-0.020660687237978
-2.82961678504944	-5.22779941558838	-11.3051090240479	-0.160880565643311	0.174207985401154	-0.0206419490277767
-2.82699394226074	-5.23207426071167	-11.3053712844849	-0.16063067317009	0.174644321203232	-0.0206041969358921
-2.84089994430542	-5.24069547653198	-11.2980995178223	-0.160601183772087	0.175060212612152	-0.0205797255039215
-2.83127641677856	-5.23642301559448	-11.2892656326294	-0.160744935274124	0.175248667597771	-0.0204910151660442
-2.83045792579651	-5.23583316802979	-11.2859048843384	-0.160400688648224	0.175771147012711	-0.020364036783576
-2.8437659740448	-5.24835348129272	-11.2775344848633	-0.160444647073746	0.176130160689354	-0.0204057637602091
-2.84383845329285	-5.24836778640747	-11.2598600387573	-0.160647213459015	0.176345720887184	-0.0203026384115219
-2.84808206558228	-5.24895238876343	-11.2567453384399	-0.160366967320442	0.1767707914114	-0.0201324746012688
-2.84863758087158	-5.25179767608643	-11.2528629302979	-0.160324215888977	0.177116245031357	-0.0201751030981541
-2.8562548160553	-5.25552892684937	-11.2365016937256	-0.160355523228645	0.17742158472538	-0.0201255567371845
-2.86827373504639	-5.26279926300049	-11.2308874130249	-0.160265997052193	0.177735432982445	-0.0199626255780458
-2.86784648895264	-5.26705408096313	-11.2177200317383	-0.160298094153404	0.178021341562271	-0.019988065585494
-2.8792040348053	-5.27286052703857	-11.206714630127	-0.160190090537071	0.178415939211845	-0.0199337340891361
-2.90277004241943	-5.28547096252441	-11.1922369003296	-0.160213977098465	0.178688615560532	-0.0199715755879879
-2.90416717529297	-5.28704738616943	-11.1770143508911	-0.16029380261898	0.178940936923027	-0.0199038963764906
-2.91497945785522	-5.29526138305664	-11.1698236465454	-0.160001710057259	0.17939105629921	-0.0199000257998705
-2.93633317947388	-5.30630445480347	-11.1468420028687	-0.159977093338966	0.179516553878784	-0.0198805388063192
-2.94079399108887	-5.30844449996948	-11.1192588806152	-0.160082265734673	0.179714858531952	-0.0197342541068792
-2.95303702354431	-5.31777334213257	-11.1097316741943	-0.159830629825592	0.1800577044487	-0.019616199657321
-2.96181321144104	-5.3236083984375	-11.1052913665771	-0.159751087427139	0.180337801575661	-0.0196522325277328
-2.97580146789551	-5.33112192153931	-11.0700960159302	-0.159676879644394	0.180552870035172	-0.0194667633622885
-2.99636602401733	-5.33842039108276	-11.0586700439453	-0.159537494182587	0.180793687701225	-0.0193250328302383
-2.99316310882568	-5.3447380065918	-11.0394382476807	-0.1593396961689	0.180921018123627	-0.0192802920937538
-3.01498174667358	-5.35783624649048	-11.0198049545288	-0.159039929509163	0.18127815425396	-0.01907978951931
-3.03608798980713	-5.36752319335938	-10.9827289581299	-0.159062728285789	0.181460916996002	-0.0189284794032574
-3.03139162063599	-5.36473274230957	-10.9667348861694	-0.158999517560005	0.181471139192581	-0.018667709082365
-3.0463125705719	-5.37503528594971	-10.948917388916	-0.158531919121742	0.181782603263855	-0.018484054133296
-3.05945372581482	-5.38388919830322	-10.9146680831909	-0.158602133393288	0.181935667991638	-0.0182978883385658
-3.07082176208496	-5.38962316513062	-10.8836936950684	-0.158616259694099	0.182104334235191	-0.018065121024847
-3.07992053031921	-5.38847589492798	-10.8743839263916	-0.158358067274094	0.182274982333183	-0.0177390910685062
-3.08462810516357	-5.39456081390381	-10.8507652282715	-0.158376663923264	0.182399079203606	-0.0174986198544502
-3.10048651695251	-5.39845132827759	-10.8270282745361	-0.158403888344765	0.182680934667587	-0.0172848459333181
-3.11398506164551	-5.40144491195679	-10.8083915710449	-0.158492103219032	0.182722479104996	-0.0170141886919737
-3.10788869857788	-5.3992395401001	-10.8009014129639	-0.158552631735802	0.18284048140049	-0.0168018229305744
-3.12939810752869	-5.40788221359253	-10.7874670028687	-0.158423840999603	0.183175817131996	-0.0166442971676588
-3.14614629745483	-5.41404628753662	-10.7674579620361	-0.158653438091278	0.183201119303703	-0.0164759568870068
-3.14360237121582	-5.41071796417236	-10.7477216720581	-0.158751651644707	0.183251351118088	-0.0162629056721926
-3.16083097457886	-5.41944646835327	-10.7481145858765	-0.158529922366142	0.183516979217529	-0.0160932987928391
-3.17443323135376	-5.42707824707031	-10.7254219055176	-0.158748120069504	0.183545380830765	-0.0159821659326553
-3.18564820289612	-5.42588424682617	-10.6994123458862	-0.158823147416115	0.183509320020676	-0.0156973246484995
-3.19600939750671	-5.42648458480835	-10.7003021240234	-0.158698901534081	0.183642864227295	-0.0154401203617454
-3.1995747089386	-5.43077278137207	-10.6822929382324	-0.158887460827827	0.183608800172806	-0.0152932135388255
-3.22165298461914	-5.43693876266479	-10.661452293396	-0.158883586525917	0.183781310915947	-0.0150631964206696
-3.22935247421265	-5.43666696548462	-10.6383028030396	-0.158965617418289	0.183759421110153	-0.0148218832910061
-3.2293336391449	-5.4338812828064	-10.6272954940796	-0.159047275781631	0.183831036090851	-0.0146028846502304
-3.25246787071228	-5.44310617446899	-10.622654914856	-0.158959805965424	0.184042200446129	-0.0144993998110294
-3.26481986045837	-5.45004606246948	-10.5960273742676	-0.15941110253334	0.183960065245628	-0.014271886087954
-3.26279425621033	-5.44284629821777	-10.5839910507202	-0.159381300210953	0.184011697769165	-0.0140903927385807
-3.27544045448303	-5.44907188415527	-10.5841073989868	-0.159312471747398	0.184141919016838	-0.0140409665182233
-3.27993941307068	-5.45084571838379	-10.5533666610718	-0.159764617681503	0.184054344892502	-0.0139551311731339
-3.28748106956482	-5.45193481445313	-10.5365467071533	-0.16002082824707	0.184232994914055	-0.0138095961883664
-3.29228162765503	-5.45027351379395	-10.5342283248901	-0.160107284784317	0.184291437268257	-0.0137638514861465
-3.29015755653381	-5.44877529144287	-10.5080137252808	-0.160310760140419	0.184261009097099	-0.0137645360082388
-3.3030378818512	-5.45111560821533	-10.4954128265381	-0.160745903849602	0.184422075748444	-0.0137661546468735
-3.30420851707459	-5.44539451599121	-10.4811477661133	-0.161062031984329	0.184394657611847	-0.0137968761846423
-3.29449725151062	-5.43482160568237	-10.4659013748169	-0.161272436380386	0.184511199593544	-0.0138284247368574
-3.3078088760376	-5.43826389312744	-10.4557218551636	-0.161476001143456	0.184660270810127	-0.0139148980379105
-3.30881285667419	-5.4302396774292	-10.4261865615845	-0.16203585267067	0.18455682694912	-0.0140034398064017
-3.30248165130615	-5.41836881637573	-10.4072332382202	-0.162243396043777	0.184655040502548	-0.0139941740781069
-3.30460429191589	-5.41303110122681	-10.4048357009888	-0.162426069378853	0.18476764857769	-0.0142197627574205
-3.30383133888245	-5.40830278396606	-10.3728437423706	-0.163050889968872	0.184716314077377	-0.0143042914569378
-3.30572295188904	-5.39594078063965	-10.3532972335815	-0.163347527384758	0.184793069958687	-0.0144767025485635
-3.30500483512878	-5.39144992828369	-10.3479290008545	-0.163608700037003	0.184921070933342	-0.0145852565765381
-3.29991149902344	-5.38064193725586	-10.3159885406494	-0.164093315601349	0.184832274913788	-0.0148187978193164
-3.30215740203857	-5.37294435501099	-10.3048152923584	-0.164488300681114	0.184927716851234	-0.0149816470220685
-3.29661679267883	-5.36705636978149	-10.2888088226318	-0.164941594004631	0.184862673282623	-0.0151713499799371
-3.28887438774109	-5.35732984542847	-10.2626295089722	-0.165293350815773	0.184913650155067	-0.0153064373880625
-3.29948782920837	-5.3525185585022	-10.245418548584	-0.165769755840302	0.184939131140709	-0.0154404900968075
-3.29593420028687	-5.34355974197388	-10.2399244308472	-0.1662627607584	0.184812068939209	-0.0156472977250814
-3.2879626750946	-5.33426523208618	-10.2160377502441	-0.166644141077995	0.184854283928871	-0.0157573875039816
-3.30082511901855	-5.3371262550354	-10.1991443634033	-0.167200699448586	0.184900552034378	-0.0158233437687159
-3.30405902862549	-5.33175468444824	-10.1949787139893	-0.167752638459206	0.184864580631256	-0.0159055702388287
-3.29668807983398	-5.32535028457642	-10.1776304244995	-0.168176159262657	0.184826299548149	-0.0160053446888924
-3.31119084358215	-5.32292509078979	-10.1665925979614	-0.16861355304718	0.184813067317009	-0.015987865626812
-3.31355834007263	-5.31561183929443	-10.1539621353149	-0.169020339846611	0.184713616967201	-0.0159987453371286
-3.30509877204895	-5.312331199646	-10.1380701065063	-0.1694305986166	0.184651449322701	-0.0160829909145832
-3.32139754295349	-5.31417751312256	-10.1257028579712	-0.169857427477837	0.184662863612175	-0.0161043871194124
-3.32342720031738	-5.31016635894775	-10.1064224243164	-0.170129284262657	0.184523776173592	-0.0160465706139803
-3.3198459148407	-5.30630302429199	-10.091287612915	-0.1705092638731	0.184451505541801	-0.0160757061094046
-3.32821106910706	-5.30576801300049	-10.0726003646851	-0.170923873782158	0.184506505727768	-0.0160532109439373
-3.33379125595093	-5.30398368835449	-10.064525604248	-0.171150401234627	0.184332445263863	-0.0159233063459396
-3.32832860946655	-5.30364561080933	-10.0454072952271	-0.171556785702705	0.184323579072952	-0.0159036442637444
-3.33516335487366	-5.3031530380249	-10.019645690918	-0.171972304582596	0.184380456805229	-0.015853488817811
-3.33884406089783	-5.29809761047363	-10.0161161422729	-0.172333985567093	0.18425677716732	-0.015627833083272
-3.33252453804016	-5.29706335067749	-9.99734306335449	-0.172583445906639	0.184138670563698	-0.0155702605843544
-3.33965635299683	-5.29978895187378	-9.97415828704834	-0.173015609383583	0.184192329645157	-0.0154170971363783
-3.34264326095581	-5.29519701004028	-9.9730224609375	-0.173317015171051	0.184190109372139	-0.0151968272402883
-3.3381073474884	-5.2945704460144	-9.97322845458984	-0.173552021384239	0.184074446558952	-0.0151056228205562
-3.34375619888306	-5.29583311080933	-9.95867156982422	-0.173893049359322	0.184002175927162	-0.014890780672431
-3.34996557235718	-5.29727125167847	-9.95169067382813	-0.174167841672897	0.183938026428223	-0.0147098712623119
-3.34613108634949	-5.29880952835083	-9.94930458068848	-0.174377590417862	0.183794215321541	-0.0146158738061786
-3.35989904403687	-5.30101203918457	-9.93814945220947	-0.174552828073502	0.183814853429794	-0.0143865663558245
-3.37712144851685	-5.30481052398682	-9.93010902404785	-0.174682900309563	0.183697521686554	-0.0142605416476727
-3.37325429916382	-5.30362129211426	-9.92743015289307	-0.174738869071007	0.183381929993629	-0.0141059830784798
-3.38889241218567	-5.31270837783813	-9.91753673553467	-0.174850106239319	0.183352917432785	-0.0139241944998503
-3.41124820709229	-5.32353019714355	-9.90817737579346	-0.174969524145126	0.183169454336166	-0.0137395448982716
-3.41322588920593	-5.32645130157471	-9.8999719619751	-0.175036758184433	0.182930618524551	-0.0135828955098987
-3.42659974098206	-5.33400774002075	-9.88425827026367	-0.174983933568001	0.182761386036873	-0.0133600309491158
-3.45657658576965	-5.34374761581421	-9.87358283996582	-0.174980163574219	0.182499215006828	-0.0131218452006578
-3.46104621887207	-5.34723281860352	-9.86564636230469	-0.175081565976143	0.182163864374161	-0.0128830261528492
-3.47689914703369	-5.35523748397827	-9.8665189743042	-0.174860075116158	0.182116001844406	-0.0126847214996815
-3.50403428077698	-5.37400197982788	-9.8469409942627	-0.174986764788628	0.181842088699341	-0.0125254020094872
-3.51011347770691	-5.37511157989502	-9.82664489746094	-0.175074025988579	0.181417793035507	-0.0122871147468686
-3.52326774597168	-5.38476943969727	-9.83051300048828	-0.174688190221786	0.181243449449539	-0.0121217351406813
-3.5480272769928	-5.40297079086304	-9.82092189788818	-0.174660801887512	0.181049928069115	-0.0119509492069483
-3.55179643630981	-5.40262031555176	-9.80236530303955	-0.174812212586403	0.180719822645187	-0.0117484545335174
-3.56081175804138	-5.40431976318359	-9.81250858306885	-0.174414917826653	0.180593639612198	-0.0114798983559012
-3.57953071594238	-5.42321681976318	-9.80870819091797	-0.174376353621483	0.180380865931511	-0.0114245470613241
-3.58352589607239	-5.42235708236694	-9.79676628112793	-0.174505904316902	0.18001414835453	-0.0111815435811877
-3.58637642860413	-5.42629814147949	-9.8044261932373	-0.174198120832443	0.179957419633865	-0.0110153211280704
-3.59092450141907	-5.43465375900269	-9.81392765045166	-0.174056962132454	0.17980295419693	-0.0109625132754445
-3.59297037124634	-5.43262958526611	-9.79615879058838	-0.17419159412384	0.179508537054062	-0.0108264833688736
-3.58483576774597	-5.42776250839233	-9.81831359863281	-0.173873409628868	0.179331868886948	-0.0106894234195352
-3.58657836914063	-5.43295526504517	-9.82554626464844	-0.173747360706329	0.179238259792328	-0.0106467343866825
-3.58095145225525	-5.43223762512207	-9.81417751312256	-0.173771232366562	0.179008051753044	-0.0105357058346272
-3.57725644111633	-5.42541694641113	-9.82760143280029	-0.173526629805565	0.178839400410652	-0.0105037530884147
-3.56168818473816	-5.4205584526062	-9.82958030700684	-0.173380896449089	0.178640395402908	-0.0105195799842477
-3.55738258361816	-5.41709041595459	-9.82307815551758	-0.173299342393875	0.178595393896103	-0.01046391017735
-3.55968809127808	-5.41790199279785	-9.82907581329346	-0.173283860087395	0.178517550230026	-0.0104851126670837
-3.53786039352417	-5.40627908706665	-9.8259744644165	-0.173335403203964	0.178246393799782	-0.0105025572702289
-3.52436232566834	-5.4050726890564	-9.83219337463379	-0.173033177852631	0.178271368145943	-0.010486220009625
-3.53068280220032	-5.40690851211548	-9.83214378356934	-0.173037230968475	0.178228348493576	-0.0105388378724456
-3.51040005683899	-5.3951997756958	-9.82163429260254	-0.17317707836628	0.178084760904312	-0.0105469590052962
-3.49974155426025	-5.38903474807739	-9.83457374572754	-0.172800555825233	0.178123280405998	-0.0105116683989763
-3.50278782844543	-5.39364099502563	-9.83712673187256	-0.172846034169197	0.178082406520844	-0.0106227062642574
-3.48800849914551	-5.38546180725098	-9.82625293731689	-0.173023954033852	0.177930817008018	-0.0106462826952338
-3.47223567962646	-5.38059520721436	-9.84690570831299	-0.172733008861542	0.177947252988815	-0.0106378383934498
-3.47586107254028	-5.3891806602478	-9.84968566894531	-0.172687694430351	0.177967518568039	-0.0107709430158138
-3.46179223060608	-5.38193273544312	-9.83916473388672	-0.172898024320602	0.177854090929031	-0.010781068354845
-3.4511935710907	-5.37490940093994	-9.85441398620605	-0.172669798135757	0.17791336774826	-0.0108055369928479
-3.442458152771	-5.37523126602173	-9.85545349121094	-0.172582283616066	0.177926048636436	-0.0109725696966052
-3.43839502334595	-5.37454605102539	-9.85190773010254	-0.172541186213493	0.177973002195358	-0.0109696676954627
-3.43997859954834	-5.37470865249634	-9.85925769805908	-0.172504261136055	0.177890181541443	-0.0110127171501517
-3.4178478717804	-5.36786603927612	-9.86336135864258	-0.172535061836243	0.177849322557449	-0.0110595729202032
-3.41630554199219	-5.36919593811035	-9.87195205688477	-0.172446146607399	0.177977859973907	-0.0110442033037543
-3.42456269264221	-5.375807762146	-9.87724494934082	-0.172487676143646	0.178006798028946	-0.0110461320728064
-3.4068911075592	-5.3657283782959	-9.88207912445068	-0.172564581036568	0.177872508764267	-0.0110147185623646
-3.39845848083496	-5.36980581283569	-9.89110565185547	-0.172310456633568	0.177928924560547	-0.0110159888863564
-3.4099760055542	-5.37947988510132	-9.90385341644287	-0.172368049621582	0.178024530410767	-0.0110907685011625
-3.3981020450592	-5.37317895889282	-9.90113735198975	-0.172441005706787	0.177894979715347	-0.0109535828232765
-3.39285373687744	-5.37154579162598	-9.916748046875	-0.17214447259903	0.17797976732254	-0.0108461203053594
-3.395432472229	-5.38336515426636	-9.92926025390625	-0.172123029828072	0.178009331226349	-0.010943784378469
-3.39169836044312	-5.38453054428101	-9.92432403564453	-0.172224342823029	0.177952796220779	-0.010796089656651
-3.39525818824768	-5.3859167098999	-9.94349479675293	-0.172024816274643	0.17797626554966	-0.0106542846187949
-3.38586521148682	-5.38808250427246	-9.9583625793457	-0.171936318278313	0.17793196439743	-0.0105978921055794
-3.39301061630249	-5.39872884750366	-9.96162414550781	-0.171758398413658	0.177977696061134	-0.01041129976511
-3.40703320503235	-5.41242122650146	-9.96591567993164	-0.171807572245598	0.177994400262833	-0.0102921780198812
-3.3992030620575	-5.40846300125122	-9.98002433776855	-0.171713545918465	0.177857965230942	-0.0100571569055319
-3.40541243553162	-5.41371202468872	-10.0067014694214	-0.171274185180664	0.177893191576004	-0.00985078047960997
-3.40927219390869	-5.4267520904541	-10.005145072937	-0.171240851283073	0.17778979241848	-0.00964955613017082
-3.41768574714661	-5.4330997467041	-10.0066156387329	-0.171196684241295	0.177756562829018	-0.00943467579782009
-3.42674422264099	-5.43941736221313	-10.022611618042	-0.170897573232651	0.17760494351387	-0.00918500777333975
-3.42047619819641	-5.44002866744995	-10.0322713851929	-0.170684233307838	0.177405536174774	-0.00897566508501768
-3.43628835678101	-5.45709991455078	-10.0414037704468	-0.17038206756115	0.177485063672066	-0.00879857875406742
-3.45264625549316	-5.46399259567261	-10.0453720092773	-0.170292839407921	0.177256494760513	-0.00856241025030613
-3.44991159439087	-5.46378564834595	-10.047417640686	-0.170054331421852	0.177018910646439	-0.00825706496834755
-3.4621434211731	-5.47486782073975	-10.0656957626343	-0.169524431228638	0.176923260092735	-0.0080734146758914
-3.47401785850525	-5.48513841629028	-10.0603427886963	-0.169447585940361	0.176728129386902	-0.00792317185550928
-3.4887158870697	-5.49419403076172	-10.0629558563232	-0.16914875805378	0.176559284329414	-0.00767943495884538
-3.4994843006134	-5.49938154220581	-10.0695095062256	-0.16900309920311	0.176178470253944	-0.00748175149783492
-3.49809265136719	-5.50357007980347	-10.0798587799072	-0.168599829077721	0.175991088151932	-0.00728540308773518
-3.51926374435425	-5.51448678970337	-10.0957078933716	-0.168104693293571	0.175861313939095	-0.00715676648542285
-3.5282871723175	-5.52330684661865	-10.0867462158203	-0.168077379465103	0.175441056489944	-0.00697900773957372
-3.5390293598175	-5.52731704711914	-10.0962495803833	-0.167724877595901	0.17518375813961	-0.00677466997876763
-3.54414129257202	-5.53240203857422	-10.0991086959839	-0.167417973279953	0.174854382872581	-0.00670670485123992
-3.54584217071533	-5.53523778915405	-10.1031198501587	-0.166987180709839	0.174557864665985	-0.00655403034761548
-3.56698632240295	-5.54280519485474	-10.1087837219238	-0.166672021150589	0.174299865961075	-0.00655092159286141
-3.56603837013245	-5.5444016456604	-10.1046314239502	-0.166417315602303	0.173786967992783	-0.0064140553586185
-3.56475257873535	-5.5406494140625	-10.108057975769	-0.165938049554825	0.173598244786263	-0.00633640168234706
-3.58112788200378	-5.55396890640259	-10.1119823455811	-0.165458083152771	0.173260256648064	-0.00638322718441486
-3.58398747444153	-5.55160570144653	-10.0959453582764	-0.165351465344429	0.172811105847359	-0.00625034747645259
-3.58622407913208	-5.55024814605713	-10.1110076904297	-0.164956510066986	0.172595992684364	-0.00619297986850142
-3.58782768249512	-5.55258798599243	-10.1072568893433	-0.164603158831596	0.172242268919945	-0.00620139017701149
-3.58498883247375	-5.55703783035278	-10.1056489944458	-0.164217084646225	0.171861112117767	-0.00616580341011286
-3.59972667694092	-5.56178331375122	-10.1071805953979	-0.164005801081657	0.171581849455833	-0.00623661885038018
-3.59409737586975	-5.55989742279053	-10.0887384414673	-0.163930550217628	0.171125426888466	-0.0061661321669817
-3.59515905380249	-5.5566086769104	-10.1026973724365	-0.163354381918907	0.170868054032326	-0.00608273223042488
-3.58728218078613	-5.56247711181641	-10.1017847061157	-0.163119062781334	0.170449733734131	-0.00615282962098718
-3.59215188026428	-5.56117534637451	-10.1003198623657	-0.16274206340313	0.170263379812241	-0.00609814655035734
-3.60158538818359	-5.56918811798096	-10.0867414474487	-0.162632778286934	0.169916495680809	-0.00610992545261979
-3.59391069412231	-5.5626802444458	-10.0851736068726	-0.162414029240608	0.169493153691292	-0.00600735750049353
-3.59580564498901	-5.56459712982178	-10.0981874465942	-0.161921724677086	0.169289767742157	-0.00599997909739614
-3.58938145637512	-5.56620168685913	-10.0859355926514	-0.161721155047417	0.168952003121376	-0.00606057420372963
-3.59599590301514	-5.56728935241699	-10.0826559066772	-0.161444306373596	0.168671458959579	-0.00603296840563416
-3.59925365447998	-5.57326698303223	-10.0808715820313	-0.161344408988953	0.168326050043106	-0.00597597286105156
-3.58597612380981	-5.56830215454102	-10.0894165039063	-0.160985425114632	0.168004795908928	-0.00596824800595641
-3.59695219993591	-5.57339811325073	-10.100287437439	-0.160455569624901	0.167841359972954	-0.00608229683712125
-3.6022412776947	-5.58083486557007	-10.0858201980591	-0.160500437021255	0.167455315589905	-0.00611464073881507
-3.60277676582336	-5.58051347732544	-10.0873384475708	-0.160279974341393	0.167196929454803	-0.00611478043720126
-3.60684776306152	-5.58130979537964	-10.1041984558105	-0.159943148493767	0.167034447193146	-0.00622458569705486
-3.60441565513611	-5.58024120330811	-10.0915803909302	-0.159686714410782	0.166705787181854	-0.00630308408290148
-3.6224193572998	-5.59118270874023	-10.0950164794922	-0.159545347094536	0.166564896702766	-0.00637885648757219
-3.62564444541931	-5.5916543006897	-10.0886631011963	-0.159594312310219	0.16634264588356	-0.00647460436448455
-3.62362170219421	-5.58556413650513	-10.0999813079834	-0.159274011850357	0.166209131479263	-0.00645118812099099
-3.63483762741089	-5.59815740585327	-10.1179542541504	-0.158999398350716	0.166064888238907	-0.00671350955963135
-3.63931798934937	-5.60165357589722	-10.1012058258057	-0.159150213003159	0.165861770510674	-0.00683986581861973
-3.64378190040588	-5.5994291305542	-10.1060924530029	-0.159007504582405	0.165771752595901	-0.00689061312004924
-3.64776730537415	-5.602858543396	-10.1264362335205	-0.158784329891205	0.165685370564461	-0.00717230653390288
-3.64717888832092	-5.60685634613037	-10.1244468688965	-0.158757627010345	0.165560349822044	-0.00730463722720742
-3.66040515899658	-5.61334419250488	-10.1282806396484	-0.158733040094376	0.165527299046516	-0.00750720826908946
-3.65367889404297	-5.61057996749878	-10.1298398971558	-0.15878139436245	0.165342271327972	-0.00761955557391047
-3.64558172225952	-5.60432910919189	-10.1511764526367	-0.158419594168663	0.165331110358238	-0.00782869849354029
-3.65196776390076	-5.61454582214355	-10.1560440063477	-0.158458232879639	0.165314346551895	-0.00802506413310766
-3.65284276008606	-5.61285257339478	-10.1486434936523	-0.15857058763504	0.165198415517807	-0.00813951529562473
-3.6511595249176	-5.60582971572876	-10.1641044616699	-0.158408731222153	0.16519170999527	-0.00829721800982952
-3.64013624191284	-5.60151338577271	-10.1813144683838	-0.158421069383621	0.16507388651371	-0.00852173008024693
-3.64002299308777	-5.60043096542358	-10.1803226470947	-0.158393189311028	0.165194153785706	-0.00873688887804747
-3.6456835269928	-5.60352230072021	-10.1820850372314	-0.158442422747612	0.165226325392723	-0.0089211780577898
-3.63064670562744	-5.59105587005615	-10.1827363967896	-0.158496707677841	0.164993286132813	-0.00910361669957638
-3.61920285224915	-5.58723831176758	-10.1940994262695	-0.158334225416183	0.165119931101799	-0.00936103798449039
-3.6246976852417	-5.58919620513916	-10.203106880188	-0.158487677574158	0.165209248661995	-0.00958523247390985
-3.616539478302	-5.57915449142456	-10.1943473815918	-0.158574149012566	0.165080681443214	-0.00974493287503719
-3.61039996147156	-5.57395648956299	-10.207594871521	-0.158564373850822	0.16502757370472	-0.00991847831755877
-3.59942269325256	-5.57073211669922	-10.2162675857544	-0.158486425876617	0.165070861577988	-0.0101374695077538
-3.59789109230042	-5.56688976287842	-10.2156257629395	-0.158653080463409	0.165144115686417	-0.0101902354508638
-3.59678983688354	-5.5607647895813	-10.20823097229	-0.158667251467705	0.165161713957787	-0.0103506501764059
-3.57632899284363	-5.5508828163147	-10.2189111709595	-0.1587293446064	0.165025502443314	-0.010506427846849
-3.56923007965088	-5.54552698135376	-10.2285079956055	-0.158616662025452	0.165177404880524	-0.0106140282005072
-3.57606482505798	-5.54972410202026	-10.2142219543457	-0.158814460039139	0.165176764130592	-0.0107523901388049
-3.55909729003906	-5.53979301452637	-10.2178258895874	-0.158944368362427	0.16505154967308	-0.0108106844127178
-3.55667328834534	-5.53279066085815	-10.2263603210449	-0.158795490860939	0.165118113160133	-0.0109140919521451
-3.5467529296875	-5.53201866149902	-10.2236242294312	-0.15883281826973	0.165063872933388	-0.0110198725014925
-3.54869484901428	-5.52941274642944	-10.21728515625	-0.158859089016914	0.16520468890667	-0.0111047700047493
-3.54776835441589	-5.52529907226563	-10.2213220596313	-0.158842071890831	0.165031597018242	-0.011149731464684
-3.52729177474976	-5.51768398284912	-10.2216453552246	-0.158751830458641	0.164976432919502	-0.0111750196665525
-3.53280735015869	-5.5203857421875	-10.223801612854	-0.158500835299492	0.165140017867088	-0.0113086784258485
-3.53766703605652	-5.52248382568359	-10.2135066986084	-0.158701702952385	0.165045261383057	-0.0113249178975821
-3.52184271812439	-5.51153182983398	-10.2107725143433	-0.158550441265106	0.164931610226631	-0.0112555902451277
-3.51861524581909	-5.51419019699097	-10.2181615829468	-0.158225908875465	0.165029034018517	-0.0113107739016414
-3.52297353744507	-5.51843214035034	-10.205114364624	-0.158420890569687	0.164947614073753	-0.0113727282732725
-3.51290798187256	-5.51034116744995	-10.1977987289429	-0.158386722207069	0.164926081895828	-0.0112588992342353
-3.50596904754639	-5.50654125213623	-10.2081289291382	-0.158042713999748	0.164907246828079	-0.0112785864621401
-3.5042769908905	-5.51038455963135	-10.1975431442261	-0.158074617385864	0.1648830473423	-0.0114229414612055
-3.50095129013062	-5.50953197479248	-10.1870470046997	-0.158022180199623	0.164870843291283	-0.0113254263997078
-3.49637627601624	-5.50486421585083	-10.1843910217285	-0.157852709293365	0.164864122867584	-0.0113637074828148
-3.47882080078125	-5.49737310409546	-10.1836643218994	-0.157712414860725	0.164723366498947	-0.0113920411095023
-3.48425769805908	-5.50217533111572	-10.1832799911499	-0.157483518123627	0.164777517318726	-0.0114043457433581
-3.48294520378113	-5.50460481643677	-10.1623516082764	-0.15762135386467	0.164628952741623	-0.0113580701872706
-3.46386408805847	-5.49167728424072	-10.1651954650879	-0.157397300004959	0.164533942937851	-0.0113594336435199
-3.46687388420105	-5.49247121810913	-10.1799011230469	-0.157013788819313	0.164601057767868	-0.011447599157691
-3.46233940124512	-5.49341869354248	-10.1595945358276	-0.157065823674202	0.164427846670151	-0.0114358216524124
-3.45536422729492	-5.48786592483521	-10.149543762207	-0.156940564513206	0.164385855197906	-0.0113628590479493
-3.45226645469666	-5.48652124404907	-10.1636829376221	-0.156569048762321	0.164413794875145	-0.0114150959998369
-3.44280529022217	-5.48411273956299	-10.146164894104	-0.156489193439484	0.164261698722839	-0.0113902213051915
-3.44822025299072	-5.48767137527466	-10.1399908065796	-0.1564110070467	0.164251655340195	-0.0112994983792305
-3.44293618202209	-5.48435115814209	-10.1419591903687	-0.156220927834511	0.164208650588989	-0.0112623693421483
-3.43158030509949	-5.48247957229614	-10.1287775039673	-0.156022980809212	0.164112985134125	-0.0111987618729472
-3.4440131187439	-5.48787355422974	-10.1275806427002	-0.155741080641747	0.164097771048546	-0.011114465072751
-3.4386875629425	-5.48683404922485	-10.1167726516724	-0.155736267566681	0.163879290223122	-0.0110885202884674
-3.42637896537781	-5.48766851425171	-10.1118659973145	-0.155464857816696	0.163835003972054	-0.0109533788636327
-3.44104862213135	-5.49518299102783	-10.1140832901001	-0.15509358048439	0.163922429084778	-0.0108699453994632
-3.43708086013794	-5.49489974975586	-10.0932950973511	-0.155085563659668	0.163677886128426	-0.0107544464990497
-3.42274808883667	-5.49278783798218	-10.0948181152344	-0.154731437563896	0.163542985916138	-0.0106660565361381
-3.43554592132568	-5.50243282318115	-10.0983695983887	-0.154308170080185	0.163571149110794	-0.0105877947062254
-3.43768954277039	-5.50627613067627	-10.0784893035889	-0.154265090823174	0.163367792963982	-0.010449355468154
-3.4430079460144	-5.50651025772095	-10.0757455825806	-0.153892800211906	0.163236618041992	-0.0102678807452321
-3.44287180900574	-5.51072883605957	-10.0806732177734	-0.153599068522453	0.16303426027298	-0.0100992498919368
-3.43556952476501	-5.51161956787109	-10.0737762451172	-0.15323680639267	0.162980616092682	-0.00990663189440966
-3.45782804489136	-5.52390241622925	-10.0706119537354	-0.152874082326889	0.162882655858994	-0.00975571107119322
-3.45250105857849	-5.52493858337402	-10.061333656311	-0.152695029973984	0.162545502185822	-0.00947667751461267
-3.44370675086975	-5.52569532394409	-10.0666952133179	-0.152209267020226	0.162387758493423	-0.00921639986336231
-3.46024179458618	-5.53686952590942	-10.0738458633423	-0.151645377278328	0.162368774414063	-0.00906835775822401
-3.46325063705444	-5.53885507583618	-10.0590209960938	-0.151528790593147	0.162046074867249	-0.0087813651189208
-3.46313858032227	-5.5390157699585	-10.0595140457153	-0.151007413864136	0.161825209856033	-0.00844423845410347
-3.4612500667572	-5.54464721679688	-10.0666580200195	-0.150655165314674	0.16161435842514	-0.00829725619405508
-3.45956659317017	-5.54880237579346	-10.0582799911499	-0.150239586830139	0.161457270383835	-0.00800120364874601
-3.47573232650757	-5.55631446838379	-10.0568284988403	-0.149879857897758	0.161318495869637	-0.00771532393991947
-3.46683835983276	-5.55382490158081	-10.0589561462402	-0.149576738476753	0.160997524857521	-0.00748801184818149
-3.46260833740234	-5.55722570419312	-10.0693120956421	-0.149032890796661	0.160870671272278	-0.00716690672561526
-3.47563481330872	-5.56743335723877	-10.0786190032959	-0.148702040314674	0.160762369632721	-0.00695537123829126
-3.46806478500366	-5.56430006027222	-10.0618515014648	-0.148568361997604	0.16044919192791	-0.00662712007761002
-3.45414161682129	-5.56085062026978	-10.0903396606445	-0.147963464260101	0.160236194729805	-0.00634675286710262
-3.4656708240509	-5.5706524848938	-10.0973653793335	-0.147564291954041	0.160162791609764	-0.00612915679812431
-3.46019124984741	-5.568678855896	-10.0942363739014	-0.147429868578911	0.159886389970779	-0.00580232217907906
-3.44920134544373	-5.56039524078369	-10.1074085235596	-0.146826803684235	0.159861177206039	-0.00558492401614785
-3.44593119621277	-5.56906652450562	-10.1274757385254	-0.146366894245148	0.159675985574722	-0.00546365417540073
-3.43788719177246	-5.56302070617676	-10.1210060119629	-0.146232962608337	0.159428820014	-0.00512125249952078
-3.43129301071167	-5.55778455734253	-10.1265773773193	-0.145827859640121	0.159461691975594	-0.00487917708232999
-3.41936206817627	-5.55113935470581	-10.1538333892822	-0.145422250032425	0.159257665276527	-0.00475469464436173
-3.4083685874939	-5.54894018173218	-10.1509761810303	-0.145092159509659	0.159105703234673	-0.00446505937725306
-3.40819454193115	-5.54987525939941	-10.1596078872681	-0.144790709018707	0.159029990434647	-0.00431769946590066
-3.38592433929443	-5.54161071777344	-10.1679191589355	-0.14469800889492	0.158781632781029	-0.00416995724663138
-3.37208652496338	-5.53102111816406	-10.1849308013916	-0.144141733646393	0.158810049295425	-0.00391968386247754
-3.36938953399658	-5.53898906707764	-10.1942434310913	-0.143864393234253	0.158619105815887	-0.00387471634894609
-3.3555908203125	-5.53023672103882	-10.1908884048462	-0.143886804580688	0.158385172486305	-0.00363469729200006
-3.35084629058838	-5.52828741073608	-10.2130832672119	-0.143516764044762	0.158387616276741	-0.00342799024656415
-3.33591151237488	-5.52654361724854	-10.218074798584	-0.143271028995514	0.158234164118767	-0.00327418092638254
-3.33000588417053	-5.52631759643555	-10.227686882019	-0.143069326877594	0.15819925069809	-0.00304912845604122
-3.33645963668823	-5.5333366394043	-10.2202215194702	-0.14305754005909	0.158149212598801	-0.00288216746412218
-3.31673765182495	-5.52280807495117	-10.2295436859131	-0.142932713031769	0.157922968268394	-0.00266381492838264
-3.30808877944946	-5.52026271820068	-10.2463817596436	-0.142486080527306	0.157991901040077	-0.00252803438343108
-3.30773639678955	-5.52554035186768	-10.2458267211914	-0.142491608858109	0.157900959253311	-0.00231658993288875
-3.29725241661072	-5.51910495758057	-10.2426586151123	-0.14241635799408	0.157801613211632	-0.00207730801776052
-3.29309821128845	-5.51899433135986	-10.2618618011475	-0.142070963978767	0.157711461186409	-0.00190943258348852
-3.28071665763855	-5.51806545257568	-10.2664127349854	-0.141905918717384	0.15763396024704	-0.00185119349043816
-3.27784705162048	-5.51932048797607	-10.2645168304443	-0.141845867037773	0.157653972506523	-0.0016519355122
-3.27767753601074	-5.51557779312134	-10.2715139389038	-0.141667932271957	0.157605886459351	-0.00141815049573779
-3.25660490989685	-5.50808191299438	-10.2806692123413	-0.141403034329414	0.157421171665192	-0.00134694564621896
-3.25488615036011	-5.51061964035034	-10.2861099243164	-0.141035452485085	0.157433986663818	-0.00118703255429864
-3.25540685653687	-5.51119232177734	-10.2869920730591	-0.141109615564346	0.157280668616295	-0.00108050636481494
-3.23388051986694	-5.50255298614502	-10.2886152267456	-0.14095713198185	0.157141983509064	-0.000867127324454486
-3.22891879081726	-5.49983978271484	-10.3074102401733	-0.140605106949806	0.157207533717155	-0.000687114021275193
-3.23044610023499	-5.50221729278564	-10.297417640686	-0.140630602836609	0.156989857554436	-0.000603516935370862
-3.21690773963928	-5.49555730819702	-10.3026485443115	-0.140595063567162	0.156868666410446	-0.000393628026358783
-3.20948100090027	-5.49119853973389	-10.3226528167725	-0.140185385942459	0.156800359487534	-0.000216447180719115
-3.206139087677	-5.49026584625244	-10.3232727050781	-0.140204831957817	0.156678661704063	-0.000144272577017546
-3.20498609542847	-5.48662090301514	-10.3207111358643	-0.140117138624191	0.156619891524315	-1.65327146532945E-05
-3.20286917686462	-5.48688888549805	-10.3202075958252	-0.140263542532921	0.156454488635063	0.000158569484483451
-3.18801069259644	-5.47938060760498	-10.3223876953125	-0.140163362026215	0.156323030591011	0.000313456985168159
-3.19240784645081	-5.48162174224854	-10.3403387069702	-0.139779835939407	0.15634086728096	0.0003389214980416
-3.19427394866943	-5.48264360427856	-10.325982093811	-0.140050992369652	0.15619720518589	0.000498019799124449
-3.19358825683594	-5.48144960403442	-10.3308782577515	-0.140015557408333	0.156049698591232	0.000586825364734977
-3.19176411628723	-5.48261976242065	-10.3412780761719	-0.13994500041008	0.15598601102829	0.000715878559276462
-3.18343949317932	-5.47947454452515	-10.3362731933594	-0.13984489440918	0.155885457992554	0.000829935539513826
-3.19855308532715	-5.49154710769653	-10.3384466171265	-0.139955446124077	0.155931785702705	0.000897855265066028
-3.1991286277771	-5.48647928237915	-10.3354644775391	-0.140113979578018	0.155708864331245	0.00104523205664009
-3.19268608093262	-5.47983455657959	-10.3418254852295	-0.139914393424988	0.155667126178741	0.00122773053590208
-3.19610571861267	-5.48458433151245	-10.3546028137207	-0.139858663082123	0.15559133887291	0.00122057890985161
-3.19855952262878	-5.4895806312561	-10.3445930480957	-0.140002846717834	0.155552923679352	0.00133478676434606
-3.20799493789673	-5.48906755447388	-10.351601600647	-0.139994248747826	0.155497923493385	0.00146335049066693
-3.19532752037048	-5.48544025421143	-10.3512659072876	-0.140087708830833	0.155255556106567	0.0015510794473812
-3.19572401046753	-5.48570013046265	-10.3665008544922	-0.140011116862297	0.15524385869503	0.00173342938069254
-3.21029210090637	-5.4900975227356	-10.3671751022339	-0.140067130327225	0.155185148119926	0.0017962078563869
-3.20265293121338	-5.48273515701294	-10.3523044586182	-0.140315070748329	0.154993489384651	0.00192746974062175
-3.19736504554749	-5.47866916656494	-10.3723211288452	-0.140152648091316	0.154858261346817	0.00208103214390576
-3.20334076881409	-5.48117351531982	-10.3779973983765	-0.140153080224991	0.154699459671974	0.00208192504942417
-3.20270919799805	-5.47837400436401	-10.366753578186	-0.14038310945034	0.154563635587692	0.00225437432527542
-3.2096426486969	-5.47693872451782	-10.3738498687744	-0.140351682901382	0.15442068874836	0.00238318415358663
-3.19689846038818	-5.47049236297607	-10.3782253265381	-0.140496611595154	0.154162332415581	0.00247592874802649
-3.19599938392639	-5.46647167205811	-10.3812875747681	-0.140382677316666	0.154131874442101	0.00257192994467914
-3.20704960823059	-5.46731281280518	-10.3803939819336	-0.140453398227692	0.153915926814079	0.00262087979353964
-3.20019698143005	-5.46127986907959	-10.3628702163696	-0.140740588307381	0.153589248657227	0.00278612435795367
-3.20163345336914	-5.45476341247559	-10.3807725906372	-0.140608757734299	0.153545767068863	0.00284526078030467
-3.1953182220459	-5.44766092300415	-10.3776988983154	-0.140680357813835	0.153272643685341	0.00289614591747522
-3.19906949996948	-5.44599628448486	-10.383002281189	-0.140606597065926	0.153109699487686	0.00298866769298911
-3.2070140838623	-5.44931507110596	-10.3719244003296	-0.140927225351334	0.15283739566803	0.0029781935736537
-3.20495271682739	-5.43876552581787	-10.370062828064	-0.141005173325539	0.152574375271797	0.00308315502479672
-3.20085072517395	-5.43093872070313	-10.3799133300781	-0.140970766544342	0.152275070548058	0.00312766572460532
-3.19293999671936	-5.42690658569336	-10.3793983459473	-0.141084983944893	0.152055516839027	0.00312415207736194
-3.20450806617737	-5.42872476577759	-10.3808116912842	-0.141164630651474	0.151948869228363	0.00316963926889002
-3.20598840713501	-5.42272329330444	-10.3644409179688	-0.141518950462341	0.151544913649559	0.00314202555455267
-3.19707775115967	-5.41241598129272	-10.3723516464233	-0.141580775380135	0.151361867785454	0.00320194382220507
-3.202143907547	-5.41380023956299	-10.3908967971802	-0.141606092453003	0.151230096817017	0.00318397860974073
-3.19425821304321	-5.40651893615723	-10.3797578811646	-0.141791328787804	0.150978326797485	0.00312306289561093
-3.20515251159668	-5.40480661392212	-10.3848848342896	-0.142010778188705	0.150825068354607	0.00307573517784476
-3.19991636276245	-5.39713621139526	-10.374059677124	-0.142437815666199	0.150413766503334	0.0031082269269973
-3.19411849975586	-5.38820934295654	-10.3848123550415	-0.142461612820625	0.150369539856911	0.00307540083304048
-3.19335675239563	-5.38534832000732	-10.3937149047852	-0.142594799399376	0.150160238146782	0.00295851519331336
-3.19273567199707	-5.379234790802	-10.3834924697876	-0.14283299446106	0.1500413864851	0.00286812731064856
-3.20105051994324	-5.37906980514526	-10.383734703064	-0.143065392971039	0.149881556630135	0.00278986152261496
-3.19082498550415	-5.36468982696533	-10.3771057128906	-0.143452063202858	0.149408489465714	0.00273654167540371
-3.18608927726746	-5.35901498794556	-10.3862400054932	-0.143499121069908	0.14936751127243	0.00272325659170747
-3.18327498435974	-5.35383367538452	-10.3885746002197	-0.143697425723076	0.149180352687836	0.00256256572902203
-3.18508434295654	-5.34877967834473	-10.3851156234741	-0.143881231546402	0.148993641138077	0.00254384754225612
-3.19431161880493	-5.34755229949951	-10.379524230957	-0.144293397665024	0.14876426756382	0.0024038243573159
-3.18694353103638	-5.33604383468628	-10.3794727325439	-0.144571021199226	0.148532867431641	0.002360102487728
-3.18319177627563	-5.32926321029663	-10.3822412490845	-0.144665092229843	0.148257851600647	0.00231121736578643
-3.17119669914246	-5.32411193847656	-10.3829355239868	-0.144923076033592	0.148116990923882	0.0021480608265847
-3.18293428421021	-5.32313013076782	-10.3861217498779	-0.144933268427849	0.148000553250313	0.00206104083918035
-3.17817187309265	-5.31991052627563	-10.3662939071655	-0.145388677716255	0.147658437490463	0.0020109717734158
-3.17598533630371	-5.30987405776978	-10.3696804046631	-0.145497724413872	0.147409334778786	0.00199638865888119
-3.17691946029663	-5.31120872497559	-10.3743896484375	-0.145706012845039	0.147306203842163	0.00183838454540819
-3.16728234291077	-5.30321884155273	-10.3680696487427	-0.145799800753593	0.147071808576584	0.0017775580054149
-3.18091034889221	-5.31134414672852	-10.3629636764526	-0.146032586693764	0.146931037306786	0.00169175770133734
-3.17964649200439	-5.30747747421265	-10.3446226119995	-0.14640000462532	0.146563991904259	0.00168514461256564
-3.17871117591858	-5.30057239532471	-10.3516788482666	-0.146426796913147	0.14651894569397	0.00161388306878507
-3.17463445663452	-5.3011736869812	-10.3563432693481	-0.146564126014709	0.146142020821571	0.00147530878894031
-3.17809438705444	-5.30162382125854	-10.3468036651611	-0.146744981408119	0.146079912781715	0.00141561590135098
-3.19346308708191	-5.3082537651062	-10.3430147171021	-0.147002637386322	0.145943984389305	0.0012873352970928
-3.18701791763306	-5.29771041870117	-10.3309383392334	-0.147250548005104	0.145590350031853	0.001293187844567
-3.1884286403656	-5.29902744293213	-10.3440847396851	-0.147235929965973	0.145563781261444	0.00119706091936678
-3.19387292861938	-5.30581474304199	-10.3398952484131	-0.147425994277	0.14541032910347	0.00103164906613529
-3.20180344581604	-5.30495262145996	-10.3378133773804	-0.147563025355339	0.145260617136955	0.00101026531774551
-3.2116174697876	-5.30944061279297	-10.3280124664307	-0.147904843091965	0.145003974437714	0.00094978284323588
-3.20382857322693	-5.30169582366943	-10.3342370986938	-0.148020789027214	0.144856214523315	0.000900091778021306
-3.21106672286987	-5.30365657806396	-10.3479881286621	-0.147903293371201	0.144850298762321	0.000827949144877493
-3.21241497993469	-5.30577611923218	-10.338303565979	-0.148193821310997	0.14455971121788	0.000670843408443034
-3.22186422348022	-5.30964660644531	-10.3360738754272	-0.148399367928505	0.144482374191284	0.000626206572633237
-3.22231245040894	-5.3045449256897	-10.3291521072388	-0.148504659533501	0.144277572631836	0.000540168955922127
-3.21241331100464	-5.29894018173218	-10.3337621688843	-0.148572564125061	0.144118890166283	0.00044005797826685
-3.22135925292969	-5.30564832687378	-10.3439865112305	-0.148526445031166	0.14412496984005	0.000314419332426041
-3.22163939476013	-5.30272912979126	-10.3287687301636	-0.148710831999779	0.143945872783661	0.000273289042524993
-3.22708940505981	-5.3026556968689	-10.3285818099976	-0.148823648691177	0.143807232379913	0.000136222733999602
-3.22484564781189	-5.29865503311157	-10.3215217590332	-0.149067148566246	0.143606677651405	7.7949749538675E-05
-3.21700620651245	-5.29041624069214	-10.3248739242554	-0.149020373821259	0.1436507999897	2.24827217607526E-05
-3.22452974319458	-5.2956690788269	-10.3329906463623	-0.148887276649475	0.143523246049881	-0.000185093289474025
-3.22492003440857	-5.291588306427	-10.310977935791	-0.14924468100071	0.143288835883141	-0.000192584207979962
-3.22391247749329	-5.28949785232544	-10.3147315979004	-0.149209380149841	0.143278568983078	-0.000217824504943565
-3.21846652030945	-5.28527545928955	-10.3236856460571	-0.149216562509537	0.14317025244236	-0.000403500947868451
-3.21787261962891	-5.28604125976563	-10.3126745223999	-0.149165764451027	0.143056392669678	-0.000448247214080766
-3.22825717926025	-5.29237031936646	-10.3156929016113	-0.149320915341377	0.142986595630646	-0.000595683697611094
-3.22178792953491	-5.28714227676392	-10.297966003418	-0.149531707167625	0.142749592661858	-0.000586105277761817
-3.22042274475098	-5.28349304199219	-10.3080854415894	-0.149270161986351	0.142630204558372	-0.000542960653547198
-3.2160062789917	-5.28663444519043	-10.30832862854	-0.149307876825333	0.142487525939941	-0.000737960624974221
-3.22294402122498	-5.28849267959595	-10.3076400756836	-0.149186670780182	0.142492890357971	-0.000719728821422905
-3.23208546638489	-5.2931981086731	-10.2918853759766	-0.149338960647583	0.142297208309174	-0.00085403659613803
-3.22705364227295	-5.29030466079712	-10.2940397262573	-0.149398863315582	0.141998559236526	-0.000768540892750025
-3.23056769371033	-5.29379653930664	-10.3000440597534	-0.149285152554512	0.141992717981339	-0.000788639415986836
-3.2240846157074	-5.28878164291382	-10.3020496368408	-0.149281144142151	0.141810461878777	-0.000850821437779814
-3.23933506011963	-5.29902029037476	-10.3069505691528	-0.149110183119774	0.14178828895092	-0.000856923987157643
-3.24779677391052	-5.30258131027222	-10.2978029251099	-0.149300634860992	0.141563728451729	-0.000798701832536608
-3.25338196754456	-5.30284357070923	-10.2974367141724	-0.149247258901596	0.141455829143524	-0.000861278618685901
-3.25422143936157	-5.30355215072632	-10.3051252365112	-0.149224773049355	0.14129376411438	-0.000830971577670425
-3.2505087852478	-5.30378341674805	-10.3052568435669	-0.149153873324394	0.141197472810745	-0.000834902690257877
-3.26911330223084	-5.31740474700928	-10.311092376709	-0.149167343974113	0.141074120998383	-0.000928463123273104
-3.27301549911499	-5.31786441802979	-10.3038368225098	-0.14935228228569	0.14083506166935	-0.000915076467208564
-3.2775719165802	-5.31747055053711	-10.3130254745483	-0.149267941713333	0.140779823064804	-0.000885245157405734
-3.28015303611755	-5.32006406784058	-10.3192453384399	-0.149174198508263	0.140651971101761	-0.00104947574436665
-3.28123879432678	-5.32491016387939	-10.3150320053101	-0.149080514907837	0.140506520867348	-0.00109553046058863
-3.29773139953613	-5.33344697952271	-10.3258571624756	-0.149174392223358	0.140437737107277	-0.00121351866982877
-3.29769396781921	-5.32770299911499	-10.3101110458374	-0.149288266897202	0.140213564038277	-0.00124650809448212
-3.30227112770081	-5.32822370529175	-10.324107170105	-0.149166792631149	0.140180766582489	-0.00128719757776707
-3.2944061756134	-5.32965660095215	-10.3246240615845	-0.149059250950813	0.139956459403038	-0.00152727717068046
-3.3074951171875	-5.3330078125	-10.3292465209961	-0.14886999130249	0.139946520328522	-0.00152067141607404
-3.31853842735291	-5.33855533599854	-10.3179368972778	-0.149041533470154	0.139788195490837	-0.00166796206030995
-3.31148862838745	-5.33029127120972	-10.3214731216431	-0.149123147130013	0.139514431357384	-0.00174955907277763
-3.31536078453064	-5.33530378341675	-10.3358173370361	-0.148823335766792	0.139584720134735	-0.001846335362643
-3.31738686561584	-5.33968591690063	-10.3260879516602	-0.148824900388718	0.139417380094528	-0.00199696305207908
-3.32758641242981	-5.3419623374939	-10.3287143707275	-0.14872270822525	0.139314666390419	-0.00210329913534224
-3.33527636528015	-5.34455299377441	-10.3267955780029	-0.148820325732231	0.139129713177681	-0.00209826603531837
-3.33029198646545	-5.33880996704102	-10.328577041626	-0.148650512099266	0.138959437608719	-0.00221873237751424
-3.33488798141479	-5.34173488616943	-10.3500175476074	-0.14835299551487	0.138893619179726	-0.00230559310875833
-3.33226275444031	-5.34420156478882	-10.3349704742432	-0.148364901542664	0.138790920376778	-0.00241857534274459
-3.3503532409668	-5.35134983062744	-10.3407764434814	-0.148236587643623	0.138705551624298	-0.00247213733382523
-3.34880399703979	-5.34764289855957	-10.3331756591797	-0.148282289505005	0.138436838984489	-0.00247507379390299
-3.34210419654846	-5.34826421737671	-10.3360605239868	-0.148087725043297	0.138423830270767	-0.0025272723287344
-3.34846162796021	-5.35264015197754	-10.3533315658569	-0.147975251078606	0.138409480452538	-0.00270260917022824
-3.34846591949463	-5.35393285751343	-10.3347911834717	-0.147945001721382	0.138240277767181	-0.0027349372394383
-3.36393642425537	-5.36361312866211	-10.339430809021	-0.147927492856979	0.138297006487846	-0.00281260279007256
-3.35755753517151	-5.36084270477295	-10.3319158554077	-0.148042351007462	0.138063564896584	-0.00289831985719502
-3.35887241363525	-5.35964822769165	-10.3406801223755	-0.147843301296234	0.138085007667542	-0.00292623159475625
-3.35385298728943	-5.36585712432861	-10.3493804931641	-0.147715494036675	0.13799686729908	-0.00314347026869655
-3.35988998413086	-5.36832475662231	-10.3467264175415	-0.147690623998642	0.138103067874908	-0.00317405513487756
-3.36963725090027	-5.37459945678711	-10.3368301391602	-0.147742182016373	0.137991204857826	-0.00334557285532355
-3.36124038696289	-5.37537050247192	-10.3472356796265	-0.147826805710793	0.137980818748474	-0.00342845846898854
-3.36319184303284	-5.37549495697021	-10.3534889221191	-0.147616922855377	0.13801471889019	-0.00352142797783017
-3.35073208808899	-5.37336730957031	-10.3605108261108	-0.147587507963181	0.138027876615524	-0.00364622729830444
-3.36055564880371	-5.38486242294312	-10.3700933456421	-0.147381588816643	0.138113036751747	-0.00375185790471733
-3.36468601226807	-5.38905715942383	-10.3529357910156	-0.147604778409004	0.138147488236427	-0.00381071516312659
-3.35476040840149	-5.38613128662109	-10.3603649139404	-0.147456854581833	0.138206452131271	-0.00386225548572838
-3.35145163536072	-5.38961029052734	-10.3778085708618	-0.147271037101746	0.138250082731247	-0.00401347456499934
-3.34156966209412	-5.39256954193115	-10.3676643371582	-0.147272452712059	0.138437122106552	-0.00407488457858562
-3.347984790802	-5.39938259124756	-10.3752174377441	-0.147127568721771	0.138459101319313	-0.00419672532007098
-3.34231400489807	-5.39994859695435	-10.3626117706299	-0.147258624434471	0.138427004218102	-0.00424134358763695
-3.3414318561554	-5.40232133865356	-10.3665370941162	-0.147118493914604	0.138684019446373	-0.00426630536094308
-3.33082890510559	-5.39759540557861	-10.3738641738892	-0.146994516253471	0.138677924871445	-0.00437861680984497
-3.32299733161926	-5.40367364883423	-10.3672819137573	-0.146715551614761	0.138805285096169	-0.00441678101196885
-3.33178544044495	-5.41149616241455	-10.3750686645508	-0.146700903773308	0.138940051198006	-0.00453009316697717
-3.32570886611938	-5.40755748748779	-10.3599948883057	-0.146710559725761	0.139028877019882	-0.00451962323859334
-3.32556223869324	-5.40767955780029	-10.3618631362915	-0.146531879901886	0.139087587594986	-0.00453076744452119
-3.31263494491577	-5.40691041946411	-10.3649301528931	-0.146323695778847	0.139063954353333	-0.00463000871241093
-3.31847715377808	-5.41295528411865	-10.3722448348999	-0.14599221944809	0.139243766665459	-0.00461033405736089
-3.3247082233429	-5.41825866699219	-10.3598957061768	-0.146083176136017	0.13925339281559	-0.00469548860564828
-3.31728410720825	-5.41779279708862	-10.3601903915405	-0.146000906825066	0.13921894133091	-0.00460839131847024
-3.3176736831665	-5.41897964477539	-10.3640689849854	-0.145737007260323	0.139340460300446	-0.00465890392661095
-3.30442452430725	-5.41562700271606	-10.3671884536743	-0.145599246025085	0.139291301369667	-0.00463389744982123
-3.31629610061646	-5.42568922042847	-10.3754405975342	-0.145326569676399	0.139434710144997	-0.00466596474871039
-3.31815958023071	-5.42943382263184	-10.3668584823608	-0.145445629954338	0.139307841658592	-0.00461411103606224
-3.31159901618958	-5.42431879043579	-10.3734092712402	-0.145179852843285	0.139360338449478	-0.00457096938043833
-3.30794358253479	-5.42604351043701	-10.3756999969482	-0.144979894161224	0.1393121778965	-0.004531214479357
-3.29572582244873	-5.42351531982422	-10.3778657913208	-0.144807115197182	0.13939593732357	-0.00444589275866747
-3.30247855186462	-5.42936182022095	-10.3905906677246	-0.144475609064102	0.139359816908836	-0.00445021875202656
-3.29948997497559	-5.42685651779175	-10.3797922134399	-0.144440904259682	0.139342740178108	-0.00427719205617905
-3.29884362220764	-5.43006610870361	-10.3828611373901	-0.144245475530624	0.139403894543648	-0.00424779951572418
-3.28358340263367	-5.42133474349976	-10.383752822876	-0.144041836261749	0.139283552765846	-0.00416986690834165
-3.27527856826782	-5.42230081558228	-10.3949432373047	-0.143666222691536	0.13933265209198	-0.00406457809731364
-3.2859992980957	-5.42736434936523	-10.392951965332	-0.143652319908142	0.13936610519886	-0.0040247249417007
-3.27721571922302	-5.42162132263184	-10.3859920501709	-0.143556043505669	0.139253795146942	-0.00384531286545098
-3.27868962287903	-5.42085361480713	-10.3877811431885	-0.143297180533409	0.139238357543945	-0.00373270339332521
-3.26851415634155	-5.41826677322388	-10.3934488296509	-0.143128022551537	0.13911734521389	-0.00370506453327835
-3.27231359481812	-5.41988563537598	-10.4050788879395	-0.14272965490818	0.139272063970566	-0.00358026218600571
-3.27238178253174	-5.42362976074219	-10.3996734619141	-0.142743095755577	0.139143571257591	-0.00357921095564961
-3.28270268440247	-5.42416763305664	-10.3976182937622	-0.142560824751854	0.13916303217411	-0.00347496313042939
-3.28501391410828	-5.41991901397705	-10.3930797576904	-0.142504394054413	0.139041393995285	-0.00334819569252431
-3.27897596359253	-5.41504096984863	-10.4022951126099	-0.142231851816177	0.138966396450996	-0.0031977363396436
-3.28819370269775	-5.42162704467773	-10.4137353897095	-0.141991510987282	0.138966903090477	-0.00313717918470502
-3.28136491775513	-5.41679191589355	-10.4133987426758	-0.141754060983658	0.138923078775406	-0.00306902057491243
-3.29713940620422	-5.42861413955688	-10.4085302352905	-0.141622185707092	0.138947054743767	-0.00302211311645806
-3.29750800132751	-5.43109464645386	-10.3972749710083	-0.141761541366577	0.138787895441055	-0.00286040245555341
-3.30405807495117	-5.431715965271	-10.4056901931763	-0.141474604606628	0.138777479529381	-0.0027988173533231
-3.29886794090271	-5.43115997314453	-10.4093599319458	-0.141423270106316	0.138619512319565	-0.00270046130754054
-3.30249881744385	-5.43672752380371	-10.42067527771	-0.141135156154633	0.138755887746811	-0.00262297200970352
-3.30940008163452	-5.44540023803711	-10.4221649169922	-0.141110360622406	0.138540670275688	-0.00259556784294546
-3.31227660179138	-5.44781684875488	-10.4209728240967	-0.141105353832245	0.138509899377823	-0.00238436786457896
-3.31987142562866	-5.45013475418091	-10.42333984375	-0.141046822071075	0.138511419296265	-0.00230330089107156
-3.31370306015015	-5.44733619689941	-10.4260168075562	-0.140990629792213	0.138434365391731	-0.00223245471715927
-3.31698083877563	-5.45443868637085	-10.4403839111328	-0.140738353133202	0.138497084379196	-0.00223018345423043
-3.32227063179016	-5.46210813522339	-10.4330043792725	-0.140908390283585	0.138400241732597	-0.00224470044486225
-3.32959747314453	-5.46161699295044	-10.4352645874023	-0.140767499804497	0.138405486941338	-0.0021482075098902
-3.32889819145203	-5.46691942214966	-10.4403839111328	-0.140862166881561	0.138262376189232	-0.00207515549845994
-3.32032561302185	-5.46509504318237	-10.442081451416	-0.140691474080086	0.138318002223969	-0.00200644717551768
-3.32603025436401	-5.46950531005859	-10.4547576904297	-0.140487834811211	0.138393551111221	-0.00204643676988781
-3.3222758769989	-5.47427415847778	-10.4481449127197	-0.140599638223648	0.138260751962662	-0.00197402341291308
-3.33198952674866	-5.48171758651733	-10.4489450454712	-0.140547320246696	0.138295963406563	-0.00193925201892853
-3.32530355453491	-5.47643375396729	-10.4423809051514	-0.140615120530128	0.138199716806412	-0.00187800463754684
-3.32479000091553	-5.4801025390625	-10.4522161483765	-0.140375271439552	0.138211846351624	-0.00175617565400898
-3.3207380771637	-5.4821629524231	-10.4568033218384	-0.140345677733421	0.138187259435654	-0.00179203029256314
-3.31840944290161	-5.48291969299316	-10.45290184021	-0.140162900090218	0.138311415910721	-0.00180053745862097
-3.32676482200623	-5.49019861221313	-10.446756362915	-0.140319719910622	0.138174906373024	-0.00178747822064906
-3.32024073600769	-5.48612213134766	-10.4391708374023	-0.140491604804993	0.138110667467117	-0.00168971880339086
-3.32343602180481	-5.48978328704834	-10.4558124542236	-0.140197113156319	0.138258412480354	-0.00172928429674357
-3.31602621078491	-5.48945188522339	-10.4539670944214	-0.140081882476807	0.138083398342133	-0.00177288777194917
-3.32595300674438	-5.49864387512207	-10.4546155929565	-0.139982655644417	0.138265207409859	-0.00180518988054246
-3.33282017707825	-5.50218629837036	-10.4462604522705	-0.140089243650436	0.138111919164658	-0.00180245924275368
-3.33017992973328	-5.50246381759644	-10.4415426254272	-0.140085145831108	0.138041615486145	-0.00175476155709475
-3.32653880119324	-5.50619268417358	-10.454381942749	-0.139994084835052	0.138076767325401	-0.00171141640748829
-3.32069563865662	-5.50436401367188	-10.4536685943604	-0.139822021126747	0.137999475002289	-0.00177619711030275
-3.3333466053009	-5.51278829574585	-10.47376537323	-0.13972769677639	0.13800336420536	-0.00178879895247519
-3.3350727558136	-5.51569700241089	-10.4663009643555	-0.13983753323555	0.138027995824814	-0.00177569303195924
-3.34439039230347	-5.51955270767212	-10.4726009368896	-0.13980595767498	0.138069301843643	-0.00182213401421905
-3.33547735214233	-5.51836252212524	-10.4662580490112	-0.13997608423233	0.137849763035774	-0.00185235484968871
-3.33329677581787	-5.51999282836914	-10.4794502258301	-0.139766678214073	0.137929946184158	-0.00183323654346168
-3.32809281349182	-5.52157783508301	-10.4930257797241	-0.139729544520378	0.137882620096207	-0.00201243371702731
-3.33088231086731	-5.52508306503296	-10.4950199127197	-0.139647290110588	0.137889713048935	-0.0020911346655339
-3.34035515785217	-5.5319299697876	-10.495246887207	-0.139793634414673	0.137842372059822	-0.00222595338709652
-3.32848381996155	-5.52731847763062	-10.4981241226196	-0.139920637011528	0.137775972485542	-0.00235412130132318
-3.32912397384644	-5.52657127380371	-10.5023059844971	-0.139827653765678	0.137744009494781	-0.00237639434635639
-3.31512236595154	-5.51910257339478	-10.511757850647	-0.139863520860672	0.137658342719078	-0.0025002749171108
-3.3166515827179	-5.52054214477539	-10.5213642120361	-0.139662727713585	0.137791961431503	-0.00274234963580966
-3.31386661529541	-5.51749801635742	-10.5151500701904	-0.139952480792999	0.137701749801636	-0.00284848944284022
-3.31468939781189	-5.51467704772949	-10.5142040252686	-0.139959573745728	0.13768707215786	-0.00308931479230523
-3.30260610580444	-5.50220632553101	-10.5104637145996	-0.140058308839798	0.137481078505516	-0.00324770505540073
-3.29598593711853	-5.49433708190918	-10.5133228302002	-0.139950558543205	0.137638226151466	-0.00341613404452801
-3.28964757919312	-5.49000120162964	-10.5274600982666	-0.139892250299454	0.137631818652153	-0.00376953091472387
-3.28591394424438	-5.48312616348267	-10.5167179107666	-0.139933839440346	0.1375892162323	-0.00395884132012725
-3.29575443267822	-5.48337507247925	-10.5109786987305	-0.140036135911942	0.137623474001884	-0.00417697848752141
-3.28231358528137	-5.47397041320801	-10.5071134567261	-0.140244677662849	0.137526839971542	-0.00435498729348183
-3.28013777732849	-5.46533823013306	-10.5220041275024	-0.140003800392151	0.137500151991844	-0.00448260921984911
-3.2695369720459	-5.46432256698608	-10.5213317871094	-0.140001997351646	0.137438744306564	-0.00483028357848525
-3.27313017845154	-5.4621696472168	-10.5223407745361	-0.139922812581062	0.137532487511635	-0.00492002908140421
-3.28321099281311	-5.461341381073	-10.515230178833	-0.139963716268539	0.137468501925468	-0.00517024379223585
-3.27258467674255	-5.45498657226563	-10.5163860321045	-0.140083253383636	0.137366116046906	-0.0052696350030601
-3.27056789398193	-5.45070505142212	-10.5257577896118	-0.139768898487091	0.137340545654297	-0.00544510083273053
-3.26276659965515	-5.44713830947876	-10.5199785232544	-0.139796704053879	0.137265175580978	-0.00565648777410388
-3.2716269493103	-5.44924306869507	-10.5194749832153	-0.139683857560158	0.137341186404228	-0.00582872610539198
-3.27545356750488	-5.44692850112915	-10.5080785751343	-0.139820978045464	0.137160569429398	-0.00586091075092554
-3.2657368183136	-5.43669414520264	-10.5129299163818	-0.139651343226433	0.137174680829048	-0.00595121458172798
-3.26981449127197	-5.43846845626831	-10.521448135376	-0.139379635453224	0.137163519859314	-0.00614249985665083
-3.26494455337524	-5.43722152709961	-10.5094242095947	-0.139466613531113	0.137041717767715	-0.00625015469267964
-3.2772262096405	-5.44170999526978	-10.5008497238159	-0.139410004019737	0.137004852294922	-0.00639198999851942
-3.27521276473999	-5.43474769592285	-10.4932146072388	-0.139344424009323	0.136815547943115	-0.00642340257763863
-3.26567029953003	-5.42993450164795	-10.4981746673584	-0.139122024178505	0.136869505047798	-0.00647818809375167
-3.28057599067688	-5.43828725814819	-10.5107450485229	-0.13897579908371	0.136918872594833	-0.00662457291036844
-3.28149223327637	-5.43728876113892	-10.4895706176758	-0.139103129506111	0.136685654520988	-0.00667981151491404
-3.28887391090393	-5.43683767318726	-10.4868183135986	-0.138950556516647	0.136647507548332	-0.00666750315576792
-3.28253960609436	-5.43823432922363	-10.4915809631348	-0.138905912637711	0.136514201760292	-0.00678282929584384
-3.28484964370728	-5.43434619903564	-10.4920778274536	-0.138599619269371	0.136476576328278	-0.00676318630576134
-3.29738163948059	-5.4436182975769	-10.487232208252	-0.138510286808014	0.136394068598747	-0.00684838322922587
-3.30257058143616	-5.44390153884888	-10.4770679473877	-0.138586968183517	0.136147141456604	-0.00683900760486722
-3.31193065643311	-5.44340801239014	-10.4802923202515	-0.138325974345207	0.136106640100479	-0.00676368223503232
-3.3076503276825	-5.44097232818604	-10.4899921417236	-0.138200163841248	0.135882347822189	-0.00679044891148806
-3.31747388839722	-5.44708395004272	-10.4944629669189	-0.137872070074081	0.135914817452431	-0.00674722669646144
-3.3300678730011	-5.45529556274414	-10.4852275848389	-0.1378363519907	0.135692775249481	-0.00674555171281099
-3.33692765235901	-5.45427227020264	-10.4873657226563	-0.137691527605057	0.135503396391869	-0.00667902827262878
-3.35152125358582	-5.45942163467407	-10.4871683120728	-0.137485310435295	0.135332196950912	-0.00658895494416356
-3.34630250930786	-5.45650672912598	-10.4939203262329	-0.137211069464684	0.135176241397858	-0.00654618907719851
-3.36641621589661	-5.4631929397583	-10.5092992782593	-0.136783391237259	0.135149911046028	-0.00654586078599095
-3.3740541934967	-5.46725988388062	-10.5013580322266	-0.136864304542542	0.134919002652168	-0.00651812832802534
-3.38523626327515	-5.47009658813477	-10.4945793151855	-0.136650040745735	0.134751170873642	-0.00639298232272267
-3.39249610900879	-5.47220754623413	-10.5135879516602	-0.136281535029411	0.134604826569557	-0.00637327693402767
-3.3918559551239	-5.46800994873047	-10.507963180542	-0.135988965630531	0.134381458163261	-0.0063648191280663
-3.41262245178223	-5.47891330718994	-10.5138120651245	-0.135791227221489	0.134350955486298	-0.00632404023781419
-3.42179036140442	-5.47626543045044	-10.5115146636963	-0.135612055659294	0.134131729602814	-0.00627777306362987
-3.41508436203003	-5.46907806396484	-10.5148153305054	-0.135181203484535	0.134019523859024	-0.00620550382882357
-3.42757511138916	-5.4726996421814	-10.5317640304565	-0.13473442196846	0.133947938680649	-0.00628614565357566
-3.43329501152039	-5.47547340393066	-10.515643119812	-0.134665951132774	0.133717700839043	-0.00624851416796446
-3.43677854537964	-5.4750452041626	-10.5214996337891	-0.134239986538887	0.133609130978584	-0.00620685983449221
-3.43562912940979	-5.46927785873413	-10.5339412689209	-0.133757084608078	0.133467465639114	-0.00629829429090023
-3.43543076515198	-5.4682822227478	-10.5383167266846	-0.133350640535355	0.133319616317749	-0.00623005209490657
-3.44848465919495	-5.47613048553467	-10.5427951812744	-0.133033663034439	0.133301764726639	-0.00625411793589592
-3.44397926330566	-5.46476364135742	-10.5335960388184	-0.132830739021301	0.132969319820404	-0.00619729608297348
-3.43880200386047	-5.45557546615601	-10.5529279708862	-0.132165685296059	0.132904127240181	-0.00611948454752564
-3.44288682937622	-5.4588360786438	-10.5602951049805	-0.131781652569771	0.132806912064552	-0.00617741420865059
-3.44292378425598	-5.4529824256897	-10.5517883300781	-0.131451323628426	0.132558956742287	-0.00604484463110566
-3.44847822189331	-5.45086193084717	-10.5634479522705	-0.131005749106407	0.132425501942635	-0.00600692443549633
-3.43832039833069	-5.44156885147095	-10.56067943573	-0.130793213844299	0.13222773373127	-0.00594114139676094
-3.43973827362061	-5.43283176422119	-10.5778169631958	-0.13010111451149	0.132263347506523	-0.00589292030781507
-3.44406247138977	-5.43296957015991	-10.5724239349365	-0.129857107996941	0.132019057869911	-0.0058749308809638
-3.43900036811829	-5.42792463302612	-10.5628881454468	-0.129617065191269	0.131866604089737	-0.00580534804612398
-3.44519233703613	-5.42168283462524	-10.5709133148193	-0.129186227917671	0.131866440176964	-0.00574879394844174
-3.43212890625	-5.41283512115479	-10.5797595977783	-0.128706753253937	0.131761580705643	-0.005707997828722
-3.43614506721497	-5.41422605514526	-10.5900182723999	-0.128099203109741	0.131757155060768	-0.0056856176815927
-3.44201517105103	-5.41227531433105	-10.5838804244995	-0.128021448850632	0.131671652197838	-0.00571053242310882
-3.44363689422607	-5.40386056900024	-10.5824031829834	-0.127739414572716	0.131684571504593	-0.00560648180544376
-3.43976211547852	-5.39970636367798	-10.5885248184204	-0.127509698271751	0.13151091337204	-0.00559717509895563
-3.4304404258728	-5.39176416397095	-10.5931844711304	-0.127116858959198	0.131514221429825	-0.00558858318254352
-3.43848872184753	-5.39392280578613	-10.6079788208008	-0.126662403345108	0.131659790873528	-0.00561330234631896
-3.44158291816711	-5.38932514190674	-10.5961751937866	-0.126553505659103	0.131599262356758	-0.00564028834924102
-3.44870400428772	-5.39040660858154	-10.5979051589966	-0.126321166753769	0.131626039743423	-0.00559315411373973
-3.44176936149597	-5.38171005249023	-10.5869731903076	-0.126194775104523	0.131591305136681	-0.00562866730615497
-3.43837761878967	-5.37402200698853	-10.606146812439	-0.125718057155609	0.131618499755859	-0.00560651673004031
-3.44011688232422	-5.37190914154053	-10.6040554046631	-0.125456243753433	0.131666466593742	-0.00563205545768142
-3.44204378128052	-5.3689432144165	-10.6062278747559	-0.125122755765915	0.131794899702072	-0.00559926358982921
-3.45468831062317	-5.37151575088501	-10.599235534668	-0.125042885541916	0.131821140646935	-0.0056070894934237
-3.451580286026	-5.36282253265381	-10.5916337966919	-0.124983817338943	0.13179375231266	-0.00548627879470587
-3.45059823989868	-5.35704612731934	-10.6015424728394	-0.124556235969067	0.131794959306717	-0.00549534661695361
-3.44206929206848	-5.35137748718262	-10.6015119552612	-0.124330431222916	0.131728768348694	-0.00547425635159016
-3.44976687431335	-5.35484886169434	-10.6062707901001	-0.124015145003796	0.131971657276154	-0.00546969333663583
-3.45706415176392	-5.35268926620483	-10.5897798538208	-0.12394417822361	0.131837666034698	-0.00543730333447456
-3.45237755775452	-5.34649896621704	-10.5884943008423	-0.123713552951813	0.131840348243713	-0.00531075336039066
-3.453040599823	-5.34415817260742	-10.591139793396	-0.123614951968193	0.131852805614471	-0.00528070796281099
-3.44196581840515	-5.33526945114136	-10.5961637496948	-0.123244591057301	0.131839245557785	-0.00520226638764143
-3.45342922210693	-5.34098720550537	-10.6068487167358	-0.122929260134697	0.131914228200912	-0.00519282557070255
-3.45496797561646	-5.3380970954895	-10.590142250061	-0.122958928346634	0.131939232349396	-0.00517944898456335
-3.46420669555664	-5.33497333526611	-10.5908946990967	-0.122797317802906	0.132045924663544	-0.00505898706614971
-3.45834112167358	-5.33294534683228	-10.5869598388672	-0.122817881405354	0.131832003593445	-0.00505272671580315
-3.45877647399902	-5.32875728607178	-10.5962142944336	-0.122411206364632	0.132013976573944	-0.00496060634031892
-3.4563889503479	-5.32418966293335	-10.6001310348511	-0.122296638786793	0.132066324353218	-0.00502283219248056
-3.46079325675964	-5.32503795623779	-10.5973720550537	-0.122119098901749	0.132068365812302	-0.00497813709080219
-3.4692587852478	-5.33045959472656	-10.5890645980835	-0.122142016887665	0.13205161690712	-0.00502081960439682
-3.45965123176575	-5.31488466262817	-10.5903844833374	-0.122058287262917	0.132046282291412	-0.00500724837183952
-3.46200442314148	-5.313401222229	-10.6027326583862	-0.121771387755871	0.132100835442543	-0.00494710449129343
-3.45268201828003	-5.31069612503052	-10.6028900146484	-0.121738664805889	0.132021561264992	-0.00489582493901253
-3.46136808395386	-5.31441068649292	-10.6124725341797	-0.121509276330471	0.132237866520882	-0.00488274078816175
-3.46221017837524	-5.31455612182617	-10.6071586608887	-0.121624127030373	0.132100567221642	-0.00481064850464463
-3.46015858650208	-5.307776927948	-10.6060047149658	-0.121570244431496	0.132192894816399	-0.00477304216474295
-3.449383020401	-5.29978513717651	-10.6013660430908	-0.121457830071449	0.13217531144619	-0.00468565430492163
-3.43750429153442	-5.2883358001709	-10.5966968536377	-0.121312357485294	0.132172301411629	-0.00466645415872335
-3.44661784172058	-5.29567432403564	-10.614990234375	-0.121184475719929	0.132300555706024	-0.00471522519364953
-3.44428515434265	-5.29040622711182	-10.599588394165	-0.121229559183121	0.132268488407135	-0.00464322883635759
-3.44908761978149	-5.28877019882202	-10.606499671936	-0.121063463389874	0.132377594709396	-0.00462584244087338
-3.43480753898621	-5.28504514694214	-10.6096839904785	-0.121060959994793	0.132314696907997	-0.00455709500238299
-3.43033456802368	-5.27873992919922	-10.6185064315796	-0.120708726346493	0.132500514388084	-0.00441583665087819
-3.43009305000305	-5.28255605697632	-10.6159152984619	-0.120629496872425	0.132564768195152	-0.00440214294940233
-3.42792654037476	-5.28008413314819	-10.6099424362183	-0.120649211108685	0.13255101442337	-0.00420021172612906
-3.43185830116272	-5.27763557434082	-10.6041088104248	-0.120499558746815	0.132613569498062	-0.00406865635886788
-3.41292476654053	-5.26722192764282	-10.6185073852539	-0.120461024343967	0.132456317543983	-0.00388578372076154
-3.41238951683044	-5.26889324188232	-10.6418571472168	-0.120058678090572	0.132685318589211	-0.00368471373803914
-3.41303706169128	-5.26902341842651	-10.6269474029541	-0.120077431201935	0.132732152938843	-0.00359653471969068
-3.40799403190613	-5.26169729232788	-10.6303434371948	-0.12004779279232	0.132767423987389	-0.00339830643497407
-3.40309500694275	-5.2603006362915	-10.638952255249	-0.119995191693306	0.132796362042427	-0.00316418125294149
-3.38558268547058	-5.25158309936523	-10.6507682800293	-0.119851142168045	0.132874116301537	-0.00297103496268392
-3.39054584503174	-5.24984216690063	-10.6609373092651	-0.119522549211979	0.133017674088478	-0.00288748601451516
-3.38480234146118	-5.25095462799072	-10.6578149795532	-0.119715616106987	0.13296340405941	-0.00269084330648184
-3.38350367546082	-5.24662828445435	-10.6598405838013	-0.119719840586185	0.133072048425674	-0.00254390388727188
-3.37371611595154	-5.23844146728516	-10.6646423339844	-0.119735814630985	0.13297626376152	-0.00239327130839229
-3.3574526309967	-5.23265409469604	-10.6662635803223	-0.119683958590031	0.13309234380722	-0.00221268949098885
-3.36210250854492	-5.23644971847534	-10.6899747848511	-0.11963077634573	0.13328418135643	-0.00227834121324122
-3.35487341880798	-5.22974014282227	-10.6742935180664	-0.119709014892578	0.133228555321693	-0.00210010353475809
-3.35670804977417	-5.2292914390564	-10.684983253479	-0.119821116328239	0.133264720439911	-0.00201969663612545
-3.34428238868713	-5.2213020324707	-10.6744289398193	-0.120002679526806	0.133233547210693	-0.00200367183424532
-3.33715796470642	-5.20895671844482	-10.6976709365845	-0.119764767587185	0.133390381932259	-0.00188985385466367
-3.3350682258606	-5.21446943283081	-10.6996726989746	-0.119906507432461	0.133467867970467	-0.00194360059686005
-3.33527708053589	-5.20774459838867	-10.6935424804688	-0.120059214532375	0.133586093783379	-0.00186140509322286
-3.33594131469727	-5.20278692245483	-10.6898136138916	-0.120171815156937	0.133587092161179	-0.00180464622098953
-3.32160520553589	-5.19364404678345	-10.6970825195313	-0.120323158800602	0.133552029728889	-0.00178204255644232
-3.32252192497253	-5.19260025024414	-10.7104463577271	-0.120181038975716	0.133743733167648	-0.0017868623835966
-3.32274556159973	-5.19112825393677	-10.7040700912476	-0.120426252484322	0.133749350905418	-0.0018000426935032
-3.32338356971741	-5.18923759460449	-10.7021989822388	-0.120559729635715	0.133880704641342	-0.00176383624784648
-3.32462120056152	-5.18796110153198	-10.7025413513184	-0.120834946632385	0.133828356862068	-0.0017019675578922
-3.30975842475891	-5.18085861206055	-10.7068367004395	-0.120897702872753	0.133880019187927	-0.00167173217050731
-3.3191294670105	-5.18334007263184	-10.7241497039795	-0.120780304074287	0.134055212140083	-0.00174226157832891
-3.31766128540039	-5.18402147293091	-10.7042026519775	-0.121146522462368	0.133997097611427	-0.00159735232591629
-3.33042240142822	-5.1850266456604	-10.7067708969116	-0.121342182159424	0.134155943989754	-0.0015680305659771
-3.32871699333191	-5.1839599609375	-10.7153606414795	-0.121482476592064	0.134116977453232	-0.00148079439532012
-3.32119488716125	-5.18200635910034	-10.7148122787476	-0.121463045477867	0.134147316217422	-0.00143536052200943
-3.33788681030273	-5.19369554519653	-10.7296333312988	-0.121575243771076	0.134360641241074	-0.00142709072679281
-3.33994722366333	-5.19190073013306	-10.7151441574097	-0.121843732893467	0.134266331791878	-0.00130139931570739
-3.34591865539551	-5.19400644302368	-10.7218008041382	-0.121867634356022	0.134303599596024	-0.0012670811265707
-3.33795142173767	-5.19590997695923	-10.7186183929443	-0.122070126235485	0.134278193116188	-0.00119181978516281
-3.33982348442078	-5.19536161422729	-10.7420902252197	-0.121934726834297	0.134384006261826	-0.0010761886369437
-3.34740805625916	-5.20440435409546	-10.7451648712158	-0.122059620916843	0.134349927306175	-0.00109101238194853
-3.35129737854004	-5.20436573028564	-10.7431545257568	-0.122147932648659	0.134317696094513	-0.000950327317696065
-3.3639452457428	-5.20554685592651	-10.7435903549194	-0.12231332808733	0.134388387203217	-0.00089644017862156
-3.34994101524353	-5.20148229598999	-10.7501106262207	-0.122432827949524	0.134203538298607	-0.000819852109998465
-3.35993909835815	-5.2032642364502	-10.7608995437622	-0.122301451861858	0.13435734808445	-0.000790168647654355
-3.36018586158752	-5.20526695251465	-10.7557582855225	-0.122546553611755	0.134268969297409	-0.000800422800239176
-3.36672472953796	-5.20756769180298	-10.7572050094604	-0.122677877545357	0.13426485657692	-0.000782736286055297
-3.37411284446716	-5.20922708511353	-10.7439460754395	-0.122968547046185	0.134075060486794	-0.000723047473002225
-3.36438679695129	-5.20135354995728	-10.7533597946167	-0.123017959296703	0.134041041135788	-0.000705495825968683
-3.37565088272095	-5.20600509643555	-10.7638540267944	-0.12294764071703	0.134062945842743	-0.000858623709063977
-3.3770215511322	-5.20657682418823	-10.7503309249878	-0.123415976762772	0.133980616927147	-0.000812921789474785
-3.38854074478149	-5.20633602142334	-10.7453889846802	-0.123595714569092	0.133968412876129	-0.000870630610734224
-3.39044713973999	-5.20187282562256	-10.7471055984497	-0.123810701072216	0.133808165788651	-0.000958616845309734
-3.38388228416443	-5.19659376144409	-10.7445974349976	-0.123925991356373	0.133778348565102	-0.00110369652975351
-3.39805388450623	-5.20290422439575	-10.7551240921021	-0.124132335186005	0.133794531226158	-0.00135650555603206
-3.40186047554016	-5.19873285293579	-10.7331314086914	-0.124519325792789	0.13364166021347	-0.00144800858106464
-3.41099834442139	-5.19837474822998	-10.7351226806641	-0.124720916152	0.133607089519501	-0.00155792478471994
-3.40383219718933	-5.19394683837891	-10.7303953170776	-0.125014379620552	0.133454024791718	-0.0017508288146928
-3.4073371887207	-5.19000291824341	-10.7279062271118	-0.125133007764816	0.133527278900146	-0.00188834103755653
-3.4152467250824	-5.1973729133606	-10.7264547348022	-0.125484347343445	0.133372962474823	-0.00216374546289444
-3.41989016532898	-5.1945161819458	-10.7142782211304	-0.125839188694954	0.133337423205376	-0.00225646561011672
-3.43287587165833	-5.19321489334106	-10.7121238708496	-0.126168176531792	0.133271634578705	-0.00241617928259075
-3.42408752441406	-5.18821907043457	-10.7145252227783	-0.126585930585861	0.13301320374012	-0.00253571080975235
-3.42994856834412	-5.18956995010376	-10.7179908752441	-0.126598209142685	0.133100464940071	-0.00267407414503396
-3.42877006530762	-5.18580770492554	-10.7111625671387	-0.126993119716644	0.132937237620354	-0.00286871497519314
-3.44019627571106	-5.19186782836914	-10.7065725326538	-0.127314776182175	0.132916957139969	-0.00305022555403411
-3.44906282424927	-5.19380140304565	-10.6975154876709	-0.127820760011673	0.132777780294418	-0.00310392188839614
-3.44267797470093	-5.18378353118896	-10.7003164291382	-0.128093034029007	0.132746547460556	-0.0032609049230814
-3.44621467590332	-5.18441200256348	-10.7075796127319	-0.128320887684822	0.132658585906029	-0.00344364182092249
-3.44077658653259	-5.18360900878906	-10.6932010650635	-0.128732278943062	0.132678166031837	-0.00362198846414685
-3.4579381942749	-5.18882846832275	-10.7047605514526	-0.128951951861382	0.132619947195053	-0.00386168225668371
-3.45616149902344	-5.18673849105835	-10.6806783676147	-0.129581362009048	0.132436066865921	-0.0039500487037003
-3.45877194404602	-5.18319606781006	-10.6866340637207	-0.1298947930336	0.132507219910622	-0.00412696413695812
-3.45900869369507	-5.18026876449585	-10.6825189590454	-0.130236700177193	0.132385313510895	-0.00443656137213111
-3.45799732208252	-5.18274736404419	-10.6779813766479	-0.130465164780617	0.132382705807686	-0.00457996455952525
-3.47010707855225	-5.18984889984131	-10.6829967498779	-0.130948379635811	0.132374107837677	-0.00487900851294398
-3.47705483436584	-5.18469905853271	-10.6703186035156	-0.131374284625053	0.13226380944252	-0.00494394404813647
-3.48734664916992	-5.18693399429321	-10.6672849655151	-0.131824836134911	0.132175400853157	-0.00518365250900388
-3.47768115997314	-5.18255472183228	-10.6695775985718	-0.132187098264694	0.132083252072334	-0.00537231285125017
-3.49043869972229	-5.18599796295166	-10.6796073913574	-0.132393687963486	0.132185399532318	-0.00552659528329968
-3.50005984306335	-5.19065570831299	-10.6702184677124	-0.132951736450195	0.132031634449959	-0.00573793053627014
-3.50707960128784	-5.18839931488037	-10.6671380996704	-0.13343371450901	0.131979703903198	-0.0058670244179666
-3.51266503334045	-5.18662214279175	-10.6679334640503	-0.133891671895981	0.131955608725548	-0.00599581096321344
-3.50906729698181	-5.18206310272217	-10.6740159988403	-0.134258717298508	0.13178876042366	-0.00619346229359508
-3.52920532226563	-5.18755292892456	-10.6871185302734	-0.134432792663574	0.131844058632851	-0.00631972122937441
-3.53614449501038	-5.19045734405518	-10.6838550567627	-0.135113582015038	0.131722509860992	-0.00650267256423831
-3.55151057243347	-5.19338274002075	-10.6875858306885	-0.135501250624657	0.131653726100922	-0.00670148897916079
-3.55524253845215	-5.19115543365479	-10.687201499939	-0.136055901646614	0.131391525268555	-0.00674705160781741
-3.55353474617004	-5.18676137924194	-10.6966438293457	-0.136399313807487	0.131353765726089	-0.00691965315490961
-3.56870055198669	-5.1896595954895	-10.7159566879272	-0.136689439415932	0.13127027451992	-0.00718920724466443
-3.57396197319031	-5.18790054321289	-10.710036277771	-0.137253627181053	0.131144359707832	-0.00730591686442494
-3.5899977684021	-5.19140195846558	-10.7176933288574	-0.1377232670784	0.131096243858337	-0.00746947154402733
-3.58683943748474	-5.17790269851685	-10.7166118621826	-0.138280555605888	0.130777090787888	-0.00757237942889333
-3.58587431907654	-5.17928409576416	-10.7304944992065	-0.138453602790833	0.130771264433861	-0.00767947034910321
-3.59537672996521	-5.17761325836182	-10.7374420166016	-0.13892850279808	0.130603954195976	-0.00797229073941708
-3.60088586807251	-5.17070770263672	-10.7315015792847	-0.139451220631599	0.130439057946205	-0.00796838384121656
-3.60750508308411	-5.16719150543213	-10.7488803863525	-0.139870494604111	0.13026537001133	-0.00812289677560329
-3.5948600769043	-5.15887022018433	-10.7565851211548	-0.140217199921608	0.13004606962204	-0.00824351795017719
-3.60370421409607	-5.15532684326172	-10.7654047012329	-0.140422210097313	0.129992291331291	-0.00829231645911932
-3.61004996299744	-5.15583515167236	-10.7688302993774	-0.14107084274292	0.129777029156685	-0.0084431916475296
-3.60204577445984	-5.1426568031311	-10.769248008728	-0.141549617052078	0.129521861672401	-0.00845307670533657
-3.60132765769959	-5.1379861831665	-10.7904586791992	-0.141752779483795	0.129455119371414	-0.00853256788104773
-3.59244918823242	-5.12897920608521	-10.7860488891602	-0.142164438962936	0.129267767071724	-0.00862864963710308
-3.59716153144836	-5.1288104057312	-10.7899560928345	-0.142603293061256	0.129213467240334	-0.00867511797696352
-3.59879446029663	-5.11993837356567	-10.7911901473999	-0.143073156476021	0.128931984305382	-0.00863970536738634
-3.5804295539856	-5.10669612884521	-10.8000192642212	-0.143361687660217	0.128766104578972	-0.00864032376557589
-3.58330869674683	-5.10395574569702	-10.8079395294189	-0.143473654985428	0.128746569156647	-0.00871174782514572
-3.57752394676209	-5.100266456604	-10.7938785552979	-0.144089102745056	0.128548637032509	-0.00869459379464388
-3.5836615562439	-5.09601259231567	-10.8014488220215	-0.144486606121063	0.128530457615852	-0.00869628693908453
-3.57502388954163	-5.08342361450195	-10.802339553833	-0.144846707582474	0.12828665971756	-0.00866413116455078
-3.56248235702515	-5.07564878463745	-10.8037757873535	-0.145230144262314	0.128229707479477	-0.00862156413495541
-3.56622695922852	-5.0717625617981	-10.8203659057617	-0.145494535565376	0.12827830016613	-0.0087191378697753
-3.5587203502655	-5.06725835800171	-10.8080186843872	-0.14588338136673	0.128052785992622	-0.0086848521605134
-3.56807398796082	-5.0688271522522	-10.8128414154053	-0.146323591470718	0.128053516149521	-0.00869203265756369
-3.55609154701233	-5.0573844909668	-10.801344871521	-0.146884337067604	0.127894833683968	-0.00863448996096849
-3.55207109451294	-5.04887104034424	-10.8088359832764	-0.147022545337677	0.127946957945824	-0.00857601314783096
-3.54327011108398	-5.04808616638184	-10.8102960586548	-0.147458538413048	0.127841264009476	-0.00872078444808722
-3.54442811012268	-5.04490375518799	-10.8083877563477	-0.147848501801491	0.127825111150742	-0.00862605217844248
-3.54846334457397	-5.04152202606201	-10.7991323471069	-0.148346766829491	0.127734005451202	-0.00873773172497749
-3.5333137512207	-5.03290748596191	-10.8002347946167	-0.148850798606873	0.127595126628876	-0.00863010715693235
-3.53258371353149	-5.03144216537476	-10.807110786438	-0.149127453565598	0.127686873078346	-0.00865661446005106
-3.52141261100769	-5.02865743637085	-10.7964963912964	-0.149561926722527	0.127557277679443	-0.00866952817887068
-3.52624440193176	-5.02793216705322	-10.7961759567261	-0.149986654520035	0.127610340714455	-0.00875622313469648
-3.52799272537231	-5.02991104125977	-10.7872362136841	-0.150592997670174	0.127448469400406	-0.00871992111206055
-3.50996613502502	-5.01639413833618	-10.7864923477173	-0.15099062025547	0.127416297793388	-0.00868817791342735
-3.51426362991333	-5.01813268661499	-10.8045434951782	-0.151153936982155	0.127432301640511	-0.00876680202782154
-3.50867414474487	-5.01614141464233	-10.7952451705933	-0.151882350444794	0.127277061343193	-0.00873439479619265
-3.51573038101196	-5.01852893829346	-10.7874765396118	-0.152286186814308	0.127350106835365	-0.0087399072945118
-3.50771188735962	-5.01399707794189	-10.7880659103394	-0.152827605605125	0.127150386571884	-0.00871653482317925
-3.49224042892456	-5.0070013999939	-10.7899303436279	-0.153222933411598	0.127125784754753	-0.00866550579667091
-3.50248098373413	-5.01204633712769	-10.8005905151367	-0.153612643480301	0.127207100391388	-0.00875737518072128
-3.50142025947571	-5.00833702087402	-10.7815246582031	-0.154137313365936	0.127053990960121	-0.00867028068751097
-3.50750160217285	-5.00920677185059	-10.7864646911621	-0.154635474085808	0.127032041549683	-0.00859151594340801
-3.4982545375824	-5.00560331344604	-10.7806348800659	-0.15522001683712	0.126898467540741	-0.00860753282904625
-3.49803733825684	-5.00417852401733	-10.7900238037109	-0.155389100313187	0.126987129449844	-0.00852323789149523
-3.49993133544922	-5.00840950012207	-10.7909374237061	-0.155868649482727	0.126893728971481	-0.0086243711411953
-3.50579929351807	-5.01234340667725	-10.7832679748535	-0.156298980116844	0.126923516392708	-0.00855743698775768
-3.51159930229187	-5.0150465965271	-10.7771377563477	-0.156798139214516	0.126827135682106	-0.00853440817445517
-3.50663900375366	-5.01539945602417	-10.7829246520996	-0.157319143414497	0.126674234867096	-0.00848672445863485
-3.50976228713989	-5.01559686660767	-10.787914276123	-0.157528817653656	0.126729056239128	-0.00838859751820564
-3.50062942504883	-5.01061630249023	-10.7874040603638	-0.157883077859879	0.126616954803467	-0.00837951712310314
-3.51402640342712	-5.01881265640259	-10.8041858673096	-0.158028244972229	0.126703843474388	-0.00831802748143673
-3.51374173164368	-5.02232980728149	-10.7911958694458	-0.158580139279366	0.126582905650139	-0.00826117116957903
-3.51873993873596	-5.0221266746521	-10.795485496521	-0.158862575888634	0.126571968197823	-0.00817253347486258
-3.51391530036926	-5.02398109436035	-10.7990264892578	-0.159271746873856	0.126399919390678	-0.0079846391454339
-3.5053174495697	-5.01670598983765	-10.8031482696533	-0.159351080656052	0.126389965415001	-0.00788454432040453
-3.51523876190186	-5.0257773399353	-10.821964263916	-0.15945890545845	0.126330479979515	-0.00783677864819765
-3.51397180557251	-5.02519798278809	-10.8084526062012	-0.159972369670868	0.126193925738335	-0.00760886678472161
-3.51558685302734	-5.02824258804321	-10.815089225769	-0.160100102424622	0.126246213912964	-0.00742613570764661
-3.50477647781372	-5.02229785919189	-10.8218765258789	-0.160350814461708	0.126043796539307	-0.00731769856065512
-3.49841380119324	-5.0262975692749	-10.8323736190796	-0.160368353128433	0.126059353351593	-0.00715836277231574
-3.5047619342804	-5.03107833862305	-10.8442897796631	-0.16068671643734	0.126050934195518	-0.00711996154859662
-3.50008058547974	-5.027015209198	-10.8374462127686	-0.160887464880943	0.125929430127144	-0.00696262298151851
-3.50167393684387	-5.0324969291687	-10.842360496521	-0.161217600107193	0.125851929187775	-0.00692621152848005
-3.489905834198	-5.02503061294556	-10.8509225845337	-0.161418855190277	0.125795945525169	-0.00682366825640202
-3.48683953285217	-5.02198266983032	-10.8659086227417	-0.161396875977516	0.12581479549408	-0.00674276426434517
-3.47663545608521	-5.02432680130005	-10.8622846603394	-0.161797568202019	0.125658452510834	-0.00675468053668737
-3.48378419876099	-5.02607297897339	-10.8693370819092	-0.161877632141113	0.125767827033997	-0.00675200298428535
-3.47650527954102	-5.02129077911377	-10.8616676330566	-0.162341982126236	0.125637322664261	-0.00675907172262669
-3.4674711227417	-5.01351261138916	-10.8758783340454	-0.162470668554306	0.125617101788521	-0.00670703640207648
-3.46299743652344	-5.01415205001831	-10.8809976577759	-0.162620425224304	0.125693693757057	-0.00676743127405643
-3.4544620513916	-5.00777435302734	-10.8825969696045	-0.162715554237366	0.12570296227932	-0.00690253078937531
-3.46015977859497	-5.01496934890747	-10.8857288360596	-0.162963390350342	0.125727713108063	-0.0070083518512547
-3.45343828201294	-5.00986242294312	-10.872763633728	-0.163423165678978	0.125611558556557	-0.00705797644332051
-3.4467146396637	-5.00575828552246	-10.8832759857178	-0.163370117545128	0.125587671995163	-0.00707895867526531
-3.43722581863403	-5.00469255447388	-10.893856048584	-0.163609936833382	0.125557243824005	-0.007197180762887
-3.437016248703	-5.00559997558594	-10.900975227356	-0.16364660859108	0.125639110803604	-0.00729247881099582
-3.43971705436707	-5.01105165481567	-10.8982419967651	-0.163870334625244	0.125543221831322	-0.0074051171541214
-3.43804264068604	-5.00883436203003	-10.8919410705566	-0.164078608155251	0.12552136182785	-0.00741810444742441
-3.44548177719116	-5.00871562957764	-10.8929500579834	-0.164358526468277	0.125533923506737	-0.00747293746098876
-3.43387746810913	-5.0052638053894	-10.8921070098877	-0.164426475763321	0.12538368999958	-0.00750186434015632
-3.43889999389648	-5.00946187973022	-10.9044828414917	-0.16445104777813	0.12544097006321	-0.00761540187522769
-3.43116807937622	-5.00542020797729	-10.9002389907837	-0.164544999599457	0.125287964940071	-0.00771403033286333
-3.44522571563721	-5.0157265663147	-10.9170951843262	-0.164543703198433	0.125347554683685	-0.00781525764614344
-3.44460535049438	-5.01821327209473	-10.9016733169556	-0.164883211255074	0.125182434916496	-0.00786704011261463
-3.45147347450256	-5.0179238319397	-10.9019641876221	-0.164917543530464	0.125130891799927	-0.00784494541585445
-3.44926810264587	-5.02032136917114	-10.9048271179199	-0.165053114295006	0.124945342540741	-0.0079859895631671
-3.44703841209412	-5.02494621276855	-10.9188776016235	-0.164981603622437	0.125004976987839	-0.00792901962995529
-3.46317601203918	-5.03447818756104	-10.9194240570068	-0.165093302726746	0.124902658164501	-0.00805614236742258
-3.46113061904907	-5.03383779525757	-10.9121055603027	-0.165275022387505	0.124635882675648	-0.00807575043290854
-3.47475337982178	-5.03831100463867	-10.9161319732666	-0.16534498333931	0.124601565301418	-0.00813153013586998
-3.47314476966858	-5.03790140151978	-10.9231805801392	-0.165473148226738	0.124402485787869	-0.00815615337342024
-3.47582197189331	-5.03991508483887	-10.9407377243042	-0.165331035852432	0.124401815235615	-0.00829834397882223
-3.47964906692505	-5.04344415664673	-10.9347887039185	-0.165518298745155	0.124208010733128	-0.00835249107331038
-3.4911196231842	-5.05128002166748	-10.9356756210327	-0.165569022297859	0.124237485229969	-0.00848380289971828
-3.50165700912476	-5.0508189201355	-10.9341335296631	-0.165797427296638	0.123948596417904	-0.00850126706063747
-3.50147891044617	-5.05182838439941	-10.9336709976196	-0.165879085659981	0.123895145952702	-0.00853394251316786
-3.50537490844727	-5.05138111114502	-10.9412698745728	-0.165911346673965	0.123787641525269	-0.00866646878421307
-3.49998307228088	-5.04896020889282	-10.9383020401001	-0.165909826755524	0.123708337545395	-0.0087518310174346
-3.50979948043823	-5.05858469009399	-10.9593448638916	-0.165943250060081	0.123715937137604	-0.008910046890378
-3.51379823684692	-5.05808544158936	-10.9382219314575	-0.16615803539753	0.123600281774998	-0.008951754309237
-3.52453660964966	-5.06476926803589	-10.9486989974976	-0.166299179196358	0.123503334820271	-0.00907220132648945
-3.51402187347412	-5.05985403060913	-10.9412040710449	-0.16654559969902	0.123374357819557	-0.00920097343623638
-3.51503944396973	-5.05621242523193	-10.9496879577637	-0.166375800967216	0.123423919081688	-0.00916486978530884
-3.51975035667419	-5.05992078781128	-10.9494924545288	-0.166507080197334	0.123306430876255	-0.00935538206249475
-3.51743078231812	-5.05770683288574	-10.9400730133057	-0.166873812675476	0.123225845396519	-0.00936419144272804
-3.52109003067017	-5.05671262741089	-10.9389839172363	-0.166924670338631	0.123193547129631	-0.00940542481839657
-3.50467562675476	-5.04965019226074	-10.9512195587158	-0.167034402489662	0.1231354996562	-0.00956500880420208
-3.50893378257751	-5.05252885818481	-10.9557456970215	-0.166972532868385	0.123162187635899	-0.00964014790952206
-3.51504564285278	-5.05738878250122	-10.9502553939819	-0.167310729622841	0.12313624471426	-0.00972141046077013
-3.49928092956543	-5.04725646972656	-10.9494371414185	-0.167548596858978	0.123003713786602	-0.00974879134446383
-3.50069260597229	-5.04507160186768	-10.9625196456909	-0.167600244283676	0.123021729290485	-0.00979743059724569
-3.49032735824585	-5.04254293441772	-10.9538526535034	-0.167811676859856	0.123042903840542	-0.00987912341952324
-3.4922502040863	-5.04543781280518	-10.9529714584351	-0.167901411652565	0.123154886066914	-0.00999872200191021
-3.49218320846558	-5.04379415512085	-10.9501180648804	-0.1683000177145	0.123008392751217	-0.00999860558658838
-3.47929739952087	-5.03531455993652	-10.9519758224487	-0.168525099754333	0.123015828430653	-0.0100087532773614
-3.4806444644928	-5.0348687171936	-10.9687900543213	-0.168563514947891	0.123163543641567	-0.0101655656471848
-3.46940279006958	-5.02765893936157	-10.9570322036743	-0.168776363134384	0.1230598539114	-0.0102496100589633
-3.47567439079285	-5.03502988815308	-10.9568605422974	-0.169034242630005	0.123146295547485	-0.0103040914982557
-3.47196054458618	-5.0276517868042	-10.9545650482178	-0.169547617435455	0.123076848685741	-0.0103765623643994
-3.4612877368927	-5.01803207397461	-10.9516611099243	-0.169579595327377	0.123089976608753	-0.0103896288201213
-3.45630168914795	-5.01874256134033	-10.963737487793	-0.169815331697464	0.123066566884518	-0.010579040274024
-3.45438551902771	-5.01298379898071	-10.9533681869507	-0.170030012726784	0.123218007385731	-0.0105680879205465
-3.46124625205994	-5.01820611953735	-10.9579887390137	-0.170305907726288	0.123217456042767	-0.0106657920405269
-3.44732928276062	-5.00955152511597	-10.943097114563	-0.170795083045959	0.123009748756886	-0.0107637858018279
-3.44627904891968	-5.00451135635376	-10.9496755599976	-0.170851424336433	0.123213864862919	-0.0107065252959728
-3.43619275093079	-4.99915456771851	-10.9520378112793	-0.171102344989777	0.123216077685356	-0.0108700087293983
-3.43449234962463	-4.99816513061523	-10.9561157226563	-0.171177893877029	0.123305268585682	-0.0109122507274151
-3.44140720367432	-5.0033802986145	-10.9387531280518	-0.17163111269474	0.123319275677204	-0.0110074356198311
-3.42782211303711	-4.99604940414429	-10.9330530166626	-0.1719731092453	0.123349107801914	-0.011053659953177
-3.42776298522949	-4.99102306365967	-10.9417886734009	-0.172018498182297	0.123379647731781	-0.0109884776175022
-3.41645216941834	-4.99107980728149	-10.9356641769409	-0.172269731760025	0.123479083180428	-0.0111159710213542
-3.42130255699158	-4.99595880508423	-10.9326696395874	-0.172524303197861	0.12368555366993	-0.0111019685864449
-3.42003536224365	-4.99421644210815	-10.9268646240234	-0.172865092754364	0.123560383915901	-0.0110867572948337
-3.403235912323	-4.9850606918335	-10.9293327331543	-0.173118650913239	0.123599343001842	-0.0110424244776368
-3.40703678131104	-4.99027681350708	-10.9507055282593	-0.173183739185333	0.123880594968796	-0.011054408736527
-3.40381336212158	-4.99068355560303	-10.9349794387817	-0.173607796430588	0.123789243400097	-0.0110447537153959
-3.40546226501465	-4.98949718475342	-10.9351263046265	-0.174003303050995	0.123915314674377	-0.0109422514215112
-3.4023060798645	-4.99088478088379	-10.9427976608276	-0.174341961741447	0.123951092362404	-0.010969658382237
-3.38833904266357	-4.98307514190674	-10.9474983215332	-0.174582853913307	0.123992957174778	-0.0108712064102292
-3.38766193389893	-4.98874092102051	-10.9652891159058	-0.174764081835747	0.124060913920403	-0.0109333274886012
-3.3841540813446	-4.98913669586182	-10.9653463363647	-0.175106525421143	0.124157279729843	-0.0108523089438677
-3.39195156097412	-4.99169921875	-10.9710664749146	-0.17544960975647	0.124233908951283	-0.0108360471203923
-3.38260316848755	-4.98546028137207	-10.9691572189331	-0.175890907645226	0.124076940119267	-0.0107667082920671
-3.37981009483337	-4.98339414596558	-10.9809808731079	-0.175985470414162	0.124302171170712	-0.0106782158836722
-3.36794114112854	-4.98070096969604	-10.9876298904419	-0.176269114017487	0.124297112226486	-0.0107163051143289
-3.37026762962341	-4.9817361831665	-11.005952835083	-0.176422983407974	0.124394670128822	-0.0106446128338575
-3.37288999557495	-4.98623085021973	-10.9985866546631	-0.176861226558685	0.124424330890179	-0.0106265656650066
-3.3622350692749	-4.97758150100708	-11.0012464523315	-0.177112013101578	0.12446440756321	-0.0106378383934498
-3.36147785186768	-4.97709274291992	-11.0031232833862	-0.177337810397148	0.124455109238625	-0.010567432269454
-3.34818720817566	-4.97163581848145	-11.0163402557373	-0.177530989050865	0.124486848711967	-0.0106140598654747
-3.35234975814819	-4.97304916381836	-11.0249872207642	-0.177563041448593	0.124737560749054	-0.0106384344398975
-3.35014820098877	-4.97216939926147	-11.0160827636719	-0.177985742688179	0.124691009521484	-0.0106082791462541
-3.34902024269104	-4.96662616729736	-11.0144815444946	-0.178194656968117	0.124801971018314	-0.0105954660102725
-3.34250855445862	-4.96526098251343	-11.0196027755737	-0.178309082984924	0.124825745820999	-0.0105746369808912
-3.32667088508606	-4.9588508605957	-11.019847869873	-0.178387999534607	0.124816112220287	-0.0105585074052215
-3.33352541923523	-4.96234130859375	-11.0368299484253	-0.178452089428902	0.12509760260582	-0.010661537759006
-3.32818460464478	-4.95865964889526	-11.0196685791016	-0.178619623184204	0.124986529350281	-0.0106129860505462
-3.33648157119751	-4.96496438980103	-11.0232381820679	-0.178727835416794	0.125134900212288	-0.010664589703083
-3.3234269618988	-4.95752143859863	-11.0086231231689	-0.179030790925026	0.125068038702011	-0.0105606094002724
-3.31827592849731	-4.9528226852417	-11.0230989456177	-0.178867101669312	0.125176176428795	-0.0104538332670927
-3.31214284896851	-4.95718240737915	-11.0287885665894	-0.178916528820992	0.125256419181824	-0.0105939377099276
-3.31771159172058	-4.95759677886963	-11.0194959640503	-0.17898066341877	0.125390693545341	-0.0104812886565924
-3.32224655151367	-4.95762777328491	-11.0159044265747	-0.179125100374222	0.125374883413315	-0.0104928053915501
-3.30978512763977	-4.95525026321411	-11.0199308395386	-0.179244756698608	0.125333458185196	-0.0103678237646818
-3.30876398086548	-4.95462369918823	-11.02268409729	-0.179047986865044	0.12549977004528	-0.0103847486898303
-3.29743576049805	-4.95315837860107	-11.0183954238892	-0.179054543375969	0.12549202144146	-0.0104060573503375
-3.30587792396545	-4.95894193649292	-11.0327663421631	-0.17889067530632	0.125653773546219	-0.0103493304923177
-3.30616974830627	-4.96087837219238	-11.0167465209961	-0.179080352187157	0.12553271651268	-0.0103431055322289
-3.30284953117371	-4.95837068557739	-11.0135335922241	-0.179020434617996	0.125601574778557	-0.0104073463007808
-3.2978515625	-4.96045112609863	-11.0178298950195	-0.178990393877029	0.125517278909683	-0.0103615755215287
-3.2876501083374	-4.95662879943848	-11.0112419128418	-0.1788409948349	0.125657424330711	-0.0103205656632781
-3.29502010345459	-4.96497964859009	-11.0249662399292	-0.178608864545822	0.125654146075249	-0.0103842969983816
-3.29298877716064	-4.96423292160034	-11.0004081726074	-0.178746268153191	0.125688061118126	-0.0103174615651369
-3.30083560943604	-4.97161531448364	-11.0085344314575	-0.178713291883469	0.125768378376961	-0.0103225698694587
-3.28825998306274	-4.96589088439941	-10.9953212738037	-0.178667798638344	0.125560492277145	-0.0102532496675849
-3.28661966323853	-4.968590259552	-11.008960723877	-0.178332701325417	0.125663846731186	-0.0101861022412777
-3.28376817703247	-4.97259616851807	-11.0073719024658	-0.178277611732483	0.125710234045982	-0.0102785369381309
-3.28479075431824	-4.97554206848145	-11.0000638961792	-0.178073108196259	0.125719100236893	-0.0101650906726718
-3.29331541061401	-4.98589372634888	-10.9921140670776	-0.17811094224453	0.125709265470505	-0.0102321458980441
-3.28847241401672	-4.98123073577881	-10.9924345016479	-0.177924424409866	0.125636413693428	-0.0100593511015177
-3.28926801681519	-4.98041152954102	-10.993408203125	-0.177763655781746	0.125604212284088	-0.0100356331095099
-3.27936005592346	-4.98229026794434	-10.9953718185425	-0.177585586905479	0.125513404607773	-0.0100197093561292
-3.28677845001221	-4.9900975227356	-10.9963512420654	-0.177153438329697	0.125677704811096	-0.010035895742476
-3.28655290603638	-4.9949312210083	-10.9906520843506	-0.17715422809124	0.125544622540474	-0.00997507758438587
-3.29785561561584	-5.0046911239624	-10.9902534484863	-0.176961585879326	0.125584661960602	-0.00996243208646774
-3.29285001754761	-5.00374317169189	-10.9753446578979	-0.176982268691063	0.125448435544968	-0.00994333811104298
-3.28917264938354	-5.00385522842407	-10.9913129806519	-0.176538974046707	0.125483468174934	-0.00988494884222746
-3.29622530937195	-5.01447343826294	-10.9892606735229	-0.176392734050751	0.125497832894325	-0.00991158653050661
-3.2983865737915	-5.02083873748779	-10.9801244735718	-0.176347106695175	0.125498369336128	-0.00987434666603804
-3.31175994873047	-5.02796411514282	-10.9772863388062	-0.176160469651222	0.125460371375084	-0.00994323566555977
-3.30463624000549	-5.02734088897705	-10.9687061309814	-0.176247745752335	0.125351279973984	-0.00988233555108309
-3.31039190292358	-5.03140163421631	-10.9773435592651	-0.17595086991787	0.125473961234093	-0.00988030154258013
-3.30791234970093	-5.03734636306763	-10.9813547134399	-0.175837233662605	0.125298544764519	-0.00996050238609314
-3.3183262348175	-5.04675388336182	-10.9650897979736	-0.175759956240654	0.125390782952309	-0.0099939676001668
-3.33015012741089	-5.05242109298706	-10.9657382965088	-0.17580072581768	0.125341489911079	-0.0100611941888928
-3.32512760162354	-5.0502405166626	-10.9600095748901	-0.175720766186714	0.12524875998497	-0.0101139135658741
-3.32890701293945	-5.05746269226074	-10.9757204055786	-0.175591334700584	0.125252708792686	-0.0102438004687428
-3.32446146011353	-5.05709981918335	-10.9653034210205	-0.175534904003143	0.125294387340546	-0.0103801758959889
-3.33978629112244	-5.06761026382446	-10.9664144515991	-0.17540879547596	0.125282645225525	-0.0104712313041091
-3.34293055534363	-5.06832504272461	-10.9568519592285	-0.17562510073185	0.125114217400551	-0.0106917656958103
-3.34036374092102	-5.06642150878906	-10.951361656189	-0.17551352083683	0.125178217887878	-0.0107979755848646
-3.33921480178833	-5.06854820251465	-10.9692678451538	-0.175391480326653	0.125043764710426	-0.011000519618392
-3.34229874610901	-5.07399368286133	-10.9636011123657	-0.175344318151474	0.124989032745361	-0.0111583480611444
-3.35612320899963	-5.08334112167358	-10.9656400680542	-0.17535799741745	0.125135317444801	-0.011392897926271
-3.34947919845581	-5.07784175872803	-10.9520092010498	-0.175580635666847	0.124873630702496	-0.0115775354206562
-3.34801888465881	-5.07617568969727	-10.9667797088623	-0.175308018922806	0.124938383698463	-0.0117075657472014
-3.3528938293457	-5.08424139022827	-10.9689502716064	-0.175381928682327	0.12494619935751	-0.01195162627846
-3.35445475578308	-5.08580684661865	-10.9737138748169	-0.175335943698883	0.124908551573753	-0.0121701173484325
-3.36899423599243	-5.09693384170532	-10.9706697463989	-0.175501301884651	0.124914914369583	-0.0123923197388649
-3.36752820014954	-5.09422159194946	-10.9658479690552	-0.175719708204269	0.124860718846321	-0.0125581435859203
-3.37131643295288	-5.094398021698	-10.9759960174561	-0.175606891512871	0.12481202185154	-0.0127619579434395
-3.36344957351685	-5.09356069564819	-10.978663444519	-0.175643369555473	0.124772116541862	-0.0129339136183262
-3.37360978126526	-5.10357570648193	-10.9912090301514	-0.17553822696209	0.124981954693794	-0.0132535574957728
-3.38283276557922	-5.10873794555664	-10.9850120544434	-0.175816372036934	0.124945931136608	-0.0134491054341197
-3.37910199165344	-5.10687112808228	-10.9852085113525	-0.175894245505333	0.124945215880871	-0.0135907586663961
-3.37852072715759	-5.11085939407349	-11.0031757354736	-0.175921395421028	0.125044912099838	-0.0138409333303571
-3.37043571472168	-5.10920572280884	-11.0048933029175	-0.175924062728882	0.12507826089859	-0.0140810161828995
-3.38417339324951	-5.11418151855469	-11.0168733596802	-0.175883412361145	0.125258460640907	-0.0142997009679675
-3.38064289093018	-5.11998414993286	-11.0096950531006	-0.176097676157951	0.125157088041306	-0.0145508293062449
-3.38456916809082	-5.12018013000488	-11.01731300354	-0.176041275262833	0.125355213880539	-0.0146910101175308
-3.377112865448	-5.11871290206909	-11.0314245223999	-0.176116839051247	0.125261858105659	-0.0149602741003036
-3.37003684043884	-5.12370777130127	-11.0389242172241	-0.176033273339272	0.125397726893425	-0.0150946341454983
-3.38069653511047	-5.13032341003418	-11.0403509140015	-0.176118612289429	0.125507161021233	-0.0153235606849194
-3.37536072731018	-5.12774658203125	-11.0387001037598	-0.176332741975784	0.125432103872299	-0.0154125317931175
-3.38009786605835	-5.13140106201172	-11.0523691177368	-0.176272004842758	0.125523075461388	-0.0154704712331295
-3.36793899536133	-5.13128995895386	-11.0605525970459	-0.176310673356056	0.125472292304039	-0.0155653487890959
-3.3699779510498	-5.13298034667969	-11.0679416656494	-0.176086112856865	0.1255953758955	-0.0157378073781729
-3.38254523277283	-5.14558553695679	-11.0691871643066	-0.176244035363197	0.125608801841736	-0.0157926362007856
-3.37990808486938	-5.14565086364746	-11.0671119689941	-0.176495879888535	0.125610217452049	-0.0158174261450768
-3.38431549072266	-5.14586353302002	-11.078070640564	-0.176373392343521	0.125674203038216	-0.0158327147364616
-3.37366461753845	-5.1475658416748	-11.0860500335693	-0.176363095641136	0.125579968094826	-0.0159385930746794
-3.38346481323242	-5.15591287612915	-11.0983171463013	-0.176250800490379	0.125838831067085	-0.0160123407840729
-3.38900113105774	-5.15861892700195	-11.0946340560913	-0.176481887698174	0.125715672969818	-0.0160445421934128
-3.39153647422791	-5.1600980758667	-11.0905952453613	-0.17656472325325	0.125706747174263	-0.0159994214773178
-3.39429759979248	-5.16346025466919	-11.09694480896	-0.176631331443787	0.125754371285439	-0.016074737533927
-3.38529706001282	-5.15940761566162	-11.1019906997681	-0.176479369401932	0.125775650143623	-0.0160876847803593
-3.39854621887207	-5.16656112670898	-11.1213436126709	-0.176369354128838	0.125804036855698	-0.0161699689924717
-3.39589023590088	-5.16814374923706	-11.1119222640991	-0.176686644554138	0.125693708658218	-0.0161880291998386
-3.40285205841064	-5.1691255569458	-11.1196975708008	-0.176575720310211	0.125762015581131	-0.0160991996526718
-3.39834761619568	-5.16979885101318	-11.1284341812134	-0.17658157646656	0.125707149505615	-0.0161977298557758
-3.39474821090698	-5.17282295227051	-11.1365079879761	-0.176541030406952	0.125688523054123	-0.0161256920546293
-3.40753436088562	-5.17719316482544	-11.1357469558716	-0.176474511623383	0.12574802339077	-0.0161965936422348
-3.40429019927979	-5.17764520645142	-11.1315860748291	-0.176775231957436	0.125550925731659	-0.016096968203783
-3.41660451889038	-5.18098545074463	-11.1382732391357	-0.176665708422661	0.125573664903641	-0.0160804335027933
-3.40984296798706	-5.17921924591064	-11.1510677337646	-0.176739707589149	0.125450477004051	-0.015980975702405
-3.41309380531311	-5.18201637268066	-11.1678638458252	-0.176576897501945	0.1254852861166	-0.0160347204655409
-3.42067909240723	-5.19194936752319	-11.1654100418091	-0.176828265190125	0.125430643558502	-0.0160022713243961
-3.42848253250122	-5.19448614120483	-11.1643991470337	-0.176987513899803	0.125433415174484	-0.0159389544278383
-3.43657350540161	-5.19562864303589	-11.1699295043945	-0.177052572369576	0.125310465693474	-0.0158752296119928
-3.43408179283142	-5.19343423843384	-11.1740522384644	-0.177178770303726	0.125376135110855	-0.0157874021679163
-3.43851566314697	-5.19991588592529	-11.1992139816284	-0.17707459628582	0.125397548079491	-0.0157912131398916
-3.43869256973267	-5.20055913925171	-11.1936368942261	-0.177336931228638	0.125344231724739	-0.0157933477312326
-3.45378160476685	-5.2099494934082	-11.2115612030029	-0.177445754408836	0.125456050038338	-0.0158028658479452
-3.45627689361572	-5.21038389205933	-11.2103385925293	-0.177790477871895	0.125345975160599	-0.0157654136419296
-3.46048188209534	-5.2125301361084	-11.2186756134033	-0.177778124809265	0.125359565019608	-0.0156588051468134
-3.45376563072205	-5.21398019790649	-11.2304792404175	-0.177922874689102	0.125275462865829	-0.01572060957551
-3.45489048957825	-5.21260499954224	-11.2320508956909	-0.177811145782471	0.12529344856739	-0.0156991593539715
-3.46668601036072	-5.22119283676147	-11.2372522354126	-0.177980095148087	0.125183001160622	-0.0157627053558826
-3.46675896644592	-5.22032737731934	-11.2246999740601	-0.17813977599144	0.125142320990562	-0.0157400351017714
-3.47599291801453	-5.22235441207886	-11.2248907089233	-0.178225457668304	0.125100016593933	-0.0157334450632334
-3.47296953201294	-5.21782445907593	-11.2246608734131	-0.178340911865234	0.124947749078274	-0.0156807955354452
-3.47436499595642	-5.21692276000977	-11.229416847229	-0.178301587700844	0.124921731650829	-0.0156919080764055
-3.46502661705017	-5.21399450302124	-11.2319059371948	-0.178408101201057	0.124810099601746	-0.0157134868204594
-3.47987842559814	-5.22039556503296	-11.2331857681274	-0.178287208080292	0.124868869781494	-0.0157184414565563
-3.48329019546509	-5.22511768341064	-11.2250852584839	-0.178584635257721	0.124718613922596	-0.0156876184046268
-3.48396110534668	-5.22109508514404	-11.2286052703857	-0.17867137491703	0.124702297151089	-0.0156014319509268
-3.48611664772034	-5.22170495986938	-11.2299242019653	-0.178803354501724	0.124550059437752	-0.0155602199956775
-3.47998094558716	-5.21965789794922	-11.2339649200439	-0.178809970617294	0.124609343707561	-0.0154571840539575
-3.49138855934143	-5.22882843017578	-11.2458782196045	-0.178762570023537	0.124558590352535	-0.0154476594179869
-3.4902675151825	-5.22746181488037	-11.2328624725342	-0.179190278053284	0.124405898153782	-0.015372964553535
-3.49689722061157	-5.22748517990112	-11.2425165176392	-0.179302573204041	0.124488174915314	-0.0152156986296177
-3.48984527587891	-5.22615385055542	-11.245756149292	-0.17939455807209	0.124315284192562	-0.0151819074526429
-3.48382139205933	-5.23216152191162	-11.2548418045044	-0.179399192333221	0.124337628483772	-0.0151153588667512
-3.49733233451843	-5.23656415939331	-11.2577705383301	-0.179658249020576	0.124398991465569	-0.0151175437495112
-3.49260282516479	-5.23194742202759	-11.2460613250732	-0.17999991774559	0.124366424977779	-0.0149356164038181
-3.49184513092041	-5.22996091842651	-11.2616205215454	-0.179991275072098	0.124331191182137	-0.0148405143991113
-3.48044562339783	-5.23310995101929	-11.2700271606445	-0.1801687926054	0.124222412705421	-0.0149144809693098
-3.48759484291077	-5.23403406143188	-11.2747936248779	-0.180226191878319	0.124455086886883	-0.0147861605510116
-3.4924054145813	-5.23766040802002	-11.2691297531128	-0.180564105510712	0.12439751625061	-0.0148623725399375
-3.48751139640808	-5.23508596420288	-11.2740898132324	-0.180786177515984	0.12436144053936	-0.0147792352363467
-3.48735809326172	-5.23294496536255	-11.2725439071655	-0.180909559130669	0.124443501234055	-0.0148057769984007
-3.47191047668457	-5.22641849517822	-11.2841157913208	-0.181042596697807	0.12444444745779	-0.0148197822272778
-3.47944235801697	-5.23079872131348	-11.2997312545776	-0.181072905659676	0.124573767185211	-0.0148321846500039
-3.4793393611908	-5.23009538650513	-11.2833471298218	-0.181490331888199	0.124583393335342	-0.0148386554792523
-3.47411441802979	-5.2231707572937	-11.2958650588989	-0.181576445698738	0.124560430645943	-0.0148271517828107
-3.46845054626465	-5.22110366821289	-11.3006057739258	-0.181693702936172	0.124664880335331	-0.0148563990369439
-3.45715594291687	-5.21540403366089	-11.308069229126	-0.181775316596031	0.124768018722534	-0.014873992651701
-3.46276259422302	-5.22045469284058	-11.3129062652588	-0.181834802031517	0.124811790883541	-0.0149873541668057
-3.45744442939758	-5.21694087982178	-11.3010272979736	-0.182324141263962	0.124794535338879	-0.0149525133892894
-3.45434951782227	-5.21187829971313	-11.3102493286133	-0.182362914085388	0.124975748360157	-0.0149188172072172
-3.44587707519531	-5.20382308959961	-11.3156251907349	-0.182543054223061	0.124972693622112	-0.015026873908937
-3.43787837028503	-5.20235681533813	-11.3209133148193	-0.182537510991096	0.125192552804947	-0.015066952444613
-3.44775104522705	-5.20530223846436	-11.3227167129517	-0.182818740606308	0.125300034880638	-0.0151588255539536
-3.44005441665649	-5.19596672058105	-11.3183946609497	-0.183207303285599	0.125264704227448	-0.0151701821014285
-3.43604421615601	-5.19210910797119	-11.3283061981201	-0.183253526687622	0.125460848212242	-0.0151864532381296
-3.42144298553467	-5.189293384552	-11.3336362838745	-0.183514714241028	0.125538572669029	-0.0153327295556664
-3.42572617530823	-5.18690586090088	-11.3417158126831	-0.183572769165039	0.1258894354105	-0.0153966983780265
-3.42759323120117	-5.18851900100708	-11.3357124328613	-0.184005752205849	0.125892743468285	-0.0155568709596992
-3.41839218139648	-5.18011522293091	-11.336817741394	-0.184291481971741	0.126016587018967	-0.0155785102397203
-3.41232538223267	-5.17591190338135	-11.3417377471924	-0.184365421533585	0.126256987452507	-0.0157082099467516
-3.3970947265625	-5.1708550453186	-11.3480281829834	-0.184593573212624	0.126349195837975	-0.0158774666488171
-3.40303087234497	-5.17340421676636	-11.3479614257813	-0.184662953019142	0.126664280891418	-0.0160199161618948
-3.40251064300537	-5.17043495178223	-11.3366317749023	-0.185130372643471	0.126740857958794	-0.0161410067230463
-3.38802123069763	-5.15705013275146	-11.3485851287842	-0.185309663414955	0.126891747117043	-0.0162566751241684
-3.384122133255	-5.15711164474487	-11.361798286438	-0.185223206877708	0.127103850245476	-0.016486257314682
-3.37768697738647	-5.15354537963867	-11.3489198684692	-0.185636356472969	0.127294138073921	-0.0166430063545704
-3.38106298446655	-5.15505981445313	-11.3530979156494	-0.18590521812439	0.127527788281441	-0.0168397203087807
-3.37141585350037	-5.14640712738037	-11.3479146957397	-0.18619878590107	0.127537965774536	-0.016946392133832
-3.35662770271301	-5.1372971534729	-11.3553142547607	-0.186301603913307	0.127794727683067	-0.0170336700975895
-3.36231374740601	-5.14088153839111	-11.3735761642456	-0.1863833963871	0.128110602498055	-0.0173088535666466
-3.35506916046143	-5.13514184951782	-11.3596601486206	-0.186753123998642	0.128164067864418	-0.0174017883837223
-3.35770773887634	-5.13599634170532	-11.3641033172607	-0.186929985880852	0.128390058875084	-0.0175580643117428
-3.34664916992188	-5.1288595199585	-11.3627624511719	-0.187266185879707	0.128408506512642	-0.0176937337964773
-3.34009718894959	-5.12222814559937	-11.3778591156006	-0.187171399593353	0.128697142004967	-0.0177711211144924
-3.34059500694275	-5.12413930892944	-11.3858337402344	-0.187326908111572	0.128803476691246	-0.0179724991321564
-3.33810567855835	-5.12281942367554	-11.3809404373169	-0.187654197216034	0.128882259130478	-0.018014058470726
-3.3414626121521	-5.12241888046265	-11.3858098983765	-0.187731757760048	0.12909734249115	-0.01808843575418
-3.3240818977356	-5.1128191947937	-11.3941688537598	-0.187797218561172	0.129065543413162	-0.0181547403335571
-3.32527256011963	-5.11450958251953	-11.4031248092651	-0.187682673335075	0.129346638917923	-0.0181304141879082
-3.33441042900085	-5.12171173095703	-11.3937368392944	-0.187980860471725	0.129362642765045	-0.0182186048477888
-3.32367920875549	-5.11563730239868	-11.4006309509277	-0.188077166676521	0.12939128279686	-0.0181237850338221
-3.32200622558594	-5.11524724960327	-11.4131174087524	-0.188003033399582	0.129477739334106	-0.0181226879358292
-3.31085109710693	-5.11417722702026	-11.4129781723022	-0.188073486089706	0.129616007208824	-0.018112450838089
-3.31800007820129	-5.120201587677	-11.4268350601196	-0.187837809324265	0.129684433341026	-0.0180851370096207
-3.3199782371521	-5.12543106079102	-11.4116382598877	-0.188083633780479	0.12955678999424	-0.0179832801222801
-3.31754636764526	-5.1213173866272	-11.4132890701294	-0.188107863068581	0.129630908370018	-0.0178783349692822
-3.31823658943176	-5.12734270095825	-11.4295339584351	-0.187914684414864	0.12969683110714	-0.0178352706134319
-3.30737090110779	-5.12594938278198	-11.423939704895	-0.18788056075573	0.129571527242661	-0.0177994575351477
-3.32420039176941	-5.13855934143066	-11.4371776580811	-0.187808439135551	0.129763439297676	-0.0177789311856031
-3.32445335388184	-5.13871622085571	-11.424262046814	-0.188008397817612	0.129566326737404	-0.0176590513437986
-3.3246762752533	-5.13641738891602	-11.4301471710205	-0.187735587358475	0.129568293690681	-0.0175284259021282
-3.32704496383667	-5.14112567901611	-11.4464082717896	-0.187637582421303	0.129509717226028	-0.0175461191684008
-3.33072137832642	-5.14434480667114	-11.4377698898315	-0.18767474591732	0.129580065608025	-0.0174328498542309
-3.35020923614502	-5.15458106994629	-11.4458532333374	-0.187629133462906	0.129527553915977	-0.0173734091222286
-3.34376311302185	-5.15199899673462	-11.44215965271	-0.187820106744766	0.129275694489479	-0.0173153858631849
-3.3475706577301	-5.15443849563599	-11.452600479126	-0.187502026557922	0.129399955272675	-0.0171578377485275
-3.35063219070435	-5.16010427474976	-11.4598426818848	-0.18738380074501	0.129250973463058	-0.0171424280852079
-3.36044192314148	-5.16703701019287	-11.4714632034302	-0.187379285693169	0.12920069694519	-0.0170515906065702
-3.37854886054993	-5.17743158340454	-11.4623050689697	-0.187463149428368	0.129115611314774	-0.0169637389481068
-3.37248277664185	-5.1744499206543	-11.4687175750732	-0.187526866793633	0.128938481211662	-0.0168670229613781
-3.38247036933899	-5.18022346496582	-11.4816904067993	-0.187387213110924	0.128855496644974	-0.0167179889976978
-3.37999987602234	-5.18292236328125	-11.4840183258057	-0.187325730919838	0.128769382834435	-0.0166535414755344
-3.39362454414368	-5.19114923477173	-11.4877166748047	-0.187259957194328	0.128756046295166	-0.016579445451498
-3.40441393852234	-5.19392108917236	-11.4898443222046	-0.187374502420425	0.128577768802643	-0.0164411570876837
-3.40218019485474	-5.19370412826538	-11.4957399368286	-0.187394618988037	0.128534331917763	-0.0163453724235296
-3.40683436393738	-5.19827651977539	-11.5129928588867	-0.187237039208412	0.128563299775124	-0.016295300796628
-3.40070581436157	-5.19955825805664	-11.5072469711304	-0.18724524974823	0.128372296690941	-0.0162477754056454
-3.41604161262512	-5.21124458312988	-11.5183515548706	-0.187226817011833	0.128558576107025	-0.0162382107228041
-3.41827702522278	-5.21135663986206	-11.5148887634277	-0.187574610114098	0.12835131585598	-0.0161005482077599
-3.41643047332764	-5.21204471588135	-11.5198822021484	-0.187398001551628	0.128266394138336	-0.0160133298486471
-3.41336965560913	-5.21437120437622	-11.5251626968384	-0.187574297189713	0.128292351961136	-0.0160834360867739
-3.41401863098145	-5.21568775177002	-11.5359725952148	-0.187422350049019	0.128409668803215	-0.0159410964697599
-3.4170994758606	-5.22315311431885	-11.5439186096191	-0.187565207481384	0.128342509269714	-0.0160200502723455
-3.42160987854004	-5.22485494613647	-11.5441513061523	-0.187760844826698	0.128364890813828	-0.0159054063260555
-3.42450976371765	-5.22634840011597	-11.5413646697998	-0.187895834445953	0.128395661711693	-0.0158813428133726
-3.41653680801392	-5.22709512710571	-11.5550508499146	-0.188070848584175	0.128342390060425	-0.015910716727376
-3.41623902320862	-5.2291522026062	-11.5724773406982	-0.187900185585022	0.128503665328026	-0.0159183405339718
-3.40966153144836	-5.23117923736572	-11.5744285583496	-0.188109934329987	0.128469422459602	-0.0160344243049622
-3.41437840461731	-5.23420858383179	-11.5818729400635	-0.188092038035393	0.12860107421875	-0.0161009468138218
-3.41973519325256	-5.24022436141968	-11.5809345245361	-0.188463538885117	0.128561243414879	-0.0160868316888809
-3.41098022460938	-5.23347139358521	-11.5944766998291	-0.188510596752167	0.128613099455833	-0.0161559674888849
-3.41064357757568	-5.23482275009155	-11.6074056625366	-0.188564568758011	0.128626495599747	-0.0162839405238628
-3.40069365501404	-5.23045778274536	-11.6140775680542	-0.188613429665565	0.128705829381943	-0.0163583867251873
-3.40922570228577	-5.23794555664063	-11.6262626647949	-0.188609600067139	0.128813683986664	-0.0165636092424393
-3.40644264221191	-5.23574542999268	-11.6169595718384	-0.188931688666344	0.128785610198975	-0.0166360884904861
-3.41338753700256	-5.24007940292358	-11.6234436035156	-0.189118936657906	0.128935232758522	-0.0168055649846792
-3.40433573722839	-5.23051023483276	-11.6209354400635	-0.189336001873016	0.12880602478981	-0.0169180501252413
-3.40218186378479	-5.23022031784058	-11.6392641067505	-0.189291000366211	0.128957211971283	-0.0169964954257011
-3.39994621276855	-5.22978019714355	-11.6482963562012	-0.189471632242203	0.12898787856102	-0.0173005405813456
-3.40382885932922	-5.22691202163696	-11.6455745697021	-0.189534649252892	0.129048392176628	-0.017404206097126
-3.41194534301758	-5.2309308052063	-11.6480779647827	-0.189916953444481	0.129058063030243	-0.0175914373248816
-3.40524053573608	-5.2214560508728	-11.6508836746216	-0.190052643418312	0.129158169031143	-0.017683507874608
-3.40479564666748	-5.21928834915161	-11.664758682251	-0.190118595957756	0.12922665476799	-0.0178471822291613
-3.3926055431366	-5.21815824508667	-11.6654462814331	-0.190320357680321	0.129197269678116	-0.018036337569356
-3.40558958053589	-5.2231593132019	-11.67369556427	-0.190246939659119	0.129486709833145	-0.0181670524179935
-3.39895296096802	-5.21994113922119	-11.6651201248169	-0.190588772296906	0.129332661628723	-0.0182460229843855
-3.40522789955139	-5.22293472290039	-11.673900604248	-0.190753176808357	0.129491701722145	-0.0183301214128733
-3.3992908000946	-5.2166953086853	-11.6727590560913	-0.190996766090393	0.129441559314728	-0.0184505991637707
-3.39312028884888	-5.2126636505127	-11.687912940979	-0.19086691737175	0.129646882414818	-0.0185780618339777
-3.39619135856628	-5.22085428237915	-11.692795753479	-0.19104827940464	0.129703983664513	-0.0186587162315845
-3.39721536636353	-5.21917581558228	-11.6937170028687	-0.191162183880806	0.129797741770744	-0.0187911260873079
-3.40415287017822	-5.22822570800781	-11.6922693252563	-0.191461935639381	0.129768073558807	-0.0188934747129679
-3.39914655685425	-5.22594213485718	-11.6852111816406	-0.191711351275444	0.129728779196739	-0.0189742930233479
-3.40241885185242	-5.22438097000122	-11.6938047409058	-0.191702276468277	0.129833877086639	-0.0190255213528872
-3.39176034927368	-5.2187614440918	-11.6994400024414	-0.191801816225052	0.129793599247932	-0.0191210154443979
-3.4029586315155	-5.22654485702515	-11.7110805511475	-0.191845282912254	0.130062445998192	-0.0193201452493668
-3.4058895111084	-5.22525262832642	-11.6994600296021	-0.192050337791443	0.129957512021065	-0.019406471401453
-3.41144800186157	-5.22959470748901	-11.7047100067139	-0.19216725230217	0.130019634962082	-0.0195398163050413
-3.41486787796021	-5.22932386398315	-11.7013864517212	-0.192445501685143	0.130002424120903	-0.0196711756289005
-3.40529441833496	-5.21973848342896	-11.7074222564697	-0.192395403981209	0.130030691623688	-0.0197773668915033
-3.41669178009033	-5.22934341430664	-11.7176561355591	-0.192423582077026	0.130138859152794	-0.0200437903404236
-3.42227530479431	-5.23248958587646	-11.7067108154297	-0.19279271364212	0.13008676469326	-0.0201989486813545
-3.43049788475037	-5.23060989379883	-11.7035551071167	-0.192847415804863	0.130164012312889	-0.0203537605702877
-3.42377781867981	-5.2270712852478	-11.7114744186401	-0.193118095397949	0.130025148391724	-0.0205688718706369
-3.42310094833374	-5.22661352157593	-11.715160369873	-0.193035781383514	0.130181819200516	-0.0207313019782305
-3.4299304485321	-5.2283821105957	-11.7163562774658	-0.193108022212982	0.130188912153244	-0.0209830738604069
-3.43326711654663	-5.22723579406738	-11.7193651199341	-0.193284019827843	0.13017550110817	-0.0211337730288506
-3.44493699073792	-5.23144817352295	-11.7162551879883	-0.193427816033363	0.130157202482224	-0.0213250312954187
-3.43391752243042	-5.22393321990967	-11.7203607559204	-0.193624809384346	0.130081430077553	-0.0215953979641199
-3.4348418712616	-5.22169351577759	-11.7293577194214	-0.193446889519691	0.130223125219345	-0.0218231976032257
-3.44737505912781	-5.231276512146	-11.7262868881226	-0.193744391202927	0.130137890577316	-0.0220568384975195
-3.44439554214478	-5.22587490081787	-11.7201042175293	-0.194070398807526	0.130068302154541	-0.0221785698086023
-3.4457995891571	-5.22379922866821	-11.7354593276978	-0.193950667977333	0.130178079009056	-0.0224003735929728
-3.4390664100647	-5.22637462615967	-11.7376441955566	-0.194081351161003	0.130060419440269	-0.0226429905742407
-3.4496476650238	-5.22628402709961	-11.7357244491577	-0.194127634167671	0.130275651812553	-0.0228255316615105
-3.45595765113831	-5.2287540435791	-11.7285451889038	-0.194403529167175	0.130112066864967	-0.0229998882859945
-3.44630932807922	-5.21859502792358	-11.7288265228271	-0.194426417350769	0.130062490701675	-0.0231540352106094
-3.45223951339722	-5.22310543060303	-11.7477579116821	-0.194364413619041	0.130147859454155	-0.0233367308974266
-3.44515705108643	-5.22300052642822	-11.7461938858032	-0.194550752639771	0.130092039704323	-0.0234939958900213
-3.45777153968811	-5.22553682327271	-11.7501249313354	-0.19465708732605	0.130084678530693	-0.023632675409317
-3.45767211914063	-5.22529697418213	-11.7419881820679	-0.194918349385262	0.129966259002686	-0.023785624653101
-3.45320868492126	-5.21726942062378	-11.7457485198975	-0.194840535521507	0.129994094371796	-0.0238435100764036
-3.45361542701721	-5.22015285491943	-11.761344909668	-0.194783955812454	0.130023896694183	-0.0240067075937986
-3.45216703414917	-5.22093057632446	-11.7532024383545	-0.194937989115715	0.129901468753815	-0.0240788757801056
-3.46638894081116	-5.2315878868103	-11.7539901733398	-0.195009291172028	0.129967734217644	-0.0242204274982214
-3.45903706550598	-5.22498846054077	-11.7447233200073	-0.19520403444767	0.129730015993118	-0.0242619719356298
-3.46125721931458	-5.22402286529541	-11.7539215087891	-0.195033565163612	0.129758477210999	-0.0243290718644857
-3.45948171615601	-5.22719097137451	-11.7657384872437	-0.195079177618027	0.129715144634247	-0.0244192872196436
-3.46256041526794	-5.2299427986145	-11.7646722793579	-0.195016875863075	0.129728570580482	-0.0244541820138693
-3.47612547874451	-5.23683261871338	-11.766077041626	-0.195138826966286	0.12956440448761	-0.0245165564119816
-3.4716944694519	-5.23450374603271	-11.7677555084229	-0.195285275578499	0.129404455423355	-0.0244842283427715
-3.47590470314026	-5.23803472518921	-11.7807321548462	-0.195037335157394	0.12940602004528	-0.0245232898741961
-3.47651267051697	-5.24042224884033	-11.784873008728	-0.194990754127502	0.129197120666504	-0.0245603621006012
-3.48764300346375	-5.24863767623901	-11.7850770950317	-0.195038855075836	0.129174143075943	-0.0244808867573738
-3.50045466423035	-5.25136661529541	-11.7909440994263	-0.19518093764782	0.129060119390488	-0.0244716163724661
-3.4962100982666	-5.25224161148071	-11.7959671020508	-0.195106700062752	0.128874436020851	-0.0244406126439571
-3.50512075424194	-5.26120948791504	-11.812126159668	-0.194931864738464	0.128882169723511	-0.0244651772081852
-3.51030421257019	-5.26553630828857	-11.8010683059692	-0.195026203989983	0.128797844052315	-0.0245187301188707
-3.52599811553955	-5.27003288269043	-11.8156156539917	-0.194954589009285	0.128765910863876	-0.0245297960937023
-3.52911710739136	-5.27655506134033	-11.8110008239746	-0.19524584710598	0.12846514582634	-0.0245447345077991
-3.53776025772095	-5.27993106842041	-11.814507484436	-0.195095732808113	0.128539338707924	-0.024491935968399
-3.54071664810181	-5.27888250350952	-11.8217420578003	-0.195054411888123	0.128371149301529	-0.0245946254581213
-3.54239392280579	-5.28620910644531	-11.8286170959473	-0.194889634847641	0.128398180007935	-0.0246296394616365
-3.5548837184906	-5.29577112197876	-11.8230180740356	-0.194949105381966	0.128402307629585	-0.0247443448752165
-3.55524277687073	-5.29403781890869	-11.8183612823486	-0.195012181997299	0.128286868333817	-0.0247903317213058
-3.56925272941589	-5.30234146118164	-11.8141651153564	-0.195087864995003	0.128273591399193	-0.0248360820114613
-3.55950117111206	-5.29869699478149	-11.8185424804688	-0.19508983194828	0.12809531390667	-0.0249022468924522
-3.56308555603027	-5.30055046081543	-11.826789855957	-0.194864213466644	0.12819504737854	-0.0249209832400084
-3.55668067932129	-5.30600547790527	-11.821722984314	-0.194980055093765	0.128163710236549	-0.0250564385205507
-3.5678813457489	-5.30908727645874	-11.814227104187	-0.194803923368454	0.128267019987106	-0.0251115821301937
-3.57039928436279	-5.31163120269775	-11.8120241165161	-0.194876581430435	0.128091067075729	-0.0251489076763391
-3.57127857208252	-5.31218433380127	-11.8157587051392	-0.194883421063423	0.128158897161484	-0.0252586491405964
-3.56847786903381	-5.31056499481201	-11.8145055770874	-0.194795817136765	0.12800045311451	-0.0253166537731886
-3.55639886856079	-5.30823612213135	-11.811674118042	-0.194672808051109	0.127948194742203	-0.025359895080328
-3.56893491744995	-5.31815814971924	-11.8217210769653	-0.194558799266815	0.128093078732491	-0.0255745258182287
-3.57167720794678	-5.31464195251465	-11.805871963501	-0.194628998637199	0.127946808934212	-0.0255685560405254
-3.57853579521179	-5.31963920593262	-11.8079490661621	-0.19460129737854	0.127898663282394	-0.0256383810192347
-3.57238960266113	-5.31563282012939	-11.8005247116089	-0.194731056690216	0.12779201567173	-0.0256385710090399
-3.57334852218628	-5.31357669830322	-11.8126554489136	-0.194372341036797	0.127864673733711	-0.025675106793642
-3.57197976112366	-5.32053565979004	-11.8170185089111	-0.194414064288139	0.127741768956184	-0.0258360505104065
-3.57983183860779	-5.32369709014893	-11.8135786056519	-0.194455355405807	0.127782568335533	-0.0258167628198862
-3.58927869796753	-5.33082103729248	-11.8110198974609	-0.194504216313362	0.12761552631855	-0.0258655324578285
-3.58056402206421	-5.32779359817505	-11.8104791641235	-0.194578990340233	0.127479463815689	-0.0258403457701206
-3.58549427986145	-5.32893514633179	-11.8246898651123	-0.194393813610077	0.127492621541023	-0.0258576758205891
-3.58029079437256	-5.32849216461182	-11.82017993927	-0.194387495517731	0.127384707331657	-0.0259298384189606
-3.59095454216003	-5.33567667007446	-11.8263473510742	-0.194312214851379	0.127454370260239	-0.0259075611829758
-3.59890127182007	-5.34096097946167	-11.8133115768433	-0.194546520709991	0.127284690737724	-0.0258757565170527
-3.59198021888733	-5.33174419403076	-11.8217782974243	-0.194418922066689	0.127177298069	-0.025835333392024
-3.5930323600769	-5.33749866485596	-11.831992149353	-0.194220989942551	0.127115979790688	-0.0259090885519981
-3.58638834953308	-5.33674669265747	-11.8294916152954	-0.194311663508415	0.12711101770401	-0.0259410869330168
-3.60142397880554	-5.34374666213989	-11.8299560546875	-0.194199830293655	0.127104207873344	-0.0259858444333076
-3.59588193893433	-5.34032821655273	-11.8199453353882	-0.194337368011475	0.126844823360443	-0.0259680803865194
-3.59164381027222	-5.33926630020142	-11.830605506897	-0.194157034158707	0.126945570111275	-0.0259386040270329
-3.5891706943512	-5.33793258666992	-11.8459320068359	-0.194053635001183	0.126888513565063	-0.0260931197553873
-3.58677363395691	-5.34190797805786	-11.843433380127	-0.19390270113945	0.126907214522362	-0.0260773543268442
-3.5985963344574	-5.34967994689941	-11.8451194763184	-0.193958714604378	0.126932635903358	-0.026166645810008
-3.59239888191223	-5.34246158599854	-11.8234786987305	-0.19396086037159	0.126787975430489	-0.0261233858764172
-3.59723424911499	-5.34290313720703	-11.8329362869263	-0.193903088569641	0.126763179898262	-0.0261749010533094
-3.58771419525146	-5.34306526184082	-11.8343276977539	-0.193811133503914	0.126732632517815	-0.0262608490884304
-3.59194278717041	-5.34433603286743	-11.8463134765625	-0.193520754575729	0.126778438687325	-0.0263071972876787
-3.59609436988831	-5.3482813835144	-11.8354482650757	-0.19367441534996	0.126682728528976	-0.026365403085947
-3.60251235961914	-5.35128021240234	-11.8359470367432	-0.193483948707581	0.12670487165451	-0.0264085382223129
-3.60253071784973	-5.35214614868164	-11.8290824890137	-0.193576470017433	0.126568898558617	-0.0264492556452751
-3.60041880607605	-5.34723663330078	-11.8359155654907	-0.193449631333351	0.126552745699883	-0.0264286231249571
-3.60863614082336	-5.35409450531006	-11.8483428955078	-0.193407729268074	0.126662790775299	-0.0264464914798737
-3.59963655471802	-5.35366010665894	-11.8420267105103	-0.193283095955849	0.126431524753571	-0.0264741480350494
-3.6172342300415	-5.36096286773682	-11.8444862365723	-0.193279445171356	0.126555234193802	-0.0265297796577215
-3.61899137496948	-5.36164712905884	-11.8400659561157	-0.193409621715546	0.1264468729496	-0.0265186466276646
-3.62510323524475	-5.36548852920532	-11.8445615768433	-0.193373218178749	0.126416578888893	-0.0266145709902048
-3.6172730922699	-5.36288166046143	-11.8460969924927	-0.193520173430443	0.126295953989029	-0.0266048852354288
-3.61951780319214	-5.36335372924805	-11.8624105453491	-0.193248629570007	0.126447126269341	-0.0266840774565935
-3.62730503082275	-5.36731338500977	-11.8589878082275	-0.193260684609413	0.126339703798294	-0.0268190409988165
-3.63119459152222	-5.36853504180908	-11.8552389144897	-0.193323835730553	0.126361355185509	-0.0268364232033491
-3.64255738258362	-5.37093544006348	-11.8585252761841	-0.193487867712975	0.126321941614151	-0.0269933938980103
-3.63209319114685	-5.3637261390686	-11.8580150604248	-0.193428561091423	0.126257300376892	-0.0270023811608553
-3.63332009315491	-5.36755800247192	-11.8715114593506	-0.193279668688774	0.126348376274109	-0.0271656978875399
-3.62928175926209	-5.36282873153687	-11.8634662628174	-0.193336173892021	0.126334384083748	-0.0273300893604755
-3.63980531692505	-5.36547946929932	-11.8669548034668	-0.193361550569534	0.126364767551422	-0.0273863356560469
-3.63638114929199	-5.3627495765686	-11.8578863143921	-0.193568110466003	0.126250356435776	-0.0275396350771189
-3.63436794281006	-5.35770845413208	-11.8629026412964	-0.193426117300987	0.126269474625587	-0.0275998245924711
-3.62756514549255	-5.35532140731812	-11.8761100769043	-0.19335575401783	0.126247942447662	-0.0277346950024366
-3.62134218215942	-5.35343170166016	-11.8738574981689	-0.193272963166237	0.126265853643417	-0.0278366077691317
-3.63037419319153	-5.36022472381592	-11.8712558746338	-0.193289652466774	0.126366317272186	-0.0280295386910439
-3.62302017211914	-5.35273599624634	-11.8606462478638	-0.193488925695419	0.126197382807732	-0.028025982901454
-3.62312722206116	-5.34926128387451	-11.8621492385864	-0.193326860666275	0.126219868659973	-0.0280442237854004
-3.61135482788086	-5.35042572021484	-11.8709115982056	-0.193400263786316	0.126229405403137	-0.0281469095498323
-3.60871767997742	-5.34455013275146	-11.876971244812	-0.193080857396126	0.126321837306023	-0.0282257217913866
-3.61416673660278	-5.35118341445923	-11.8620443344116	-0.193346500396729	0.126288831233978	-0.0282549373805523
-3.61186337471008	-5.34588098526001	-11.8610677719116	-0.193404391407967	0.126322463154793	-0.0282722525298595
-3.61564612388611	-5.34320116043091	-11.8665103912354	-0.193365752696991	0.126184642314911	-0.0283054802566767
-3.60172557830811	-5.33630704879761	-11.864221572876	-0.19336211681366	0.126215279102325	-0.028277775272727
-3.60287952423096	-5.33666849136353	-11.876220703125	-0.193304032087326	0.126283973455429	-0.0284523349255323
-3.59871315956116	-5.33550930023193	-11.8600587844849	-0.193363726139069	0.126209899783134	-0.0284972954541445
-3.60748767852783	-5.34405517578125	-11.8631982803345	-0.193434447050095	0.126269370317459	-0.0285465084016323
-3.60736870765686	-5.34156656265259	-11.8554782867432	-0.193639740347862	0.126095369458199	-0.0286117885261774
-3.6037585735321	-5.33804798126221	-11.8653154373169	-0.193515628576279	0.126139998435974	-0.0286096688359976
-3.59745860099792	-5.3384313583374	-11.8692674636841	-0.193536922335625	0.126113399863243	-0.0288078524172306
-3.59564542770386	-5.33664035797119	-11.8639984130859	-0.193470165133476	0.126134648919106	-0.0287826098501682
-3.6109881401062	-5.34230279922485	-11.8664674758911	-0.193603917956352	0.126092076301575	-0.0288681499660015
-3.60179114341736	-5.33864879608154	-11.8615617752075	-0.19384577870369	0.125866711139679	-0.0288615040481091
-3.60353231430054	-5.33654832839966	-11.866397857666	-0.193672373890877	0.125954478979111	-0.0288480054587126
-3.59559941291809	-5.33498239517212	-11.8646974563599	-0.193749561905861	0.125820621848106	-0.0289505124092102
-3.60206818580627	-5.33825492858887	-11.8690547943115	-0.193739920854568	0.125815585255623	-0.0289529748260975
-3.61218118667603	-5.34427499771118	-11.8572149276733	-0.193959176540375	0.125710725784302	-0.0288862809538841
-3.59904026985168	-5.33462190628052	-11.8554830551147	-0.194042548537254	0.125492677092552	-0.0289557799696922
-3.60011696815491	-5.3351902961731	-11.8626041412354	-0.19387149810791	0.125563114881516	-0.0289170984178782
-3.59661149978638	-5.33729648590088	-11.8556652069092	-0.194082394242287	0.125451683998108	-0.0289612989872694
-3.60409998893738	-5.34201812744141	-11.8564577102661	-0.194005027413368	0.125531286001205	-0.0290184766054153
-3.60834574699402	-5.34110593795776	-11.8457489013672	-0.194170117378235	0.125322282314301	-0.0289551764726639
-3.59460926055908	-5.33593082427979	-11.8487730026245	-0.194183543324471	0.125196382403374	-0.0289161447435617
-3.6034460067749	-5.33968114852905	-11.8570737838745	-0.194091632962227	0.125347778201103	-0.0289912763983011
-3.60922026634216	-5.34274864196777	-11.839183807373	-0.194349095225334	0.125237196683884	-0.0289825964719057
-3.60371732711792	-5.33976411819458	-11.8318395614624	-0.194358795881271	0.125094532966614	-0.0289800949394703
-3.60446453094482	-5.33867931365967	-11.8442764282227	-0.194407477974892	0.125092893838882	-0.0290277488529682
-3.59775376319885	-5.33372592926025	-11.8411827087402	-0.194398015737534	0.125039890408516	-0.0289634838700294
-3.60516905784607	-5.34411764144897	-11.8482341766357	-0.19430747628212	0.125004991889	-0.0289451405405998
-3.60597515106201	-5.34393882751465	-11.834939956665	-0.194619134068489	0.124831110239029	-0.0289460849016905
-3.61395883560181	-5.34105062484741	-11.8390598297119	-0.194608330726624	0.124848797917366	-0.0288626905530691
-3.60441327095032	-5.33796215057373	-11.8401021957397	-0.194664821028709	0.124679043889046	-0.0288759805262089
-3.60315847396851	-5.3393874168396	-11.8435134887695	-0.19459380209446	0.124716036021709	-0.0288304146379232
-3.61614966392517	-5.34968900680542	-11.8373022079468	-0.194748312234879	0.124740444123745	-0.0288806036114693
-3.61193346977234	-5.34190464019775	-11.8279495239258	-0.194983929395676	0.124522231519222	-0.0289019662886858
-3.61608052253723	-5.34364557266235	-11.8363580703735	-0.195009335875511	0.124509163200855	-0.0288694035261869
-3.60480165481567	-5.33926105499268	-11.830117225647	-0.195133954286575	0.124462947249413	-0.0289037972688675
-3.60591292381287	-5.3419394493103	-11.8399076461792	-0.194978058338165	0.124516226351261	-0.0289848390966654
-3.61682534217834	-5.34847354888916	-11.828049659729	-0.195151880383492	0.12440887093544	-0.0290574263781309
-3.61716508865356	-5.34613084793091	-11.8217277526855	-0.195376574993134	0.124346666038036	-0.0290802549570799
-3.62203788757324	-5.34812498092651	-11.8289680480957	-0.195393070578575	0.124163962900639	-0.0291192661970854
-3.61424517631531	-5.3425087928772	-11.8255243301392	-0.195427104830742	0.124155104160309	-0.0291304290294647
-3.6225905418396	-5.34779357910156	-11.8428230285645	-0.195383056998253	0.124236531555653	-0.0292534492909908
-3.61704063415527	-5.3472843170166	-11.824161529541	-0.195418134331703	0.123970918357372	-0.0293037630617619
-3.63758969306946	-5.35363245010376	-11.8297262191772	-0.19550533592701	0.124082840979099	-0.0293566714972258
-3.63827848434448	-5.35576868057251	-11.8207530975342	-0.195762380957603	0.123871676623821	-0.0293779335916042
-3.63898897171021	-5.35231447219849	-11.8259725570679	-0.195669144392014	0.123811908066273	-0.029332784935832
-3.64163184165955	-5.35760831832886	-11.8431835174561	-0.195614263415337	0.123710662126541	-0.0294601209461689
-3.6484580039978	-5.36254262924194	-11.8356094360352	-0.195720180869102	0.123691409826279	-0.0294353123754263
-3.66773271560669	-5.36995553970337	-11.8396644592285	-0.195760115981102	0.123620092868805	-0.0294189471751451
-3.66486430168152	-5.36822080612183	-11.8304748535156	-0.196024596691132	0.123281843960285	-0.0295033529400826
-3.67080426216125	-5.36914777755737	-11.8466176986694	-0.195724934339523	0.12334580719471	-0.029463279992342
-3.67290806770325	-5.37171125411987	-11.8522748947144	-0.195771098136902	0.123180955648422	-0.0296057071536779
-3.67999124526978	-5.37767601013184	-11.8548936843872	-0.195720762014389	0.123150415718555	-0.0295988190919161
-3.69854927062988	-5.38521862030029	-11.8448495864868	-0.195838257670403	0.123028449714184	-0.029642041772604
-3.69912219047546	-5.38034868240356	-11.8432598114014	-0.195951119065285	0.122869960963726	-0.0297306682914495
-3.70455861091614	-5.38622570037842	-11.8456439971924	-0.195890426635742	0.122696794569492	-0.0296601727604866
-3.70109701156616	-5.38182926177979	-11.8490400314331	-0.195782259106636	0.12254374474287	-0.0297839436680079
-3.71124625205994	-5.39041185379028	-11.8608570098877	-0.195544555783272	0.122565746307373	-0.02989561855793
-3.71770238876343	-5.39355373382568	-11.8493013381958	-0.195752993226051	0.122369915246964	-0.0299532525241375
-3.72799754142761	-5.39735269546509	-11.8474464416504	-0.19574436545372	0.122305870056152	-0.0299911648035049
-3.72953772544861	-5.39495897293091	-11.8523826599121	-0.195692628622055	0.122054621577263	-0.0300854928791523
-3.72425580024719	-5.39345932006836	-11.8483629226685	-0.195564582943916	0.121971771121025	-0.0301122926175594
-3.7364547252655	-5.39886140823364	-11.8623638153076	-0.195330038666725	0.122003898024559	-0.0302420407533646
-3.73732852935791	-5.40175580978394	-11.8432674407959	-0.195408493280411	0.121798940002918	-0.0302721466869116
-3.750333070755	-5.40881204605103	-11.8475608825684	-0.195345520973206	0.121667489409447	-0.0302941966801882
-3.74774694442749	-5.40437078475952	-11.8433408737183	-0.195379987359047	0.121489837765694	-0.0304183661937714
-3.74783563613892	-5.40293025970459	-11.8519639968872	-0.195033133029938	0.121477089822292	-0.0303817093372345
-3.76050758361816	-5.41338443756104	-11.8502683639526	-0.195035219192505	0.121334753930569	-0.0304924007505178
-3.76493883132935	-5.41682100296021	-11.8408250808716	-0.195160046219826	0.121130354702473	-0.0304505899548531
-3.77114200592041	-5.41600656509399	-11.8503713607788	-0.194870933890343	0.12103083729744	-0.0304010808467865
-3.77048182487488	-5.417893409729	-11.8556680679321	-0.194779694080353	0.120830662548542	-0.0304572358727455
-3.7783637046814	-5.42602157592773	-11.854344367981	-0.194672524929047	0.120710380375385	-0.0303642880171537
-3.79913997650146	-5.43831348419189	-11.8462867736816	-0.194756582379341	0.120588734745979	-0.0303528904914856
-3.79565143585205	-5.43497610092163	-11.8462562561035	-0.194768130779266	0.12039403617382	-0.030222836881876
-3.80207300186157	-5.44433069229126	-11.8662443161011	-0.194571003317833	0.120315134525299	-0.0301804710179567
-3.80442261695862	-5.45015430450439	-11.8598260879517	-0.194556668400764	0.120082259178162	-0.030074417591095
-3.82223463058472	-5.46044492721558	-11.8635168075562	-0.194396764039993	0.120090141892433	-0.0300083477050066
-3.83236646652222	-5.46630954742432	-11.8591623306274	-0.194539994001389	0.119814604520798	-0.0298597197979689
-3.83592677116394	-5.46907520294189	-11.8542585372925	-0.194545820355415	0.119686730206013	-0.0297657437622547
-3.84115290641785	-5.47331142425537	-11.8717441558838	-0.19438174366951	0.119539827108383	-0.0297037977725267
-3.83593392372131	-5.47259998321533	-11.8662776947021	-0.194250643253326	0.119407117366791	-0.0296023283153772
-3.85290431976318	-5.48900175094604	-11.8811922073364	-0.194212883710861	0.119382724165916	-0.0296005327254534
-3.85961055755615	-5.48876333236694	-11.865309715271	-0.194306775927544	0.119134329259396	-0.0294889695942402
-3.86512231826782	-5.49458456039429	-11.8702573776245	-0.194252669811249	0.119065962731838	-0.0294359587132931
-3.85993933677673	-5.49359560012817	-11.8677616119385	-0.194318100810051	0.118834458291531	-0.0294321551918983
-3.86025905609131	-5.49046516418457	-11.8815898895264	-0.194040820002556	0.11886141449213	-0.0293135866522789
-3.8645453453064	-5.49992799758911	-11.8801498413086	-0.194105342030525	0.118734143674374	-0.0293953008949757
-3.86864805221558	-5.50123882293701	-11.8750009536743	-0.194110080599785	0.118752427399158	-0.0292821042239666
-3.8765184879303	-5.5090160369873	-11.8726654052734	-0.194130003452301	0.118636652827263	-0.0293198190629482
-3.87076830863953	-5.50157785415649	-11.8761301040649	-0.19425231218338	0.118523508310318	-0.0292522255331278
-3.87054133415222	-5.50422096252441	-11.8846197128296	-0.193992003798485	0.118516020476818	-0.0292230267077684
-3.86260366439819	-5.50197458267212	-11.8790140151978	-0.194071680307388	0.118424601852894	-0.0292820762842894
-3.87307786941528	-5.50883293151855	-11.8893985748291	-0.193866968154907	0.118524290621281	-0.029287688434124
-3.87412738800049	-5.51464986801147	-11.8751287460327	-0.194059163331985	0.118460737168789	-0.0292154643684626
-3.87285184860229	-5.51019096374512	-11.8869619369507	-0.193968653678894	0.118460901081562	-0.0292990151792765
-3.86812281608582	-5.51093530654907	-11.8918523788452	-0.19405372440815	0.118422478437424	-0.0292861573398113
-3.8585569858551	-5.50811004638672	-11.8921518325806	-0.193921908736229	0.118551962077618	-0.0293078776448965
-3.86862587928772	-5.51479148864746	-11.896185874939	-0.19380159676075	0.118524514138699	-0.0294025018811226
-3.86438298225403	-5.51148080825806	-11.8919925689697	-0.194032341241837	0.118529602885246	-0.0293655768036842
-3.86908888816834	-5.51328754425049	-11.8974504470825	-0.194041013717651	0.11865746229887	-0.0293835699558258
-3.85685062408447	-5.50898265838623	-11.8972291946411	-0.194144785404205	0.118582926690578	-0.0294133815914392
-3.85133218765259	-5.50547313690186	-11.9054937362671	-0.193884998559952	0.118694595992565	-0.0294192843139172
-3.85721135139465	-5.51086854934692	-11.9087028503418	-0.194063022732735	0.118854269385338	-0.0295343939214945
-3.84917998313904	-5.50444936752319	-11.8921327590942	-0.194229766726494	0.118775613605976	-0.0295510105788708
-3.84673810005188	-5.50042057037354	-11.900915145874	-0.194025903940201	0.118823654949665	-0.0295147690922022
-3.83044576644897	-5.49944305419922	-11.9075517654419	-0.194035306572914	0.118839539587498	-0.0296747591346502
-3.83617877960205	-5.49645090103149	-11.9068918228149	-0.193940982222557	0.118990764021873	-0.0296388491988182
-3.83625435829163	-5.49961996078491	-11.8964338302612	-0.194098308682442	0.118942528963089	-0.029634777456522
-3.82522535324097	-5.48962545394897	-11.9011068344116	-0.194118589162827	0.118850350379944	-0.0296873692423105
-3.82001638412476	-5.48828601837158	-11.9030513763428	-0.193943500518799	0.118927396833897	-0.0296889897435904
-3.80665707588196	-5.47841310501099	-11.902382850647	-0.193942442536354	0.119005642831326	-0.0297325979918242
-3.81435394287109	-5.485276222229	-11.9102697372437	-0.193739160895348	0.119088925421238	-0.02976368740201
-3.81217956542969	-5.48601388931274	-11.8978977203369	-0.193944558501244	0.118967019021511	-0.0297308210283518
-3.80145883560181	-5.47789001464844	-11.901891708374	-0.193923994898796	0.119006000459194	-0.0297747980803251
-3.80167245864868	-5.47557830810547	-11.9137105941772	-0.193731501698494	0.119007185101509	-0.0298257879912853
-3.79148817062378	-5.47614336013794	-11.8943138122559	-0.193832039833069	0.119092710316181	-0.0298600103706121
-3.80149960517883	-5.47722482681274	-11.9017505645752	-0.193720668554306	0.119128003716469	-0.0298734996467829
-3.79419159889221	-5.47128582000732	-11.8897113800049	-0.193830996751785	0.118963517248631	-0.0298848152160645
-3.78386974334717	-5.46575164794922	-11.8946399688721	-0.193659722805023	0.119004122912884	-0.0299299098551273
-3.79310417175293	-5.47413778305054	-11.9058218002319	-0.193468451499939	0.119162298738956	-0.0300855431705713
-3.79229068756104	-5.46953010559082	-11.8852300643921	-0.193687275052071	0.119047716259956	-0.0301038511097431
-3.78887033462524	-5.47014236450195	-11.8878316879272	-0.193552166223526	0.119019940495491	-0.0301759652793407
-3.78465032577515	-5.46908140182495	-11.8866500854492	-0.193586230278015	0.119000047445297	-0.030387956649065
-3.78043842315674	-5.46522331237793	-11.8876466751099	-0.193397670984268	0.119116254150867	-0.030457429587841
-3.79320526123047	-5.47598457336426	-11.8877029418945	-0.193476617336273	0.119148597121239	-0.0306815933436155
-3.78545236587524	-5.4722785949707	-11.8711795806885	-0.193664506077766	0.119039013981819	-0.0307891834527254
-3.79061412811279	-5.47161388397217	-11.8720512390137	-0.193443536758423	0.119160413742065	-0.0308854319155216
-3.78132891654968	-5.46861743927002	-11.8763208389282	-0.193591296672821	0.119085855782032	-0.0311654955148697
-3.7889575958252	-5.47335720062256	-11.8790845870972	-0.193322569131851	0.119192972779274	-0.0313045978546143
-3.79761815071106	-5.48413133621216	-11.8697004318237	-0.193559363484383	0.119213558733463	-0.0315686985850334
-3.79321694374084	-5.48010587692261	-11.8668613433838	-0.193671777844429	0.1191401258111	-0.0318261794745922
-3.80048155784607	-5.48371887207031	-11.8608703613281	-0.193734437227249	0.119056597352028	-0.0319869592785835
-3.79061198234558	-5.4773736000061	-11.8599414825439	-0.19374006986618	0.119102261960506	-0.0322525948286057
-3.80110144615173	-5.48610210418701	-11.8730325698853	-0.193572029471397	0.119183383882046	-0.0325919650495052
-3.80753040313721	-5.49116706848145	-11.8570528030396	-0.193884611129761	0.119112178683281	-0.0328194573521614
-3.81713819503784	-5.4922194480896	-11.8518218994141	-0.193934306502342	0.119217686355114	-0.0330837666988373
-3.81387233734131	-5.49158048629761	-11.8610000610352	-0.193963184952736	0.119045853614807	-0.0333577319979668
-3.80602240562439	-5.48869037628174	-11.8493013381958	-0.193946599960327	0.11900632828474	-0.0336102545261383
-3.82535791397095	-5.50101661682129	-11.8603286743164	-0.19396761059761	0.119057692587376	-0.0339392386376858
-3.82631731033325	-5.50052309036255	-11.8461055755615	-0.194313645362854	0.118948057293892	-0.0342536233365536
-3.82835030555725	-5.49934768676758	-11.8466682434082	-0.194280013442039	0.118879854679108	-0.0345049239695072
-3.82765483856201	-5.50433588027954	-11.8531351089478	-0.194227546453476	0.11884493380785	-0.0349061787128448
-3.83072352409363	-5.50653982162476	-11.8430156707764	-0.194380581378937	0.118850581347942	-0.0351963527500629
-3.84596514701843	-5.5116925239563	-11.8417510986328	-0.19442443549633	0.118792980909348	-0.0354743152856827
-3.84273362159729	-5.50806522369385	-11.8299617767334	-0.19460853934288	0.11861676722765	-0.0358110778033733
-3.84164953231812	-5.50724267959595	-11.841157913208	-0.194435954093933	0.118692450225353	-0.036078967154026
-3.84793615341187	-5.5156512260437	-11.8413619995117	-0.194469466805458	0.118722327053547	-0.0364556424319744
-3.84981083869934	-5.51755857467651	-11.8349885940552	-0.194541469216347	0.118642590939999	-0.0367483049631119
-3.86412596702576	-5.52377033233643	-11.8281621932983	-0.194634303450584	0.1185522377491	-0.0370605513453484
-3.85108041763306	-5.51685094833374	-11.8324356079102	-0.194673329591751	0.118403285741806	-0.0373309142887592
-3.85314536094666	-5.52036190032959	-11.841739654541	-0.19446587562561	0.118499204516411	-0.0376998074352741
-3.85965538024902	-5.53014087677002	-11.8259105682373	-0.194639980792999	0.118412479758263	-0.0380177721381187
-3.86553525924683	-5.53054904937744	-11.81813621521	-0.194812223315239	0.118389599025249	-0.0383168198168278
-3.8675172328949	-5.52970695495605	-11.8209047317505	-0.194715231657028	0.118182182312012	-0.0385604090988636
-3.85646772384644	-5.5260443687439	-11.82506275177	-0.194682434201241	0.118059322237968	-0.0387627184391022
-3.86409687995911	-5.53293466567993	-11.8301877975464	-0.194551065564156	0.118138283491135	-0.0390271283686161
-3.8694314956665	-5.53105688095093	-11.8182172775269	-0.194605514407158	0.117926128208637	-0.0392458066344261
-3.87315392494202	-5.53596019744873	-11.8251543045044	-0.194658786058426	0.117863431572914	-0.0394551977515221
-3.8742311000824	-5.53620624542236	-11.8245859146118	-0.194784075021744	0.117667026817799	-0.0395877063274384
-3.86658358573914	-5.52737236022949	-11.8277378082275	-0.19463275372982	0.117560289800167	-0.0397252030670643
-3.87579679489136	-5.53723049163818	-11.8392524719238	-0.194485604763031	0.117543332278728	-0.0400018282234669
-3.87572765350342	-5.53854417800903	-11.8281679153442	-0.194715231657028	0.117338381707668	-0.0401783734560013
[truncated: 14,803 more rows]
