# Supplementary material for: Identification of Haptic Based Guiding Using Hard Reins
Source: PLoS One. 2015 Jul 22;10(7):e0132020. doi: 10.1371/journal.pone.0132020 (PMC4511788; doi:10.1371/journal.pone.0132020)
Supplement: S5 File — (ZIP) [file pone.0132020.s005.zip › Exp2_ForceData1/Subject1/path3/T10.csv]

Force X (N)	Force Y (N)	Force Z (N)	Torque X (N-m)	Torque Y (N-m)	Torque Z (N-m)	Frequency = 10000	Averaging Level = 16	F/T Serial Number = FT11772	Time Started = 19/02/2013 12:51:45
-5.6938214302063	-7.66224241256714	-11.3583002090454	-0.199299037456512	-0.0356530025601387	-0.119585998356342
-5.69947719573975	-7.66236543655396	-11.3787250518799	-0.199346840381622	-0.0357216745615005	-0.11941135674715
-5.70029354095459	-7.65929317474365	-11.3950424194336	-0.19937838613987	-0.0357227921485901	-0.11944418400526
-5.70412063598633	-7.65233755111694	-11.4011631011963	-0.199433997273445	-0.0356810726225376	-0.119537137448788
-5.6960334777832	-7.64950037002563	-11.3898181915283	-0.199476003646851	-0.0355349183082581	-0.119624450802803
-5.69322633743286	-7.65431880950928	-11.3623313903809	-0.199550122022629	-0.0356420241296291	-0.119786255061626
-5.69951820373535	-7.66705799102783	-11.3538513183594	-0.199614465236664	-0.0358043164014816	-0.119604133069515
-5.70067119598389	-7.66620349884033	-11.3767204284668	-0.199512720108032	-0.0359211452305317	-0.119500204920769
-5.70744276046753	-7.66071701049805	-11.3916139602661	-0.199626088142395	-0.0358855575323105	-0.119514629244804
-5.70314884185791	-7.65123081207275	-11.3982858657837	-0.199631229043007	-0.0356606356799603	-0.119742386043072
-5.69872093200684	-7.65249443054199	-11.3771028518677	-0.199625581502914	-0.0357396565377712	-0.119865551590919
-5.69774389266968	-7.66118478775024	-11.3588237762451	-0.199783563613892	-0.0357212424278259	-0.119842775166035
-5.70004987716675	-7.66821002960205	-11.3613815307617	-0.199779614806175	-0.0358551554381847	-0.119767084717751
-5.70839738845825	-7.66686868667603	-11.376293182373	-0.199757546186447	-0.0358964987099171	-0.119595356285572
-5.70684623718262	-7.66227912902832	-11.3984861373901	-0.199711784720421	-0.0358656011521816	-0.11961192637682
-5.70549726486206	-7.65544414520264	-11.3986473083496	-0.199755892157555	-0.0357266589999199	-0.119680367410183
-5.7008113861084	-7.65359210968018	-11.3776140213013	-0.199832648038864	-0.0355714932084084	-0.11979553103447
-5.69477319717407	-7.65821599960327	-11.3591642379761	-0.19987179338932	-0.035727322101593	-0.119758784770966
-5.69673585891724	-7.66483688354492	-11.349100112915	-0.200012743473053	-0.0357578583061695	-0.119617141783237
-5.70037078857422	-7.668381690979	-11.363507270813	-0.19984196126461	-0.0359037294983864	-0.119455315172672
-5.70415496826172	-7.66324663162231	-11.3829507827759	-0.199847787618637	-0.0359389930963516	-0.119404256343842
-5.70087480545044	-7.6544246673584	-11.3924608230591	-0.199784159660339	-0.0357994176447392	-0.119467310607433
-5.69461822509766	-7.65175104141235	-11.3866271972656	-0.199901252985001	-0.035806056112051	-0.119565017521381
-5.68958520889282	-7.65797281265259	-11.3671283721924	-0.199943915009499	-0.0358494818210602	-0.119595922529697
-5.68701314926147	-7.66544389724731	-11.3616037368774	-0.199886217713356	-0.0360244177281857	-0.119468487799168
-5.69663333892822	-7.66877317428589	-11.3798303604126	-0.199860915541649	-0.036133274435997	-0.119278945028782
-5.69879627227783	-7.66367149353027	-11.3984756469727	-0.199801236391068	-0.036078579723835	-0.11922250688076
-5.69693470001221	-7.65715456008911	-11.4057693481445	-0.199788749217987	-0.0360117964446545	-0.119298972189426
-5.69063520431519	-7.65505981445313	-11.3766164779663	-0.199849203228951	-0.0359095670282841	-0.119382329285145
-5.69101333618164	-7.66909456253052	-11.3563890457153	-0.199853971600533	-0.0360903851687908	-0.119296811521053
-5.7006196975708	-7.6705641746521	-11.3786783218384	-0.199783861637115	-0.0362738482654095	-0.119039230048656
-5.7020845413208	-7.66412734985352	-11.4027433395386	-0.199769854545593	-0.0361619256436825	-0.119052685797215
-5.70143175125122	-7.65739107131958	-11.3950748443604	-0.199807912111282	-0.0361179336905479	-0.119180724024773
-5.69840717315674	-7.6578369140625	-11.3817758560181	-0.199843987822533	-0.036053940653801	-0.11933071911335
-5.69890832901001	-7.66692352294922	-11.3692893981934	-0.199780002236366	-0.0361672267317772	-0.119342267513275
-5.7081561088562	-7.67764759063721	-11.3743696212769	-0.199771150946617	-0.0362933799624443	-0.119186997413635
-5.71729516983032	-7.67447519302368	-11.397894859314	-0.199699059128761	-0.0363118015229702	-0.119012266397476
-5.71889925003052	-7.66892528533936	-11.4114208221436	-0.199623018503189	-0.0362723134458065	-0.119114398956299
-5.71447992324829	-7.66325950622559	-11.4035139083862	-0.199755281209946	-0.0360950566828251	-0.119280323386192
-5.71278810501099	-7.67121601104736	-11.3741254806519	-0.199730098247528	-0.0360883250832558	-0.119295053184032
-5.71846771240234	-7.68288850784302	-11.3717412948608	-0.199686154723167	-0.0362489260733128	-0.119273491203785
-5.72808504104614	-7.68112802505493	-11.3936252593994	-0.199602648615837	-0.0362669341266155	-0.11900269985199
-5.73061752319336	-7.67836284637451	-11.4048633575439	-0.199529305100441	-0.0361622162163258	-0.119046077132225
-5.72749996185303	-7.66726064682007	-11.4014358520508	-0.199554964900017	-0.0360096395015717	-0.119232729077339
-5.71939897537231	-7.67726469039917	-11.3864574432373	-0.199580565094948	-0.0360039807856083	-0.119301877915859
-5.72527265548706	-7.68734836578369	-11.3703022003174	-0.1995500177145	-0.0360460355877876	-0.119224049150944
-5.72917890548706	-7.6898398399353	-11.3908109664917	-0.199456140398979	-0.0360918790102005	-0.119036391377449
-5.73207139968872	-7.68394136428833	-11.4132595062256	-0.19935567677021	-0.0359181575477123	-0.118928737938404
-5.73161745071411	-7.67559576034546	-11.4045076370239	-0.199404656887054	-0.03568135201931	-0.119061194360256
-5.72338962554932	-7.67877340316772	-11.383246421814	-0.199467301368713	-0.0355924852192402	-0.11917707324028
-5.72494029998779	-7.6842303276062	-11.3649978637695	-0.199459314346313	-0.0355827361345291	-0.119046606123447
-5.72764539718628	-7.69203996658325	-11.3686800003052	-0.19944454729557	-0.0355824790894985	-0.11887039989233
-5.73156881332397	-7.6909008026123	-11.3903770446777	-0.199334353208542	-0.0355958789587021	-0.118718929588795
-5.72877883911133	-7.68080186843872	-11.4013929367065	-0.199279859662056	-0.0353299081325531	-0.118802227079868
-5.72354555130005	-7.67713308334351	-11.3852005004883	-0.199374631047249	-0.0352011136710644	-0.119001992046833
-5.7213888168335	-7.68137121200562	-11.3615894317627	-0.199344366788864	-0.0351591818034649	-0.118961080908775
-5.71779155731201	-7.68926429748535	-11.3632879257202	-0.1993727684021	-0.035214439034462	-0.118863113224506
-5.72125196456909	-7.69208860397339	-11.3882837295532	-0.199289843440056	-0.0352780483663082	-0.118675529956818
-5.7224440574646	-7.68023347854614	-11.4058666229248	-0.199290037155151	-0.0351090356707573	-0.118748307228088
-5.71775197982788	-7.67468643188477	-11.3961267471313	-0.199264645576477	-0.0348952747881413	-0.118882730603218
-5.71014881134033	-7.67877864837646	-11.369592666626	-0.199343279004097	-0.034863855689764	-0.118912726640701
-5.70754623413086	-7.68495225906372	-11.3574886322021	-0.199448466300964	-0.0349000543355942	-0.118940308690071
-5.71052980422974	-7.68899631500244	-11.3594732284546	-0.199259579181671	-0.0350277088582516	-0.118757769465446
-5.71463537216187	-7.68709468841553	-11.3847599029541	-0.199316829442978	-0.0349776521325111	-0.118684940040112
-5.71276521682739	-7.67718315124512	-11.3989486694336	-0.199270322918892	-0.0348985381424427	-0.118728972971439
-5.71095657348633	-7.67262983322144	-11.3828239440918	-0.199371322989464	-0.0346512831747532	-0.11885941773653
-5.70468759536743	-7.67550706863403	-11.3641052246094	-0.199303060770035	-0.0346530228853226	-0.119039483368397
-5.70544576644897	-7.68704652786255	-11.352707862854	-0.199239805340767	-0.0347109101712704	-0.118942379951477
-5.71101999282837	-7.68806219100952	-11.3717889785767	-0.199323043227196	-0.0347686298191547	-0.118757598102093
-5.71191596984863	-7.67966985702515	-11.3966455459595	-0.199201360344887	-0.0346315763890743	-0.118786424398422
-5.70545101165771	-7.67378854751587	-11.369176864624	-0.199322357773781	-0.0344126336276531	-0.119022451341152
-5.70673942565918	-7.68397998809814	-11.3396339416504	-0.199377223849297	-0.0345066227018833	-0.119018539786339
-5.70976495742798	-7.69053554534912	-11.3483991622925	-0.199251040816307	-0.034615408629179	-0.11886565387249
-5.71725845336914	-7.68383121490479	-11.3666458129883	-0.199317336082458	-0.0345455408096313	-0.118787862360477
-5.71385145187378	-7.67570877075195	-11.3728055953979	-0.199301317334175	-0.0343691296875477	-0.118955619633198
-5.71097612380981	-7.67200899124146	-11.3541975021362	-0.199236035346985	-0.0343046709895134	-0.119183018803596
-5.70778703689575	-7.6767430305481	-11.3358964920044	-0.199377074837685	-0.0342671200633049	-0.119225323200226
-5.70704364776611	-7.68502616882324	-11.3278322219849	-0.199400499463081	-0.0343846045434475	-0.119212567806244
-5.71355581283569	-7.68870735168457	-11.3342084884644	-0.19937327504158	-0.0344783440232277	-0.119100823998451
-5.71548557281494	-7.68505334854126	-11.3529987335205	-0.199271902441978	-0.0344840995967388	-0.118971206247807
-5.72167062759399	-7.67805337905884	-11.3591318130493	-0.199266657233238	-0.0342637598514557	-0.11908283084631
-5.71428871154785	-7.67194175720215	-11.3502502441406	-0.199360623955727	-0.0341740474104881	-0.119247071444988
-5.71178150177002	-7.67227792739868	-11.3171043395996	-0.199346497654915	-0.0342343375086784	-0.119388602674007
-5.71055793762207	-7.68060207366943	-11.2941780090332	-0.199455991387367	-0.0343316718935966	-0.119355238974094
-5.71514987945557	-7.68608570098877	-11.310097694397	-0.199372112751007	-0.0344943031668663	-0.11930076032877
-5.72168731689453	-7.68225431442261	-11.3275003433228	-0.199392586946487	-0.0345495268702507	-0.11921364814043
-5.7215142250061	-7.67326068878174	-11.3334312438965	-0.199344635009766	-0.0345149002969265	-0.119350031018257
-5.71766233444214	-7.67087364196777	-11.3258867263794	-0.199408948421478	-0.0344600044190884	-0.119622588157654
-5.71737384796143	-7.67175817489624	-11.3028955459595	-0.199479058384895	-0.0344998128712177	-0.119766570627689
-5.71459770202637	-7.68307733535767	-11.2891063690186	-0.199375197291374	-0.0347832776606083	-0.11970504373312
-5.72438383102417	-7.68430423736572	-11.3164033889771	-0.199389860033989	-0.0349584482610226	-0.119574457406998
-5.72783041000366	-7.67811346054077	-11.3380556106567	-0.199330985546112	-0.0348957888782024	-0.119699858129025
-5.72736787796021	-7.66943788528442	-11.3329792022705	-0.199261292815208	-0.0348583050072193	-0.119917951524258
-5.72301530838013	-7.6727123260498	-11.3056898117065	-0.199349328875542	-0.0349018760025501	-0.120046868920326
-5.72519111633301	-7.68426704406738	-11.2912149429321	-0.199239239096642	-0.0350950732827187	-0.120016366243362
-5.73387432098389	-7.68891477584839	-11.3049821853638	-0.199318572878838	-0.0353648625314236	-0.119912087917328
-5.7350025177002	-7.68271684646606	-11.3243007659912	-0.199182912707329	-0.0354431755840778	-0.119953095912933
-5.7434983253479	-7.67620086669922	-11.3379602432251	-0.199147209525108	-0.0354226231575012	-0.120079390704632
-5.73896265029907	-7.67348623275757	-11.3342561721802	-0.199186280369759	-0.0352569036185741	-0.120328173041344
-5.73808002471924	-7.67587280273438	-11.3083486557007	-0.199081018567085	-0.035373643040657	-0.120419017970562
-5.74285411834717	-7.68422174453735	-11.2972269058228	-0.199145272374153	-0.0354871265590191	-0.120449401438236
-5.74730205535889	-7.69608163833618	-11.308650970459	-0.199040368199348	-0.0356986932456493	-0.12028781324625
-5.75877809524536	-7.6904764175415	-11.3306636810303	-0.19892430305481	-0.035713791847229	-0.120234340429306
-5.75886535644531	-7.68246698379517	-11.3343620300293	-0.198962345719337	-0.0355124920606613	-0.120398372411728
-5.75742435455322	-7.68140602111816	-11.3171424865723	-0.198898822069168	-0.0353942401707172	-0.120599627494812
-5.75478744506836	-7.68686389923096	-11.2921371459961	-0.198906362056732	-0.0354013927280903	-0.120672784745693
-5.75894641876221	-7.69679117202759	-11.2848110198975	-0.198822528123856	-0.0355772711336613	-0.120562322437763
-5.76821756362915	-7.70093393325806	-11.2937002182007	-0.198765873908997	-0.0356658957898617	-0.120423413813114
-5.76829528808594	-7.69585752487183	-11.3100709915161	-0.198664858937263	-0.0356002300977707	-0.120382204651833
-5.77007579803467	-7.68929004669189	-11.3216953277588	-0.198608264327049	-0.035497073084116	-0.120512753725052
-5.76802730560303	-7.6840648651123	-11.3055229187012	-0.198589861392975	-0.0352792106568813	-0.120676897466183
-5.76254606246948	-7.69114208221436	-11.2832813262939	-0.198579207062721	-0.0353562906384468	-0.120703399181366
-5.76301622390747	-7.69948196411133	-11.2705450057983	-0.198569253087044	-0.0353143811225891	-0.120565794408321
-5.76410150527954	-7.70282793045044	-11.2838773727417	-0.198404833674431	-0.0354186408221722	-0.120380006730556
-5.76914024353027	-7.70034694671631	-11.2982730865479	-0.198354497551918	-0.0353863351047039	-0.120248131453991
-5.76598167419434	-7.69093036651611	-11.3082647323608	-0.198266893625259	-0.0351827628910542	-0.120341539382935
-5.75902938842773	-7.68638944625854	-11.294581413269	-0.198225617408752	-0.0350278355181217	-0.12037356197834
-5.75153779983521	-7.69264984130859	-11.2632303237915	-0.198304459452629	-0.0348945148289204	-0.120361007750034
-5.74781322479248	-7.69891691207886	-11.2538738250732	-0.19815269112587	-0.0349678620696068	-0.120168171823025
-5.75086164474487	-7.70243072509766	-11.2705917358398	-0.198155224323273	-0.0351056791841984	-0.119914658367634
-5.74752235412598	-7.6920862197876	-11.2937107086182	-0.198021441698074	-0.0349305719137192	-0.119846701622009
-5.74484014511108	-7.68448209762573	-11.2885837554932	-0.197955101728439	-0.0347788482904434	-0.119863539934158
-5.73290157318115	-7.68256664276123	-11.270396232605	-0.197999224066734	-0.0344636514782906	-0.119949847459793
-5.72832107543945	-7.69348669052124	-11.2460165023804	-0.197925955057144	-0.0345299020409584	-0.119831845164299
-5.72690010070801	-7.70210886001587	-11.2490863800049	-0.197895094752312	-0.034641869366169	-0.119617491960526
-5.72754573822021	-7.69436454772949	-11.2715253829956	-0.197756662964821	-0.0345793515443802	-0.119409173727036
-5.72540044784546	-7.68589210510254	-11.2890100479126	-0.197653472423553	-0.0344716943800449	-0.119335047900677
-5.71918773651123	-7.67564868927002	-11.2788534164429	-0.197685897350311	-0.034182645380497	-0.119448252022266
-5.71069431304932	-7.68168449401855	-11.2566328048706	-0.197674244642258	-0.0342086739838123	-0.119450993835926
-5.71144914627075	-7.68967056274414	-11.2397384643555	-0.197582423686981	-0.0342687293887138	-0.119335979223251
-5.70969343185425	-7.69336795806885	-11.2448797225952	-0.197570830583572	-0.0343878045678139	-0.119176499545574
-5.71727752685547	-7.69138336181641	-11.2658224105835	-0.197491064667702	-0.0343579649925232	-0.118992038071156
-5.71404027938843	-7.68426322937012	-11.2864074707031	-0.1973956823349	-0.0343238860368729	-0.119003020226955
-5.71238422393799	-7.67978811264038	-11.2830810546875	-0.197290897369385	-0.0342663526535034	-0.119106471538544
-5.70889711380005	-7.67640399932861	-11.2685413360596	-0.197373956441879	-0.034141156822443	-0.119271911680698
-5.70627737045288	-7.69080543518066	-11.2470798492432	-0.197392389178276	-0.0342090576887131	-0.119225911796093
-5.71276330947876	-7.69717884063721	-11.2482213973999	-0.197355434298515	-0.034281961619854	-0.11906835436821
-5.71911811828613	-7.69567203521729	-11.2657051086426	-0.197147905826569	-0.0342755950987339	-0.118926152586937
-5.72307300567627	-7.68769550323486	-11.2850713729858	-0.197152093052864	-0.0341581702232361	-0.118966840207577
-5.72013187408447	-7.67907047271729	-11.2740573883057	-0.197170540690422	-0.0339021012187004	-0.119122989475727
-5.71656227111816	-7.68622922897339	-11.2429513931274	-0.197242796421051	-0.0338849872350693	-0.11917021125555
-5.72068500518799	-7.69620800018311	-11.2258405685425	-0.197242006659508	-0.0339800454676151	-0.119003877043724
-5.72597074508667	-7.69431924819946	-11.2485570907593	-0.197163462638855	-0.0340088233351707	-0.118836976587772
-5.72652244567871	-7.68869781494141	-11.2635478973389	-0.197147816419601	-0.0339118391275406	-0.118778817355633
-5.72738695144653	-7.67729711532593	-11.2632341384888	-0.19719110429287	-0.0337615013122559	-0.118940286338329
-5.7181248664856	-7.67925310134888	-11.2368497848511	-0.197282284498215	-0.0335477739572525	-0.11907622218132
-5.720862865448	-7.68623161315918	-11.2160272598267	-0.197364151477814	-0.0336399711668491	-0.119020022451878
-5.7214527130127	-7.69274473190308	-11.2165355682373	-0.197366684675217	-0.0337659157812595	-0.118825443089008
-5.72865676879883	-7.69149494171143	-11.2304754257202	-0.197327852249146	-0.0337909236550331	-0.118712529540062
-5.72839403152466	-7.6835298538208	-11.2386207580566	-0.197330042719841	-0.033715084195137	-0.118622273206711
-5.72842645645142	-7.67779779434204	-11.245415687561	-0.197305753827095	-0.0336182005703449	-0.118669599294662
-5.72149133682251	-7.66617965698242	-11.2286109924316	-0.197424486279488	-0.033485971391201	-0.118777841329575
-5.71942663192749	-7.66994667053223	-11.2049465179443	-0.197532564401627	-0.0333990305662155	-0.11879263818264
-5.71792888641357	-7.6745924949646	-11.1825037002563	-0.197592258453369	-0.033387117087841	-0.11873072385788
-5.71929979324341	-7.68160486221313	-11.1840829849243	-0.197548061609268	-0.0335338413715363	-0.118516482412815
-5.72515439987183	-7.67338514328003	-11.1984958648682	-0.197596952319145	-0.033530455082655	-0.118390768766403
-5.72186899185181	-7.66398191452026	-11.2130460739136	-0.19763021171093	-0.0334347151219845	-0.118431903421879
-5.72008371353149	-7.65931272506714	-11.196849822998	-0.197607636451721	-0.0333194136619568	-0.118568614125252
-5.71841812133789	-7.65843200683594	-11.1731472015381	-0.197794571518898	-0.0332543216645718	-0.118711337447166
-5.71409463882446	-7.66614818572998	-11.1612043380737	-0.197782948613167	-0.0333136469125748	-0.118616752326488
-5.71535205841064	-7.66985893249512	-11.1617307662964	-0.197889313101768	-0.0334181003272533	-0.118476592004299
-5.71882677078247	-7.66742086410522	-11.1746959686279	-0.197781935334206	-0.0333945229649544	-0.118341654539108
-5.72176313400269	-7.66293048858643	-11.1790895462036	-0.197853326797485	-0.0333743393421173	-0.11828526109457
-5.72173309326172	-7.65544128417969	-11.1843452453613	-0.197794795036316	-0.0332494825124741	-0.118255071341991
-5.72070789337158	-7.65329504013062	-11.1890983581543	-0.19787572324276	-0.0331981666386127	-0.11831147223711
-5.71440267562866	-7.64380407333374	-11.1752433776855	-0.197960376739502	-0.032998688519001	-0.118408113718033
-5.7080225944519	-7.64498710632324	-11.1560277938843	-0.198089420795441	-0.0330077297985554	-0.118472993373871
-5.70556497573853	-7.64762353897095	-11.1367301940918	-0.198139056563377	-0.032995592802763	-0.118484377861023
-5.70406579971313	-7.65261507034302	-11.1273202896118	-0.198202401399612	-0.0330992639064789	-0.118399046361446
-5.70071506500244	-7.65448331832886	-11.1342554092407	-0.198181241750717	-0.0332729071378708	-0.118248611688614
-5.70110559463501	-7.65364122390747	-11.1420764923096	-0.19813483953476	-0.0333962626755238	-0.118116579949856
-5.70446348190308	-7.64699411392212	-11.1728830337524	-0.1981390863657	-0.0333534590899944	-0.11806858330965
-5.69599008560181	-7.63565635681152	-11.1799869537354	-0.198128178715706	-0.0332797691226006	-0.118194371461868
-5.69190311431885	-7.63068723678589	-11.1679592132568	-0.198213338851929	-0.033291894942522	-0.118268974125385
-5.68708944320679	-7.63478469848633	-11.1631183624268	-0.198243722319603	-0.033410869538784	-0.11834029853344
-5.68413591384888	-7.64403104782104	-11.1480779647827	-0.198288634419441	-0.0334679633378983	-0.118239484727383
-5.68351554870605	-7.6483998298645	-11.1558322906494	-0.198295444250107	-0.0336384922266006	-0.118143528699875
-5.68787288665771	-7.65154457092285	-11.1757326126099	-0.198241025209427	-0.033796489238739	-0.118007495999336
-5.69310092926025	-7.64659261703491	-11.1962852478027	-0.198174700140953	-0.0337455235421658	-0.117968752980232
-5.6935920715332	-7.64180707931519	-11.218282699585	-0.19819150865078	-0.0337112657725811	-0.118061296641827
-5.68574905395508	-7.63705682754517	-11.2164735794067	-0.198273867368698	-0.0335974059998989	-0.118074670433998
-5.6781587600708	-7.63479137420654	-11.2077970504761	-0.198299914598465	-0.0335751287639141	-0.11822722107172
-5.67809581756592	-7.63909578323364	-11.1874942779541	-0.198460683226585	-0.0336334705352783	-0.118236258625984
-5.67570638656616	-7.64565086364746	-11.1815776824951	-0.198487281799316	-0.0337560400366783	-0.1181910187006
-5.67483472824097	-7.65043354034424	-11.1847906112671	-0.198523432016373	-0.0339844711124897	-0.118071764707565
-5.67495965957642	-7.64813041687012	-11.2053756713867	-0.198411464691162	-0.0340886078774929	-0.117985934019089
-5.6770486831665	-7.64514493942261	-11.215521812439	-0.198472544550896	-0.0341147854924202	-0.117905467748642
-5.67356443405151	-7.63224506378174	-11.2418069839478	-0.198455944657326	-0.0340842343866825	-0.117996193468571
-5.67060947418213	-7.63219833374023	-11.246711730957	-0.198430776596069	-0.0340218171477318	-0.118111550807953
-5.66491270065308	-7.626136302948	-11.2359619140625	-0.198514476418495	-0.034053985029459	-0.118316777050495
-5.65926027297974	-7.63093423843384	-11.2269906997681	-0.198530092835426	-0.0342120341956615	-0.118321061134338
-5.65939617156982	-7.63946771621704	-11.2160415649414	-0.198569267988205	-0.0343423336744308	-0.118249446153641
-5.65942478179932	-7.64398002624512	-11.2397356033325	-0.198445200920105	-0.0345103032886982	-0.118160508573055
-5.6689887046814	-7.64057445526123	-11.2640933990479	-0.1984593719244	-0.0346410050988197	-0.118011690676212
-5.66545581817627	-7.63170051574707	-11.2777309417725	-0.198379844427109	-0.0345783680677414	-0.118100337684155
-5.66628503799438	-7.62882423400879	-11.28200340271	-0.198339685797691	-0.0346142835915089	-0.118201933801174
-5.65982246398926	-7.6268949508667	-11.2620410919189	-0.198446497321129	-0.034555196762085	-0.118302688002586
-5.66030740737915	-7.63598871231079	-11.2430810928345	-0.198431298136711	-0.0346778184175491	-0.118303425610065
-5.66483640670776	-7.64338731765747	-11.2452926635742	-0.198436304926872	-0.0349000431597233	-0.118144534528255
-5.66946363449097	-7.64285278320313	-11.2702903747559	-0.198374330997467	-0.0350611619651318	-0.118095502257347
-5.67602062225342	-7.64087963104248	-11.2801160812378	-0.198387071490288	-0.0350396893918514	-0.117968901991844
-5.67453718185425	-7.63181495666504	-11.2957391738892	-0.19832481443882	-0.0349244810640812	-0.118143774569035
-5.67542791366577	-7.62945938110352	-11.2910566329956	-0.198297113180161	-0.0349555909633636	-0.118286244571209
-5.67142772674561	-7.63074398040771	-11.2727832794189	-0.198337748646736	-0.0349244363605976	-0.118393503129482
-5.67208766937256	-7.64297342300415	-11.2581672668457	-0.198359742760658	-0.0351432450115681	-0.118331372737885
-5.68183851242065	-7.64931917190552	-11.2682409286499	-0.198277443647385	-0.0352809466421604	-0.118124589323997
-5.68542528152466	-7.64309930801392	-11.3006963729858	-0.198121920228004	-0.0352951064705849	-0.118087403476238
-5.68941116333008	-7.63806867599487	-11.3036336898804	-0.198130682110786	-0.0351970046758652	-0.118206083774567
-5.68759822845459	-7.63750219345093	-11.2857666015625	-0.198207035660744	-0.0350464507937431	-0.118334606289864
-5.68518161773682	-7.64729166030884	-11.2656145095825	-0.198160365223885	-0.0351974852383137	-0.118360117077827
-5.69078493118286	-7.65610885620117	-11.2589511871338	-0.198210135102272	-0.0353153310716152	-0.118195794522762
-5.69799375534058	-7.65381097793579	-11.2893190383911	-0.198055163025856	-0.0354127250611782	-0.118113614618778
-5.70759868621826	-7.64857816696167	-11.3038759231567	-0.19802924990654	-0.0352780148386955	-0.118152894079685
-5.70441818237305	-7.64216423034668	-11.2958898544312	-0.198019802570343	-0.0350958444178104	-0.118333928287029
-5.70669174194336	-7.64493227005005	-11.289080619812	-0.198040753602982	-0.0351019725203514	-0.118440687656403
-5.70522356033325	-7.64823532104492	-11.2660703659058	-0.198162078857422	-0.034933403134346	-0.118484668433666
-5.70564126968384	-7.65651750564575	-11.2557582855225	-0.19808092713356	-0.0351169556379318	-0.118489556014538
-5.71426582336426	-7.66202592849731	-11.2575149536133	-0.198084622621536	-0.0351299159228802	-0.118357717990875
-5.71635818481445	-7.66704273223877	-11.2782974243164	-0.198054626584053	-0.0352038107812405	-0.118273362517357
-5.72673273086548	-7.65550661087036	-11.2941970825195	-0.198014542460442	-0.0351211130619049	-0.118263974785805
-5.72177505493164	-7.64873313903809	-11.2936353683472	-0.198046013712883	-0.0349607765674591	-0.118394061923027
-5.7177677154541	-7.64958429336548	-11.2726221084595	-0.198152437806129	-0.0348702184855938	-0.11858119815588
-5.719886302948	-7.65765047073364	-11.251371383667	-0.198204576969147	-0.0348798669874668	-0.1185267791152
-5.72252464294434	-7.6665997505188	-11.255389213562	-0.198201656341553	-0.035034503787756	-0.118447788059711
-5.73130702972412	-7.66308736801147	-11.2732543945313	-0.19818052649498	-0.0350610911846161	-0.118391968309879
-5.73212099075317	-7.65859031677246	-11.2913255691528	-0.198202788829803	-0.0348836481571198	-0.118458516895771
-5.72817134857178	-7.65067005157471	-11.2923412322998	-0.198237240314484	-0.0346992388367653	-0.118651852011681
-5.72667121887207	-7.64804029464722	-11.2805633544922	-0.198211446404457	-0.0344309061765671	-0.118782490491867
-5.72344541549683	-7.65793752670288	-11.2578973770142	-0.19842341542244	-0.0344417355954647	-0.118869073688984
-5.72573947906494	-7.66576910018921	-11.2544107437134	-0.198418810963631	-0.0344435907900333	-0.118779703974724
-5.72720432281494	-7.6674017906189	-11.2748374938965	-0.198328375816345	-0.0344349592924118	-0.118667729198933
-5.72998523712158	-7.66300678253174	-11.2899932861328	-0.198364675045013	-0.0343055203557014	-0.118653535842896
-5.7274694442749	-7.65317487716675	-11.2960081100464	-0.198381677269936	-0.0340379104018211	-0.118727646768093
-5.72088241577148	-7.65247011184692	-11.2830486297607	-0.198554411530495	-0.033826906234026	-0.118867389857769
-5.71365737915039	-7.65362024307251	-11.2634811401367	-0.198575243353844	-0.0336627438664436	-0.118934392929077
-5.71069383621216	-7.66004991531372	-11.2459392547607	-0.198629885911942	-0.0336573608219624	-0.118861004710197
-5.71195602416992	-7.66236400604248	-11.2497501373291	-0.198677569627762	-0.0336641892790794	-0.118736796081066
-5.71048736572266	-7.66448736190796	-11.2680368423462	-0.19856932759285	-0.033691368997097	-0.118582293391228
-5.71055936813354	-7.65337610244751	-11.2856903076172	-0.198659211397171	-0.033511646091938	-0.118602015078068
-5.70267772674561	-7.64282941818237	-11.285439491272	-0.198669120669365	-0.0332446545362473	-0.118723906576633
-5.69193029403687	-7.64127922058105	-11.2664709091187	-0.19873808324337	-0.0331250205636024	-0.11887764185667
-5.68412733078003	-7.64714336395264	-11.2575349807739	-0.198841705918312	-0.0329861268401146	-0.118833892047405
-5.68438243865967	-7.65642166137695	-11.248875617981	-0.19886901974678	-0.0331447124481201	-0.118710808455944
-5.68435049057007	-7.65560054779053	-11.2603826522827	-0.198900550603867	-0.0330325961112976	-0.118530906736851
-5.68254852294922	-7.6498064994812	-11.2761068344116	-0.198832929134369	-0.0329765640199184	-0.118474565446377
-5.67934989929199	-7.63328886032104	-11.2894144058228	-0.198947310447693	-0.0327473469078541	-0.118523500859737
-5.67234992980957	-7.63056039810181	-11.2747478485107	-0.198886141180992	-0.0325808748602867	-0.118637390434742
-5.66630506515503	-7.6357479095459	-11.246561050415	-0.199108764529228	-0.0323791056871414	-0.118698954582214
-5.66011667251587	-7.64179658889771	-11.2315378189087	-0.199083983898163	-0.0323461331427097	-0.118666760623455
-5.66559076309204	-7.64492082595825	-11.2370462417603	-0.199105635285378	-0.0324948877096176	-0.118548341095448
-5.66758108139038	-7.6407413482666	-11.2642049789429	-0.199039995670319	-0.0322705321013927	-0.118490375578403
-5.66370725631714	-7.6309757232666	-11.267918586731	-0.199072360992432	-0.0321377366781235	-0.118583925068378
-5.66011667251587	-7.62630605697632	-11.2516784667969	-0.199179962277412	-0.031904973089695	-0.118771769106388
-5.65252685546875	-7.6304759979248	-11.2257461547852	-0.199217960238457	-0.0317653380334377	-0.118928782641888
-5.65327835083008	-7.63844776153564	-11.2124519348145	-0.199263870716095	-0.0318001881241798	-0.118881799280643
-5.65291213989258	-7.63953542709351	-11.2229309082031	-0.199345201253891	-0.0318066403269768	-0.118772305548191
-5.65642309188843	-7.63792514801025	-11.2476778030396	-0.199238762259483	-0.0318366549909115	-0.118655502796173
-5.66033554077148	-7.62978172302246	-11.2509336471558	-0.199319362640381	-0.0316295586526394	-0.118706598877907
-5.65440559387207	-7.62657022476196	-11.2554149627686	-0.199251666665077	-0.0315289348363876	-0.118896476924419
-5.6455249786377	-7.62481260299683	-11.2244520187378	-0.199437066912651	-0.0314241051673889	-0.118963181972504
-5.64321517944336	-7.63335990905762	-11.2054891586304	-0.199540019035339	-0.0314717218279839	-0.11901431530714
-5.65001153945923	-7.64167737960815	-11.1997241973877	-0.19940011203289	-0.0316983461380005	-0.118915438652039
-5.65500593185425	-7.63834428787231	-11.2294816970825	-0.19943343102932	-0.031658411026001	-0.118796981871128
-5.65573310852051	-7.62973070144653	-11.2400970458984	-0.199393332004547	-0.0316044576466084	-0.118940122425556
-5.65461206436157	-7.62426042556763	-11.227499961853	-0.199494540691376	-0.031475841999054	-0.119129411876202
-5.64968681335449	-7.62747049331665	-11.2078123092651	-0.199473097920418	-0.0314663797616959	-0.119274251163006
-5.65321922302246	-7.64255571365356	-11.1924171447754	-0.199577838182449	-0.0315317884087563	-0.119253300130367
-5.66034650802612	-7.64385414123535	-11.2058706283569	-0.199580237269402	-0.0315896458923817	-0.119153238832951
-5.66558790206909	-7.64280557632446	-11.2236375808716	-0.199458330869675	-0.031632661819458	-0.119113340973854
-5.66847276687622	-7.63322019577026	-11.226845741272	-0.199529156088829	-0.0314210541546345	-0.119260087609291
-5.66773128509521	-7.63171911239624	-11.2216777801514	-0.199559718370438	-0.031326238065958	-0.119410149753094
-5.66695356369019	-7.63400077819824	-11.2011470794678	-0.199662744998932	-0.0312421713024378	-0.119522430002689
-5.66301107406616	-7.64195966720581	-11.1853284835815	-0.199680283665657	-0.0313833206892014	-0.119593031704426
-5.66914701461792	-7.64836263656616	-11.1802053451538	-0.199653074145317	-0.0315384641289711	-0.119549125432968
-5.67489767074585	-7.65157318115234	-11.2011966705322	-0.199688032269478	-0.0316234901547432	-0.119517654180527
-5.67904567718506	-7.64540195465088	-11.2234392166138	-0.19955387711525	-0.0317135378718376	-0.119535930454731
-5.67735910415649	-7.63580465316772	-11.2355651855469	-0.199663281440735	-0.0315629467368126	-0.119765184819698
-5.67133378982544	-7.63881921768188	-11.2147846221924	-0.199672132730484	-0.0316345766186714	-0.12005615234375
-5.67293405532837	-7.64652585983276	-11.2041206359863	-0.199660137295723	-0.0318120196461678	-0.120004586875439
-5.67638731002808	-7.65371942520142	-11.2166051864624	-0.199601426720619	-0.0319897644221783	-0.119966074824333
-5.67951011657715	-7.65455865859985	-11.2443227767944	-0.199504569172859	-0.032134898006916	-0.119849324226379
-5.68519401550293	-7.64620780944824	-11.2601680755615	-0.199447914958	-0.0320850051939487	-0.119943238794804
-5.68060636520386	-7.64002704620361	-11.2586917877197	-0.199489012360573	-0.0319838039577007	-0.120206661522388
-5.67529296875	-7.64786243438721	-11.2308406829834	-0.199552059173584	-0.0321541987359524	-0.120247669517994
-5.67898082733154	-7.66008758544922	-11.2254190444946	-0.199579522013664	-0.032279372215271	-0.120231978595257
-5.68457174301147	-7.66324281692505	-11.2499656677246	-0.199402540922165	-0.0324758775532246	-0.120142735540867
-5.68897867202759	-7.65688371658325	-11.2761478424072	-0.19944503903389	-0.0324628055095673	-0.120196610689163
-5.68871116638184	-7.64672088623047	-11.2731857299805	-0.199392095208168	-0.0323363021016121	-0.120399594306946
-5.68030977249146	-7.65303754806519	-11.2555027008057	-0.199426084756851	-0.0323680527508259	-0.120645739138126
-5.68518829345703	-7.66278171539307	-11.2496662139893	-0.199380993843079	-0.0325096696615219	-0.12056590616703
-5.68921327590942	-7.67170238494873	-11.2607727050781	-0.199331179261208	-0.03269387409091	-0.1204893887043
-5.69938278198242	-7.66370677947998	-11.2969903945923	-0.199236482381821	-0.0326688475906849	-0.120476774871349
-5.69097280502319	-7.65487480163574	-11.2970190048218	-0.199188232421875	-0.0325077027082443	-0.120613783597946
-5.68737316131592	-7.65714406967163	-11.2834987640381	-0.199251741170883	-0.032596230506897	-0.120773769915104
-5.68896198272705	-7.66537714004517	-11.2649326324463	-0.19930511713028	-0.0326623655855656	-0.120800778269768
-5.68817758560181	-7.67225217819214	-11.2706832885742	-0.199157819151878	-0.0328890979290009	-0.120733879506588
-5.69501781463623	-7.67020320892334	-11.3020496368408	-0.199066862463951	-0.0331515371799469	-0.120612636208534
-5.69572734832764	-7.66334533691406	-11.3290452957153	-0.198982983827591	-0.0331785082817078	-0.120664849877357
-5.69340229034424	-7.65892601013184	-11.3392953872681	-0.198967173695564	-0.0332022570073605	-0.120888374745846
-5.68778133392334	-7.6568284034729	-11.3199901580811	-0.198920473456383	-0.033178523182869	-0.121069595217705
-5.68614673614502	-7.67078542709351	-11.3162107467651	-0.198898017406464	-0.0334369242191315	-0.121081367135048
-5.69321203231812	-7.67688941955566	-11.3227872848511	-0.19884030520916	-0.0336292758584023	-0.120962604880333
-5.69832468032837	-7.67660665512085	-11.3588991165161	-0.198736324906349	-0.0337947234511375	-0.120882384479046
-5.7018985748291	-7.67009019851685	-11.3737373352051	-0.198666974902153	-0.0337026342749596	-0.12102859467268
-5.69825744628906	-7.66865015029907	-11.3541202545166	-0.198706790804863	-0.033507626503706	-0.121246390044689
-5.69492197036743	-7.6812915802002	-11.3328285217285	-0.198641926050186	-0.0337073728442192	-0.121225729584694
-5.70569801330566	-7.68834495544434	-11.335521697998	-0.198691576719284	-0.033829640597105	-0.121048159897327
-5.70964241027832	-7.68695735931396	-11.3598155975342	-0.198519989848137	-0.0338399894535542	-0.121046155691147
-5.71622562408447	-7.68039846420288	-11.3655014038086	-0.198399528861046	-0.0337405353784561	-0.12105804681778
-5.7126317024231	-7.67508792877197	-11.367696762085	-0.198390111327171	-0.0334968790411949	-0.121187701821327
-5.7096266746521	-7.67913913726807	-11.3450937271118	-0.198491543531418	-0.0334718488156796	-0.121345043182373
-5.71102809906006	-7.68878889083862	-11.3171758651733	-0.198546811938286	-0.0334579423069954	-0.121282204985619
-5.71304178237915	-7.69528388977051	-11.3371696472168	-0.198350548744202	-0.0335655584931374	-0.121150344610214
-5.71808195114136	-7.69382381439209	-11.3458852767944	-0.198373481631279	-0.0334547944366932	-0.121002323925495
-5.71706104278564	-7.68395900726318	-11.360279083252	-0.19829735159874	-0.033242903649807	-0.12104969471693
-5.70965814590454	-7.67917585372925	-11.3416910171509	-0.198350220918655	-0.0330703370273113	-0.12115253508091
-5.70260667800903	-7.68241453170776	-11.3043756484985	-0.198500767350197	-0.0329731032252312	-0.121167831122875
-5.70104837417603	-7.69074726104736	-11.2903060913086	-0.198378577828407	-0.0329966321587563	-0.121050484478474
-5.70086908340454	-7.69156360626221	-11.3043174743652	-0.198420763015747	-0.0330253019928932	-0.120827466249466
-5.7026481628418	-7.67844247817993	-11.33424949646	-0.198335647583008	-0.0329584218561649	-0.12076660990715
-5.69526147842407	-7.67009544372559	-11.3252906799316	-0.19837212562561	-0.0327168665826321	-0.120820946991444
-5.68730545043945	-7.67136430740356	-11.2995729446411	-0.198467567563057	-0.0325844511389732	-0.120972231030464
-5.6844334602356	-7.67846822738647	-11.2811670303345	-0.19839346408844	-0.0326621346175671	-0.120801612734795
-5.68680095672607	-7.68368339538574	-11.2878637313843	-0.198480159044266	-0.0327379368245602	-0.120658934116364
-5.6886420249939	-7.67604398727417	-11.3105049133301	-0.198436439037323	-0.032710712403059	-0.120517507195473
-5.68602323532104	-7.66594219207764	-11.3139696121216	-0.198395624756813	-0.0326009728014469	-0.120538473129272
-5.67866563796997	-7.65733480453491	-11.3095245361328	-0.198417857289314	-0.0324219428002834	-0.120586529374123
-5.67234134674072	-7.66350603103638	-11.2797174453735	-0.198593303561211	-0.0323610901832581	-0.12067649513483
-5.67186498641968	-7.66766452789307	-11.261269569397	-0.198605641722679	-0.0324540324509144	-0.120515733957291
-5.67313861846924	-7.66660833358765	-11.2741060256958	-0.198539450764656	-0.0324771925806999	-0.120296277105808
-5.67438936233521	-7.65603590011597	-11.3001537322998	-0.198511824011803	-0.0323816984891891	-0.120283834636211
-5.66766738891602	-7.64671802520752	-11.2812671661377	-0.198549196124077	-0.0321868360042572	-0.120425887405872
-5.66215038299561	-7.65462970733643	-11.2548780441284	-0.198684826493263	-0.0321398265659809	-0.120518185198307
-5.66580295562744	-7.66401100158691	-11.2444219589233	-0.198649629950523	-0.0323072671890259	-0.120321705937386
-5.66903305053711	-7.66118478775024	-11.2731647491455	-0.198579281568527	-0.0323021113872528	-0.120159134268761
-5.66543865203857	-7.65272617340088	-11.2851486206055	-0.198535457253456	-0.0321835540235043	-0.120159566402435
-5.66639995574951	-7.64451789855957	-11.2718267440796	-0.198630213737488	-0.0319530740380287	-0.120279066264629
-5.65852785110474	-7.6512598991394	-11.2434234619141	-0.198724746704102	-0.0318412482738495	-0.120409220457077
-5.65856409072876	-7.65940475463867	-11.2341270446777	-0.198689997196198	-0.032085008919239	-0.120217509567738
-5.66431570053101	-7.65798759460449	-11.2610445022583	-0.19868728518486	-0.0320708267390728	-0.120058253407478
-5.66286134719849	-7.64956045150757	-11.2776870727539	-0.198520064353943	-0.0320692732930183	-0.120114460587502
-5.65564966201782	-7.64639091491699	-11.2499322891235	-0.198630571365356	-0.0319725051522255	-0.120296984910965
-5.6567325592041	-7.65409183502197	-11.237699508667	-0.198707476258278	-0.0321176424622536	-0.120248816907406
-5.65544986724854	-7.66325187683105	-11.2554025650024	-0.198605939745903	-0.0322652980685234	-0.120056577026844
-5.66244459152222	-7.65505790710449	-11.2817010879517	-0.198583990335464	-0.0323220156133175	-0.119982443749905
-5.66045236587524	-7.64655590057373	-11.2822723388672	-0.19858106970787	-0.0320870317518711	-0.120158903300762
-5.65488386154175	-7.64975452423096	-11.2561187744141	-0.198672160506248	-0.0321780256927013	-0.120320282876492
-5.65815258026123	-7.65974092483521	-11.2413721084595	-0.198686599731445	-0.0323279984295368	-0.120157457888126
-5.6618127822876	-7.66400289535522	-11.2555866241455	-0.198620319366455	-0.0325543098151684	-0.120082996785641
-5.66898488998413	-7.65989065170288	-11.2792482376099	-0.198562830686569	-0.032574538141489	-0.119992427527905
-5.66696262359619	-7.64816761016846	-11.2914037704468	-0.198582008481026	-0.0323123037815094	-0.120165750384331
-5.66198110580444	-7.65215682983398	-11.2619180679321	-0.198704570531845	-0.0323618799448013	-0.120276123285294
-5.66308498382568	-7.66174697875977	-11.2562980651855	-0.19878588616848	-0.0324825830757618	-0.120244570076466
-5.66688442230225	-7.66589593887329	-11.2727699279785	-0.198617532849312	-0.0326751954853535	-0.120027743279934
-5.67308807373047	-7.66234445571899	-11.2914276123047	-0.198645889759064	-0.0327005311846733	-0.119926728308201
-5.66883707046509	-7.65078639984131	-11.3010215759277	-0.19860465824604	-0.0325558632612228	-0.120024390518665
-5.66263484954834	-7.65102434158325	-11.2832002639771	-0.19866769015789	-0.03256606310606	-0.120122745633125
-5.65913772583008	-7.65907335281372	-11.2602262496948	-0.198831602931023	-0.0326432026922703	-0.120061568915844
-5.659996509552	-7.66640758514404	-11.2664728164673	-0.19867305457592	-0.0328799933195114	-0.119894549250603
-5.66452026367188	-7.66338014602661	-11.2912578582764	-0.198657467961311	-0.0330269373953342	-0.119672283530235
-5.66238641738892	-7.64795875549316	-11.3089275360107	-0.198642566800117	-0.0328609719872475	-0.119717583060265
-5.64998006820679	-7.65171575546265	-11.2896699905396	-0.198706358671188	-0.0328952744603157	-0.119840830564499
-5.65009641647339	-7.66010093688965	-11.2756748199463	-0.198683097958565	-0.0330433212220669	-0.11968020349741
-5.6515064239502	-7.6666407585144	-11.2900247573853	-0.198647618293762	-0.0332193784415722	-0.119409061968327
-5.65397071838379	-7.6614089012146	-11.3257436752319	-0.198509380221367	-0.0332340411841869	-0.11925857514143
-5.64906072616577	-7.64854860305786	-11.3176040649414	-0.198598146438599	-0.0331079550087452	-0.119264960289001
-5.63843727111816	-7.65622091293335	-11.2871713638306	-0.198666602373123	-0.0331356562674046	-0.119256846606731
-5.64171504974365	-7.664626121521	-11.2757816314697	-0.198616251349449	-0.0333335734903812	-0.11896575987339
-5.641432762146	-7.66281270980835	-11.3021240234375	-0.19857931137085	-0.0334425903856754	-0.11874820291996
-5.63944435119629	-7.65393114089966	-11.3172702789307	-0.198458209633827	-0.0333778597414494	-0.118661724030972
-5.63735914230347	-7.64791440963745	-11.3175344467163	-0.198576986789703	-0.0332423970103264	-0.118695646524429
-5.62414455413818	-7.64861965179443	-11.2956867218018	-0.198605060577393	-0.0333430096507072	-0.118715181946754
-5.62579250335693	-7.66005229949951	-11.287070274353	-0.198581054806709	-0.0335728451609612	-0.118456065654755
-5.63012790679932	-7.65884828567505	-11.3093814849854	-0.198535442352295	-0.033701229840517	-0.1181450933218
-5.62796783447266	-7.65111017227173	-11.3270530700684	-0.198419690132141	-0.0337308049201965	-0.118031151592731
-5.61880207061768	-7.64310646057129	-11.3234329223633	-0.19852489233017	-0.0336193032562733	-0.118089690804482
-5.6154465675354	-7.6500096321106	-11.2853355407715	-0.19859778881073	-0.0336321964859962	-0.118014432489872
-5.61902713775635	-7.65569305419922	-11.2961082458496	-0.198464423418045	-0.0338990241289139	-0.117723301053047
-5.62340211868286	-7.6504020690918	-11.3200807571411	-0.19840370118618	-0.0339414812624455	-0.117486104369164
-5.61651706695557	-7.63654470443726	-11.3271131515503	-0.198430463671684	-0.0337890312075615	-0.117574848234653
-5.60952281951904	-7.6355152130127	-11.3009738922119	-0.198392316699028	-0.0337688848376274	-0.117599554359913
-5.6076602935791	-7.64559602737427	-11.2819423675537	-0.198539689183235	-0.0337232649326324	-0.117495894432068
-5.61391544342041	-7.64894247055054	-11.2937040328979	-0.198441699147224	-0.0338826775550842	-0.117176800966263
-5.6157169342041	-7.64436721801758	-11.3164768218994	-0.198337659239769	-0.0338997393846512	-0.116962365806103
-5.60959482192993	-7.63085126876831	-11.3128309249878	-0.198418140411377	-0.0336447469890118	-0.116960935294628
-5.60812330245972	-7.63372850418091	-11.2898826599121	-0.198414325714111	-0.0335412062704563	-0.116953030228615
-5.60545921325684	-7.63866710662842	-11.2656402587891	-0.198502749204636	-0.033588107675314	-0.116824202239513
-5.60134887695313	-7.64124059677124	-11.2579374313354	-0.198476538062096	-0.0337465442717075	-0.116602562367916
-5.6045069694519	-7.64097833633423	-11.2725028991699	-0.1984523832798	-0.0338134467601776	-0.116279505193233
-5.603684425354	-7.62987899780273	-11.294602394104	-0.198310315608978	-0.0336788482964039	-0.116256885230541
-5.59779930114746	-7.62389373779297	-11.2896318435669	-0.198304876685143	-0.0336599349975586	-0.116237841546535
-5.59383201599121	-7.61913394927979	-11.2754182815552	-0.198404580354691	-0.0335180088877678	-0.116312809288502
-5.58558559417725	-7.62501192092896	-11.2481393814087	-0.198405370116234	-0.0336883142590523	-0.116194188594818
-5.5874342918396	-7.63252067565918	-11.2538690567017	-0.198384985327721	-0.0337660796940327	-0.115917034447193
-5.59162378311157	-7.62808418273926	-11.2727518081665	-0.198280155658722	-0.0338425152003765	-0.115689888596535
-5.58992338180542	-7.61975383758545	-11.2812547683716	-0.198269620537758	-0.0337419174611568	-0.115687899291515
-5.58324909210205	-7.61418914794922	-11.2587842941284	-0.198341757059097	-0.033627025783062	-0.115768931806087
-5.5764741897583	-7.61950254440308	-11.2328128814697	-0.19826877117157	-0.0337643399834633	-0.115632675588131
-5.5777645111084	-7.62615299224854	-11.2358312606812	-0.198332011699677	-0.0339679792523384	-0.115431219339371
-5.58363819122314	-7.62239170074463	-11.2573919296265	-0.198123782873154	-0.0340226143598557	-0.115254610776901
-5.58030796051025	-7.61358022689819	-11.281099319458	-0.198143556714058	-0.0340532213449478	-0.115240201354027
-5.57813024520874	-7.60572719573975	-11.2700147628784	-0.198225796222687	-0.0339266695082188	-0.115384340286255
-5.57140398025513	-7.60840559005737	-11.2537240982056	-0.198125094175339	-0.0339397937059402	-0.115422137081623
-5.57461023330688	-7.62330389022827	-11.2472095489502	-0.198177665472031	-0.0341829545795918	-0.115250118076801
-5.58129787445068	-7.62529325485229	-11.2605981826782	-0.198094144463539	-0.0343323573470116	-0.115031570196152
-5.58467960357666	-7.61681652069092	-11.2905178070068	-0.197987958788872	-0.0343050844967365	-0.115023761987686
-5.58180618286133	-7.60920000076294	-11.2748203277588	-0.198096692562103	-0.0340660810470581	-0.115102767944336
-5.5743842124939	-7.61616659164429	-11.2509708404541	-0.198071718215942	-0.0341156050562859	-0.115182906389236
-5.57796764373779	-7.62585210800171	-11.2387752532959	-0.198066309094429	-0.0342116467654705	-0.115000449120998
-5.58170175552368	-7.62721014022827	-11.2515144348145	-0.198059722781181	-0.0343967862427235	-0.114780344069004
-5.58401918411255	-7.62171411514282	-11.2762823104858	-0.197954997420311	-0.0344023481011391	-0.114787347614765
-5.58233261108398	-7.61374044418335	-11.2767009735107	-0.198060423135757	-0.0342715494334698	-0.114911511540413
-5.57560968399048	-7.61552762985229	-11.259614944458	-0.198038265109062	-0.0342302769422531	-0.115047097206116
-5.57503032684326	-7.62706804275513	-11.2482175827026	-0.198023229837418	-0.0344406329095364	-0.114944748580456
-5.57884168624878	-7.62590503692627	-11.269362449646	-0.198017835617065	-0.0346510522067547	-0.114735580980778
-5.5780177116394	-7.61900949478149	-11.2953405380249	-0.197842612862587	-0.034695528447628	-0.114747323095798
-5.57144117355347	-7.61043834686279	-11.2870292663574	-0.198038473725319	-0.034618929028511	-0.114895097911358
-5.56524658203125	-7.61500692367554	-11.261622428894	-0.198036476969719	-0.0346216708421707	-0.114931404590607
-5.56436252593994	-7.62343311309814	-11.26500415802	-0.198003560304642	-0.0348846837878227	-0.114775128662586
-5.57073736190796	-7.61945009231567	-11.2925252914429	-0.197939321398735	-0.0350968837738037	-0.114652946591377
-5.56496667861938	-7.60902070999146	-11.3058166503906	-0.19793564081192	-0.0349749550223351	-0.114819169044495
-5.55839538574219	-7.603271484375	-11.2861814498901	-0.197936326265335	-0.0350149869918823	-0.115040712058544
-5.55257034301758	-7.61150169372559	-11.2748832702637	-0.198090046644211	-0.0351272262632847	-0.115043200552464
-5.55634069442749	-7.62048816680908	-11.2822523117065	-0.198024809360504	-0.0353240370750427	-0.114873327314854
-5.56318950653076	-7.61471223831177	-11.3038473129272	-0.197924554347992	-0.0353871621191502	-0.114778868854046
-5.55683040618896	-7.602783203125	-11.3233327865601	-0.197887480258942	-0.0353340655565262	-0.114876478910446
-5.55529356002808	-7.60122346878052	-11.3122634887695	-0.197987943887711	-0.035235945135355	-0.114964962005615
-5.55061817169189	-7.6073055267334	-11.2750148773193	-0.198138013482094	-0.0351950712502003	-0.115091741085052
-5.5482931137085	-7.61432266235352	-11.271653175354	-0.198021933436394	-0.0354493744671345	-0.114925652742386
-5.55261707305908	-7.61348295211792	-11.2924137115479	-0.198006898164749	-0.0355710610747337	-0.11476980894804
-5.55533170700073	-7.60257816314697	-11.3136310577393	-0.197993218898773	-0.0354182459414005	-0.114858493208885
-5.55214166641235	-7.60015869140625	-11.3185663223267	-0.19793613255024	-0.0354197584092617	-0.114932484924793
-5.54554176330566	-7.59657907485962	-11.2970151901245	-0.198068484663963	-0.0353223644196987	-0.115130074322224
-5.54132747650146	-7.60953187942505	-11.2784652709961	-0.198063969612122	-0.0354856364428997	-0.115119688212872
-5.54650974273682	-7.61380863189697	-11.2819709777832	-0.198079615831375	-0.0356250815093517	-0.114950686693192
-5.54894781112671	-7.61033296585083	-11.3106746673584	-0.197948083281517	-0.0356881059706211	-0.114857703447342
-5.54922866821289	-7.60058641433716	-11.3244161605835	-0.197941482067108	-0.035598061978817	-0.11494155228138
-5.54335880279541	-7.5943717956543	-11.3120670318604	-0.197979301214218	-0.0354725569486618	-0.115051776170731
-5.53699493408203	-7.59943294525146	-11.2841148376465	-0.19801376760006	-0.0355023182928562	-0.115132860839367
-5.5413384437561	-7.61116981506348	-11.2688732147217	-0.198067486286163	-0.0356940180063248	-0.114973351359367
-5.54379177093506	-7.61071586608887	-11.2961845397949	-0.197982341051102	-0.0358182676136494	-0.114856950938702
-5.54474973678589	-7.60213184356689	-11.3148260116577	-0.197905018925667	-0.0357444882392883	-0.114897377789021
-5.5424952507019	-7.59321355819702	-11.3111562728882	-0.19794824719429	-0.0356219261884689	-0.115110583603382
-5.53616905212402	-7.60161399841309	-11.281717300415	-0.198016658425331	-0.0356609039008617	-0.115268364548683
-5.54164457321167	-7.61446475982666	-11.2849340438843	-0.197959452867508	-0.0358830653131008	-0.115102924406528
-5.54711484909058	-7.61108827590942	-11.3120555877686	-0.197869867086411	-0.0359311141073704	-0.115006566047668
-5.5486626625061	-7.59894561767578	-11.3227987289429	-0.197854191064835	-0.035779170691967	-0.115242891013622
-5.54390954971313	-7.59847736358643	-11.2919940948486	-0.197965547442436	-0.0356383733451366	-0.115283355116844
-5.54471445083618	-7.61156702041626	-11.2768106460571	-0.198058947920799	-0.0358502753078938	-0.115174390375614
-5.54981899261475	-7.61177921295166	-11.2956056594849	-0.197882041335106	-0.0359606109559536	-0.115071162581444
-5.55071640014648	-7.5999608039856	-11.3174667358398	-0.197954908013344	-0.0359204113483429	-0.115170434117317
-5.54886817932129	-7.59339332580566	-11.2994270324707	-0.197922348976135	-0.0357958078384399	-0.115341067314148
-5.53851938247681	-7.60150146484375	-11.2732763290405	-0.197969734668732	-0.0358217172324657	-0.115500576794147
-5.54880857467651	-7.61026906967163	-11.2827558517456	-0.198040321469307	-0.0360117591917515	-0.115298770368099
-5.55261898040771	-7.60771560668945	-11.3071956634521	-0.197886407375336	-0.0360282808542252	-0.115237377583981
-5.55374717712402	-7.59563493728638	-11.3171710968018	-0.197835505008698	-0.0360389202833176	-0.115321226418018
-5.54249477386475	-7.59202575683594	-11.2964820861816	-0.197942972183228	-0.0358235910534859	-0.115471787750721
-5.54245185852051	-7.59780836105347	-11.2712030410767	-0.197992920875549	-0.0359435193240643	-0.115543492138386
-5.54423189163208	-7.6049222946167	-11.2664413452148	-0.197955220937729	-0.0361516997218132	-0.11539313942194
-5.54486703872681	-7.60283517837524	-11.2886552810669	-0.197868227958679	-0.0362654179334641	-0.115264557301998
-5.55109214782715	-7.59006547927856	-11.3125925064087	-0.197917625308037	-0.0362695045769215	-0.115337647497654
-5.54283285140991	-7.58650588989258	-11.3021697998047	-0.197898879647255	-0.0361339412629604	-0.115594401955605
-5.53917074203491	-7.59008979797363	-11.2816581726074	-0.197901993989944	-0.0361877121031284	-0.115620195865631
-5.54524278640747	-7.60527372360229	-11.2755212783813	-0.197985216975212	-0.036448672413826	-0.115460984408855
-5.55127286911011	-7.60058927536011	-11.3074359893799	-0.197829574346542	-0.0365801937878132	-0.115364469587803
-5.54944610595703	-7.59592294692993	-11.3202848434448	-0.197824314236641	-0.0365012027323246	-0.1154675334692
-5.54752588272095	-7.58810424804688	-11.300708770752	-0.197919219732285	-0.0363985970616341	-0.115673147141933
-5.54552841186523	-7.59928178787231	-11.2693500518799	-0.197959825396538	-0.0365180261433125	-0.115720063447952
-5.55080842971802	-7.60528802871704	-11.2736396789551	-0.197982087731361	-0.0367373898625374	-0.115684136748314
-5.55653619766235	-7.60151433944702	-11.297869682312	-0.197975173592567	-0.0368160381913185	-0.115550071001053
-5.55611515045166	-7.59023666381836	-11.3158264160156	-0.197827383875847	-0.0367257818579674	-0.115797989070415
-5.55139255523682	-7.59090137481689	-11.2944488525391	-0.197959512472153	-0.0368080027401447	-0.116019941866398
-5.55119276046753	-7.60321855545044	-11.2856721878052	-0.197968438267708	-0.0368813797831535	-0.116010807454586
-5.55970811843872	-7.60869646072388	-11.3091468811035	-0.197868406772614	-0.0372077152132988	-0.115848392248154
-5.56434011459351	-7.59457111358643	-11.3350667953491	-0.197843641042709	-0.0372219644486904	-0.115877971053123
-5.55862855911255	-7.59250783920288	-11.3326644897461	-0.197861537337303	-0.0371571928262711	-0.11610958725214
-5.56108236312866	-7.59600496292114	-11.3159694671631	-0.197901159524918	-0.0372332483530045	-0.116196185350418
-5.55912733078003	-7.60310506820679	-11.3081960678101	-0.19795449078083	-0.0374791696667671	-0.116219513118267
-5.56825494766235	-7.60812616348267	-11.3180303573608	-0.197862505912781	-0.0376764051616192	-0.116121888160706
-5.57364559173584	-7.60384607315063	-11.3470649719238	-0.197924748063087	-0.0376440584659576	-0.116118341684341
-5.5748553276062	-7.59531688690186	-11.3635663986206	-0.197845041751862	-0.0376569665968418	-0.116318039596081
-5.5684609413147	-7.5964674949646	-11.3488292694092	-0.197950705885887	-0.0376307666301727	-0.116532050073147
-5.56971502304077	-7.60620641708374	-11.3305149078369	-0.197996571660042	-0.0378057137131691	-0.116585329174995
-5.57673692703247	-7.61318254470825	-11.3505182266235	-0.197918772697449	-0.0379871986806393	-0.116424255073071
-5.58489847183228	-7.60423517227173	-11.3728771209717	-0.197850659489632	-0.037970308214426	-0.116429716348648
-5.58162355422974	-7.60075950622559	-11.3676795959473	-0.197924956679344	-0.0377952754497528	-0.116712674498558
-5.57642412185669	-7.609459400177	-11.337061882019	-0.197947770357132	-0.0378707498311996	-0.116764836013317
-5.58590507507324	-7.61621999740601	-11.3446683883667	-0.198038145899773	-0.038096372038126	-0.116575047373772
-5.58650207519531	-7.60575866699219	-11.3740749359131	-0.197928741574287	-0.0380752831697464	-0.11661022156477
-5.58369922637939	-7.60261154174805	-11.373987197876	-0.197902277112007	-0.0380288362503052	-0.116794869303703
-5.58049011230469	-7.60643291473389	-11.3509359359741	-0.198048055171967	-0.0380369126796722	-0.116955623030663
-5.57881546020508	-7.61724948883057	-11.3523845672607	-0.198004931211472	-0.0382218807935715	-0.116823263466358
-5.58493041992188	-7.61316394805908	-11.3873510360718	-0.197928443551064	-0.0383341088891029	-0.116668500006199
-5.5852222442627	-7.6008563041687	-11.3893260955811	-0.198021858930588	-0.0381571799516678	-0.11679694801569
-5.5718150138855	-7.60528659820557	-11.3598833084106	-0.198072642087936	-0.0381261147558689	-0.116988718509674
-5.57562398910522	-7.61431646347046	-11.3452825546265	-0.198120132088661	-0.0383772365748882	-0.116770058870316
-5.57797956466675	-7.61186265945435	-11.3723592758179	-0.198110163211823	-0.0384306125342846	-0.116670586168766
-5.57317590713501	-7.59751272201538	-11.3872261047363	-0.198075279593468	-0.0383261367678642	-0.116831637918949
-5.56517696380615	-7.60143327713013	-11.3622636795044	-0.19822683930397	-0.0383140631020069	-0.116960048675537
-5.56575870513916	-7.61068105697632	-11.3448152542114	-0.198296338319778	-0.0385293811559677	-0.116848319768906
-5.56518602371216	-7.61087989807129	-11.3671455383301	-0.198182225227356	-0.038640882819891	-0.116643168032169
-5.56940841674805	-7.60465574264526	-11.3889694213867	-0.198179855942726	-0.0385574623942375	-0.116613127291203
-5.56156206130981	-7.5949649810791	-11.3750114440918	-0.198258712887764	-0.0383298322558403	-0.116777747869492
-5.55307149887085	-7.59724569320679	-11.3470497131348	-0.198339551687241	-0.0383800826966763	-0.116816878318787
-5.55262088775635	-7.60337209701538	-11.3287343978882	-0.198442101478577	-0.0384676195681095	-0.116681911051273
-5.55075693130493	-7.60661458969116	-11.3403911590576	-0.198409885168076	-0.0386093258857727	-0.116574831306934
-5.55606842041016	-7.60206651687622	-11.3656530380249	-0.198405832052231	-0.0385575331747532	-0.116416461765766
-5.55066680908203	-7.58827352523804	-11.3660984039307	-0.198436066508293	-0.0383751690387726	-0.116565577685833
-5.53951644897461	-7.59160852432251	-11.3357286453247	-0.19850067794323	-0.0383700393140316	-0.116714246571064
-5.54082202911377	-7.60269403457642	-11.3325023651123	-0.198582828044891	-0.038529310375452	-0.116563320159912
-5.54243516921997	-7.597984790802	-11.3565855026245	-0.198563456535339	-0.0386089310050011	-0.116415411233902
-5.5422568321228	-7.58782386779785	-11.3655872344971	-0.198558241128922	-0.0384568274021149	-0.116472378373146
-5.53505373001099	-7.5818338394165	-11.3513708114624	-0.198678195476532	-0.0382863432168961	-0.116680003702641
-5.52678537368774	-7.58973503112793	-11.3180360794067	-0.198760837316513	-0.0384226143360138	-0.116599418222904
-5.53360462188721	-7.59263181686401	-11.3265056610107	-0.198721766471863	-0.0386249162256718	-0.116417050361633
-5.53493165969849	-7.58316230773926	-11.3518257141113	-0.198726966977119	-0.0385745875537395	-0.116368770599365
-5.52736234664917	-7.57546329498291	-11.3408946990967	-0.198895961046219	-0.0384214296936989	-0.116641901433468
-5.52231931686401	-7.57651901245117	-11.3125171661377	-0.198996320366859	-0.0384642630815506	-0.11672568321228
-5.52265405654907	-7.58530616760254	-11.3119802474976	-0.199042245745659	-0.0386094190180302	-0.116606026887894
-5.52914381027222	-7.58064413070679	-11.3307800292969	-0.198960244655609	-0.0387092381715775	-0.116518303751945
-5.52825164794922	-7.5699896812439	-11.3393144607544	-0.199066460132599	-0.0384667813777924	-0.116618394851685
-5.51905727386475	-7.56603336334229	-11.3099269866943	-0.199140250682831	-0.0383529104292393	-0.116809479892254
-5.51874685287476	-7.57370805740356	-11.2867460250854	-0.199235826730728	-0.0385158210992813	-0.116725295782089
-5.52092981338501	-7.57693481445313	-11.2956895828247	-0.199247062206268	-0.0386691242456436	-0.1165756508708
-5.52468204498291	-7.56467533111572	-11.323486328125	-0.199135303497314	-0.0386164598166943	-0.116533279418945
-5.51850652694702	-7.55478525161743	-11.319447517395	-0.199284911155701	-0.038531880825758	-0.116803526878357
-5.51372718811035	-7.56098747253418	-11.2952899932861	-0.199333891272545	-0.038567703217268	-0.116880930960178
-5.51378107070923	-7.56794118881226	-11.3043842315674	-0.199358850717545	-0.0388856083154678	-0.116695240139961
-5.52059078216553	-7.56197261810303	-11.3265810012817	-0.199284926056862	-0.0389427356421947	-0.116585083305836
-5.51488590240479	-7.55102396011353	-11.3302764892578	-0.199256747961044	-0.0388787388801575	-0.116745233535767
-5.51007652282715	-7.54930353164673	-11.3176317214966	-0.199304953217506	-0.0389384552836418	-0.116846241056919
-5.50838756561279	-7.55597162246704	-11.2864236831665	-0.199464827775955	-0.03894979134202	-0.116881541907787
-5.51107406616211	-7.56669473648071	-11.2920598983765	-0.199297115206718	-0.0391833335161209	-0.116800934076309
-5.51530742645264	-7.56298542022705	-11.3122615814209	-0.199235275387764	-0.0393793098628521	-0.116624936461449
-5.51609182357788	-7.55287981033325	-11.3282318115234	-0.199226781725883	-0.0393048860132694	-0.116777904331684
-5.51547718048096	-7.54925012588501	-11.3204116821289	-0.199242472648621	-0.0392819307744503	-0.116981916129589
-5.51346158981323	-7.55583667755127	-11.2968578338623	-0.199313297867775	-0.0393694341182709	-0.117072537541389
-5.51884841918945	-7.56754922866821	-11.3050718307495	-0.19929251074791	-0.0396475791931152	-0.116967633366585
-5.52660512924194	-7.56396913528442	-11.3346481323242	-0.199151083827019	-0.0398446321487427	-0.116918586194515
-5.52681875228882	-7.55371999740601	-11.340784072876	-0.199163869023323	-0.0397509336471558	-0.117085583508015
-5.52297019958496	-7.55906534194946	-11.3158597946167	-0.19925419986248	-0.0397802293300629	-0.11726039648056
-5.52780103683472	-7.56711149215698	-11.2981386184692	-0.199224129319191	-0.040013425052166	-0.117232009768486
-5.53265476226807	-7.5708794593811	-11.3180665969849	-0.199184402823448	-0.0402835793793201	-0.117126561701298
-5.54192399978638	-7.56669902801514	-11.3417463302612	-0.199027746915817	-0.0404460430145264	-0.117154508829117
-5.5433521270752	-7.55959033966064	-11.3516283035278	-0.199069157242775	-0.0403550416231155	-0.117314055562019
-5.53948163986206	-7.5550742149353	-11.3390083312988	-0.199024900794029	-0.0403293594717979	-0.11769512295723
-5.54360103607178	-7.56749820709229	-11.3169651031494	-0.199028849601746	-0.0405270308256149	-0.117714628577232
-5.55279064178467	-7.5764217376709	-11.3313150405884	-0.199070677161217	-0.040743000805378	-0.117609523236752
-5.55870866775513	-7.5676474571228	-11.3602352142334	-0.198862567543983	-0.0409088768064976	-0.117583647370338
-5.55808305740356	-7.56144905090332	-11.359432220459	-0.198972046375275	-0.0407423786818981	-0.117803104221821
-5.55711078643799	-7.56815433502197	-11.3332300186157	-0.199001342058182	-0.0407884567975998	-0.117989160120487
-5.56130027770996	-7.58101177215576	-11.3252620697021	-0.198847159743309	-0.0410702973604202	-0.117857798933983
-5.57333850860596	-7.57635164260864	-11.350172996521	-0.198734313249588	-0.0412303693592548	-0.117728136479855
-5.5721321105957	-7.57002973556519	-11.3717155456543	-0.198797062039375	-0.0411079972982407	-0.117975674569607
-5.56918716430664	-7.57140636444092	-11.3436584472656	-0.198725253343582	-0.0411826185882092	-0.118220128118992
-5.57661867141724	-7.58858871459961	-11.342869758606	-0.198782399296761	-0.0414229594171047	-0.118088662624359
-5.58440113067627	-7.58274364471436	-11.3806638717651	-0.198596239089966	-0.0414731465280056	-0.118068300187588
-5.58679676055908	-7.57920598983765	-11.3934783935547	-0.198560893535614	-0.0414908938109875	-0.118171639740467
-5.58397436141968	-7.57362794876099	-11.3840417861938	-0.198628410696983	-0.041466236114502	-0.118434607982635
-5.58122110366821	-7.58403778076172	-11.3606729507446	-0.198601767420769	-0.0414888896048069	-0.118491783738136
-5.58865547180176	-7.59561157226563	-11.3647775650024	-0.198612675070763	-0.0417946800589561	-0.118389509618282
-5.59422540664673	-7.59368753433228	-11.3972759246826	-0.198444664478302	-0.0419341959059238	-0.118270024657249
-5.59766626358032	-7.58873605728149	-11.4082040786743	-0.198398381471634	-0.041930828243494	-0.118390433490276
-5.59469890594482	-7.58042764663696	-11.4137258529663	-0.198420912027359	-0.0417670868337154	-0.118588902056217
-5.58897018432617	-7.58610963821411	-11.3919906616211	-0.198376268148422	-0.0418825224041939	-0.118799068033695
-5.5922532081604	-7.60009479522705	-11.387261390686	-0.198436737060547	-0.0420772135257721	-0.118687435984612
-5.6014723777771	-7.60022258758545	-11.4134140014648	-0.198302999138832	-0.0421707220375538	-0.118553817272186
-5.60174655914307	-7.59241390228271	-11.4370698928833	-0.198184713721275	-0.0421009138226509	-0.11864461004734
-5.59791851043701	-7.59126567840576	-11.4091014862061	-0.198284327983856	-0.0419324450194836	-0.118896745145321
-5.59554958343506	-7.60196495056152	-11.3955316543579	-0.198282137513161	-0.0420835912227631	-0.118922911584377
-5.60426378250122	-7.60224485397339	-11.419713973999	-0.198195040225983	-0.0421944186091423	-0.118783742189407
-5.60501098632813	-7.59164142608643	-11.4366521835327	-0.198185011744499	-0.0420451499521732	-0.119026601314545
-5.59892463684082	-7.59041404724121	-11.41237449646	-0.198232144117355	-0.0420033037662506	-0.119240969419479
-5.60125494003296	-7.60630893707275	-11.4110469818115	-0.198206499218941	-0.042207557708025	-0.119237415492535
-5.61107158660889	-7.60450887680054	-11.4284772872925	-0.198038011789322	-0.0422640070319176	-0.119106911122799
-5.60859441757202	-7.59216976165771	-11.4550285339355	-0.198105037212372	-0.0421199202537537	-0.119331263005733
-5.60647439956665	-7.59389019012451	-11.4317531585693	-0.198117181658745	-0.0421329811215401	-0.119544543325901
-5.60425424575806	-7.60284900665283	-11.4126453399658	-0.198185428977013	-0.0422476083040237	-0.119623214006424
-5.61153602600098	-7.60617876052856	-11.431191444397	-0.198079377412796	-0.0424321629106998	-0.119597263634205
-5.61825323104858	-7.60241556167603	-11.4635543823242	-0.198104202747345	-0.0424623526632786	-0.119676001369953
-5.61718940734863	-7.59252309799194	-11.472188949585	-0.198083132505417	-0.0424024946987629	-0.119921334087849
-5.61548566818237	-7.5919771194458	-11.4533653259277	-0.198136225342751	-0.0423186533153057	-0.120288871228695
-5.61657810211182	-7.60580110549927	-11.4351797103882	-0.198232665657997	-0.0424227379262447	-0.120376236736774
-5.62586164474487	-7.60914325714111	-11.4611883163452	-0.198070973157883	-0.0425477586686611	-0.120320521295071
-5.63037252426147	-7.60355043411255	-11.4761524200439	-0.198054358363152	-0.0425182245671749	-0.120445393025875
-5.63588619232178	-7.59553003311157	-11.4739284515381	-0.198097005486488	-0.0423019118607044	-0.120728857815266
-5.6290397644043	-7.60094213485718	-11.4446754455566	-0.198166415095329	-0.042204737663269	-0.121008545160294
-5.63748836517334	-7.61095094680786	-11.4306621551514	-0.19822159409523	-0.042441226541996	-0.120989762246609
-5.64618301391602	-7.60963582992554	-11.4623689651489	-0.198208078742027	-0.0423627309501171	-0.121103420853615
-5.64334869384766	-7.59667825698853	-11.4543590545654	-0.198210000991821	-0.0421940237283707	-0.121523261070251
-5.64343404769897	-7.60336303710938	-11.4353981018066	-0.198352411389351	-0.0421711318194866	-0.121783018112183
-5.65172481536865	-7.61413431167603	-11.4282531738281	-0.198342561721802	-0.0422725938260555	-0.121766813099384
-5.65815925598145	-7.61585855484009	-11.4581985473633	-0.198299497365952	-0.0423340536653996	-0.121816962957382
-5.66232919692993	-7.60694360733032	-11.4700698852539	-0.198339775204659	-0.0421812757849693	-0.122041583061218
-5.66117286682129	-7.60225439071655	-11.4552974700928	-0.198395565152168	-0.0419017933309078	-0.122374847531319
-5.65684032440186	-7.61061573028564	-11.4199151992798	-0.198490127921104	-0.042032640427351	-0.12259715795517
-5.66632795333862	-7.61683559417725	-11.4208974838257	-0.198536887764931	-0.0421439670026302	-0.122565679252148
-5.66861534118652	-7.61329555511475	-11.4447975158691	-0.198494777083397	-0.0421891808509827	-0.122626677155495
-5.67194795608521	-7.60467958450317	-11.4608211517334	-0.198504105210304	-0.0419922396540642	-0.122900240123272
-5.66983270645142	-7.60115718841553	-11.43896484375	-0.198608487844467	-0.0418530628085136	-0.123233340680599
-5.66626501083374	-7.61099576950073	-11.4239816665649	-0.198654934763908	-0.0419573001563549	-0.123344615101814
-5.673171043396	-7.61716604232788	-11.4273529052734	-0.198619395494461	-0.0421243607997894	-0.123246103525162
-5.67917203903198	-7.61057186126709	-11.4524965286255	-0.198611572384834	-0.0420584753155708	-0.12331273406744
-5.67574691772461	-7.60499048233032	-11.4539403915405	-0.198719695210457	-0.0419263690710068	-0.123588971793652
-5.67301654815674	-7.60410785675049	-11.4274759292603	-0.198795303702354	-0.0418217033147812	-0.123835243284702
-5.67429733276367	-7.61300802230835	-11.4103918075562	-0.198833540081978	-0.0419487245380878	-0.123836889863014
-5.68269300460815	-7.61639738082886	-11.4273338317871	-0.198788851499557	-0.042045034468174	-0.123793944716454
-5.68058252334595	-7.605384349823	-11.4490699768066	-0.198865547776222	-0.041917011141777	-0.123959116637707
-5.67636394500732	-7.60142040252686	-11.4378051757813	-0.198924914002419	-0.0418812744319439	-0.124303534626961
-5.67092561721802	-7.60907125473022	-11.411057472229	-0.199033334851265	-0.0420190617442131	-0.124402686953545
-5.67774057388306	-7.61369800567627	-11.4351930618286	-0.198952615261078	-0.0421305969357491	-0.124269150197506
-5.68165254592896	-7.60200786590576	-11.4577713012695	-0.198911771178246	-0.0421232767403126	-0.124381370842457
-5.67571210861206	-7.60095596313477	-11.4439344406128	-0.199063166975975	-0.0421267561614513	-0.124630950391293
-5.6742582321167	-7.61083984375	-11.4150466918945	-0.199132308363914	-0.0422721952199936	-0.124605283141136
-5.68109941482544	-7.60939168930054	-11.4459733963013	-0.199076220393181	-0.0424265637993813	-0.124522335827351
-5.68244361877441	-7.6027193069458	-11.4676733016968	-0.199068292975426	-0.0423075892031193	-0.124698929488659
-5.67616844177246	-7.60418605804443	-11.4367208480835	-0.199209600687027	-0.0423214808106422	-0.124971389770508
-5.68100500106812	-7.61617183685303	-11.4393281936646	-0.199126929044724	-0.0425008982419968	-0.124802321195602
-5.68390321731567	-7.61282300949097	-11.4712343215942	-0.199050337076187	-0.0426332652568817	-0.1247368901968
-5.68649768829346	-7.60186147689819	-11.4710807800293	-0.199096202850342	-0.0423547513782978	-0.124902851879597
-5.6801323890686	-7.60767984390259	-11.4399709701538	-0.199185252189636	-0.0422702096402645	-0.125088185071945
-5.68482971191406	-7.61827373504639	-11.4291038513184	-0.199171230196953	-0.0425068251788616	-0.124938368797302
-5.692223072052	-7.61767435073853	-11.4540929794312	-0.19919641315937	-0.0425563715398312	-0.124817848205566
-5.69418954849243	-7.61102390289307	-11.4757442474365	-0.199083685874939	-0.0424660444259644	-0.124885350465775
-5.68615579605103	-7.60610628128052	-11.4596738815308	-0.199209362268448	-0.0424160286784172	-0.125143945217133
-5.68959808349609	-7.61675119400024	-11.4416465759277	-0.199222400784492	-0.042529109865427	-0.125107616186142
-5.69095182418823	-7.62594509124756	-11.4607009887695	-0.199146822094917	-0.0426719784736633	-0.124849423766136
-5.69641542434692	-7.61441421508789	-11.4891109466553	-0.199087381362915	-0.042608916759491	-0.124851003289223
-5.69013357162476	-7.61127042770386	-11.4777507781982	-0.199148565530777	-0.0424365662038326	-0.124958038330078
-5.68621778488159	-7.6190299987793	-11.4445734024048	-0.199165150523186	-0.0425778329372406	-0.125002726912498
-5.69113397598267	-7.6290807723999	-11.4508171081543	-0.199193522334099	-0.0426890477538109	-0.124721251428127
-5.69534158706665	-7.61566400527954	-11.4888944625854	-0.199053376913071	-0.0426596626639366	-0.12465238571167
-5.68924236297607	-7.61506128311157	-11.4720830917358	-0.199067637324333	-0.0425381250679493	-0.124847277998924
-5.69203519821167	-7.62825345993042	-11.4633226394653	-0.199093908071518	-0.0426877662539482	-0.124727338552475
-5.69719076156616	-7.6313157081604	-11.4977645874023	-0.19905649125576	-0.0427437871694565	-0.124449282884598
-5.69696617126465	-7.62206935882568	-11.5104522705078	-0.198958232998848	-0.042628787457943	-0.124488018453121
-5.69476461410522	-7.62500715255737	-11.4802885055542	-0.199053719639778	-0.0425011739134789	-0.124591752886772
-5.69738054275513	-7.63420438766479	-11.4748058319092	-0.198993265628815	-0.0427098795771599	-0.124400570988655
-5.70507383346558	-7.63770627975464	-11.5012121200562	-0.198961019515991	-0.0427656769752502	-0.124235264956951
-5.70739269256592	-7.62698602676392	-11.514102935791	-0.198967188596725	-0.0426049828529358	-0.124352231621742
-5.70342636108398	-7.62633466720581	-11.4891395568848	-0.199040472507477	-0.0424922145903111	-0.124420367181301
-5.70611524581909	-7.64176511764526	-11.4854946136475	-0.199054345488548	-0.0426636748015881	-0.124303452670574
-5.71582794189453	-7.64089393615723	-11.5097751617432	-0.198961064219475	-0.0426282770931721	-0.124082967638969
-5.71584558486938	-7.62870025634766	-11.5211219787598	-0.19903376698494	-0.0424088872969151	-0.124170273542404
-5.71150732040405	-7.63648319244385	-11.4832468032837	-0.199049845337868	-0.0423011444509029	-0.124252893030643
-5.71763801574707	-7.64585065841675	-11.4778137207031	-0.199086368083954	-0.042472954839468	-0.12404403835535
-5.72728443145752	-7.64575529098511	-11.5089044570923	-0.198949083685875	-0.0424582585692406	-0.123939275741577
-5.72414207458496	-7.64054441452026	-11.5201549530029	-0.199008882045746	-0.0422938875854015	-0.123997405171394
-5.71955823898315	-7.63529253005981	-11.506404876709	-0.199030742049217	-0.0421614274382591	-0.124203160405159
-5.71921491622925	-7.64587545394897	-11.4872770309448	-0.199119314551353	-0.0421551242470741	-0.124169692397118
-5.72742938995361	-7.6560959815979	-11.5010452270508	-0.199103116989136	-0.0424294769763947	-0.12390174716711
-5.72802305221558	-7.64932250976563	-11.5222368240356	-0.199020132422447	-0.0422735586762428	-0.123786941170692
-5.72348928451538	-7.64097595214844	-11.519905090332	-0.199070066213608	-0.0421007089316845	-0.123867131769657
-5.72126770019531	-7.65140724182129	-11.4860486984253	-0.199125170707703	-0.0421115085482597	-0.123813405632973
-5.72558450698853	-7.65521574020386	-11.499566078186	-0.199088513851166	-0.0423213317990303	-0.123548366129398
-5.72624731063843	-7.64831304550171	-11.5289669036865	-0.199023574590683	-0.0421481132507324	-0.123510792851448
-5.72174596786499	-7.64146280288696	-11.5145568847656	-0.199069872498512	-0.0420401431620121	-0.123692788183689
-5.72161817550659	-7.65478706359863	-11.4933815002441	-0.199175924062729	-0.0420577265322208	-0.123611688613892
-5.72750091552734	-7.66024160385132	-11.5018606185913	-0.199087664484978	-0.0422095917165279	-0.123436965048313
-5.73148488998413	-7.65008354187012	-11.526891708374	-0.199029788374901	-0.0421113148331642	-0.123313330113888
-5.72781324386597	-7.6416277885437	-11.5156087875366	-0.199119657278061	-0.0418557934463024	-0.12346688657999
-5.72267246246338	-7.655113697052	-11.4799432754517	-0.199170410633087	-0.041936319321394	-0.123333886265755
-5.72880458831787	-7.65898275375366	-11.4938488006592	-0.199191838502884	-0.0420913249254227	-0.123104996979237
-5.73332643508911	-7.65014457702637	-11.515212059021	-0.199154213070869	-0.0418823026120663	-0.123010255396366
-5.72582530975342	-7.64174556732178	-11.5062284469604	-0.199187397956848	-0.0417567566037178	-0.123193226754665
-5.72257280349731	-7.64846992492676	-11.478289604187	-0.199287205934525	-0.0417678952217102	-0.123218670487404
-5.72357797622681	-7.65769958496094	-11.4732809066772	-0.199335619807243	-0.041768167167902	-0.122981250286102
-5.7272367477417	-7.65515899658203	-11.4971361160278	-0.199211210012436	-0.0418315827846527	-0.122806452214718
-5.72397136688232	-7.64493322372437	-11.5080833435059	-0.199380606412888	-0.0416513457894325	-0.122797191143036
-5.71861362457275	-7.64253568649292	-11.4741382598877	-0.199358254671097	-0.0414133295416832	-0.122953109443188
-5.71720838546753	-7.65631341934204	-11.4555187225342	-0.199414744973183	-0.041475024074316	-0.122815616428852
-5.72285127639771	-7.65348815917969	-11.4712333679199	-0.199418544769287	-0.0415523089468479	-0.122564487159252
-5.71953678131104	-7.6435079574585	-11.4866132736206	-0.199385672807693	-0.0412714034318924	-0.122557461261749
-5.71126174926758	-7.63520002365112	-11.4719018936157	-0.199340254068375	-0.0411626026034355	-0.12271473556757
-5.70742559432983	-7.64716720581055	-11.4417009353638	-0.199557274580002	-0.0410943515598774	-0.122631743550301
-5.71233797073364	-7.6536750793457	-11.4548444747925	-0.199411004781723	-0.0412016771733761	-0.122394815087318
-5.71579837799072	-7.64442157745361	-11.4785356521606	-0.199422910809517	-0.0410475470125675	-0.122287176549435
-5.70489025115967	-7.63345336914063	-11.4580097198486	-0.199504673480988	-0.0409191027283669	-0.122438095510006
-5.70162534713745	-7.6469931602478	-11.4226408004761	-0.199495613574982	-0.0408315807580948	-0.122375726699829
-5.70163297653198	-7.65220260620117	-11.4327564239502	-0.19951793551445	-0.041006226092577	-0.122146084904671
-5.70820760726929	-7.64013862609863	-11.4531488418579	-0.199440971016884	-0.0407572835683823	-0.122086025774479
-5.70095825195313	-7.6315746307373	-11.4508075714111	-0.199418753385544	-0.040533758699894	-0.122252337634563
-5.69378805160522	-7.63496446609497	-11.427056312561	-0.199539303779602	-0.0404903367161751	-0.122308537364006
-5.69520568847656	-7.64634656906128	-11.4152870178223	-0.199546962976456	-0.040617723017931	-0.122128196060658
-5.7025032043457	-7.6415228843689	-11.446382522583	-0.199461355805397	-0.0405461825430393	-0.121980249881744
-5.69776725769043	-7.63015365600586	-11.4423866271973	-0.199551075696945	-0.0402347706258297	-0.122100263834
-5.69070482254028	-7.63008737564087	-11.4089851379395	-0.199546918272972	-0.0401198416948318	-0.122186198830605
-5.68875455856323	-7.64380979537964	-11.3861455917358	-0.199622288346291	-0.040160920470953	-0.122103594243526
-5.69036626815796	-7.64196729660034	-11.3967199325562	-0.19953927397728	-0.0402529612183571	-0.121928043663502
-5.69508171081543	-7.63759517669678	-11.4149312973022	-0.199501469731331	-0.0401493012905121	-0.121927693486214
-5.6924877166748	-7.62720775604248	-11.4146614074707	-0.199561715126038	-0.0399406664073467	-0.122120916843414
-5.68445825576782	-7.6259880065918	-11.4001417160034	-0.199643656611443	-0.0397842936217785	-0.122288472950459
-5.68486595153809	-7.63833284378052	-11.3805112838745	-0.199655428528786	-0.0399336107075214	-0.122323460876942
-5.69619464874268	-7.64177131652832	-11.3991861343384	-0.199624180793762	-0.0400264710187912	-0.122170224785805
-5.69229650497437	-7.63036108016968	-11.4177827835083	-0.199519231915474	-0.0398754701018333	-0.122243545949459
-5.69004487991333	-7.630530834198	-11.3960275650024	-0.199610203504562	-0.0397073775529861	-0.122533574700356
-5.69009923934937	-7.63942098617554	-11.3766183853149	-0.199665114283562	-0.0397494472563267	-0.122568801045418
-5.69698095321655	-7.64215850830078	-11.3856935501099	-0.199605196714401	-0.0398898236453533	-0.122521199285984
-5.70363140106201	-7.63878631591797	-11.4202613830566	-0.199606940150261	-0.0399118177592754	-0.122472211718559
-5.70053100585938	-7.62692356109619	-11.4206075668335	-0.199613749980927	-0.0397487208247185	-0.122746430337429
-5.69965982437134	-7.63342237472534	-11.3978481292725	-0.199676766991615	-0.0396601855754852	-0.122990101575851
-5.70202398300171	-7.64342880249023	-11.3824501037598	-0.199724212288857	-0.0397168062627316	-0.123015470802784
-5.7128849029541	-7.64865970611572	-11.4083156585693	-0.199660494923592	-0.0398459918797016	-0.12295837700367
-5.71428823471069	-7.64167642593384	-11.4318675994873	-0.199582725763321	-0.039757777005434	-0.123019814491272
-5.71554136276245	-7.63458633422852	-11.4187622070313	-0.199677914381027	-0.0396122485399246	-0.123318791389465
-5.7134222984314	-7.64417409896851	-11.3875722885132	-0.199776113033295	-0.0395927280187607	-0.123536914587021
-5.72057056427002	-7.65185022354126	-11.3885917663574	-0.199742138385773	-0.0398388653993607	-0.12345378100872
-5.72931861877441	-7.6473822593689	-11.4136161804199	-0.199737668037415	-0.0398505292832851	-0.123477675020695
-5.73072147369385	-7.63756418228149	-11.4310598373413	-0.199649021029472	-0.0397504009306431	-0.123740032315254
-5.72786903381348	-7.6380352973938	-11.4144554138184	-0.199799060821533	-0.0397046208381653	-0.124062277376652
-5.72924375534058	-7.64746999740601	-11.3983640670776	-0.199810579419136	-0.0397987887263298	-0.124168835580349
-5.7356014251709	-7.65857410430908	-11.4175386428833	-0.199811339378357	-0.0399879775941372	-0.124133013188839
-5.74501276016235	-7.65126276016235	-11.4447889328003	-0.199735432863235	-0.0400665998458862	-0.124132685363293
-5.74578809738159	-7.64109992980957	-11.4523591995239	-0.199670404195786	-0.0398792140185833	-0.124386712908745
-5.74270105361938	-7.64467859268188	-11.4277744293213	-0.19976407289505	-0.0398394428193569	-0.12465888261795
-5.74620723724365	-7.65529441833496	-11.4120683670044	-0.199939057230949	-0.0399579890072346	-0.124709717929363
-5.75198698043823	-7.65997076034546	-11.4327039718628	-0.199804097414017	-0.0401370339095593	-0.124626412987709
-5.7556939125061	-7.6498908996582	-11.4572219848633	-0.199754670262337	-0.040048323571682	-0.124779030680656
-5.75084352493286	-7.64859008789063	-11.4441375732422	-0.199857085943222	-0.0399020574986935	-0.125111550092697
-5.75168037414551	-7.65946531295776	-11.4260778427124	-0.19986067712307	-0.0400773659348488	-0.125180795788765
-5.75851726531982	-7.66671752929688	-11.4383392333984	-0.199892118573189	-0.040200874209404	-0.125073686242104
-5.76157712936401	-7.65944242477417	-11.468713760376	-0.199789568781853	-0.0402055792510509	-0.125100567936897
-5.76237154006958	-7.65465068817139	-11.4781808853149	-0.199820056557655	-0.0400740280747414	-0.125294879078865
-5.75755071640015	-7.65271759033203	-11.4575634002686	-0.199869066476822	-0.0400181598961353	-0.125535190105438
-5.75379753112793	-7.65859889984131	-11.4342451095581	-0.199952065944672	-0.0401064790785313	-0.125622257590294
-5.7573070526123	-7.66742420196533	-11.4401845932007	-0.199901729822159	-0.0403036847710609	-0.125510200858116
-5.76550960540771	-7.66511106491089	-11.4655437469482	-0.199859648942947	-0.0403530225157738	-0.125451609492302
-5.76362800598145	-7.65891933441162	-11.4801921844482	-0.199843153357506	-0.0402837917208672	-0.12559200823307
-5.75924968719482	-7.65101528167725	-11.4603128433228	-0.199939399957657	-0.0401617176830769	-0.125873520970345
-5.7563853263855	-7.66189670562744	-11.4437685012817	-0.199985399842262	-0.0402129888534546	-0.125962242484093
-5.76387166976929	-7.67080879211426	-11.4566030502319	-0.199929714202881	-0.040432658046484	-0.125756576657295
-5.77060174942017	-7.65882682800293	-11.4837484359741	-0.199917614459991	-0.0402267053723335	-0.125834479928017
-5.76292371749878	-7.65196132659912	-11.4718284606934	-0.199876874685287	-0.0401271693408489	-0.126029282808304
-5.76073932647705	-7.6547474861145	-11.4420518875122	-0.200040802359581	-0.0401106625795364	-0.126129254698753
-5.75812721252441	-7.66262245178223	-11.4299020767212	-0.200082167983055	-0.0400956869125366	-0.126107767224312
-5.76234102249146	-7.66566753387451	-11.4434194564819	-0.199941456317902	-0.0402876660227776	-0.125931918621063
-5.76461601257324	-7.65997266769409	-11.4567251205444	-0.200001046061516	-0.0402446910738945	-0.125957652926445
-5.76524448394775	-7.65164422988892	-11.4659852981567	-0.199968189001083	-0.0402111634612083	-0.126047626137733
-5.75883865356445	-7.64784145355225	-11.4526348114014	-0.200069218873978	-0.0400651320815086	-0.126287937164307
-5.7546911239624	-7.65621280670166	-11.4314184188843	-0.200050130486488	-0.0400913506746292	-0.126314669847488
-5.76010227203369	-7.66502571105957	-11.4306039810181	-0.200020030140877	-0.040274653583765	-0.126143038272858
-5.76724672317505	-7.65894603729248	-11.4587182998657	-0.200010627508163	-0.0401628352701664	-0.126044124364853
-5.75952100753784	-7.64511156082153	-11.4613151550293	-0.200072184205055	-0.03997902572155	-0.126197993755341
-5.75664329528809	-7.65120029449463	-11.4162454605103	-0.199994847178459	-0.0400198958814144	-0.126251742243767
-5.76097869873047	-7.66181802749634	-11.4149026870728	-0.20006100833416	-0.0401410050690174	-0.126087367534637
-5.76661157608032	-7.65440082550049	-11.446216583252	-0.199918136000633	-0.0402690805494785	-0.125991329550743
-5.76273155212402	-7.64505100250244	-11.4438915252686	-0.199896290898323	-0.0400581322610378	-0.126195594668388
-5.75932455062866	-7.64940595626831	-11.4152040481567	-0.200021058320999	-0.0399802476167679	-0.126301825046539
-5.76515483856201	-7.66353130340576	-11.4157400131226	-0.199952527880669	-0.0401266999542713	-0.126070931553841
-5.77264547348022	-7.65599155426025	-11.4489374160767	-0.199860796332359	-0.0401649735867977	-0.126008421182632
-5.77083683013916	-7.64700984954834	-11.439920425415	-0.199971139431	-0.0398904718458653	-0.126122698187828
-5.76420164108276	-7.64881086349487	-11.4139595031738	-0.200009867548943	-0.0398537442088127	-0.126218512654305
-5.76787853240967	-7.6641092300415	-11.3936214447021	-0.199989229440689	-0.0400260500609875	-0.126084432005882
-5.77343606948853	-7.65920972824097	-11.4229955673218	-0.19995179772377	-0.0400743968784809	-0.125923573970795
-5.77305030822754	-7.64940929412842	-11.436107635498	-0.199878603219986	-0.0398954674601555	-0.125976264476776
-5.76692819595337	-7.64628410339355	-11.4110708236694	-0.200034707784653	-0.0397719815373421	-0.126156851649284
-5.76751804351807	-7.66028642654419	-11.4027891159058	-0.199990078806877	-0.0399132147431374	-0.126018509268761
-5.77336359024048	-7.66200542449951	-11.4193210601807	-0.199975982308388	-0.0399974286556244	-0.12578871846199
-5.77059745788574	-7.6512017250061	-11.4351921081543	-0.200008004903793	-0.0398467779159546	-0.125852420926094
-5.76206731796265	-7.65203285217285	-11.4018812179565	-0.200125947594643	-0.0396395847201347	-0.125932782888412
-5.76213788986206	-7.66203165054321	-11.3857717514038	-0.20003154873848	-0.0398662537336349	-0.12575663626194
-5.76200008392334	-7.66258335113525	-11.4122400283813	-0.200056910514832	-0.0398967154324055	-0.125555247068405
-5.7607626914978	-7.64466571807861	-11.428524017334	-0.200013652443886	-0.0396627597510815	-0.125653207302094
-5.75121927261353	-7.64641237258911	-11.4089822769165	-0.20010232925415	-0.0395994558930397	-0.125754877924919
-5.75064611434937	-7.65307283401489	-11.3926601409912	-0.200160101056099	-0.0395852066576481	-0.125665381550789
-5.74710035324097	-7.66076421737671	-11.3968706130981	-0.200109377503395	-0.0397601537406445	-0.125448316335678
-5.75253343582153	-7.65731620788574	-11.4214658737183	-0.200067818164825	-0.039781179279089	-0.125250697135925
-5.74956893920898	-7.64028739929199	-11.429630279541	-0.200114831328392	-0.0395672060549259	-0.125239551067352
-5.73613166809082	-7.63923645019531	-11.4016180038452	-0.200214713811874	-0.0394877530634403	-0.125339791178703
-5.7337121963501	-7.64669513702393	-11.3821249008179	-0.200313538312912	-0.0396089591085911	-0.125279411673546
-5.73535060882568	-7.64968013763428	-11.3919982910156	-0.20022813975811	-0.0397316813468933	-0.124945946037769
-5.73500776290894	-7.63995599746704	-11.4232378005981	-0.200177639722824	-0.0397346466779709	-0.124942645430565
-5.73099184036255	-7.63016796112061	-11.4112739562988	-0.200304940342903	-0.0395993627607822	-0.125053197145462
-5.72330379486084	-7.63401556015015	-11.3987836837769	-0.200290575623512	-0.0395952463150024	-0.125118657946587
-5.72321128845215	-7.64650440216064	-11.3827323913574	-0.200304791331291	-0.0397591404616833	-0.124933429062366
-5.72870874404907	-7.6441535949707	-11.4120178222656	-0.200231030583382	-0.0399329140782356	-0.124694772064686
-5.7280707359314	-7.63605642318726	-11.4336214065552	-0.200189650058746	-0.0399590171873569	-0.124708361923695
-5.72106266021729	-7.63119268417358	-11.4229259490967	-0.200272157788277	-0.0398005284368992	-0.124813362956047
-5.71662521362305	-7.63492202758789	-11.3908109664917	-0.20031626522541	-0.0398422032594681	-0.124822802841663
-5.71835899353027	-7.64728307723999	-11.3941860198975	-0.20029428601265	-0.0400593541562557	-0.124590411782265
-5.72511672973633	-7.63977909088135	-11.4181833267212	-0.200150862336159	-0.0401322916150093	-0.124477922916412
-5.72032308578491	-7.63370418548584	-11.4335947036743	-0.200194150209427	-0.0400267280638218	-0.124561637639999
-5.71757745742798	-7.62678813934326	-11.420220375061	-0.200158730149269	-0.0400173291563988	-0.124664485454559
-5.71539354324341	-7.6340594291687	-11.3993616104126	-0.200249120593071	-0.0400020144879818	-0.124722264707088
-5.71708679199219	-7.64528656005859	-11.4004926681519	-0.200154587626457	-0.0401556789875031	-0.124519243836403
-5.72269487380981	-7.64240550994873	-11.4283485412598	-0.200050681829453	-0.0403283685445786	-0.124308034777641
-5.72320652008057	-7.63059139251709	-11.4324407577515	-0.200110241770744	-0.0401053838431835	-0.124412924051285
-5.71804666519165	-7.63466930389404	-11.4109859466553	-0.200081303715706	-0.0400830470025539	-0.124519944190979
-5.71916341781616	-7.64207649230957	-11.3850421905518	-0.200096428394318	-0.0401180200278759	-0.12442622333765
-5.72220659255981	-7.64994668960571	-11.3956136703491	-0.200031235814095	-0.04031827673316	-0.124225854873657
-5.72859668731689	-7.64645576477051	-11.4216136932373	-0.199938431382179	-0.040237370878458	-0.124113850295544
-5.72709655761719	-7.63447189331055	-11.4241790771484	-0.199900224804878	-0.0400884486734867	-0.124264113605022
-5.72231101989746	-7.63712978363037	-11.4034013748169	-0.199918806552887	-0.0400320924818516	-0.124420307576656
-5.72561073303223	-7.649338722229	-11.3817977905273	-0.20001058280468	-0.0401208475232124	-0.124341376125813
-5.73069095611572	-7.65336799621582	-11.3954238891602	-0.199881330132484	-0.0402304157614708	-0.124126382172108
-5.73716640472412	-7.65011644363403	-11.4176082611084	-0.199816912412643	-0.0402378439903259	-0.124053485691547
-5.73654079437256	-7.63969802856445	-11.417423248291	-0.199795693159103	-0.0400455147027969	-0.124106854200363
-5.73195695877075	-7.63992929458618	-11.3971538543701	-0.199777454137802	-0.0398882366716862	-0.124285697937012
-5.73014783859253	-7.6450309753418	-11.3733787536621	-0.199911758303642	-0.0400327146053314	-0.124216891825199
-5.73389673233032	-7.65117788314819	-11.3799362182617	-0.199850186705589	-0.0401286520063877	-0.124057538807392
-5.74068212509155	-7.64675235748291	-11.4051275253296	-0.199763655662537	-0.0401534698903561	-0.123964175581932
-5.73936033248901	-7.63662195205688	-11.4090738296509	-0.199723169207573	-0.0399573855102062	-0.124052688479424
-5.73441934585571	-7.6382212638855	-11.3873119354248	-0.1998011469841	-0.039851576089859	-0.124309912323952
-5.73496007919312	-7.65154266357422	-11.3687162399292	-0.199777513742447	-0.0399611294269562	-0.124144211411476
-5.74208450317383	-7.65160655975342	-11.3956308364868	-0.199770003557205	-0.0399710983037949	-0.124012060463428
-5.74129772186279	-7.64375829696655	-11.4111232757568	-0.199649930000305	-0.0397734008729458	-0.124080695211887
-5.7386326789856	-7.63719367980957	-11.393798828125	-0.199748903512955	-0.039619967341423	-0.124224193394184
-5.73314189910889	-7.64368343353271	-11.3652877807617	-0.199794739484787	-0.0394889488816261	-0.124261252582073
-5.73797559738159	-7.65362930297852	-11.3570623397827	-0.199735507369041	-0.0396116077899933	-0.124148510396481
-5.74180316925049	-7.6555609703064	-11.3666667938232	-0.199681907892227	-0.0396264269948006	-0.123990550637245
-5.74359846115112	-7.65091562271118	-11.3896207809448	-0.199622571468353	-0.0394995138049126	-0.123970970511436
-5.74308776855469	-7.64243173599243	-11.3910074234009	-0.199683263897896	-0.0392669960856438	-0.124175190925598
-5.74047327041626	-7.64082288742065	-11.3688306808472	-0.199636027216911	-0.039078164845705	-0.124348513782024
-5.73736333847046	-7.65400695800781	-11.3603315353394	-0.19963863492012	-0.0391966253519058	-0.124360300600529
-5.74806690216064	-7.66199254989624	-11.3767681121826	-0.199614763259888	-0.0392131805419922	-0.124200694262981
-5.7495002746582	-7.65356779098511	-11.4013500213623	-0.199590429663658	-0.0390743799507618	-0.124253548681736
-5.74739027023315	-7.64685201644897	-11.3972053527832	-0.199591472744942	-0.0388336628675461	-0.124449320137501
-5.74306297302246	-7.65356731414795	-11.3585014343262	-0.199692770838737	-0.0388323254883289	-0.12458273768425
-5.74537420272827	-7.66230154037476	-11.3669080734253	-0.199673295021057	-0.0389301031827927	-0.124413095414639
-5.7492299079895	-7.65752363204956	-11.393500328064	-0.199679091572762	-0.0388774424791336	-0.124448426067829
-5.74861574172974	-7.6442608833313	-11.3939838409424	-0.199621915817261	-0.0386757664382458	-0.124631278216839
-5.73907947540283	-7.64681339263916	-11.3733148574829	-0.199762552976608	-0.0385360047221184	-0.124916687607765
-5.73907423019409	-7.65568494796753	-11.3665685653687	-0.199788048863411	-0.0386436246335506	-0.124781832098961
-5.74619722366333	-7.65601396560669	-11.3905906677246	-0.199736744165421	-0.0386471562087536	-0.124706335365772
-5.74317121505737	-7.64475679397583	-11.4111499786377	-0.199742302298546	-0.0385526716709137	-0.124889336526394
-5.73437929153442	-7.64360666275024	-11.3801155090332	-0.199913859367371	-0.0384010896086693	-0.125076115131378
-5.73454523086548	-7.65442037582397	-11.3672876358032	-0.199929594993591	-0.0384913496673107	-0.125065669417381
-5.73623609542847	-7.65574216842651	-11.379207611084	-0.199858114123344	-0.0386157929897308	-0.124987415969372
-5.73793363571167	-7.64587783813477	-11.4086036682129	-0.199780210852623	-0.0384684316813946	-0.125073105096817
-5.73359394073486	-7.63896036148071	-11.4034471511841	-0.199893772602081	-0.0383346453309059	-0.125349581241608
-5.72695350646973	-7.64425659179688	-11.3863410949707	-0.199951887130737	-0.0383446514606476	-0.125567376613617
-5.73187732696533	-7.65635013580322	-11.3832368850708	-0.199935227632523	-0.0384456515312195	-0.125507935881615
-5.73778438568115	-7.65479230880737	-11.4201126098633	-0.199870869517326	-0.0385604910552502	-0.125550985336304
-5.73226070404053	-7.64311695098877	-11.4273958206177	-0.199909523129463	-0.0383980423212051	-0.125724405050278
-5.72970104217529	-7.65149545669556	-11.3916711807251	-0.200025781989098	-0.0383486971259117	-0.125905349850655
-5.73252010345459	-7.66088056564331	-11.3959255218506	-0.199866622686386	-0.0385704152286053	-0.125906094908714
-5.7412314414978	-7.66152238845825	-11.4140758514404	-0.199900940060616	-0.0386775359511375	-0.125821381807327
-5.74445056915283	-7.6488299369812	-11.4355487823486	-0.199826076626778	-0.0385621525347233	-0.126047447323799
-5.74006652832031	-7.64971113204956	-11.4231290817261	-0.199872449040413	-0.0384984165430069	-0.12638558447361
-5.74197196960449	-7.65650081634521	-11.3984794616699	-0.199932962656021	-0.0386596098542213	-0.126483947038651
-5.74838399887085	-7.66542863845825	-11.4153213500977	-0.199887618422508	-0.0388922318816185	-0.126395791769028
-5.75621557235718	-7.6603832244873	-11.4462614059448	-0.199843779206276	-0.038952648639679	-0.126478061079979
-5.75472354888916	-7.65130519866943	-11.4426698684692	-0.19983746111393	-0.0387963354587555	-0.126729428768158
-5.74807596206665	-7.6543025970459	-11.4228887557983	-0.19990411400795	-0.0388886593282223	-0.126993983983994
-5.75798749923706	-7.66826820373535	-11.4129123687744	-0.1998181194067	-0.0391319878399372	-0.126928344368935
-5.76351690292358	-7.66906023025513	-11.4333724975586	-0.199774995446205	-0.0393294803798199	-0.126878723502159
-5.76884698867798	-7.66170883178711	-11.4553451538086	-0.199681237339973	-0.0393430143594742	-0.12705734372139
-5.76728582382202	-7.65571641921997	-11.4488964080811	-0.199782848358154	-0.0392931886017323	-0.127351090312004
-5.76503086090088	-7.66596746444702	-11.427414894104	-0.199791252613068	-0.0394953042268753	-0.127547159790993
-5.77440404891968	-7.67759132385254	-11.4386930465698	-0.199701264500618	-0.0397774837911129	-0.127492323517799
-5.78525590896606	-7.67092323303223	-11.4727029800415	-0.199628233909607	-0.039808701723814	-0.127457767724991
-5.78368473052979	-7.66533613204956	-11.4757890701294	-0.19957073032856	-0.0396983958780766	-0.127751588821411
-5.78127098083496	-7.67295074462891	-11.4461975097656	-0.199644699692726	-0.0398654974997044	-0.127975881099701
-5.79360675811768	-7.68698930740356	-11.4423427581787	-0.199585437774658	-0.0400815233588219	-0.127892941236496
-5.80021286010742	-7.68102407455444	-11.4795141220093	-0.19956748187542	-0.0401516295969486	-0.127986505627632
-5.80535268783569	-7.67450571060181	-11.4773817062378	-0.199482753872871	-0.0401179455220699	-0.128244251012802
-5.8042049407959	-7.67805528640747	-11.4583730697632	-0.199541106820107	-0.0401599258184433	-0.128513351082802
-5.80981016159058	-7.69244146347046	-11.4582815170288	-0.199511155486107	-0.0404178574681282	-0.128475278615952
-5.82183265686035	-7.69676113128662	-11.482029914856	-0.199475660920143	-0.0405594073235989	-0.12845367193222
-5.82465696334839	-7.6854100227356	-11.4925193786621	-0.199405699968338	-0.0403783395886421	-0.128649488091469
-5.81856918334961	-7.68500232696533	-11.4665384292603	-0.199505999684334	-0.0403951667249203	-0.128909975290298
-5.82370281219482	-7.69919729232788	-11.4487619400024	-0.199442952871323	-0.0405658520758152	-0.128912508487701
-5.8306450843811	-7.69767141342163	-11.4723901748657	-0.199456363916397	-0.0407793186604977	-0.128849282860756
-5.83960247039795	-7.68824863433838	-11.4874639511108	-0.199313670396805	-0.040685661137104	-0.128979504108429
-5.83117008209229	-7.684983253479	-11.4736194610596	-0.199390858411789	-0.0406418889760971	-0.129291847348213
-5.83483362197876	-7.69905948638916	-11.4568796157837	-0.199437439441681	-0.0408532805740833	-0.129319548606873
-5.84467887878418	-7.69942760467529	-11.4849681854248	-0.199341624975204	-0.0409429222345352	-0.129231572151184
-5.84336853027344	-7.69053888320923	-11.4955530166626	-0.19927179813385	-0.040812823921442	-0.129486620426178
-5.84088277816772	-7.69541454315186	-11.4626035690308	-0.199386119842529	-0.0408416390419006	-0.129600241780281
-5.84944581985474	-7.70924282073975	-11.4760284423828	-0.199290618300438	-0.0410943776369095	-0.129573315382004
-5.85631132125854	-7.70230722427368	-11.5056791305542	-0.199279427528381	-0.0411590412259102	-0.129635289311409
-5.85496282577515	-7.6927433013916	-11.4956951141357	-0.199304670095444	-0.0409654937684536	-0.129929482936859
-5.84684419631958	-7.70475292205811	-11.4730939865112	-0.199365884065628	-0.0410343073308468	-0.13010273873806
-5.85568714141846	-7.71669769287109	-11.481650352478	-0.199345171451569	-0.0412436239421368	-0.129979759454727
-5.86315631866455	-7.71196937561035	-11.5166921615601	-0.199349030852318	-0.0411970242857933	-0.129969000816345
-5.8629150390625	-7.70337677001953	-11.518853187561	-0.19931735098362	-0.0410181432962418	-0.130208596587181
-5.85781860351563	-7.70489454269409	-11.48646068573	-0.199488997459412	-0.0409501492977142	-0.130403086543083
-5.85880136489868	-7.7158260345459	-11.4759740829468	-0.199492797255516	-0.0410288982093334	-0.13038644194603
-5.86614322662354	-7.71561861038208	-11.4940605163574	-0.199370712041855	-0.0411198511719704	-0.130288615822792
-5.86594438552856	-7.70253038406372	-11.513708114624	-0.199445396661758	-0.0408963598310947	-0.130497843027115
-5.86052513122559	-7.70396184921265	-11.4859457015991	-0.199520513415337	-0.040687408298254	-0.130751848220825
-5.85863161087036	-7.71817255020142	-11.4754476547241	-0.199497282505035	-0.0408197641372681	-0.130713105201721
-5.86808204650879	-7.71562051773071	-11.5055208206177	-0.199498564004898	-0.040815107524395	-0.130537301301956
-5.86433219909668	-7.70124292373657	-11.511399269104	-0.199464529752731	-0.0405697524547577	-0.130729869008064
-5.85425090789795	-7.70501184463501	-11.4792041778564	-0.19962365925312	-0.0404275879263878	-0.130889728665352
-5.85735750198364	-7.71477603912354	-11.4619789123535	-0.19967383146286	-0.0406207889318466	-0.130809560418129
-5.86213731765747	-7.71188020706177	-11.4873867034912	-0.199599578976631	-0.0406587570905685	-0.130723536014557
-5.85749006271362	-7.7011513710022	-11.4994039535522	-0.199619129300117	-0.0404470711946487	-0.130935773253441
-5.85449266433716	-7.70028066635132	-11.4751825332642	-0.199715346097946	-0.0403923355042934	-0.131097972393036
-5.85093259811401	-7.71271991729736	-11.4689521789551	-0.199765995144844	-0.0404573492705822	-0.131069421768188
-5.85843276977539	-7.70986747741699	-11.4922046661377	-0.199595779180527	-0.0405110418796539	-0.130932241678238
-5.85937643051147	-7.69851350784302	-11.5040302276611	-0.199697732925415	-0.0402696877717972	-0.131105497479439
-5.84964799880981	-7.69767951965332	-11.48024559021	-0.199755728244781	-0.0401377193629742	-0.131358578801155
-5.85092163085938	-7.70956420898438	-11.4627771377563	-0.199797317385674	-0.0402772463858128	-0.131265103816986
-5.85868501663208	-7.70855140686035	-11.4778366088867	-0.199761778116226	-0.0404334738850594	-0.131185680627823
-5.85855484008789	-7.6965479850769	-11.5016012191772	-0.199682638049126	-0.0403029918670654	-0.13133442401886
-5.853196144104	-7.69254922866821	-11.487850189209	-0.199806466698647	-0.040199737995863	-0.131613790988922
-5.85039663314819	-7.70196151733398	-11.4681072235107	-0.199838683009148	-0.0401986055076122	-0.131690070033073
-5.85320663452148	-7.71045207977295	-11.4679136276245	-0.199817895889282	-0.0403968878090382	-0.131642073392868
-5.86333560943604	-7.71213960647583	-11.4873924255371	-0.199787527322769	-0.0404719524085522	-0.131583094596863
-5.86501884460449	-7.70038604736328	-11.5098152160645	-0.199755266308784	-0.0402728319168091	-0.131751969456673
-5.86060476303101	-7.69749212265015	-11.4868278503418	-0.199777454137802	-0.040195569396019	-0.131954297423363
-5.86057615280151	-7.70524644851685	-11.4608001708984	-0.199848592281342	-0.040132075548172	-0.132009506225586
-5.86661338806152	-7.71511459350586	-11.4583921432495	-0.19976033270359	-0.0403269156813622	-0.131912767887115
-5.87513160705566	-7.71042156219482	-11.4874715805054	-0.199750870466232	-0.0404141657054424	-0.13190646469593
-5.87278842926025	-7.69826650619507	-11.481969833374	-0.199787080287933	-0.0401415191590786	-0.132164612412453
-5.8669490814209	-7.70695638656616	-11.4530563354492	-0.199790447950363	-0.0401315428316593	-0.132373094558716
-5.87655448913574	-7.71908760070801	-11.4531517028809	-0.1998440772295	-0.0402719043195248	-0.132228761911392
-5.88507270812988	-7.71391153335571	-11.4777145385742	-0.199783757328987	-0.0402554832398891	-0.132177740335464
-5.88335084915161	-7.70568752288818	-11.4743270874023	-0.199785858392715	-0.0400397107005119	-0.132446572184563
-5.88040256500244	-7.7135214805603	-11.4314260482788	-0.199895188212395	-0.0400484539568424	-0.132509812712669
-5.88814687728882	-7.72126626968384	-11.4394493103027	-0.199809610843658	-0.0402024798095226	-0.132365867495537
-5.89068746566772	-7.71148920059204	-11.4531564712524	-0.199709698557854	-0.0401320792734623	-0.132380187511444
-5.89290952682495	-7.70539808273315	-11.4514741897583	-0.199732974171638	-0.039943877607584	-0.132556647062302
-5.8882908821106	-7.71170616149902	-11.4185981750488	-0.199823796749115	-0.0398561172187328	-0.132728040218353
-5.89256715774536	-7.72143220901489	-11.4203586578369	-0.199787005782127	-0.040035679936409	-0.132559254765511
-5.90142869949341	-7.71436738967896	-11.4396076202393	-0.199688270688057	-0.0400683283805847	-0.132478922605515
-5.89812898635864	-7.70528221130371	-11.4302539825439	-0.199736520648003	-0.0397289954125881	-0.132786378264427
-5.88976716995239	-7.71682119369507	-11.3922328948975	-0.199781969189644	-0.0398037023842335	-0.132755279541016
-5.89908361434937	-7.72020578384399	-11.3985013961792	-0.199762865900993	-0.0399948358535767	-0.13257560133934
-5.90342426300049	-7.71013402938843	-11.4233379364014	-0.199682638049126	-0.0398321077227592	-0.132634893059731
-5.89706945419312	-7.70635604858398	-11.4014873504639	-0.199805289506912	-0.0397369526326656	-0.132929563522339
-5.8952898979187	-7.71650075912476	-11.3810987472534	-0.199826300144196	-0.0399116091430187	-0.132819399237633
-5.90420484542847	-7.71728992462158	-11.408239364624	-0.199738845229149	-0.0399982705712318	-0.132661283016205
-5.90288734436035	-7.70843696594238	-11.4167098999023	-0.199701339006424	-0.0399433933198452	-0.132776871323586
-5.90369033813477	-7.70575475692749	-11.3984355926514	-0.199776530265808	-0.0398682840168476	-0.132910221815109
-5.90078115463257	-7.71355485916138	-11.3690567016602	-0.199805796146393	-0.0398988127708435	-0.13294929265976
-5.90546321868896	-7.72255373001099	-11.3687038421631	-0.199767604470253	-0.0401266776025295	-0.132786691188812
-5.91224384307861	-7.71329212188721	-11.3959360122681	-0.199700683355331	-0.0401459820568562	-0.132730469107628
-5.90919637680054	-7.70321226119995	-11.3822498321533	-0.199784576892853	-0.0399670340120792	-0.13298562169075
-5.90741062164307	-7.71487951278687	-11.3572587966919	-0.199796721339226	-0.0400953255593777	-0.132980838418007
-5.91553831100464	-7.72167015075684	-11.3638696670532	-0.199772194027901	-0.0402756333351135	-0.132764488458633
-5.92180442810059	-7.71287488937378	-11.3847990036011	-0.199638977646828	-0.040222629904747	-0.132767885923386
-5.91698598861694	-7.70820903778076	-11.3637228012085	-0.19976532459259	-0.0400671511888504	-0.133012101054192
-5.92050647735596	-7.72011661529541	-11.3393526077271	-0.199787050485611	-0.0402739383280277	-0.132877945899963
-5.92719411849976	-7.72356033325195	-11.3578081130981	-0.199821636080742	-0.0404001101851463	-0.132709085941315
-5.93018388748169	-7.71133804321289	-11.3756265640259	-0.199662521481514	-0.0404191985726357	-0.132848337292671
-5.92565250396729	-7.71240520477295	-11.3541488647461	-0.199776202440262	-0.0403379648923874	-0.133007660508156
-5.92779016494751	-7.72160816192627	-11.3344306945801	-0.199851483106613	-0.040552731603384	-0.13298200070858
-5.93828105926514	-7.72698259353638	-11.3629522323608	-0.19972950220108	-0.0407160334289074	-0.132777750492096
-5.93928480148315	-7.71550273895264	-11.3711547851563	-0.199694573879242	-0.0406501889228821	-0.132841303944588
-5.93512153625488	-7.71590566635132	-11.3398914337158	-0.199810832738876	-0.0405921339988709	-0.133039399981499
-5.93718481063843	-7.72991609573364	-11.3281259536743	-0.199794590473175	-0.0409046225249767	-0.132861882448196
-5.94525671005249	-7.72591257095337	-11.3622102737427	-0.199812412261963	-0.0410442687571049	-0.132768422365189
-5.94169425964355	-7.71552419662476	-11.360426902771	-0.199784100055695	-0.0409717336297035	-0.133030459284782
-5.94013690948486	-7.72968864440918	-11.3387756347656	-0.199897959828377	-0.0411505959928036	-0.133058741688728
-5.95216989517212	-7.73518943786621	-11.3542766571045	-0.199790820479393	-0.041429378092289	-0.132890999317169
-5.95334625244141	-7.72544145584106	-11.3864364624023	-0.199791222810745	-0.0413881652057171	-0.13282698392868
-5.94770383834839	-7.725830078125	-11.3612928390503	-0.199880734086037	-0.0413627624511719	-0.133088335394859
-5.95238161087036	-7.73435020446777	-11.3448400497437	-0.199840903282166	-0.0416072160005569	-0.13304303586483
-5.96063137054443	-7.73429584503174	-11.3728065490723	-0.199796140193939	-0.0418906100094318	-0.132841899991035
-5.95604658126831	-7.72243356704712	-11.3910579681396	-0.199836298823357	-0.0417596399784088	-0.133063957095146
-5.95010089874268	-7.73102569580078	-11.3635215759277	-0.199882566928864	-0.0419683307409287	-0.133171498775482
-5.95747804641724	-7.74153614044189	-11.3735418319702	-0.199846610426903	-0.0423481687903404	-0.132950708270073
-5.96203565597534	-7.73119831085205	-11.4057884216309	-0.199747547507286	-0.0423479676246643	-0.132910326123238
-5.95385456085205	-7.72587633132935	-11.4051218032837	-0.199738308787346	-0.0423780642449856	-0.133056640625
-5.95091438293457	-7.73421573638916	-11.3769483566284	-0.199805587530136	-0.04256347194314	-0.133044496178627
-5.95468187332153	-7.74169540405273	-11.3944492340088	-0.19980987906456	-0.0428502447903156	-0.132776468992233
-5.95675039291382	-7.73322296142578	-11.4237842559814	-0.199645072221756	-0.0429724864661694	-0.132739216089249
-5.95193529129028	-7.72671413421631	-11.4159641265869	-0.199720501899719	-0.0428772456943989	-0.132907077670097
-5.94528579711914	-7.73724889755249	-11.4001922607422	-0.199708715081215	-0.0431330017745495	-0.132814258337021
-5.95230436325073	-7.74477863311768	-11.4256267547607	-0.199623227119446	-0.0434047654271126	-0.132538363337517
-5.95525503158569	-7.73418855667114	-11.4556159973145	-0.199508458375931	-0.0434271544218063	-0.132539331912994
-5.94684410095215	-7.7317099571228	-11.438304901123	-0.199598714709282	-0.0432914607226849	-0.132678896188736
-5.94444751739502	-7.74366426467896	-11.4179630279541	-0.199629262089729	-0.0435851365327835	-0.132614478468895
-5.95134973526001	-7.74782562255859	-11.4415817260742	-0.19947724044323	-0.0437861196696758	-0.132340937852859
-5.95032787322998	-7.73600387573242	-11.468092918396	-0.199441835284233	-0.0436871759593487	-0.132480755448341
-5.94357109069824	-7.7395167350769	-11.4424390792847	-0.1994698792696	-0.0435715019702911	-0.132678627967834
-5.94662714004517	-7.75215816497803	-11.4377365112305	-0.199409693479538	-0.0437743365764618	-0.132481798529625
-5.95380640029907	-7.75051975250244	-11.4656476974487	-0.199388056993484	-0.0439162664115429	-0.13223834335804
-5.94903516769409	-7.74275875091553	-11.4846210479736	-0.199297353625298	-0.0437738001346588	-0.132322400808334
-5.94034242630005	-7.74255037307739	-11.4513368606567	-0.199393302202225	-0.0436980426311493	-0.132373124361038
-5.94390964508057	-7.75337934494019	-11.4392318725586	-0.199333190917969	-0.0438277795910835	-0.132235988974571
-5.94630718231201	-7.75040483474731	-11.4687700271606	-0.199292168021202	-0.0438744761049747	-0.132025226950645
-5.94508981704712	-7.73727464675903	-11.4730949401855	-0.199265509843826	-0.0437899976968765	-0.132199421525002
-5.93517112731934	-7.7438907623291	-11.4462623596191	-0.19941408932209	-0.0437214002013206	-0.132223173975945
-5.93833160400391	-7.75309753417969	-11.4541435241699	-0.199249550700188	-0.0439328774809837	-0.132045745849609
-5.94529294967651	-7.74839496612549	-11.4802513122559	-0.199258968234062	-0.0439149439334869	-0.131899282336235
-5.93827772140503	-7.73601913452148	-11.4657745361328	-0.199271187186241	-0.0436793230473995	-0.132088929414749
-5.93124151229858	-7.74391794204712	-11.4345846176147	-0.199335798621178	-0.0437118224799633	-0.132028475403786
-5.93817090988159	-7.75185966491699	-11.4330797195435	-0.19926606118679	-0.0439228564500809	-0.131791457533836
-5.94133329391479	-7.74369335174561	-11.4668817520142	-0.199136883020401	-0.0438078455626965	-0.131638437509537
-5.93620824813843	-7.73541593551636	-11.4685497283936	-0.199160546064377	-0.0436352975666523	-0.13181309401989
-5.93306875228882	-7.74076318740845	-11.4402904510498	-0.199265494942665	-0.043643306940794	-0.131910130381584
-5.93538856506348	-7.74951553344727	-11.4465141296387	-0.199227169156075	-0.0437859259545803	-0.131685018539429
-5.93873882293701	-7.74207735061646	-11.4720315933228	-0.199145272374153	-0.0436809584498405	-0.131622433662415
-5.93175888061523	-7.7356219291687	-11.4505319595337	-0.199219986796379	-0.0434821769595146	-0.131792932748795
-5.93144798278809	-7.74938440322876	-11.4203987121582	-0.19929139316082	-0.0435854680836201	-0.131702825427055
-5.93563747406006	-7.74662637710571	-11.4457750320435	-0.199174433946609	-0.043699823319912	-0.131546601653099
-5.93482255935669	-7.73542642593384	-11.4595251083374	-0.199164405465126	-0.0434749759733677	-0.131622314453125
-5.93098163604736	-7.7344765663147	-11.4216651916504	-0.199304550886154	-0.0433456897735596	-0.131859183311462
-5.93038702011108	-7.74803304672241	-11.4138088226318	-0.199300870299339	-0.0434753410518169	-0.131728827953339
-5.93486356735229	-7.74536371231079	-11.4326324462891	-0.199246346950531	-0.0434294641017914	-0.131535291671753
-5.93361473083496	-7.73024940490723	-11.4370355606079	-0.199300348758698	-0.0432755723595619	-0.131638705730438
-5.92429208755493	-7.73381423950195	-11.406810760498	-0.199404031038284	-0.0430263355374336	-0.131817877292633
-5.92560720443726	-7.74151039123535	-11.3882675170898	-0.199371993541718	-0.0433077104389668	-0.131592884659767
-5.93063640594482	-7.73753690719604	-11.415210723877	-0.199429929256439	-0.0431816354393959	-0.131467550992966
-5.92592668533325	-7.72403430938721	-11.421703338623	-0.199341863393784	-0.0430411696434021	-0.131586834788322
-5.91922283172607	-7.7243332862854	-11.3975534439087	-0.199431717395782	-0.042909424751997	-0.131789281964302
-5.92049074172974	-7.73724269866943	-11.3821907043457	-0.199525117874146	-0.0430081076920033	-0.131726294755936
-5.92306518554688	-7.73787927627563	-11.4067945480347	-0.199457406997681	-0.0431508310139179	-0.131525322794914
-5.91933870315552	-7.7220025062561	-11.4137115478516	-0.19945427775383	-0.0429438725113869	-0.131686717271805
-5.91292381286621	-7.72688770294189	-11.3811883926392	-0.199620068073273	-0.0428721308708191	-0.131806299090385
-5.91344499588013	-7.73725748062134	-11.3770713806152	-0.199576213955879	-0.0431196317076683	-0.131679266691208
-5.917320728302	-7.72680473327637	-11.4100761413574	-0.199518784880638	-0.0431593917310238	-0.131574556231499
-5.9111442565918	-7.71522760391235	-11.4051189422607	-0.19951020181179	-0.0430179424583912	-0.131842747330666
-5.90472173690796	-7.72870397567749	-11.3782014846802	-0.199623048305511	-0.0431554317474365	-0.13187849521637
-5.91327857971191	-7.73116207122803	-11.4071617126465	-0.199573576450348	-0.0434195809066296	-0.131657123565674
-5.91220808029175	-7.71916341781616	-11.4162473678589	-0.199654564261436	-0.0431831814348698	-0.131816655397415
-5.90700340270996	-7.72023153305054	-11.3809299468994	-0.199756354093552	-0.0431663133203983	-0.132003292441368
-5.90617752075195	-7.73098802566528	-11.3796558380127	-0.199740022420883	-0.0434078276157379	-0.131936654448509
-5.91425848007202	-7.72428560256958	-11.4063205718994	-0.199688240885735	-0.043534941971302	-0.131814494729042
-5.90840244293213	-7.7121696472168	-11.4067697525024	-0.199750930070877	-0.0433147102594376	-0.132184207439423
-5.9037914276123	-7.71770286560059	-11.3820610046387	-0.199786573648453	-0.0434497445821762	-0.132301717996597
-5.90910387039185	-7.72968196868896	-11.3835220336914	-0.199911415576935	-0.0436502918601036	-0.132215738296509
-5.91596937179565	-7.72079420089722	-11.4201717376709	-0.19983434677124	-0.043641272932291	-0.132165759801865
-5.91113328933716	-7.71435117721558	-11.4144687652588	-0.199887126684189	-0.0434865318238735	-0.132480412721634
-5.90860176086426	-7.71831178665161	-11.3848218917847	-0.199960216879845	-0.0434962138533592	-0.132630601525307
-5.91200256347656	-7.7300181388855	-11.3821830749512	-0.199984714388847	-0.0436401218175888	-0.13260093331337
-5.92031574249268	-7.72249507904053	-11.4124402999878	-0.19991697371006	-0.0437541790306568	-0.132595166563988
-5.92177057266235	-7.71303987503052	-11.4168863296509	-0.200021132826805	-0.0434828288853168	-0.13289375603199
-5.91334438323975	-7.71817207336426	-11.3921365737915	-0.200097739696503	-0.043503500521183	-0.133147984743118
-5.91904878616333	-7.73215103149414	-11.391242980957	-0.200141832232475	-0.0436898469924927	-0.133038684725761
-5.92899894714355	-7.72294425964355	-11.4206552505493	-0.200092539191246	-0.0437092073261738	-0.133063435554504
-5.92209100723267	-7.71403455734253	-11.4144430160522	-0.200246080756187	-0.0434601940214634	-0.13333848118782
-5.91995286941528	-7.72421455383301	-11.3815393447876	-0.200242146849632	-0.0435952432453632	-0.133471891283989
-5.930260181427	-7.73060989379883	-11.400318145752	-0.200303375720978	-0.0437352173030376	-0.133316934108734
-5.93330335617065	-7.71810293197632	-11.4235391616821	-0.200205817818642	-0.0435521975159645	-0.133566990494728
-5.92517137527466	-7.71656942367554	-11.4006414413452	-0.200323104858398	-0.0434957444667816	-0.133881002664566
-5.92877960205078	-7.73026084899902	-11.3896064758301	-0.200324565172195	-0.0436651334166527	-0.133821308612823
-5.93540382385254	-7.72777605056763	-11.4244108200073	-0.200309753417969	-0.0437106341123581	-0.13378718495369
-5.93195247650146	-7.71484518051147	-11.4286003112793	-0.200325906276703	-0.0435539595782757	-0.13404093682766
-5.92684745788574	-7.72568988800049	-11.3942756652832	-0.200482994318008	-0.0436129383742809	-0.134162425994873
-5.93409109115601	-7.72992277145386	-11.4066982269287	-0.200375720858574	-0.0437478497624397	-0.134048014879227
-5.93455839157104	-7.71550464630127	-11.4334306716919	-0.200300484895706	-0.0436787195503712	-0.13414278626442
-5.92554378509521	-7.71296358108521	-11.4163646697998	-0.200378730893135	-0.0436539240181446	-0.134444773197174
-5.92370700836182	-7.72686672210693	-11.4077005386353	-0.200500205159187	-0.0437928661704063	-0.134427919983864
-5.9312572479248	-7.72697877883911	-11.4333944320679	-0.200232416391373	-0.04398338124156	-0.134317755699158
-5.93235015869141	-7.71561288833618	-11.4534749984741	-0.200354143977165	-0.0438486970961094	-0.134418547153473
-5.92761611938477	-7.71507883071899	-11.4285898208618	-0.200386300683022	-0.0438211262226105	-0.13467364013195
-5.92772722244263	-7.7278094291687	-11.4093675613403	-0.200459957122803	-0.04402020201087	-0.134560137987137
-5.93342018127441	-7.71968173980713	-11.449348449707	-0.200286880135536	-0.0440364331007004	-0.134535193443298
-5.93015718460083	-7.71375179290771	-11.4454898834229	-0.20029790699482	-0.0439559035003185	-0.134771198034286
-5.9283242225647	-7.7192907333374	-11.4203596115112	-0.200440257787704	-0.0440342649817467	-0.135008096694946
-5.9314980506897	-7.73080396652222	-11.4259433746338	-0.200369969010353	-0.0443037077784538	-0.134792074561119
-5.93677806854248	-7.71959257125854	-11.4591054916382	-0.200260072946548	-0.0442862994968891	-0.134790733456612
-5.93334007263184	-7.71608114242554	-11.4397201538086	-0.20038340985775	-0.0440798588097095	-0.135055586695671
-5.93202209472656	-7.72512197494507	-11.424446105957	-0.20037642121315	-0.0443881079554558	-0.135052174329758
-5.93930721282959	-7.72612237930298	-11.4482135772705	-0.200373008847237	-0.0445754267275333	-0.134962499141693
-5.93881464004517	-7.7091178894043	-11.4662656784058	-0.20028555393219	-0.044505026191473	-0.135244220495224
-5.93512964248657	-7.72057008743286	-11.4382963180542	-0.200399577617645	-0.0446403212845325	-0.135468825697899
-5.94451379776001	-7.72599124908447	-11.4588718414307	-0.200340867042542	-0.0450048558413982	-0.135242402553558
-5.94561719894409	-7.71254539489746	-11.4919672012329	-0.200358361005783	-0.0450394935905933	-0.135361030697823
-5.94146537780762	-7.71584033966064	-11.46315574646	-0.20037430524826	-0.0450405031442642	-0.135599687695503
-5.94443941116333	-7.72712707519531	-11.4788703918457	-0.200369238853455	-0.0454494990408421	-0.135463938117027
-5.95270442962646	-7.71145582199097	-11.5035667419434	-0.200267106294632	-0.0454972311854362	-0.13550178706646
-5.9463963508606	-7.71100378036499	-11.4898061752319	-0.200363665819168	-0.0455620177090168	-0.13576951622963
-5.95136833190918	-7.72413063049316	-11.4935207366943	-0.200294464826584	-0.0459999032318592	-0.135618671774864
-5.95802545547485	-7.71632480621338	-11.5369138717651	-0.200170636177063	-0.0461418367922306	-0.135617151856422
-5.95046234130859	-7.711012840271	-11.5143165588379	-0.200326517224312	-0.0461655221879482	-0.135797634720802
-5.95576524734497	-7.721923828125	-11.5058507919312	-0.200291588902473	-0.0465437918901443	-0.135662734508514
-5.96328830718994	-7.71909046173096	-11.5380229949951	-0.200071960687637	-0.0467281751334667	-0.135592073202133
-5.96145534515381	-7.71065616607666	-11.5408983230591	-0.200189530849457	-0.0467327907681465	-0.135778814554214
-5.96193170547485	-7.72348642349243	-11.5266160964966	-0.200190618634224	-0.0470033027231693	-0.135796412825584
-5.97287034988403	-7.7243800163269	-11.5617380142212	-0.200033754110336	-0.047326821833849	-0.135631650686264
-5.97267818450928	-7.71681451797485	-11.5724058151245	-0.200052052736282	-0.0472937636077404	-0.135858848690987
-5.97470378875732	-7.72963094711304	-11.5432090759277	-0.200092405080795	-0.0474859960377216	-0.135810554027557
-5.9848165512085	-7.73252534866333	-11.5702352523804	-0.200108930468559	-0.0477667041122913	-0.135647177696228
-5.97994136810303	-7.71948528289795	-11.5888090133667	-0.200010702013969	-0.0477254800498486	-0.135828152298927
-5.98285341262817	-7.73093175888062	-11.5632219314575	-0.200043797492981	-0.0479426570236683	-0.135911718010902
-5.99300289154053	-7.74132680892944	-11.5889368057251	-0.199981644749641	-0.0481939241290092	-0.135611042380333
-5.99274969100952	-7.72923803329468	-11.6161937713623	-0.199928194284439	-0.0481327921152115	-0.135650157928467
-5.98936176300049	-7.73039388656616	-11.5943002700806	-0.199930787086487	-0.0481581427156925	-0.135740980505943
-5.98890590667725	-7.74486827850342	-11.5818948745728	-0.199960932135582	-0.0484840832650661	-0.13557480275631
-5.99744176864624	-7.740234375	-11.6246671676636	-0.199848785996437	-0.0486300438642502	-0.135320022702217
-5.99315547943115	-7.73247718811035	-11.6240472793579	-0.199801251292229	-0.0485349036753178	-0.135505005717278
-5.99213647842407	-7.74677181243896	-11.6055383682251	-0.199840486049652	-0.0488566718995571	-0.135415554046631
-6.00175046920776	-7.74726819992065	-11.6412296295166	-0.19976818561554	-0.0489393211901188	-0.13509663939476
-5.99408769607544	-7.7367525100708	-11.6448917388916	-0.199740022420883	-0.0488702170550823	-0.135215014219284
-5.99277448654175	-7.74920415878296	-11.6124610900879	-0.199807494878769	-0.0490229204297066	-0.135129287838936
-5.99925518035889	-7.75459909439087	-11.6441259384155	-0.199649810791016	-0.0492078997194767	-0.134801134467125
-5.99783802032471	-7.7409462928772	-11.6563816070557	-0.199674993753433	-0.049030315130949	-0.134855344891548
-5.98958110809326	-7.75293016433716	-11.6275796890259	-0.199726223945618	-0.0490644723176956	-0.134857252240181
-5.99788427352905	-7.75814580917358	-11.653564453125	-0.199661031365395	-0.0492799878120422	-0.134510561823845
-5.99635887145996	-7.74875020980835	-11.6686563491821	-0.199648797512054	-0.0489915981888771	-0.134489178657532
-5.98881435394287	-7.75301218032837	-11.6241426467896	-0.199740990996361	-0.0489498674869537	-0.134523302316666
-5.99380445480347	-7.75998210906982	-11.6371049880981	-0.199595347046852	-0.0491690188646317	-0.134134620428085
-5.99190664291382	-7.74645185470581	-11.6606826782227	-0.199584364891052	-0.0489870198071003	-0.134145870804787
-5.98720026016235	-7.75389528274536	-11.6246023178101	-0.199689328670502	-0.0489405803382397	-0.134169355034828
-5.99079036712646	-7.76071405410767	-11.6443767547607	-0.199549734592438	-0.0490971431136131	-0.133746668696404
-5.98713064193726	-7.74856567382813	-11.6621589660645	-0.199479699134827	-0.0489261671900749	-0.133702486753464
-5.97921705245972	-7.75308704376221	-11.6269598007202	-0.199613690376282	-0.0487575642764568	-0.133705481886864
-5.98092126846313	-7.75879621505737	-11.6267099380493	-0.199579119682312	-0.0489906258881092	-0.133377462625504
-5.97947025299072	-7.7486777305603	-11.6560401916504	-0.199490651488304	-0.0488066487014294	-0.133200228214264
-5.96802186965942	-7.74361753463745	-11.6287546157837	-0.199537217617035	-0.0487272553145885	-0.133297234773636
-5.97367382049561	-7.75790214538574	-11.636549949646	-0.199544429779053	-0.0489205904304981	-0.132929340004921
-5.97077083587646	-7.74354314804077	-11.6569852828979	-0.199464842677116	-0.0486614741384983	-0.132766649127007
-5.96042060852051	-7.74563264846802	-11.618953704834	-0.199534997344017	-0.0485001318156719	-0.132792785763741
-5.96393871307373	-7.75403642654419	-11.6241664886475	-0.199397757649422	-0.0487274117767811	-0.132374435663223
-5.96239995956421	-7.74102926254272	-11.6440896987915	-0.199417755007744	-0.0484718941152096	-0.13241471350193
-5.95372247695923	-7.74597883224487	-11.6093006134033	-0.199474856257439	-0.0482807606458664	-0.132353872060776
-5.95458555221558	-7.75472831726074	-11.6177053451538	-0.199357390403748	-0.0484504513442516	-0.132089510560036
-5.95820569992065	-7.74257230758667	-11.6405563354492	-0.199329689145088	-0.0481738597154617	-0.131945461034775
-5.94772577285767	-7.74662971496582	-11.5951948165894	-0.199410691857338	-0.0480167381465435	-0.131961792707443
-5.95280647277832	-7.75557422637939	-11.6040048599243	-0.199433237314224	-0.0480745881795883	-0.131669476628304
-5.94977331161499	-7.73922157287598	-11.61789894104	-0.199273630976677	-0.0478436686098576	-0.131660744547844
-5.94263410568237	-7.74496221542358	-11.5825290679932	-0.199413910508156	-0.0477272309362888	-0.131722688674927
-5.94833707809448	-7.75215196609497	-11.5913543701172	-0.19935017824173	-0.0477565079927444	-0.131369158625603
-5.94369173049927	-7.73671960830688	-11.6099710464478	-0.199372977018356	-0.0475119352340698	-0.131325528025627
-5.93551397323608	-7.74323797225952	-11.5673093795776	-0.199478179216385	-0.0474002808332443	-0.131345838308334
-5.93737316131592	-7.74942111968994	-11.5671234130859	-0.199428662657738	-0.0475712418556213	-0.131076782941818
-5.94049692153931	-7.73928022384644	-11.5946588516235	-0.199479147791862	-0.0473449937999249	-0.130983993411064
-5.92720365524292	-7.73171520233154	-11.577654838562	-0.199508279561996	-0.0471564121544361	-0.131208747625351
-5.92812871932983	-7.74644708633423	-11.5575885772705	-0.199577286839485	-0.0472500398755074	-0.130983158946037
-5.93230438232422	-7.74361896514893	-11.5821571350098	-0.1995490193367	-0.0472307950258255	-0.130774825811386
-5.92151737213135	-7.73014354705811	-11.5808439254761	-0.199632957577705	-0.0469276867806911	-0.130884855985641
-5.91815042495728	-7.73982715606689	-11.5389862060547	-0.19967894256115	-0.0469537191092968	-0.130902022123337
-5.92112922668457	-7.74355268478394	-11.5478982925415	-0.199747607111931	-0.0469701811671257	-0.130631670355797
-5.9197883605957	-7.72611427307129	-11.5750131607056	-0.199668407440186	-0.0468817502260208	-0.130627065896988
-5.90861129760742	-7.72407197952271	-11.5484886169434	-0.199837148189545	-0.0465869568288326	-0.13080820441246
-5.90415382385254	-7.73643636703491	-11.5361757278442	-0.199812635779381	-0.0467958450317383	-0.130621686577797
-5.9117865562439	-7.73409080505371	-11.5598039627075	-0.199840918183327	-0.0467175059020519	-0.130437627434731
-5.90197563171387	-7.7195873260498	-11.5580005645752	-0.199824035167694	-0.0464799031615257	-0.130586266517639
-5.89566087722778	-7.72639894485474	-11.519326210022	-0.199935093522072	-0.0464470013976097	-0.130562603473663
-5.90390682220459	-7.73052549362183	-11.5320310592651	-0.199921175837517	-0.0465608611702919	-0.130410075187683
-5.89854192733765	-7.71850395202637	-11.5569667816162	-0.199873939156532	-0.0464364476501942	-0.130431890487671
-5.89121246337891	-7.71621608734131	-11.5380840301514	-0.199998944997787	-0.0463396534323692	-0.130715668201447
-5.89018297195435	-7.72514295578003	-11.5222120285034	-0.19999872148037	-0.0463800691068172	-0.130621328949928
-5.89353466033936	-7.72840070724487	-11.5492181777954	-0.199917823076248	-0.0465391725301743	-0.13049390912056
-5.89489889144897	-7.71686935424805	-11.563437461853	-0.199945271015167	-0.0463004298508167	-0.130649700760841
-5.8877477645874	-7.71908187866211	-11.5353536605835	-0.2000602632761	-0.0462485365569592	-0.130813375115395
-5.89079475402832	-7.73189735412598	-11.5293893814087	-0.200028747320175	-0.0464566089212894	-0.130655154585838
-5.89274454116821	-7.71710395812988	-11.5704383850098	-0.199990332126617	-0.0463795140385628	-0.130771219730377
-5.88539791107178	-7.71715927124023	-11.5409374237061	-0.200012564659119	-0.0462935082614422	-0.131079986691475
-5.89147853851318	-7.7288990020752	-11.5407085418701	-0.200062438845634	-0.0464876890182495	-0.130964279174805
-5.89527320861816	-7.72082233428955	-11.5798797607422	-0.199934422969818	-0.0464033707976341	-0.131002187728882
-5.88993835449219	-7.72279644012451	-11.5484790802002	-0.200035884976387	-0.0463361963629723	-0.131261855363846
-5.89451885223389	-7.73020124435425	-11.542046546936	-0.199998959898949	-0.0465469434857368	-0.131177961826324
-5.90180683135986	-7.72348833084106	-11.573748588562	-0.199995771050453	-0.0464586801826954	-0.131204769015312
-5.89602518081665	-7.71995115280151	-11.5640935897827	-0.199982881546021	-0.0463318303227425	-0.131590932607651
-5.89889240264893	-7.73550033569336	-11.5506439208984	-0.200049221515656	-0.0465736500918865	-0.131534859538078
-5.91341829299927	-7.72681951522827	-11.5853290557861	-0.199979215860367	-0.0465790778398514	-0.131544023752213
-5.90700101852417	-7.71852207183838	-11.576452255249	-0.200014218688011	-0.0463239923119545	-0.131843909621239
-5.90713834762573	-7.73282194137573	-11.540599822998	-0.200031340122223	-0.0464800074696541	-0.131938517093658
-5.91485071182251	-7.73495244979858	-11.5675859451294	-0.199927940964699	-0.0465366095304489	-0.131827309727669
-5.91785478591919	-7.72126388549805	-11.5848350524902	-0.199936196208	-0.0463547110557556	-0.131976991891861
-5.91159963607788	-7.72245359420776	-11.5639142990112	-0.199890926480293	-0.0462500602006912	-0.132287010550499
-5.91519069671631	-7.73703861236572	-11.5497016906738	-0.199891552329063	-0.0464099608361721	-0.132264107465744
-5.9232931137085	-7.736976146698	-11.5868310928345	-0.199822098016739	-0.0464518442749977	-0.132221192121506
-5.91910028457642	-7.72587108612061	-11.5812320709229	-0.199773743748665	-0.0461647808551788	-0.132509291172028
-5.9154200553894	-7.74042177200317	-11.5532264709473	-0.199808835983276	-0.0462901443243027	-0.132527157664299
-5.92747354507446	-7.739342212677	-11.5808629989624	-0.199700891971588	-0.0463791601359844	-0.132417649030685
-5.92245674133301	-7.7292537689209	-11.5917663574219	-0.199633255600929	-0.0461629331111908	-0.132710993289948
-5.91686630249023	-7.7350287437439	-11.5680484771729	-0.199684977531433	-0.046134926378727	-0.132963418960571
-5.92226219177246	-7.74439382553101	-11.5715646743774	-0.199643358588219	-0.0462549589574337	-0.132841721177101
-5.9275918006897	-7.73305320739746	-11.6020498275757	-0.199487939476967	-0.0461752116680145	-0.132900267839432
-5.91858434677124	-7.73537254333496	-11.5719871520996	-0.1996219009161	-0.0459568202495575	-0.133211404085159
-5.92220687866211	-7.74670553207397	-11.5778131484985	-0.199581608176231	-0.0461785383522511	-0.133047848939896
-5.92707920074463	-7.73015308380127	-11.5991325378418	-0.199436709284782	-0.0459644086658955	-0.13325235247612
-5.92093896865845	-7.73324394226074	-11.5722503662109	-0.199535757303238	-0.0458761975169182	-0.133540168404579
-5.92732763290405	-7.744140625	-11.5845623016357	-0.199454769492149	-0.0461774729192257	-0.133416503667831
-5.92626905441284	-7.73126935958862	-11.609034538269	-0.199374437332153	-0.0460579097270966	-0.133591786026955
-5.92441892623901	-7.72916603088379	-11.5797729492188	-0.199526205658913	-0.0458826012909412	-0.133882731199265
-5.92407751083374	-7.74129962921143	-11.5680770874023	-0.199515089392662	-0.0460900589823723	-0.133897319436073
-5.93435382843018	-7.73097276687622	-11.6032104492188	-0.199377104640007	-0.0461504012346268	-0.133970588445663
-5.93165636062622	-7.72865772247314	-11.5856590270996	-0.199477165937424	-0.0459039658308029	-0.134347230195999
-5.93404722213745	-7.74137544631958	-11.581392288208	-0.19950458407402	-0.0461087264120579	-0.134380489587784
-5.94244480133057	-7.73875856399536	-11.6109619140625	-0.199477642774582	-0.0460560768842697	-0.134461417794228
-5.94079637527466	-7.73006248474121	-11.5935668945313	-0.199477210640907	-0.0459251962602139	-0.13479982316494
-5.94320726394653	-7.74382829666138	-11.5740699768066	-0.19951368868351	-0.0461214408278465	-0.134823486208916
-5.95083093643188	-7.73807859420776	-11.6112422943115	-0.199459657073021	-0.0462073497474194	-0.134903877973557
-5.94958686828613	-7.72826623916626	-11.6114664077759	-0.199437782168388	-0.0460553877055645	-0.13527923822403
-5.94729089736938	-7.74016714096069	-11.5849418640137	-0.199583932757378	-0.0462096855044365	-0.135503396391869
-5.96050405502319	-7.7444806098938	-11.6153573989868	-0.199480384588242	-0.04637361317873	-0.135472774505615
-5.95918464660645	-7.7323899269104	-11.6285285949707	-0.199479192495346	-0.0461688116192818	-0.135754287242889
-5.95609569549561	-7.73816967010498	-11.5928630828857	-0.199559196829796	-0.0463531352579594	-0.136049807071686
-5.96862077713013	-7.74693632125854	-11.6044692993164	-0.199586614966393	-0.0465965829789639	-0.135996580123901
-5.97232818603516	-7.73758363723755	-11.6366281509399	-0.199511498212814	-0.0464824177324772	-0.136265307664871
-5.96606874465942	-7.73716115951538	-11.6120986938477	-0.199567243456841	-0.0464353710412979	-0.136635765433311
-5.97487688064575	-7.7514853477478	-11.6038160324097	-0.199606493115425	-0.0466341637074947	-0.136640504002571
-5.98317050933838	-7.74430370330811	-11.6402864456177	-0.199566304683685	-0.0466055944561958	-0.136687397956848
-5.98074340820313	-7.73788833618164	-11.6206493377686	-0.199583500623703	-0.0463682301342487	-0.137164309620857
-5.98513650894165	-7.75320672988892	-11.6024522781372	-0.199734672904015	-0.046488881111145	-0.137164160609245
-5.99657869338989	-7.74627923965454	-11.6331176757813	-0.199666455388069	-0.0465317703783512	-0.137197554111481
-5.98979949951172	-7.73967695236206	-11.6201581954956	-0.199693441390991	-0.0463203601539135	-0.137663125991821
-5.99641084671021	-7.75227117538452	-11.6071004867554	-0.199666425585747	-0.0465356297791004	-0.13768795132637
-6.00411701202393	-7.74698686599731	-11.6462383270264	-0.199612900614738	-0.0465227328240871	-0.1378213763237
-5.99806785583496	-7.74157762527466	-11.6205654144287	-0.199760943651199	-0.0463474281132221	-0.138148084282875
-5.99851417541504	-7.75386095046997	-11.6034450531006	-0.199842095375061	-0.0465414933860302	-0.138178765773773
-6.00519466400146	-7.74832010269165	-11.6421413421631	-0.199725657701492	-0.0465939752757549	-0.138235554099083
-6.00029373168945	-7.73859214782715	-11.6352005004883	-0.199888214468956	-0.0465417690575123	-0.138600364327431
-5.99908304214478	-7.75013113021851	-11.616491317749	-0.199988782405853	-0.0466438047587872	-0.13872754573822
-6.00651741027832	-7.74477195739746	-11.6512832641602	-0.199801787734032	-0.0467707365751266	-0.138692423701286
-6.00491333007813	-7.74096965789795	-11.6536045074463	-0.199907764792442	-0.0465426184237003	-0.139042675495148
-6.00066995620728	-7.74727916717529	-11.615758895874	-0.20002692937851	-0.0466879270970821	-0.139163985848427
-6.0072865486145	-7.75338220596313	-11.6364345550537	-0.200049176812172	-0.0468182153999805	-0.139085441827774
-6.00940608978271	-7.74217748641968	-11.6595573425293	-0.20001694560051	-0.0466332510113716	-0.139311358332634
-6.00439786911011	-7.74203252792358	-11.6293649673462	-0.200143307447433	-0.046641431748867	-0.139661088585854
-6.00993585586548	-7.75354528427124	-11.6260032653809	-0.200125515460968	-0.0467990413308144	-0.139555841684341
-6.01333808898926	-7.74425506591797	-11.6563730239868	-0.200049072504044	-0.0467174425721169	-0.139583870768547
-6.01067018508911	-7.73987674713135	-11.643084526062	-0.200154632329941	-0.0466086082160473	-0.139904215931892
-6.00750255584717	-7.75171232223511	-11.6148538589478	-0.200300753116608	-0.0466330423951149	-0.139970004558563
-6.01555967330933	-7.75110149383545	-11.6363677978516	-0.200151398777962	-0.0467479787766933	-0.139854475855827
-6.01224088668823	-7.74242687225342	-11.65465259552	-0.200275093317032	-0.0466351583600044	-0.140048280358315
-6.0106053352356	-7.74206399917603	-11.6197052001953	-0.200316905975342	-0.046540342271328	-0.140349566936493
-6.0161018371582	-7.75196647644043	-11.6279897689819	-0.20034784078598	-0.0466549396514893	-0.140165835618973
-6.01540803909302	-7.74175453186035	-11.6566009521484	-0.20029604434967	-0.0466133095324039	-0.140279814600945
-6.01031637191772	-7.7411847114563	-11.6279830932617	-0.200441554188728	-0.0465241596102715	-0.140539959073067
-6.01573276519775	-7.75120162963867	-11.6149911880493	-0.200471326708794	-0.0466191470623016	-0.140452489256859
-6.01768350601196	-7.74325370788574	-11.6457786560059	-0.200361162424088	-0.0467528626322746	-0.14042030274868
-6.01413249969482	-7.73751354217529	-11.6355466842651	-0.200436368584633	-0.0465177409350872	-0.140758842229843
-6.01493072509766	-7.75195693969727	-11.6203813552856	-0.200547352433205	-0.0466415658593178	-0.140706777572632
-6.02464008331299	-7.7467999458313	-11.648777961731	-0.20046791434288	-0.0466496907174587	-0.140639021992683
-6.01835107803345	-7.73718595504761	-11.6326742172241	-0.200489848852158	-0.0463876985013485	-0.140954062342644
-6.01849412918091	-7.75305986404419	-11.6120672225952	-0.200583502650261	-0.046591192483902	-0.140818327665329
-6.02561187744141	-7.74457359313965	-11.6496515274048	-0.200564369559288	-0.0465567968785763	-0.140882685780525
-6.02288579940796	-7.74133253097534	-11.6285829544067	-0.200668036937714	-0.0463073402643204	-0.14117519557476
-6.02465391159058	-7.75466871261597	-11.6235589981079	-0.200646176934242	-0.0465513952076435	-0.141079738736153
-6.02946996688843	-7.74079370498657	-11.6552801132202	-0.200519740581512	-0.0464309006929398	-0.141084223985672
-6.02393627166748	-7.74196004867554	-11.624568939209	-0.200770065188408	-0.0462420918047428	-0.141316458582878
-6.02901935577393	-7.75401544570923	-11.617956161499	-0.200776532292366	-0.0464276373386383	-0.14119391143322
-6.03188991546631	-7.74244070053101	-11.65380859375	-0.200718879699707	-0.0463357120752335	-0.14130488038063
-6.02348375320435	-7.73780536651611	-11.6285429000854	-0.200791642069817	-0.0462508499622345	-0.141534805297852
-6.03160810470581	-7.7550106048584	-11.6283655166626	-0.200882628560066	-0.0464395917952061	-0.141418606042862
-6.0326132774353	-7.73977136611938	-11.6528587341309	-0.200818106532097	-0.0462911613285542	-0.141444623470306
-6.02255392074585	-7.74029684066772	-11.6289558410645	-0.200996294617653	-0.0461841486394405	-0.141698032617569
-6.02779245376587	-7.75230360031128	-11.6200408935547	-0.200902059674263	-0.046320728957653	-0.141554862260818
-6.033362865448	-7.74306201934814	-11.6524314880371	-0.200949713587761	-0.0462670624256134	-0.141593113541603
-6.02403402328491	-7.7410626411438	-11.6291675567627	-0.201132118701935	-0.0461342483758926	-0.141822159290314
-6.02272510528564	-7.7516074180603	-11.6352205276489	-0.201011300086975	-0.0463143438100815	-0.14172625541687
-6.0282130241394	-7.738609790802	-11.6539707183838	-0.201003387570381	-0.0460780784487724	-0.141742885112762
-6.01852464675903	-7.73987817764282	-11.6201372146606	-0.201184839010239	-0.046023927628994	-0.141932919621468
-6.01999282836914	-7.75067472457886	-11.618143081665	-0.201222822070122	-0.0460987687110901	-0.141719326376915
-6.02203035354614	-7.73768186569214	-11.6467666625977	-0.201072931289673	-0.0459230281412601	-0.141787618398666
-6.01022624969482	-7.74053239822388	-11.6159505844116	-0.201291754841805	-0.0458581261336803	-0.142021313309669
-6.01940298080444	-7.74807929992676	-11.6263618469238	-0.201243370771408	-0.0460063293576241	-0.141774982213974
-6.01498222351074	-7.73241090774536	-11.6459951400757	-0.201234713196754	-0.0457907952368259	-0.14183335006237
-6.01109600067139	-7.73843622207642	-11.6136741638184	-0.201381906867027	-0.0456499978899956	-0.141984090209007
-6.01583957672119	-7.74164199829102	-11.623646736145	-0.201301977038383	-0.0459131002426147	-0.141752690076828
-6.01701164245605	-7.72955703735352	-11.6381645202637	-0.201396897435188	-0.0455874688923359	-0.141853868961334
-6.0073504447937	-7.73089838027954	-11.6136341094971	-0.201355457305908	-0.0455391816794872	-0.14197413623333
-6.01833343505859	-7.74037647247314	-11.6270132064819	-0.201325967907906	-0.0457067526876926	-0.141763478517532
-6.01931667327881	-7.72758913040161	-11.6427011489868	-0.201245412230492	-0.0454517602920532	-0.141802608966827
-6.01005983352661	-7.72384691238403	-11.6116428375244	-0.201401114463806	-0.0451092012226582	-0.141947045922279
-6.01110506057739	-7.7382607460022	-11.5879135131836	-0.201304078102112	-0.0451863557100296	-0.141757249832153
-6.01605272293091	-7.73486948013306	-11.6202411651611	-0.20125138759613	-0.0451374314725399	-0.141581282019615
-6.01215934753418	-7.72020864486694	-11.6100330352783	-0.201286658644676	-0.0448554307222366	-0.141788244247437
-6.00469636917114	-7.73405838012695	-11.5856857299805	-0.201439648866653	-0.0448836050927639	-0.141865536570549
-6.01091861724854	-7.73797988891602	-11.6116952896118	-0.201305776834488	-0.0450085699558258	-0.141633942723274
-6.0105562210083	-7.72457981109619	-11.6254940032959	-0.201287478208542	-0.0446823984384537	-0.141732275485992
-5.9991340637207	-7.73172998428345	-11.5854158401489	-0.201480135321617	-0.0445825047791004	-0.141796618700027
-6.00216150283813	-7.73091888427734	-11.6001300811768	-0.201438143849373	-0.0446886904537678	-0.141565501689911
-6.00035953521729	-7.71924352645874	-11.6142578125	-0.201402083039284	-0.0444786585867405	-0.141733944416046
-5.99541330337524	-7.725989818573	-11.5799245834351	-0.20159874856472	-0.0443890020251274	-0.141841143369675
-5.99997520446777	-7.72816467285156	-11.6097850799561	-0.201535642147064	-0.0444797798991203	-0.141621530056
-5.99352884292603	-7.71410703659058	-11.6154117584229	-0.201596602797508	-0.0441781021654606	-0.141830399632454
-5.99040699005127	-7.72398662567139	-11.5777645111084	-0.201766103506088	-0.044151347130537	-0.141890943050385
-5.99504041671753	-7.72653245925903	-11.5887565612793	-0.201775401830673	-0.0442705154418945	-0.141689643263817
-5.99277687072754	-7.71278858184814	-11.6116046905518	-0.201746061444283	-0.0440439023077488	-0.141791045665741
-5.98820018768311	-7.71050691604614	-11.5908241271973	-0.201775521039963	-0.0439181290566921	-0.142066672444344
-5.99259233474731	-7.72572803497314	-11.5847482681274	-0.201964884996414	-0.0439522117376328	-0.14187316596508
-5.99476337432861	-7.70876216888428	-11.614842414856	-0.201819643378258	-0.0438381731510162	-0.141858488321304
-5.98589706420898	-7.70893716812134	-11.5886840820313	-0.202034756541252	-0.0437207110226154	-0.142053708434105
-5.99110126495361	-7.72134590148926	-11.5725841522217	-0.202052921056747	-0.0438129268586636	-0.141900599002838
-5.99533367156982	-7.70878028869629	-11.6012439727783	-0.202098369598389	-0.0436517223715782	-0.141817525029182
-5.98424625396729	-7.70007705688477	-11.5920820236206	-0.202190443873405	-0.0434292666614056	-0.142040491104126
-5.98143196105957	-7.712890625	-11.573205947876	-0.20233154296875	-0.0435325168073177	-0.142061769962311
-5.9892463684082	-7.71003293991089	-11.6031007766724	-0.202307105064392	-0.0435723923146725	-0.141868129372597
-5.98388767242432	-7.69634819030762	-11.6098155975342	-0.202460169792175	-0.0433128625154495	-0.141995415091515
-5.97705984115601	-7.70177936553955	-11.5740642547607	-0.2025555819273	-0.0432444736361504	-0.142054066061974
-5.98009395599365	-7.70694971084595	-11.5798692703247	-0.20266181230545	-0.0434599108994007	-0.141884014010429
-5.98089551925659	-7.6961088180542	-11.6060314178467	-0.202697768807411	-0.0432308912277222	-0.141846626996994
-5.97385740280151	-7.68948125839233	-11.5902414321899	-0.20281420648098	-0.0431411378085613	-0.142143681645393
-5.96843099594116	-7.69802236557007	-11.5672397613525	-0.202923402190208	-0.043203491717577	-0.142011761665344
-5.97416114807129	-7.69577741622925	-11.5980110168457	-0.202876329421997	-0.0431741066277027	-0.141815885901451
-5.97006130218506	-7.68440055847168	-11.6031980514526	-0.203008100390434	-0.0428961329162121	-0.141952276229858
-5.9614577293396	-7.68684387207031	-11.5708208084106	-0.203121170401573	-0.0429269820451736	-0.142079055309296
-5.96250295639038	-7.69599628448486	-11.5666770935059	-0.20327515900135	-0.0430730804800987	-0.141899928450584
-5.96104621887207	-7.68593215942383	-11.6054954528809	-0.203295335173607	-0.0431415773928165	-0.141820073127747
-5.95391988754272	-7.67682266235352	-11.5973033905029	-0.203312322497368	-0.0430888868868351	-0.142096415162086
-5.94946575164795	-7.6845645904541	-11.5810575485229	-0.203483253717422	-0.04330924898386	-0.142080992460251
-5.95240259170532	-7.68379926681519	-11.6147079467773	-0.203416556119919	-0.0434968210756779	-0.141906574368477
-5.94756889343262	-7.67200660705566	-11.6245565414429	-0.203437492251396	-0.0435024686157703	-0.142048597335815
-5.94354486465454	-7.67716073989868	-11.5951261520386	-0.203660279512405	-0.0435556434094906	-0.142126426100731
-5.94720029830933	-7.68000507354736	-11.6157846450806	-0.203711435198784	-0.0440338663756847	-0.141925364732742
-5.94694852828979	-7.66569995880127	-11.6511259078979	-0.203728064894676	-0.0440892316401005	-0.142098486423492
-5.9402813911438	-7.66526412963867	-11.6294746398926	-0.203836292028427	-0.0442849360406399	-0.14237105846405
-5.94726610183716	-7.67733240127563	-11.6339492797852	-0.203937843441963	-0.0446832291781902	-0.142273440957069
-5.95392894744873	-7.67183113098145	-11.677077293396	-0.203837588429451	-0.0449741072952747	-0.142259165644646
-5.94821786880493	-7.66459989547729	-11.6752576828003	-0.20390884578228	-0.0450634509325027	-0.142555236816406
-5.9562668800354	-7.68034505844116	-11.6550121307373	-0.203988492488861	-0.0454770401120186	-0.142581686377525
-5.97011041641235	-7.67399978637695	-11.696213722229	-0.203937873244286	-0.0457573272287846	-0.142496347427368
-5.96706819534302	-7.66694116592407	-11.6935224533081	-0.204051703214645	-0.045865923166275	-0.142839923501015
-5.97313737869263	-7.683753490448	-11.7114715576172	-0.203981250524521	-0.0463363118469715	-0.142838358879089
-5.98842430114746	-7.67830657958984	-11.7419939041138	-0.204024076461792	-0.0466308034956455	-0.142859131097794
-5.9881739616394	-7.68109130859375	-11.7261972427368	-0.204107463359833	-0.0467816516757011	-0.143129467964172
-6.00364065170288	-7.69447898864746	-11.737494468689	-0.204098537564278	-0.0472889505326748	-0.143033802509308
-6.00683879852295	-7.68492650985718	-11.7761287689209	-0.203996375203133	-0.0473867207765579	-0.143289789557457
-6.00676679611206	-7.69794702529907	-11.7542285919189	-0.20417308807373	-0.0477581582963467	-0.143477901816368
-6.02528095245361	-7.70630264282227	-11.7827596664429	-0.204016417264938	-0.0481858663260937	-0.143350183963776
-6.02998304367065	-7.69551420211792	-11.8066854476929	-0.2040776014328	-0.048298753798008	-0.143586531281471
-6.03286743164063	-7.70964336395264	-11.7791395187378	-0.204155802726746	-0.0485575161874294	-0.14370521903038
-6.04573822021484	-7.71388912200928	-11.8166332244873	-0.204057648777962	-0.0491345226764679	-0.143626898527145
-6.05419445037842	-7.70478963851929	-11.8309459686279	-0.204029902815819	-0.0491457767784595	-0.143895775079727
-6.05574178695679	-7.71883630752563	-11.8241186141968	-0.204043105244637	-0.0495550408959389	-0.14407542347908
-6.06698226928711	-7.72765827178955	-11.8602418899536	-0.203920066356659	-0.0499594919383526	-0.143982142210007
-6.07304763793945	-7.71717548370361	-11.8832340240479	-0.203893929719925	-0.050121895968914	-0.144280582666397
-6.07099342346191	-7.73094606399536	-11.8604135513306	-0.20396563410759	-0.0504149794578552	-0.144346013665199
-6.08488655090332	-7.73298931121826	-11.9013080596924	-0.203819990158081	-0.0507428869605064	-0.144232958555222
-6.08716917037964	-7.72897148132324	-11.9058074951172	-0.203869000077248	-0.0507877990603447	-0.144575715065002
-6.09151458740234	-7.74570512771606	-11.8987216949463	-0.203914567828178	-0.051250196993351	-0.144460767507553
-6.10722208023071	-7.73657560348511	-11.9413547515869	-0.203804135322571	-0.0513399094343185	-0.144462645053864
-6.1060152053833	-7.739586353302	-11.9199171066284	-0.203903302550316	-0.0512312427163124	-0.144711941480637
-6.11048126220703	-7.75224781036377	-11.910964012146	-0.203899815678596	-0.0515839532017708	-0.144570380449295
-6.1213550567627	-7.74315166473389	-11.9467821121216	-0.203915178775787	-0.051570825278759	-0.144644811749458
-6.11946439743042	-7.74707221984863	-11.924090385437	-0.203963711857796	-0.0515819787979126	-0.144871816039085
-6.13004493713379	-7.75827884674072	-11.9404401779175	-0.203930377960205	-0.0518907457590103	-0.144637942314148
-6.13256216049194	-7.74623918533325	-11.9613046646118	-0.203871518373489	-0.0516796223819256	-0.14474681019783
-6.1260986328125	-7.75595283508301	-11.922534942627	-0.204007670283318	-0.051762517541647	-0.144857540726662
-6.14055776596069	-7.76288795471191	-11.9523191452026	-0.204038292169571	-0.0519579164683819	-0.144631028175354
-6.13820266723633	-7.75116586685181	-11.9597749710083	-0.204039454460144	-0.0516807064414024	-0.144796073436737
-6.13431787490845	-7.76391077041626	-11.9358139038086	-0.204095810651779	-0.0517086759209633	-0.144798144698143
-6.1425461769104	-7.76271390914917	-11.9663505554199	-0.204009547829628	-0.0518049187958241	-0.144580945372581
-6.13796329498291	-7.75383806228638	-11.9588928222656	-0.204082414507866	-0.051486399024725	-0.144698336720467
-6.1361289024353	-7.76496934890747	-11.9238004684448	-0.204131335020065	-0.0514844842255116	-0.144523411989212
-6.14072561264038	-7.75598526000977	-11.9678382873535	-0.204049125313759	-0.051323264837265	-0.144385918974876
-6.12946605682373	-7.75360774993896	-11.9428997039795	-0.204145163297653	-0.051126454025507	-0.144567251205444
-6.13338613510132	-7.76432609558105	-11.9387884140015	-0.204141572117805	-0.0511285625398159	-0.144209831953049
-6.12811374664307	-7.7504415512085	-11.9531307220459	-0.204155951738358	-0.0507702678442001	-0.144195005297661
-6.11811685562134	-7.75723648071289	-11.9081964492798	-0.204308733344078	-0.0506542213261127	-0.144126921892166
-6.12191295623779	-7.75397777557373	-11.9352054595947	-0.204189613461494	-0.0506584197282791	-0.143911212682724
-6.11136531829834	-7.7452564239502	-11.9224786758423	-0.204291373491287	-0.050262700766325	-0.144058063626289
-6.10732936859131	-7.75914669036865	-11.9137783050537	-0.204278066754341	-0.0503359958529472	-0.143733814358711
-6.10649394989014	-7.74170446395874	-11.9217023849487	-0.204289138317108	-0.0500044524669647	-0.143712729215622
-6.09877252578735	-7.74974632263184	-11.8803863525391	-0.204395934939384	-0.0498643331229687	-0.143644735217094
-6.09799432754517	-7.74619770050049	-11.910382270813	-0.204341650009155	-0.0498179160058498	-0.143418997526169
-6.09034776687622	-7.73446750640869	-11.9052686691284	-0.204395040869713	-0.0494628399610519	-0.143616944551468
-6.09137773513794	-7.74666547775269	-11.874098777771	-0.204396650195122	-0.0495041981339455	-0.143506616353989
-6.09305000305176	-7.74102830886841	-11.9029817581177	-0.204435288906097	-0.0492716021835804	-0.14333476126194
-6.08365106582642	-7.73642110824585	-11.8731174468994	-0.204504176974297	-0.0489307083189487	-0.143504902720451
-6.08552169799805	-7.7474250793457	-11.864354133606	-0.204519152641296	-0.0490120276808739	-0.143345192074776
-6.09072542190552	-7.73223829269409	-11.8819055557251	-0.204493895173073	-0.0487260073423386	-0.143390208482742
-6.07998085021973	-7.74150133132935	-11.8425703048706	-0.204548433423042	-0.0486316047608852	-0.143477439880371
-6.09093618392944	-7.74696922302246	-11.8654165267944	-0.204532563686371	-0.0485465526580811	-0.143298998475075
-6.08842372894287	-7.73247241973877	-11.8603649139404	-0.204531624913216	-0.048247154802084	-0.14351712167263
-6.08521413803101	-7.74359178543091	-11.8245439529419	-0.204695269465446	-0.0482199415564537	-0.143510982394218
-6.09304618835449	-7.74017333984375	-11.8462610244751	-0.204575210809708	-0.0480917058885098	-0.143401712179184
-6.09132480621338	-7.73679971694946	-11.8276672363281	-0.204775482416153	-0.047813031822443	-0.143697455525398
-6.09746122360229	-7.74809885025024	-11.819561958313	-0.204720109701157	-0.0478876903653145	-0.143555417656898
-6.09992170333862	-7.73514938354492	-11.833589553833	-0.20466023683548	-0.0475850328803062	-0.143671646714211
-6.09531688690186	-7.74616670608521	-11.794041633606	-0.204826012253761	-0.0473902598023415	-0.143772304058075
-6.10638475418091	-7.7441668510437	-11.8109111785889	-0.20478942990303	-0.0475158542394638	-0.143625810742378
-6.10168027877808	-7.73318529129028	-11.8082313537598	-0.204825639724731	-0.0470609664916992	-0.143934294581413
-6.10089921951294	-7.74287939071655	-11.7733821868896	-0.204894378781319	-0.0471338592469692	-0.143946573138237
-6.11124658584595	-7.74539852142334	-11.7998580932617	-0.204838976264	-0.0470301583409309	-0.14385986328125
-6.10699415206909	-7.73395252227783	-11.7803039550781	-0.204932525753975	-0.0466324053704739	-0.144046932458878
-6.10813570022583	-7.74572420120239	-11.7472505569458	-0.205048486590385	-0.0466615818440914	-0.144046723842621
-6.11101818084717	-7.74477338790894	-11.7687673568726	-0.204913675785065	-0.0465237013995647	-0.143919378519058
-6.10816144943237	-7.73500442504883	-11.7577877044678	-0.205100744962692	-0.0462387651205063	-0.144206985831261
-6.10536909103394	-7.74395847320557	-11.7278699874878	-0.205142065882683	-0.0462534725666046	-0.144186437129974
-6.11280345916748	-7.73963594436646	-11.7588167190552	-0.205022737383842	-0.0461861677467823	-0.144074454903603
-6.10464668273926	-7.74000310897827	-11.7230701446533	-0.205152660608292	-0.0457806289196014	-0.14429497718811
-6.10840702056885	-7.74783229827881	-11.7074384689331	-0.20519807934761	-0.045877780765295	-0.144111454486847
-6.10917997360229	-7.73590660095215	-11.7347822189331	-0.205228060483932	-0.0457056686282158	-0.144134789705276
-6.10224437713623	-7.73259878158569	-11.6965932846069	-0.205290734767914	-0.0454251728951931	-0.144353300333023
-6.10815334320068	-7.74351739883423	-11.7024879455566	-0.205238372087479	-0.0455195270478725	-0.144104704260826
-6.10584163665771	-7.73390817642212	-11.7118844985962	-0.205280423164368	-0.0452879592776299	-0.144162654876709
-6.10015344619751	-7.7312331199646	-11.6766328811646	-0.20548589527607	-0.0449636541306973	-0.144291698932648
-6.10011959075928	-7.74000358581543	-11.6563301086426	-0.205462530255318	-0.0449674725532532	-0.144073694944382
-6.10163021087646	-7.73078298568726	-11.6728534698486	-0.205451458692551	-0.0448297075927258	-0.144013479351997
-6.09494113922119	-7.72235631942749	-11.6598854064941	-0.205556660890579	-0.0443897545337677	-0.144192799925804
-6.08861064910889	-7.73210382461548	-11.6226997375488	-0.205734997987747	-0.0443520806729794	-0.144079253077507
-6.09403228759766	-7.72522020339966	-11.6444206237793	-0.205590888857841	-0.0441740043461323	-0.143888980150223
-6.0821385383606	-7.71460580825806	-11.6183738708496	-0.205649390816689	-0.0438561551272869	-0.144080653786659
-6.07881927490234	-7.72632741928101	-11.5833644866943	-0.20582814514637	-0.0437252968549728	-0.143899783492088
-6.08427238464355	-7.72264385223389	-11.604079246521	-0.205734208226204	-0.043616496026516	-0.143659561872482
-6.07386922836304	-7.70974445343018	-11.5971374511719	-0.205764815211296	-0.0432051122188568	-0.143879055976868
-6.06597471237183	-7.71676397323608	-11.5569105148315	-0.205902948975563	-0.043048020452261	-0.143833175301552
-6.06532192230225	-7.71976327896118	-11.5727739334106	-0.205905914306641	-0.0429701805114746	-0.143567219376564
-6.06158399581909	-7.70848226547241	-11.5770139694214	-0.205904334783554	-0.0425174348056316	-0.143569827079773
-6.04974985122681	-7.70797252655029	-11.532600402832	-0.206049904227257	-0.0423371493816376	-0.143629804253578
-6.04933881759644	-7.71543312072754	-11.5241050720215	-0.206134542822838	-0.0423521101474762	-0.143323048949242
-6.04691743850708	-7.69918632507324	-11.5479793548584	-0.206049829721451	-0.0419313684105873	-0.143341854214668
-6.03271150588989	-7.7016339302063	-11.5095319747925	-0.206109791994095	-0.0417270138859749	-0.143512144684792
-6.03612804412842	-7.71048641204834	-11.506796836853	-0.206114709377289	-0.0417428091168404	-0.143200248479843
-6.03173494338989	-7.69628524780273	-11.5360984802246	-0.20606803894043	-0.0414229780435562	-0.143129453063011
-6.01846265792847	-7.69197702407837	-11.499608039856	-0.206131026148796	-0.0410919114947319	-0.143260851502419
-6.01354169845581	-7.70099210739136	-11.4827318191528	-0.206187337636948	-0.0411129035055637	-0.143048018217087
-6.0175085067749	-7.68750905990601	-11.507381439209	-0.206099152565002	-0.0409904420375824	-0.14289627969265
-6.00323629379272	-7.6799111366272	-11.489842414856	-0.206258177757263	-0.0406130142509937	-0.143139585852623
-5.99680471420288	-7.69041681289673	-11.4662952423096	-0.206165358424187	-0.0406129360198975	-0.142972737550735
-6.00188493728638	-7.69029521942139	-11.4974746704102	-0.206102475523949	-0.0406068116426468	-0.14276796579361
-5.99457502365112	-7.67608547210693	-11.4905920028687	-0.206138595938683	-0.0402503833174706	-0.142876237630844
-5.98476409912109	-7.68339920043945	-11.456093788147	-0.206269472837448	-0.0402397625148296	-0.14292100071907
-5.98727941513062	-7.69010162353516	-11.4713611602783	-0.206177681684494	-0.0402881428599358	-0.142693638801575
-5.98939847946167	-7.67608785629272	-11.4919815063477	-0.206181645393372	-0.0400390885770321	-0.142794236540794
-5.98187494277954	-7.67382144927979	-11.4629678726196	-0.206221774220467	-0.0398363955318928	-0.142972350120544
-5.97948265075684	-7.68579244613647	-11.4540605545044	-0.206094816327095	-0.0399700403213501	-0.142899677157402
-5.98572683334351	-7.68397331237793	-11.4766778945923	-0.206119850277901	-0.0400011166930199	-0.142737701535225
-5.98194599151611	-7.67074537277222	-11.4848775863647	-0.206086099147797	-0.0397279672324657	-0.14292311668396
-5.97706699371338	-7.6788911819458	-11.448070526123	-0.206099897623062	-0.0397882051765919	-0.142978996038437
-5.98147487640381	-7.687744140625	-11.4619979858398	-0.206042900681496	-0.0399192869663239	-0.142768159508705
-5.9822211265564	-7.67393207550049	-11.4904308319092	-0.20597431063652	-0.0398050844669342	-0.142875149846077
-5.97831249237061	-7.67339372634888	-11.4728078842163	-0.206067711114883	-0.0397160686552525	-0.14318023622036
-5.97925043106079	-7.69055461883545	-11.4615612030029	-0.206015229225159	-0.0399784781038761	-0.143089815974236
-5.99120378494263	-7.68534135818481	-11.4970798492432	-0.205903917551041	-0.04001684486866	-0.143068715929985
-5.98869705200195	-7.67908334732056	-11.4949569702148	-0.205911263823509	-0.0397743992507458	-0.143348589539528
-5.98660326004028	-7.69051790237427	-11.4580774307251	-0.205910339951515	-0.03994445130229	-0.143396377563477
-6.00010633468628	-7.6941032409668	-11.488751411438	-0.205881655216217	-0.0400753729045391	-0.143278002738953
-6.00078153610229	-7.67972421646118	-11.5016670227051	-0.205778956413269	-0.0398747846484184	-0.143616691231728
-5.99717140197754	-7.69068050384521	-11.4678707122803	-0.205816954374313	-0.0399581380188465	-0.14375276863575
-6.0099458694458	-7.70092487335205	-11.4841394424438	-0.205766454339027	-0.0401975251734257	-0.143633678555489
-6.01450061798096	-7.6877555847168	-11.5099115371704	-0.205776765942574	-0.0400028862059116	-0.143783494830132
-6.01387500762939	-7.6926155090332	-11.4739656448364	-0.205757975578308	-0.0398805737495422	-0.144018739461899
-6.01735591888428	-7.70572471618652	-11.4712953567505	-0.205684944987297	-0.0401400029659271	-0.143900260329247
-6.03216123580933	-7.69572687149048	-11.5007019042969	-0.2055983543396	-0.0401952266693115	-0.14393238723278
-6.02386951446533	-7.69116973876953	-11.4847898483276	-0.205636575818062	-0.0399730987846851	-0.144282400608063
-6.02688455581665	-7.70821619033813	-11.4786596298218	-0.205597817897797	-0.040228545665741	-0.144209504127502
-6.03595304489136	-7.70512962341309	-11.5203676223755	-0.205560028553009	-0.0403271354734898	-0.144216850399971
-6.03139305114746	-7.69832706451416	-11.4960060119629	-0.2055434435606	-0.0401719287037849	-0.14444699883461
-6.03175354003906	-7.70946598052979	-11.4787406921387	-0.205573007464409	-0.0403243973851204	-0.144485726952553
-6.03785371780396	-7.71191787719727	-11.5083208084106	-0.205436959862709	-0.0405521281063557	-0.144333466887474
-6.04122114181519	-7.70191764831543	-11.5271406173706	-0.205495610833168	-0.0404910780489445	-0.144616216421127
-6.0357837677002	-7.70359373092651	-11.509861946106	-0.20552770793438	-0.0404352284967899	-0.144821390509605
-6.03669595718384	-7.71607255935669	-11.5060729980469	-0.2054193764925	-0.0406958423554897	-0.144772619009018
-6.0459623336792	-7.71510982513428	-11.5315074920654	-0.205380037426949	-0.0408124215900898	-0.144626215100288
-6.04307174682617	-7.70582485198975	-11.5411891937256	-0.205400213599205	-0.0406925044953823	-0.144880831241608
-6.03809690475464	-7.71123600006104	-11.5058937072754	-0.205446928739548	-0.0408631153404713	-0.144913569092751
-6.04723262786865	-7.71526288986206	-11.5334119796753	-0.205343037843704	-0.0409994386136532	-0.144744291901588
-6.04269599914551	-7.69983243942261	-11.5393304824829	-0.205367535352707	-0.0408046282827854	-0.144976109266281
-6.03957653045654	-7.7091236114502	-11.510196685791	-0.205450564622879	-0.0409214608371258	-0.145082890987396
-6.04420614242554	-7.7114372253418	-11.5416536331177	-0.205277726054192	-0.0410946272313595	-0.144858032464981
-6.04510879516602	-7.70268297195435	-11.5476818084717	-0.205288767814636	-0.0410013645887375	-0.144966557621956
-6.03879356384277	-7.71023321151733	-11.5193119049072	-0.205362051725388	-0.0409860759973526	-0.145122841000557
-6.04630041122437	-7.71604299545288	-11.5495128631592	-0.205248966813087	-0.0412209257483482	-0.144861772656441
-6.04178285598755	-7.70208168029785	-11.5665740966797	-0.205235108733177	-0.0410806201398373	-0.145094931125641
-6.03481245040894	-7.71415424346924	-11.5359210968018	-0.205313727259636	-0.0411864705383778	-0.14518016576767
-6.04343700408936	-7.71856164932251	-11.567645072937	-0.205269455909729	-0.0413740538060665	-0.14498595893383
-6.03888368606567	-7.70613813400269	-11.5741539001465	-0.205224648118019	-0.0411805808544159	-0.145171716809273
-6.03389167785645	-7.71448945999146	-11.5452461242676	-0.20528881251812	-0.0411950834095478	-0.145255655050278
-6.03968000411987	-7.72089958190918	-11.5617914199829	-0.205195277929306	-0.0414594635367393	-0.145022541284561
-6.0396203994751	-7.7071328163147	-11.5821008682251	-0.205168083310127	-0.0412471517920494	-0.145169273018837
-6.02929544448853	-7.71261787414551	-11.5544786453247	-0.20522603392601	-0.0412133596837521	-0.145330250263214
-6.03480434417725	-7.72054290771484	-11.5772666931152	-0.205107778310776	-0.0414370037615299	-0.145134344696999
-6.03515958786011	-7.70838451385498	-11.5867185592651	-0.20518995821476	-0.0412109196186066	-0.145258113741875
-6.02516508102417	-7.71370792388916	-11.5562343597412	-0.205212295055389	-0.0412355363368988	-0.145322099328041
-6.03051996231079	-7.72211408615112	-11.572117805481	-0.205180019140244	-0.0413768328726292	-0.145155474543571
-6.02814483642578	-7.70737934112549	-11.5959177017212	-0.205083474516869	-0.0412638410925865	-0.145254775881767
-6.02539443969727	-7.71489000320435	-11.564905166626	-0.205200627446175	-0.0412637293338776	-0.145418405532837
-6.02950143814087	-7.7166919708252	-11.591552734375	-0.205086529254913	-0.0413681529462337	-0.145148649811745
-6.0246410369873	-7.70759153366089	-11.6043243408203	-0.205071210861206	-0.0412266999483109	-0.145266816020012
-6.02052164077759	-7.71341180801392	-11.5620174407959	-0.205143928527832	-0.0411381460726261	-0.145408853888512
-6.02549457550049	-7.72097063064575	-11.5768127441406	-0.205145984888077	-0.0413760580122471	-0.145222038030624
-6.02472829818726	-7.70934057235718	-11.6052684783936	-0.205053970217705	-0.0412090681493282	-0.145352244377136
-6.01836729049683	-7.70797443389893	-11.5756502151489	-0.205048412084579	-0.0411784611642361	-0.145531013607979
-6.02586364746094	-7.72370052337646	-11.5846834182739	-0.205043166875839	-0.0412794090807438	-0.145343482494354
-6.02993869781494	-7.70626449584961	-11.6131744384766	-0.20498913526535	-0.0411502942442894	-0.145324215292931
-6.0190954208374	-7.70813751220703	-11.5815916061401	-0.205080404877663	-0.0410446785390377	-0.145542994141579
-6.02292013168335	-7.72180938720703	-11.57728099823	-0.205013334751129	-0.0412362441420555	-0.145338386297226
-6.02904558181763	-7.70878267288208	-11.6044063568115	-0.204994365572929	-0.041168499737978	-0.145353838801384
-6.02309417724609	-7.70747089385986	-11.5745582580566	-0.204981222748756	-0.0409567877650261	-0.145545452833176
-6.02103567123413	-7.72153091430664	-11.5729169845581	-0.204968079924583	-0.0411502346396446	-0.145397990942001
-6.02962970733643	-7.71223497390747	-11.5981817245483	-0.204873576760292	-0.0410396493971348	-0.145328119397163
-6.02147006988525	-7.70618915557861	-11.570273399353	-0.204970106482506	-0.0407851226627827	-0.145521864295006
-6.02007818222046	-7.71964597702026	-11.5535411834717	-0.205038875341415	-0.0409656204283237	-0.145340442657471
-6.02717256546021	-7.71055316925049	-11.5859699249268	-0.204909697175026	-0.0408650301396847	-0.145314708352089
-6.01862049102783	-7.70591068267822	-11.5626926422119	-0.205083757638931	-0.0406541265547276	-0.145509302616119
-6.02091503143311	-7.71641683578491	-11.5454187393188	-0.205059081315994	-0.0407796055078506	-0.145350083708763
-6.02222204208374	-7.70884037017822	-11.5793333053589	-0.204897925257683	-0.0406457856297493	-0.145256042480469
-6.00997734069824	-7.70801544189453	-11.5404443740845	-0.204966098070145	-0.0404726676642895	-0.14539210498333
-6.01351404190063	-7.71493339538574	-11.5374822616577	-0.204953745007515	-0.0406533032655716	-0.145178526639938
-6.01565074920654	-7.70288133621216	-11.5602998733521	-0.204961612820625	-0.0404059663414955	-0.145184233784676
-6.00490713119507	-7.70289039611816	-11.5319766998291	-0.205017477273941	-0.0403836071491241	-0.145383089780807
-6.00927925109863	-7.71655321121216	-11.5352153778076	-0.204971298575401	-0.0404913648962975	-0.14508780837059
-6.00805950164795	-7.7022500038147	-11.5574140548706	-0.204907119274139	-0.0403425358235836	-0.14515084028244
-5.99630117416382	-7.70397853851318	-11.5217733383179	-0.20504204928875	-0.0403376184403896	-0.145209729671478
-6.0006308555603	-7.70890760421753	-11.5330486297607	-0.204926669597626	-0.0405261591076851	-0.144998177886009
-5.99643898010254	-7.6976466178894	-11.5492305755615	-0.204901367425919	-0.0404547937214375	-0.145066499710083
-5.98769760131836	-7.69873094558716	-11.5227031707764	-0.204954728484154	-0.0405344590544701	-0.14518216252327
-5.99072456359863	-7.70498323440552	-11.5420198440552	-0.20494732260704	-0.0407674349844456	-0.144971713423729
-5.99009275436401	-7.69264936447144	-11.5615854263306	-0.204924270510674	-0.0406146049499512	-0.145046010613441
-5.98078489303589	-7.69609689712524	-11.5239410400391	-0.204935416579247	-0.0407756641507149	-0.145154133439064
-5.98692607879639	-7.70183658599854	-11.5456342697144	-0.204962477087975	-0.0410349704325199	-0.144839853048325
-5.98283052444458	-7.68358755111694	-11.564395904541	-0.204814702272415	-0.0409650281071663	-0.145076468586922
-5.976881980896	-7.69262218475342	-11.5342712402344	-0.204912751913071	-0.0411312729120255	-0.145213901996613
-5.98463153839111	-7.69929361343384	-11.5577459335327	-0.204861894249916	-0.0414030589163303	-0.144929930567741
-5.98043251037598	-7.68415403366089	-11.5764026641846	-0.204864352941513	-0.0413559339940548	-0.145054161548615
-5.97819519042969	-7.69047927856445	-11.5424194335938	-0.204904675483704	-0.0413246974349022	-0.145179122686386
-5.98296022415161	-7.69704341888428	-11.5642347335815	-0.204741686582565	-0.0416963398456573	-0.144980907440186
-5.98671674728394	-7.68597507476807	-11.5839157104492	-0.204777911305428	-0.0416180975735188	-0.145072057843208
-5.97785234451294	-7.69138717651367	-11.5610437393188	-0.204797342419624	-0.0416882373392582	-0.145239681005478
-5.98799419403076	-7.69536447525024	-11.5764598846436	-0.204735144972801	-0.0418450236320496	-0.145010963082314
-5.98445224761963	-7.68456029891968	-11.5927104949951	-0.204716056585312	-0.0417137667536736	-0.145160481333733
-5.97811937332153	-7.69786691665649	-11.5571851730347	-0.204766169190407	-0.0418964177370071	-0.145106360316277
-5.99268436431885	-7.69888687133789	-11.5842514038086	-0.204634159803391	-0.0420244745910168	-0.144918814301491
-5.98697566986084	-7.68728590011597	-11.5965366363525	-0.204590246081352	-0.0419467240571976	-0.14508618414402
-5.98197269439697	-7.69210433959961	-11.566686630249	-0.204613104462624	-0.0420580059289932	-0.145180448889732
-5.98827409744263	-7.70263195037842	-11.5869636535645	-0.204536244273186	-0.0422355383634567	-0.144940108060837
-5.99190616607666	-7.68851804733276	-11.6084852218628	-0.204452008008957	-0.0421639122068882	-0.145005077123642
-5.98298311233521	-7.69211435317993	-11.5830564498901	-0.204493507742882	-0.0420671217143536	-0.145195558667183
-5.98882961273193	-7.70033168792725	-11.5879344940186	-0.204406097531319	-0.0423878915607929	-0.144893825054169
-5.99329662322998	-7.68618488311768	-11.6136646270752	-0.204373672604561	-0.0422351285815239	-0.144959136843681
-5.98747539520264	-7.68758296966553	-11.5865650177002	-0.204388782382011	-0.0422430075705051	-0.145152300596237
-5.99451351165771	-7.69835233688354	-11.5993814468384	-0.204303801059723	-0.0424503050744534	-0.144935339689255
-5.99862861633301	-7.68946695327759	-11.6249647140503	-0.204225823283195	-0.0423831343650818	-0.144909828901291
-5.99133920669556	-7.68922805786133	-11.5956935882568	-0.204328089952469	-0.0422911383211613	-0.145112916827202
-6.00098896026611	-7.69785308837891	-11.6018171310425	-0.204236254096031	-0.042475912719965	-0.144843980669975
-6.00125694274902	-7.68724012374878	-11.6236438751221	-0.204087674617767	-0.042391449213028	-0.144952341914177
-5.99663591384888	-7.68703937530518	-11.6015710830688	-0.204130753874779	-0.0422547347843647	-0.145090326666832
-6.00497102737427	-7.70135641098022	-11.6041994094849	-0.204047039151192	-0.0423573777079582	-0.14484740793705
-6.00597667694092	-7.69272041320801	-11.6281309127808	-0.203979015350342	-0.0421902276575565	-0.144862815737724
-5.99966621398926	-7.69211769104004	-11.5936336517334	-0.204001799225807	-0.0421084575355053	-0.144941776990891
-6.00841999053955	-7.70442008972168	-11.6056518554688	-0.20390610396862	-0.0422423183917999	-0.144642770290375
-6.00725650787354	-7.68997001647949	-11.6221122741699	-0.203793466091156	-0.0419696308672428	-0.144719257950783
-5.99954271316528	-7.70028305053711	-11.5885229110718	-0.203869864344597	-0.0419828109443188	-0.144830510020256
-6.00471496582031	-7.70359325408936	-11.610390663147	-0.203718081116676	-0.0420173294842243	-0.144519418478012
-6.00650691986084	-7.69222497940063	-11.6153450012207	-0.20370614528656	-0.0417954437434673	-0.14460115134716
-6.00131464004517	-7.70294046401978	-11.5788803100586	-0.203732222318649	-0.0416989289224148	-0.14465220272541
-6.01062107086182	-7.70448207855225	-11.6003484725952	-0.203651666641235	-0.0417527928948402	-0.144430056214333
-6.00423192977905	-7.69059562683105	-11.6151866912842	-0.203630194067955	-0.0415160767734051	-0.144586309790611
-5.99954795837402	-7.69995737075806	-11.5796823501587	-0.203633099794388	-0.0414926521480083	-0.144680589437485
-6.00710153579712	-7.70456886291504	-11.5978145599365	-0.203548103570938	-0.0415712967514992	-0.14437510073185
-6.002112865448	-7.68816089630127	-11.6129970550537	-0.20351842045784	-0.04124516248703	-0.144451051950455
-5.99807500839233	-7.69923448562622	-11.5696926116943	-0.20357683300972	-0.0411492139101028	-0.144547939300537
-6.0050687789917	-7.70095872879028	-11.5939064025879	-0.203516110777855	-0.041232418268919	-0.144284591078758
-6.00278902053833	-7.68448495864868	-11.6027498245239	-0.203549519181252	-0.0409489683806896	-0.144489943981171
-5.99564599990845	-7.6932806968689	-11.5697059631348	-0.203629806637764	-0.040863398462534	-0.14452563226223
-5.9999942779541	-7.69912099838257	-11.5886611938477	-0.203516572713852	-0.0410046279430389	-0.144318670034409
-5.99959659576416	-7.68282175064087	-11.5917568206787	-0.203589871525764	-0.0406368337571621	-0.144439473748207
-5.99357461929321	-7.6867938041687	-11.5549364089966	-0.203677102923393	-0.0405394062399864	-0.144484981894493
-5.99764204025269	-7.69128751754761	-11.5715503692627	-0.203532621264458	-0.0406165160238743	-0.144253179430962
-5.99138689041138	-7.67927646636963	-11.5781717300415	-0.203582182526588	-0.0404159463942051	-0.14441043138504
-5.98578691482544	-7.68973970413208	-11.5465383529663	-0.203719511628151	-0.0403480865061283	-0.144455060362816
-5.9906964302063	-7.6874885559082	-11.5650568008423	-0.203660443425179	-0.040312685072422	-0.144195348024368
-5.98616075515747	-7.67692518234253	-11.5729551315308	-0.203611120581627	-0.039995014667511	-0.144336387515068
-5.98133945465088	-7.68473672866821	-11.5370988845825	-0.203733831644058	-0.0399196743965149	-0.14438670873642
-5.98465204238892	-7.68402910232544	-11.5451173782349	-0.203716486692429	-0.0400372445583344	-0.144125089049339
-5.97812128067017	-7.67083024978638	-11.5562772750854	-0.203775480389595	-0.0397808440029621	-0.144314080476761
-5.97354412078857	-7.67718029022217	-11.524974822998	-0.203788951039314	-0.0397215522825718	-0.144317954778671
-5.97922801971436	-7.68188953399658	-11.5459489822388	-0.203776016831398	-0.039791114628315	-0.144092097878456
-5.97718667984009	-7.66533088684082	-11.5497388839722	-0.203805834054947	-0.0394336543977261	-0.144202634692192
-5.96868276596069	-7.67273902893066	-11.5124607086182	-0.20401032269001	-0.0394183583557606	-0.144314929842949
-5.97120571136475	-7.67774629592896	-11.5222682952881	-0.203863069415092	-0.0395536236464977	-0.144094079732895
-5.97174835205078	-7.66062688827515	-11.5394926071167	-0.203984767198563	-0.039366640150547	-0.144226476550102
-5.96361780166626	-7.6666202545166	-11.4997701644897	-0.204136773943901	-0.0392628647387028	-0.144398778676987
-5.96590662002563	-7.6692099571228	-11.5181970596313	-0.203987821936607	-0.039478987455368	-0.144176661968231
-5.96878099441528	-7.65653896331787	-11.532078742981	-0.204062685370445	-0.039253506809473	-0.14426563680172
-5.96369791030884	-7.65582036972046	-11.4943513870239	-0.204145178198814	-0.0392159298062325	-0.144374310970306
-5.96515893936157	-7.66592979431152	-11.4962224960327	-0.204218432307243	-0.0393786579370499	-0.144173935055733
-5.96775770187378	-7.65042400360107	-11.5227508544922	-0.20414237678051	-0.039321843534708	-0.144281670451164
-5.96106910705566	-7.65318727493286	-11.4989175796509	-0.204379558563232	-0.039263479411602	-0.144520059227943
-5.96567296981812	-7.66098737716675	-11.4917478561401	-0.204383835196495	-0.0395088233053684	-0.144391119480133
-5.96782207489014	-7.65124320983887	-11.5229091644287	-0.20431324839592	-0.0395389087498188	-0.144334971904755
-5.96542453765869	-7.64880657196045	-11.4887256622314	-0.204438492655754	-0.0394156686961651	-0.144587248563766
-5.97128057479858	-7.66222810745239	-11.4812307357788	-0.204466715455055	-0.0396887101233006	-0.14447309076786
-5.97992706298828	-7.64773893356323	-11.5136938095093	-0.204407244920731	-0.0396866239607334	-0.144449591636658
-5.97363328933716	-7.64292144775391	-11.4972305297852	-0.204526960849762	-0.0396241210401058	-0.144754603505135
-5.9791841506958	-7.65894985198975	-11.4833936691284	-0.204615339636803	-0.0398780927062035	-0.144607931375504
-5.98807954788208	-7.64826154708862	-11.5194396972656	-0.204517632722855	-0.0399674996733665	-0.144558548927307
-5.98120355606079	-7.64533805847168	-11.488133430481	-0.204642117023468	-0.0398769862949848	-0.144824787974358
-5.9917426109314	-7.65946197509766	-11.4729146957397	-0.204617604613304	-0.040114738047123	-0.144724875688553
-5.99970722198486	-7.6516056060791	-11.5106229782104	-0.204556122422218	-0.0403321273624897	-0.144670441746712
-5.99949502944946	-7.64360332489014	-11.4814147949219	-0.204695120453835	-0.0402665510773659	-0.144913196563721
-5.99894762039185	-7.65702390670776	-11.4730615615845	-0.204720750451088	-0.0405536293983459	-0.144893765449524
-6.01081514358521	-7.65548992156982	-11.5051555633545	-0.204633072018623	-0.040819626301527	-0.144735738635063
-6.01725149154663	-7.64822673797607	-11.5071125030518	-0.20469619333744	-0.0407354794442654	-0.144955188035965
-6.01538133621216	-7.65874195098877	-11.4685869216919	-0.2048419713974	-0.0409658811986446	-0.144966766238213
-6.02661848068237	-7.66184520721436	-11.4881830215454	-0.204764112830162	-0.0413175337016582	-0.144789606332779
-6.02744436264038	-7.64981126785278	-11.4973306655884	-0.204723984003067	-0.0413347147405148	-0.145068496465683
-6.02998971939087	-7.66160488128662	-11.4700269699097	-0.204898029565811	-0.0416566841304302	-0.145059943199158
-6.0409779548645	-7.65943145751953	-11.5064926147461	-0.204703018069267	-0.0419646799564362	-0.144877776503563
-6.04124546051025	-7.65219926834106	-11.5086631774902	-0.204800859093666	-0.0420616380870342	-0.145025908946991
-6.04180860519409	-7.66197919845581	-11.4830951690674	-0.204878151416779	-0.0422336123883724	-0.145111739635468
-6.05587863922119	-7.66265630722046	-11.5062828063965	-0.204823896288872	-0.0427326075732708	-0.144889920949936
-6.05290126800537	-7.650315284729	-11.5169038772583	-0.204823151230812	-0.0427611134946346	-0.145130097866058
-6.05326223373413	-7.6636528968811	-11.5006666183472	-0.20488041639328	-0.0432291440665722	-0.145140826702118
-6.0679817199707	-7.6695556640625	-11.5325689315796	-0.204861164093018	-0.0436759404838085	-0.144985154271126
-6.07134914398193	-7.65511512756348	-11.5486068725586	-0.204860284924507	-0.0437480732798576	-0.145141959190369
-6.07006359100342	-7.66743135452271	-11.5218715667725	-0.205060824751854	-0.0440807305276394	-0.145226985216141
-6.08446645736694	-7.67153644561768	-11.552282333374	-0.204842820763588	-0.0445416159927845	-0.145081549882889
-6.0904712677002	-7.6630859375	-11.5670680999756	-0.204956188797951	-0.0445986874401569	-0.145286127924919
-6.08901214599609	-7.6758508682251	-11.5477342605591	-0.2049850076437	-0.0449589192867279	-0.145355641841888
-6.10040616989136	-7.67741823196411	-11.5866918563843	-0.204821646213531	-0.0453683994710445	-0.145175889134407
-6.10213232040405	-7.67225408554077	-11.5839958190918	-0.204852536320686	-0.0453105941414833	-0.145390063524246
-6.10651779174805	-7.68512439727783	-11.5748462677002	-0.204879134893417	-0.0458753481507301	-0.145254045724869
-6.11656999588013	-7.68140172958374	-11.6191921234131	-0.204933479428291	-0.0461072288453579	-0.145192578434944
-6.11093473434448	-7.67516279220581	-11.6148223876953	-0.204927176237106	-0.0462552309036255	-0.145456403493881
-6.11774444580078	-7.68997573852539	-11.619197845459	-0.204856142401695	-0.0468555390834808	-0.145338773727417
-6.12535047531128	-7.68378019332886	-11.660514831543	-0.204748317599297	-0.0471206977963448	-0.145242676138878
-6.12107133865356	-7.68033456802368	-11.6586780548096	-0.204868838191032	-0.0472897440195084	-0.145446464419365
-6.12432909011841	-7.69490957260132	-11.6534643173218	-0.204845145344734	-0.0477796792984009	-0.145365878939629
-6.13136672973633	-7.68929243087769	-11.6976203918457	-0.204712137579918	-0.0481967218220234	-0.145278513431549
-6.12952661514282	-7.68315362930298	-11.6979665756226	-0.204826980829239	-0.0482600405812263	-0.145517885684967
-6.13219738006592	-7.69837141036987	-11.694935798645	-0.204731032252312	-0.048715066164732	-0.145430877804756
-6.1453709602356	-7.70336627960205	-11.7352590560913	-0.204647347331047	-0.0490363910794258	-0.145281076431274
-6.14634895324707	-7.69445753097534	-11.7449779510498	-0.204633802175522	-0.0492334477603436	-0.145372271537781
-6.14781761169434	-7.7057638168335	-11.7142963409424	-0.204760402441025	-0.0494984202086926	-0.145355224609375
-6.158371925354	-7.70537710189819	-11.7530651092529	-0.204593449831009	-0.0498220771551132	-0.145169660449028
-6.1565146446228	-7.70027446746826	-11.7572326660156	-0.20469357073307	-0.0497448667883873	-0.145409226417542
-6.15862846374512	-7.71613121032715	-11.7455158233643	-0.204662919044495	-0.0501105971634388	-0.145281076431274
-6.16889762878418	-7.71039867401123	-11.786639213562	-0.2045928388834	-0.0503163672983646	-0.145101070404053
-6.16670370101929	-7.70573806762695	-11.7753524780273	-0.204600587487221	-0.0502476803958416	-0.145238563418388
-6.16826581954956	-7.72186136245728	-11.750997543335	-0.204572230577469	-0.0505612604320049	-0.145103707909584
-6.17488288879395	-7.71726417541504	-11.7927694320679	-0.204553186893463	-0.0507244281470776	-0.144947052001953
-6.16974020004272	-7.70671415328979	-11.7936706542969	-0.20457823574543	-0.0507590249180794	-0.14513173699379
-6.17121124267578	-7.72374200820923	-11.7824382781982	-0.204618498682976	-0.0510473772883415	-0.144945368170738
-6.175940990448	-7.71276140213013	-11.8197231292725	-0.204468578100204	-0.0511233620345593	-0.144775211811066
-6.16862678527832	-7.7141900062561	-11.7873439788818	-0.204600229859352	-0.0511256493628025	-0.144917458295822
-6.17515230178833	-7.7247576713562	-11.8011064529419	-0.204546555876732	-0.0514255315065384	-0.144601076841354
-6.17605113983154	-7.7088475227356	-11.8266735076904	-0.204516768455505	-0.0514418631792068	-0.144620552659035
-6.16641855239868	-7.71566534042358	-11.8019504547119	-0.204568699002266	-0.0514484643936157	-0.144720628857613
-6.17427349090576	-7.72718858718872	-11.8216714859009	-0.204513773322105	-0.0517059192061424	-0.144410595297813
-6.17437791824341	-7.71464967727661	-11.8341331481934	-0.204522967338562	-0.0515429750084877	-0.144479498267174
-6.16802406311035	-7.71741628646851	-11.7965955734253	-0.204589694738388	-0.0515921264886856	-0.144410192966461
-6.17132425308228	-7.72524881362915	-11.8115768432617	-0.204532563686371	-0.0518259517848492	-0.144145995378494
-6.17018556594849	-7.71113634109497	-11.8324480056763	-0.204512447118759	-0.0516338981688023	-0.144213065505028
-6.16688203811646	-7.71814489364624	-11.7973976135254	-0.204649701714516	-0.0517381764948368	-0.144213557243347
-6.17276382446289	-7.72003889083862	-11.8251876831055	-0.204569190740585	-0.0517418496310711	-0.143890157341957
-6.16689014434814	-7.70718908309937	-11.8164434432983	-0.204531505703926	-0.0515673570334911	-0.144007340073586
-6.1615686416626	-7.72114753723145	-11.7890281677246	-0.204666987061501	-0.0516513660550117	-0.143860101699829
-6.17023944854736	-7.70788669586182	-11.8153419494629	-0.204625353217125	-0.0517133548855782	-0.14373143017292
-6.15947437286377	-7.70707893371582	-11.7911949157715	-0.204759404063225	-0.0516135208308697	-0.143900886178017
-6.16587114334106	-7.71577119827271	-11.796425819397	-0.204745501279831	-0.051813006401062	-0.143620759248734
-6.16464471817017	-7.70437431335449	-11.8141431808472	-0.204755812883377	-0.0515382625162601	-0.143632486462593
-6.15645837783813	-7.70732498168945	-11.7678909301758	-0.204877078533173	-0.0515579953789711	-0.143632546067238
-6.16500949859619	-7.71025562286377	-11.7883348464966	-0.204880371689796	-0.0516008697450161	-0.143346056342125
-6.157470703125	-7.69515037536621	-11.7908935546875	-0.204986959695816	-0.0513780154287815	-0.143490687012672
-6.15340805053711	-7.7048544883728	-11.756739616394	-0.204968363046646	-0.051465816795826	-0.143447652459145
-6.15755462646484	-7.70542192459106	-11.7848138809204	-0.204982131719589	-0.0515216216444969	-0.143198728561401
-6.15617895126343	-7.69248914718628	-11.7731380462646	-0.205110669136047	-0.0512641035020351	-0.143371984362602
-6.15021705627441	-7.70098066329956	-11.7417631149292	-0.205200627446175	-0.0511954315006733	-0.143387258052826
-6.15507221221924	-7.70679712295532	-11.7555799484253	-0.205236166715622	-0.0513306744396687	-0.143113821744919
-6.15328311920166	-7.69105339050293	-11.7578687667847	-0.205267757177353	-0.0510599799454212	-0.143393307924271
-6.15261173248291	-7.70261335372925	-11.7271099090576	-0.205341830849648	-0.0512324683368206	-0.143273875117302
-6.16047620773315	-7.69479370117188	-11.7567920684814	-0.205313518643379	-0.0511294268071651	-0.143200293183327
-6.14882612228394	-7.69213247299194	-11.7287874221802	-0.205564558506012	-0.0508708655834198	-0.143432289361954
-6.15562391281128	-7.70194435119629	-11.7135095596313	-0.205507770180702	-0.0511328130960464	-0.143156930804253
-6.15853881835938	-7.68866300582886	-11.7343015670776	-0.205560579895973	-0.0509633906185627	-0.143266782164574
-6.15168428421021	-7.69418001174927	-11.7014579772949	-0.205801352858543	-0.0507233813405037	-0.143380641937256
-6.15331983566284	-7.69730567932129	-11.7129831314087	-0.205717191100121	-0.0508863627910614	-0.143167704343796
-6.15378856658936	-7.68661165237427	-11.705002784729	-0.205896839499474	-0.0505799017846584	-0.143310248851776
-6.15189409255981	-7.69233274459839	-11.6675996780396	-0.205978363752365	-0.0505693033337593	-0.14328721165657
-6.156165599823	-7.68843173980713	-11.69114112854	-0.205969408154488	-0.0504835620522499	-0.143120527267456
-6.14861631393433	-7.67761754989624	-11.6743812561035	-0.206070363521576	-0.0502789206802845	-0.143439620733261
-6.15130805969238	-7.69296169281006	-11.663724899292	-0.206132531166077	-0.0503921546041965	-0.143231645226479
-6.15174341201782	-7.68189334869385	-11.6892528533936	-0.206172615289688	-0.0502692759037018	-0.143179953098297
-6.14534282684326	-7.67775964736938	-11.6588773727417	-0.206340208649635	-0.049968421459198	-0.143384292721748
-6.14490175247192	-7.69076919555664	-11.6456184387207	-0.206409499049187	-0.0501353889703751	-0.143249914050102
-6.14852094650269	-7.67987728118896	-11.6693029403687	-0.206326961517334	-0.0500500351190567	-0.143212765455246
-6.13904333114624	-7.67775249481201	-11.6525058746338	-0.206470489501953	-0.0497471280395985	-0.143474221229553
-6.13978624343872	-7.68719816207886	-11.646294593811	-0.206519842147827	-0.0498437695205212	-0.143288567662239
-6.14095687866211	-7.67859983444214	-11.6654186248779	-0.206546574831009	-0.0496609881520271	-0.143291115760803
-6.13180780410767	-7.67709159851074	-11.628436088562	-0.206621453166008	-0.0495325922966003	-0.143434464931488
-6.13208818435669	-7.68612289428711	-11.6256446838379	-0.206609889864922	-0.0496861673891544	-0.143185064196587
-6.1316556930542	-7.67382144927979	-11.6495132446289	-0.206644579768181	-0.0494713895022869	-0.143158629536629
-6.12313556671143	-7.66999006271362	-11.6248846054077	-0.206765830516815	-0.0492512248456478	-0.143447235226631
-6.12217712402344	-7.68423891067505	-11.6124620437622	-0.2067781239748	-0.0493820570409298	-0.143274888396263
-6.12637376785278	-7.67037773132324	-11.6440105438232	-0.20670622587204	-0.049261849373579	-0.143170803785324
-6.11467885971069	-7.66875457763672	-11.6128463745117	-0.206844419240952	-0.0489490479230881	-0.143388465046883
-6.11674976348877	-7.67476797103882	-11.6047792434692	-0.206843048334122	-0.0491431653499603	-0.143176048994064
-6.11303997039795	-7.66241598129272	-11.6242046356201	-0.206841111183167	-0.0488448739051819	-0.143308371305466
-6.10767316818237	-7.6698145866394	-11.5899095535278	-0.206928372383118	-0.0487650744616985	-0.143375441431999
-6.11309957504272	-7.67395067214966	-11.6032056808472	-0.20693738758564	-0.0488049536943436	-0.143176481127739
-6.10584306716919	-7.65689468383789	-11.6056747436523	-0.206911906599998	-0.0484932921826839	-0.143318012356758
-6.09931516647339	-7.66769456863403	-11.5660009384155	-0.20697857439518	-0.0484297685325146	-0.143379643559456
-6.1034984588623	-7.66674566268921	-11.5890274047852	-0.206957176327705	-0.0484503246843815	-0.143159851431847
-6.09737539291382	-7.65449666976929	-11.5809373855591	-0.207056209445	-0.0481037311255932	-0.143410980701447
-6.09477806091309	-7.66473388671875	-11.560115814209	-0.207094863057137	-0.0480969548225403	-0.143330186605453
-6.0967755317688	-7.65668725967407	-11.5884084701538	-0.206982016563416	-0.0480429157614708	-0.143209517002106
-6.09070825576782	-7.65331077575684	-11.5615005493164	-0.207126185297966	-0.0477533899247646	-0.143446162343025
-6.08811950683594	-7.66163730621338	-11.5413255691528	-0.207208395004272	-0.0478599146008492	-0.143354341387749
-6.09237098693848	-7.66048622131348	-11.5678119659424	-0.207077249884605	-0.0478328242897987	-0.143264502286911
-6.08376789093018	-7.6500391960144	-11.5645246505737	-0.20710164308548	-0.0475200340151787	-0.143533557653427
-6.08426713943481	-7.66049146652222	-11.5363025665283	-0.207155659794807	-0.0475825108587742	-0.143560200929642
-6.08836793899536	-7.65683794021606	-11.5665225982666	-0.207086488604546	-0.0475580245256424	-0.143381610512733
-6.08367729187012	-7.64863777160645	-11.556830406189	-0.207197964191437	-0.0471910983324051	-0.143633335828781
-6.08310604095459	-7.66189575195313	-11.5381298065186	-0.207211911678314	-0.0472799390554428	-0.143570482730865
-6.08869743347168	-7.65015125274658	-11.5639123916626	-0.207178249955177	-0.0472514666616917	-0.14353434741497
-6.07896518707275	-7.64828252792358	-11.5420532226563	-0.207283794879913	-0.0469674319028854	-0.143827170133591
-6.08229970932007	-7.65931701660156	-11.5374345779419	-0.207218796014786	-0.0470808930695057	-0.143687173724175
-6.08776092529297	-7.6499457359314	-11.5657615661621	-0.207220375537872	-0.0469748750329018	-0.143701314926147
-6.0773720741272	-7.64414215087891	-11.5322675704956	-0.207315862178802	-0.0467343702912331	-0.143851891160011
-6.07955741882324	-7.65666675567627	-11.5130624771118	-0.207296296954155	-0.0468714572489262	-0.143718242645264
-6.0808277130127	-7.64674663543701	-11.5487298965454	-0.207300364971161	-0.0466865710914135	-0.143744066357613
-6.07110166549683	-7.64314842224121	-11.5225763320923	-0.207373946905136	-0.0465082600712776	-0.143961951136589
-6.07109975814819	-7.65389394760132	-11.5182914733887	-0.207464307546616	-0.046624381095171	-0.143811792135239
-6.07509326934814	-7.64214611053467	-11.5430402755737	-0.207406908273697	-0.0466021299362183	-0.14376936852932
-6.06598281860352	-7.63950252532959	-11.5219631195068	-0.207501530647278	-0.0462996736168861	-0.143994942307472
-6.06744003295898	-7.64905834197998	-11.508716583252	-0.207507461309433	-0.0465290211141109	-0.143788948655128
-6.06851863861084	-7.63926887512207	-11.547381401062	-0.207484737038612	-0.0463437885046005	-0.143797323107719
-6.06042385101318	-7.63811540603638	-11.5186042785645	-0.207549080252647	-0.0462244041264057	-0.144008412957191
-6.06268930435181	-7.64769649505615	-11.5323514938354	-0.207459911704063	-0.0464136339724064	-0.14378122985363
-6.05855703353882	-7.63353824615479	-11.5518712997437	-0.207422345876694	-0.0463167764246464	-0.143907591700554
-6.05263566970825	-7.63904094696045	-11.5215005874634	-0.20757295191288	-0.0462497547268867	-0.144040465354919
-6.05676174163818	-7.64398670196533	-11.5391664505005	-0.207466900348663	-0.0464126169681549	-0.143814250826836
-6.05611181259155	-7.63070631027222	-11.5582256317139	-0.207427024841309	-0.0462616682052612	-0.143970653414726
-6.0460729598999	-7.64138412475586	-11.5340299606323	-0.207539260387421	-0.0463369823992252	-0.14406131207943
-6.05808115005493	-7.64211082458496	-11.5670738220215	-0.207370474934578	-0.0463715568184853	-0.143817514181137
-6.05154943466187	-7.63016843795776	-11.5594968795776	-0.207455024123192	-0.0461935512721539	-0.144102677702904
-6.04500436782837	-7.64431095123291	-11.5349855422974	-0.207527235150337	-0.046403132379055	-0.143981039524078
-6.05440044403076	-7.64076566696167	-11.5749320983887	-0.207410201430321	-0.0464707911014557	-0.143894910812378
-6.04849004745483	-7.63037776947021	-11.5704593658447	-0.207500115036964	-0.0462205223739147	-0.144139811396599
-6.04662895202637	-7.64172697067261	-11.5523519515991	-0.207464411854744	-0.046379592269659	-0.144123092293739
-6.05047369003296	-7.63903999328613	-11.5960569381714	-0.20742392539978	-0.0464808940887451	-0.143961012363434
-6.04587173461914	-7.63169860839844	-11.5828533172607	-0.207379177212715	-0.0463955737650394	-0.144179806113243
-6.04162740707397	-7.64335966110229	-11.5627288818359	-0.20745612680912	-0.0465338639914989	-0.144148051738739
-6.04756355285645	-7.63913536071777	-11.5955400466919	-0.207399651408195	-0.046728178858757	-0.143977671861649
-6.04194164276123	-7.62854242324829	-11.6074523925781	-0.207343235611916	-0.0466477423906326	-0.144197016954422
-6.03868961334229	-7.63731098175049	-11.5874223709106	-0.207358196377754	-0.0467870160937309	-0.144167691469193
-6.04802894592285	-7.63768339157104	-11.6235609054565	-0.20724917948246	-0.0469442270696163	-0.143993303179741
-6.03669595718384	-7.62904500961304	-11.6139822006226	-0.20734991133213	-0.046849861741066	-0.144209712743759
-6.03955841064453	-7.64066123962402	-11.5970287322998	-0.207242026925087	-0.0470810532569885	-0.144084706902504
-6.04010438919067	-7.63292169570923	-11.6334810256958	-0.207247212529182	-0.0470994487404823	-0.144047960639
-6.03390884399414	-7.63484001159668	-11.6125202178955	-0.207279905676842	-0.047148086130619	-0.144198015332222
-6.04124879837036	-7.64214468002319	-11.6300754547119	-0.207252621650696	-0.0473016910254955	-0.144008114933968
-6.03994941711426	-7.63129663467407	-11.6458368301392	-0.207173824310303	-0.047180637717247	-0.144089490175247
-6.03232145309448	-7.63710737228394	-11.6121387481689	-0.207191243767738	-0.0472757928073406	-0.144170224666595
-6.04230117797852	-7.64434814453125	-11.6257162094116	-0.207176730036736	-0.0474911294877529	-0.143906697630882
-6.04270219802856	-7.63289165496826	-11.6570768356323	-0.207049578428268	-0.0474922172725201	-0.14393262565136
-6.03569412231445	-7.63287353515625	-11.6446046829224	-0.207064434885979	-0.0473956130445004	-0.144170150160789
-6.04097414016724	-7.64690494537354	-11.6402435302734	-0.207067832350731	-0.047718096524477	-0.14397406578064
-6.04316329956055	-7.63617038726807	-11.6742010116577	-0.206994920969009	-0.0477286800742149	-0.14391827583313
-6.03584575653076	-7.63356637954712	-11.6456661224365	-0.207035824656487	-0.0475965738296509	-0.144126489758492
-6.04099941253662	-7.64993762969971	-11.6474180221558	-0.207030519843102	-0.0478861480951309	-0.143886968493462
-6.0441460609436	-7.63517999649048	-11.6737937927246	-0.207009807229042	-0.0478184670209885	-0.143928825855255
-6.03832149505615	-7.63949012756348	-11.6523094177246	-0.207102745771408	-0.0476779229938984	-0.144108042120934
-6.04591846466064	-7.64911031723022	-11.6589202880859	-0.207016706466675	-0.0479618683457375	-0.143868923187256
-6.04680109024048	-7.63906288146973	-11.6910934448242	-0.20696185529232	-0.0478983223438263	-0.143944412469864
-6.04125642776489	-7.64090967178345	-11.6508626937866	-0.20710426568985	-0.0478317961096764	-0.144009247422218
-6.04521751403809	-7.65021371841431	-11.6551885604858	-0.207022279500961	-0.0480134822428226	-0.143797218799591
-6.04897546768188	-7.63851499557495	-11.6843414306641	-0.207012310624123	-0.0479291565716267	-0.143894582986832
-6.0410418510437	-7.64184808731079	-11.6573534011841	-0.207073181867599	-0.0478240437805653	-0.144057780504227
-6.04573535919189	-7.64900588989258	-11.6722726821899	-0.207029849290848	-0.0480489209294319	-0.143760770559311
-6.04750394821167	-7.63580083847046	-11.6808414459229	-0.207083910703659	-0.0478442572057247	-0.143840372562408
-6.03927707672119	-7.64321136474609	-11.6495904922485	-0.207143947482109	-0.0478835999965668	-0.143879219889641
-6.04387331008911	-7.6436333656311	-11.6728248596191	-0.207024842500687	-0.0480251237750053	-0.143592804670334
-6.03896617889404	-7.63073587417603	-11.6805839538574	-0.207041949033737	-0.0477956160902977	-0.143789812922478
-6.03597736358643	-7.63973712921143	-11.6488876342773	-0.207207903265953	-0.0479250513017178	-0.143781587481499
-6.03897142410278	-7.63928651809692	-11.6835861206055	-0.207030445337296	-0.0479974076151848	-0.143536567687988
-6.03159666061401	-7.62772941589355	-11.6810340881348	-0.207058444619179	-0.0478389151394367	-0.143688574433327
-6.02721166610718	-7.64123296737671	-11.6498708724976	-0.207133248448372	-0.0479461029171944	-0.143584057688713
-6.03185987472534	-7.63841342926025	-11.6800308227539	-0.207109779119492	-0.0480735823512077	-0.143384382128716
-6.02694416046143	-7.62607336044312	-11.6784353256226	-0.207051321864128	-0.0477910079061985	-0.14359050989151
-6.01896381378174	-7.63666820526123	-11.6595096588135	-0.207013756036758	-0.047977302223444	-0.143521472811699
-6.02394962310791	-7.63550043106079	-11.6908693313599	-0.207027152180672	-0.0480235889554024	-0.143317371606827
-6.01530456542969	-7.62577724456787	-11.6735715866089	-0.207063242793083	-0.0478578023612499	-0.143502041697502
-6.01386165618896	-7.63946390151978	-11.6536779403687	-0.207017928361893	-0.0479577891528606	-0.143295124173164
-6.01956701278687	-7.63041162490845	-11.6892623901367	-0.206909522414207	-0.0479834787547588	-0.143207192420959
-6.00907754898071	-7.62012815475464	-11.6811761856079	-0.206949442625046	-0.0477927066385746	-0.143377751111984
-6.01018190383911	-7.63855648040771	-11.6682415008545	-0.207008227705956	-0.047929011285305	-0.143251165747643
-6.01044368743896	-7.62661838531494	-11.7037744522095	-0.206819757819176	-0.0479074381291866	-0.143145233392715
-6.00270557403564	-7.62630844116211	-11.6809349060059	-0.206892147660255	-0.0476932562887669	-0.143348500132561
-6.00372695922852	-7.63512420654297	-11.6728229522705	-0.206854313611984	-0.0479095950722694	-0.143099412322044
-6.00708389282227	-7.62116527557373	-11.7079124450684	-0.206801861524582	-0.0477084293961525	-0.143106415867805
-5.99905586242676	-7.6210823059082	-11.6791887283325	-0.206792622804642	-0.0476116128265858	-0.143321380019188
-6.00332117080688	-7.63355684280396	-11.6893243789673	-0.206743389368057	-0.0476766340434551	-0.143052980303764
-6.00068092346191	-7.6198205947876	-11.7078800201416	-0.206707447767258	-0.0475320182740688	-0.143122225999832
-5.99273443222046	-7.62545490264893	-11.6684942245483	-0.206789642572403	-0.0474095121026039	-0.143172308802605
-5.99982023239136	-7.6281156539917	-11.6887674331665	-0.206569537520409	-0.0474792905151844	-0.142914161086082
-5.99209403991699	-7.61451721191406	-11.700572013855	-0.206626906991005	-0.0472085848450661	-0.143087774515152
-5.98527240753174	-7.62406349182129	-11.6761236190796	-0.206612825393677	-0.0471716001629829	-0.143095672130585
-5.99014663696289	-7.62158679962158	-11.7024612426758	-0.206509456038475	-0.0472111217677593	-0.14288467168808
-5.98279285430908	-7.61317491531372	-11.6959714889526	-0.206498295068741	-0.0468291975557804	-0.143018782138824
-5.97849273681641	-7.62140226364136	-11.6713981628418	-0.206455811858177	-0.0469119623303413	-0.142899036407471
-5.98317337036133	-7.62038469314575	-11.7069272994995	-0.206360995769501	-0.0468864552676678	-0.1427151709795
-5.97704458236694	-7.60656642913818	-11.704137802124	-0.206249922513962	-0.0465340726077557	-0.142934054136276
-5.97311687469482	-7.61897134780884	-11.6811037063599	-0.206298843026161	-0.0465389043092728	-0.14298515021801
-5.9805736541748	-7.61314344406128	-11.7093925476074	-0.206118986010551	-0.0464239045977592	-0.142745971679688
-5.97078990936279	-7.60725164413452	-11.6946096420288	-0.206135377287865	-0.046056792140007	-0.142944410443306
-5.9711217880249	-7.6200156211853	-11.6704864501953	-0.206116303801537	-0.0460291355848312	-0.142820790410042
-5.97628450393677	-7.61420869827271	-11.7053127288818	-0.205959171056747	-0.0459434650838375	-0.142662420868874
-5.96773147583008	-7.60944080352783	-11.6934337615967	-0.205896064639091	-0.0455899573862553	-0.1429313570261
-5.96474838256836	-7.62251949310303	-11.677508354187	-0.205925777554512	-0.0456100851297379	-0.142855003476143
-5.97121477127075	-7.62397289276123	-11.6963424682617	-0.205718740820885	-0.0455829240381718	-0.142644166946411
-5.97074937820435	-7.61465501785278	-11.7181053161621	-0.205551311373711	-0.0453200973570347	-0.142724841833115
-5.96309375762939	-7.61878728866577	-11.6858987808228	-0.205632776021957	-0.0450614616274834	-0.142871677875519
-5.96684455871582	-7.6300802230835	-11.6870155334473	-0.205489620566368	-0.045110572129488	-0.142662569880486
-5.97030782699585	-7.62523889541626	-11.7224035263062	-0.205358669161797	-0.0449040830135345	-0.14264027774334
-5.97196960449219	-7.6142840385437	-11.7262306213379	-0.205246895551682	-0.044551283121109	-0.142802059650421
-5.96683740615845	-7.62208080291748	-11.700270652771	-0.205297634005547	-0.0443089678883553	-0.142867788672447
-5.96701383590698	-7.6333646774292	-11.7058277130127	-0.205153554677963	-0.0443572774529457	-0.142746672034264
-5.9773907661438	-7.62834024429321	-11.7392930984497	-0.205048784613609	-0.0441059097647667	-0.142656296491623
-5.97248888015747	-7.61892318725586	-11.7200651168823	-0.205065593123436	-0.0437167659401894	-0.142902374267578
-5.9696159362793	-7.63148355484009	-11.6963186264038	-0.204971522092819	-0.0436180494725704	-0.142828524112701
-5.98157548904419	-7.63046503067017	-11.7278175354004	-0.204783216118813	-0.0434744544327259	-0.142705366015434
-5.97754240036011	-7.62092447280884	-11.7297163009644	-0.204828903079033	-0.0430888347327709	-0.142933160066605
-5.97671461105347	-7.63304615020752	-11.7018051147461	-0.20485183596611	-0.0429804213345051	-0.143048748373985
-5.98643636703491	-7.63581037521362	-11.7344369888306	-0.204620093107224	-0.0428645648062229	-0.142800658941269
-5.98635816574097	-7.62667989730835	-11.7369241714478	-0.204550251364708	-0.0424269065260887	-0.142964243888855
-5.98210000991821	-7.63572549819946	-11.6999225616455	-0.204559072852135	-0.0422066412866116	-0.143091708421707
-5.99113798141479	-7.63811683654785	-11.7229156494141	-0.204379886388779	-0.0421980507671833	-0.142842799425125
-5.98842763900757	-7.62977886199951	-11.7342462539673	-0.204263418912888	-0.0417851693928242	-0.143009573221207
-5.98537683486938	-7.63933944702148	-11.7090826034546	-0.204237580299377	-0.041618388146162	-0.143183335661888
-5.99845790863037	-7.6493091583252	-11.7275056838989	-0.204113468527794	-0.0415453501045704	-0.142899543046951
-5.99364566802979	-7.63909101486206	-11.7432060241699	-0.203977927565575	-0.0412055663764477	-0.143066391348839
-5.99249172210693	-7.6467490196228	-11.7102489471436	-0.203885719180107	-0.0409860834479332	-0.143123045563698
-6.00193405151367	-7.65689992904663	-11.7319784164429	-0.203843250870705	-0.0410165265202522	-0.142920255661011
-6.00414228439331	-7.64375591278076	-11.7568616867065	-0.203645572066307	-0.040665078908205	-0.143068090081215
-5.99345111846924	-7.65033721923828	-11.7313938140869	-0.203640028834343	-0.0405531413853168	-0.143220707774162
-6.00181865692139	-7.66262149810791	-11.7446403503418	-0.203426629304886	-0.040587093681097	-0.142978549003601
-6.0065975189209	-7.65209627151489	-11.7782382965088	-0.20331709086895	-0.0402846373617649	-0.143028259277344
-6.00114965438843	-7.6504054069519	-11.7483377456665	-0.203255474567413	-0.0400648191571236	-0.143146395683289
-5.99738216400146	-7.66389513015747	-11.7444124221802	-0.203173771500587	-0.0401515662670136	-0.142997279763222
-6.00700330734253	-7.66197538375854	-11.780161857605	-0.203081041574478	-0.0401418879628181	-0.142858728766441
-6.00335454940796	-7.64962911605835	-11.7917938232422	-0.202988430857658	-0.039797980338335	-0.143035754561424
-5.99727535247803	-7.65910911560059	-11.7685708999634	-0.202952906489372	-0.0397783406078815	-0.14315889775753
-6.00472497940063	-7.66239356994629	-11.7859935760498	-0.202824294567108	-0.0398944765329361	-0.142913848161697
-6.00445699691772	-7.64923095703125	-11.8069486618042	-0.20275516808033	-0.0396164543926716	-0.143051236867905
-5.99733400344849	-7.65710544586182	-11.7812395095825	-0.202869862318039	-0.0395843088626862	-0.143138810992241
-6.00031518936157	-7.65870809555054	-11.8024597167969	-0.202849805355072	-0.0396805219352245	-0.142856046557426
-5.99479961395264	-7.64726305007935	-11.7970304489136	-0.202941492199898	-0.0395287871360779	-0.14299713075161
-5.9940333366394	-7.66012096405029	-11.7851676940918	-0.203070536255836	-0.0397229455411434	-0.142811879515648
-5.9994683265686	-7.64885520935059	-11.8142719268799	-0.203043207526207	-0.0395602434873581	-0.142723307013512
-5.99326848983765	-7.65287828445435	-11.780330657959	-0.203257888555527	-0.0393399558961391	-0.142951920628548
-6.00521087646484	-7.66166687011719	-11.7677154541016	-0.203118473291397	-0.0394557751715183	-0.14276011288166
-6.01287460327148	-7.647057056427	-11.7960195541382	-0.203160047531128	-0.0391539447009563	-0.142932429909706
-6.0109224319458	-7.65068435668945	-11.7580423355103	-0.203215211629868	-0.0388903468847275	-0.143121749162674
-6.01749753952026	-7.66008806228638	-11.7583036422729	-0.2030970454216	-0.0389576517045498	-0.142933040857315
-6.02576208114624	-7.64886856079102	-11.7765703201294	-0.203058958053589	-0.0385934896767139	-0.142958417534828
-6.02482795715332	-7.65528249740601	-11.7384395599365	-0.203044310212135	-0.0384959131479263	-0.143004879355431
-6.0352520942688	-7.65973854064941	-11.7649278640747	-0.202994853258133	-0.0384746305644512	-0.142777293920517
-6.03475284576416	-7.65042877197266	-11.7759046554565	-0.202813044190407	-0.0382091179490089	-0.1429473310709
-6.03681659698486	-7.67024755477905	-11.7582912445068	-0.202801704406738	-0.0382582359015942	-0.143007427453995
-6.04610109329224	-7.66712141036987	-11.7895936965942	-0.202562049031258	-0.0382217690348625	-0.142790034413338
-6.04526472091675	-7.66697692871094	-11.7750091552734	-0.202598884701729	-0.0379424430429935	-0.142985910177231
-6.05504512786865	-7.68053436279297	-11.7751960754395	-0.202443778514862	-0.0380397140979767	-0.142801433801651
-6.0591402053833	-7.67131280899048	-11.7988061904907	-0.202270835638046	-0.0378599800169468	-0.14285546541214
-6.05780839920044	-7.68233966827393	-11.7763395309448	-0.202260553836823	-0.0377677008509636	-0.143000289797783
-6.06963443756104	-7.68664979934692	-11.8030443191528	-0.202114388346672	-0.03779386729002	-0.142715260386467
-6.06755828857422	-7.67780256271362	-11.7978610992432	-0.202134922146797	-0.037486519664526	-0.142929092049599
-6.06698513031006	-7.69025325775146	-11.7631235122681	-0.202072188258171	-0.0374624729156494	-0.142825648188591
-6.08037042617798	-7.69467544555664	-11.7929801940918	-0.20189893245697	-0.0375223681330681	-0.142662227153778
-6.07970142364502	-7.68445539474487	-11.8003520965576	-0.201871111989021	-0.0371835306286812	-0.142789036035538
-6.07791233062744	-7.69404268264771	-11.7724561691284	-0.201894596219063	-0.0371995717287064	-0.142852306365967
-6.08466529846191	-7.69959783554077	-11.8009548187256	-0.20169061422348	-0.0371970422565937	-0.142559304833412
-6.08621025085449	-7.68896532058716	-11.7957181930542	-0.201701730489731	-0.0369882918894291	-0.142723873257637
-6.08342027664185	-7.70040798187256	-11.7702751159668	-0.201689183712006	-0.0370249412953854	-0.142682418227196
-6.08846044540405	-7.70236968994141	-11.7990484237671	-0.201523721218109	-0.0370952300727367	-0.142384514212608
-6.08701658248901	-7.69310569763184	-11.8176641464233	-0.201452478766441	-0.0368113666772842	-0.142574727535248
-6.08287334442139	-7.70072364807129	-11.7851276397705	-0.201419934630394	-0.0368816256523132	-0.142590075731277
-6.0950722694397	-7.70772314071655	-11.8075771331787	-0.201357737183571	-0.0369532592594624	-0.142245277762413
-6.09359550476074	-7.6972770690918	-11.8352880477905	-0.201189637184143	-0.0367538593709469	-0.142254948616028
-6.08873271942139	-7.69870376586914	-11.8047780990601	-0.201250925660133	-0.0365917794406414	-0.142354786396027
-6.09088039398193	-7.71295738220215	-11.8006315231323	-0.201178699731827	-0.0367314368486404	-0.142103031277657
-6.09661865234375	-7.70472574234009	-11.8368034362793	-0.201032310724258	-0.0366840958595276	-0.141968175768852
-6.09008359909058	-7.7007474899292	-11.8243408203125	-0.200977131724358	-0.0364493988454342	-0.142135813832283
-6.0919246673584	-7.71790075302124	-11.8191137313843	-0.200939431786537	-0.0365979894995689	-0.141933709383011
-6.09576892852783	-7.71358299255371	-11.8543500900269	-0.200808972120285	-0.0365645699203014	-0.14178042113781
-6.09228801727295	-7.70838975906372	-11.841157913208	-0.200848937034607	-0.0363933704793453	-0.141949817538261
-6.0948805809021	-7.7240948677063	-11.8402395248413	-0.200716659426689	-0.0366049036383629	-0.141685903072357
-6.10064268112183	-7.71454334259033	-11.8744077682495	-0.200542390346527	-0.0365367904305458	-0.141626164317131
-6.09580898284912	-7.71797370910645	-11.856107711792	-0.200642332434654	-0.0363691076636314	-0.141792729496956
-6.10337734222412	-7.73093414306641	-11.8830547332764	-0.200443610548973	-0.0365701727569103	-0.141543611884117
-6.10210657119751	-7.72187280654907	-11.9005708694458	-0.200429618358612	-0.0363732911646366	-0.141568690538406
-6.10004234313965	-7.73418855667114	-11.8701791763306	-0.200485959649086	-0.0364067777991295	-0.141574382781982
-6.11174917221069	-7.73499631881714	-11.9028310775757	-0.200403109192848	-0.0365117453038692	-0.141406372189522
-6.10372066497803	-7.72722244262695	-11.8941249847412	-0.200414210557938	-0.0362151935696602	-0.14165386557579
-6.1102466583252	-7.74399757385254	-11.8899660110474	-0.200320437550545	-0.0363680049777031	-0.141457736492157
-6.11306619644165	-7.73713397979736	-11.9208612442017	-0.200226709246635	-0.0362578257918358	-0.141413629055023
-6.10920524597168	-7.73761415481567	-11.8844976425171	-0.200370639562607	-0.0361243560910225	-0.141502678394318
-6.11388158798218	-7.74938917160034	-11.8919296264648	-0.200301676988602	-0.0362907238304615	-0.141262009739876
-6.11413526535034	-7.73799848556519	-11.9168519973755	-0.200305730104446	-0.0360407941043377	-0.141396954655647
-6.10982370376587	-7.74412155151367	-11.8839225769043	-0.200354903936386	-0.0359980128705502	-0.141491636633873
-6.11566543579102	-7.74945783615112	-11.9122133255005	-0.200240522623062	-0.036169309169054	-0.141224548220634
-6.11410427093506	-7.74237442016602	-11.9047355651855	-0.200346723198891	-0.035833865404129	-0.141408383846283
-6.11319065093994	-7.75168371200562	-11.8785228729248	-0.200366467237473	-0.0359145775437355	-0.141271516680717
-6.11764764785767	-7.74342155456543	-11.9047183990479	-0.200359314680099	-0.0358130298554897	-0.141290038824081
-6.10769987106323	-7.74121046066284	-11.878511428833	-0.200351178646088	-0.0356837250292301	-0.141419947147369
-6.12046527862549	-7.75478649139404	-11.8846235275269	-0.20045006275177	-0.0358539633452892	-0.141209483146667
-6.11649608612061	-7.73923206329346	-11.8987598419189	-0.200390428304672	-0.0356187224388123	-0.141293793916702
-6.1125340461731	-7.74865055084229	-11.8588027954102	-0.200601756572723	-0.035488948225975	-0.141416952013969
-6.11991786956787	-7.75272703170776	-11.8730230331421	-0.200501799583435	-0.0356471538543701	-0.141202017664909
-6.11762714385986	-7.73834085464478	-11.8747386932373	-0.200631961226463	-0.0354144684970379	-0.141441732645035
-6.11596727371216	-7.75124597549438	-11.8474254608154	-0.200690180063248	-0.0355064645409584	-0.141348719596863
-6.12285614013672	-7.74323129653931	-11.8712930679321	-0.200685635209084	-0.0353977270424366	-0.141249224543571
-6.11404991149902	-7.74373149871826	-11.8311939239502	-0.200838416814804	-0.0352619327604771	-0.141381651163101
-6.11947298049927	-7.74658536911011	-11.846266746521	-0.200812056660652	-0.0354155898094177	-0.141177877783775
-6.11708641052246	-7.73559045791626	-11.8479461669922	-0.200869083404541	-0.0351850502192974	-0.141383528709412
-6.11603307723999	-7.74184513092041	-11.8066673278809	-0.201001733541489	-0.0352315232157707	-0.141384020447731
-6.12228202819824	-7.73974990844727	-11.8357772827148	-0.200958475470543	-0.0352225713431835	-0.141236051917076
-6.11298704147339	-7.73251581192017	-11.816388130188	-0.201127871870995	-0.0349893569946289	-0.141416445374489
-6.12020015716553	-7.74668788909912	-11.788013458252	-0.201092943549156	-0.0351649187505245	-0.141196444630623
-6.12440872192383	-7.7325382232666	-11.8215522766113	-0.201172202825546	-0.035126481205225	-0.141233786940575
-6.11874580383301	-7.7277250289917	-11.7923679351807	-0.201207295060158	-0.0348700135946274	-0.141438141465187
-6.11400175094604	-7.73951148986816	-11.7783842086792	-0.201252743601799	-0.0351597033441067	-0.141308307647705
-6.12453460693359	-7.73669385910034	-11.8086290359497	-0.201316386461258	-0.0351388193666935	-0.14115184545517
-6.11795425415039	-7.72460699081421	-11.7861776351929	-0.20136371254921	-0.034887757152319	-0.141329631209373
-6.11715078353882	-7.7357964515686	-11.7606163024902	-0.201470091938972	-0.035014171153307	-0.141282498836517
-6.12294816970825	-7.73181915283203	-11.7973289489746	-0.201397582888603	-0.0351267755031586	-0.141154110431671
-6.11684036254883	-7.72525405883789	-11.7760515213013	-0.201536282896996	-0.0348615758121014	-0.141393631696701
-6.11851453781128	-7.73910427093506	-11.7685508728027	-0.201590418815613	-0.035079300403595	-0.141259998083115
-6.12140035629272	-7.73199892044067	-11.798526763916	-0.201469764113426	-0.0350550301373005	-0.141131386160851
-6.11581134796143	-7.72586345672607	-11.7874450683594	-0.201599717140198	-0.0349263772368431	-0.141297250986099
-6.1138916015625	-7.73528671264648	-11.7608213424683	-0.201731011271477	-0.0349870100617409	-0.141243547201157
-6.12351512908936	-7.73581075668335	-11.7870578765869	-0.201594948768616	-0.0351513624191284	-0.141006916761398
-6.11560297012329	-7.72232437133789	-11.7904033660889	-0.201655164361	-0.035069040954113	-0.141232371330261
-6.11472225189209	-7.73323774337769	-11.7720251083374	-0.20168462395668	-0.0351201668381691	-0.141235366463661
-6.12286043167114	-7.73441791534424	-11.7977800369263	-0.201665908098221	-0.0352818258106709	-0.141029432415962
-6.11383056640625	-7.72511339187622	-11.7866058349609	-0.201768085360527	-0.0351350717246532	-0.141192480921745
-6.11599063873291	-7.73724222183228	-11.7760782241821	-0.201684534549713	-0.0353854261338711	-0.141086995601654
-6.12321853637695	-7.72998905181885	-11.8087768554688	-0.201618567109108	-0.0354308411478996	-0.140984416007996
-6.11888790130615	-7.72903251647949	-11.7940950393677	-0.201712623238564	-0.0353310108184814	-0.14123746752739
-6.12042856216431	-7.74124574661255	-11.7995443344116	-0.201666206121445	-0.0355410426855087	-0.141103610396385
-6.12662220001221	-7.7341742515564	-11.8367023468018	-0.201477348804474	-0.0355424731969833	-0.141056910157204
-6.12405681610107	-7.73373794555664	-11.8137722015381	-0.201542526483536	-0.0354391410946846	-0.141223788261414
-6.13155746459961	-7.74343776702881	-11.8159027099609	-0.201521784067154	-0.0356865860521793	-0.141043424606323
-6.1303596496582	-7.73257541656494	-11.8461828231812	-0.201371923089027	-0.0355737023055553	-0.141052931547165
-6.12675094604492	-7.73902750015259	-11.82861328125	-0.201377019286156	-0.0355693437159061	-0.141257360577583
-6.13550329208374	-7.74825382232666	-11.8515291213989	-0.201196283102036	-0.0358654521405697	-0.140993967652321
-6.12987375259399	-7.73627233505249	-11.8643465042114	-0.201215222477913	-0.0356337353587151	-0.141135334968567
-6.1320686340332	-7.75266695022583	-11.8351173400879	-0.201181262731552	-0.0357174649834633	-0.14107920229435
-6.13787460327148	-7.75067663192749	-11.8715906143188	-0.201021060347557	-0.0358975604176521	-0.140890121459961
-6.14036083221436	-7.74421834945679	-11.8815364837646	-0.200962632894516	-0.03571991994977	-0.141066014766693
-6.13659143447876	-7.7557201385498	-11.8609085083008	-0.200911104679108	-0.0357968136668205	-0.141067504882813
-6.14627647399902	-7.75897836685181	-11.8963241577148	-0.200782388448715	-0.0357752032577991	-0.140886023640633
-6.14511728286743	-7.75513219833374	-11.8805770874023	-0.200753077864647	-0.0355356000363827	-0.141073048114777
-6.14893054962158	-7.76889753341675	-11.8769340515137	-0.200637057423592	-0.0357907377183437	-0.140844315290451
-6.15188884735107	-7.75788450241089	-11.9062166213989	-0.200491920113564	-0.0356002449989319	-0.140970081090927
-6.1539511680603	-7.77124547958374	-11.8873090744019	-0.200517281889915	-0.0357404500246048	-0.140942886471748
-6.16128587722778	-7.76671361923218	-11.9235248565674	-0.200220048427582	-0.03563616797328	-0.140818297863007
-6.15516662597656	-7.7671012878418	-11.9035797119141	-0.200304508209229	-0.035399466753006	-0.140980869531631
-6.1612024307251	-7.77985000610352	-11.9012613296509	-0.200167402625084	-0.0355855450034142	-0.140792638063431
-6.1685266494751	-7.76823902130127	-11.9325819015503	-0.200019285082817	-0.0354439541697502	-0.140867903828621
-6.16238832473755	-7.77659463882446	-11.9080286026001	-0.200036436319351	-0.0353135913610458	-0.140988767147064
-6.17251586914063	-7.78333234786987	-11.9333658218384	-0.199809849262238	-0.0353823751211166	-0.140760481357574
-6.17110872268677	-7.77440977096558	-11.9266862869263	-0.199777752161026	-0.0350704342126846	-0.140946567058563
-6.17292356491089	-7.79158687591553	-11.9094228744507	-0.19968692958355	-0.0351288765668869	-0.140849739313126
-6.18032073974609	-7.78535127639771	-11.9426021575928	-0.199502244591713	-0.0350598320364952	-0.140741005539894
-6.17373514175415	-7.78080177307129	-11.9209356307983	-0.199591785669327	-0.03474360704422	-0.141006246209145
-6.17615699768066	-7.79172372817993	-11.9189853668213	-0.199407532811165	-0.0348598621785641	-0.140852808952332
-6.18085956573486	-7.7897801399231	-11.9530935287476	-0.199296280741692	-0.0347658768296242	-0.140717253088951
-6.17788171768188	-7.78373336791992	-11.9263830184937	-0.199333712458611	-0.0343209132552147	-0.140885174274445
-6.17572975158691	-7.79566669464111	-11.9086008071899	-0.19930499792099	-0.0343431495130062	-0.14081683754921
-6.18084239959717	-7.79440498352051	-11.9428281784058	-0.199178084731102	-0.0343050546944141	-0.140599712729454
-6.17231893539429	-7.7810230255127	-11.9332885742188	-0.199082538485527	-0.0340368300676346	-0.140873908996582
-6.17384576797485	-7.80151319503784	-11.9176921844482	-0.199104443192482	-0.0340249985456467	-0.14070101082325
-6.17830991744995	-7.79198265075684	-11.9543371200562	-0.198930576443672	-0.0339210666716099	-0.140558928251266
-6.16596794128418	-7.78924608230591	-11.9348125457764	-0.199008494615555	-0.0335401631891727	-0.140790387988091
-6.16646480560303	-7.80167627334595	-11.9118957519531	-0.198974341154099	-0.0335626676678658	-0.14058393239975
-6.172691822052	-7.79700803756714	-11.9385089874268	-0.198859885334969	-0.0334457568824291	-0.140421360731125
-6.16672325134277	-7.78448104858398	-11.9329919815063	-0.198837652802467	-0.0331155769526958	-0.140590161085129
-6.1573052406311	-7.79464530944824	-11.9110155105591	-0.198845773935318	-0.0330914184451103	-0.140514865517616
-6.1672830581665	-7.79584169387817	-11.9382448196411	-0.198712453246117	-0.0329491682350636	-0.140276566147804
-6.15886402130127	-7.77996635437012	-11.9330034255981	-0.198679059743881	-0.0326081700623035	-0.140413522720337
-6.15144348144531	-7.7918176651001	-11.9001789093018	-0.198691859841347	-0.0326152220368385	-0.140263229608536
-6.15904092788696	-7.78646659851074	-11.9308805465698	-0.198542729020119	-0.0324668772518635	-0.140105247497559
-6.14844465255737	-7.77756023406982	-11.9162912368774	-0.198619246482849	-0.032083086669445	-0.14028100669384
-6.14777612686157	-7.79063749313354	-11.9035949707031	-0.198580175638199	-0.0321644395589828	-0.140188872814178
-6.15089273452759	-7.78189897537231	-11.9343366622925	-0.198482111096382	-0.031945887953043	-0.140012368559837
-6.14501714706421	-7.77595233917236	-11.9095783233643	-0.19849294424057	-0.0315957628190517	-0.140140101313591
-6.14142179489136	-7.78961181640625	-11.8873739242554	-0.198486343026161	-0.0315793268382549	-0.139987081289291
-6.14439392089844	-7.77890682220459	-11.914134979248	-0.198439940810204	-0.0312712527811527	-0.139895886182785
-6.13430881500244	-7.77651119232178	-11.8910827636719	-0.198405548930168	-0.0309662763029337	-0.140156015753746
-6.13696193695068	-7.78974151611328	-11.8863086700439	-0.198337644338608	-0.0309936385601759	-0.139926433563232
-6.14201354980469	-7.77588939666748	-11.9143342971802	-0.198204159736633	-0.0306023079901934	-0.139921680092812
-6.13094902038574	-7.77518320083618	-11.874044418335	-0.198319166898727	-0.0302799232304096	-0.140033140778542
-6.13812398910522	-7.78623914718628	-11.8827028274536	-0.198082402348518	-0.0302319675683975	-0.13985113799572
-6.1371374130249	-7.77400827407837	-11.9066390991211	-0.197945758700371	-0.0298790335655212	-0.139946341514587
-6.12991619110107	-7.77797794342041	-11.8787231445313	-0.197934702038765	-0.0295706763863564	-0.140048071742058
-6.13186979293823	-7.78821468353271	-11.8924188613892	-0.197827324271202	-0.0294281654059887	-0.139820843935013
-6.13483476638794	-7.77964735031128	-11.9168157577515	-0.197638541460037	-0.029026823118329	-0.139839798212051
-6.1258716583252	-7.78476190567017	-11.8835296630859	-0.197644457221031	-0.028632678091526	-0.139945030212402
-6.12882280349731	-7.79707860946655	-11.8772382736206	-0.19756281375885	-0.0285730585455894	-0.139693677425385
-6.1278657913208	-7.78494358062744	-11.9052791595459	-0.197335854172707	-0.0281140673905611	-0.139775007963181
-6.11898708343506	-7.79194307327271	-11.8749303817749	-0.197375014424324	-0.0278783589601517	-0.139863237738609
-6.12916421890259	-7.79757499694824	-11.891622543335	-0.197131171822548	-0.0277723930776119	-0.139564424753189
-6.12178230285645	-7.78773546218872	-11.9060192108154	-0.197139978408813	-0.0272508207708597	-0.139646887779236
-6.11863565444946	-7.80247688293457	-11.8670215606689	-0.197073966264725	-0.0270929262042046	-0.139578968286514
-6.12224578857422	-7.79237747192383	-11.8998193740845	-0.196794226765633	-0.0268703401088715	-0.139368087053299
-6.11348390579224	-7.78879451751709	-11.8861865997314	-0.196775391697884	-0.0263992287218571	-0.139666736125946
-6.11604404449463	-7.80430889129639	-11.8754167556763	-0.19667175412178	-0.0263799130916595	-0.139445960521698
-6.11878252029419	-7.79347944259644	-11.9061880111694	-0.196455091238022	-0.0259421784430742	-0.139379560947418
-6.11112785339355	-7.79592084884644	-11.8684463500977	-0.196375489234924	-0.0255367010831833	-0.139434903860092
-6.11406993865967	-7.80211353302002	-11.880597114563	-0.196131974458694	-0.0254872292280197	-0.139189437031746
-6.11194181442261	-7.79151201248169	-11.8964519500732	-0.195923745632172	-0.0249990914016962	-0.139303743839264
-6.10722589492798	-7.8058123588562	-11.866063117981	-0.195856273174286	-0.0248049646615982	-0.139257371425629
-6.11258125305176	-7.80666494369507	-11.9043493270874	-0.195543110370636	-0.0246141888201237	-0.138963147997856
-6.1026029586792	-7.80090522766113	-11.8974876403809	-0.195423483848572	-0.0241163000464439	-0.139091074466705
-6.09869480133057	-7.81622838973999	-11.8734378814697	-0.195235520601273	-0.0238924138247967	-0.138926535844803
-6.10318231582642	-7.81165981292725	-11.9043521881104	-0.194990888237953	-0.0237437859177589	-0.138678789138794
-6.09524440765381	-7.8080530166626	-11.8884801864624	-0.194821685552597	-0.0231944173574448	-0.138815134763718
-6.09593772888184	-7.82330894470215	-11.8856496810913	-0.194543287158012	-0.0231063049286604	-0.13847927749157
-6.09714555740356	-7.81167936325073	-11.9094667434692	-0.194332346320152	-0.0227044634521008	-0.138468325138092
-6.0903639793396	-7.82201242446899	-11.8745079040527	-0.194172233343124	-0.0223503392189741	-0.138411462306976
-6.10273218154907	-7.82379961013794	-11.8988819122314	-0.193876504898071	-0.0222271978855133	-0.138205468654633
-6.09904813766479	-7.81557941436768	-11.8953142166138	-0.193692609667778	-0.0216644387692213	-0.138401463627815
-6.10431909561157	-7.83149480819702	-11.8864278793335	-0.193423181772232	-0.0215707141906023	-0.138250678777695
-6.10971307754517	-7.82506275177002	-11.9146537780762	-0.193089544773102	-0.0211009606719017	-0.138217285275459
-6.11086511611938	-7.83342599868774	-11.8825197219849	-0.193005457520485	-0.0206201709806919	-0.138326913118362
-6.11939573287964	-7.84188222885132	-11.9034423828125	-0.192646503448486	-0.0205817483365536	-0.138093560934067
-6.11816740036011	-7.83707189559937	-11.9018039703369	-0.192474037408829	-0.0200791954994202	-0.138366967439651
-6.12214660644531	-7.85154867172241	-11.8904762268066	-0.192221626639366	-0.0200665965676308	-0.138281598687172
-6.13052272796631	-7.84837245941162	-11.9291839599609	-0.191950008273125	-0.019675487652421	-0.13835734128952
-6.13340854644775	-7.85456514358521	-11.8916616439819	-0.191803574562073	-0.019382307305932	-0.138524919748306
-6.14944076538086	-7.86351490020752	-11.9145002365112	-0.19151309132576	-0.0191868208348751	-0.138444155454636
-6.15294218063354	-7.85533046722412	-11.9267663955688	-0.191183760762215	-0.0185904651880264	-0.138796046376228
-6.15722322463989	-7.87131214141846	-11.9034452438354	-0.190926522016525	-0.0184706263244152	-0.138908252120018
-6.16742944717407	-7.87438201904297	-11.9372711181641	-0.190484568476677	-0.0182521790266037	-0.13881117105484
-6.16983509063721	-7.87684011459351	-11.9212694168091	-0.190311014652252	-0.017671849578619	-0.139043897390366
[truncated: 7,487 more rows]
