# Supplementary material for: Identification of Haptic Based Guiding Using Hard Reins
Source: PLoS One. 2015 Jul 22;10(7):e0132020. doi: 10.1371/journal.pone.0132020 (PMC4511788; doi:10.1371/journal.pone.0132020)
Supplement: S5 File — (ZIP) [file pone.0132020.s005.zip › Exp2_ForceData1/Subject1/path3/T2.csv]

Force X (N)	Force Y (N)	Force Z (N)	Torque X (N-m)	Torque Y (N-m)	Torque Z (N-m)	Frequency = 10000	Averaging Level = 16	F/T Serial Number = FT11772	Time Started = 19/02/2013 12:28:00
-5.10499238967896	-7.41311311721802	-11.6072111129761	-0.172691628336906	-0.0120360031723976	-0.0607196278870106
-5.10569620132446	-7.41001510620117	-11.6117696762085	-0.172929644584656	-0.0116459717974067	-0.0606147982180119
-5.09147310256958	-7.40684413909912	-11.6022024154663	-0.172834768891335	-0.0116243911907077	-0.0607407279312611
-5.09223318099976	-7.40233993530273	-11.6170663833618	-0.172990664839745	-0.011318170465529	-0.060577005147934
-5.08047246932983	-7.39648962020874	-11.6018905639648	-0.173045933246613	-0.0112031754106283	-0.0607719086110592
-5.07520580291748	-7.39697408676147	-11.6267881393433	-0.173193976283073	-0.0110076023265719	-0.0605723783373833
-5.06595039367676	-7.39030838012695	-11.6100845336914	-0.173272177577019	-0.0107719860970974	-0.0607944875955582
-5.05940532684326	-7.39370965957642	-11.6271343231201	-0.173314526677132	-0.0106322951614857	-0.060594480484724
-5.05232286453247	-7.39041614532471	-11.6134281158447	-0.173456594347954	-0.0102620273828506	-0.0607813782989979
-5.04215621948242	-7.3896050453186	-11.6249847412109	-0.173505112528801	-0.010233560577035	-0.0606989823281765
-5.04475355148315	-7.38506841659546	-11.6279220581055	-0.173670843243599	-0.00980543438345194	-0.0606228299438953
-5.03204107284546	-7.3834228515625	-11.6200647354126	-0.173555716872215	-0.00984732527285814	-0.0607616864144802
-5.03443956375122	-7.37887620925903	-11.627290725708	-0.173793852329254	-0.00941631942987442	-0.0605705715715885
-5.02249336242676	-7.37844896316528	-11.6191921234131	-0.173759058117867	-0.00940425135195255	-0.0607782900333405
-5.02423334121704	-7.37576150894165	-11.6395206451416	-0.173969820141792	-0.00912033952772617	-0.060606662184
-5.01528024673462	-7.37179803848267	-11.6156463623047	-0.174047261476517	-0.00887745805084705	-0.0607799775898457
-5.01607513427734	-7.3746075630188	-11.6436376571655	-0.174183443188667	-0.00872570648789406	-0.0605744086205959
-5.00932312011719	-7.36833238601685	-11.6232194900513	-0.174277201294899	-0.00856025703251362	-0.0607662945985794
-5.00723075866699	-7.36943864822388	-11.6325092315674	-0.174213528633118	-0.00848600454628468	-0.0606274306774139
-5.00709629058838	-7.36181306838989	-11.6196451187134	-0.174443870782852	-0.00811670161783695	-0.0607092529535294
-4.99933099746704	-7.36221647262573	-11.6197671890259	-0.174479529261589	-0.00822334084659815	-0.0607342794537544
-5.00036573410034	-7.35850477218628	-11.6238470077515	-0.174609825015068	-0.00793922785669565	-0.0606659986078739
-4.99160575866699	-7.35388231277466	-11.6080570220947	-0.174612104892731	-0.00789773464202881	-0.0608877949416637
-4.99338150024414	-7.35453081130981	-11.6219310760498	-0.174850344657898	-0.00764006981626153	-0.0607491098344326
-4.98649787902832	-7.34977245330811	-11.6053094863892	-0.174918279051781	-0.00764309288933873	-0.061046626418829
-4.99174976348877	-7.34933090209961	-11.6203737258911	-0.175065100193024	-0.00747524993494153	-0.0607820637524128
-4.98439407348633	-7.34812355041504	-11.6022310256958	-0.17507030069828	-0.00747049739584327	-0.0610635206103325
-4.98487854003906	-7.34765863418579	-11.6121044158936	-0.175142556428909	-0.00751408049836755	-0.0609599873423576
-4.9895133972168	-7.34395933151245	-11.6005325317383	-0.175324976444244	-0.00721412431448698	-0.0611140243709087
-4.98516798019409	-7.3460488319397	-11.6151990890503	-0.175312146544456	-0.00745173590257764	-0.0611461028456688
-4.99025440216064	-7.34073638916016	-11.5950002670288	-0.175453990697861	-0.00721471291035414	-0.0611891150474548
-4.9826283454895	-7.34475517272949	-11.6004076004028	-0.175463944673538	-0.00739162880927324	-0.061360239982605
-4.98969697952271	-7.34140253067017	-11.6064882278442	-0.175745517015457	-0.00719157699495554	-0.0613431073725224
-4.98344278335571	-7.34371614456177	-11.5858955383301	-0.175626277923584	-0.00744973123073578	-0.0614860691130161
-4.99736595153809	-7.33906030654907	-11.5993804931641	-0.175882592797279	-0.00717733753845096	-0.0614533051848412
-4.9938006401062	-7.34204483032227	-11.5880851745605	-0.175869569182396	-0.00742079271003604	-0.0616166330873966
-4.99977016448975	-7.33749866485596	-11.5962820053101	-0.176066905260086	-0.00736440857872367	-0.0614752620458603
-4.99596166610718	-7.33589458465576	-11.5830516815186	-0.175955042243004	-0.00749171804636717	-0.0618539489805698
-5.00126075744629	-7.3393988609314	-11.5965185165405	-0.176119461655617	-0.007557044737041	-0.0617149695754051
-5.00489044189453	-7.33763837814331	-11.5828332901001	-0.17621648311615	-0.0076027731411159	-0.0619665235280991
-5.00698471069336	-7.34223794937134	-11.5974102020264	-0.176338583230972	-0.00776360929012299	-0.0617953203618526
-5.01036310195923	-7.34048461914063	-11.5830640792847	-0.176406279206276	-0.00766514940187335	-0.0620301216840744
-5.01443338394165	-7.34354019165039	-11.6051425933838	-0.176405549049377	-0.00796667952090502	-0.061936791986227
-5.02010202407837	-7.34038162231445	-11.5983028411865	-0.176554977893829	-0.00789261888712645	-0.0620731115341187
-5.02149057388306	-7.34381294250488	-11.6104793548584	-0.176506355404854	-0.00819318555295467	-0.062045369297266
-5.02845907211304	-7.34243440628052	-11.6121740341187	-0.176709830760956	-0.0081064123660326	-0.0620703808963299
-5.02394151687622	-7.34769248962402	-11.6147861480713	-0.176628664135933	-0.00849513523280621	-0.0621887408196926
-5.03212738037109	-7.34579563140869	-11.6338987350464	-0.176849111914635	-0.00842138472944498	-0.0621297247707844
-5.02532196044922	-7.35132503509521	-11.6257400512695	-0.176805973052979	-0.00869444571435452	-0.062380813062191
-5.03265857696533	-7.35172080993652	-11.6464786529541	-0.176940247416496	-0.00871292222291231	-0.0622045323252678
-5.03177928924561	-7.35298204421997	-11.6418752670288	-0.176982313394547	-0.0088071059435606	-0.0624812431633472
-5.03325462341309	-7.35526037216187	-11.659143447876	-0.177014157176018	-0.00915575586259365	-0.0622806064784527
-5.03516864776611	-7.35053253173828	-11.6626071929932	-0.177171304821968	-0.00911751110106707	-0.0623805411159992
-5.03104019165039	-7.35385799407959	-11.6753540039063	-0.177145734429359	-0.00950042996555567	-0.062407348304987
-5.03704118728638	-7.35001659393311	-11.6793603897095	-0.177274167537689	-0.00943255610764027	-0.0622998848557472
-5.02656555175781	-7.35464477539063	-11.6847152709961	-0.177153423428535	-0.00975793041288853	-0.0624653175473213
-5.03179311752319	-7.35472917556763	-11.710862159729	-0.177420526742935	-0.00978718604892492	-0.0622271485626698
-5.02713298797607	-7.35050201416016	-11.6971635818481	-0.177421092987061	-0.00997929275035858	-0.0624253153800964
-5.02823305130005	-7.35404253005981	-11.7294645309448	-0.177488639950752	-0.0100859180092812	-0.0621723271906376
-5.02505540847778	-7.35081481933594	-11.7253179550171	-0.177554860711098	-0.0101468553766608	-0.0622338727116585
-5.02489709854126	-7.3522777557373	-11.7438621520996	-0.177446275949478	-0.0104656917974353	-0.0620766505599022
-5.02393293380737	-7.34344053268433	-11.7490243911743	-0.177624627947807	-0.0104033350944519	-0.0620950534939766
-5.01915264129639	-7.34445285797119	-11.7643346786499	-0.177473619580269	-0.01071269903332	-0.0620032921433449
-5.02375984191895	-7.34198188781738	-11.7768564224243	-0.177637070417404	-0.0106845106929541	-0.061884380877018
-5.01387453079224	-7.34284067153931	-11.7791910171509	-0.177572593092918	-0.0108915902674198	-0.0620391741394997
-5.01723384857178	-7.34342336654663	-11.8134002685547	-0.177684634923935	-0.0109109561890364	-0.0618000477552414
-5.00801038742065	-7.34240484237671	-11.803729057312	-0.177714556455612	-0.0110153630375862	-0.0619944892823696
-5.01188707351685	-7.34341859817505	-11.8385581970215	-0.177717491984367	-0.011137381196022	-0.0616583190858364
-5.00662899017334	-7.34317445755005	-11.8389987945557	-0.17780177295208	-0.0111803542822599	-0.0618297010660172
-5.00808954238892	-7.34143257141113	-11.8620071411133	-0.177663147449493	-0.0113849779590964	-0.0616189986467361
-5.00622701644897	-7.33956623077393	-11.8669385910034	-0.177788913249969	-0.0113025363534689	-0.0616780892014503
-5.00218868255615	-7.33875131607056	-11.893045425415	-0.177722483873367	-0.0115050692111254	-0.0615505948662758
-4.99929904937744	-7.33707046508789	-11.8888082504272	-0.177856013178825	-0.0114429518580437	-0.0616295598447323
-4.99770164489746	-7.3403148651123	-11.9232835769653	-0.177815645933151	-0.0117098223417997	-0.0614431910216808
-4.996009349823	-7.33723831176758	-11.924201965332	-0.177870899438858	-0.0115949911996722	-0.0614857003092766
-4.99581813812256	-7.34137344360352	-11.9499940872192	-0.177719801664352	-0.0117915906012058	-0.0613337680697441
-4.9959282875061	-7.33214139938354	-11.9475479125977	-0.17779241502285	-0.0116846403107047	-0.0613674856722355
-4.98900175094604	-7.33627986907959	-11.970724105835	-0.177653774619102	-0.0119188809767365	-0.0612745024263859
-4.99255037307739	-7.33098077774048	-11.9908390045166	-0.177802562713623	-0.0118588227778673	-0.0611836910247803
-4.98586463928223	-7.33582973480225	-11.9942245483398	-0.177740395069122	-0.0119524989277124	-0.0612614676356316
-4.98748731613159	-7.33426856994629	-12.0250692367554	-0.177729040384293	-0.0120089715346694	-0.0610998943448067
-4.98505449295044	-7.33320283889771	-12.0287752151489	-0.177876055240631	-0.0118211349472404	-0.0612409152090549
-4.98195600509644	-7.33910417556763	-12.0535173416138	-0.177705749869347	-0.0119793871417642	-0.0610882230103016
-4.98553419113159	-7.33521890640259	-12.0710229873657	-0.177830845117569	-0.0117852753028274	-0.0611575804650784
-4.97882223129272	-7.33667993545532	-12.0853614807129	-0.177671849727631	-0.0120409689843655	-0.0611306503415108
-4.98307943344116	-7.33526754379272	-12.1102705001831	-0.177802294492722	-0.0118810757994652	-0.061001118272543
-4.97470140457153	-7.33778095245361	-12.1222562789917	-0.177762538194656	-0.0119914058595896	-0.0612462535500526
-4.97883033752441	-7.3380880355835	-12.1578540802002	-0.177882164716721	-0.0120441075414419	-0.061094019562006
-4.97268056869507	-7.33887195587158	-12.1593894958496	-0.177883893251419	-0.0120712714269757	-0.0612363144755363
-4.96864938735962	-7.34622812271118	-12.1976480484009	-0.177844732999802	-0.0122123789042234	-0.0612170584499836
-4.97200441360474	-7.34222745895386	-12.2168312072754	-0.178121343255043	-0.0119825629517436	-0.0611924305558205
-4.96542406082153	-7.3506031036377	-12.2362012863159	-0.178033620119095	-0.0122735118493438	-0.0612254291772842
-4.9651927947998	-7.34987354278564	-12.2737054824829	-0.178192988038063	-0.012203311547637	-0.0610418096184731
-4.95725059509277	-7.35366535186768	-12.2815570831299	-0.178113624453545	-0.012351349927485	-0.0612213052809238
-4.95549011230469	-7.35696792602539	-12.3252305984497	-0.178247258067131	-0.0125803397968411	-0.0609872043132782
-4.94844818115234	-7.35934972763062	-12.335898399353	-0.178443714976311	-0.0125729432329535	-0.0610560178756714
-4.94092464447021	-7.36513805389404	-12.3746376037598	-0.178358808159828	-0.0129355378448963	-0.0609541982412338
-4.93987846374512	-7.36545515060425	-12.396014213562	-0.178516268730164	-0.012850065715611	-0.0608814470469952
-4.92528820037842	-7.36835527420044	-12.4102096557617	-0.178406655788422	-0.0131078073754907	-0.0610491521656513
-4.92209625244141	-7.36897468566895	-12.4483995437622	-0.178535327315331	-0.0130085330456495	-0.060869824141264
-4.91857957839966	-7.36730670928955	-12.4581127166748	-0.178580567240715	-0.0130495317280293	-0.0610706694424152
-4.90714502334595	-7.36929368972778	-12.4863843917847	-0.178399428725243	-0.0132153602316976	-0.0610191747546196
-4.91121578216553	-7.36685276031494	-12.503698348999	-0.178590193390846	-0.0129477316513658	-0.0610166676342487
-4.89829635620117	-7.36637878417969	-12.5149688720703	-0.178595528006554	-0.0131639037281275	-0.0611256547272205
-4.89561891555786	-7.37028312683105	-12.5378274917603	-0.178631573915482	-0.0132011510431767	-0.0609727688133717
-4.89218473434448	-7.36437940597534	-12.544150352478	-0.178757414221764	-0.0131223415955901	-0.0610434152185917
-4.88507604598999	-7.36847305297852	-12.5551681518555	-0.17873677611351	-0.0132006639614701	-0.0610822960734367
-4.88417816162109	-7.36645555496216	-12.579963684082	-0.178834676742554	-0.0131681198254228	-0.0609264187514782
-4.87925577163696	-7.36729717254639	-12.582688331604	-0.178912863135338	-0.0131287835538387	-0.0610689111053944
-4.87506818771362	-7.37009382247925	-12.6009750366211	-0.178800314664841	-0.0132869780063629	-0.0610422156751156
-4.87643337249756	-7.36585283279419	-12.6097249984741	-0.178936257958412	-0.0131539786234498	-0.0610930621623993
-4.87346935272217	-7.36665439605713	-12.627799987793	-0.178852528333664	-0.0133715011179447	-0.0612351670861244
-4.87557220458984	-7.36813449859619	-12.6505298614502	-0.179054170846939	-0.0132993217557669	-0.0611279644072056
-4.87163066864014	-7.3703031539917	-12.6454944610596	-0.179045826196671	-0.0132152624428272	-0.0613703317940235
-4.87085199356079	-7.37177276611328	-12.6667976379395	-0.179041102528572	-0.0133562628179789	-0.0614561289548874
-4.87224674224854	-7.37127733230591	-12.6852865219116	-0.179136782884598	-0.0131258852779865	-0.0614645704627037
-4.86527824401855	-7.37021160125732	-12.6916790008545	-0.178993955254555	-0.0132095171138644	-0.0615830942988396
-4.86106729507446	-7.37249803543091	-12.7151794433594	-0.179021328687668	-0.01327567640692	-0.0613805502653122
-4.85660982131958	-7.37256050109863	-12.7160110473633	-0.179220423102379	-0.0131478076800704	-0.0614673756062984
-4.85186767578125	-7.3711085319519	-12.725001335144	-0.179115355014801	-0.0133581813424826	-0.0614660903811455
-4.85200834274292	-7.37656784057617	-12.7527284622192	-0.179205328226089	-0.0133040081709623	-0.0613739937543869
-4.84528970718384	-7.37798023223877	-12.7552289962769	-0.179177433252335	-0.0133589562028646	-0.0615814924240112
-4.84027910232544	-7.38033819198608	-12.7776050567627	-0.179090201854706	-0.0135334935039282	-0.0615737922489643
-4.84636068344116	-7.3815770149231	-12.7898197174072	-0.179212421178818	-0.0134594859555364	-0.061427403241396
-4.83407831192017	-7.38240718841553	-12.7974576950073	-0.179035723209381	-0.0137199424207211	-0.0616041086614132
-4.83480644226074	-7.38454866409302	-12.8207235336304	-0.179188907146454	-0.0136495968326926	-0.0613717287778854
-4.83045864105225	-7.3782172203064	-12.824821472168	-0.179131910204887	-0.0136652579531074	-0.0613911934196949
-4.82035779953003	-7.38618326187134	-12.8377742767334	-0.179071471095085	-0.0138973277062178	-0.061408743262291
-4.81839323043823	-7.38431596755981	-12.8472576141357	-0.179171159863472	-0.0137620903551579	-0.0611636303365231
-4.8068790435791	-7.38741731643677	-12.8428373336792	-0.179066300392151	-0.0138525441288948	-0.0613942481577396
-4.80547046661377	-7.3921799659729	-12.8642015457153	-0.179072618484497	-0.0139339016750455	-0.0612419135868549
-4.80262994766235	-7.39387464523315	-12.8668794631958	-0.179190650582314	-0.0138341123238206	-0.0612478815019131
-4.79135894775391	-7.39875364303589	-12.8735656738281	-0.179004907608032	-0.0139717003330588	-0.0612587593495846
-4.78861808776855	-7.39922714233398	-12.8847370147705	-0.179101392626762	-0.0139643559232354	-0.0609978139400482
-4.7812967300415	-7.39860534667969	-12.879563331604	-0.179214715957642	-0.0138829136267304	-0.0609666407108307
-4.77333784103394	-7.39721012115479	-12.8881664276123	-0.179031014442444	-0.0140508823096752	-0.0607432201504707
-4.76934909820557	-7.39498233795166	-12.9041528701782	-0.179194539785385	-0.0138693964108825	-0.0605893172323704
-4.75581359863281	-7.39102697372437	-12.8967447280884	-0.179104253649712	-0.0140735255554318	-0.0605258420109749
-4.75008869171143	-7.39041519165039	-12.9000549316406	-0.179158538579941	-0.0141812255606055	-0.0602160356938839
-4.74631500244141	-7.38897085189819	-12.9001798629761	-0.179313108325005	-0.0141310533508658	-0.060024730861187
-4.73390817642212	-7.38866901397705	-12.8944482803345	-0.17922131717205	-0.0143070258200169	-0.0600019320845604
-4.73031902313232	-7.38547468185425	-12.9081630706787	-0.179318934679031	-0.0142975766211748	-0.0596626624464989
-4.72382831573486	-7.37986278533936	-12.9021911621094	-0.179370790719986	-0.0142099559307098	-0.0595750696957111
-4.71072149276733	-7.3808536529541	-12.9071702957153	-0.179324269294739	-0.0144748967140913	-0.0594199560582638
-4.70803117752075	-7.37613773345947	-12.9119443893433	-0.179456144571304	-0.0144917136058211	-0.0591244176030159
-4.6970386505127	-7.37032699584961	-12.9016399383545	-0.179491147398949	-0.0144106764346361	-0.0590999349951744
-4.68759679794312	-7.37445688247681	-12.9082298278809	-0.179536432027817	-0.0145725877955556	-0.0588564909994602
-4.68582010269165	-7.36759662628174	-12.9032430648804	-0.179691702127457	-0.0144268926233053	-0.0586451441049576
-4.67227363586426	-7.36677312850952	-12.8994474411011	-0.179601073265076	-0.0145413652062416	-0.0586202926933765
-4.66484928131104	-7.36707448959351	-12.9165086746216	-0.179652944207191	-0.0145357586443424	-0.0583645142614841
-4.66020679473877	-7.36144638061523	-12.9074945449829	-0.17983503639698	-0.0143683878704906	-0.058189645409584
-4.64703464508057	-7.36248683929443	-12.8988780975342	-0.17979034781456	-0.0145453233271837	-0.0581278465688229
-4.64522314071655	-7.36006116867065	-12.9086599349976	-0.180002555251122	-0.0144091052934527	-0.057849258184433
-4.63706350326538	-7.35500431060791	-12.8964920043945	-0.180098310112953	-0.0143010951578617	-0.0577903874218464
-4.62719535827637	-7.35628795623779	-12.8948335647583	-0.18001614511013	-0.014489958062768	-0.0576592534780502
-4.62534666061401	-7.35277128219604	-12.9036407470703	-0.180189535021782	-0.0143051501363516	-0.0574203841388226
-4.61169195175171	-7.34956502914429	-12.8883562088013	-0.180141717195511	-0.0143785327672958	-0.0574477538466454
-4.6066689491272	-7.3469820022583	-12.8939590454102	-0.180240422487259	-0.0143794920295477	-0.057114377617836
-4.60576677322388	-7.34440994262695	-12.8795680999756	-0.18041430413723	-0.0141229368746281	-0.0570086054503918
-4.59530639648438	-7.3447585105896	-12.8671035766602	-0.180387035012245	-0.0142064951360226	-0.0569940619170666
-4.59381341934204	-7.33872699737549	-12.8756408691406	-0.180353090167046	-0.014140416868031	-0.0566926449537277
-4.58978652954102	-7.33419847488403	-12.8610467910767	-0.180503308773041	-0.0138744339346886	-0.0566906668245792
-4.5771746635437	-7.33535861968994	-12.8575029373169	-0.180404037237167	-0.0139855490997434	-0.0565576031804085
-4.57627582550049	-7.32999420166016	-12.8559293746948	-0.180587902665138	-0.0137884756550193	-0.0562241189181805
-4.56926012039185	-7.32713222503662	-12.8354349136353	-0.180624812841415	-0.0137335546314716	-0.0561760663986206
-4.56566619873047	-7.32872343063354	-12.8322057723999	-0.180585011839867	-0.013716739602387	-0.0559462122619152
-4.56271743774414	-7.32252979278564	-12.824649810791	-0.1806520819664	-0.0136311883106828	-0.055661603808403
-4.55207300186157	-7.3205304145813	-12.8125705718994	-0.180670842528343	-0.0135870669037104	-0.0556277893483639
-4.54688119888306	-7.3178653717041	-12.8160886764526	-0.180616810917854	-0.0136642958968878	-0.0553897805511951
-4.5511679649353	-7.31426954269409	-12.8033714294434	-0.180838420987129	-0.0135672204196453	-0.0551363863050938
-4.54281330108643	-7.31328725814819	-12.788387298584	-0.180727273225784	-0.0135729853063822	-0.0551172122359276
-4.54200744628906	-7.3143048286438	-12.795973777771	-0.180807933211327	-0.0135735487565398	-0.0549147352576256
-4.54272270202637	-7.30982160568237	-12.7946920394897	-0.180929750204086	-0.013435167260468	-0.0547941811382771
-4.53860950469971	-7.311598777771	-12.7796001434326	-0.180854797363281	-0.0136142345145345	-0.0547746121883392
-4.53819751739502	-7.31329011917114	-12.7866744995117	-0.180920541286469	-0.0135772190988064	-0.0545142628252506
-4.53624629974365	-7.3113842010498	-12.7778635025024	-0.18104362487793	-0.0134309902787209	-0.0545408576726913
-4.53378820419312	-7.31162261962891	-12.7633380889893	-0.180998519062996	-0.0136458072811365	-0.0544735305011272
-4.53996467590332	-7.31439447402954	-12.7689561843872	-0.181208878755569	-0.0134746246039867	-0.0542832426726818
-4.54200553894043	-7.31394624710083	-12.7498407363892	-0.181136637926102	-0.0134304640814662	-0.0543670356273651
-4.54042339324951	-7.31545066833496	-12.7551298141479	-0.181092247366905	-0.0135347610339522	-0.0542774684727192
-4.54721260070801	-7.3150634765625	-12.7563533782959	-0.181367427110672	-0.0134378438815475	-0.0541600733995438
-4.54391574859619	-7.31881141662598	-12.7297620773315	-0.181317195296288	-0.0134680792689323	-0.0542597249150276
-4.54916143417358	-7.32201290130615	-12.7248678207397	-0.181359633803368	-0.0134666245430708	-0.0542420484125614
-4.55873250961304	-7.31586980819702	-12.712926864624	-0.181479007005692	-0.0132502466440201	-0.0542361475527287
-4.55510425567627	-7.32084226608276	-12.6964616775513	-0.181459471583366	-0.0133903790265322	-0.054410308599472
-4.56215715408325	-7.32072162628174	-12.7060079574585	-0.181418538093567	-0.0132711986079812	-0.0542399771511555
-4.55945491790771	-7.3166971206665	-12.6830024719238	-0.181493431329727	-0.013228815048933	-0.0542917177081108
-4.558265209198	-7.3203821182251	-12.6829328536987	-0.181393340229988	-0.0133776403963566	-0.0541840903460979
-4.56286430358887	-7.31599521636963	-12.6798610687256	-0.181643456220627	-0.0133457034826279	-0.0539472922682762
-4.55453681945801	-7.31884670257568	-12.6631031036377	-0.181527033448219	-0.0135670499876142	-0.0538986138999462
-4.55990266799927	-7.31837558746338	-12.6720991134644	-0.18151929974556	-0.0136389406397939	-0.0536019951105118
-4.56133127212524	-7.31622838973999	-12.663722038269	-0.181659772992134	-0.0135177299380302	-0.0535053424537182
-4.55860042572021	-7.31824445724487	-12.6576948165894	-0.181491941213608	-0.0137994615361094	-0.0533179715275764
-4.55964756011963	-7.31695890426636	-12.6603193283081	-0.181665942072868	-0.0138203371316195	-0.0531331971287727
-4.55461692810059	-7.3182635307312	-12.6479406356812	-0.181522071361542	-0.0139967557042837	-0.0531650148332119
-4.55553483963013	-7.31783962249756	-12.6512985229492	-0.181525439023972	-0.0141732804477215	-0.0529225282371044
-4.56194734573364	-7.31854152679443	-12.6413421630859	-0.181632980704308	-0.0141168395057321	-0.0528237633407116
-4.55780363082886	-7.32140827178955	-12.6330900192261	-0.181512162089348	-0.0143950572237372	-0.0529387481510639
-4.56096506118774	-7.32209968566895	-12.6358909606934	-0.181496664881706	-0.014460907317698	-0.0526379495859146
-4.56581544876099	-7.31868934631348	-12.6249980926514	-0.181528329849243	-0.0144384736195207	-0.0526836328208447
-4.56080150604248	-7.32092380523682	-12.6239185333252	-0.181318044662476	-0.0146966269239783	-0.0526397302746773
-4.56492185592651	-7.31990385055542	-12.6277704238892	-0.181454375386238	-0.0148148704320192	-0.0524063967168331
-4.56560564041138	-7.31683731079102	-12.6076393127441	-0.181431740522385	-0.0148833440616727	-0.0525012910366058
-4.56558036804199	-7.31995153427124	-12.6151819229126	-0.181408777832985	-0.0151843223720789	-0.05235830321908
-4.56888675689697	-7.31536340713501	-12.6017007827759	-0.181485995650291	-0.0150847304612398	-0.0522248297929764
-4.56330633163452	-7.31609487533569	-12.5943088531494	-0.181384518742561	-0.0153560880571604	-0.0523117072880268
-4.56600904464722	-7.31644487380981	-12.599326133728	-0.181319490075111	-0.0154601531103253	-0.0521923042833805
-4.56877994537354	-7.31673097610474	-12.5907049179077	-0.181498929858208	-0.0155170103535056	-0.0521206930279732
-4.56415224075317	-7.31379413604736	-12.5794668197632	-0.181419938802719	-0.0157506093382835	-0.0521919243037701
-4.57060241699219	-7.31320524215698	-12.5806293487549	-0.181335806846619	-0.0158757194876671	-0.0520823486149311
-4.57225751876831	-7.31123733520508	-12.5753622055054	-0.181486263871193	-0.0158361420035362	-0.0520758219063282
-4.57080459594727	-7.31290912628174	-12.5597715377808	-0.181342542171478	-0.0160763319581747	-0.0521436557173729
-4.56905746459961	-7.31410455703735	-12.5682706832886	-0.181286752223969	-0.0162387676537037	-0.0520320422947407
-4.57401466369629	-7.31188440322876	-12.5557203292847	-0.181431248784065	-0.0162314530462027	-0.0520428866147995
-4.57616424560547	-7.31152009963989	-12.5453519821167	-0.181372508406639	-0.0164132006466389	-0.0520863421261311
-4.5782413482666	-7.31501531600952	-12.5543508529663	-0.18139186501503	-0.0165469739586115	-0.0519922450184822
-4.58190393447876	-7.31227159500122	-12.5445518493652	-0.181422308087349	-0.0164517555385828	-0.052062101662159
-4.58136558532715	-7.31110048294067	-12.5337705612183	-0.181234657764435	-0.0167624522000551	-0.0521407425403595
-4.586341381073	-7.31324815750122	-12.5431566238403	-0.181382402777672	-0.0168275870382786	-0.0519544593989849
-4.58726692199707	-7.30946445465088	-12.525860786438	-0.181407600641251	-0.0169377755373716	-0.0521100908517838
-4.5879282951355	-7.31268167495728	-12.5204010009766	-0.181305572390556	-0.0170441009104252	-0.0521593652665615
-4.59549474716187	-7.30978870391846	-12.5214729309082	-0.181334182620049	-0.0170605108141899	-0.0520499385893345
-4.59602165222168	-7.3096170425415	-12.507472038269	-0.181391671299934	-0.0171161852777004	-0.0521810539066792
-4.59558773040771	-7.30511522293091	-12.5092267990112	-0.181236550211906	-0.0174525938928127	-0.0521627776324749
-4.60272026062012	-7.30668830871582	-12.5083351135254	-0.18131510913372	-0.017409173771739	-0.0521250180900097
-4.60165977478027	-7.3033561706543	-12.4936943054199	-0.181419640779495	-0.0174980089068413	-0.0522215068340302
-4.6033034324646	-7.30636548995972	-12.4876670837402	-0.181239157915115	-0.0176895242184401	-0.0522719472646713
-4.60635900497437	-7.30260992050171	-12.4968013763428	-0.181237727403641	-0.0177136193960905	-0.0521967597305775
-4.6074743270874	-7.30158042907715	-12.4781799316406	-0.181269764900208	-0.0177136845886707	-0.052381306886673
-4.60652256011963	-7.30225372314453	-12.4781427383423	-0.18119865655899	-0.0180280394852161	-0.0524263232946396
-4.61593246459961	-7.30341958999634	-12.4825706481934	-0.18125881254673	-0.0179420411586761	-0.0523772351443768
-4.61391162872314	-7.30042171478271	-12.461368560791	-0.181156113743782	-0.0180035177618265	-0.0525577776134014
-4.61454439163208	-7.30253934860229	-12.4705410003662	-0.181088909506798	-0.0182213392108679	-0.0524949692189693
-4.61876630783081	-7.29655075073242	-12.4623069763184	-0.181098416447639	-0.0181145127862692	-0.0525680035352707
-4.61639261245728	-7.29751873016357	-12.4537162780762	-0.181016370654106	-0.0183274671435356	-0.0527828000485897
-4.61999082565308	-7.29932308197021	-12.4610776901245	-0.181016728281975	-0.0184866394847631	-0.0527249127626419
-4.62552309036255	-7.29681921005249	-12.4542179107666	-0.18113574385643	-0.0184501353651285	-0.0528254546225071
-4.62275791168213	-7.29912185668945	-12.4467725753784	-0.181002572178841	-0.018769808113575	-0.0530652366578579
-4.63291120529175	-7.29649448394775	-12.4543008804321	-0.180983275175095	-0.0187208876013756	-0.0529959313571453
-4.62938690185547	-7.29605770111084	-12.4338684082031	-0.181032493710518	-0.0188210476189852	-0.0532251968979836
-4.62719583511353	-7.29566860198975	-12.4403228759766	-0.180836960673332	-0.0191080290824175	-0.0532197691500187
-4.63868713378906	-7.29234838485718	-12.4382886886597	-0.180914416909218	-0.01911904476583	-0.0532648749649525
-4.63615846633911	-7.29239130020142	-12.4239625930786	-0.180797755718231	-0.0192401520907879	-0.0534877479076386
-4.64127349853516	-7.29533815383911	-12.4379386901855	-0.180720910429955	-0.0194040387868881	-0.0533941201865673
-4.64565134048462	-7.29411029815674	-12.4297142028809	-0.180801883339882	-0.0194166619330645	-0.0535736307501793
-4.64638376235962	-7.29441165924072	-12.413670539856	-0.180583715438843	-0.0196063332259655	-0.0537522919476032
-4.65230560302734	-7.29617977142334	-12.4245281219482	-0.180488362908363	-0.0197565965354443	-0.0537122301757336
-4.65996408462524	-7.29437923431396	-12.4104299545288	-0.180607691407204	-0.01972845941782	-0.0538755431771278
-4.66184329986572	-7.29467439651489	-12.4144048690796	-0.180352732539177	-0.0201202593743801	-0.0539381466805935
-4.67044687271118	-7.29736852645874	-12.4098253250122	-0.180529296398163	-0.0200011469423771	-0.0539704337716103
-4.66653919219971	-7.29784154891968	-12.3997097015381	-0.18041267991066	-0.0201856140047312	-0.054291408509016
-4.67684602737427	-7.30010795593262	-12.4068155288696	-0.180404260754585	-0.0202639978379011	-0.0542849600315094
-4.68134117126465	-7.29485416412354	-12.3991394042969	-0.180390581488609	-0.020187433809042	-0.0544526018202305
-4.67683362960815	-7.3005542755127	-12.3905477523804	-0.180264368653297	-0.0205132532864809	-0.0546648055315018
-4.68506860733032	-7.29971027374268	-12.4021711349487	-0.180338993668556	-0.0204136166721582	-0.054694052785635
-4.69405651092529	-7.29785490036011	-12.3806953430176	-0.180369481444359	-0.0203725211322308	-0.0549005530774593
-4.69385480880737	-7.30654382705688	-12.387059211731	-0.180272787809372	-0.0206070337444544	-0.0550474561750889
-4.70734739303589	-7.3074164390564	-12.3970155715942	-0.180318802595139	-0.0204660706222057	-0.055181510746479
-4.70926380157471	-7.31223249435425	-12.3784055709839	-0.180215239524841	-0.0205397345125675	-0.0555334649980068
-4.71810007095337	-7.31099891662598	-12.3928756713867	-0.180154502391815	-0.0206181425601244	-0.0554970055818558
-4.72143459320068	-7.31188011169434	-12.3842325210571	-0.18024867773056	-0.0205191392451525	-0.055728156119585
-4.72169828414917	-7.31332778930664	-12.3827056884766	-0.18007592856884	-0.0207708235830069	-0.0559144504368305
-4.73018932342529	-7.31278896331787	-12.3869438171387	-0.180218368768692	-0.0207544639706612	-0.0558972470462322
-4.73368692398071	-7.31044626235962	-12.3753776550293	-0.180295154452324	-0.0206306017935276	-0.0561343058943748
-4.73498630523682	-7.31783008575439	-12.3675060272217	-0.180111765861511	-0.0208630468696356	-0.0562987811863422
-4.74071359634399	-7.3140811920166	-12.369758605957	-0.180202826857567	-0.0206903070211411	-0.0563160143792629
-4.73951721191406	-7.30949354171753	-12.3613157272339	-0.180147022008896	-0.0206987839192152	-0.0566320829093456
-4.74188852310181	-7.31338500976563	-12.3619537353516	-0.179901137948036	-0.0208477582782507	-0.0566904321312904
-4.74646997451782	-7.3112587928772	-12.3632936477661	-0.180071502923965	-0.0207199025899172	-0.0567208677530289
-4.74368047714233	-7.31175804138184	-12.3492374420166	-0.180010825395584	-0.0207297205924988	-0.0570471100509167
-4.74698305130005	-7.31159925460815	-12.3532361984253	-0.180038154125214	-0.0208106152713299	-0.0570353530347347
-4.74894189834595	-7.30868625640869	-12.3537197113037	-0.179962918162346	-0.0206230897456408	-0.0572063140571117
-4.74299240112305	-7.3086633682251	-12.3484029769897	-0.179850310087204	-0.0207369439303875	-0.057413388043642
-4.74333095550537	-7.30958032608032	-12.358814239502	-0.17987322807312	-0.0207197386771441	-0.0573905035853386
-4.74518871307373	-7.30684661865234	-12.3434314727783	-0.179984658956528	-0.0205569230020046	-0.0574908256530762
-4.73604202270508	-7.30853796005249	-12.3401174545288	-0.179830521345139	-0.020747821778059	-0.0577077120542526
-4.74231672286987	-7.30967950820923	-12.34889793396	-0.179838374257088	-0.0204967763274908	-0.0576715208590031
-4.73982334136963	-7.30838537216187	-12.3324022293091	-0.179832011461258	-0.020441759377718	-0.0579521097242832
-4.738121509552	-7.3112325668335	-12.339391708374	-0.179720029234886	-0.0205004923045635	-0.0580036528408527
-4.73978757858276	-7.30984926223755	-12.3454532623291	-0.179852917790413	-0.0203548241406679	-0.0580006018280983
-4.73390483856201	-7.30959939956665	-12.3329877853394	-0.179709807038307	-0.0204012505710125	-0.0582942292094231
-4.73734951019287	-7.31123065948486	-12.3432445526123	-0.179744347929955	-0.02032838948071	-0.0582077093422413
-4.73966121673584	-7.31183481216431	-12.341625213623	-0.179835274815559	-0.0200728103518486	-0.0584152974188328
-4.73266315460205	-7.30834484100342	-12.3293600082397	-0.179631099104881	-0.0201736874878407	-0.0585909076035023
-4.73591136932373	-7.309485912323	-12.3446674346924	-0.179749175906181	-0.0199846792966127	-0.0585040375590324
-4.73643827438354	-7.3066987991333	-12.3307161331177	-0.179770857095718	-0.0198179539293051	-0.0588141679763794
-4.73187112808228	-7.30567359924316	-12.3452243804932	-0.179647237062454	-0.0199210681021214	-0.0587880685925484
-4.73362302780151	-7.30379295349121	-12.3381223678589	-0.179813504219055	-0.0195800885558128	-0.058911994099617
-4.72488069534302	-7.30376148223877	-12.3318157196045	-0.179714441299438	-0.0197172332555056	-0.0591567195951939
-4.72952222824097	-7.3029670715332	-12.342698097229	-0.179835736751556	-0.0193126909434795	-0.0591460987925529
-4.72506284713745	-7.30128335952759	-12.3322067260742	-0.179782330989838	-0.0192187279462814	-0.0593842007219791
-4.71896743774414	-7.30580949783325	-12.3453130722046	-0.179785937070847	-0.0191672444343567	-0.0594356656074524
-4.72192335128784	-7.29871225357056	-12.3379907608032	-0.179921075701714	-0.0187813099473715	-0.059649433940649
-4.71294403076172	-7.30030250549316	-12.340087890625	-0.179803386330605	-0.0188261400908232	-0.0597925819456577
-4.7164306640625	-7.29598474502563	-12.3488464355469	-0.179960206151009	-0.0184821859002113	-0.0597467012703419
-4.7073802947998	-7.29167938232422	-12.3325967788696	-0.179897755384445	-0.0184666495770216	-0.0600667707622051
-4.7020320892334	-7.29309749603271	-12.3400993347168	-0.179908558726311	-0.0183644834905863	-0.0600611753761768
-4.7052903175354	-7.28470420837402	-12.3363800048828	-0.18000802397728	-0.0180371273308992	-0.0601996034383774
-4.69770240783691	-7.28524971008301	-12.3301696777344	-0.179915368556976	-0.0180327594280243	-0.0603976435959339
-4.6982684135437	-7.28463554382324	-12.3386831283569	-0.179928451776505	-0.0178217440843582	-0.0603981874883175
-4.6937108039856	-7.27613306045532	-12.320426940918	-0.17997907102108	-0.0175783801823854	-0.060584232211113
-4.68665361404419	-7.27783298492432	-12.3247356414795	-0.179903224110603	-0.0176343135535717	-0.0606651678681374
-4.69296503067017	-7.27245759963989	-12.318772315979	-0.180099859833717	-0.0172489434480667	-0.060700885951519
-4.68276453018188	-7.27320671081543	-12.2987432479858	-0.179991185665131	-0.0173096600919962	-0.0609223432838917
-4.68616104125977	-7.27251148223877	-12.3076772689819	-0.180024772882462	-0.017018361017108	-0.0609742142260075
-4.68556785583496	-7.26801538467407	-12.2919225692749	-0.180171325802803	-0.0167611949145794	-0.0611045993864536
-4.68261289596558	-7.26861429214478	-12.2852439880371	-0.180003389716148	-0.0167595595121384	-0.0612694472074509
-4.68426847457886	-7.2669620513916	-12.2924757003784	-0.180169001221657	-0.0164816472679377	-0.0612140148878098
-4.68291902542114	-7.26946687698364	-12.2719459533691	-0.18008641898632	-0.0163329504430294	-0.0615474469959736
-4.68748950958252	-7.2661600112915	-12.2757196426392	-0.180103242397308	-0.0162427332252264	-0.0615150034427643
-4.69348335266113	-7.2665901184082	-12.2600603103638	-0.180152297019958	-0.0158949550241232	-0.0616378746926785
-4.68967580795288	-7.26704978942871	-12.2508716583252	-0.18002624809742	-0.0160024035722017	-0.0618511028587818
-4.70157670974731	-7.26606178283691	-12.2490377426147	-0.180124625563622	-0.0156370885670185	-0.0618215911090374
-4.69727182388306	-7.26741743087769	-12.2294006347656	-0.180085092782974	-0.0155944684520364	-0.0621499270200729
-4.7043628692627	-7.26688957214355	-12.2412157058716	-0.180119082331657	-0.0154772521927953	-0.0621292591094971
-4.70616245269775	-7.26571321487427	-12.2143287658691	-0.180152595043182	-0.0152457756921649	-0.0624165646731853
-4.70483064651489	-7.27054214477539	-12.2148971557617	-0.18004809319973	-0.0153604336082935	-0.0624925158917904
-4.7141489982605	-7.26815557479858	-12.2109375	-0.180183917284012	-0.0149872908368707	-0.0626235455274582
-4.71311521530151	-7.26791381835938	-12.1978130340576	-0.180138319730759	-0.0150874294340611	-0.0628455206751823
-4.72444725036621	-7.27343416213989	-12.2025365829468	-0.180179297924042	-0.0149003975093365	-0.0627749487757683
-4.72472953796387	-7.27273225784302	-12.1835718154907	-0.18008990585804	-0.0148537317290902	-0.0631175264716148
-4.73104763031006	-7.27457857131958	-12.1917734146118	-0.180050581693649	-0.0148853715509176	-0.0630674213171005
-4.73887252807617	-7.27327966690063	-12.171070098877	-0.180049747228622	-0.0147072765976191	-0.0633708238601685
-4.74270677566528	-7.27717590332031	-12.1815948486328	-0.179952263832092	-0.0148624060675502	-0.0634111613035202
-4.74922132492065	-7.27473068237305	-12.1741905212402	-0.18007019162178	-0.0146500458940864	-0.0636274889111519
-4.74803447723389	-7.2814826965332	-12.1697454452515	-0.179979398846626	-0.0148546872660518	-0.0638262778520584
-4.7601523399353	-7.28168964385986	-12.1763973236084	-0.179988443851471	-0.0146736484020948	-0.0638402551412582
-4.75910139083862	-7.28584480285645	-12.1573734283447	-0.17994350194931	-0.0147697869688272	-0.064197838306427
-4.7704815864563	-7.29099702835083	-12.1704044342041	-0.179987117648125	-0.0147064803168178	-0.0640782192349434
-4.77282047271729	-7.29030847549438	-12.152156829834	-0.179835677146912	-0.01471281144768	-0.0644527897238731
-4.78173971176147	-7.29614782333374	-12.1608276367188	-0.179795235395432	-0.014744596555829	-0.0643489733338356
-4.78798961639404	-7.2949481010437	-12.1465492248535	-0.179751694202423	-0.0146694146096706	-0.0645977854728699
-4.79056024551392	-7.3019003868103	-12.16330909729	-0.179631739854813	-0.0148520544171333	-0.0646715313196182
-4.7977819442749	-7.29903745651245	-12.1490020751953	-0.179771393537521	-0.0146418074145913	-0.0648592635989189
-4.79722833633423	-7.30373287200928	-12.1489000320435	-0.179583445191383	-0.0148374680429697	-0.065022349357605
-4.80653810501099	-7.30512475967407	-12.1604061126709	-0.179685294628143	-0.014683767221868	-0.0650291442871094
-4.80267000198364	-7.30720853805542	-12.1448392868042	-0.179516151547432	-0.0148403402417898	-0.0652588978409767
-4.81333684921265	-7.30859422683716	-12.1615781784058	-0.179579704999924	-0.0147160859778523	-0.0651568546891212
-4.81141471862793	-7.30908203125	-12.1463232040405	-0.179399058222771	-0.0147917428985238	-0.0654689222574234
-4.81718969345093	-7.31163454055786	-12.1589107513428	-0.179445341229439	-0.0148913972079754	-0.0653852894902229
-4.81819725036621	-7.30805253982544	-12.1449317932129	-0.179412379860878	-0.0148263638839126	-0.0656175464391708
-4.81935977935791	-7.31111907958984	-12.165397644043	-0.179283604025841	-0.0150407869368792	-0.0656657740473747
-4.82174253463745	-7.30793476104736	-12.1518049240112	-0.179478272795677	-0.0148989958688617	-0.0658819153904915
-4.81745338439941	-7.31284809112549	-12.1648845672607	-0.179407969117165	-0.0150466142222285	-0.0658562481403351
-4.82251834869385	-7.31044149398804	-12.1659908294678	-0.179491981863976	-0.0149060012772679	-0.0659854784607887
-4.81922292709351	-7.31518173217773	-12.1622304916382	-0.179360538721085	-0.0150915887206793	-0.0661423951387405
-4.82739925384521	-7.3100528717041	-12.1641092300415	-0.179433599114418	-0.0148387691006064	-0.0660387352108955
-4.82145118713379	-7.31267929077148	-12.1605567932129	-0.179311648011208	-0.0149368736892939	-0.0663212239742279
-4.82256984710693	-7.31299209594727	-12.1733665466309	-0.179277718067169	-0.0150709804147482	-0.0662737488746643
-4.82329273223877	-7.31025123596191	-12.1637001037598	-0.179329350590706	-0.0148685360327363	-0.066447339951992
-4.81949234008789	-7.30998420715332	-12.1687936782837	-0.179154947400093	-0.0150757888332009	-0.0665604993700981
-4.82261657714844	-7.31090927124023	-12.1747646331787	-0.179265722632408	-0.0149583304300904	-0.0665145516395569
-4.81336212158203	-7.31146812438965	-12.1626844406128	-0.179201722145081	-0.0150045705959201	-0.0668033063411713
-4.81760120391846	-7.3116979598999	-12.175651550293	-0.179155051708221	-0.0149611085653305	-0.0667594522237778
-4.81431007385254	-7.3121132850647	-12.1679887771606	-0.179103568196297	-0.0147739248350263	-0.0669233724474907
-4.81144857406616	-7.31710243225098	-12.1701755523682	-0.179073259234428	-0.0149190025404096	-0.0669582262635231
-4.81253528594971	-7.3141131401062	-12.185546875	-0.179063245654106	-0.0147549286484718	-0.0669186636805534
-4.80973672866821	-7.31448650360107	-12.1752786636353	-0.17894658446312	-0.0147333331406116	-0.0671595931053162
-4.80664587020874	-7.31957054138184	-12.1782722473145	-0.178888872265816	-0.0149019472301006	-0.067130334675312
-4.81300354003906	-7.31939172744751	-12.1806545257568	-0.178972154855728	-0.0146650904789567	-0.0671427920460701
-4.80956077575684	-7.32153558731079	-12.1802825927734	-0.178782120347023	-0.0147444363683462	-0.0673782527446747
-4.81330585479736	-7.32204866409302	-12.1989431381226	-0.178785443305969	-0.0147329829633236	-0.0672979652881622
-4.81708526611328	-7.31921529769897	-12.1888885498047	-0.178789719939232	-0.0145165920257568	-0.0675048977136612
-4.81133842468262	-7.32122135162354	-12.2003784179688	-0.178607374429703	-0.0146880177780986	-0.0676105841994286
-4.81634902954102	-7.31872653961182	-12.2057151794434	-0.178785264492035	-0.0144436601549387	-0.0676078423857689
-4.81028652191162	-7.31975603103638	-12.2027149200439	-0.1786028444767	-0.0145635288208723	-0.0679210796952248
-4.81244277954102	-7.32219839096069	-12.2182989120483	-0.178593531250954	-0.0145843904465437	-0.0679429545998573
-4.81640720367432	-7.32291650772095	-12.2113599777222	-0.178833469748497	-0.0143517004325986	-0.0681214556097984
-4.81147003173828	-7.32284498214722	-12.2177248001099	-0.178580045700073	-0.0144320204854012	-0.0683498606085777
-4.81743669509888	-7.3226113319397	-12.2346382141113	-0.178753405809402	-0.0143444007262588	-0.0683816745877266
-4.81274652481079	-7.31998014450073	-12.21617603302	-0.178783714771271	-0.0142272477969527	-0.0686232671141624
-4.81313180923462	-7.32460021972656	-12.2315101623535	-0.178643375635147	-0.0143479388207197	-0.0686923637986183
-4.81624364852905	-7.31943655014038	-12.2377996444702	-0.17883038520813	-0.0140808383002877	-0.0688891783356667
-4.81127214431763	-7.32485389709473	-12.2328329086304	-0.178703635931015	-0.0142873348668218	-0.0690992176532745
-4.81672430038452	-7.32408094406128	-12.2370748519897	-0.17884773015976	-0.0140690449625254	-0.0690784230828285
-4.81534194946289	-7.32190465927124	-12.2303295135498	-0.178787291049957	-0.0140409274026752	-0.069417268037796
-4.81561136245728	-7.32129240036011	-12.2497825622559	-0.178764775395393	-0.0140559123829007	-0.0693805888295174
-4.81489658355713	-7.31710004806519	-12.2329587936401	-0.178785413503647	-0.013956418260932	-0.0697448402643204
-4.81347322463989	-7.31957721710205	-12.2486143112183	-0.178820490837097	-0.0140286469832063	-0.0698083937168121
-4.81535196304321	-7.31836462020874	-12.2356061935425	-0.178977459669113	-0.0138379335403442	-0.0699809938669205
-4.80967235565186	-7.32308721542358	-12.2406826019287	-0.178959637880325	-0.0139753660187125	-0.0700762867927551
-4.81442737579346	-7.31912612915039	-12.2383842468262	-0.179094180464745	-0.0137506108731031	-0.0702426955103874
-4.81028604507446	-7.3193826675415	-12.2412242889404	-0.178911328315735	-0.0139371734112501	-0.0704360455274582
-4.81698131561279	-7.31575155258179	-12.2448892593384	-0.179121732711792	-0.0137579264119267	-0.070481076836586
-4.8151421546936	-7.31737804412842	-12.2232542037964	-0.179109051823616	-0.0138202290982008	-0.0707863941788673
-4.81801176071167	-7.31823921203613	-12.2388114929199	-0.179188311100006	-0.0138662327080965	-0.0708291307091713
-4.81785821914673	-7.31391334533691	-12.2183666229248	-0.17927497625351	-0.0136906951665878	-0.071096807718277
-4.81896352767944	-7.31412076950073	-12.2297668457031	-0.179235473275185	-0.0138880629092455	-0.0712752342224121
-4.82400417327881	-7.31344890594482	-12.2262363433838	-0.17950713634491	-0.0136290863156319	-0.0714593678712845
-4.8234920501709	-7.31133985519409	-12.2158794403076	-0.17942051589489	-0.0138226989656687	-0.0717801749706268
-4.82407236099243	-7.31331014633179	-12.2317152023315	-0.179604932665825	-0.0137670673429966	-0.0717805251479149
-4.8280177116394	-7.30985689163208	-12.2096071243286	-0.179691225290298	-0.0136965783312917	-0.0721297636628151
-4.8282208442688	-7.31340551376343	-12.2127075195313	-0.179728806018829	-0.0138153098523617	-0.0722728744149208
-4.83710289001465	-7.31145048141479	-12.208869934082	-0.179926306009293	-0.0136369606480002	-0.0723463594913483
-4.83239793777466	-7.31555700302124	-12.1995992660522	-0.179817482829094	-0.0138752479106188	-0.0726969763636589
-4.84436130523682	-7.31085968017578	-12.2054414749146	-0.180098950862885	-0.0136456778272986	-0.0727008059620857
-4.8441424369812	-7.3108959197998	-12.1919641494751	-0.180101335048676	-0.0137018086388707	-0.0730345994234085
-4.84493112564087	-7.31163597106934	-12.1936130523682	-0.180132359266281	-0.013836333528161	-0.0731768682599068
-4.84889078140259	-7.30537891387939	-12.185284614563	-0.180314809083939	-0.0137010253965855	-0.0732893124222755
-4.8450345993042	-7.31032609939575	-12.180835723877	-0.180290102958679	-0.0138523057103157	-0.0736535862088203
-4.85395908355713	-7.31210517883301	-12.1888294219971	-0.180497750639915	-0.013722543604672	-0.0736593008041382
-4.85412836074829	-7.30703258514404	-12.163125038147	-0.180664300918579	-0.0138090597465634	-0.0740081742405891
-4.8587498664856	-7.31231689453125	-12.1749134063721	-0.180706351995468	-0.0139006311073899	-0.074165552854538
-4.86493730545044	-7.30649995803833	-12.1678152084351	-0.180939644575119	-0.0136995799839497	-0.074311688542366
-4.86073970794678	-7.31061124801636	-12.1513290405273	-0.180959016084671	-0.0138897616416216	-0.0746403262019157
-4.87340641021729	-7.31016206741333	-12.1651077270508	-0.18111626803875	-0.0137288151308894	-0.0746329203248024
-4.87025165557861	-7.30902194976807	-12.143406867981	-0.181140869855881	-0.013870139606297	-0.0750163644552231
-4.87788581848145	-7.3061146736145	-12.1488037109375	-0.181294813752174	-0.0139247132465243	-0.0750248059630394
-4.88094520568848	-7.30337524414063	-12.1372871398926	-0.181440278887749	-0.0137976109981537	-0.0753388702869415
-4.88173675537109	-7.30418014526367	-12.1297922134399	-0.181541606783867	-0.0140450354665518	-0.0755572244524956
-4.88977003097534	-7.30175065994263	-12.1348133087158	-0.181663051247597	-0.0139286676421762	-0.075621597468853
-4.88768529891968	-7.30149602890015	-12.1235303878784	-0.181704267859459	-0.0140281040221453	-0.0759952887892723
-4.89122772216797	-7.30226182937622	-12.1382474899292	-0.18178553879261	-0.0141104944050312	-0.0760527774691582
-4.89628982543945	-7.29808855056763	-12.1177988052368	-0.182040497660637	-0.0140431178733706	-0.0763080716133118
-4.89720392227173	-7.30249261856079	-12.1282377243042	-0.181962862610817	-0.0142142297700047	-0.0764352828264236
-4.90197086334229	-7.29988718032837	-12.1261186599731	-0.182189509272575	-0.0141094839200377	-0.0766376480460167
-4.89782238006592	-7.3035831451416	-12.1218566894531	-0.182086423039436	-0.0143686439841986	-0.0768909454345703
-4.90876913070679	-7.29866933822632	-12.1253051757813	-0.182229548692703	-0.0142167499288917	-0.0769116431474686
-4.91346311569214	-7.30086612701416	-12.1074771881104	-0.182347923517227	-0.0142601327970624	-0.0771847069263458
-4.91737508773804	-7.30079889297485	-12.1214656829834	-0.182362765073776	-0.0144713716581464	-0.0772716850042343
-4.91910839080811	-7.29995536804199	-12.1066246032715	-0.182519152760506	-0.0142985517159104	-0.077520065009594
-4.91832828521729	-7.29926776885986	-12.11070728302	-0.182410880923271	-0.0145050408318639	-0.0775818973779678
-4.92663860321045	-7.29942846298218	-12.112250328064	-0.182733595371246	-0.014351430349052	-0.0777843818068504
-4.92404556274414	-7.30289077758789	-12.1018981933594	-0.182629108428955	-0.0145001588389277	-0.0779862329363823
-4.92803144454956	-7.29923629760742	-12.1118698120117	-0.182779058814049	-0.0143830059096217	-0.0780323669314384
-4.92709445953369	-7.29995965957642	-12.0932083129883	-0.182736098766327	-0.0144747849553823	-0.0782928168773651
-4.93173456192017	-7.29958963394165	-12.099871635437	-0.182822868227959	-0.0144901322200894	-0.0782502219080925
-4.93562984466553	-7.29519271850586	-12.0849504470825	-0.18293085694313	-0.0144195584580302	-0.0785300955176353
-4.93641090393066	-7.29989099502563	-12.0887088775635	-0.182897374033928	-0.0146252140402794	-0.0786482617259026
-4.94295454025269	-7.29859113693237	-12.0897655487061	-0.183096140623093	-0.0144472550600767	-0.0786839202046394
-4.94343757629395	-7.29798698425293	-12.078272819519	-0.183005452156067	-0.0145794777199626	-0.0789882391691208
-4.9469952583313	-7.29582929611206	-12.0914936065674	-0.183071091771126	-0.0145917553454638	-0.0790055692195892
-4.95232343673706	-7.29419612884521	-12.0726146697998	-0.183153405785561	-0.0145496726036072	-0.079233817756176
-4.9489803314209	-7.29899215698242	-12.0810174942017	-0.18305216729641	-0.0147758210077882	-0.0793801993131638
-4.95745277404785	-7.29697227478027	-12.0784797668457	-0.183206528425217	-0.0146108884364367	-0.0794273689389229
-4.95838403701782	-7.29780769348145	-12.0605812072754	-0.183272883296013	-0.0147380754351616	-0.0797056406736374
-4.96559000015259	-7.30406618118286	-12.0780630111694	-0.183294102549553	-0.0147249642759562	-0.079670324921608
-4.97134685516357	-7.29823923110962	-12.0652265548706	-0.18344521522522	-0.0146439289674163	-0.0799377486109734
-4.97377157211304	-7.30662441253662	-12.0680618286133	-0.183272391557693	-0.0148046165704727	-0.0799828246235847
-4.98484039306641	-7.30094242095947	-12.0655717849731	-0.183494865894318	-0.0145874060690403	-0.0801004767417908
-4.98572492599487	-7.30272674560547	-12.0646810531616	-0.183367162942886	-0.0147725194692612	-0.0803342908620834
-4.99117660522461	-7.3028244972229	-12.0671272277832	-0.183551520109177	-0.0146639570593834	-0.0802718847990036
-4.98956727981567	-7.30226135253906	-12.0522623062134	-0.183490946888924	-0.0146606173366308	-0.0806344300508499
-4.99559354782104	-7.30373477935791	-12.0655908584595	-0.183488950133324	-0.0147397601976991	-0.0805889889597893
-4.99720573425293	-7.30276393890381	-12.0502338409424	-0.183702409267426	-0.0145672997459769	-0.080802783370018
-4.99773836135864	-7.30815029144287	-12.061182975769	-0.183654367923737	-0.0147178070619702	-0.0808599069714546
-5.00746965408325	-7.30457019805908	-12.0579624176025	-0.183724656701088	-0.0144639806821942	-0.0809928625822067
-5.0045690536499	-7.3101954460144	-12.0541191101074	-0.183586344122887	-0.0146634038537741	-0.0812636315822601
-5.01497745513916	-7.31001567840576	-12.0627794265747	-0.18371157348156	-0.0146044278517365	-0.0812106505036354
-5.01431322097778	-7.3118462562561	-12.0490102767944	-0.183674916625023	-0.0146353598684072	-0.0814806148409843
-5.01724290847778	-7.31397008895874	-12.0651693344116	-0.183479845523834	-0.0147328721359372	-0.0814842209219933
-5.02077484130859	-7.31077098846436	-12.0455894470215	-0.183637201786041	-0.0146098602563143	-0.0816875100135803
-5.02219724655151	-7.31642389297485	-12.0615205764771	-0.183498188853264	-0.0148130087181926	-0.0817358493804932
-5.02865123748779	-7.31383371353149	-12.0512237548828	-0.183583348989487	-0.0146972257643938	-0.0818245485424995
-5.02717685699463	-7.31786918640137	-12.0414438247681	-0.183502778410912	-0.0148334056138992	-0.082008384168148
-5.03714942932129	-7.31755876541138	-12.0535221099854	-0.18364280462265	-0.0147572942078114	-0.0819577425718308
-5.03715372085571	-7.31908226013184	-12.0418834686279	-0.18354919552803	-0.0147607559338212	-0.0821884945034981
-5.0440502166748	-7.32224273681641	-12.0428466796875	-0.18345519900322	-0.0148883834481239	-0.0821408480405808
-5.04901313781738	-7.32235670089722	-12.0458040237427	-0.183599159121513	-0.0147107290104032	-0.0822915062308311
-5.04955720901489	-7.32438373565674	-12.040958404541	-0.183358609676361	-0.0149554861709476	-0.0823563560843468
-5.05863904953003	-7.32481670379639	-12.0487174987793	-0.18344059586525	-0.0147889461368322	-0.0824168398976326
-5.0565710067749	-7.32277822494507	-12.0402212142944	-0.183336779475212	-0.0149175738915801	-0.082666739821434
-5.06161880493164	-7.32517528533936	-12.0514583587646	-0.183452919125557	-0.0149829173460603	-0.0825737938284874
-5.06727743148804	-7.32498073577881	-12.0431394577026	-0.183362990617752	-0.0148922549560666	-0.0827766209840775
-5.06532144546509	-7.32778215408325	-12.050422668457	-0.18327759206295	-0.0151005545631051	-0.0828836411237717
-5.07022094726563	-7.32710981369019	-12.0558910369873	-0.183553069829941	-0.0149711268022656	-0.0828897431492805
-5.06946420669556	-7.33018159866333	-12.0489940643311	-0.18335622549057	-0.0152066750451922	-0.083055816590786
-5.07431983947754	-7.32724523544312	-12.059944152832	-0.183457687497139	-0.0150409769266844	-0.0830223187804222
-5.06990194320679	-7.32660388946533	-12.0426425933838	-0.183334574103355	-0.0152161698788404	-0.0832175388932228
-5.07630777359009	-7.32705593109131	-12.0655374526978	-0.183302536606789	-0.0151984160766006	-0.0831077769398689
-5.07660961151123	-7.32200765609741	-12.044246673584	-0.183329045772552	-0.0151287885382771	-0.0833220258355141
-5.0775671005249	-7.32480907440186	-12.0689067840576	-0.183179825544357	-0.0153571190312505	-0.0832802206277847
-5.07801914215088	-7.32115173339844	-12.0493459701538	-0.183289974927902	-0.0152362966910005	-0.0834241583943367
-5.07380056381226	-7.32376432418823	-12.0609579086304	-0.18316712975502	-0.0155240464955568	-0.0835060998797417
-5.08237409591675	-7.32088184356689	-12.0568466186523	-0.183375030755997	-0.0152923567220569	-0.0835298225283623
-5.08297729492188	-7.31872987747192	-12.0487909317017	-0.183177694678307	-0.0154215544462204	-0.0837522223591805
-5.0835075378418	-7.32550048828125	-12.0585927963257	-0.183170080184937	-0.0155037995427847	-0.0836335644125938
-5.08818960189819	-7.32064533233643	-12.0479965209961	-0.183260291814804	-0.0152755519375205	-0.0837923586368561
-5.08324384689331	-7.32328271865845	-12.0478086471558	-0.18313530087471	-0.0155136054381728	-0.0838465243577957
-5.09600496292114	-7.3209023475647	-12.0504293441772	-0.183208793401718	-0.0152833238244057	-0.0837384089827538
-5.0919713973999	-7.32302188873291	-12.0295963287354	-0.182999864220619	-0.0155347380787134	-0.0839929655194283
-5.10065174102783	-7.31918001174927	-12.0419864654541	-0.183136075735092	-0.0153780812397599	-0.0837942510843277
-5.10001468658447	-7.31986951828003	-12.0282154083252	-0.182965129613876	-0.0154584497213364	-0.0841181203722954
-5.10654735565186	-7.32397747039795	-12.0441789627075	-0.182996109127998	-0.0154254538938403	-0.0840371251106262
-5.11177396774292	-7.32341289520264	-12.0194845199585	-0.183084309101105	-0.0153838749974966	-0.0842513665556908
-5.11399078369141	-7.33190441131592	-12.041054725647	-0.182908326387405	-0.0155351320281625	-0.0842225551605225
-5.11825609207153	-7.32697439193726	-12.0285940170288	-0.182946220040321	-0.0153472758829594	-0.0843830853700638
-5.12590169906616	-7.33495473861694	-12.0381813049316	-0.182746231555939	-0.0156010389328003	-0.0843723118305206
-5.13587141036987	-7.33339834213257	-12.0316333770752	-0.182882204651833	-0.0153545392677188	-0.0844869688153267
-5.13732099533081	-7.33801126480103	-12.0291042327881	-0.182692006230354	-0.0156284719705582	-0.0845987796783447
-5.15016603469849	-7.33592987060547	-12.0340557098389	-0.182759463787079	-0.0153396762907505	-0.0846540555357933
-5.14470386505127	-7.34249019622803	-12.0327262878418	-0.18262255191803	-0.0157036893069744	-0.0848432183265686
-5.15989828109741	-7.34585475921631	-12.0414924621582	-0.182730451226234	-0.0153960045427084	-0.0848313644528389
-5.1599588394165	-7.34521436691284	-12.0282278060913	-0.182642757892609	-0.0155002549290657	-0.0850884467363358
-5.17371320724487	-7.35203552246094	-12.0399875640869	-0.182721376419067	-0.0154229002073407	-0.0848842337727547
-5.17645120620728	-7.3508677482605	-12.0189437866211	-0.182585090398788	-0.0154716875404119	-0.085248239338398
-5.18253135681152	-7.35516786575317	-12.0344572067261	-0.182537123560905	-0.0154907116666436	-0.0850857347249985
-5.18964338302612	-7.35261917114258	-12.0199851989746	-0.182628884911537	-0.0153901306912303	-0.085266999900341
-5.19329595565796	-7.35783958435059	-12.031834602356	-0.182508498430252	-0.015537110157311	-0.0853424891829491
-5.19888591766357	-7.3573203086853	-12.0325012207031	-0.182561308145523	-0.0154523523524404	-0.0852946192026138
-5.19464731216431	-7.36287403106689	-12.0222291946411	-0.182475596666336	-0.0156116476282477	-0.0855832397937775
-5.20393848419189	-7.36347627639771	-12.0362186431885	-0.182575285434723	-0.0154930306598544	-0.0855043083429337
-5.20388793945313	-7.3620457649231	-12.0209703445435	-0.182499200105667	-0.0154874539002776	-0.085727833211422
-5.20998859405518	-7.36739158630371	-12.0387258529663	-0.182429268956184	-0.0155933266505599	-0.0856329426169395
-5.21082925796509	-7.36754274368286	-12.0262508392334	-0.18249249458313	-0.0155452257022262	-0.0858151465654373
-5.2108302116394	-7.37122631072998	-12.0218915939331	-0.182340726256371	-0.0157275814563036	-0.0858419165015221
-5.2209677696228	-7.36758232116699	-12.0337467193604	-0.182469442486763	-0.0155072314664721	-0.0857516229152679
-5.21937942504883	-7.36881017684937	-12.0150051116943	-0.182309731841087	-0.0157190952450037	-0.0860211551189423
-5.23140716552734	-7.36848402023315	-12.0237073898315	-0.182381376624107	-0.0155575862154365	-0.0858249738812447
-5.22646141052246	-7.37075757980347	-12.0103769302368	-0.18222664296627	-0.0156969130039215	-0.0861362740397453
-5.23466634750366	-7.37243843078613	-12.0251379013062	-0.182270288467407	-0.0156641155481339	-0.0859425440430641
-5.23101282119751	-7.37466335296631	-12.0028171539307	-0.182298228144646	-0.0157250706106424	-0.0862292498350143
-5.24486303329468	-7.37293481826782	-12.0222959518433	-0.182254418730736	-0.0155536206439137	-0.0860186889767647
-5.24146938323975	-7.37826728820801	-12.0045375823975	-0.18213327229023	-0.0157524216920137	-0.0862857922911644
-5.25109577178955	-7.38143634796143	-12.0210990905762	-0.182102486491203	-0.015712708234787	-0.0861490517854691
-5.24848175048828	-7.38062286376953	-12.007830619812	-0.182115957140923	-0.0158145520836115	-0.0864411741495132
-5.25482368469238	-7.38447284698486	-12.0282325744629	-0.18203829228878	-0.0158780682832003	-0.0863931849598885
-5.26125288009644	-7.38623332977295	-12.0172252655029	-0.182110607624054	-0.0157630909234285	-0.086479976773262
-5.2576584815979	-7.39143943786621	-12.0276432037354	-0.181932345032692	-0.0160138010978699	-0.0866422727704048
-5.27024221420288	-7.39169359207153	-12.0402727127075	-0.182145029306412	-0.0158742759376764	-0.0866162776947021
-5.26604509353638	-7.39690494537354	-12.0205516815186	-0.182063892483711	-0.015987940132618	-0.0868818387389183
-5.27914190292358	-7.39648532867432	-12.0330200195313	-0.182094842195511	-0.0158938318490982	-0.0867607817053795
-5.28238296508789	-7.39666557312012	-12.0245800018311	-0.182022958993912	-0.0158992055803537	-0.0870140045881271
-5.28678464889526	-7.39848470687866	-12.0389099121094	-0.182056680321693	-0.015994630753994	-0.0869229957461357
-5.2904372215271	-7.39723205566406	-12.0294427871704	-0.182068198919296	-0.0159347914159298	-0.0870907157659531
-5.28882169723511	-7.39578199386597	-12.0314588546753	-0.181999504566193	-0.016118386760354	-0.0872215330600739
-5.29378318786621	-7.39743709564209	-12.0439052581787	-0.182194411754608	-0.0161140821874142	-0.0871217995882034
-5.28949880599976	-7.39829015731812	-12.030143737793	-0.182116851210594	-0.016296748071909	-0.0874645039439201
-5.29691076278687	-7.39983415603638	-12.0458097457886	-0.182258188724518	-0.016284853219986	-0.0873628780245781
-5.296546459198	-7.39757347106934	-12.0317697525024	-0.18225023150444	-0.0163307450711727	-0.0875499472022057
-5.29867887496948	-7.40140199661255	-12.0452756881714	-0.182288989424706	-0.0165577586740255	-0.0874716490507126
-5.30220746994019	-7.39571857452393	-12.0261144638062	-0.182417407631874	-0.0164012871682644	-0.0876170098781586
-5.30594825744629	-7.39871835708618	-12.0438947677612	-0.182365104556084	-0.016755037009716	-0.0876313969492912
-5.30589294433594	-7.39310455322266	-12.0267639160156	-0.182491660118103	-0.0167290940880775	-0.0878010019659996
-5.30607128143311	-7.39382410049438	-12.0300035476685	-0.182368576526642	-0.0170439835637808	-0.0878787636756897
-5.31022071838379	-7.39089727401733	-12.0323400497437	-0.182668820023537	-0.0169396232813597	-0.0879190862178802
-5.30948638916016	-7.39305067062378	-12.0217933654785	-0.182483822107315	-0.0173377096652985	-0.088047556579113
-5.31757545471191	-7.39280891418457	-12.0325469970703	-0.182692274451256	-0.0172496903687716	-0.0879919603466988
-5.3129186630249	-7.3955659866333	-12.0150289535522	-0.182618007063866	-0.0175237506628037	-0.0882512181997299
-5.3294792175293	-7.39540386199951	-12.0250053405762	-0.182740554213524	-0.0173935890197754	-0.0881300196051598
-5.32577228546143	-7.39818143844604	-12.0106210708618	-0.182602435350418	-0.0176633317023516	-0.088466539978981
-5.33884191513062	-7.40030956268311	-12.0244636535645	-0.182809069752693	-0.0175884701311588	-0.0884016528725624
-5.33802843093872	-7.40500020980835	-12.011134147644	-0.182814538478851	-0.0177959129214287	-0.0887208133935928
-5.34918069839478	-7.41024446487427	-12.0285596847534	-0.182914212346077	-0.0177587680518627	-0.0887274742126465
-5.3536205291748	-7.41472148895264	-12.0055131912231	-0.183048948645592	-0.0177041795104742	-0.0889878869056702
-5.36273145675659	-7.42063236236572	-12.0190410614014	-0.183044344186783	-0.017830528318882	-0.0888464003801346
-5.37114906311035	-7.42217302322388	-12.0058698654175	-0.18323777616024	-0.0176330395042896	-0.0890265554189682
-5.37535572052002	-7.42720937728882	-12.0097522735596	-0.183054327964783	-0.017964318394661	-0.0891656428575516
-5.38705730438232	-7.42869520187378	-12.0116891860962	-0.183241665363312	-0.0177180971950293	-0.0891481414437294
-5.39534282684326	-7.42936420440674	-12.0029211044312	-0.183276787400246	-0.0177638046443462	-0.0894398540258408
-5.39738655090332	-7.43645191192627	-12.0192613601685	-0.183291122317314	-0.0179898217320442	-0.0894325897097588
-5.40700244903564	-7.43562173843384	-12.0092926025391	-0.183461785316467	-0.0177694503217936	-0.0895749107003212
-5.40468168258667	-7.44338893890381	-12.00732421875	-0.183520376682281	-0.0179927870631218	-0.0898023247718811
-5.41544675827026	-7.44451570510864	-12.0219793319702	-0.183762699365616	-0.0178267993032932	-0.0897004976868629
-5.41628456115723	-7.44461631774902	-12.0084438323975	-0.183742836117744	-0.017933938652277	-0.089978314936161
-5.41778802871704	-7.44702005386353	-12.0289974212646	-0.183793395757675	-0.0180071480572224	-0.0898930057883263
-5.42053174972534	-7.44591760635376	-12.0173826217651	-0.183999583125114	-0.0177539605647326	-0.0900367796421051
-5.4159631729126	-7.44598817825317	-12.0231151580811	-0.183942347764969	-0.0179886724799871	-0.090049609541893
-5.42215538024902	-7.44405603408813	-12.0275135040283	-0.184096679091454	-0.0178969129920006	-0.0899643674492836
-5.41486358642578	-7.44474363327026	-12.0225858688354	-0.184055656194687	-0.0180202983319759	-0.0901832655072212
-5.41620111465454	-7.44480133056641	-12.0354309082031	-0.184193879365921	-0.0180185902863741	-0.0899590328335762
-5.41155338287354	-7.44106864929199	-12.0237293243408	-0.184254005551338	-0.0179232712835073	-0.090133011341095
-5.40777254104614	-7.44142293930054	-12.0448427200317	-0.184255450963974	-0.0180674567818642	-0.0900228098034859
-5.4096999168396	-7.43895435333252	-12.0252742767334	-0.184356570243835	-0.0177815221250057	-0.0900410413742065
-5.39655017852783	-7.44150400161743	-12.0321636199951	-0.184304550290108	-0.0180377401411533	-0.0900638476014137
-5.39522647857666	-7.43727445602417	-12.0381088256836	-0.184512421488762	-0.0177228096872568	-0.0899710580706596
-5.38495683670044	-7.43729639053345	-12.0262432098389	-0.184422641992569	-0.0178327038884163	-0.0900435745716095
-5.38646984100342	-7.43309354782104	-12.0384845733643	-0.184522956609726	-0.0177100300788879	-0.0897829830646515
-5.37671613693237	-7.43055295944214	-12.0229749679565	-0.184518173336983	-0.0176554061472416	-0.0899015590548515
-5.37852478027344	-7.4333324432373	-12.0339994430542	-0.184503465890884	-0.0176608990877867	-0.0896995961666107
-5.37027788162231	-7.4243597984314	-12.0231990814209	-0.184600502252579	-0.0175439454615116	-0.0898246094584465
-5.36357593536377	-7.42634201049805	-12.027006149292	-0.184594824910164	-0.0176225993782282	-0.0897279903292656
-5.36658763885498	-7.42219161987305	-12.0251436233521	-0.184772163629532	-0.0174548830837011	-0.0895572528243065
-5.35294008255005	-7.41788244247437	-12.011251449585	-0.184640347957611	-0.0175160504877567	-0.0897705107927322
-5.35325908660889	-7.42142057418823	-12.0290241241455	-0.18467028439045	-0.01744269952178	-0.0895254760980606
-5.34944820404053	-7.4177098274231	-12.0102062225342	-0.184867143630981	-0.017297487705946	-0.0895952209830284
-5.34039068222046	-7.41644334793091	-12.0227890014648	-0.184746697545052	-0.0174410119652748	-0.089512474834919
-5.34272813796997	-7.41598653793335	-12.0185804367065	-0.18495175242424	-0.0172016061842442	-0.0894215181469917
-5.33326435089111	-7.41609859466553	-12.0078506469727	-0.184816241264343	-0.01734852604568	-0.0895213335752487
-5.33782482147217	-7.41362190246582	-12.0239906311035	-0.184863075613976	-0.0173253323882818	-0.0893045291304588
-5.33297681808472	-7.41377925872803	-12.0128240585327	-0.184989735484123	-0.017166281118989	-0.0893313959240913
-5.32679128646851	-7.41490173339844	-12.007960319519	-0.184813693165779	-0.017457177862525	-0.089331716299057
-5.33024168014526	-7.41178035736084	-12.016261100769	-0.184924051165581	-0.0172199532389641	-0.0892307311296463
-5.31981420516968	-7.41090679168701	-12.0012731552124	-0.184795707464218	-0.0173895657062531	-0.0893222838640213
-5.32122611999512	-7.40697336196899	-12.02112865448	-0.184881776571274	-0.0173819605261087	-0.0891394466161728
-5.31501531600952	-7.40636587142944	-11.9990634918213	-0.184885799884796	-0.0173274651169777	-0.0892205834388733
-5.30961227416992	-7.4087495803833	-12.013279914856	-0.184853106737137	-0.0174726527184248	-0.0890559777617455
-5.30809450149536	-7.40250015258789	-12.000431060791	-0.185081392526627	-0.0172418300062418	-0.0891324058175087
-5.30280256271362	-7.40514802932739	-12.0008573532104	-0.184930711984634	-0.0174858365207911	-0.0889727398753166
-5.3043737411499	-7.40366411209106	-12.0057716369629	-0.18504823744297	-0.0172374546527863	-0.0889081731438637
-5.29589223861694	-7.40374660491943	-11.9971170425415	-0.184960201382637	-0.0174571163952351	-0.088988371193409
-5.30044507980347	-7.39785528182983	-12.0046072006226	-0.185093313455582	-0.0172572266310453	-0.0887369439005852
-5.28833866119385	-7.40092897415161	-11.9888544082642	-0.184972614049911	-0.0174471754580736	-0.0889399647712708
-5.2915153503418	-7.39682626724243	-11.9991846084595	-0.185131296515465	-0.0173095557838678	-0.0887533351778984
-5.28266000747681	-7.39384603500366	-11.9808521270752	-0.185153111815453	-0.0173774305731058	-0.088842898607254
-5.28206014633179	-7.39598321914673	-11.9959564208984	-0.185184448957443	-0.0174231547862291	-0.0886422619223595
-5.27674388885498	-7.39162492752075	-11.9756288528442	-0.185320824384689	-0.0173227116465569	-0.0887990817427635
-5.27363872528076	-7.39200639724731	-11.9844379425049	-0.185257837176323	-0.0174266770482063	-0.0885704308748245
-5.27644920349121	-7.38753080368042	-11.9678764343262	-0.185370579361916	-0.0172947887331247	-0.0885665863752365
-5.26827001571655	-7.38833141326904	-11.9742059707642	-0.185296669602394	-0.0175857469439507	-0.0884938165545464
-5.27035808563232	-7.38144111633301	-11.9661178588867	-0.185522347688675	-0.017320292070508	-0.0884754806756973
-5.26043128967285	-7.38173627853394	-11.9604244232178	-0.185410693287849	-0.0176137033849955	-0.0884872153401375
-5.26311016082764	-7.38029479980469	-11.9677152633667	-0.185615405440331	-0.0174125768244267	-0.08833859115839
-5.25566911697388	-7.37678146362305	-11.9518270492554	-0.185586750507355	-0.0176496226340532	-0.0884494930505753
-5.25560617446899	-7.37880992889404	-11.9695615768433	-0.185674786567688	-0.0176702607423067	-0.0881743431091309
-5.25127124786377	-7.37459564208984	-11.948823928833	-0.18575644493103	-0.0175828523933887	-0.0883192867040634
-5.25176191329956	-7.37465143203735	-11.9661655426025	-0.185698300600052	-0.0177823733538389	-0.0880958065390587
-5.25188159942627	-7.36861753463745	-11.9509859085083	-0.185873687267303	-0.0177329014986753	-0.0881484970450401
-5.24346303939819	-7.36973190307617	-11.9560327529907	-0.185805007815361	-0.0179888140410185	-0.0880866348743439
-5.24569129943848	-7.36252498626709	-11.958025932312	-0.186054438352585	-0.0178181175142527	-0.087918184697628
-5.23250961303711	-7.3639235496521	-11.9543647766113	-0.185944959521294	-0.0180687382817268	-0.0880033075809479
-5.2325325012207	-7.35809326171875	-11.9544267654419	-0.186211809515953	-0.0179364439100027	-0.0878313407301903
-5.22665596008301	-7.35351991653442	-11.9418354034424	-0.186176270246506	-0.0181280728429556	-0.0878473594784737
-5.22533416748047	-7.3541374206543	-11.9592409133911	-0.186272874474525	-0.0181373581290245	-0.0876241847872734
-5.21671295166016	-7.34839344024658	-11.9460105895996	-0.186316162347794	-0.0181500446051359	-0.0876744836568832
-5.20754718780518	-7.3490834236145	-11.9477853775024	-0.186282470822334	-0.0183358434587717	-0.0875831246376038
-5.210618019104	-7.3401026725769	-11.9428615570068	-0.186430618166924	-0.0181740559637547	-0.0874432921409607
-5.19772005081177	-7.34145832061768	-11.9492464065552	-0.186355337500572	-0.0185232665389776	-0.0873605608940125
-5.19820833206177	-7.33498668670654	-11.9504842758179	-0.186460241675377	-0.0183225385844707	-0.0871690958738327
-5.18413925170898	-7.33381366729736	-11.9421701431274	-0.186481460928917	-0.0185328666120768	-0.0873459428548813
-5.18246936798096	-7.3320894241333	-11.9572114944458	-0.186549380421638	-0.0185975469648838	-0.0870521441102028
-5.17095708847046	-7.32644081115723	-11.9346437454224	-0.186643794178963	-0.0186234340071678	-0.0871650949120522
-5.16627931594849	-7.32968711853027	-11.9544429779053	-0.186676174402237	-0.0187194272875786	-0.0869178920984268
-5.16329717636108	-7.32285642623901	-11.947003364563	-0.186802849173546	-0.0186200961470604	-0.0869299843907356
-5.15190839767456	-7.32458353042603	-11.9399423599243	-0.186648204922676	-0.018801836296916	-0.0868659317493439
-5.15454292297363	-7.31850004196167	-11.9407777786255	-0.18692173063755	-0.0186242777854204	-0.0866647139191628
-5.14650630950928	-7.31832551956177	-11.9375352859497	-0.18678030371666	-0.018834114074707	-0.0867606326937675
-5.14491081237793	-7.31282091140747	-11.9449052810669	-0.186927050352097	-0.0187093205749989	-0.086519256234169
-5.13292503356934	-7.31024742126465	-11.9314317703247	-0.186894163489342	-0.0188615024089813	-0.0866516381502151
-5.13070583343506	-7.30828189849854	-11.9476919174194	-0.18692834675312	-0.0188882071524858	-0.08644949644804
-5.12310600280762	-7.30285453796387	-11.9279804229736	-0.186991468071938	-0.0188632290810347	-0.0864842161536217
-5.11558246612549	-7.30003881454468	-11.9412775039673	-0.186964392662048	-0.0190951377153397	-0.0863346233963966
-5.11416482925415	-7.29532480239868	-11.9427328109741	-0.187156349420547	-0.0189059842377901	-0.0862065702676773
-5.10261631011963	-7.29422187805176	-11.929482460022	-0.18694406747818	-0.0191335957497358	-0.0862393379211426
-5.10243988037109	-7.29022836685181	-11.9464559555054	-0.187085539102554	-0.0190736539661884	-0.08600153028965
-5.09479475021362	-7.28953790664673	-11.9272413253784	-0.187094792723656	-0.0191701352596283	-0.0861030220985413
-5.08867979049683	-7.28731918334961	-11.9452772140503	-0.187036350369453	-0.0193280335515738	-0.0858217254281044
-5.08441162109375	-7.27801132202148	-11.9333648681641	-0.186998203396797	-0.0191921759396791	-0.0858632698655128
-5.07567834854126	-7.27935838699341	-11.944372177124	-0.186973497271538	-0.0194555521011353	-0.0858064815402031
-5.07475090026855	-7.27311182022095	-11.9328937530518	-0.187089368700981	-0.0193636268377304	-0.0856897979974747
-5.06513452529907	-7.27490377426147	-11.944769859314	-0.187006264925003	-0.0196295659989119	-0.0856003314256668
-5.07003974914551	-7.27003240585327	-11.9445066452026	-0.187146186828613	-0.0194026995450258	-0.0855060368776321
-5.05883359909058	-7.27143096923828	-11.9421110153198	-0.186894357204437	-0.0197170432657003	-0.0854903683066368
-5.06318283081055	-7.2660083770752	-11.9582214355469	-0.186964631080627	-0.0196777544915676	-0.0852260887622833
-5.05590438842773	-7.26510238647461	-11.9431819915771	-0.186887115240097	-0.0197920892387629	-0.0853548720479012
-5.06109142303467	-7.26239442825317	-11.9648361206055	-0.186937838792801	-0.0198095608502626	-0.0851008147001266
-5.05211400985718	-7.26111698150635	-11.9446849822998	-0.186904862523079	-0.0199486501514912	-0.0852505564689636
-5.0543065071106	-7.26181697845459	-11.9717235565186	-0.186923235654831	-0.0200278665870428	-0.0850077867507935
-5.05084228515625	-7.25892162322998	-11.9546957015991	-0.186843410134315	-0.0199791677296162	-0.0851228386163712
-5.05289793014526	-7.26071262359619	-11.9663486480713	-0.186793893575668	-0.0201654955744743	-0.0848477110266685
-5.05838012695313	-7.25628662109375	-11.9722738265991	-0.186798691749573	-0.0199937652796507	-0.0848225802183151
-5.05082607269287	-7.25901651382446	-11.9672365188599	-0.186548784375191	-0.0203863475471735	-0.0847970321774483
-5.05852651596069	-7.25816774368286	-11.9765586853027	-0.186685919761658	-0.0202889610081911	-0.0845631659030914
-5.05322551727295	-7.25554132461548	-11.9664926528931	-0.186500251293182	-0.0203973762691021	-0.0846583247184753
-5.06097173690796	-7.25588798522949	-11.9937829971313	-0.186446398496628	-0.0205792468041182	-0.0844388827681541
-5.0610499382019	-7.25523567199707	-11.978196144104	-0.186351969838142	-0.0205012168735266	-0.0844026654958725
-5.05628538131714	-7.26004028320313	-11.9883661270142	-0.186243832111359	-0.0207851603627205	-0.0843931287527084
-5.06630182266235	-7.25770998001099	-12.0001525878906	-0.186287268996239	-0.0206078663468361	-0.0842004865407944
-5.0640721321106	-7.25659990310669	-11.9869003295898	-0.186146885156631	-0.0208129361271858	-0.0842148587107658
-5.06775045394897	-7.2615385055542	-12.0046539306641	-0.186063170433044	-0.0209426805377007	-0.0840742737054825
-5.07338333129883	-7.26254034042358	-11.9946584701538	-0.186116084456444	-0.0208087451756001	-0.0840833932161331
-5.07192945480347	-7.26341247558594	-12.0064935684204	-0.185877397656441	-0.0210726354271173	-0.0839322432875633
-5.08157873153687	-7.2668514251709	-12.0101470947266	-0.185973525047302	-0.0210357997566462	-0.0838296860456467
-5.08003902435303	-7.26972770690918	-12.0022325515747	-0.185796394944191	-0.0212818719446659	-0.0838682651519775
-5.09003686904907	-7.27127742767334	-12.0225944519043	-0.185740381479263	-0.0212859958410263	-0.0836490988731384
-5.09363412857056	-7.2701096534729	-12.0088357925415	-0.185693994164467	-0.0212498977780342	-0.0837645307183266
-5.09574174880981	-7.27453374862671	-12.022177696228	-0.1855249106884	-0.0214896239340305	-0.0835903212428093
-5.1030216217041	-7.27416896820068	-12.023380279541	-0.185553833842278	-0.0214216448366642	-0.0836294293403625
-5.10144710540771	-7.27945184707642	-12.031270980835	-0.185345619916916	-0.0218069553375244	-0.0836383923888206
-5.1134181022644	-7.27851963043213	-12.0410785675049	-0.185439005494118	-0.0215971060097218	-0.0834839716553688
-5.10709714889526	-7.2820782661438	-12.0355758666992	-0.185301199555397	-0.0218786001205444	-0.0835468545556068
-5.11907815933228	-7.28501081466675	-12.0521011352539	-0.185349747538567	-0.0218125935643911	-0.0832922011613846
-5.11790990829468	-7.28495597839355	-12.0377616882324	-0.18522746860981	-0.0219665374606848	-0.0833388715982437
-5.12413644790649	-7.28657245635986	-12.0572195053101	-0.185109123587608	-0.0220589227974415	-0.0831549465656281
-5.12880039215088	-7.28518533706665	-12.0518779754639	-0.185117542743683	-0.0219883695244789	-0.0830395668745041
-5.12632179260254	-7.29190015792847	-12.058201789856	-0.184918060898781	-0.0222878530621529	-0.0830203518271446
-5.1349458694458	-7.2874903678894	-12.0679883956909	-0.185078427195549	-0.0221462268382311	-0.0827996730804443
-5.13031578063965	-7.28807067871094	-12.0558996200562	-0.184915706515312	-0.0222919974476099	-0.0828784927725792
-5.13273620605469	-7.28993463516235	-12.0817365646362	-0.184855505824089	-0.0223309956490994	-0.0826739892363548
-5.13348293304443	-7.28711318969727	-12.0666208267212	-0.184961766004562	-0.0223058015108109	-0.0826074182987213
-5.12719202041626	-7.28832626342773	-12.0783958435059	-0.184840276837349	-0.0225263237953186	-0.0824454203248024
-5.13105058670044	-7.28764963150024	-12.0815191268921	-0.184902131557465	-0.0223608706146479	-0.0823070704936981
-5.12471532821655	-7.28959608078003	-12.0664758682251	-0.184762179851532	-0.0225017890334129	-0.0822647362947464
-5.12852716445923	-7.28773355484009	-12.0857286453247	-0.184784308075905	-0.0225079152733088	-0.0819512084126472
-5.12569141387939	-7.28337669372559	-12.0757923126221	-0.184857934713364	-0.0223895497620106	-0.0820223987102509
-5.12156534194946	-7.28577184677124	-12.0829677581787	-0.184628576040268	-0.0225831530988216	-0.0817450731992722
-5.12041091918945	-7.28374481201172	-12.086971282959	-0.184764415025711	-0.0224407222121954	-0.081598587334156
-5.11143493652344	-7.27893018722534	-12.0858592987061	-0.184612765908241	-0.0226455815136433	-0.081606537103653
-5.11067771911621	-7.27950048446655	-12.0998859405518	-0.184696480631828	-0.0225768648087978	-0.0812561735510826
-5.10013723373413	-7.27731704711914	-12.0912733078003	-0.184618920087814	-0.0227190870791674	-0.0813330933451653
-5.09865856170654	-7.27848768234253	-12.104754447937	-0.184642285108566	-0.0228037107735872	-0.0811680406332016
-5.09637546539307	-7.27319622039795	-12.0957660675049	-0.184779673814774	-0.0226192027330399	-0.0810171365737915
-5.09001350402832	-7.27570390701294	-12.1037788391113	-0.18456257879734	-0.0227495636790991	-0.0808921009302139
-5.09182262420654	-7.27368259429932	-12.1031665802002	-0.184773355722427	-0.0226037912070751	-0.080730713903904
-5.08386850357056	-7.27531147003174	-12.1004314422607	-0.184573754668236	-0.0228231586515903	-0.0807050466537476
-5.0841817855835	-7.27277135848999	-12.1152534484863	-0.184677049517632	-0.0227805636823177	-0.0804553776979446
-5.08217000961304	-7.2704644203186	-12.1035957336426	-0.184639111161232	-0.0226771961897612	-0.0804774984717369
-5.07990121841431	-7.26928424835205	-12.1155786514282	-0.184560045599937	-0.0229902993887663	-0.0803370550274849
-5.08021259307861	-7.2673602104187	-12.1131086349487	-0.184665769338608	-0.0227668583393097	-0.0801551342010498
-5.07396602630615	-7.26626014709473	-12.1029539108276	-0.184571325778961	-0.0228628292679787	-0.0802549049258232
-5.07628965377808	-7.26856470108032	-12.119945526123	-0.184742495417595	-0.0228417851030827	-0.0799924209713936
-5.07262897491455	-7.26180458068848	-12.1104202270508	-0.184689596295357	-0.0228583980351686	-0.0800708755850792
-5.06867456436157	-7.26664066314697	-12.1231412887573	-0.18473319709301	-0.0230080746114254	-0.0798406451940537
-5.06501054763794	-7.26270627975464	-12.1092042922974	-0.184855729341507	-0.0227720625698566	-0.0798381417989731
-5.05908250808716	-7.26421022415161	-12.1152048110962	-0.184744819998741	-0.0230168160051107	-0.0796897932887077
-5.06728506088257	-7.25945472717285	-12.1158075332642	-0.184901431202888	-0.0227825995534658	-0.0794830545783043
-5.05953216552734	-7.26102542877197	-12.1071090698242	-0.18474243581295	-0.0228949878364801	-0.079523392021656
-5.06230115890503	-7.25703763961792	-12.1136951446533	-0.184867233037949	-0.0228126496076584	-0.0792166218161583
-5.05615568161011	-7.25492525100708	-12.1031036376953	-0.184817269444466	-0.0227681417018175	-0.0793471187353134
-5.05648803710938	-7.26026153564453	-12.1130437850952	-0.184883818030357	-0.0228818990290165	-0.0791909471154213
-5.05728960037231	-7.25538158416748	-12.1056270599365	-0.184980452060699	-0.0226160418242216	-0.0791230946779251
-5.05104732513428	-7.25855112075806	-12.1092519760132	-0.18480671942234	-0.0228354204446077	-0.0791087448596954
-5.05882120132446	-7.25869274139404	-12.124852180481	-0.184999510645866	-0.0226372238248587	-0.0790020078420639
-5.05272483825684	-7.25747537612915	-12.109432220459	-0.184944376349449	-0.0226416867226362	-0.0790372267365456
-5.05538129806519	-7.25903844833374	-12.1278123855591	-0.18484853208065	-0.0227343142032623	-0.0788232907652855
-5.05311250686646	-7.2575306892395	-12.1154327392578	-0.184952720999718	-0.0226138774305582	-0.078889824450016
-5.05014228820801	-7.26013088226318	-12.1132926940918	-0.184843927621841	-0.0228445082902908	-0.0787844285368919
-5.05931854248047	-7.25787210464478	-12.1196804046631	-0.184977293014526	-0.0226059071719646	-0.0786145925521851
-5.0556116104126	-7.25702428817749	-12.1058616638184	-0.18490943312645	-0.0228556524962187	-0.0787192210555077
-5.06102895736694	-7.25407648086548	-12.1138229370117	-0.184938177466393	-0.0227980203926563	-0.0784598365426064
-5.05664014816284	-7.25530910491943	-12.1014442443848	-0.184981852769852	-0.0228171702474356	-0.0786514133214951
-5.0588755607605	-7.25781774520874	-12.1144504547119	-0.184940665960312	-0.0228837616741657	-0.0784683078527451
-5.06072807312012	-7.25639867782593	-12.0971117019653	-0.18507431447506	-0.0227571576833725	-0.078571118414402
-5.06126165390015	-7.25639724731445	-12.1046209335327	-0.184947535395622	-0.022868825122714	-0.0784890577197075
-5.06617069244385	-7.25613737106323	-12.0994739532471	-0.185076788067818	-0.0226303413510323	-0.0784826725721359
-5.06212139129639	-7.26213598251343	-12.0978717803955	-0.184920519590378	-0.0228632427752018	-0.0784703567624092
-5.07131576538086	-7.25803756713867	-12.1002492904663	-0.185061916708946	-0.0226802937686443	-0.0783153548836708
-5.06884098052979	-7.25941801071167	-12.0896835327148	-0.184949114918709	-0.0227948520332575	-0.0784877613186836
-5.0757040977478	-7.25918626785278	-12.1055736541748	-0.185026824474335	-0.0226476602256298	-0.0783407911658287
-5.07278680801392	-7.26246070861816	-12.0829801559448	-0.185080766677856	-0.0226539596915245	-0.0784587487578392
-5.07138872146606	-7.26489114761353	-12.094446182251	-0.185059651732445	-0.0227496344596148	-0.0783802717924118
-5.07783985137939	-7.26443147659302	-12.0860795974731	-0.185258954763412	-0.0223609451204538	-0.0784488171339035
-5.07397222518921	-7.26807355880737	-12.0836181640625	-0.185108035802841	-0.0225746296346188	-0.0784067139029503
-5.08023834228516	-7.2665810585022	-12.0875310897827	-0.185263469815254	-0.0222440659999847	-0.0783188417553902
-5.07416534423828	-7.26884317398071	-12.073899269104	-0.185203164815903	-0.0222956426441669	-0.0784536451101303
-5.0789737701416	-7.2692699432373	-12.0766448974609	-0.185285359621048	-0.0222523640841246	-0.0783767700195313
-5.08589649200439	-7.27273988723755	-12.0805282592773	-0.185411483049393	-0.0220863483846188	-0.0782971754670143
-5.08273363113403	-7.27482557296753	-12.0610456466675	-0.185270801186562	-0.0220764670521021	-0.0785263329744339
-5.08633947372437	-7.27435159683228	-12.0740528106689	-0.185326561331749	-0.022055035457015	-0.0783959478139877
-5.09117269515991	-7.27161407470703	-12.062840461731	-0.185455352067947	-0.0217940397560596	-0.0784681588411331
-5.08485651016235	-7.27443504333496	-12.0600509643555	-0.185384482145309	-0.0219604671001434	-0.0785287916660309
-5.09291553497314	-7.27123117446899	-12.0638465881348	-0.18560166656971	-0.0217314995825291	-0.0783700570464134
-5.08310461044312	-7.27237033843994	-12.0500249862671	-0.185497716069221	-0.0218193810433149	-0.0786012932658196
-5.09130001068115	-7.27439975738525	-12.059868812561	-0.185667276382446	-0.0216359291225672	-0.0785244926810265
-5.09267663955688	-7.27586126327515	-12.0317029953003	-0.18574133515358	-0.0214997008442879	-0.0786911472678185
-5.09284591674805	-7.28195858001709	-12.0560569763184	-0.185764566063881	-0.0214664526283741	-0.078599825501442
-5.09790515899658	-7.27857446670532	-12.0459518432617	-0.185850962996483	-0.0212305374443531	-0.0788332894444466
-5.09714365005493	-7.28285264968872	-12.0513525009155	-0.185769602656364	-0.0214113183319569	-0.0788446366786957
-5.10519933700562	-7.28124141693115	-12.0558986663818	-0.185978099703789	-0.0211531836539507	-0.0787925273180008
-5.09972429275513	-7.28321552276611	-12.0401906967163	-0.185946628451347	-0.0212470348924398	-0.078994981944561
-5.1054539680481	-7.28390789031982	-12.052318572998	-0.186038210988045	-0.0212689395993948	-0.0789028331637383
-5.10770463943481	-7.27950239181519	-12.0393953323364	-0.186192631721497	-0.0211232174187899	-0.0790939182043076
-5.1063756942749	-7.2845573425293	-12.0474529266357	-0.186220616102219	-0.0211443267762661	-0.0791094079613686
-5.11080551147461	-7.28184795379639	-12.0341033935547	-0.186414286494255	-0.0208621639758348	-0.0792260393500328
-5.10531187057495	-7.28367805480957	-12.0397071838379	-0.186322152614594	-0.021050401031971	-0.079303927719593
-5.11562633514404	-7.28273820877075	-12.0512857437134	-0.186552256345749	-0.0207165535539389	-0.0792904496192932
-5.10777139663696	-7.28584241867065	-12.0329742431641	-0.186543479561806	-0.0207763183861971	-0.0794734656810761
-5.11644172668457	-7.28351736068726	-12.0526857376099	-0.186639010906219	-0.020648879930377	-0.0793012678623199
-5.10984134674072	-7.28585004806519	-12.0369243621826	-0.186687618494034	-0.0205857697874308	-0.079531729221344
-5.10741376876831	-7.28543090820313	-12.0542058944702	-0.186641573905945	-0.0207233298569918	-0.0794085934758186
-5.10968971252441	-7.27840518951416	-12.0483474731445	-0.186833068728447	-0.0204705782234669	-0.0794373825192451
-5.10299158096313	-7.27966833114624	-12.046895980835	-0.186763554811478	-0.0205820240080357	-0.0795249938964844
-5.10524272918701	-7.27904891967773	-12.0597238540649	-0.186990574002266	-0.0204485543072224	-0.0793671682476997
-5.09932470321655	-7.27914094924927	-12.0429315567017	-0.186961635947227	-0.0204676929861307	-0.0795384347438812
-5.09827566146851	-7.2801194190979	-12.0518016815186	-0.186924561858177	-0.0203786995261908	-0.079436257481575
-5.09725332260132	-7.27854633331299	-12.0487623214722	-0.187124073505402	-0.0200489722192287	-0.0795519053936005
-5.09214353561401	-7.28348779678345	-12.0428991317749	-0.187055215239525	-0.0201893467456102	-0.0795986503362656
-5.09432983398438	-7.28261661529541	-12.0622844696045	-0.187208279967308	-0.0200172085314989	-0.0795033723115921
-5.08724403381348	-7.2809796333313	-12.0476837158203	-0.187161564826965	-0.0199927985668182	-0.079672746360302
-5.08636283874512	-7.28347301483154	-12.0549163818359	-0.187201604247093	-0.0200236421078444	-0.0795187950134277
-5.09233093261719	-7.28353452682495	-12.0511617660522	-0.187299087643623	-0.0197864696383476	-0.0795920640230179
-5.0879168510437	-7.28526592254639	-12.0513372421265	-0.187147080898285	-0.0200190600007772	-0.0795695707201958
-5.09376573562622	-7.28111410140991	-12.0534286499023	-0.187260434031487	-0.019738893955946	-0.0794850513339043
-5.08888864517212	-7.28325223922729	-12.0424118041992	-0.187216550111771	-0.0199090987443924	-0.0796642303466797
-5.08773422241211	-7.28650760650635	-12.056544303894	-0.187191262841225	-0.0198684278875589	-0.0795241743326187
-5.0895037651062	-7.28046035766602	-12.0472564697266	-0.187265336513519	-0.0198178347200155	-0.0796176865696907
-5.08419752120972	-7.28617858886719	-12.0517740249634	-0.187257707118988	-0.0200314484536648	-0.0796221271157265
-5.0880560874939	-7.28564310073853	-12.0509338378906	-0.187358498573303	-0.0197767429053783	-0.07960544526577
-5.08373308181763	-7.28260040283203	-12.0352172851563	-0.187312185764313	-0.0200658068060875	-0.0797042995691299
-5.09165143966675	-7.28850841522217	-12.0544137954712	-0.18739540874958	-0.019925044849515	-0.0795640721917152
-5.09120416641235	-7.28691959381104	-12.0375547409058	-0.187391206622124	-0.019953791052103	-0.0797341465950012
-5.0892219543457	-7.29167985916138	-12.0376195907593	-0.187172457575798	-0.0201161112636328	-0.0796580240130425
-5.09944868087769	-7.28678417205811	-12.044394493103	-0.187358736991882	-0.019910603761673	-0.0796318799257278
-5.09461498260498	-7.29307985305786	-12.0337820053101	-0.187229871749878	-0.0201747454702854	-0.0797784924507141
-5.10153484344482	-7.29303169250488	-12.0451183319092	-0.187328651547432	-0.0201565064489841	-0.0795804336667061
-5.09933280944824	-7.29191160202026	-12.0317945480347	-0.187159851193428	-0.0203215349465609	-0.0798657983541489
-5.10301780700684	-7.29474639892578	-12.05051612854	-0.187193363904953	-0.0203468110412359	-0.0797107443213463
-5.10655307769775	-7.29791307449341	-12.030143737793	-0.187286853790283	-0.020287174731493	-0.0798300802707672
-5.10606908798218	-7.30580902099609	-12.0369911193848	-0.187224790453911	-0.0205255448818207	-0.0798602625727654
-5.11752557754517	-7.30202341079712	-12.0473194122314	-0.187238603830338	-0.0204495973885059	-0.0798286944627762
-5.11478996276855	-7.3083381652832	-12.0269298553467	-0.187244683504105	-0.0205423813313246	-0.0799984186887741
-5.12250852584839	-7.30864095687866	-12.0444488525391	-0.187198042869568	-0.0206353664398193	-0.0798504799604416
-5.12376499176025	-7.30999612808228	-12.0378437042236	-0.187291368842125	-0.0206107795238495	-0.0799740105867386
-5.12342691421509	-7.31484127044678	-12.0397472381592	-0.187050625681877	-0.0208891984075308	-0.079985111951828
-5.13329792022705	-7.31121969223022	-12.0475425720215	-0.187184602022171	-0.020809343084693	-0.0798797979950905
-5.13303279876709	-7.31508779525757	-12.0278806686401	-0.187083676457405	-0.0210049021989107	-0.080020897090435
-5.14140033721924	-7.31620216369629	-12.0507764816284	-0.187077775597572	-0.0211427435278893	-0.0799365863204002
-5.13994359970093	-7.31565093994141	-12.0363759994507	-0.187131866812706	-0.0210968852043152	-0.0800748839974403
-5.14300680160522	-7.31645584106445	-12.0367441177368	-0.186910390853882	-0.0213267579674721	-0.0800587311387062
-5.14853429794312	-7.32090711593628	-12.046459197998	-0.187097027897835	-0.0212620906531811	-0.0800468921661377
-5.14391279220581	-7.32196044921875	-12.0333766937256	-0.18693034350872	-0.0215097554028034	-0.0801762491464615
-5.14898777008057	-7.3234806060791	-12.0512437820435	-0.186974182724953	-0.0215615499764681	-0.0800221115350723
-5.1496958732605	-7.32357978820801	-12.0386180877686	-0.186999633908272	-0.0216439757496119	-0.0802051797509193
-5.14965486526489	-7.32864093780518	-12.0477199554443	-0.186878010630608	-0.0218923222273588	-0.0800791457295418
-5.16098165512085	-7.32895183563232	-12.0464773178101	-0.186976224184036	-0.0218069776892662	-0.0801495164632797
-5.160560131073	-7.332115650177	-12.0551280975342	-0.186800673604012	-0.0222476646304131	-0.0800798907876015
-5.16532707214355	-7.32894563674927	-12.0499820709229	-0.186859637498856	-0.022026875987649	-0.0801520273089409
-5.16392946243286	-7.33082962036133	-12.0497875213623	-0.186677172780037	-0.022371931001544	-0.0803439617156982
-5.17036485671997	-7.33294057846069	-12.058931350708	-0.18686842918396	-0.0222543999552727	-0.0802059769630432
-5.16576385498047	-7.33261013031006	-12.0482263565063	-0.186761528253555	-0.0225043781101704	-0.0803770050406456
-5.17233085632324	-7.33312511444092	-12.0685415267944	-0.186777949333191	-0.0225786752998829	-0.0802788287401199
-5.16845464706421	-7.33379125595093	-12.0495185852051	-0.186754152178764	-0.0225837398320436	-0.0804126113653183
-5.17602062225342	-7.3367919921875	-12.0708808898926	-0.186676204204559	-0.0227150917053223	-0.0802702903747559
-5.17788124084473	-7.33257913589478	-12.0599994659424	-0.186784401535988	-0.0226767063140869	-0.0803342014551163
-5.16973066329956	-7.33378314971924	-12.0579862594604	-0.186652362346649	-0.0230168662965298	-0.080392986536026
-5.17699861526489	-7.32928943634033	-12.0617427825928	-0.18675297498703	-0.0228306427598	-0.0802602097392082
-5.16883325576782	-7.32821798324585	-12.0485563278198	-0.186640530824661	-0.0231066234409809	-0.0804414302110672
-5.17070150375366	-7.32898426055908	-12.061674118042	-0.186744138598442	-0.0229698531329632	-0.0802760124206543
-5.16777420043945	-7.3263087272644	-12.0528316497803	-0.18668270111084	-0.0230572372674942	-0.080436185002327
-5.16451263427734	-7.33131456375122	-12.0656032562256	-0.186565756797791	-0.0232385396957397	-0.0803108960390091
-5.16538763046265	-7.32711839675903	-12.0568332672119	-0.186724603176117	-0.0230447612702847	-0.0804011598229408
-5.15733814239502	-7.32826614379883	-12.0630550384521	-0.186528161168098	-0.0232636909931898	-0.0803453847765923
-5.16623973846436	-7.32649230957031	-12.0628719329834	-0.186716333031654	-0.0230878312140703	-0.0802584588527679
-5.15553712844849	-7.32611894607544	-12.0539770126343	-0.186548322439194	-0.0232677757740021	-0.0804071947932243
-5.15593814849854	-7.32823181152344	-12.0662288665771	-0.186677739024162	-0.023205004632473	-0.0802421718835831
-5.15663766860962	-7.32580804824829	-12.0572738647461	-0.186584040522575	-0.0230474732816219	-0.0803696438670158
-5.15254878997803	-7.32895565032959	-12.0554237365723	-0.186575025320053	-0.0231712237000465	-0.080404631793499
-5.15429258346558	-7.32271814346313	-12.0580863952637	-0.186631798744202	-0.0230494998395443	-0.0802991762757301
-5.14396858215332	-7.32182884216309	-12.0485954284668	-0.186614468693733	-0.0230630729347467	-0.0804376006126404
-5.14467811584473	-7.32152843475342	-12.0677947998047	-0.186538279056549	-0.0230690371245146	-0.0803434252738953
-5.14186763763428	-7.31865262985229	-12.0525598526001	-0.186791568994522	-0.0228734724223614	-0.0804387703537941
-5.1332802772522	-7.31790685653687	-12.0590572357178	-0.18662266433239	-0.0229980126023293	-0.0804318785667419
-5.135413646698	-7.31704807281494	-12.069842338562	-0.186819061636925	-0.0227767284959555	-0.0803394839167595
-5.12702322006226	-7.31842041015625	-12.0481996536255	-0.186727896332741	-0.0228345803916454	-0.0805113241076469
-5.12830305099487	-7.31433916091919	-12.0605535507202	-0.186780646443367	-0.0227050203830004	-0.0803079158067703
-5.12656927108765	-7.31044721603394	-12.0578136444092	-0.186838567256927	-0.0225928723812103	-0.0804927572607994
-5.11880445480347	-7.3100118637085	-12.0550518035889	-0.186652600765228	-0.0227162837982178	-0.0804427266120911
-5.11907863616943	-7.3041729927063	-12.0618829727173	-0.186880379915237	-0.022544814273715	-0.080360934138298
-5.10990905761719	-7.30105495452881	-12.0486106872559	-0.186683282256126	-0.0225561931729317	-0.0805845931172371
-5.11398267745972	-7.30080318450928	-12.0637836456299	-0.18681962788105	-0.0224277824163437	-0.0803839117288589
-5.1051812171936	-7.29609966278076	-12.0526876449585	-0.186906412243843	-0.0224647261202335	-0.0806395411491394
-5.10314893722534	-7.29706048965454	-12.0596189498901	-0.186899662017822	-0.0224430952221155	-0.0805263519287109
-5.10022163391113	-7.29345417022705	-12.0518579483032	-0.186990827322006	-0.0222179722040892	-0.0806613564491272
-5.09684419631958	-7.29708337783813	-12.0599126815796	-0.186828106641769	-0.022342374548316	-0.0806568264961243
-5.09865951538086	-7.29196739196777	-12.0572061538696	-0.187063902616501	-0.0220755990594625	-0.0806934684514999
-5.09347629547119	-7.29088830947876	-12.0588760375977	-0.186891704797745	-0.0222833957523108	-0.0807804316282272
-5.0957989692688	-7.29003524780273	-12.0634002685547	-0.186969667673111	-0.0220495574176311	-0.0807362496852875
-5.08992385864258	-7.28501510620117	-12.0474843978882	-0.186904162168503	-0.022075729444623	-0.0809975191950798
-5.0915322303772	-7.2891960144043	-12.0766534805298	-0.186983183026314	-0.0220037382096052	-0.0808558017015457
-5.08480024337769	-7.28556442260742	-12.0526266098022	-0.186932504177094	-0.0219903197139502	-0.0811574459075928
-5.08458709716797	-7.28864049911499	-12.0710487365723	-0.186930522322655	-0.0219266824424267	-0.0810543596744537
-5.07987022399902	-7.28511714935303	-12.0578908920288	-0.186961606144905	-0.0218154806643724	-0.0812447592616081
-5.08053922653198	-7.28751277923584	-12.0714025497437	-0.186929926276207	-0.0218898355960846	-0.0811089798808098
-5.08295249938965	-7.28590869903564	-12.0616970062256	-0.186987265944481	-0.0216569751501083	-0.0812950730323792
-5.0769419670105	-7.28986358642578	-12.0691347122192	-0.186745956540108	-0.0217882916331291	-0.0814020186662674
-5.08155059814453	-7.28270530700684	-12.072413444519	-0.186843276023865	-0.0215505417436361	-0.0813387185335159
-5.07529640197754	-7.2848596572876	-12.062891960144	-0.18669767677784	-0.0216388981789351	-0.0816118344664574
-5.07722234725952	-7.28271627426147	-12.0813179016113	-0.186718448996544	-0.0215042158961296	-0.0814864560961723
-5.07219457626343	-7.28551292419434	-12.0669584274292	-0.186730355024338	-0.0213773660361767	-0.0818199068307877
-5.07337951660156	-7.2868447303772	-12.0938348770142	-0.18669256567955	-0.0214841328561306	-0.0817450657486916
-5.07247161865234	-7.28361749649048	-12.0777034759521	-0.186651080846786	-0.0212979093194008	-0.0819613710045815
-5.07037305831909	-7.28480911254883	-12.0823793411255	-0.18653279542923	-0.0214232411235571	-0.0820018798112869
-5.07713174819946	-7.28841352462769	-12.0865869522095	-0.186700388789177	-0.0212295390665531	-0.0820427238941193
-5.07458782196045	-7.28796768188477	-12.0780839920044	-0.1864864975214	-0.0213159434497356	-0.0822339951992035
-5.07998085021973	-7.28833818435669	-12.0973854064941	-0.186498090624809	-0.0212378911674023	-0.082184225320816
-5.07850360870361	-7.28628778457642	-12.0811986923218	-0.186450883746147	-0.0211858656257391	-0.0825145617127419
-5.08075761795044	-7.28631544113159	-12.0927686691284	-0.186367079615593	-0.0212108176201582	-0.0824911892414093
-5.08557176589966	-7.28614377975464	-12.088981628418	-0.186489284038544	-0.0209647305309772	-0.0827141478657722
-5.07954406738281	-7.28897476196289	-12.0922107696533	-0.186271831393242	-0.0212075915187597	-0.0828579738736153
-5.09097146987915	-7.2895565032959	-12.095908164978	-0.186440110206604	-0.0208471938967705	-0.0828673839569092
-5.08156442642212	-7.29030132293701	-12.0871601104736	-0.186306089162827	-0.0210374295711517	-0.0831852629780769
-5.09407043457031	-7.2930326461792	-12.0966825485229	-0.186376705765724	-0.0207973923534155	-0.0830205082893372
-5.08983182907104	-7.2914662361145	-12.0891914367676	-0.186207249760628	-0.0208595208823681	-0.0833363831043243
-5.09258699417114	-7.29176473617554	-12.1010541915894	-0.186192244291306	-0.0207887217402458	-0.0832771807909012
-5.093674659729	-7.28917217254639	-12.0889129638672	-0.186216711997986	-0.0206849686801434	-0.083496667444706
-5.09417152404785	-7.29633760452271	-12.0994243621826	-0.186086744070053	-0.0208234172314405	-0.0835154727101326
-5.09911203384399	-7.29264307022095	-12.0963068008423	-0.186159119009972	-0.0205349382013083	-0.0836841836571693
-5.0944652557373	-7.29453754425049	-12.0927991867065	-0.18600070476532	-0.0206724591553211	-0.0838047191500664
-5.0996527671814	-7.29192686080933	-12.1091470718384	-0.186052456498146	-0.0204454567283392	-0.0837935730814934
-5.09245157241821	-7.29351949691772	-12.0900583267212	-0.18607859313488	-0.0204739533364773	-0.0840535685420036
-5.09600448608398	-7.29361152648926	-12.1124706268311	-0.185979574918747	-0.0204021036624908	-0.0839951410889626
-5.09459972381592	-7.29465579986572	-12.1038579940796	-0.186083108186722	-0.0202671345323324	-0.0842117592692375
-5.0925464630127	-7.29774284362793	-12.1091938018799	-0.185864865779877	-0.0204256996512413	-0.0842190012335777
-5.09586381912231	-7.29486608505249	-12.1084356307983	-0.185984015464783	-0.0201532635837793	-0.0842445194721222
-5.0933198928833	-7.29900312423706	-12.1060094833374	-0.185892552137375	-0.0202824752777815	-0.0844766348600388
-5.09533166885376	-7.2960352897644	-12.1148433685303	-0.18594990670681	-0.0200276561081409	-0.0844119489192963
-5.08495903015137	-7.29962587356567	-12.1109991073608	-0.185826644301414	-0.0201228801161051	-0.0847666636109352
-5.09022378921509	-7.30141448974609	-12.1282796859741	-0.185983344912529	-0.0199373960494995	-0.0846048817038536
-5.08866930007935	-7.29928350448608	-12.1075620651245	-0.185939133167267	-0.0198280718177557	-0.0849108472466469
-5.08689022064209	-7.30014753341675	-12.1275482177734	-0.185901015996933	-0.0197911206632853	-0.0847838670015335
-5.0856466293335	-7.30059671401978	-12.1191205978394	-0.18603840470314	-0.0195778254419565	-0.0850054696202278
-5.08265590667725	-7.30153131484985	-12.1286869049072	-0.185805410146713	-0.0197073258459568	-0.0849284455180168
-5.08376932144165	-7.29662942886353	-12.1188735961914	-0.185911908745766	-0.0194472223520279	-0.0850063785910606
-5.07857513427734	-7.30062246322632	-12.1266965866089	-0.18573160469532	-0.0195655878633261	-0.0851308032870293
-5.08313417434692	-7.29967594146729	-12.1302061080933	-0.185977041721344	-0.0191880967468023	-0.0851178765296936
-5.07294750213623	-7.30204916000366	-12.1277227401733	-0.185826510190964	-0.0194331556558609	-0.0853097885847092
-5.07845735549927	-7.30055046081543	-12.13951587677	-0.18592432141304	-0.0191565211862326	-0.0853056162595749
-5.07156562805176	-7.30449056625366	-12.1317663192749	-0.185807064175606	-0.0191735196858644	-0.0855054631829262
-5.07729768753052	-7.30275201797485	-12.1448802947998	-0.185898452997208	-0.0190095230937004	-0.0853401273488998
-5.07525539398193	-7.30319261550903	-12.1426572799683	-0.185916975140572	-0.0188796408474445	-0.0856296345591545
-5.07267093658447	-7.30499887466431	-12.1573600769043	-0.185837402939796	-0.01902443356812	-0.085504338145256
-5.07463932037354	-7.30198287963867	-12.1448392868042	-0.185927182435989	-0.0187389515340328	-0.0856671035289764
-5.06687784194946	-7.30153703689575	-12.1609783172607	-0.185796692967415	-0.0188166275620461	-0.08571957051754
-5.07130765914917	-7.30046701431274	-12.1645088195801	-0.186000406742096	-0.0186021197587252	-0.0856684297323227
-5.06429958343506	-7.30318927764893	-12.1611433029175	-0.185848772525787	-0.0186818726360798	-0.0859010890126228
-5.06683778762817	-7.3014497756958	-12.1742029190063	-0.185969173908234	-0.0185980089008808	-0.0858355015516281
-5.06196784973145	-7.30326128005981	-12.1650238037109	-0.185996145009995	-0.01844815723598	-0.086034893989563
-5.05988216400146	-7.30241584777832	-12.1825389862061	-0.185969844460487	-0.018502090126276	-0.0859510749578476
-5.06049728393555	-7.3019552230835	-12.1895551681519	-0.186069369316101	-0.0183139909058809	-0.0860120207071304
-5.05402183532715	-7.30283451080322	-12.1829071044922	-0.185897201299667	-0.0184573624283075	-0.0861438363790512
-5.05864095687866	-7.30238437652588	-12.202052116394	-0.186017856001854	-0.0182806812226772	-0.0860365852713585
-5.05331325531006	-7.29871463775635	-12.192307472229	-0.185909911990166	-0.0183597076684237	-0.0862594693899155
-5.05549573898315	-7.3029317855835	-12.2186574935913	-0.185899913311005	-0.0184254497289658	-0.0861835479736328
-5.05516815185547	-7.29833316802979	-12.2134342193604	-0.185937359929085	-0.0183160938322544	-0.0862561836838722
-5.04695606231689	-7.30481576919556	-12.2183313369751	-0.185808658599854	-0.0185112450271845	-0.0864622369408607
-5.05427408218384	-7.30277967453003	-12.2272653579712	-0.186042234301567	-0.0182290840893984	-0.0863338187336922
-5.04764699935913	-7.3023476600647	-12.2157907485962	-0.185918733477592	-0.0183493308722973	-0.0865563154220581
-5.05245208740234	-7.30847692489624	-12.2370719909668	-0.185970157384872	-0.018368961289525	-0.0864662900567055
-5.05337858200073	-7.30515241622925	-12.2249584197998	-0.185991063714027	-0.018224673345685	-0.0867013037204742
-5.04946517944336	-7.30691194534302	-12.2356519699097	-0.185915306210518	-0.0183550864458084	-0.0866086632013321
-5.05757188796997	-7.30512475967407	-12.2324886322021	-0.186074197292328	-0.0181976463645697	-0.0866711661219597
-5.05236005783081	-7.30659770965576	-12.2269954681396	-0.185871571302414	-0.0183444209396839	-0.0868701636791229
-5.06016492843628	-7.30550575256348	-12.2390365600586	-0.186011955142021	-0.0181493684649467	-0.0867726430296898
-5.05552625656128	-7.30510711669922	-12.2322511672974	-0.18593667447567	-0.0182748530060053	-0.0870358273386955
-5.06050491333008	-7.30792999267578	-12.2448329925537	-0.18596738576889	-0.0182542130351067	-0.0869501009583473
-5.06298351287842	-7.30498838424683	-12.2321109771729	-0.186038002371788	-0.0180948432534933	-0.0871000736951828
-5.05868339538574	-7.31111621856689	-12.2459201812744	-0.185974836349487	-0.0182543806731701	-0.0871652215719223
-5.06343269348145	-7.30914831161499	-12.2445755004883	-0.18616509437561	-0.0179781019687653	-0.0871417820453644
-5.0586085319519	-7.312340259552	-12.2295331954956	-0.186017751693726	-0.0180707033723593	-0.0873075649142265
-5.06653785705566	-7.31235599517822	-12.2501945495605	-0.186040967702866	-0.0179885718971491	-0.0871790573000908
-5.06436347961426	-7.31567621231079	-12.239128112793	-0.186022385954857	-0.0179661326110363	-0.0874098613858223
-5.06631088256836	-7.31815481185913	-12.2511930465698	-0.18596650660038	-0.0180380102247	-0.0873137339949608
-5.07180547714233	-7.31443929672241	-12.243483543396	-0.186117351055145	-0.0177962109446526	-0.087454579770565
-5.06908512115479	-7.32020950317383	-12.2520322799683	-0.186006441712379	-0.0179264396429062	-0.0875739604234695
-5.08045673370361	-7.32129430770874	-12.2585573196411	-0.186142683029175	-0.0177254192531109	-0.0875819176435471
-5.07550716400146	-7.32335710525513	-12.2508220672607	-0.186087444424629	-0.017782436683774	-0.0878238379955292
-5.07933902740479	-7.32830476760864	-12.265700340271	-0.186136811971664	-0.0176982469856739	-0.0877331644296646
-5.08257484436035	-7.32583522796631	-12.258113861084	-0.186199679970741	-0.0176336821168661	-0.0878786221146584
-5.07898759841919	-7.32921361923218	-12.2589588165283	-0.186146646738052	-0.017730962485075	-0.0879988595843315
-5.08630418777466	-7.33001518249512	-12.2654247283936	-0.186364829540253	-0.0175867266952991	-0.0879580676555634
-5.08433103561401	-7.33179235458374	-12.2525415420532	-0.186271116137505	-0.0175236593931913	-0.0882100686430931
-5.09319400787354	-7.33543634414673	-12.2703971862793	-0.186341047286987	-0.0175181925296783	-0.0881444439291954
-5.09519386291504	-7.33651304244995	-12.2618265151978	-0.186531841754913	-0.0173209123313427	-0.0883321613073349
-5.09532117843628	-7.34163665771484	-12.2669677734375	-0.186336189508438	-0.017513120546937	-0.0884178653359413
-5.10430955886841	-7.33988857269287	-12.2790632247925	-0.186543226242065	-0.0173162929713726	-0.0884135216474533
-5.09877157211304	-7.33932256698608	-12.2670955657959	-0.186541572213173	-0.0173410698771477	-0.0886919647455215
-5.10176992416382	-7.34260702133179	-12.288745880127	-0.18652318418026	-0.0174006763845682	-0.0886126309633255
-5.10533046722412	-7.33924198150635	-12.2764110565186	-0.18662516772747	-0.0171595439314842	-0.0887687653303146
-5.09816551208496	-7.34138917922974	-12.2775907516479	-0.186559900641441	-0.0174099076539278	-0.0888974145054817
-5.10504817962646	-7.34089851379395	-12.2895803451538	-0.186848625540733	-0.0171079412102699	-0.0888738259673119
-5.10296297073364	-7.34147453308105	-12.2799577713013	-0.186783820390701	-0.0172118861228228	-0.0891445055603981
-5.1044921875	-7.34781932830811	-12.2871332168579	-0.186844930052757	-0.01714619807899	-0.0890521481633186
-5.10823488235474	-7.34419679641724	-12.283034324646	-0.187024280428886	-0.0169114656746387	-0.0891727730631828
-5.10059309005737	-7.34411859512329	-12.2763557434082	-0.186917960643768	-0.0170023404061794	-0.0893064439296722
-5.10825300216675	-7.34544992446899	-12.2946662902832	-0.18707999587059	-0.016832273453474	-0.0891321450471878
-5.1024284362793	-7.34266710281372	-12.2774591445923	-0.186995938420296	-0.0169007480144501	-0.0894001945853233
-5.10444259643555	-7.34352970123291	-12.2925291061401	-0.18705689907074	-0.0168057680130005	-0.0892243534326553
-5.10628843307495	-7.3389778137207	-12.2762050628662	-0.187134474515915	-0.0166308172047138	-0.0893791243433952
-5.10484886169434	-7.34210395812988	-12.2818117141724	-0.187111839652061	-0.0167428404092789	-0.0894090160727501
-5.10698938369751	-7.33875226974487	-12.2818193435669	-0.187222257256508	-0.0164617616683245	-0.0893384292721748
-5.10235929489136	-7.33759164810181	-12.2702331542969	-0.187151864171028	-0.0165424384176731	-0.0895267650485039
-5.10368824005127	-7.33971691131592	-12.2869529724121	-0.187162175774574	-0.0165081415325403	-0.0894367024302483
-5.10528039932251	-7.33914756774902	-12.2774314880371	-0.187331169843674	-0.0163151286542416	-0.0895042419433594
-5.09809541702271	-7.34183549880981	-12.2824716567993	-0.187168747186661	-0.0164578445255756	-0.089597187936306
-5.10410499572754	-7.34466409683228	-12.2938623428345	-0.187300771474838	-0.0162947997450829	-0.0895176827907562
-5.10241937637329	-7.34155988693237	-12.2821311950684	-0.187313675880432	-0.0162460654973984	-0.0896701514720917
-5.10030889511108	-7.34495162963867	-12.2887687683105	-0.187213271856308	-0.0163138620555401	-0.0896204486489296
-5.10610246658325	-7.34698486328125	-12.2948570251465	-0.187335848808289	-0.0160728953778744	-0.0895675495266914
-5.09907579421997	-7.34611177444458	-12.2849245071411	-0.187201038002968	-0.0161976609379053	-0.0898070856928825
-5.10338401794434	-7.35124111175537	-12.3015518188477	-0.187264814972878	-0.0161967314779758	-0.0895809009671211
-5.10570383071899	-7.34763860702515	-12.2901601791382	-0.187357008457184	-0.0159862469881773	-0.089779868721962
-5.10345697402954	-7.35425853729248	-12.2906818389893	-0.187231212854385	-0.016189519315958	-0.0898054614663124
-5.11139678955078	-7.354088306427	-12.2980089187622	-0.187408164143562	-0.0159033238887787	-0.0897554755210876
-5.10652494430542	-7.35244560241699	-12.287956237793	-0.187265843153	-0.0160051546990871	-0.090079665184021
-5.11360692977905	-7.35360431671143	-12.3055639266968	-0.187334686517715	-0.0160013902932405	-0.0899324119091034
-5.11113452911377	-7.35554170608521	-12.2917718887329	-0.187388256192207	-0.0158729366958141	-0.0900786146521568
-5.10932540893555	-7.35790348052979	-12.3007774353027	-0.187300235033035	-0.0160942897200584	-0.0901855528354645
-5.11632633209229	-7.35804605484009	-12.3085813522339	-0.187445119023323	-0.0158960409462452	-0.0901321470737457
-5.11306142807007	-7.36000919342041	-12.2902784347534	-0.187401354312897	-0.0158734489232302	-0.0903461873531342
-5.1198525428772	-7.3635401725769	-12.312460899353	-0.187541261315346	-0.0158290956169367	-0.090177558362484
-5.117591381073	-7.36294317245483	-12.2955160140991	-0.187491685152054	-0.0158896911889315	-0.0904087722301483
-5.11901330947876	-7.36550331115723	-12.3078269958496	-0.187424659729004	-0.0159303657710552	-0.0903299078345299
-5.12406158447266	-7.36211776733398	-12.3043756484985	-0.187500283122063	-0.0157421249896288	-0.0903951898217201
-5.11999130249023	-7.36739253997803	-12.3005208969116	-0.187328010797501	-0.016014764085412	-0.0904332846403122
-5.12712574005127	-7.36195468902588	-12.3097715377808	-0.187455415725708	-0.0157435666769743	-0.090433731675148
-5.12117385864258	-7.36640930175781	-12.3016996383667	-0.187226295471191	-0.0159477684646845	-0.0906305238604546
-5.12378168106079	-7.3662314414978	-12.316427230835	-0.187330320477486	-0.0158983059227467	-0.090536393225193
-5.12398958206177	-7.36625862121582	-12.3031692504883	-0.18748414516449	-0.0158608537167311	-0.0906564295291901
-5.11772489547729	-7.37288951873779	-12.3151226043701	-0.187330290675163	-0.0159868746995926	-0.0907046422362328
-5.12553453445435	-7.37328243255615	-12.3238258361816	-0.187393233180046	-0.0158502049744129	-0.0906335338950157
-5.12170124053955	-7.37560653686523	-12.3149108886719	-0.187361016869545	-0.0157761536538601	-0.0908403322100639
-5.12148141860962	-7.37550020217896	-12.3315582275391	-0.187261059880257	-0.0158817134797573	-0.0907204523682594
-5.12317800521851	-7.37573051452637	-12.3259553909302	-0.187345504760742	-0.0157372001558542	-0.0907882526516914
-5.11436986923218	-7.37779569625854	-12.3201761245728	-0.187165573239326	-0.0158854145556688	-0.090914823114872
-5.12002372741699	-7.37650537490845	-12.3369359970093	-0.187302231788635	-0.0157351829111576	-0.0907906666398048
-5.11864900588989	-7.37727689743042	-12.3187351226807	-0.187125891447067	-0.0157311037182808	-0.0909957438707352
-5.11764907836914	-7.38101768493652	-12.3365030288696	-0.187098860740662	-0.0158336292952299	-0.090840719640255
-5.11360168457031	-7.37772226333618	-12.3289127349854	-0.187178790569305	-0.0157150533050299	-0.0909109562635422
-5.10883331298828	-7.37885761260986	-12.3322076797485	-0.187031522393227	-0.0158085878938437	-0.0909990221261978
-5.11101102828979	-7.37661027908325	-12.3424806594849	-0.187149912118912	-0.015646792948246	-0.0909279733896255
-5.10196876525879	-7.38171434402466	-12.3366556167603	-0.187002196907997	-0.0157805290073156	-0.0910815671086311
-5.10321664810181	-7.38173151016235	-12.3493852615356	-0.187049701809883	-0.0156813059002161	-0.0908864513039589
-5.09814548492432	-7.38034629821777	-12.3399267196655	-0.186990633606911	-0.0157292149960995	-0.0910686478018761
-5.09737396240234	-7.38249492645264	-12.3538780212402	-0.186958312988281	-0.0157942548394203	-0.0909243375062943
-5.09820652008057	-7.38035011291504	-12.3509006500244	-0.187009021639824	-0.0156080890446901	-0.0909782648086548
-5.09144115447998	-7.38088989257813	-12.349513053894	-0.186824694275856	-0.015826353803277	-0.0910125225782394
-5.09520196914673	-7.37515830993652	-12.3542366027832	-0.18690250813961	-0.0155741553753614	-0.0909063667058945
-5.08635950088501	-7.3764853477478	-12.3532257080078	-0.186809554696083	-0.0158431623131037	-0.0911121293902397
-5.08931589126587	-7.37555408477783	-12.3691701889038	-0.186940237879753	-0.0157069023698568	-0.0909898057579994
-5.08234930038452	-7.37497711181641	-12.3500261306763	-0.186895802617073	-0.0157180931419134	-0.0911324769258499
-5.08273553848267	-7.37555408477783	-12.3781747817993	-0.186845123767853	-0.0157925672829151	-0.0910250470042229
-5.08121633529663	-7.37352180480957	-12.3663358688354	-0.186913892626762	-0.0155639424920082	-0.0911725610494614
-5.07338571548462	-7.37403917312622	-12.3716793060303	-0.186790987849236	-0.0157055221498013	-0.0911551862955093
-5.08001565933228	-7.37363290786743	-12.3814811706543	-0.18689227104187	-0.0156513042747974	-0.0910989195108414
-5.07376861572266	-7.37301683425903	-12.3711414337158	-0.186875075101852	-0.0156460218131542	-0.0912949293851852
-5.07106494903564	-7.3751015663147	-12.385290145874	-0.186722159385681	-0.0156532414257526	-0.091210626065731
-5.07362651824951	-7.37154769897461	-12.3893947601318	-0.186879560351372	-0.0154700065031648	-0.0911847054958344
-5.06642913818359	-7.36974048614502	-12.3867998123169	-0.18683435022831	-0.0155067341402173	-0.0913632065057755
-5.06380987167358	-7.37237358093262	-12.3942432403564	-0.186760202050209	-0.0155829386785626	-0.091272346675396
-5.0672287940979	-7.36856889724731	-12.3986644744873	-0.18687729537487	-0.0153152719140053	-0.0913185998797417
-5.06198263168335	-7.36951208114624	-12.3913249969482	-0.186812072992325	-0.0154444482177496	-0.0914999321103096
-5.06786489486694	-7.36701488494873	-12.4105434417725	-0.18678605556488	-0.0153153724968433	-0.0913309827446938
-5.06225252151489	-7.36801815032959	-12.4064798355103	-0.186829164624214	-0.015267594717443	-0.0914917960762978
-5.05627298355103	-7.36962080001831	-12.420970916748	-0.186754539608955	-0.0153523655608296	-0.0915093570947647
-5.06009817123413	-7.36828851699829	-12.421781539917	-0.186926409602165	-0.0151772350072861	-0.0914698019623756
-5.04978609085083	-7.3668327331543	-12.4250707626343	-0.186813503503799	-0.0153220044448972	-0.0916418731212616
-5.05456733703613	-7.36963844299316	-12.4460248947144	-0.186880320310593	-0.015374856069684	-0.0915910378098488
-5.05494070053101	-7.36847496032715	-12.4422121047974	-0.18699511885643	-0.0151787735521793	-0.0917158573865891
-5.05067157745361	-7.37337779998779	-12.4588088989258	-0.186870247125626	-0.0153039181604981	-0.0917324498295784
-5.05246019363403	-7.37451171875	-12.4793386459351	-0.187056005001068	-0.0151854092255235	-0.0917339101433754
-5.04678440093994	-7.37507772445679	-12.4835777282715	-0.186998426914215	-0.0152593404054642	-0.0919386819005013
-5.04870128631592	-7.37551784515381	-12.5144071578979	-0.187017127871513	-0.0152308531105518	-0.0918290838599205
-5.04857397079468	-7.3764271736145	-12.5202913284302	-0.187157586216927	-0.0152205852791667	-0.0920233055949211
-5.04141664505005	-7.3783540725708	-12.5362091064453	-0.187081784009933	-0.0154336309060454	-0.0921284034848213
-5.04447984695435	-7.38160848617554	-12.5585613250732	-0.187225431203842	-0.0154068227857351	-0.0920494049787521
-5.03979110717773	-7.37686824798584	-12.5755615234375	-0.187334522604942	-0.0153342662379146	-0.0922647789120674
-5.03425359725952	-7.38029432296753	-12.5989723205566	-0.18730790913105	-0.0155662093311548	-0.0922726690769196
-5.0303783416748	-7.376380443573	-12.6192274093628	-0.187456518411636	-0.0154245337471366	-0.0922414138913155
-5.01948213577271	-7.37524127960205	-12.6317262649536	-0.187409147620201	-0.0156460590660572	-0.0924524217844009
-5.01660299301147	-7.37520742416382	-12.6643781661987	-0.187460944056511	-0.0156639702618122	-0.0923881009221077
-5.01472473144531	-7.37383604049683	-12.6722354888916	-0.187622502446175	-0.0156097188591957	-0.0924196168780327
-5.00602293014526	-7.37190866470337	-12.6921682357788	-0.18755429983139	-0.015805983915925	-0.0925905853509903
-5.00263023376465	-7.37121248245239	-12.7219152450562	-0.187551736831665	-0.0157470889389515	-0.092556320130825
-5.00190353393555	-7.36880350112915	-12.7440586090088	-0.187743544578552	-0.0156601499766111	-0.0925724282860756
-4.99294090270996	-7.36974334716797	-12.7579956054688	-0.187664434313774	-0.0158053059130907	-0.092777281999588
-4.99439811706543	-7.37175035476685	-12.7896709442139	-0.18779544532299	-0.0158578678965569	-0.0927411541342735
-4.99439859390259	-7.37097883224487	-12.8101234436035	-0.187984690070152	-0.0156914629042149	-0.0928153768181801
-4.98894596099854	-7.37340450286865	-12.8322601318359	-0.187898740172386	-0.0158987957984209	-0.0929511561989784
-4.98908138275146	-7.37669086456299	-12.8739786148071	-0.188114404678345	-0.0158722121268511	-0.0929776951670647
-4.99200868606567	-7.37785148620605	-12.9018030166626	-0.188212037086487	-0.0157672185450792	-0.0931179076433182
-4.98876571655273	-7.37829685211182	-12.9555778503418	-0.188192263245583	-0.0160701647400856	-0.0932594388723373
-5.00193881988525	-7.38892269134521	-13.0132894515991	-0.188516303896904	-0.0159540865570307	-0.0934083536267281
-5.00994205474854	-7.39460802078247	-13.0438833236694	-0.188597410917282	-0.0159658882766962	-0.0938010439276695
-5.01502656936646	-7.40168142318726	-13.0976696014404	-0.188712075352669	-0.0160489212721586	-0.093918614089489
-5.02753400802612	-7.40365839004517	-13.1334791183472	-0.188921123743057	-0.0157970562577248	-0.0941581651568413
-5.03072166442871	-7.41206312179565	-13.1636114120483	-0.188947767019272	-0.0159113127738237	-0.0944563820958138
-5.03766870498657	-7.41970205307007	-13.2009420394897	-0.189120426774025	-0.0158599428832531	-0.0945084691047668
-5.03595304489136	-7.41147232055664	-13.22789478302	-0.189447551965714	-0.0155953615903854	-0.094631664454937
-5.03278732299805	-7.41254854202271	-13.2505035400391	-0.189623787999153	-0.0155752059072256	-0.094849705696106
-5.0347752571106	-7.41597843170166	-13.2928628921509	-0.189717650413513	-0.0154672861099243	-0.0948273837566376
-5.03628921508789	-7.41517972946167	-13.3112268447876	-0.190013885498047	-0.0152795640751719	-0.095034621655941
-5.02589416503906	-7.41166830062866	-13.3451442718506	-0.190100952982903	-0.0153666408732533	-0.095349945127964
-5.01988744735718	-7.41410112380981	-13.387505531311	-0.190347969532013	-0.0153368422761559	-0.0953198224306107
-5.01731109619141	-7.41628265380859	-13.4310131072998	-0.19049796462059	-0.0150503301993012	-0.095527209341526
-5.01188993453979	-7.42084407806396	-13.4682607650757	-0.190596714615822	-0.0150281228125095	-0.0957880616188049
-5.01348495483398	-7.42121458053589	-13.51389503479	-0.190763652324677	-0.0148221822455525	-0.095835343003273
-5.00771474838257	-7.41872692108154	-13.5387382507324	-0.190869614481926	-0.0147776184603572	-0.0960065573453903
-4.99400329589844	-7.41619729995728	-13.5766553878784	-0.190955623984337	-0.0148828756064177	-0.0960720628499985
-4.99286508560181	-7.41661596298218	-13.606032371521	-0.191233605146408	-0.0146465869620442	-0.0960014685988426
-4.98559379577637	-7.4120454788208	-13.6121253967285	-0.191400408744812	-0.0143942264840007	-0.0960896238684654
-4.97449111938477	-7.41426706314087	-13.6338758468628	-0.19134359061718	-0.0144408168271184	-0.0960662066936493
-4.96969795227051	-7.41216278076172	-13.6576499938965	-0.191459774971008	-0.0142132621258497	-0.0959463864564896
-4.96298599243164	-7.41092777252197	-13.6572313308716	-0.191634863615036	-0.0140254180878401	-0.0960090011358261
-4.95237588882446	-7.40990543365479	-13.6633920669556	-0.191554769873619	-0.0139897838234901	-0.0959640741348267
-4.95165252685547	-7.41328239440918	-13.6861505508423	-0.191673889756203	-0.0138468779623508	-0.0958278626203537
-4.94431781768799	-7.40979671478271	-13.6905136108398	-0.191800728440285	-0.0135973338037729	-0.0958874970674515
-4.93627166748047	-7.41269302368164	-13.7065334320068	-0.191752165555954	-0.0136007806286216	-0.0957848876714706
-4.92934131622314	-7.40785980224609	-13.72789478302	-0.19181452691555	-0.0134340161457658	-0.0956804305315018
-4.92525959014893	-7.40551614761353	-13.7280550003052	-0.191933140158653	-0.0132312402129173	-0.0956704914569855
-4.92094945907593	-7.40405607223511	-13.7315702438354	-0.191933691501617	-0.0131793161854148	-0.0956824421882629
-4.91624355316162	-7.40735816955566	-13.7512521743774	-0.192091271281242	-0.012928475625813	-0.0954806357622147
-4.9099326133728	-7.40195798873901	-13.7423095703125	-0.192159846425056	-0.0126035204157233	-0.0956347361207008
-4.89980840682983	-7.39928674697876	-13.7536001205444	-0.192226111888885	-0.0126091158017516	-0.0956601798534393
-4.89938688278198	-7.39913368225098	-13.7633142471313	-0.192357853055	-0.0122903538867831	-0.0955197885632515
-4.8927059173584	-7.39707231521606	-13.7655057907104	-0.192489594221115	-0.0119938217103481	-0.0955905839800835
-4.88576745986938	-7.39988565444946	-13.7633066177368	-0.192461133003235	-0.0118447411805391	-0.0956786423921585
-4.88770961761475	-7.39680671691895	-13.7789316177368	-0.192657813429832	-0.0115218758583069	-0.0955044701695442
-4.88169574737549	-7.39622259140015	-13.7821254730225	-0.192808628082275	-0.0113180866464972	-0.0955492779612541
-4.87425708770752	-7.39439487457275	-13.7870798110962	-0.192658811807632	-0.0112928198650479	-0.0955407693982124
-4.8744740486145	-7.39324188232422	-13.8020238876343	-0.192805096507072	-0.0110115287825465	-0.0952998548746109
-4.8693995475769	-7.39159822463989	-13.7977781295776	-0.192901343107224	-0.0107692889869213	-0.0953493267297745
-4.85897541046143	-7.39195775985718	-13.8099851608276	-0.19284787774086	-0.0109055554494262	-0.0951913520693779
-4.85819387435913	-7.38886833190918	-13.8148717880249	-0.192973211407661	-0.0105807138606906	-0.0950746536254883
-4.85280656814575	-7.38361835479736	-13.8060216903687	-0.192957520484924	-0.0104186255484819	-0.095062218606472
-4.84418773651123	-7.38621664047241	-13.8140506744385	-0.192952245473862	-0.0105366436764598	-0.094902865588665
-4.84157657623291	-7.38395977020264	-13.8140964508057	-0.192984104156494	-0.0103671234101057	-0.0947542935609818
-4.83867120742798	-7.37944889068604	-13.8073472976685	-0.193175673484802	-0.0101728839799762	-0.0947252884507179
-4.83000707626343	-7.37784433364868	-13.8022079467773	-0.192983418703079	-0.0102972975000739	-0.0946252793073654
-4.83061408996582	-7.37319183349609	-13.8078985214233	-0.19307054579258	-0.0101012019440532	-0.0944146811962128
-4.81778860092163	-7.36879873275757	-13.7994995117188	-0.193052694201469	-0.0101624997332692	-0.0944883525371552
-4.81660890579224	-7.37198543548584	-13.7958507537842	-0.193066105246544	-0.0102380821481347	-0.0943376123905182
-4.82045030593872	-7.36796379089355	-13.7863216400146	-0.193167731165886	-0.0100520933046937	-0.0941571369767189
-4.81394958496094	-7.36681747436523	-13.7844915390015	-0.193048357963562	-0.010149210691452	-0.0942206606268883
-4.80876445770264	-7.36456394195557	-13.7787675857544	-0.192985847592354	-0.0101842563599348	-0.0941270515322685
-4.81065607070923	-7.36510181427002	-13.789870262146	-0.192992657423019	-0.0101944850757718	-0.0939682051539421
-4.80829381942749	-7.3628077507019	-13.7676706314087	-0.193018957972527	-0.0101108467206359	-0.0939811542630196
-4.80674409866333	-7.36646270751953	-13.7640933990479	-0.192901656031609	-0.0102082686498761	-0.093968391418457
-4.8096923828125	-7.36885356903076	-13.7683267593384	-0.192934215068817	-0.0101625341922045	-0.093856655061245
-4.80854034423828	-7.367591381073	-13.7585926055908	-0.19286572933197	-0.0101892771199346	-0.093690350651741
-4.80837774276733	-7.36760902404785	-13.7558059692383	-0.192764312028885	-0.0103837847709656	-0.0937576666474342
-4.80942583084106	-7.37238836288452	-13.7586479187012	-0.192794471979141	-0.0104051940143108	-0.0935608521103859
-4.81098890304565	-7.37200784683228	-13.7560796737671	-0.192793980240822	-0.0103745562955737	-0.0934053733944893
-4.80732679367065	-7.37479257583618	-13.7405586242676	-0.192713484168053	-0.0104022594168782	-0.0934223160147667
-4.8073558807373	-7.37616491317749	-13.7500267028809	-0.192613899707794	-0.0106409415602684	-0.0932116582989693
-4.81401348114014	-7.37655162811279	-13.7459878921509	-0.192730754613876	-0.0106510883197188	-0.0930488482117653
-4.81202459335327	-7.37846183776855	-13.7301940917969	-0.192702397704124	-0.0107076531276107	-0.0930569618940353
-4.80957221984863	-7.37959432601929	-13.7356815338135	-0.192637279629707	-0.0108757419511676	-0.092916764318943
-4.81603145599365	-7.37917280197144	-13.7408695220947	-0.192762121558189	-0.0108623234555125	-0.0927722528576851
-4.81615543365479	-7.37686204910278	-13.7314958572388	-0.192718893289566	-0.0108694117516279	-0.0927422866225243
-4.81147241592407	-7.38119459152222	-13.7225227355957	-0.192700564861298	-0.011064076796174	-0.0927208736538887
-4.81932878494263	-7.38512420654297	-13.7321767807007	-0.192833125591278	-0.0109695615246892	-0.0924755185842514
-4.81768703460693	-7.37707281112671	-13.7177877426147	-0.192842856049538	-0.0108763091266155	-0.0924915745854378
-4.80975437164307	-7.38065338134766	-13.7208271026611	-0.192760393023491	-0.0110618127509952	-0.0924065113067627
-4.80842542648315	-7.3773250579834	-13.7259674072266	-0.192832991480827	-0.0109292380511761	-0.0920771583914757
-4.80688810348511	-7.37110328674316	-13.71071434021	-0.192789927124977	-0.0107649434357882	-0.0917467474937439
-4.80199575424194	-7.3710036277771	-13.7108678817749	-0.19269372522831	-0.0108058415353298	-0.0917415246367455
-4.79906368255615	-7.37169075012207	-13.7093858718872	-0.192667901515961	-0.0107054803520441	-0.0915579870343208
-4.80208349227905	-7.36888647079468	-13.7114334106445	-0.192892000079155	-0.0106370327994227	-0.0914710909128189
-4.80394506454468	-7.36887550354004	-13.6942481994629	-0.192928031086922	-0.0106225060299039	-0.0914635434746742
-4.80486392974854	-7.37119722366333	-13.6812610626221	-0.192843973636627	-0.0105305034667253	-0.0915117114782333
-4.80440711975098	-7.37191581726074	-13.6847190856934	-0.192883685231209	-0.0105544161051512	-0.0913978070020676
-4.80245018005371	-7.37117385864258	-13.6758632659912	-0.193020150065422	-0.0105107650160789	-0.091229572892189
-4.80439567565918	-7.36649656295776	-13.6549596786499	-0.192985907196999	-0.0103879328817129	-0.091229572892189
-4.80019378662109	-7.37081241607666	-13.6609163284302	-0.193055003881454	-0.0105207152664661	-0.0910739377140999
-4.801438331604	-7.36864376068115	-13.6571683883667	-0.193127602338791	-0.0103967869654298	-0.0908658057451248
-4.79454183578491	-7.36151599884033	-13.6381025314331	-0.193113774061203	-0.010347698815167	-0.090838260948658
-4.78993368148804	-7.36166334152222	-13.6480531692505	-0.193005114793777	-0.0103764655068517	-0.0906277969479561
-4.79095602035522	-7.35860919952393	-13.6475076675415	-0.193045303225517	-0.0102380970492959	-0.0903787016868591
-4.7868127822876	-7.35793113708496	-13.6287565231323	-0.193081349134445	-0.0101614249870181	-0.090421736240387
-4.78354072570801	-7.3574743270874	-13.6261367797852	-0.192900508642197	-0.0101304892450571	-0.0903879255056381
-4.78408813476563	-7.35729074478149	-13.632176399231	-0.193063616752625	-0.0100050931796432	-0.0902186334133148
-4.78127813339233	-7.3568434715271	-13.6117095947266	-0.193029657006264	-0.00996553804725409	-0.0902222841978073
-4.77875185012817	-7.35845136642456	-13.6036472320557	-0.192972078919411	-0.0100411018356681	-0.0902204141020775
-4.78033828735352	-7.35926008224487	-13.606840133667	-0.193078592419624	-0.00993463490158319	-0.0899834111332893
-4.77827548980713	-7.35705137252808	-13.5984745025635	-0.192924320697784	-0.00979664735496044	-0.0898260697722435
-4.77220582962036	-7.35829591751099	-13.5895900726318	-0.192872613668442	-0.00985391344875097	-0.0898139253258705
-4.77250623703003	-7.35746240615845	-13.5860385894775	-0.192832767963409	-0.00994298607110977	-0.0896643698215485
-4.77748823165894	-7.35864877700806	-13.5828409194946	-0.192799642682076	-0.00981012172996998	-0.0893997773528099
-4.77405405044556	-7.35912990570068	-13.570538520813	-0.192730993032455	-0.00980441365391016	-0.0894065946340561
-4.77113485336304	-7.36004066467285	-13.5656232833862	-0.192611575126648	-0.00982460100203753	-0.0893073081970215
-4.77493476867676	-7.3602728843689	-13.5668430328369	-0.19255468249321	-0.00982845481485128	-0.0890913382172585
-4.77913904190063	-7.36039781570435	-13.5518550872803	-0.192547887563705	-0.00968836806714535	-0.0889754965901375
-4.77671766281128	-7.3670597076416	-13.547327041626	-0.192385956645012	-0.00978399999439716	-0.0888892486691475
-4.77852773666382	-7.36643648147583	-13.546838760376	-0.192424461245537	-0.00963764451444149	-0.0887294188141823
-4.78096055984497	-7.36630296707153	-13.5332498550415	-0.192327246069908	-0.00966107100248337	-0.0885961353778839
-4.77843141555786	-7.36923885345459	-13.5232315063477	-0.192194208502769	-0.00974305719137192	-0.0885368287563324
-4.78306198120117	-7.37418079376221	-13.5270929336548	-0.192208722233772	-0.00971123948693275	-0.0883389413356781
-4.78988647460938	-7.37345838546753	-13.5152683258057	-0.1921526491642	-0.00960843916982412	-0.0881641581654549
-4.78721761703491	-7.374924659729	-13.505687713623	-0.191936329007149	-0.00966543611139059	-0.0882068574428558
-4.78675937652588	-7.37687683105469	-13.5145082473755	-0.191838771104813	-0.00970386434346437	-0.0880255848169327
-4.79499483108521	-7.3747763633728	-13.5121717453003	-0.191917583346367	-0.00959378108382225	-0.0878284350037575
-4.79149341583252	-7.37892150878906	-13.4860734939575	-0.191734746098518	-0.00967318285256624	-0.087885245680809
-4.79547548294067	-7.37939548492432	-13.4901266098022	-0.191648319363594	-0.00972571037709713	-0.0876885578036308
-4.79938316345215	-7.37917852401733	-13.4922323226929	-0.191645711660385	-0.00954789761453867	-0.087554506957531
-4.79911518096924	-7.38188362121582	-13.4798564910889	-0.191526129841805	-0.00959807448089123	-0.087527722120285
-4.79827690124512	-7.3860445022583	-13.4758005142212	-0.191367581486702	-0.00977149605751038	-0.0874512940645218
-4.80647468566895	-7.38929605484009	-13.4747371673584	-0.191455811262131	-0.00953277666121721	-0.0873445644974709
-4.81336307525635	-7.38753080368042	-13.464017868042	-0.191333040595055	-0.00953427143394947	-0.0872955620288849
-4.81127214431763	-7.3917121887207	-13.4654493331909	-0.191161051392555	-0.00963491015136242	-0.0873170644044876
-4.81767511367798	-7.39275646209717	-13.4672803878784	-0.191118031740189	-0.00948339514434338	-0.08714809268713
-4.82562923431396	-7.39391279220581	-13.4555082321167	-0.191157579421997	-0.0094367153942585	-0.0871105492115021
-4.83101892471313	-7.39923477172852	-13.4563865661621	-0.190983399748802	-0.00939751695841551	-0.0871494635939598
-4.83401107788086	-7.40298414230347	-13.4606618881226	-0.190851211547852	-0.00924151577055454	-0.0871640592813492
-4.84063911437988	-7.40247917175293	-13.4662322998047	-0.190840229392052	-0.00903527624905109	-0.0870896652340889
-4.84314060211182	-7.40240716934204	-13.4651546478271	-0.190762773156166	-0.00897214654833078	-0.0870654806494713
-4.84195470809937	-7.40050506591797	-13.4646053314209	-0.190615355968475	-0.00896591413766146	-0.0869999900460243
-4.85007858276367	-7.40010261535645	-13.4720544815063	-0.190691888332367	-0.00873782858252525	-0.0867959186434746
-4.85311794281006	-7.39806318283081	-13.4634408950806	-0.19051268696785	-0.00864392798393965	-0.0868188291788101
-4.85219287872314	-7.40009737014771	-13.4577922821045	-0.190333843231201	-0.00881045125424862	-0.0867926552891731
-4.8600811958313	-7.40041399002075	-13.4571800231934	-0.190438598394394	-0.00869582872837782	-0.0866544991731644
-4.86395359039307	-7.39883232116699	-13.4323415756226	-0.190441980957985	-0.0085670230910182	-0.0866806507110596
-4.86514568328857	-7.40185022354126	-13.4279613494873	-0.190305203199387	-0.00864838436245918	-0.0867202877998352
-4.87044620513916	-7.40287923812866	-13.4304685592651	-0.190158098936081	-0.00867789890617132	-0.0866402462124825
-4.87714147567749	-7.40242099761963	-13.4109039306641	-0.190291255712509	-0.00860531907528639	-0.0867327824234962
-4.87767314910889	-7.40638446807861	-13.3928022384644	-0.190202295780182	-0.00876646395772696	-0.0867769569158554
-4.8849835395813	-7.40615224838257	-13.3965473175049	-0.190116688609123	-0.00890267733484507	-0.086692325770855
-4.89072704315186	-7.40473985671997	-13.3917465209961	-0.190253838896751	-0.00882922951132059	-0.0867659747600555
-4.89339113235474	-7.40549087524414	-13.375678062439	-0.190094724297523	-0.00897476729005575	-0.0868278816342354
-4.89526510238647	-7.40440464019775	-13.3774318695068	-0.189997494220734	-0.00918292254209518	-0.0867701768875122
-4.90241146087646	-7.40338802337646	-13.3659553527832	-0.190084636211395	-0.00904845912009478	-0.0868047177791595
-4.90251398086548	-7.40457439422607	-13.3547124862671	-0.189931869506836	-0.00927381124347448	-0.0869317799806595
-4.90404939651489	-7.40761375427246	-13.3613271713257	-0.189796164631844	-0.00947775691747665	-0.0868549346923828
-4.91021728515625	-7.41125297546387	-13.3604393005371	-0.189847767353058	-0.00932100601494312	-0.0868367478251457
-4.91159915924072	-7.40981101989746	-13.3505659103394	-0.189692869782448	-0.00950836203992367	-0.0870142579078674
-4.91392087936401	-7.41905355453491	-13.3560314178467	-0.189603164792061	-0.00972556229680777	-0.0869995057582855
-4.92463731765747	-7.42210531234741	-13.3614645004272	-0.189504861831665	-0.00973265524953604	-0.0869875699281693
-4.92772817611694	-7.42169952392578	-13.3453207015991	-0.189492642879486	-0.00978902075439692	-0.0870924815535545
-4.92406129837036	-7.42736768722534	-13.3562994003296	-0.189196944236755	-0.0100565170869231	-0.0871148109436035
-4.9334831237793	-7.43059206008911	-13.3560094833374	-0.189215496182442	-0.0100949695333838	-0.0870395973324776
-4.94025754928589	-7.43316221237183	-13.3437910079956	-0.18920111656189	-0.00992855057120323	-0.087146632373333
-4.94564580917358	-7.43631982803345	-13.3392200469971	-0.188995540142059	-0.0100852688774467	-0.0871949195861816
-4.94592905044556	-7.4357762336731	-13.3488035202026	-0.188929319381714	-0.0102501222863793	-0.0870862603187561
-4.95349359512329	-7.43480062484741	-13.3418283462524	-0.188906103372574	-0.0101253027096391	-0.0870548337697983
-4.96157264709473	-7.44072675704956	-13.3234643936157	-0.188901111483574	-0.0101937185972929	-0.0870726108551025
-4.96381282806396	-7.4439902305603	-13.3251581192017	-0.188707306981087	-0.0102832084521651	-0.0871528163552284
-4.96837377548218	-7.4465479850769	-13.3364000320435	-0.188648834824562	-0.0102561544626951	-0.0871262326836586
-4.97990036010742	-7.4469952583313	-13.3314504623413	-0.188703522086143	-0.0102910697460175	-0.0870975628495216
-4.97667551040649	-7.45233917236328	-13.3169364929199	-0.188603147864342	-0.0104461777955294	-0.0872450545430183
-4.984299659729	-7.45010232925415	-13.331714630127	-0.188531741499901	-0.0105185238644481	-0.0872504562139511
-4.98849821090698	-7.45296764373779	-13.332200050354	-0.18859851360321	-0.0103733446449041	-0.0872798711061478
-4.9897084236145	-7.45280075073242	-13.3266363143921	-0.188446998596191	-0.0105229085311294	-0.087334893643856
-4.98764991760254	-7.45494651794434	-13.326732635498	-0.188412562012672	-0.0107294106855989	-0.087365448474884
-4.99406480789185	-7.45325040817261	-13.3335561752319	-0.188482224941254	-0.0106941200792789	-0.0872757062315941
-4.99537086486816	-7.45177125930786	-13.3285608291626	-0.18842551112175	-0.0106685291975737	-0.0873459130525589
-4.98677921295166	-7.45135879516602	-13.3281030654907	-0.18822255730629	-0.0107745891436934	-0.0874082297086716
-4.98804759979248	-7.45142793655396	-13.3294878005981	-0.188284784555435	-0.0109334457665682	-0.0873514711856842
-4.99259614944458	-7.4525728225708	-13.3245630264282	-0.188291728496552	-0.0108936661854386	-0.0872549340128899
-4.98958301544189	-7.45155048370361	-13.3305320739746	-0.188226327300072	-0.010954974219203	-0.0873073861002922
-4.98095893859863	-7.44829273223877	-13.317286491394	-0.188176199793816	-0.0109644187614322	-0.0873181223869324
-4.97953224182129	-7.44899320602417	-13.3228607177734	-0.188031584024429	-0.0111966915428638	-0.0871866717934608
-4.97991752624512	-7.44843244552612	-13.3230686187744	-0.188052833080292	-0.0110591882839799	-0.0870420783758163
-4.97678470611572	-7.44910764694214	-13.3151588439941	-0.187985390424728	-0.0110879642888904	-0.0871433392167091
-4.9653205871582	-7.44592809677124	-13.3059587478638	-0.187953874468803	-0.0113652292639017	-0.0872506275773048
-4.96663999557495	-7.44919300079346	-13.3093595504761	-0.187897220253944	-0.011439167894423	-0.0872434452176094
-4.97078371047974	-7.44586420059204	-13.3084650039673	-0.187989667057991	-0.0113636311143637	-0.0871151387691498
-4.97092437744141	-7.44656896591187	-13.3034248352051	-0.187887713313103	-0.0114088570699096	-0.0872963219881058
-4.96773862838745	-7.44507884979248	-13.2944536209106	-0.187748476862907	-0.0116276163607836	-0.0872954726219177
-4.97502708435059	-7.44631671905518	-13.2935628890991	-0.187849149107933	-0.0116349626332521	-0.0872619971632957
-4.98071336746216	-7.44728660583496	-13.2934980392456	-0.187892019748688	-0.011607532389462	-0.0873204097151756
-4.97809362411499	-7.44442176818848	-13.2880706787109	-0.187837988138199	-0.0117570394650102	-0.0874719247221947
-4.98112440109253	-7.44382286071777	-13.2786674499512	-0.187769129872322	-0.0119163310155272	-0.0876050218939781
-4.99109125137329	-7.44969415664673	-13.2922306060791	-0.187884524464607	-0.0119377747178078	-0.087600514292717
-4.99213933944702	-7.44805955886841	-13.2813196182251	-0.187946766614914	-0.0119425570592284	-0.0878007635474205
-4.99684906005859	-7.44666290283203	-13.2721071243286	-0.187796995043755	-0.0120011996477842	-0.0878824219107628
-4.99796772003174	-7.44839668273926	-13.2769651412964	-0.187831833958626	-0.0121797369793057	-0.08786840736866
-5.00324535369873	-7.44676780700684	-13.278018951416	-0.187913000583649	-0.0121208429336548	-0.0879555866122246
-5.00826787948608	-7.44769239425659	-13.2677478790283	-0.18790490925312	-0.0121627133339643	-0.0881810784339905
-5.01124477386475	-7.44769096374512	-13.2704572677612	-0.187802538275719	-0.0122589021921158	-0.0882431268692017
-5.01238632202148	-7.45096015930176	-13.2738332748413	-0.187831282615662	-0.0123739093542099	-0.0882669761776924
-5.01750135421753	-7.44944906234741	-13.2634000778198	-0.187983930110931	-0.0123422853648663	-0.0884505212306976
-5.0204815864563	-7.44940137863159	-13.2600927352905	-0.187832534313202	-0.0125426193699241	-0.0886142924427986
-5.0283031463623	-7.45739698410034	-13.2701539993286	-0.187945201992989	-0.0125322910025716	-0.0885539352893829
-5.03223419189453	-7.45479202270508	-13.2531499862671	-0.187928080558777	-0.0125411273911595	-0.0888074934482574
-5.02925062179565	-7.4575834274292	-13.2598876953125	-0.187800124287605	-0.0128091163933277	-0.0889421105384827
-5.03781938552856	-7.45807266235352	-13.266227722168	-0.187886893749237	-0.0127789899706841	-0.0888745039701462
-5.04181814193726	-7.45921945571899	-13.2503938674927	-0.187859132885933	-0.0128184407949448	-0.0890795737504959
-5.04650115966797	-7.46375894546509	-13.2445249557495	-0.187827944755554	-0.0128518408164382	-0.0892656892538071
-5.05117130279541	-7.46338796615601	-13.2585229873657	-0.18784087896347	-0.0129276225343347	-0.0892119109630585
-5.05342388153076	-7.46400308609009	-13.2481384277344	-0.187813758850098	-0.0129001596942544	-0.089309386909008
-5.05415821075439	-7.46498680114746	-13.2416954040527	-0.187620207667351	-0.0131253683939576	-0.0894879400730133
-5.06162548065186	-7.46650075912476	-13.2482328414917	-0.187700569629669	-0.0131188416853547	-0.0893998444080353
-5.06764554977417	-7.4659595489502	-13.2428245544434	-0.18773327767849	-0.0130733540281653	-0.0896117836236954
-5.06489133834839	-7.46995639801025	-13.2382335662842	-0.187576502561569	-0.013223466463387	-0.0897716507315636
-5.06900596618652	-7.46945285797119	-13.2495098114014	-0.187549412250519	-0.0133020365610719	-0.0897291526198387
-5.07457637786865	-7.47156667709351	-13.2521524429321	-0.187623992562294	-0.013135195709765	-0.0897850766777992
-5.07235431671143	-7.47019052505493	-13.2417230606079	-0.187583357095718	-0.0133408671244979	-0.0898974910378456
-5.07185029983521	-7.47234153747559	-13.2519884109497	-0.187384143471718	-0.013320735655725	-0.0897866860032082
-5.0744514465332	-7.47107791900635	-13.2625951766968	-0.187413319945335	-0.0131823802366853	-0.0897650197148323
-5.06657695770264	-7.47090435028076	-13.2603635787964	-0.187410488724709	-0.0132617773488164	-0.0899294689297676
-5.06784152984619	-7.47606086730957	-13.2482786178589	-0.187410831451416	-0.0133989555761218	-0.0900841727852821
-5.07315111160278	-7.4745454788208	-13.2582530975342	-0.187390580773354	-0.0133870122954249	-0.0900444686412811
-5.07408618927002	-7.47351026535034	-13.25963306427	-0.187361255288124	-0.0132894581183791	-0.0901102721691132
-5.07436513900757	-7.47273635864258	-13.2567367553711	-0.187415882945061	-0.0132588194683194	-0.0902228876948357
-5.07573127746582	-7.47337532043457	-13.2553043365479	-0.187365680932999	-0.0134388590231538	-0.0902392417192459
-5.08343601226807	-7.47753190994263	-13.2618360519409	-0.187390521168709	-0.0133961578831077	-0.0901548340916634
-5.08217620849609	-7.47470283508301	-13.2546653747559	-0.187332004308701	-0.0132948588579893	-0.0903290286660194
-5.07756996154785	-7.47332572937012	-13.2580976486206	-0.187301248311996	-0.0134690208360553	-0.0903912559151649
-5.0815315246582	-7.47631931304932	-13.2682981491089	-0.187366425991058	-0.0135070737451315	-0.0902904570102692
-5.08171367645264	-7.47601699829102	-13.2636117935181	-0.187396839261055	-0.0134845916181803	-0.0904985591769218
-5.07932424545288	-7.47922134399414	-13.2660627365112	-0.187338799238205	-0.0135720185935497	-0.0905422940850258
-5.08653259277344	-7.47614431381226	-13.2785797119141	-0.187319323420525	-0.0134184770286083	-0.09050352871418
-5.08445882797241	-7.47626113891602	-13.2766218185425	-0.187287107110023	-0.0135353850200772	-0.0905886739492416
-5.07923221588135	-7.47822046279907	-13.278112411499	-0.18720169365406	-0.0137042477726936	-0.0906397476792336
-5.08151531219482	-7.47624349594116	-13.2863187789917	-0.187327280640602	-0.0136401318013668	-0.0906237736344337
-5.08414649963379	-7.47671127319336	-13.2821645736694	-0.187448635697365	-0.0135586950927973	-0.0906820520758629
-5.08220338821411	-7.47694253921509	-13.2793493270874	-0.187231570482254	-0.0136405983939767	-0.0908178389072418
-5.08028173446655	-7.473473072052	-13.2953329086304	-0.187321662902832	-0.013751476071775	-0.090744249522686
-5.08495330810547	-7.47370576858521	-13.2852249145508	-0.187457531690598	-0.0135533316060901	-0.0908775851130486
-5.07812261581421	-7.47162008285522	-13.2915773391724	-0.187334433197975	-0.0138589292764664	-0.0909318029880524
-5.08533000946045	-7.47369480133057	-13.3006734848022	-0.187465012073517	-0.0137229468673468	-0.0908985510468483
-5.08281660079956	-7.46893930435181	-13.2949781417847	-0.187484845519066	-0.0136282155290246	-0.091067299246788
-5.07881164550781	-7.47155666351318	-13.3040361404419	-0.187478467822075	-0.0137820225208998	-0.0910887494683266
-5.08047151565552	-7.47129201889038	-13.3057088851929	-0.187549561262131	-0.013653707690537	-0.090970516204834
-5.07357931137085	-7.46396255493164	-13.3012723922729	-0.187516927719116	-0.0136776091530919	-0.0911505445837975
-5.0733790397644	-7.46798515319824	-13.308277130127	-0.187611743807793	-0.0137712871655822	-0.0912121012806892
-5.07703876495361	-7.46417903900146	-13.3179578781128	-0.187644302845001	-0.0136392274871469	-0.0911132320761681
-5.07280731201172	-7.46436357498169	-13.3138847351074	-0.187642306089401	-0.0136101152747869	-0.0912359580397606
-5.06562423706055	-7.45915699005127	-13.3180475234985	-0.187592342495918	-0.0137050310149789	-0.091283842921257
-5.06717729568481	-7.46034717559814	-13.3327941894531	-0.187645733356476	-0.0137200877070427	-0.0911676287651062
-5.06442022323608	-7.45956134796143	-13.3187427520752	-0.187788113951683	-0.0135939493775368	-0.0912988409399986
-5.05910634994507	-7.46197128295898	-13.3273191452026	-0.187754988670349	-0.0136794215068221	-0.0914237052202225
-5.05902767181396	-7.45931959152222	-13.3411808013916	-0.187883272767067	-0.0135949784889817	-0.091278500854969
-5.05811405181885	-7.45662021636963	-13.3302545547485	-0.187879890203476	-0.0134965358301997	-0.0914032757282257
-5.05042219161987	-7.45526647567749	-13.3404121398926	-0.187774002552032	-0.0137019408866763	-0.0914464369416237
-5.0525369644165	-7.45682525634766	-13.342511177063	-0.187943607568741	-0.0136101301759481	-0.0914198756217957
-5.05512619018555	-7.45395231246948	-13.3398084640503	-0.188068017363548	-0.0134664159268141	-0.0914064049720764
-5.04972171783447	-7.4546914100647	-13.3306312561035	-0.18805368244648	-0.0135332876816392	-0.0915261581540108
-5.04790544509888	-7.45339059829712	-13.3426322937012	-0.188067883253098	-0.0136032346636057	-0.0915027931332588
-5.04963254928589	-7.4518928527832	-13.3475904464722	-0.188175112009048	-0.0134953381493688	-0.0914487764239311
-5.04951620101929	-7.45007371902466	-13.3342037200928	-0.188264220952988	-0.01344383507967	-0.0915641635656357
-5.04603242874146	-7.45050525665283	-13.3360548019409	-0.188182458281517	-0.0135009437799454	-0.0915784537792206
-5.04953384399414	-7.44975709915161	-13.3510284423828	-0.188332006335258	-0.0134634831920266	-0.0915414541959763
-5.04933643341064	-7.44716119766235	-13.3423328399658	-0.188383191823959	-0.0133828232064843	-0.0916099846363068
-5.04281139373779	-7.45046186447144	-13.3373975753784	-0.188391506671906	-0.0135685037821531	-0.0917229652404785
-5.0496506690979	-7.45225477218628	-13.3530607223511	-0.188593626022339	-0.0134391877800226	-0.0916754975914955
-5.05148363113403	-7.44915008544922	-13.3476114273071	-0.188629239797592	-0.0133373169228435	-0.0917811691761017
-5.04569482803345	-7.44909906387329	-13.3521900177002	-0.188533410429955	-0.0134926019236445	-0.0918680354952812
-5.04973363876343	-7.45010089874268	-13.3640737533569	-0.188732415437698	-0.0133901135995984	-0.0918304920196533
-5.04992580413818	-7.44641494750977	-13.3510713577271	-0.188838303089142	-0.0133441351354122	-0.0918978676199913
-5.04446792602539	-7.452308177948	-13.3555355072021	-0.188778072595596	-0.0134817557409406	-0.0920073017477989
-5.05256271362305	-7.45098304748535	-13.3715896606445	-0.188807398080826	-0.0133094992488623	-0.0919584110379219
-5.04954051971436	-7.44845867156982	-13.3687973022461	-0.188963130116463	-0.0132901314646006	-0.0919903293251991
-5.04533290863037	-7.44978952407837	-13.3673658370972	-0.189054861664772	-0.013342953287065	-0.0920716673135757
-5.04678821563721	-7.45239686965942	-13.3729572296143	-0.188942790031433	-0.0133982356637716	-0.0920607149600983
-5.05160284042358	-7.45280838012695	-13.3827199935913	-0.189138993620872	-0.013222211971879	-0.0920465588569641
-5.05090522766113	-7.45242500305176	-13.3754577636719	-0.189116880297661	-0.0132417818531394	-0.092195950448513
-5.04622030258179	-7.45441436767578	-13.3800506591797	-0.189076721668243	-0.0134106362238526	-0.0922001153230667
-5.05096960067749	-7.45132207870483	-13.3957986831665	-0.189295947551727	-0.0132609847933054	-0.0921424254775047
-5.05072355270386	-7.45171737670898	-13.3816022872925	-0.189442560076714	-0.0132026132196188	-0.0921944305300713
-5.04609060287476	-7.45246648788452	-13.3934116363525	-0.189353913068771	-0.0133004328235984	-0.0922830551862717
-5.05014610290527	-7.45057582855225	-13.4084405899048	-0.189377695322037	-0.0132673429325223	-0.0921940952539444
-5.05141353607178	-7.45159959793091	-13.3998460769653	-0.189579129219055	-0.0131088951602578	-0.0921836122870445
-5.04572057723999	-7.45393896102905	-13.3971652984619	-0.189581602811813	-0.013239711523056	-0.0922160893678665
-5.04850769042969	-7.45304107666016	-13.4065589904785	-0.189569100737572	-0.01323745213449	-0.09221101552248
-5.05037832260132	-7.45318508148193	-13.4171762466431	-0.189798414707184	-0.0130892256274819	-0.0921766757965088
-5.04660511016846	-7.45400285720825	-13.4140386581421	-0.189764648675919	-0.0131379570811987	-0.092173807322979
-5.04429244995117	-7.45768880844116	-13.4085168838501	-0.189782723784447	-0.013216644525528	-0.0922342464327812
-5.04783630371094	-7.45924854278564	-13.4203548431396	-0.189929991960526	-0.0130755240097642	-0.0921309217810631
-5.05134201049805	-7.45597553253174	-13.420371055603	-0.189886808395386	-0.0129726594313979	-0.0921224802732468
-5.04330110549927	-7.45868921279907	-13.4215087890625	-0.189902201294899	-0.0131273940205574	-0.0922854542732239
-5.04331207275391	-7.46183204650879	-13.4395627975464	-0.190000399947166	-0.0131093189120293	-0.0921237245202065
-5.0445384979248	-7.46157360076904	-13.4289121627808	-0.190105825662613	-0.0130140529945493	-0.0920863971114159
-5.04168701171875	-7.46528673171997	-13.4321374893188	-0.190019845962524	-0.0132209286093712	-0.0922015532851219
-5.04592132568359	-7.46600389480591	-13.4434385299683	-0.190030604600906	-0.0131260212510824	-0.0920786559581757
-5.04474687576294	-7.4647331237793	-13.4401435852051	-0.190137296915054	-0.0130826737731695	-0.092058040201664
-5.04060506820679	-7.4662823677063	-13.4438571929932	-0.190128296613693	-0.0132250972092152	-0.0920690223574638
-5.04485130310059	-7.46912002563477	-13.4516611099243	-0.190128430724144	-0.0133429942652583	-0.0920497104525566
-5.04922342300415	-7.47169065475464	-13.4567813873291	-0.190302476286888	-0.0131633514538407	-0.0919250920414925
-5.04756641387939	-7.47089624404907	-13.4503526687622	-0.190238058567047	-0.0132317682728171	-0.0920043289661407
-5.04459619522095	-7.47290420532227	-13.463583946228	-0.190217688679695	-0.0134286182001233	-0.0919301807880402
-5.05039072036743	-7.47241258621216	-13.4675636291504	-0.190309047698975	-0.0134256072342396	-0.0918126329779625
-5.05377674102783	-7.47377872467041	-13.470290184021	-0.190418526530266	-0.0133637795224786	-0.0917377695441246
-5.04909801483154	-7.47613954544067	-13.4634141921997	-0.19033271074295	-0.0134621160104871	-0.0917941033840179
-5.04949235916138	-7.4768500328064	-13.4778537750244	-0.190252289175987	-0.0135408341884613	-0.0916549190878868
-5.05431175231934	-7.47762155532837	-13.4868240356445	-0.190466120839119	-0.0135917197912931	-0.0915039479732513
-5.05447483062744	-7.47855186462402	-13.4795780181885	-0.190440967679024	-0.0135852107778192	-0.0915247574448586
-5.05096244812012	-7.47952890396118	-13.4845123291016	-0.190450131893158	-0.0136655494570732	-0.0915063098073006
-5.05366563796997	-7.48020076751709	-13.5011367797852	-0.190483704209328	-0.0137829836457968	-0.0913291573524475
-5.05607891082764	-7.48029375076294	-13.4996013641357	-0.190543577075005	-0.0137446271255612	-0.0912026688456535
-5.05005788803101	-7.48238134384155	-13.4924287796021	-0.190536215901375	-0.0138098485767841	-0.09123195707798
-5.04991769790649	-7.48544645309448	-13.5077877044678	-0.190567016601563	-0.0138087579980493	-0.091089241206646
-5.05199718475342	-7.48434495925903	-13.516375541687	-0.190583154559135	-0.01383894123137	-0.090955413877964
-5.04789257049561	-7.48371076583862	-13.5067119598389	-0.190633684396744	-0.0137929385527968	-0.0909150615334511
-5.0512957572937	-7.48936891555786	-13.5092334747314	-0.190701842308044	-0.0138459084555507	-0.0908631831407547
-5.04953193664551	-7.48910331726074	-13.5185794830322	-0.190601840615273	-0.0139216873794794	-0.0907061472535133
-5.04649782180786	-7.48889255523682	-13.5189752578735	-0.190702095627785	-0.0138658974319696	-0.0905500128865242
-5.04964447021484	-7.48981714248657	-13.5151395797729	-0.190806344151497	-0.0138360718265176	-0.0905161574482918
-5.04286003112793	-7.49349308013916	-13.5182323455811	-0.190751746296883	-0.0140311885625124	-0.0905045345425606
-5.0436372756958	-7.49237632751465	-13.5246181488037	-0.190808236598969	-0.0140134375542402	-0.0903417989611626
-5.04648542404175	-7.48805475234985	-13.5272769927979	-0.190931737422943	-0.013956893235445	-0.0901361778378487
-5.04177570343018	-7.48875761032104	-13.5184507369995	-0.190913051366806	-0.0140692554414272	-0.0901927128434181
-5.03889131546021	-7.49309396743774	-13.519757270813	-0.19092470407486	-0.0141115207225084	-0.0900711864233017
-5.0471658706665	-7.49045085906982	-13.5298089981079	-0.191009029746056	-0.0140331853181124	-0.0898509621620178
-5.04099369049072	-7.48967456817627	-13.5306987762451	-0.191107541322708	-0.0141302486881614	-0.0898514166474342
-5.03872585296631	-7.489098072052	-13.5254096984863	-0.19104927778244	-0.0142729189246893	-0.089805856347084
-5.0378737449646	-7.49099445343018	-13.5309286117554	-0.191097751259804	-0.0143623407930136	-0.089638389647007
-5.04092407226563	-7.490074634552	-13.5423831939697	-0.191267624497414	-0.0143137089908123	-0.0895330235362053
-5.03570652008057	-7.49155378341675	-13.5326156616211	-0.191200956702232	-0.014426956884563	-0.0894928351044655
-5.03587341308594	-7.48792409896851	-13.5467233657837	-0.191126853227615	-0.0145866330713034	-0.0893587544560432
-5.04198741912842	-7.49280595779419	-13.5612936019897	-0.191344127058983	-0.0145873436704278	-0.0891494229435921
-5.03955173492432	-7.49251985549927	-13.5583829879761	-0.191344261169434	-0.0145568521693349	-0.0891905799508095
-5.03766679763794	-7.49335289001465	-13.5609769821167	-0.191328778862953	-0.0148596046492457	-0.0891488268971443
-5.04352235794067	-7.49384641647339	-13.5787658691406	-0.191296115517616	-0.0148599278181791	-0.0888795331120491
-5.04636383056641	-7.49502611160278	-13.5845956802368	-0.191515058279037	-0.0148563599213958	-0.0889514982700348
-5.04691410064697	-7.4993314743042	-13.5817070007324	-0.191432848572731	-0.015014193020761	-0.0888525694608688
-5.05084180831909	-7.50213432312012	-13.5966901779175	-0.191542565822601	-0.0149958822876215	-0.0886781364679337
-5.05164957046509	-7.50216436386108	-13.6047019958496	-0.191553384065628	-0.0150552876293659	-0.0885913446545601
-5.05616664886475	-7.50047302246094	-13.6059017181396	-0.191624417901039	-0.0150535851716995	-0.0885991975665092
-5.05832004547119	-7.49996900558472	-13.5993003845215	-0.191670551896095	-0.0152208842337132	-0.0884770974516869
-5.06125259399414	-7.5028076171875	-13.61403465271	-0.191640138626099	-0.0152923772111535	-0.0883251652121544
-5.06527662277222	-7.50285625457764	-13.6154451370239	-0.191760122776031	-0.0152469221502542	-0.0882193371653557
-5.06137943267822	-7.49763679504395	-13.6106386184692	-0.19177508354187	-0.0153690120205283	-0.0881862044334412
-5.06407403945923	-7.5005030632019	-13.6087646484375	-0.191747263073921	-0.0156153608113527	-0.0880716070532799
-5.06747150421143	-7.49888181686401	-13.6183643341064	-0.191726475954056	-0.015584034845233	-0.0878835842013359
-5.06941986083984	-7.49406003952026	-13.6205558776855	-0.191804274916649	-0.0156811531633139	-0.0877479910850525
-5.0648398399353	-7.49603366851807	-13.6077575683594	-0.19180691242218	-0.0158486850559711	-0.0877336487174034
-5.06765460968018	-7.49489688873291	-13.609260559082	-0.191736772656441	-0.0160177741199732	-0.0876800566911697
-5.07026052474976	-7.49824285507202	-13.6232709884644	-0.191754907369614	-0.0160842388868332	-0.0875003337860107
-5.0679783821106	-7.49351453781128	-13.6154661178589	-0.191780865192413	-0.0161095298826694	-0.0873396694660187
-5.06504201889038	-7.49410009384155	-13.6087207794189	-0.191717103123665	-0.0162812657654285	-0.0873284861445427
-5.06834506988525	-7.49737548828125	-13.603609085083	-0.191835433244705	-0.0163646321743727	-0.0871567055583
-5.07163000106812	-7.49687099456787	-13.6037559509277	-0.191814541816711	-0.0163619108498096	-0.0869481712579727
-5.06768369674683	-7.49332809448242	-13.5912637710571	-0.191777914762497	-0.0164756737649441	-0.0869172438979149
-5.0678243637085	-7.49617290496826	-13.5878782272339	-0.191807687282562	-0.0165303852409124	-0.0868309512734413
-5.07222080230713	-7.49823904037476	-13.5907402038574	-0.191789954900742	-0.0166583694517612	-0.0866006687283516
-5.07181453704834	-7.49720764160156	-13.5843944549561	-0.19184210896492	-0.0166388005018234	-0.0865082144737244
-5.07195377349854	-7.49620485305786	-13.575966835022	-0.191851809620857	-0.016600338742137	-0.0864412188529968
-5.06886625289917	-7.49780988693237	-13.5657339096069	-0.191756099462509	-0.0168493241071701	-0.0863575041294098
-5.07322359085083	-7.49864339828491	-13.5659818649292	-0.191842675209045	-0.0168501269072294	-0.0861615687608719
-5.07594776153564	-7.49454212188721	-13.5594854354858	-0.191840976476669	-0.0167236719280481	-0.0860888361930847
-5.07053518295288	-7.49725484848022	-13.550365447998	-0.191841721534729	-0.016931165009737	-0.0861006230115891
-5.07001256942749	-7.49425077438354	-13.5449247360229	-0.191737651824951	-0.0170933026820421	-0.0858858227729797
-5.07387495040894	-7.49259328842163	-13.5455989837646	-0.191882133483887	-0.0169580690562725	-0.0857080146670341
-5.07534122467041	-7.49336051940918	-13.5339088439941	-0.191824242472649	-0.0170705802738667	-0.0857400372624397
-5.07259225845337	-7.49026727676392	-13.5310859680176	-0.191690564155579	-0.0173148270696402	-0.0856767669320107
-5.07422065734863	-7.49126243591309	-13.533881187439	-0.191775888204575	-0.0173147991299629	-0.0854368731379509
-5.07544898986816	-7.48867130279541	-13.5235633850098	-0.191840544342995	-0.0173164438456297	-0.0854201316833496
-5.07312345504761	-7.49418115615845	-13.515645980835	-0.19179730117321	-0.0174916218966246	-0.085414744913578
-5.07142210006714	-7.49147367477417	-13.526535987854	-0.191723048686981	-0.0176411103457212	-0.0852686017751694
-5.07323789596558	-7.49149322509766	-13.5247287750244	-0.191837266087532	-0.0176391825079918	-0.0851201489567757
-5.07631540298462	-7.49084854125977	-13.5168371200562	-0.191835254430771	-0.0177042316645384	-0.0851550027728081
-5.07562017440796	-7.49525928497314	-13.5093727111816	-0.191773787140846	-0.0178012065589428	-0.0851706340909004
-5.07506799697876	-7.49229097366333	-13.5230045318604	-0.191685318946838	-0.0179299470037222	-0.0849955230951309
-5.07674074172974	-7.49072599411011	-13.5201101303101	-0.191766813397408	-0.0179835762828588	-0.0849504843354225
-5.07446241378784	-7.49078607559204	-13.5116119384766	-0.191759079694748	-0.0180165339261293	-0.0849624276161194
-5.07621717453003	-7.49406385421753	-13.5068044662476	-0.191676884889603	-0.018167570233345	-0.0848701447248459
-5.07720422744751	-7.49230527877808	-13.5165195465088	-0.191711664199829	-0.0181815139949322	-0.0847772508859634
-5.07852411270142	-7.48961591720581	-13.5107107162476	-0.191738501191139	-0.0182352736592293	-0.0847397446632385
-5.0765233039856	-7.48983955383301	-13.4953279495239	-0.191778928041458	-0.0184497814625502	-0.0847335606813431
-5.08018445968628	-7.49390745162964	-13.5114507675171	-0.191758304834366	-0.0184343662112951	-0.0845380499958992
-5.07793521881104	-7.48873424530029	-13.509204864502	-0.191798269748688	-0.0184426885098219	-0.0845528841018677
-5.07720994949341	-7.48764276504517	-13.5007524490356	-0.191747024655342	-0.0184679701924324	-0.0845752283930779
-5.07308387756348	-7.49246263504028	-13.5060214996338	-0.191693931818008	-0.0186340771615505	-0.0844730287790298
-5.07858562469482	-7.48843097686768	-13.5062847137451	-0.191762804985046	-0.0187015533447266	-0.0843826457858086
-5.07821321487427	-7.4879298210144	-13.4972543716431	-0.191837504506111	-0.0186032168567181	-0.0844023376703262
-5.07468748092651	-7.48433017730713	-13.4930057525635	-0.191690176725388	-0.018762594088912	-0.084384560585022
-5.07257127761841	-7.48514699935913	-13.4925241470337	-0.191626757383347	-0.0188962426036596	-0.0842661336064339
-5.07669258117676	-7.48532295227051	-13.4950246810913	-0.191744700074196	-0.0188175681978464	-0.0841826051473618
-5.07816886901855	-7.48370122909546	-13.4845094680786	-0.191750690340996	-0.0187862552702427	-0.0841602087020874
-5.07275581359863	-7.48168325424194	-13.4812669754028	-0.191609635949135	-0.0189329758286476	-0.0840963572263718
-5.07213115692139	-7.48270893096924	-13.4819555282593	-0.191681921482086	-0.0189507659524679	-0.0840176790952683
-5.0761079788208	-7.48182058334351	-13.4814138412476	-0.191778182983398	-0.0189053378999233	-0.0838613584637642
-5.07494354248047	-7.4831805229187	-13.4681816101074	-0.191768690943718	-0.0188577771186829	-0.0838931500911713
-5.07207679748535	-7.47781991958618	-13.4622898101807	-0.191615730524063	-0.0189012177288532	-0.0839254334568977
-5.07356691360474	-7.4804835319519	-13.4690723419189	-0.191654592752457	-0.0190610289573669	-0.0837606340646744
-5.07804918289185	-7.47979784011841	-13.4626588821411	-0.191726073622704	-0.0188883766531944	-0.0837081223726273
-5.07642793655396	-7.48035144805908	-13.4584941864014	-0.191702976822853	-0.0188804771751165	-0.0837745368480682
-5.06996297836304	-7.47968292236328	-13.4517946243286	-0.191655784845352	-0.0189935844391584	-0.0837623775005341
-5.07033681869507	-7.48186635971069	-13.4478750228882	-0.191752061247826	-0.0190044995397329	-0.0836359933018684
-5.0767388343811	-7.4780101776123	-13.4470090866089	-0.191771700978279	-0.0187771562486887	-0.0835192278027534
-5.07118129730225	-7.47811794281006	-13.4441757202148	-0.191735088825226	-0.0188333168625832	-0.0835559740662575
-5.06872844696045	-7.47446918487549	-13.4357852935791	-0.1916364133358	-0.0189157351851463	-0.0835315734148026
-5.07228565216064	-7.47620964050293	-13.4369707107544	-0.191750973463058	-0.0188299268484116	-0.0834374129772186
-5.071457862854	-7.47584915161133	-13.4321384429932	-0.191813930869102	-0.0187261048704386	-0.0833810642361641
-5.06608486175537	-7.47186660766602	-13.4274158477783	-0.19173738360405	-0.0186561588197947	-0.0833821147680283
-5.0685887336731	-7.47010469436646	-13.4228286743164	-0.191781058907509	-0.0186816938221455	-0.0833361074328423
-5.06791353225708	-7.4759521484375	-13.4267978668213	-0.191827341914177	-0.0187013205140829	-0.0831924751400948
-5.07078695297241	-7.47016000747681	-13.422043800354	-0.191823348402977	-0.0184628274291754	-0.0831380784511566
-5.06481170654297	-7.46744012832642	-13.4039220809937	-0.191784083843231	-0.0184121262282133	-0.0830642953515053
-5.0621075630188	-7.46480941772461	-13.4029703140259	-0.191742688417435	-0.0185135379433632	-0.083048403263092
-5.05964756011963	-7.46434116363525	-13.4027366638184	-0.191801965236664	-0.0184084326028824	-0.0828845277428627
-5.05951833724976	-7.45956945419312	-13.4081983566284	-0.191846385598183	-0.0182683058083057	-0.0827865898609161
-5.0554986000061	-7.45462131500244	-13.4006471633911	-0.191723272204399	-0.0182722937315702	-0.0827080234885216
-5.04993343353271	-7.45749855041504	-13.3877258300781	-0.191784098744392	-0.0182816181331873	-0.0826588496565819
-5.05242347717285	-7.45481204986572	-13.3896932601929	-0.191761389374733	-0.0182406473904848	-0.0825024843215942
-5.04780292510986	-7.45164918899536	-13.3924236297607	-0.191754743456841	-0.0182037577033043	-0.0823676735162735
-5.04299640655518	-7.44647836685181	-13.3824148178101	-0.191805377602577	-0.0181370247155428	-0.0823236554861069
-5.04144096374512	-7.44977903366089	-13.3754758834839	-0.191857218742371	-0.0181987471878529	-0.0823062807321548
-5.03651666641235	-7.44343185424805	-13.3807907104492	-0.191726222634315	-0.0182385053485632	-0.0822092890739441
-5.03035688400269	-7.43846607208252	-13.3845815658569	-0.19178394973278	-0.0181598607450724	-0.0820750296115875
-5.02849054336548	-7.43558883666992	-13.3718929290771	-0.191829919815063	-0.018143929541111	-0.0819949805736542
-5.02330112457275	-7.43541193008423	-13.3659439086914	-0.19177633523941	-0.0182568766176701	-0.0820856243371964
-5.02278423309326	-7.43236303329468	-13.3758697509766	-0.191719368100166	-0.018193231895566	-0.0819037184119225
-5.01894330978394	-7.42753601074219	-13.3743915557861	-0.191806465387344	-0.0181726776063442	-0.0817016065120697
-5.01370143890381	-7.42520427703857	-13.3676595687866	-0.191729262471199	-0.0182588212192059	-0.0818070769309998
-5.00979661941528	-7.42609310150146	-13.3642358779907	-0.191735684871674	-0.0182737894356251	-0.0817784443497658
-5.00939607620239	-7.42441606521606	-13.3702697753906	-0.191712558269501	-0.0183496400713921	-0.0815877243876457
-5.00740432739258	-7.42045307159424	-13.3726663589478	-0.191709950566292	-0.018332164734602	-0.0815455466508865
-5.00217866897583	-7.41925764083862	-13.3649129867554	-0.191693887114525	-0.0183564722537994	-0.0815851464867592
-5.0011944770813	-7.4201340675354	-13.3694124221802	-0.191572427749634	-0.0184836164116859	-0.0814900770783424
-5.00180721282959	-7.42031621932983	-13.3701372146606	-0.191637307405472	-0.0184272192418575	-0.0814479142427444
-4.9991340637207	-7.41726350784302	-13.3641605377197	-0.191557988524437	-0.0184680800884962	-0.0814970135688782
-4.99542474746704	-7.41453695297241	-13.3686323165894	-0.191452145576477	-0.0185993034392595	-0.0814794152975082
-4.99940156936646	-7.41864633560181	-13.3725423812866	-0.191508591175079	-0.018555261194706	-0.0813310816884041
-5.00074148178101	-7.41360092163086	-13.3695011138916	-0.191508024930954	-0.0186059605330229	-0.0814016982913017
-4.99777984619141	-7.41136074066162	-13.3628768920898	-0.191371783614159	-0.0186806917190552	-0.0814106315374374
-4.99346113204956	-7.4128475189209	-13.3632736206055	-0.191340625286102	-0.0189491994678974	-0.0814700275659561
-4.99863481521606	-7.41556406021118	-13.3702926635742	-0.191385850310326	-0.0189604386687279	-0.0813908129930496
-4.99960374832153	-7.4089560508728	-13.3699779510498	-0.191399022936821	-0.018867576494813	-0.0814204663038254
-4.99415922164917	-7.40828227996826	-13.3649568557739	-0.191275075078011	-0.0190635863691568	-0.0814995765686035
-4.99968576431274	-7.41106033325195	-13.3589382171631	-0.191259369254112	-0.0192301217466593	-0.0815419927239418
-5.00300979614258	-7.41180276870728	-13.3658514022827	-0.191279545426369	-0.0192406363785267	-0.0814836621284485
-5.00932836532593	-7.41076612472534	-13.3615865707397	-0.191241160035133	-0.01920285820961	-0.0815313011407852
-5.00366830825806	-7.4090518951416	-13.3497867584229	-0.19111542403698	-0.0193505827337503	-0.0816504135727882
-5.00766801834106	-7.41150856018066	-13.3547821044922	-0.191152662038803	-0.0195400957018137	-0.0816165655851364
-5.01584148406982	-7.41457033157349	-13.3574695587158	-0.191137537360191	-0.0195109192281961	-0.0814986303448677
-5.0172176361084	-7.41419315338135	-13.3535423278809	-0.191086158156395	-0.0195719208568335	-0.081574447453022
-5.01411724090576	-7.40995502471924	-13.3459730148315	-0.19095666706562	-0.0197907164692879	-0.0816357210278511
-5.01841163635254	-7.41055202484131	-13.3549757003784	-0.190961867570877	-0.0199480317533016	-0.0815151333808899
-5.02598094940186	-7.41322660446167	-13.3491983413696	-0.190970152616501	-0.0198955535888672	-0.0814788341522217
-5.02390766143799	-7.41549396514893	-13.3441381454468	-0.190852344036102	-0.0200367625802755	-0.0816154778003693
-5.02626371383667	-7.41564750671387	-13.3505239486694	-0.190795674920082	-0.0201697070151567	-0.0815600976347923
-5.03012037277222	-7.41806316375732	-13.3558444976807	-0.190805360674858	-0.0202739536762238	-0.0814355462789536
-5.03199911117554	-7.41935443878174	-13.3486375808716	-0.190814852714539	-0.0203361716121435	-0.0815238580107689
-5.03632402420044	-7.42220687866211	-13.3499994277954	-0.190743163228035	-0.0203985255211592	-0.0816169381141663
-5.03672552108765	-7.42041206359863	-13.3545217514038	-0.190554603934288	-0.0204924345016479	-0.0814775973558426
-5.03993606567383	-7.42251873016357	-13.3545026779175	-0.190744131803513	-0.020544059574604	-0.0814789161086082
-5.04456853866577	-7.42395162582397	-13.3499746322632	-0.19077530503273	-0.0204765014350414	-0.0815534666180611
-5.04216194152832	-7.42649698257446	-13.3461561203003	-0.190640494227409	-0.0206192824989557	-0.0816458836197853
-5.04561948776245	-7.42408132553101	-13.3608818054199	-0.190579041838646	-0.0206460580229759	-0.0815742239356041
-5.05099391937256	-7.42719554901123	-13.3593196868896	-0.190706580877304	-0.0205961465835571	-0.0815503820776939
-5.04931497573853	-7.42879819869995	-13.3515272140503	-0.190710484981537	-0.0206425953656435	-0.0816502869129181
-5.05057668685913	-7.43336772918701	-13.3543453216553	-0.19062539935112	-0.0206351801753044	-0.0816993489861488
-5.0540509223938	-7.43080472946167	-13.3701972961426	-0.190642863512039	-0.0205439608544111	-0.0815720185637474
-5.05170917510986	-7.42859220504761	-13.3653964996338	-0.190711662173271	-0.0205639805644751	-0.081655241549015
-5.05124092102051	-7.43095016479492	-13.3584070205688	-0.190654516220093	-0.0206266436725855	-0.0816907361149788
-5.05400657653809	-7.43183326721191	-13.3703651428223	-0.190737277269363	-0.0205338504165411	-0.0816155895590782
-5.05079412460327	-7.42961454391479	-13.3691558837891	-0.190733999013901	-0.0203853957355022	-0.081627182662487
-5.0442066192627	-7.42793560028076	-13.3705987930298	-0.190783113241196	-0.0203914120793343	-0.0816894173622131
-5.04486846923828	-7.42815065383911	-13.3702602386475	-0.190698117017746	-0.0204701386392117	-0.0817029848694801
-5.04392051696777	-7.43408918380737	-13.3764591217041	-0.190843909978867	-0.0203041210770607	-0.0815540999174118
-5.04186344146729	-7.42996025085449	-13.3732252120972	-0.190799430012703	-0.0201647952198982	-0.0816134661436081
-5.03562641143799	-7.42607450485229	-13.3729982376099	-0.190814480185509	-0.0202231183648109	-0.0816513821482658
-5.03207635879517	-7.42834186553955	-13.375039100647	-0.190828368067741	-0.0201758965849876	-0.0815825536847115
-5.03567695617676	-7.42770671844482	-13.3859825134277	-0.190836668014526	-0.0199201945215464	-0.0815108343958855
-5.0298228263855	-7.42173719406128	-13.3801765441895	-0.190826177597046	-0.0198008604347706	-0.081520639359951
-5.02195072174072	-7.42183065414429	-13.3790073394775	-0.190814927220345	-0.0198201239109039	-0.0815146118402481
-5.01792287826538	-7.42278099060059	-13.3839836120605	-0.190791606903076	-0.0197949837893248	-0.0815160647034645
-5.0191650390625	-7.42038154602051	-13.3904790878296	-0.190962091088295	-0.019491758197546	-0.0813765004277229
-5.01432228088379	-7.41548109054565	-13.3858470916748	-0.190843343734741	-0.0194933246821165	-0.081403836607933
-5.00701522827148	-7.41602516174316	-13.3867197036743	-0.190804526209831	-0.0194906797260046	-0.0814880952239037
-5.00579690933228	-7.41678810119629	-13.3916492462158	-0.190900832414627	-0.0193891432136297	-0.0814023241400719
-5.00580167770386	-7.41592741012573	-13.3901176452637	-0.190870001912117	-0.0191893149167299	-0.0813718438148499
-5.00067758560181	-7.41221189498901	-13.3898658752441	-0.190883278846741	-0.0191422998905182	-0.0814189612865448
-4.99640130996704	-7.41427373886108	-13.3783359527588	-0.190952613949776	-0.0190622396767139	-0.0814793556928635
-4.99664449691772	-7.41464471817017	-13.3941211700439	-0.190865233540535	-0.0190592538565397	-0.0813888609409332
-4.99512958526611	-7.4157919883728	-13.3886680603027	-0.190900966525078	-0.0188666861504316	-0.081357404589653
-4.99159908294678	-7.40976905822754	-13.3905334472656	-0.190937653183937	-0.0187851171940565	-0.0813931748270988
-4.98962879180908	-7.41460466384888	-13.3772754669189	-0.190968468785286	-0.018820283934474	-0.0814614072442055
-4.98777389526367	-7.41660928726196	-13.3781433105469	-0.190883561968803	-0.0186832714825869	-0.081440769135952
-4.99357318878174	-7.41078805923462	-13.3824310302734	-0.190913453698158	-0.0185054298490286	-0.0813065096735954
-4.99261617660522	-7.40922498703003	-13.3713750839233	-0.191043898463249	-0.0184663161635399	-0.0814232751727104
-4.99234247207642	-7.41082000732422	-13.3695402145386	-0.190988749265671	-0.0185068976134062	-0.0814721509814262
-4.99509906768799	-7.4124813079834	-13.3724575042725	-0.19095054268837	-0.0185002293437719	-0.0814382433891296
-4.99665641784668	-7.41033315658569	-13.3767051696777	-0.191024720668793	-0.0183573849499226	-0.0814727991819382
-4.99609231948853	-7.41084671020508	-13.3682880401611	-0.191019237041473	-0.0183924864977598	-0.0815767049789429
-4.99737977981567	-7.41184711456299	-13.3600158691406	-0.190977931022644	-0.0185073483735323	-0.0816170200705528
-5.00316619873047	-7.41422510147095	-13.3632764816284	-0.190964207053185	-0.0184184219688177	-0.0815879330039024
-5.00289678573608	-7.4089183807373	-13.3703079223633	-0.190933436155319	-0.0183150637894869	-0.0816531032323837
-5.00822448730469	-7.41186809539795	-13.3610458374023	-0.191056787967682	-0.0183126162737608	-0.0816175267100334
-5.00633001327515	-7.41409921646118	-13.3612375259399	-0.191048681735992	-0.0184149816632271	-0.08175890147686
-5.0101318359375	-7.41443586349487	-13.3620471954346	-0.19096066057682	-0.0183339677751064	-0.0817214772105217
-5.01445293426514	-7.41274070739746	-13.3667840957642	-0.191135823726654	-0.0182713400572538	-0.0817283168435097
-5.01419115066528	-7.41320085525513	-13.3517017364502	-0.19110295176506	-0.018230352550745	-0.0818007290363312
-5.01600122451782	-7.41591024398804	-13.3504943847656	-0.191016361117363	-0.0182703994214535	-0.0818543285131454
-5.02072095870972	-7.41448831558228	-13.3604965209961	-0.191193118691444	-0.0181175079196692	-0.0818168148398399
-5.02314424514771	-7.41564846038818	-13.3492269515991	-0.19117483496666	-0.0181026719510555	-0.0819049328565598
-5.02265119552612	-7.41489839553833	-13.3448972702026	-0.191107392311096	-0.0181137416511774	-0.0819723382592201
-5.0259895324707	-7.41959095001221	-13.3414716720581	-0.191220417618752	-0.018066281452775	-0.0819861441850662
-5.03040313720703	-7.418869972229	-13.349289894104	-0.191208735108376	-0.0179638471454382	-0.0819553881883621
-5.02851819992065	-7.41477727890015	-13.3439226150513	-0.191283091902733	-0.0179244056344032	-0.0820881724357605
-5.03159427642822	-7.42115926742554	-13.339635848999	-0.191350415349007	-0.0178830251097679	-0.0820866748690605
-5.03498983383179	-7.42314147949219	-13.3441514968872	-0.191329449415207	-0.0178965572267771	-0.0821540579199791
-5.03626155853271	-7.42122793197632	-13.3495016098022	-0.191322088241577	-0.0177968479692936	-0.0821516960859299
-5.03705739974976	-7.4247579574585	-13.3450727462769	-0.191451728343964	-0.0177134461700916	-0.0821919068694115
-5.0374755859375	-7.42310571670532	-13.3398208618164	-0.191531747579575	-0.0177196655422449	-0.0823047682642937
-5.03570365905762	-7.42446041107178	-13.3410110473633	-0.191443085670471	-0.017663337290287	-0.0823481380939484
-5.035475730896	-7.42267465591431	-13.3486623764038	-0.191463515162468	-0.0176523253321648	-0.0822949409484863
-5.03914976119995	-7.42178535461426	-13.3457746505737	-0.191545739769936	-0.017617067322135	-0.0822999030351639
-5.0412015914917	-7.42217350006104	-13.3392925262451	-0.191551372408867	-0.0175854973495007	-0.0824563205242157
-5.03809928894043	-7.4200963973999	-13.3398590087891	-0.191461980342865	-0.0175982061773539	-0.0824403539299965
-5.03634786605835	-7.42082071304321	-13.34388256073	-0.191469192504883	-0.017629835754633	-0.0823973715305328
-5.04166793823242	-7.4218430519104	-13.3433799743652	-0.191641509532928	-0.0174260158091784	-0.0823889449238777
-5.04351568222046	-7.41945791244507	-13.3439598083496	-0.191549211740494	-0.0173594299703836	-0.0824442058801651
-5.03637456893921	-7.4194016456604	-13.3462743759155	-0.191460266709328	-0.0174093879759312	-0.0824348777532578
-5.03835344314575	-7.42086029052734	-13.3474445343018	-0.191491857171059	-0.0173656158149242	-0.0824145749211311
-5.04229402542114	-7.42177248001099	-13.3436813354492	-0.191544115543365	-0.0171965826302767	-0.0822596848011017
-5.03924942016602	-7.42042636871338	-13.3431949615479	-0.191496476531029	-0.0171116720885038	-0.0823104530572891
-5.03456783294678	-7.4171724319458	-13.3440437316895	-0.191459715366364	-0.0171242374926806	-0.0823523104190826
-5.03545141220093	-7.42203187942505	-13.3536796569824	-0.191423892974854	-0.0171251613646746	-0.0822417512536049
-5.03970050811768	-7.42229986190796	-13.3494329452515	-0.191408917307854	-0.0169625710695982	-0.0821602717041969
-5.04130935668945	-7.42058134078979	-13.3453731536865	-0.191351339221001	-0.0167806632816792	-0.0821455493569374
-5.03574275970459	-7.42317533493042	-13.3494701385498	-0.191214054822922	-0.0170152634382248	-0.082188293337822
-5.03553247451782	-7.42765188217163	-13.3534641265869	-0.191225871443748	-0.0169442221522331	-0.0820404216647148
-5.04193639755249	-7.42438936233521	-13.3492612838745	-0.19126208126545	-0.0166591163724661	-0.0820210054516792
-5.04014587402344	-7.42852592468262	-13.3461771011353	-0.191120684146881	-0.0167158506810665	-0.0820547416806221
-5.03733587265015	-7.42660331726074	-13.3541765213013	-0.190948575735092	-0.0167670659720898	-0.0819378420710564
-5.04120302200317	-7.42816257476807	-13.3572912216187	-0.191049724817276	-0.0166796650737524	-0.0818384364247322
-5.04266786575317	-7.43207550048828	-13.3513450622559	-0.191105872392654	-0.0164460130035877	-0.0818458572030067
-5.03914356231689	-7.43272495269775	-13.3462762832642	-0.190925151109695	-0.0165018439292908	-0.081907719373703
-5.04333734512329	-7.43329906463623	-13.3514413833618	-0.190855875611305	-0.0164164118468761	-0.0817810669541359
-5.04726123809814	-7.43264389038086	-13.3542909622192	-0.190890863537788	-0.0162756275385618	-0.0817433968186378
-5.04930353164673	-7.43583679199219	-13.343451499939	-0.190828830003738	-0.0162780657410622	-0.0818245857954025
-5.04989957809448	-7.43890047073364	-13.3423156738281	-0.190751269459724	-0.0161736160516739	-0.0817838311195374
-5.05390882492065	-7.43844699859619	-13.3572540283203	-0.190737307071686	-0.0160624533891678	-0.0816275179386139
-5.05623912811279	-7.43770599365234	-13.3502388000488	-0.190684497356415	-0.0159572660923004	-0.0816568657755852
-5.05527639389038	-7.44071865081787	-13.3414506912231	-0.19069030880928	-0.0158664230257273	-0.0816944018006325
-5.05508613586426	-7.44165277481079	-13.3484783172607	-0.190600782632828	-0.0158110689371824	-0.081625908613205
-5.05478525161743	-7.44372940063477	-13.3620901107788	-0.190572366118431	-0.0157618056982756	-0.0815742015838623
-5.05557727813721	-7.44213247299194	-13.3607234954834	-0.190640836954117	-0.0155830280855298	-0.0815667435526848
-5.05905771255493	-7.44305515289307	-13.354585647583	-0.190556049346924	-0.0156098650768399	-0.081610344350338
-5.05632448196411	-7.4431586265564	-13.3638935089111	-0.190393179655075	-0.0155520951375365	-0.0815640091896057
-5.05497169494629	-7.44281482696533	-13.3688812255859	-0.190422207117081	-0.015473541803658	-0.0814582481980324
-5.05891847610474	-7.44289112091064	-13.3624906539917	-0.190492555499077	-0.0152523564174771	-0.0814353451132774
-5.05567312240601	-7.44508790969849	-13.3673810958862	-0.190369442105293	-0.0152143258601427	-0.081498458981514
-5.05110549926758	-7.43978929519653	-13.3696899414063	-0.190306484699249	-0.0151334293186665	-0.0814775228500366
-5.05060720443726	-7.44053316116333	-13.3801651000977	-0.190337270498276	-0.0150995375588536	-0.0813295319676399
-5.05102729797363	-7.44213819503784	-13.3736047744751	-0.190390393137932	-0.0148557992652059	-0.0813168659806252
-5.0474157333374	-7.44126605987549	-13.3705577850342	-0.190346524119377	-0.0146805923432112	-0.0813891217112541
-5.0415186882019	-7.43954658508301	-13.3717203140259	-0.190315216779709	-0.014676128514111	-0.0813526436686516
-5.04182720184326	-7.43915319442749	-13.3762302398682	-0.190365478396416	-0.0144850173965096	-0.0812562480568886
-5.04230976104736	-7.43758010864258	-13.3637094497681	-0.190410956740379	-0.0141660645604134	-0.0812282860279083
-5.03686571121216	-7.43937587738037	-13.3612413406372	-0.190387710928917	-0.0140735292807221	-0.0812696740031242
-5.030029296875	-7.43618535995483	-13.3684930801392	-0.190245196223259	-0.0140313832089305	-0.0812095776200294
-5.02901744842529	-7.43680000305176	-13.3764295578003	-0.190450578927994	-0.0138304978609085	-0.0810522735118866
-5.02775192260742	-7.43381452560425	-13.3647623062134	-0.190483465790749	-0.0135549958795309	-0.0811383947730064
-5.01882219314575	-7.4362964630127	-13.3604125976563	-0.190395012497902	-0.0134888021275401	-0.08113843947649
-5.01495218276978	-7.43262004852295	-13.3698596954346	-0.190372198820114	-0.0132213458418846	-0.0810942277312279
-5.01242113113403	-7.43355989456177	-13.3639545440674	-0.190620675683022	-0.0129898339509964	-0.0810093581676483
-5.00595283508301	-7.42879104614258	-13.351749420166	-0.190632939338684	-0.0128380116075277	-0.0810649618506432
-5.0010404586792	-7.4276294708252	-13.3454914093018	-0.190560296177864	-0.0126756494864821	-0.0810970142483711
-4.99673080444336	-7.42356395721436	-13.3595495223999	-0.190580263733864	-0.0124726006761193	-0.0809851363301277
-4.99044466018677	-7.41874217987061	-13.3566341400146	-0.190674424171448	-0.0122731113806367	-0.0810056552290916
-4.98489332199097	-7.41758346557617	-13.3428039550781	-0.190718352794647	-0.0120874522253871	-0.0810467153787613
-4.98062086105347	-7.41458654403687	-13.3431568145752	-0.190656185150146	-0.0119532169774175	-0.0810439586639404
-4.97320604324341	-7.41144418716431	-13.3526592254639	-0.190743833780289	-0.0117138912901282	-0.0809120312333107
-4.96888637542725	-7.40540742874146	-13.3407115936279	-0.190764337778091	-0.0114895226433873	-0.081025131046772
-4.96232938766479	-7.40372705459595	-13.3336896896362	-0.190804541110992	-0.011405716650188	-0.080999992787838
-4.95901393890381	-7.40439891815186	-13.3395338058472	-0.190859109163284	-0.0112407421693206	-0.0809173285961151
-4.95569086074829	-7.39705085754395	-13.3431711196899	-0.190822780132294	-0.0109754474833608	-0.080961674451828
-4.94764947891235	-7.3942494392395	-13.3208684921265	-0.19085294008255	-0.0107977949082851	-0.0810085609555244
-4.94269371032715	-7.39535903930664	-13.3236818313599	-0.190874144434929	-0.0107179470360279	-0.0810211002826691
-4.94203615188599	-7.39375638961792	-13.3279457092285	-0.190769612789154	-0.0104445274919271	-0.0809471532702446
-4.93964433670044	-7.38905239105225	-13.3225193023682	-0.190890580415726	-0.010139549151063	-0.0809203386306763
-4.93227052688599	-7.3879280090332	-13.3136301040649	-0.190871477127075	-0.0100424960255623	-0.0810722336173058
-4.92873859405518	-7.38928031921387	-13.3156385421753	-0.190945774316788	-0.00983214471489191	-0.0810288265347481
-4.9339017868042	-7.38652944564819	-13.3184394836426	-0.191025331616402	-0.00947428774088621	-0.0809992179274559
-4.92726135253906	-7.38364791870117	-13.3138189315796	-0.191001504659653	-0.00931742321699858	-0.0809606462717056
-4.92144441604614	-7.38173723220825	-13.301778793335	-0.190998524427414	-0.00916936062276363	-0.0810120701789856
-4.92252683639526	-7.38345098495483	-13.3026571273804	-0.191119074821472	-0.00891308672726154	-0.0810157135128975
-4.92248439788818	-7.3802285194397	-13.3052339553833	-0.191072180867195	-0.00871516391634941	-0.0809740647673607
-4.91784858703613	-7.37529373168945	-13.2932376861572	-0.191102504730225	-0.00840354897081852	-0.08107890188694
-4.9130392074585	-7.37770128250122	-13.2924385070801	-0.19105464220047	-0.00830567721277475	-0.0810846239328384
-4.91492462158203	-7.37801504135132	-13.2986011505127	-0.191187843680382	-0.00807623285800219	-0.0810309648513794
-4.91531229019165	-7.37317419052124	-13.2860488891602	-0.191289961338043	-0.00772024132311344	-0.0811460986733437
-4.90800619125366	-7.37384223937988	-13.2845554351807	-0.191247150301933	-0.00754752987995744	-0.0812445878982544
-4.90637016296387	-7.37378215789795	-13.2907114028931	-0.191281259059906	-0.00749093294143677	-0.0812189057469368
-4.90850925445557	-7.37146711349487	-13.2901372909546	-0.191373512148857	-0.00718004070222378	-0.0812015309929848
-4.90474557876587	-7.36969327926636	-13.2721700668335	-0.191463649272919	-0.00694059301167727	-0.0814059302210808
-4.90126991271973	-7.37035226821899	-13.2792806625366	-0.191356673836708	-0.0068005514331162	-0.0813634768128395
-4.90023946762085	-7.36639785766602	-13.2804794311523	-0.191443637013435	-0.0065786624327302	-0.0813214033842087
-4.8958888053894	-7.3598837852478	-13.2687129974365	-0.191504612565041	-0.00630812346935272	-0.0814342275261879
-4.89277648925781	-7.36255788803101	-13.264988899231	-0.191521421074867	-0.0063173733651638	-0.0815484747290611
-4.89148092269897	-7.35948467254639	-13.2671098709106	-0.191579386591911	-0.0060418164357543	-0.081385925412178
-4.88854932785034	-7.35395956039429	-13.2584714889526	-0.191602885723114	-0.00579024758189917	-0.0816057547926903
-4.88051176071167	-7.35111093521118	-13.2460784912109	-0.19157412648201	-0.00568855367600918	-0.0816546604037285
-4.88032388687134	-7.35053014755249	-13.2538499832153	-0.191641554236412	-0.00556292943656445	-0.0815935954451561
-4.88531303405762	-7.35244178771973	-13.2468414306641	-0.191704347729683	-0.00524331070482731	-0.0816371068358421
-4.88296270370483	-7.35092830657959	-13.2407445907593	-0.191644996404648	-0.00507385423406959	-0.0818303003907204
-4.87698841094971	-7.35326814651489	-13.2495155334473	-0.191553950309753	-0.00509236007928848	-0.0819016173481941
-4.87985897064209	-7.35321712493896	-13.2548713684082	-0.19165101647377	-0.00489849457517266	-0.0818629264831543
-4.88352489471436	-7.35464859008789	-13.2454538345337	-0.191687494516373	-0.00464069517329335	-0.0819824263453484
-4.88107776641846	-7.36014842987061	-13.24476146698	-0.191640719771385	-0.00459986599162221	-0.0821374878287315
-4.88265132904053	-7.35917043685913	-13.2546796798706	-0.191485360264778	-0.00453301845118403	-0.0821052715182304
-4.88247966766357	-7.356773853302	-13.2514362335205	-0.191598832607269	-0.00438023032620549	-0.0821421444416046
-4.88155651092529	-7.35942792892456	-13.2366895675659	-0.191633939743042	-0.00424068747088313	-0.0822262316942215
-4.88076972961426	-7.36156606674194	-13.2411231994629	-0.191462308168411	-0.00433687912300229	-0.0822389051318169
-4.88623905181885	-7.35794305801392	-13.2410268783569	-0.191533580422401	-0.00407406874001026	-0.0822582691907883
-4.88545083999634	-7.35633563995361	-13.2305488586426	-0.191548123955727	-0.00403077900409698	-0.0824184790253639
-4.88426113128662	-7.35831022262573	-13.2382555007935	-0.191418141126633	-0.00421259831637144	-0.0824920535087585
-4.89045286178589	-7.35622549057007	-13.2395505905151	-0.191557675600052	-0.00403405260294676	-0.0824912786483765
-4.89029550552368	-7.36033821105957	-13.23828125	-0.191505566239357	-0.00400714296847582	-0.0826986879110336
-4.89245319366455	-7.36009788513184	-13.2426776885986	-0.191350638866425	-0.00402308721095324	-0.0827027708292007
-4.89331531524658	-7.35638046264648	-13.2500972747803	-0.19143457710743	-0.00386197282932699	-0.0826868116855621
-4.89411449432373	-7.35275554656982	-13.2459688186646	-0.191360831260681	-0.00387299945577979	-0.0828830972313881
-4.89329051971436	-7.35778474807739	-13.246000289917	-0.191327437758446	-0.00395294884219766	-0.0829356834292412
-4.89734077453613	-7.3555212020874	-13.252124786377	-0.191356554627419	-0.00383782596327364	-0.0829208269715309
-4.89755201339722	-7.35430526733398	-13.2479457855225	-0.191403180360794	-0.00374514539726079	-0.0830315575003624
-4.89155530929565	-7.35261011123657	-13.2446546554565	-0.191290259361267	-0.0038067998830229	-0.083131730556488
-4.8936185836792	-7.35486793518066	-13.2564706802368	-0.191348969936371	-0.00392095232382417	-0.0830776020884514
-4.89692640304565	-7.35295009613037	-13.2502365112305	-0.191384539008141	-0.00372611940838397	-0.0831169560551643
-4.89494466781616	-7.35587549209595	-13.2517805099487	-0.191133663058281	-0.00383475609123707	-0.0833253413438797
-4.8946213722229	-7.35792922973633	-13.2684326171875	-0.191247969865799	-0.0038071668241173	-0.0832337588071823
-4.89641189575195	-7.35277080535889	-13.261754989624	-0.191207736730576	-0.00375365372747183	-0.0832951441407204
-4.89080905914307	-7.35336685180664	-13.2674398422241	-0.191119387745857	-0.00382340978831053	-0.0834399834275246
-4.89411163330078	-7.35762166976929	-13.2742547988892	-0.191167280077934	-0.00390112586319447	-0.0833629667758942
-4.89787721633911	-7.35405254364014	-13.2761716842651	-0.191229909658432	-0.00373748946003616	-0.0834137052297592
-4.89158535003662	-7.35182857513428	-13.2716054916382	-0.191132679581642	-0.00379013339988887	-0.08352130651474
-4.88808870315552	-7.35382270812988	-13.2854137420654	-0.191021770238876	-0.00393418502062559	-0.0835056006908417
-4.89393043518066	-7.34974813461304	-13.2949924468994	-0.191271156072617	-0.0038999782409519	-0.0834790170192719
-4.88878679275513	-7.3502984046936	-13.2846202850342	-0.191271975636482	-0.00390910403802991	-0.0836891531944275
-4.8865795135498	-7.35067415237427	-13.2938451766968	-0.191149532794952	-0.00401455909013748	-0.083760179579258
-4.88470315933228	-7.34725046157837	-13.3076448440552	-0.191192433238029	-0.00392058864235878	-0.083650216460228
-4.88020896911621	-7.34507369995117	-13.3052110671997	-0.191122218966484	-0.0039748614653945	-0.0837905555963516
-4.87558841705322	-7.34319257736206	-13.306077003479	-0.191186413168907	-0.00418933108448982	-0.0839050933718681
-4.87797737121582	-7.34123992919922	-13.3148069381714	-0.191198989748955	-0.00415705284103751	-0.0838842689990997
-4.87587308883667	-7.34032821655273	-13.3167791366577	-0.19118931889534	-0.00409617414698005	-0.0838864892721176
-4.87070989608765	-7.33505058288574	-13.3114233016968	-0.19120953977108	-0.00417554983869195	-0.0840937793254852
-4.8679575920105	-7.33804607391357	-13.3141174316406	-0.19130876660347	-0.00426359800621867	-0.084091030061245
-4.86559343338013	-7.33298397064209	-13.3200721740723	-0.19123575091362	-0.00433559389784932	-0.0840754359960556
-4.86447286605835	-7.33113050460815	-13.321382522583	-0.191290885210037	-0.00426260707899928	-0.0841068997979164
-4.86155414581299	-7.33052349090576	-13.3164415359497	-0.191326692700386	-0.00424961326643825	-0.0842466875910759
-4.85541820526123	-7.32938146591187	-13.3156003952026	-0.191279888153076	-0.00438763899728656	-0.0842923223972321
-4.85739803314209	-7.32912969589233	-13.3215494155884	-0.191436499357224	-0.00426997942849994	-0.0842324793338776
-4.85814046859741	-7.32400131225586	-13.3161649703979	-0.191451981663704	-0.00422154879197478	-0.0843282043933868
-4.85142183303833	-7.32356548309326	-13.3139982223511	-0.19134895503521	-0.00436968496069312	-0.0844745486974716
-4.85081386566162	-7.32896661758423	-13.3213081359863	-0.19139938056469	-0.00440079485997558	-0.0844310596585274
-4.85698699951172	-7.32377147674561	-13.3165302276611	-0.191543817520142	-0.00422507105395198	-0.0844947323203087
-4.8509464263916	-7.32517004013062	-13.3150062561035	-0.191457971930504	-0.0042448160238564	-0.084706149995327
-4.84881448745728	-7.32436895370483	-13.3163948059082	-0.191417396068573	-0.00433120131492615	-0.0847145989537239
-4.85114860534668	-7.32386064529419	-13.3222341537476	-0.191578686237335	-0.00426839012652636	-0.0847328901290894
-4.85271787643433	-7.32446241378784	-13.325385093689	-0.191695407032967	-0.00414792634546757	-0.0848085582256317
-4.84600019454956	-7.32399654388428	-13.3146076202393	-0.191501453518867	-0.00428605545312166	-0.0850243270397186
-4.84848976135254	-7.32415866851807	-13.3256769180298	-0.191503405570984	-0.00434572622179985	-0.0850013941526413
-4.84985685348511	-7.32535982131958	-13.3268308639526	-0.191629350185394	-0.00422556977719069	-0.0850338563323021
-4.84886407852173	-7.32504177093506	-13.319408416748	-0.191561847925186	-0.00426727347075939	-0.0851900652050972
-4.84612321853638	-7.32826280593872	-13.3209886550903	-0.191531836986542	-0.00432310439646244	-0.0852414071559906
-4.85239601135254	-7.32536840438843	-13.3298377990723	-0.191584035754204	-0.00417520757764578	-0.0852184817194939
-4.8472900390625	-7.32791805267334	-13.3236198425293	-0.191604107618332	-0.00422251829877496	-0.0853646546602249
-4.8488187789917	-7.32668018341064	-13.3175745010376	-0.191541537642479	-0.00432808371260762	-0.0854336991906166
-4.850341796875	-7.32998561859131	-13.3268556594849	-0.19157986342907	-0.00433705793693662	-0.0854153484106064
-4.85487270355225	-7.32870817184448	-13.3245697021484	-0.191606417298317	-0.00417858688160777	-0.085542619228363
-4.85123729705811	-7.32924461364746	-13.3162269592285	-0.191415503621101	-0.00438131345435977	-0.0856910049915314
-4.8543119430542	-7.32954359054565	-13.324933052063	-0.191493883728981	-0.00439037336036563	-0.0855585485696793
-4.86154556274414	-7.32962274551392	-13.3146781921387	-0.191560119390488	-0.00427716784179211	-0.085713192820549
-4.86059522628784	-7.33349847793579	-13.3112716674805	-0.191490277647972	-0.00441981945186853	-0.0858726724982262
-4.86551523208618	-7.33502721786499	-13.3189849853516	-0.191513791680336	-0.0044487128034234	-0.0857991278171539
-4.86931610107422	-7.33534622192383	-13.3119812011719	-0.191561669111252	-0.00430838717147708	-0.0859435051679611
-4.86958694458008	-7.33461618423462	-13.3133363723755	-0.191504672169685	-0.0045699062757194	-0.0860875323414803
-4.87492990493774	-7.33813953399658	-13.319356918335	-0.191456645727158	-0.00458976672962308	-0.0860129371285439
-4.88111257553101	-7.3370041847229	-13.3155851364136	-0.191562414169312	-0.00450804131105542	-0.0862118899822235
-4.88206911087036	-7.34028387069702	-13.314866065979	-0.191527619957924	-0.0046710604801774	-0.0863311290740967
-4.88689613342285	-7.34182548522949	-13.3267698287964	-0.191456809639931	-0.00470511429011822	-0.0862914547324181
-4.89118814468384	-7.33999872207642	-13.3222703933716	-0.191552564501762	-0.00466387439519167	-0.0863782837986946
-4.89386987686157	-7.34522771835327	-13.3195829391479	-0.191518977284431	-0.00478100683540106	-0.0865173041820526
-4.89941167831421	-7.34672117233276	-13.3238725662231	-0.191477820277214	-0.00493708392605186	-0.0865557789802551
-4.90526485443115	-7.34658527374268	-13.3347492218018	-0.191438168287277	-0.00487313745543361	-0.0865746140480042
-4.90629434585571	-7.34619474411011	-13.3194828033447	-0.191476061940193	-0.00491612171754241	-0.0867103785276413
-4.90793371200562	-7.35366535186768	-13.3342313766479	-0.191336795687675	-0.0051813698373735	-0.0866868570446968
-4.91479396820068	-7.35399055480957	-13.3343915939331	-0.191406473517418	-0.00513311242684722	-0.086778923869133
-4.92106342315674	-7.3546314239502	-13.3323154449463	-0.191398277878761	-0.00506037147715688	-0.0867420807480812
-4.92086982727051	-7.35526514053345	-13.3282976150513	-0.191353350877762	-0.0051770806312561	-0.0869102776050568
-4.91750764846802	-7.35795736312866	-13.3219585418701	-0.191288888454437	-0.00537581089884043	-0.0869013220071793
-4.92937278747559	-7.35876512527466	-13.3296957015991	-0.191431388258934	-0.0052697891369462	-0.0868434607982636
-4.93039131164551	-7.35862350463867	-13.3282136917114	-0.191357344388962	-0.00533777754753828	-0.086974985897541
-4.92787981033325	-7.35768604278564	-13.3217182159424	-0.191179409623146	-0.00546484440565109	-0.0870731920003891
-4.93041229248047	-7.35929012298584	-13.3219661712646	-0.191261366009712	-0.00565422791987658	-0.08700842410326
-4.93713760375977	-7.36142587661743	-13.3319807052612	-0.191324040293694	-0.00567543972283602	-0.0869498029351234
-4.93829584121704	-7.36123752593994	-13.3270330429077	-0.191262036561966	-0.00571425305679441	-0.0870602279901505
-4.93340826034546	-7.35862731933594	-13.3337182998657	-0.19116535782814	-0.00602116249501705	-0.0870719701051712
-4.93646764755249	-7.36315870285034	-13.3411769866943	-0.191190034151077	-0.00614229030907154	-0.086974062025547
-4.94188404083252	-7.36396789550781	-13.3384189605713	-0.191143348813057	-0.00616924045607448	-0.0870282649993896
-4.94278287887573	-7.36073589324951	-13.3332433700562	-0.191128566861153	-0.00622678408399224	-0.0871129631996155
-4.93905735015869	-7.35996866226196	-13.3406734466553	-0.191032603383064	-0.00645514903590083	-0.0870865657925606
-4.94327592849731	-7.3608341217041	-13.3475475311279	-0.191058501601219	-0.00653304718434811	-0.0870029181241989
-4.9456467628479	-7.36028146743774	-13.3422622680664	-0.191046118736267	-0.00648803217336535	-0.0870687365531921
-4.94409561157227	-7.36187648773193	-13.342230796814	-0.190953806042671	-0.00668663671240211	-0.087128184735775
-4.94206237792969	-7.3632869720459	-13.356575012207	-0.190868750214577	-0.0068726409226656	-0.0870466828346252
-4.94733953475952	-7.36316776275635	-13.3539819717407	-0.190942078828812	-0.00678891642019153	-0.0869759619235992
-4.95074605941772	-7.36164331436157	-13.3426933288574	-0.190977931022644	-0.00687610032036901	-0.0870444029569626
-4.94693326950073	-7.36574840545654	-13.353346824646	-0.19088776409626	-0.00710122147575021	-0.0871004536747932
-4.94906520843506	-7.36387968063354	-13.3548831939697	-0.190735429525375	-0.0071401372551918	-0.0870193392038345
-4.95505714416504	-7.36344861984253	-13.353892326355	-0.190893977880478	-0.00717278197407722	-0.0869054272770882
-4.95375299453735	-7.36686038970947	-13.3445959091187	-0.19084295630455	-0.00727922515943646	-0.0869817137718201
-4.9507040977478	-7.36324405670166	-13.3462762832642	-0.190762296319008	-0.00744085060432553	-0.0869644731283188
-4.95767402648926	-7.36416578292847	-13.352014541626	-0.190717354416847	-0.00743256974965334	-0.086822509765625
-4.95842695236206	-7.36447763442993	-13.3433237075806	-0.190648600459099	-0.00747434934601188	-0.0868465825915337
-4.95863103866577	-7.36843252182007	-13.3323993682861	-0.190660506486893	-0.00759432418271899	-0.0868857651948929
-4.96460485458374	-7.37012386322021	-13.3414239883423	-0.190598502755165	-0.00766063621267676	-0.0867822989821434
-4.96985292434692	-7.37283515930176	-13.3441219329834	-0.190641015768051	-0.00761036155745387	-0.0866772085428238
-4.96588802337646	-7.37128925323486	-13.3304500579834	-0.190567761659622	-0.00764355668798089	-0.0867452919483185
-4.97195529937744	-7.37968254089355	-13.328501701355	-0.190570175647736	-0.00775699689984322	-0.0867255851626396
-4.9761061668396	-7.38023519515991	-13.3309297561646	-0.190472662448883	-0.00777532067149878	-0.0865992307662964
-4.97928714752197	-7.38114976882935	-13.3352317810059	-0.190546721220016	-0.00767609383910894	-0.0865609422326088
-4.97804498672485	-7.38232898712158	-13.3235883712769	-0.190498515963554	-0.00779378041625023	-0.0866117104887962
-4.98304271697998	-7.38611745834351	-13.3305110931396	-0.190456598997116	-0.00803134683519602	-0.0865468829870224
-4.98674583435059	-7.38864612579346	-13.3374662399292	-0.190496504306793	-0.00785202626138926	-0.0864227041602135
-4.99133634567261	-7.38844108581543	-13.3342180252075	-0.190509095788002	-0.00781037798151374	-0.0864533707499504
-4.98437595367432	-7.38981914520264	-13.3291120529175	-0.190329313278198	-0.00800467096269131	-0.0864391028881073
-4.99007081985474	-7.39033079147339	-13.3370456695557	-0.190468728542328	-0.00797586236149073	-0.0862817540764809
-4.9947681427002	-7.39102077484131	-13.3318223953247	-0.190483838319778	-0.00783434230834246	-0.0863027647137642
-4.99301671981812	-7.39565515518188	-13.3320446014404	-0.190424203872681	-0.00788462813943625	-0.0863073095679283
-4.98975419998169	-7.39474487304688	-13.3393707275391	-0.190366953611374	-0.00806155148893595	-0.0862341895699501
-4.99550294876099	-7.39368200302124	-13.3422937393188	-0.190422683954239	-0.00792570412158966	-0.0861123874783516
-4.99523067474365	-7.39452886581421	-13.3310661315918	-0.190516829490662	-0.00782974064350128	-0.0861197337508202
-4.99247455596924	-7.39794158935547	-13.3330879211426	-0.190413475036621	-0.00799454376101494	-0.0861183702945709
-4.99029111862183	-7.39264011383057	-13.3407831192017	-0.190305098891258	-0.00797487609088421	-0.0859416276216507
-4.99330806732178	-7.39285039901733	-13.3402423858643	-0.190484568476677	-0.00791827775537968	-0.0858492404222488
-4.98937940597534	-7.39086389541626	-13.3294916152954	-0.19040821492672	-0.00797435361891985	-0.0858463421463966
-4.98486566543579	-7.39224910736084	-13.3292903900146	-0.190347015857697	-0.00800947938114405	-0.0857785493135452
-4.98504638671875	-7.38960742950439	-13.3381061553955	-0.190337583422661	-0.00797388888895512	-0.0856059119105339
-4.98320007324219	-7.38777875900269	-13.3369989395142	-0.190426006913185	-0.00796789396554232	-0.0855920761823654
-4.98014974594116	-7.38749027252197	-13.3261594772339	-0.190346017479897	-0.00802889093756676	-0.085547186434269
-4.98116397857666	-7.38830661773682	-13.3364086151123	-0.190336376428604	-0.00803746003657579	-0.0853758007287979
-4.9791088104248	-7.38803052902222	-13.3382978439331	-0.190323501825333	-0.0079962769523263	-0.0853171348571777
-4.97457265853882	-7.38353729248047	-13.3317928314209	-0.190231204032898	-0.00805917661637068	-0.0854050666093826
-4.97437953948975	-7.38692617416382	-13.3349714279175	-0.190263405442238	-0.00814243406057358	-0.0852651372551918
-4.97470617294312	-7.3876576423645	-13.3413410186768	-0.190189719200134	-0.00808777287602425	-0.0850258469581604
-4.97440719604492	-7.38286256790161	-13.3321485519409	-0.190118610858917	-0.00807323586195707	-0.0850848406553268
-4.96500968933105	-7.38189554214478	-13.3312864303589	-0.19004912674427	-0.00825021788477898	-0.0850588381290436
-4.96281099319458	-7.38132524490356	-13.3405160903931	-0.190123215317726	-0.00835951417684555	-0.0847456157207489
-4.96947193145752	-7.3792667388916	-13.3362236022949	-0.190091714262962	-0.00824613496661186	-0.0847747921943665
-4.96597194671631	-7.38082885742188	-13.3213348388672	-0.19008395075798	-0.00827133376151323	-0.0848176777362823
-4.96162080764771	-7.37990951538086	-13.3371057510376	-0.190045297145844	-0.00837575364857912	-0.0846655294299126
-4.96351432800293	-7.37683439254761	-13.3303527832031	-0.19007271528244	-0.00839205551892519	-0.0845627039670944
-4.96240472793579	-7.37634515762329	-13.3167896270752	-0.190119907259941	-0.00831348728388548	-0.0845219939947128
-4.9597749710083	-7.37775325775146	-13.3147611618042	-0.190027311444283	-0.00843378901481628	-0.0845201760530472
-4.95708560943604	-7.37526893615723	-13.3290596008301	-0.189965128898621	-0.00842341594398022	-0.0843851864337921
-4.95474672317505	-7.3703932762146	-13.3234519958496	-0.190042987465858	-0.00840901210904121	-0.0843106284737587
-4.95015907287598	-7.36802101135254	-13.3163061141968	-0.190022513270378	-0.00848627556115389	-0.0843032747507095
-4.94741582870483	-7.37355995178223	-13.3167381286621	-0.19004924595356	-0.00860927440226078	-0.084183931350708
-4.94553089141846	-7.36873149871826	-13.3219623565674	-0.189975455403328	-0.00848488043993711	-0.084133967757225
-4.94332885742188	-7.36733770370483	-13.3124523162842	-0.190045177936554	-0.0084443585947156	-0.0840671211481094
-4.93759679794312	-7.3678126335144	-13.3066186904907	-0.189991638064384	-0.0085817463696003	-0.084080271422863
-4.93625736236572	-7.36826992034912	-13.3098735809326	-0.189978629350662	-0.00855756551027298	-0.083932176232338
-4.93669748306274	-7.36249113082886	-13.3100328445435	-0.1900764554739	-0.0083394106477499	-0.0839104205369949
-4.93107175827026	-7.36354160308838	-13.2979307174683	-0.189974054694176	-0.00844698306173086	-0.0838513299822807
-4.9266242980957	-7.36609029769897	-13.296501159668	-0.189912348985672	-0.00861829426139593	-0.0838253796100616
-4.93476295471191	-7.3669228553772	-13.2957601547241	-0.190123751759529	-0.00845750886946917	-0.0836747512221336
-4.93339920043945	-7.36376857757568	-13.2851095199585	-0.19006821513176	-0.00835313368588686	-0.0836299806833267
-4.92686557769775	-7.36382818222046	-13.2824258804321	-0.189918696880341	-0.00846520345658064	-0.0836893320083618
-4.93009376525879	-7.36317873001099	-13.2833271026611	-0.190074011683464	-0.00847610644996166	-0.0835144147276878
-4.93753528594971	-7.36164379119873	-13.2753839492798	-0.19009655714035	-0.00830106157809496	-0.083424024283886
-4.93540048599243	-7.36426877975464	-13.2605628967285	-0.190042078495026	-0.00837792921811342	-0.083512157201767
-4.93487405776978	-7.36450338363647	-13.2613830566406	-0.189967274665833	-0.00832075253129005	-0.0834396108984947
-4.94110584259033	-7.36384105682373	-13.2671871185303	-0.19015197455883	-0.0083072567358613	-0.0833081007003784
-4.94387006759644	-7.36450386047363	-13.2522993087769	-0.190173268318176	-0.00822831131517887	-0.083274208009243
-4.94463682174683	-7.36819648742676	-13.2495918273926	-0.190095946192741	-0.00823092646896839	-0.0833394899964333
-4.94749164581299	-7.36655330657959	-13.2539396286011	-0.190121650695801	-0.00822252687066793	-0.0832509547472
-4.95025396347046	-7.36615610122681	-13.2485399246216	-0.190200477838516	-0.00813492573797703	-0.0831317752599716
-4.95525693893433	-7.36551666259766	-13.2381362915039	-0.190317407250404	-0.00808314979076386	-0.0831586271524429
-4.95508432388306	-7.3684024810791	-13.2349901199341	-0.190260142087936	-0.00811805762350559	-0.0832029730081558
-4.95232152938843	-7.36783266067505	-13.2399568557739	-0.190247625112534	-0.00814648345112801	-0.0830173939466476
-4.9557991027832	-7.36325597763062	-13.2410707473755	-0.190392628312111	-0.00799641385674477	-0.0829774662852287
-4.95593738555908	-7.36682510375977	-13.2294063568115	-0.190443396568298	-0.00792211014777422	-0.0829871222376823
-4.95233678817749	-7.36834049224854	-13.2284002304077	-0.190369978547096	-0.00802950281649828	-0.0829526856541634
-4.94790744781494	-7.36233186721802	-13.2339029312134	-0.190369173884392	-0.00793999433517456	-0.0827836692333221
-4.94969034194946	-7.36400365829468	-13.2327194213867	-0.190521791577339	-0.00773488637059927	-0.0827005952596664
-4.94559049606323	-7.36230802536011	-13.2209901809692	-0.190428629517555	-0.00786291714757681	-0.0827494785189629
-4.94044256210327	-7.36620330810547	-13.2266883850098	-0.190438449382782	-0.00786398071795702	-0.082520917057991
-4.94368457794189	-7.35826873779297	-13.2219305038452	-0.190498277544975	-0.00769987795501947	-0.0824693739414215
-4.93332147598267	-7.35716915130615	-13.2192296981812	-0.190436512231827	-0.00770628126338124	-0.0825307220220566
-4.92665338516235	-7.357253074646	-13.2118978500366	-0.190368250012398	-0.00779403327032924	-0.082353949546814
-4.92739152908325	-7.35653781890869	-13.213677406311	-0.19053490459919	-0.00763310119509697	-0.0822023302316666
-4.92590570449829	-7.35376119613647	-13.21262550354	-0.19054014980793	-0.00743931019678712	-0.0821921080350876
-4.91683959960938	-7.34909772872925	-13.2009744644165	-0.190316081047058	-0.00760727096349001	-0.0821128785610199
-4.91149425506592	-7.34700489044189	-13.2064924240112	-0.190440103411675	-0.00756814237684011	-0.0819082781672478
-4.91313791275024	-7.34962892532349	-13.2087640762329	-0.190493166446686	-0.00746649829670787	-0.0817785337567329
-4.9057674407959	-7.34542560577393	-13.1946363449097	-0.190410286188126	-0.00739422393962741	-0.0817565023899078
-4.89705801010132	-7.34062099456787	-13.2019062042236	-0.190349638462067	-0.0075692473910749	-0.0816929191350937
-4.89834499359131	-7.34102869033813	-13.2028331756592	-0.190380662679672	-0.00750488881021738	-0.0814591348171234
-4.89834547042847	-7.34149074554443	-13.1995067596436	-0.190410107374191	-0.00751875713467598	-0.081389993429184
-4.89332294464111	-7.33811187744141	-13.1990356445313	-0.190317809581757	-0.00749188754707575	-0.0813650265336037
-4.88332462310791	-7.33695030212402	-13.1972532272339	-0.190210700035095	-0.00763366976752877	-0.0812579467892647
-4.88391733169556	-7.33735847473145	-13.2054662704468	-0.190199300646782	-0.0076702288351953	-0.0811528712511063
-4.8847508430481	-7.33712387084961	-13.2121591567993	-0.190276727080345	-0.00749256042763591	-0.0809441283345222
-4.88308763504028	-7.33320903778076	-13.2061204910278	-0.190146028995514	-0.00752229010686278	-0.0809094309806824
-4.87806701660156	-7.33136177062988	-13.2045488357544	-0.190115332603455	-0.00772021431475878	-0.0808896794915199
-4.87805032730103	-7.33375597000122	-13.2054023742676	-0.190130710601807	-0.00770572666078806	-0.080762967467308
-4.87905550003052	-7.33400821685791	-13.2106590270996	-0.190014988183975	-0.00767617765814066	-0.0806296095252037
-4.8749532699585	-7.32862138748169	-13.2143564224243	-0.190023064613342	-0.00773240346461535	-0.0805526226758957
-4.87105083465576	-7.33130979537964	-13.2113008499146	-0.190045475959778	-0.00772951124235988	-0.0805154293775558
-4.87029266357422	-7.33109092712402	-13.2186632156372	-0.189880758523941	-0.00793651398271322	-0.080430805683136
-4.86617279052734	-7.32871723175049	-13.2245426177979	-0.189874589443207	-0.00793260708451271	-0.0802601724863052
-4.86671590805054	-7.32665061950684	-13.2166624069214	-0.189887791872025	-0.00792262703180313	-0.0802769511938095
-4.86259317398071	-7.32852840423584	-13.2132577896118	-0.189825832843781	-0.00800284277647734	-0.0802180841565132
-4.86036777496338	-7.32868909835815	-13.2231130599976	-0.189692258834839	-0.00805510766804218	-0.0801074504852295
-4.86472272872925	-7.32314538955688	-13.226713180542	-0.189776301383972	-0.00785791408270597	-0.079963818192482
-4.85909080505371	-7.32397842407227	-13.216739654541	-0.189627721905708	-0.0079739885404706	-0.080030545592308
-4.8562331199646	-7.32724046707153	-13.2145681381226	-0.189544767141342	-0.00809407606720924	-0.0799459144473076
-4.8602294921875	-7.32374238967896	-13.2224016189575	-0.189635634422302	-0.00805306434631348	-0.0797714069485664
-4.86015033721924	-7.32659006118774	-13.2243251800537	-0.189593344926834	-0.00804970692843199	-0.0797804072499275
-4.85345077514648	-7.32693815231323	-13.2196292877197	-0.189447656273842	-0.00821890309453011	-0.0797665119171143
-4.85439825057983	-7.3248815536499	-13.230278968811	-0.18950143456459	-0.00823948904871941	-0.0795719623565674
-4.86091470718384	-7.32881832122803	-13.2278022766113	-0.189553394913673	-0.00816652923822403	-0.0794781371951103
-4.86240673065186	-7.32710075378418	-13.2222633361816	-0.189441218972206	-0.00807951297610998	-0.0795958191156387
-4.85783100128174	-7.32484865188599	-13.22731590271	-0.189369067549706	-0.00816224794834852	-0.0795558616518974
-4.86199998855591	-7.32637596130371	-13.2358951568604	-0.189450740814209	-0.00809620693325996	-0.0793664082884789
-4.86361598968506	-7.32628107070923	-13.2239398956299	-0.189405038952827	-0.00797592662274837	-0.0793888121843338
-4.86122941970825	-7.32806873321533	-13.2198448181152	-0.189303949475288	-0.00794349052011967	-0.0794702991843224
-4.86267137527466	-7.32854127883911	-13.237509727478	-0.189233660697937	-0.00806834548711777	-0.0793517231941223
-4.86287212371826	-7.32904815673828	-13.2399768829346	-0.189225196838379	-0.00787859875708818	-0.0793019309639931
-4.86485528945923	-7.3288140296936	-13.2293243408203	-0.189226567745209	-0.00788073893636465	-0.0793577805161476
-4.86341381072998	-7.33061742782593	-13.2326135635376	-0.18911212682724	-0.00786587409675121	-0.0793551802635193
-4.85836458206177	-7.33259105682373	-13.2467403411865	-0.189014509320259	-0.00787451397627592	-0.0792648196220398
-4.85842990875244	-7.33181524276733	-13.2479267120361	-0.189051106572151	-0.00767935626208782	-0.0792298540472984
-4.8595142364502	-7.33271265029907	-13.2336616516113	-0.189007043838501	-0.00771050620824099	-0.0792746543884277
-4.85953617095947	-7.33766841888428	-13.2454423904419	-0.188859865069389	-0.00771553628146648	-0.0792546272277832
-4.85921621322632	-7.33654594421387	-13.2665939331055	-0.188796445727348	-0.00754477456212044	-0.0791915729641914
-4.86220645904541	-7.33679342269897	-13.2630939483643	-0.188821107149124	-0.00750972609966993	-0.0791898295283318
-4.86340951919556	-7.34233808517456	-13.2622900009155	-0.188744947314262	-0.00747367180883884	-0.0792751088738441
-4.86455011367798	-7.34346866607666	-13.2708759307861	-0.188663318753242	-0.00731447245925665	-0.0792929753661156
-4.86605072021484	-7.34723711013794	-13.2817344665527	-0.188551887869835	-0.0072713689878583	-0.0792498886585236
-4.87156581878662	-7.35221815109253	-13.2846364974976	-0.188669353723526	-0.00708026811480522	-0.0792451202869415
-4.87460851669312	-7.35265493392944	-13.2875099182129	-0.188635498285294	-0.00693677831441164	-0.0793556347489357
-4.87188053131104	-7.35975217819214	-13.2976675033569	-0.188535660505295	-0.00692872423678637	-0.0794393122196198
-4.87152481079102	-7.36434125900269	-13.3101406097412	-0.188567519187927	-0.00680765509605408	-0.0794205218553543
-4.87840509414673	-7.36297273635864	-13.3139657974243	-0.188534215092659	-0.00660254387184978	-0.0794633850455284
-4.88317251205444	-7.36868190765381	-13.3229694366455	-0.18860200047493	-0.00647273706272244	-0.0796757936477661
-4.87795352935791	-7.36856031417847	-13.3282108306885	-0.188405841588974	-0.00647554872557521	-0.0797368884086609
-4.87895441055298	-7.36784839630127	-13.3405113220215	-0.188491061329842	-0.00629128096625209	-0.0797362923622131
-4.88658905029297	-7.37388515472412	-13.3434963226318	-0.188568189740181	-0.00608527800068259	-0.0798093378543854
-4.88278675079346	-7.37610816955566	-13.3494358062744	-0.188517034053802	-0.0060327728278935	-0.080072395503521
-4.87953186035156	-7.37659406661987	-13.3590059280396	-0.188463941216469	-0.00597878079861403	-0.0801394209265709
-4.88257360458374	-7.37325382232666	-13.3697137832642	-0.18860025703907	-0.00583597738295794	-0.0800770074129105
-4.87993192672729	-7.37681770324707	-13.3640775680542	-0.188678443431854	-0.00568608567118645	-0.0802859365940094
-4.87912893295288	-7.3770489692688	-13.3651113510132	-0.188685759902	-0.00548632256686687	-0.0804566442966461
-4.87836456298828	-7.37838172912598	-13.378511428833	-0.188620373606682	-0.00549665465950966	-0.0805268809199333
-4.87794494628906	-7.37348794937134	-13.3814115524292	-0.188735380768776	-0.00542090786620975	-0.0806393921375275
-4.87985801696777	-7.37367534637451	-13.3831615447998	-0.188876032829285	-0.00514670601114631	-0.0808296054601669
-4.87917327880859	-7.37257719039917	-13.3839273452759	-0.188804388046265	-0.00516962073743343	-0.0810235515236855
-4.87430095672607	-7.37479114532471	-13.3963766098022	-0.188697144389153	-0.00518090697005391	-0.081127941608429
-4.88002920150757	-7.37247276306152	-13.4009571075439	-0.188949167728424	-0.00500933453440666	-0.0812575668096542
-4.87899017333984	-7.37000226974487	-13.3927555084229	-0.18905733525753	-0.00487438170239329	-0.0814169570803642
-4.8783016204834	-7.37188673019409	-13.3950490951538	-0.18902114033699	-0.00486338557675481	-0.0817077085375786
-4.87752485275269	-7.3675799369812	-13.4061727523804	-0.189023807644844	-0.00475414888933301	-0.0818245857954025
-4.88299751281738	-7.36445951461792	-13.4095792770386	-0.189322173595428	-0.00467713922262192	-0.0818729624152184
-4.88092565536499	-7.36381673812866	-13.40416431427	-0.189441382884979	-0.0046240882948041	-0.0822199061512947
-4.88167333602905	-7.36057949066162	-13.401629447937	-0.189465045928955	-0.00452654482796788	-0.0824078172445297
-4.88202047348022	-7.35846853256226	-13.4098815917969	-0.189587980508804	-0.00457902858033776	-0.0825562626123428
-4.88428163528442	-7.3574743270874	-13.4019365310669	-0.189821556210518	-0.00445168744772673	-0.0827237889170647
-4.88594579696655	-7.35599374771118	-13.3942461013794	-0.190016970038414	-0.00436269445344806	-0.0830475091934204
-4.88307809829712	-7.35193157196045	-13.3985548019409	-0.189984828233719	-0.00444626295939088	-0.0832910016179085
-4.88850593566895	-7.35097217559814	-13.4050121307373	-0.190198078751564	-0.00430260831490159	-0.0833647176623344
-4.88891410827637	-7.34609699249268	-13.3959093093872	-0.190380915999413	-0.00429727323353291	-0.0836753696203232
-4.89268589019775	-7.34711790084839	-13.3918933868408	-0.190496295690536	-0.0043690032325685	-0.0840080976486206
-4.89762496948242	-7.34389925003052	-13.394383430481	-0.19052942097187	-0.00434022629633546	-0.0841536149382591
-4.90189218521118	-7.34311962127686	-13.3967933654785	-0.190714821219444	-0.00419287569820881	-0.0843842402100563
-4.9069504737854	-7.34149742126465	-13.3909034729004	-0.190828830003738	-0.00411169463768601	-0.0847580805420876
-4.9104962348938	-7.34831142425537	-13.3831081390381	-0.190938994288445	-0.00420216005295515	-0.0850504189729691
-4.91974925994873	-7.34910869598389	-13.3913087844849	-0.191142499446869	-0.00403147144243121	-0.0852143689990044
-4.92537641525269	-7.34642553329468	-13.3819017410278	-0.191253498196602	-0.00389194884337485	-0.085511326789856
-4.92864561080933	-7.34791994094849	-13.3697700500488	-0.191313609480858	-0.0039801113307476	-0.0858184918761253
-4.93470573425293	-7.35304498672485	-13.3679342269897	-0.19155652821064	-0.00399684859439731	-0.0860211998224258
-4.94475936889648	-7.35163927078247	-13.3709754943848	-0.19176284968853	-0.00381569121964276	-0.0861470028758049
-4.94813060760498	-7.35283851623535	-13.3584766387939	-0.191971391439438	-0.00380351487547159	-0.0864444002509117
-4.95312070846558	-7.3532509803772	-13.3501634597778	-0.191941946744919	-0.00387733289971948	-0.0866699516773224
-4.96148157119751	-7.35578012466431	-13.3504619598389	-0.192267134785652	-0.00379647803492844	-0.08675916492939
-4.97170782089233	-7.35619449615479	-13.3379793167114	-0.192484647035599	-0.00357849313877523	-0.0870009958744049
-4.97342157363892	-7.35730075836182	-13.322958946228	-0.19258938729763	-0.00357768102549016	-0.0872419849038124
-4.97623586654663	-7.35344505310059	-13.3197526931763	-0.1927689909935	-0.00357929640449584	-0.0873448774218559
-4.99091672897339	-7.35969352722168	-13.3140096664429	-0.193115666508675	-0.00333083607256413	-0.0873826295137405
-4.99456834793091	-7.35765266418457	-13.2947120666504	-0.193218812346458	-0.00317452265881002	-0.0876255109906197
-4.99575853347778	-7.35625076293945	-13.2796077728271	-0.193350240588188	-0.00304412981495261	-0.0877960026264191
-5.00005149841309	-7.35661363601685	-13.2788057327271	-0.19350278377533	-0.00305781816132367	-0.0878241136670113
-5.00584506988525	-7.35895681381226	-13.2688579559326	-0.193789511919022	-0.00285182078368962	-0.0878929868340492
-5.01280212402344	-7.35849285125732	-13.2545804977417	-0.193994343280792	-0.00256916950456798	-0.0880191326141357
-5.01152992248535	-7.35760736465454	-13.2400779724121	-0.194045379757881	-0.00259376200847328	-0.0880610942840576
-5.00816822052002	-7.35884428024292	-13.2355098724365	-0.194142177700996	-0.00258444040082395	-0.0880483388900757
-5.01599979400635	-7.35719108581543	-13.2238264083862	-0.194345831871033	-0.00221762852743268	-0.0880310982465744
-5.01502561569214	-7.3578085899353	-13.2035655975342	-0.194417521357536	-0.00225162645801902	-0.0881244540214539
-5.01538848876953	-7.3588547706604	-13.2094125747681	-0.194456115365028	-0.00223851925693452	-0.0880563706159592
-5.01703214645386	-7.3576831817627	-13.2029104232788	-0.194627344608307	-0.00197984138503671	-0.0879766494035721
-5.0148401260376	-7.35357856750488	-13.1852416992188	-0.194826781749725	-0.00183405028656125	-0.087952047586441
-5.01232051849365	-7.35626983642578	-13.1777667999268	-0.194842636585236	-0.0018768577137962	-0.0879777073860168
-5.01524877548218	-7.3525915145874	-13.1812705993652	-0.194951727986336	-0.00176457199268043	-0.0877724140882492
-5.01257514953613	-7.35194873809814	-13.1648321151733	-0.19512777030468	-0.00158046069554985	-0.0877393707633018
-5.00518369674683	-7.34887838363647	-13.1585264205933	-0.195132032036781	-0.00165333109907806	-0.0876971930265427
-5.0036768913269	-7.34914064407349	-13.1560544967651	-0.195292294025421	-0.00157517020124942	-0.087540291249752
-5.00302028656006	-7.34656190872192	-13.1486835479736	-0.195529669523239	-0.00136237591505051	-0.0874433368444443
-4.99703121185303	-7.33938646316528	-13.1339302062988	-0.195645675063133	-0.00134018727112561	-0.0873654633760452
-4.98520421981812	-7.3358039855957	-13.1338577270508	-0.195636883378029	-0.00137872947379947	-0.0872855857014656
-4.9843955039978	-7.33258676528931	-13.1304693222046	-0.195841550827026	-0.00129245826974511	-0.0870707184076309
-4.97872304916382	-7.32416582107544	-13.1169567108154	-0.19603967666626	-0.00106731406413019	-0.0868611261248589
-4.96671485900879	-7.32002925872803	-13.1119365692139	-0.19609272480011	-0.00103446189314127	-0.0868031308054924
-4.95942068099976	-7.31561183929443	-13.1121063232422	-0.196180686354637	-0.000936725351493806	-0.0865295678377151
-4.95418453216553	-7.30741453170776	-13.1005687713623	-0.196452364325523	-0.00072321156039834	-0.0862452462315559
-4.93984317779541	-7.30448865890503	-13.0812997817993	-0.196561977267265	-0.000659990997519344	-0.0861183032393456
-4.93116807937622	-7.29896450042725	-13.0748176574707	-0.196555808186531	-0.000658854958601296	-0.0858900845050812
-4.92386150360107	-7.2903618812561	-13.0755462646484	-0.196793049573898	-0.000379533943487331	-0.0856205150485039
-4.91331100463867	-7.2850546836853	-13.0583791732788	-0.19685472548008	-0.00022355531109497	-0.0854533165693283
-4.90010499954224	-7.28769397735596	-13.05002784729	-0.196955874562263	-0.000274171296041459	-0.0852293074131012
-4.89831686019897	-7.28093481063843	-13.0464887619019	-0.19719086587429	-1.26953427752596E-05	-0.0848798826336861
-4.88787937164307	-7.26921653747559	-13.0306987762451	-0.197241932153702	0.000165356628713198	-0.0846949368715286
-4.87431669235229	-7.26857280731201	-13.0183839797974	-0.197164788842201	0.000167514037457295	-0.0845590680837631
-4.8700008392334	-7.26414442062378	-13.0224046707153	-0.197293534874916	0.000309657712932676	-0.0841822028160095
-4.8655948638916	-7.2591700553894	-13.011739730835	-0.197490721940994	0.000487293378682807	-0.0839090943336487
-4.85543298721313	-7.2564754486084	-12.996636390686	-0.197413042187691	0.000484574527945369	-0.0837743729352951
-4.84763669967651	-7.25214862823486	-12.9972763061523	-0.197422176599503	0.000574336969293654	-0.0834753513336182
-4.84388160705566	-7.2468409538269	-12.9935808181763	-0.197644487023354	0.000783603813033551	-0.0831530094146729
-4.83222055435181	-7.24236679077148	-12.9808111190796	-0.197669968008995	0.000703847035765648	-0.0830212906002998
-4.82620143890381	-7.24336576461792	-12.9812049865723	-0.197661206126213	0.000699533731676638	-0.0827651470899582
-4.82619094848633	-7.23636388778687	-12.9847736358643	-0.197830006480217	0.000964365317486227	-0.0824254229664803
-4.8175253868103	-7.23341035842896	-12.9702377319336	-0.197817146778107	0.000951168243773282	-0.0822859406471252
-4.80509805679321	-7.2349853515625	-12.9749622344971	-0.197713032364845	0.000790144840721041	-0.0820906832814217
-4.80454683303833	-7.23032283782959	-12.9746084213257	-0.19788433611393	0.000911528477445245	-0.0817019045352936
-4.80189323425293	-7.22595310211182	-12.9612874984741	-0.197970777750015	0.000992845860309899	-0.0814668834209442
-4.79022169113159	-7.22866916656494	-12.9552822113037	-0.197882503271103	0.000896639830898494	-0.0812896490097046
-4.78618097305298	-7.22494554519653	-12.9606962203979	-0.197938218712807	0.000938677461817861	-0.0809475183486938
-4.78358745574951	-7.22192096710205	-12.9558153152466	-0.198079690337181	0.000942801067139953	-0.0806652680039406
-4.77517509460449	-7.22224473953247	-12.9468727111816	-0.198087245225906	0.000958991819061339	-0.0804484337568283
-4.76893520355225	-7.21996974945068	-12.9375476837158	-0.197968944907188	0.000916131073608994	-0.0801598131656647
-4.7661247253418	-7.21914100646973	-12.9430828094482	-0.198061287403107	0.000964109727647156	-0.0798249840736389
-4.76061677932739	-7.21643161773682	-12.9240159988403	-0.198093846440315	0.00102249125484377	-0.0795658603310585
-4.75289392471313	-7.21537685394287	-12.9199600219727	-0.197930261492729	0.000838620879221708	-0.0793337300419807
-4.75480031967163	-7.21533918380737	-12.9242038726807	-0.19812873005867	0.000951635476667434	-0.0789668560028076
-4.7500114440918	-7.21084976196289	-12.9202604293823	-0.198024928569794	0.00088449998293072	-0.0786953270435333
-4.74111461639404	-7.2116870880127	-12.9095783233643	-0.19789619743824	0.000606904970481992	-0.0784933492541313
-4.73920869827271	-7.20874500274658	-12.920802116394	-0.197948664426804	0.00069783884100616	-0.0780467987060547
-4.73765277862549	-7.20970773696899	-12.9023132324219	-0.197976902127266	0.000585102068725973	-0.07780372351408
-4.73150444030762	-7.20490503311157	-12.8961935043335	-0.197859406471252	0.000375939736841246	-0.0776253864169121
-4.72992563247681	-7.20599794387817	-12.9026803970337	-0.197802037000656	0.000284367037238553	-0.0772849321365356
-4.72581005096436	-7.20476341247559	-12.9049682617188	-0.197875812649727	0.000174393193447031	-0.0768627524375916
-4.71902465820313	-7.20334911346436	-12.8932800292969	-0.197798222303391	-0.000123944046208635	-0.0767342299222946
-4.71870565414429	-7.20578908920288	-12.9016199111938	-0.197692558169365	-0.00031910024699755	-0.0764895379543304
-4.71870708465576	-7.20604228973389	-12.9135656356812	-0.197709366679192	-0.00035035380278714	-0.0761299505829811
-4.71340084075928	-7.20531940460205	-12.8957395553589	-0.197698906064034	-0.000625871878582984	-0.0759600400924683
-4.706711769104	-7.20570087432861	-12.9040622711182	-0.197534963488579	-0.000977138290181756	-0.075711116194725
-4.70918226242065	-7.20507621765137	-12.9125680923462	-0.197594523429871	-0.00104929099325091	-0.0753768756985664
[truncated: 11,517 more rows]
