# Supplementary material for: Identification of Haptic Based Guiding Using Hard Reins
Source: PLoS One. 2015 Jul 22;10(7):e0132020. doi: 10.1371/journal.pone.0132020 (PMC4511788; doi:10.1371/journal.pone.0132020)
Supplement: S5 File — (ZIP) [file pone.0132020.s005.zip › Exp2_ForceData1/Subject1/path3/T3.csv]

Force X (N)	Force Y (N)	Force Z (N)	Torque X (N-m)	Torque Y (N-m)	Torque Z (N-m)	Frequency = 10000	Averaging Level = 16	F/T Serial Number = FT11772	Time Started = 19/02/2013 12:28:54
-4.27487087249756	-7.13922214508057	-15.8013925552368	-0.182961225509644	-0.0117673873901367	-0.0727917477488518
-4.27022838592529	-7.14208841323853	-15.8033885955811	-0.182907566428185	-0.0117944367229939	-0.0726251602172852
-4.26834726333618	-7.13833379745483	-15.8122320175171	-0.182965159416199	-0.0117629393935204	-0.0723119154572487
-4.26129007339478	-7.1363730430603	-15.808572769165	-0.182916581630707	-0.0118244532495737	-0.072146438062191
-4.25796461105347	-7.13638353347778	-15.8123598098755	-0.182903856039047	-0.0118564646691084	-0.0718748047947884
-4.25021505355835	-7.13426780700684	-15.8177223205566	-0.182906150817871	-0.0118575021624565	-0.0716008916497231
-4.25009393692017	-7.13253498077393	-15.8218307495117	-0.182885944843292	-0.0119057754054666	-0.0714175254106522
-4.2430100440979	-7.1358208656311	-15.8297567367554	-0.182844460010529	-0.0119157377630472	-0.0711939856410027
-4.24252510070801	-7.13043832778931	-15.8378753662109	-0.182877391576767	-0.0119388988241553	-0.070952020585537
-4.23497104644775	-7.13521432876587	-15.8429403305054	-0.182854011654854	-0.0119865564629436	-0.0708573311567307
-4.23548412322998	-7.13131093978882	-15.8536672592163	-0.182763248682022	-0.0120121305808425	-0.0705952197313309
-4.23297595977783	-7.13543653488159	-15.8621072769165	-0.182805463671684	-0.0119379526004195	-0.0705709457397461
-4.23057699203491	-7.13529777526855	-15.8684864044189	-0.182663634419441	-0.0120253469794989	-0.0704016461968422
-4.22891092300415	-7.13728666305542	-15.8808917999268	-0.182818368077278	-0.0119756553322077	-0.070349708199501
-4.22468328475952	-7.13927268981934	-15.8798666000366	-0.182677730917931	-0.0120301330462098	-0.0702635496854782
-4.22396898269653	-7.13936328887939	-15.8901453018188	-0.1827083081007	-0.0119749326258898	-0.0701220482587814
-4.21936416625977	-7.1405816078186	-15.8899240493774	-0.182688385248184	-0.0120825478807092	-0.0700531452894211
-4.2196044921875	-7.14259052276611	-15.8979215621948	-0.182714506983757	-0.0120151257142425	-0.0700061172246933
-4.21917676925659	-7.14315509796143	-15.8982639312744	-0.182656690478325	-0.0119479093700647	-0.0699098855257034
-4.21811246871948	-7.14393615722656	-15.9034175872803	-0.182637065649033	-0.011933533474803	-0.0699130818247795
-4.2132830619812	-7.14580917358398	-15.9020442962646	-0.182642325758934	-0.0119908330962062	-0.0698102414608002
-4.2142219543457	-7.14587545394897	-15.9085235595703	-0.182773634791374	-0.0119310999289155	-0.0697987824678421
-4.21464443206787	-7.1461296081543	-15.9036731719971	-0.182724237442017	-0.0118179013952613	-0.06984593719244
-4.20973968505859	-7.15021371841431	-15.9138307571411	-0.182762861251831	-0.0118906619027257	-0.0697751715779305
-4.21114444732666	-7.14540672302246	-15.9077730178833	-0.182868048548698	-0.0117629198357463	-0.0697609037160873
-4.20575952529907	-7.14772605895996	-15.9070882797241	-0.182782113552094	-0.0118577349931002	-0.0697966367006302
-4.20738363265991	-7.1427149772644	-15.9146947860718	-0.18283699452877	-0.0116937942802906	-0.0697292685508728
-4.20423889160156	-7.14348030090332	-15.9107141494751	-0.182836517691612	-0.0117370281368494	-0.0697659552097321
-4.20415544509888	-7.13955640792847	-15.9029788970947	-0.182883113622665	-0.0116104856133461	-0.0697341412305832
-4.20015478134155	-7.14175462722778	-15.9149608612061	-0.182935938239098	-0.0116823948919773	-0.0697484686970711
-4.20115089416504	-7.13890838623047	-15.9044036865234	-0.182941973209381	-0.0115590346977115	-0.0696812868118286
-4.19477415084839	-7.1375617980957	-15.9050064086914	-0.183010697364807	-0.0116403354331851	-0.0697672441601753
-4.19195413589478	-7.13785696029663	-15.9093456268311	-0.183009594678879	-0.0116277551278472	-0.0696185529232025
-4.19127702713013	-7.13309383392334	-15.908374786377	-0.183137387037277	-0.0115843871608377	-0.0697169974446297
-4.18582391738892	-7.13727426528931	-15.9081134796143	-0.183201894164085	-0.0116437925025821	-0.0697138011455536
-4.1894416809082	-7.1346755027771	-15.9115018844604	-0.183226346969604	-0.0115508502349257	-0.0697196274995804
-4.18518209457397	-7.13405656814575	-15.9072465896606	-0.183311179280281	-0.0114762745797634	-0.069751963019371
-4.18446969985962	-7.13056898117065	-15.9031019210815	-0.183292075991631	-0.0115612223744392	-0.0697766467928886
-4.18431329727173	-7.13433837890625	-15.9130392074585	-0.183377757668495	-0.0114333014935255	-0.0698098093271255
-4.18210124969482	-7.13294839859009	-15.9117946624756	-0.183392927050591	-0.0113881882280111	-0.0698146596550941
-4.18379783630371	-7.13416957855225	-15.912260055542	-0.183439537882805	-0.0113356271758676	-0.0699210241436958
-4.18116760253906	-7.13096618652344	-15.9146337509155	-0.183381363749504	-0.0112975221127272	-0.0699983164668083
-4.17852354049683	-7.13615369796753	-15.9175958633423	-0.183612585067749	-0.0112444618716836	-0.0700113996863365
-4.17649030685425	-7.13036441802979	-15.9207820892334	-0.183534607291222	-0.0111944237723947	-0.0701848343014717
-4.17767333984375	-7.13296270370483	-15.9290351867676	-0.183765053749084	-0.0111097134649754	-0.0701611936092377
-4.17752504348755	-7.12722015380859	-15.9195957183838	-0.183633849024773	-0.0111668016761541	-0.0703014582395554
-4.17559671401978	-7.13155698776245	-15.9279499053955	-0.183915913105011	-0.01104318164289	-0.0703895092010498
-4.17409992218018	-7.12339353561401	-15.9216642379761	-0.183855175971985	-0.0109749129042029	-0.0705045089125633
-4.17078876495361	-7.12728691101074	-15.928108215332	-0.18397943675518	-0.010956241749227	-0.0706294029951096
-4.17553186416626	-7.12152910232544	-15.9257364273071	-0.183983519673347	-0.010799583978951	-0.0706123635172844
-4.17251443862915	-7.12366437911987	-15.9260787963867	-0.184098914265633	-0.0107354000210762	-0.0707998871803284
-4.17263269424438	-7.11984539031982	-15.9260101318359	-0.184137105941772	-0.0106707355007529	-0.0708978399634361
-4.17153358459473	-7.11936807632446	-15.9264297485352	-0.184224456548691	-0.0105798160657287	-0.0709466338157654
-4.17549276351929	-7.12060737609863	-15.9189729690552	-0.184271708130836	-0.0103726498782635	-0.0710956454277039
-4.17299175262451	-7.11973237991333	-15.9232120513916	-0.184284180402756	-0.0103482780978084	-0.0712059140205383
-4.17317008972168	-7.11766958236694	-15.9255819320679	-0.184375017881393	-0.0101979346945882	-0.0712768360972404
-4.17344856262207	-7.12377166748047	-15.9217901229858	-0.184413865208626	-0.0100268581882119	-0.0714636668562889
-4.17206144332886	-7.11871480941772	-15.9279375076294	-0.18431930243969	-0.0100535620003939	-0.0714344382286072
-4.16790103912354	-7.12138843536377	-15.931360244751	-0.184511467814445	-0.00993039645254612	-0.0715745538473129
-4.16828966140747	-7.12036561965942	-15.9259986877441	-0.184545487165451	-0.00992575101554394	-0.0715792328119278
-4.16551494598389	-7.1191029548645	-15.9419345855713	-0.184585809707642	-0.00991830322891474	-0.0716420561075211
-4.16351795196533	-7.1139440536499	-15.9406805038452	-0.184613391757011	-0.00988611578941345	-0.0715946853160858
-4.1580228805542	-7.11365842819214	-15.9394998550415	-0.18468414247036	-0.00998450443148613	-0.0716462209820747
-4.15586090087891	-7.11065435409546	-15.9433393478394	-0.184775903820992	-0.00991575419902802	-0.071642778813839
-4.15467548370361	-7.11190128326416	-15.9533586502075	-0.18481570482254	-0.0100236190482974	-0.0716299563646317
-4.15247201919556	-7.10807847976685	-15.9603509902954	-0.184811562299728	-0.00998256914317608	-0.0716722384095192
-4.15018701553345	-7.10611915588379	-15.9600610733032	-0.18477962911129	-0.0101236151531339	-0.0716866552829742
-4.15534257888794	-7.10903644561768	-15.9777593612671	-0.18489970266819	-0.0100742392241955	-0.0716559439897537
-4.15202188491821	-7.1051721572876	-15.9708776473999	-0.184923365712166	-0.0100833345204592	-0.0717232152819633
-4.14967203140259	-7.11250686645508	-15.9867792129517	-0.185073584318161	-0.0101771401241422	-0.0717745572328568
-4.15202617645264	-7.10349369049072	-15.9850931167603	-0.184950739145279	-0.0101143289357424	-0.0717897266149521
-4.14805793762207	-7.10796356201172	-15.9814081192017	-0.185055896639824	-0.0102050555869937	-0.0718288421630859
-4.14683294296265	-7.10650444030762	-15.9891595840454	-0.185020133852959	-0.0102799227461219	-0.071798712015152
-4.14738512039185	-7.10936403274536	-15.9918632507324	-0.185017004609108	-0.0102835996076465	-0.0717804953455925
-4.14702367782593	-7.10576391220093	-15.9968099594116	-0.185098201036453	-0.0102817052975297	-0.0718021541833878
-4.14151239395142	-7.11065006256104	-16.0003528594971	-0.185099229216576	-0.0103105362504721	-0.0717316865921021
-4.14438629150391	-7.10463285446167	-16.0047969818115	-0.185052394866943	-0.0103927040472627	-0.0717674270272255
-4.1424880027771	-7.10936498641968	-16.0100078582764	-0.185056880116463	-0.0104355001822114	-0.071698971092701
-4.14351987838745	-7.10937023162842	-16.0118579864502	-0.185004338622093	-0.0103930179029703	-0.0716202482581139
-4.14025640487671	-7.11093091964722	-16.0098552703857	-0.184997230768204	-0.0103337438777089	-0.0717187523841858
-4.1438045501709	-7.11203098297119	-16.019947052002	-0.184975519776344	-0.0104265147820115	-0.0716030299663544
-4.13929653167725	-7.11306190490723	-16.0154895782471	-0.185006111860275	-0.0102697415277362	-0.0716395601630211
-4.13798379898071	-7.11331033706665	-16.0161933898926	-0.184918656945229	-0.0103676682338119	-0.0716034844517708
-4.14295387268066	-7.11720991134644	-16.0182952880859	-0.184904605150223	-0.0102218622341752	-0.0715253725647926
-4.14018821716309	-7.11600732803345	-16.0150089263916	-0.184822514653206	-0.0103006875142455	-0.0715179890394211
-4.14227771759033	-7.12006235122681	-16.0198574066162	-0.184846922755241	-0.010166241787374	-0.0714069604873657
-4.14302492141724	-7.1210732460022	-16.016185760498	-0.184800341725349	-0.010133289732039	-0.0713754817843437
-4.14270496368408	-7.12181377410889	-16.027193069458	-0.184813022613525	-0.0101243620738387	-0.0712966695427895
-4.14019823074341	-7.12143993377686	-16.0120315551758	-0.184738367795944	-0.0101783946156502	-0.0712287649512291
-4.13864517211914	-7.12324810028076	-16.0253524780273	-0.184748440980911	-0.0101222200319171	-0.0711250901222229
-4.14048385620117	-7.12272167205811	-16.0157470703125	-0.184736117720604	-0.0100971749052405	-0.0711525827646255
-4.13843441009521	-7.12623596191406	-16.024995803833	-0.184745579957962	-0.01017801836133	-0.0710427686572075
-4.13953399658203	-7.1218523979187	-16.0221881866455	-0.184761792421341	-0.0100225592032075	-0.0710053443908691
-4.13618516921997	-7.12477207183838	-16.0170516967773	-0.184705331921577	-0.0100950542837381	-0.0709584876894951
-4.13848447799683	-7.12095260620117	-16.02073097229	-0.18474680185318	-0.0100520262494683	-0.0708268135786057
-4.1355996131897	-7.12330198287964	-16.0158348083496	-0.184773489832878	-0.0100549794733524	-0.0708664879202843
-4.13679981231689	-7.12285470962524	-16.017406463623	-0.184745818376541	-0.00998761970549822	-0.0707515254616737
-4.13412284851074	-7.12226533889771	-16.0273590087891	-0.184782564640045	-0.00999816041439772	-0.0706548690795898
-4.1363410949707	-7.12023496627808	-16.0316696166992	-0.184751063585281	-0.00998311769217253	-0.0704879760742188
-4.12820816040039	-7.12080812454224	-16.0314445495605	-0.184805899858475	-0.0100411772727966	-0.0704255923628807
-4.12622833251953	-7.12082147598267	-16.0397701263428	-0.184780284762383	-0.0101080546155572	-0.0701920911669731
-4.12247943878174	-7.11618232727051	-16.0407962799072	-0.184874847531319	-0.010133957490325	-0.070109635591507
-4.11841869354248	-7.11787557601929	-16.0522003173828	-0.184844836592674	-0.0101601229980588	-0.0699464231729507
-4.11520147323608	-7.11170196533203	-16.0497550964355	-0.184880450367928	-0.0103010153397918	-0.0697562023997307
-4.11050796508789	-7.1123161315918	-16.0588722229004	-0.184900358319283	-0.01030626706779	-0.0696584209799767
-4.10510873794556	-7.11138200759888	-16.0553283691406	-0.184929266571999	-0.0104363178834319	-0.0694905370473862
-4.10347652435303	-7.11361408233643	-16.0620212554932	-0.184997424483299	-0.010331598110497	-0.0694418773055077
-4.09823560714722	-7.11103391647339	-16.0685997009277	-0.184926256537437	-0.0104929022490978	-0.0694050416350365
-4.0965313911438	-7.10962057113647	-16.0645236968994	-0.184927627444267	-0.0104312859475613	-0.0691956430673599
-4.09255838394165	-7.10901594161987	-16.0740165710449	-0.184919506311417	-0.0104781594127417	-0.0691944435238838
-4.0917272567749	-7.10938358306885	-16.0674991607666	-0.184900686144829	-0.0104039832949638	-0.0691097900271416
-4.08925914764404	-7.10898494720459	-16.078893661499	-0.184858068823814	-0.0105936964973807	-0.0690647140145302
-4.09167003631592	-7.1103720664978	-16.0819396972656	-0.184916689991951	-0.010378597304225	-0.0688813030719757
-4.08774662017822	-7.11017847061157	-16.0789279937744	-0.184830322861671	-0.0106333745643497	-0.0688963010907173
-4.08444738388062	-7.11445999145508	-16.0852203369141	-0.184942945837975	-0.0105648934841156	-0.0687365159392357
-4.08061742782593	-7.10836553573608	-16.0847206115723	-0.184898003935814	-0.0106804650276899	-0.0686726793646812
-4.075927734375	-7.11532211303711	-16.0936012268066	-0.18494014441967	-0.0107738468796015	-0.0686501711606979
-4.07838726043701	-7.11144924163818	-16.0919666290283	-0.184922695159912	-0.0108130611479282	-0.0684966966509819
-4.07237005233765	-7.11444473266602	-16.0936698913574	-0.184965535998344	-0.010891592130065	-0.0684837847948074
-4.06957817077637	-7.11048078536987	-16.0981483459473	-0.18494313955307	-0.0110306609421968	-0.0683486983180046
-4.06631374359131	-7.1104564666748	-16.1044521331787	-0.184957966208458	-0.0111352065578103	-0.0682167783379555
-4.06362295150757	-7.10840463638306	-16.106954574585	-0.184995472431183	-0.0112208342179656	-0.0681213513016701
-4.06022500991821	-7.10983562469482	-16.1137065887451	-0.18500342965126	-0.0113043552264571	-0.0680219903588295
-4.05865621566772	-7.10601997375488	-16.1179504394531	-0.184926807880402	-0.0113678146153688	-0.0678602233529091
-4.05733966827393	-7.10691738128662	-16.1181144714355	-0.18495599925518	-0.0114332875236869	-0.0678291842341423
-4.05368995666504	-7.10716772079468	-16.1206569671631	-0.18486824631691	-0.0116157783195376	-0.0676850527524948
-4.05188035964966	-7.1061110496521	-16.1256504058838	-0.184926182031631	-0.0116589423269033	-0.0675709694623947
-4.0500922203064	-7.10672616958618	-16.1192054748535	-0.184975042939186	-0.0117983790114522	-0.0675523728132248
-4.04409265518188	-7.10507392883301	-16.1314792633057	-0.184927493333817	-0.0119207920506597	-0.0674745291471481
-4.0420560836792	-7.10260009765625	-16.1288356781006	-0.184934556484222	-0.0120395813137293	-0.0673431530594826
-4.03760099411011	-7.10029792785645	-16.1272716522217	-0.184913799166679	-0.0121925603598356	-0.0673433616757393
-4.03608274459839	-7.10187149047852	-16.1216049194336	-0.184928640723228	-0.0122174089774489	-0.0672724917531013
-4.03382968902588	-7.10152959823608	-16.1309928894043	-0.184944465756416	-0.0123572293668985	-0.0672130361199379
-4.03291511535645	-7.09918642044067	-16.1301803588867	-0.184901461005211	-0.0123454425483942	-0.0671765804290771
-4.02984380722046	-7.10163402557373	-16.1302509307861	-0.184859544038773	-0.0125834383070469	-0.0671703591942787
-4.03315305709839	-7.10055589675903	-16.1294040679932	-0.184956386685371	-0.0124565195292234	-0.0671128779649735
-4.03266716003418	-7.09959077835083	-16.1244449615479	-0.184892609715462	-0.0126238288357854	-0.0671668723225594
-4.0301718711853	-7.10071992874146	-16.1300582885742	-0.184981748461723	-0.0126082170754671	-0.0670883506536484
-4.03193473815918	-7.09594297409058	-16.122652053833	-0.184991478919983	-0.0126363895833492	-0.0671069100499153
-4.02978467941284	-7.10158061981201	-16.1184711456299	-0.185046628117561	-0.0127658843994141	-0.0670904591679573
-4.02943897247314	-7.09416961669922	-16.1166954040527	-0.185066819190979	-0.0128505825996399	-0.06710284948349
-4.02868318557739	-7.09727382659912	-16.1052055358887	-0.185126736760139	-0.0128498068079352	-0.0670584067702293
-4.02969026565552	-7.09010457992554	-16.1073131561279	-0.185126304626465	-0.0129432855173945	-0.0670991018414497
-4.02614116668701	-7.09572696685791	-16.1061382293701	-0.185216799378395	-0.0129324868321419	-0.0671202018857002
-4.02986001968384	-7.09029388427734	-16.0991344451904	-0.185190811753273	-0.0130262114107609	-0.0670985952019691
-4.02538347244263	-7.0930323600769	-16.1031246185303	-0.185174614191055	-0.0130485612899065	-0.0671839118003845
-4.033616065979	-7.09212732315063	-16.1045398712158	-0.185101315379143	-0.01307731308043	-0.0671439319849014
-4.03177690505981	-7.09274482727051	-16.1117973327637	-0.185243099927902	-0.0130763938650489	-0.0672152191400528
-4.03226852416992	-7.09084796905518	-16.1032657623291	-0.185137987136841	-0.0131736537441611	-0.0672986283898354
-4.0297794342041	-7.09208726882935	-16.1156005859375	-0.185245767235756	-0.0132385222241282	-0.0672933459281921
-4.03007555007935	-7.08922672271729	-16.1087512969971	-0.185300216078758	-0.0132476054131985	-0.0672911927103996
-4.02897024154663	-7.09221363067627	-16.1043319702148	-0.185393437743187	-0.0133533962070942	-0.0674280673265457
-4.03117513656616	-7.08891916275024	-16.1110553741455	-0.185329958796501	-0.0131979957222939	-0.0674576088786125
-4.03234910964966	-7.08918285369873	-16.1096420288086	-0.185342654585838	-0.0133210504427552	-0.0675326883792877
-4.03695917129517	-7.09160614013672	-16.1103343963623	-0.185446605086327	-0.013174525462091	-0.0675789788365364
-4.03457450866699	-7.09314012527466	-16.1040992736816	-0.18541693687439	-0.0132277989760041	-0.06769198179245
-4.03707933425903	-7.09323310852051	-16.1192893981934	-0.185508191585541	-0.0132155111059546	-0.0677855014801025
-4.0365104675293	-7.08823394775391	-16.1061611175537	-0.185570731759071	-0.0131682232022285	-0.0678677931427956
-4.03469610214233	-7.09236860275269	-16.1087112426758	-0.185615405440331	-0.0132150175049901	-0.0679158717393875
-4.03404760360718	-7.08598136901855	-16.1063346862793	-0.185606300830841	-0.0131360925734043	-0.067976176738739
-4.03140783309937	-7.08752393722534	-16.1029281616211	-0.185723021626472	-0.0131689300760627	-0.0680574476718903
-4.03375673294067	-7.08254194259644	-16.102855682373	-0.185717284679413	-0.0130817461758852	-0.0681339949369431
-4.02734804153442	-7.08344173431396	-16.0996513366699	-0.18576143682003	-0.0131065975874662	-0.068106584250927
-4.02878475189209	-7.08074617385864	-16.0954341888428	-0.185851216316223	-0.0130107272416353	-0.0682095736265183
-4.02457475662231	-7.08165550231934	-16.0970439910889	-0.185787990689278	-0.013017593882978	-0.0682224631309509
-4.02696990966797	-7.07531118392944	-16.0881538391113	-0.185814648866653	-0.0128995208069682	-0.0682730153203011
-4.02346563339233	-7.08030319213867	-16.0899295806885	-0.185872361063957	-0.0128249181434512	-0.0684038028120995
-4.02823686599731	-7.07767677307129	-16.0887470245361	-0.185774058103561	-0.0127849336713552	-0.0684376209974289
-4.02270603179932	-7.07435941696167	-16.0926876068115	-0.185796782374382	-0.0126966377720237	-0.0686026811599731
-4.0237283706665	-7.07454490661621	-16.086404800415	-0.185684710741043	-0.0127207767218351	-0.0686432123184204
-4.02395486831665	-7.07504653930664	-16.094123840332	-0.185777172446251	-0.0126089239493012	-0.0687465369701386
-4.02128505706787	-7.0757360458374	-16.0953617095947	-0.185706660151482	-0.0125733120366931	-0.0688160732388496
-4.01744842529297	-7.07373523712158	-16.0974540710449	-0.185783341526985	-0.0126053765416145	-0.0689272060990334
-4.01681423187256	-7.07259368896484	-16.0931262969971	-0.18568366765976	-0.0125551233068109	-0.0689757168292999
-4.01642847061157	-7.07335615158081	-16.0948390960693	-0.185765087604523	-0.0125024598091841	-0.0690467283129692
-4.01507949829102	-7.06910276412964	-16.0970439910889	-0.185657829046249	-0.0124721676111221	-0.0691250935196877
-4.01486158370972	-7.07187986373901	-16.0969219207764	-0.185735464096069	-0.0124361598864198	-0.0692921951413155
-4.0145092010498	-7.07069969177246	-16.0895938873291	-0.185681477189064	-0.0123854894191027	-0.0693727061152458
-4.01255989074707	-7.07210922241211	-16.0980815887451	-0.185678526759148	-0.0123775228857994	-0.0694841146469116
-4.01512050628662	-7.06730985641479	-16.0825939178467	-0.185646936297417	-0.0122223794460297	-0.0695485323667526
-4.01336050033569	-7.0689640045166	-16.0821990966797	-0.185615003108978	-0.0122573124244809	-0.0697246938943863
-4.01729965209961	-7.06788778305054	-16.0847949981689	-0.185597330331802	-0.0120170246809721	-0.0697971060872078
-4.0127968788147	-7.06799125671387	-16.0831909179688	-0.18553364276886	-0.0120681365951896	-0.0699546411633492
-4.01747369766235	-7.06825065612793	-16.0811462402344	-0.185495346784592	-0.0119071593508124	-0.0700822621583939
-4.02027750015259	-7.06789207458496	-16.0801429748535	-0.185551553964615	-0.011820500716567	-0.0702114552259445
-4.02150821685791	-7.06799077987671	-16.0743465423584	-0.185470908880234	-0.0117223169654608	-0.0703414231538773
-4.02086734771729	-7.07056570053101	-16.0749320983887	-0.185419499874115	-0.0116601046174765	-0.0704702436923981
-4.02240180969238	-7.07120132446289	-16.0728378295898	-0.185451447963715	-0.0115253487601876	-0.0705732628703117
-4.02349328994751	-7.07066535949707	-16.0656547546387	-0.185407161712646	-0.0114999245852232	-0.0707943141460419
-4.02233171463013	-7.07339191436768	-16.0666656494141	-0.185447797179222	-0.0114051038399339	-0.0708150342106819
-4.0244460105896	-7.06806468963623	-16.0657997131348	-0.185412362217903	-0.0113915922120214	-0.0709038004279137
-4.02313041687012	-7.06952714920044	-16.0593013763428	-0.185431703925133	-0.0113160563632846	-0.0710400193929672
-4.02103185653687	-7.06879091262817	-16.0607891082764	-0.185414090752602	-0.011325204744935	-0.0711575895547867
-4.0230712890625	-7.07019233703613	-16.0571537017822	-0.185425579547882	-0.0111703155562282	-0.0712309032678604
-4.02365970611572	-7.06762075424194	-16.0537929534912	-0.185356199741364	-0.0113134561106563	-0.071353554725647
-4.02377033233643	-7.07015514373779	-16.0610313415527	-0.185481622815132	-0.0111513817682862	-0.0714723840355873
-4.02312183380127	-7.06759405136108	-16.0544853210449	-0.185413435101509	-0.0112393060699105	-0.0716083124279976
-4.02617168426514	-7.06485986709595	-16.058126449585	-0.185428157448769	-0.0111726811155677	-0.0716265216469765
-4.02338171005249	-7.06726408004761	-16.0583248138428	-0.185385301709175	-0.0111973443999887	-0.0717534571886063
-4.02706670761108	-7.06740713119507	-16.0577163696289	-0.185428276658058	-0.0111352428793907	-0.0718626603484154
-4.02765703201294	-7.06433773040771	-16.0659446716309	-0.185261741280556	-0.0112015409395099	-0.0719511434435844
-4.0321946144104	-7.06934690475464	-16.0612525939941	-0.1854287981987	-0.0110897785052657	-0.0720438733696938
-4.02870750427246	-7.06740140914917	-16.061824798584	-0.185312807559967	-0.0112312156707048	-0.0721617266535759
-4.03457736968994	-7.07011079788208	-16.0754280090332	-0.185371831059456	-0.0111154308542609	-0.0722514465451241
-4.03270816802979	-7.06789207458496	-16.0612354278564	-0.185266718268394	-0.011196231469512	-0.07240080088377
-4.03612756729126	-7.07275581359863	-16.06907081604	-0.185408979654312	-0.011119781062007	-0.0725484043359756
-4.03919839859009	-7.06761407852173	-16.0680389404297	-0.185248628258705	-0.0111330347135663	-0.0726002380251884
-4.03862285614014	-7.07621288299561	-16.0587558746338	-0.185336530208588	-0.011114314198494	-0.0727113708853722
-4.04069995880127	-7.06993532180786	-16.0613174438477	-0.185320481657982	-0.011076046153903	-0.0728063881397247
-4.04143762588501	-7.07498693466187	-16.0546035766602	-0.185427695512772	-0.0110746184363961	-0.0728940293192863
-4.04455423355103	-7.07050561904907	-16.050989151001	-0.185375705361366	-0.0110236797481775	-0.0730279609560966
-4.04277849197388	-7.0716552734375	-16.045726776123	-0.185356363654137	-0.0109608834609389	-0.0730891898274422
-4.04627513885498	-7.06589412689209	-16.0427722930908	-0.18546150624752	-0.010898957028985	-0.0731595978140831
-4.04355144500732	-7.07155132293701	-16.0343494415283	-0.185415163636208	-0.0109221301972866	-0.0732830986380577
-4.04799795150757	-7.06651735305786	-16.0345458984375	-0.185361608862877	-0.0108201084658504	-0.0732234790921211
-4.04800319671631	-7.06638765335083	-16.0278816223145	-0.185436323285103	-0.01072449516505	-0.0734327062964439
-4.05223989486694	-7.06694650650024	-16.0308437347412	-0.185382574796677	-0.0107049196958542	-0.0734253376722336
-4.05366182327271	-7.06278228759766	-16.0182762145996	-0.185510396957397	-0.0105927642434835	-0.0735315829515457
-4.05612373352051	-7.06320810317993	-16.0135707855225	-0.185408845543861	-0.0106012504547834	-0.0736667066812515
-4.05757331848145	-7.06318998336792	-16.0145053863525	-0.18549770116806	-0.0104321287944913	-0.0736605599522591
-4.05718421936035	-7.05987882614136	-16.0016212463379	-0.185488983988762	-0.010517698712647	-0.0737229883670807
-4.05598020553589	-7.0593843460083	-16.0082969665527	-0.185554623603821	-0.0104680368676782	-0.0737900510430336
-4.05533695220947	-7.05717897415161	-15.995810508728	-0.185527637600899	-0.0105378702282906	-0.073832705616951
-4.05744791030884	-7.05556201934814	-16.0001354217529	-0.185576096177101	-0.0105445059016347	-0.0739017575979233
-4.05555820465088	-7.05307149887085	-15.9928007125854	-0.185480818152428	-0.0105909239500761	-0.073896698653698
-4.0519757270813	-7.05518913269043	-15.9935235977173	-0.185640946030617	-0.0105204526335001	-0.0739006027579308
-4.05044555664063	-7.05026245117188	-15.9880275726318	-0.185556784272194	-0.0106003088876605	-0.0739695131778717
-4.05161952972412	-7.053297996521	-15.9867057800293	-0.185667231678963	-0.010560292750597	-0.073905274271965
-4.04990673065186	-7.04692935943604	-15.9826135635376	-0.185573056340218	-0.0105955526232719	-0.0740464627742767
-4.0475869178772	-7.04946613311768	-15.9812288284302	-0.185618296265602	-0.0105863818898797	-0.074008896946907
-4.04874181747437	-7.04390144348145	-15.977520942688	-0.185588136315346	-0.0105287171900272	-0.0740451216697693
-4.04536962509155	-7.04792404174805	-15.9699144363403	-0.185624450445175	-0.0105705242604017	-0.0741598457098007
-4.05134534835815	-7.04271173477173	-15.9675350189209	-0.185642659664154	-0.0104902079328895	-0.0741558149456978
-4.04703807830811	-7.04742431640625	-15.9672355651855	-0.185644030570984	-0.0104564726352692	-0.0742823034524918
-4.05152225494385	-7.04530382156372	-15.9610967636108	-0.185667663812637	-0.0104595720767975	-0.074369877576828
-4.04679441452026	-7.0454273223877	-15.9636430740356	-0.185634598135948	-0.0104401577264071	-0.074454665184021
-4.05050277709961	-7.04531145095825	-15.9550447463989	-0.185675650835037	-0.010401482693851	-0.0744959861040115
-4.04872989654541	-7.04621553421021	-15.9552307128906	-0.185675978660583	-0.0104348789900541	-0.0746312588453293
-4.05064725875854	-7.04167938232422	-15.9604244232178	-0.185699716210365	-0.0103710368275642	-0.0746619552373886
-4.04804611206055	-7.04914665222168	-15.9632053375244	-0.18575756251812	-0.0103781037032604	-0.0747759789228439
-4.04867076873779	-7.04275035858154	-15.9593467712402	-0.185685530304909	-0.0104426257312298	-0.0747998654842377
-4.05144214630127	-7.04543256759644	-15.9654178619385	-0.185827538371086	-0.0104066580533981	-0.0748644024133682
-4.05132818222046	-7.04092502593994	-15.958441734314	-0.185638412833214	-0.010447645559907	-0.0749005824327469
-4.05103206634521	-7.04376268386841	-15.9668846130371	-0.185739621520042	-0.0104120913892984	-0.0749205350875854
-4.05119752883911	-7.0392918586731	-15.9652252197266	-0.185626938939095	-0.0104515254497528	-0.0749888643622398
-4.04881858825684	-7.04380416870117	-15.9571771621704	-0.185768380761147	-0.0105077056214213	-0.0750095248222351
-4.05073642730713	-7.04277467727661	-15.9607458114624	-0.185659095644951	-0.0104342345148325	-0.0750675275921822
-4.04856824874878	-7.04311513900757	-15.9570150375366	-0.185693070292473	-0.0104476185515523	-0.0751664265990257
-4.04934120178223	-7.03993797302246	-15.9512119293213	-0.185642138123512	-0.0104857832193375	-0.0752393454313278
-4.0456337928772	-7.04379558563232	-15.9561395645142	-0.185691654682159	-0.0105986455455422	-0.0752754434943199
-4.05355024337769	-7.04109954833984	-15.9479579925537	-0.185692653059959	-0.0104981223121285	-0.0752991735935211
-4.04779005050659	-7.04586267471313	-15.9490404129028	-0.185604706406593	-0.0106780612841249	-0.0753965005278587
-4.05456590652466	-7.04525279998779	-15.9484434127808	-0.185619622468948	-0.0106292618438601	-0.075345478951931
-4.05237245559692	-7.04267501831055	-15.9532489776611	-0.185564517974854	-0.010666249319911	-0.0754909291863441
-4.05837154388428	-7.04839897155762	-15.9501495361328	-0.185525938868523	-0.0106931636109948	-0.0755245611071587
-4.05868721008301	-7.0438117980957	-15.9550170898438	-0.185521095991135	-0.0108499601483345	-0.0755660533905029
-4.05787563323975	-7.04687118530273	-15.948634147644	-0.185541868209839	-0.0108506195247173	-0.0756409615278244
-4.05805253982544	-7.04118585586548	-15.9580497741699	-0.18555922806263	-0.0109508251771331	-0.0757341682910919
-4.05857467651367	-7.04389142990112	-15.952600479126	-0.185521304607391	-0.010988119058311	-0.0756658688187599
-4.05909204483032	-7.042076587677	-15.9501276016235	-0.185532405972481	-0.0110535845160484	-0.0757186785340309
-4.05675601959229	-7.04515886306763	-15.9585199356079	-0.185454919934273	-0.0111365923658013	-0.0757099911570549
-4.06307697296143	-7.03980731964111	-15.9529447555542	-0.185428932309151	-0.0111177545040846	-0.0756788477301598
-4.05921268463135	-7.0444450378418	-15.9530963897705	-0.18541394174099	-0.0111532462760806	-0.0758068338036537
-4.06345367431641	-7.04285860061646	-15.9535655975342	-0.185323268175125	-0.0112387826666236	-0.0757907405495644
-4.0610990524292	-7.04358053207397	-15.9558906555176	-0.185405045747757	-0.0111861396580935	-0.0758151561021805
-4.06468296051025	-7.04510450363159	-15.9464654922485	-0.185338065028191	-0.0112686799839139	-0.0758099406957626
-4.06101274490356	-7.0453896522522	-15.9556751251221	-0.185384050011635	-0.0112430052831769	-0.0758155956864357
-4.06203556060791	-7.04547739028931	-15.9470930099487	-0.185216471552849	-0.0112861422821879	-0.0758595168590546
-4.06212520599365	-7.0474705696106	-15.9426126480103	-0.185289353132248	-0.0112439133226871	-0.0759546756744385
-4.06051254272461	-7.04570579528809	-15.9422225952148	-0.185301586985588	-0.0112647647038102	-0.0759471654891968
-4.06033325195313	-7.04672765731812	-15.9431400299072	-0.185295447707176	-0.0112635046243668	-0.0760053992271423
-4.06130218505859	-7.04331111907959	-15.9303464889526	-0.185293316841125	-0.0110863726586103	-0.0760255008935928
-4.05736112594604	-7.04254007339478	-15.9359178543091	-0.185226008296013	-0.0112383840605617	-0.0760810822248459
-4.06673049926758	-7.04066276550293	-15.9304065704346	-0.185228422284126	-0.0110052349045873	-0.0760644152760506
-4.05999040603638	-7.03889465332031	-15.9218463897705	-0.18519788980484	-0.0111526027321815	-0.0762609466910362
-4.06557941436768	-7.0402979850769	-15.9167098999023	-0.18525242805481	-0.0110422875732183	-0.0762242004275322
-4.06532573699951	-7.03935194015503	-15.9116325378418	-0.185317233204842	-0.0111423768103123	-0.0762852802872658
-4.06642293930054	-7.03595495223999	-15.9045343399048	-0.185223206877708	-0.0110438289120793	-0.0763397514820099
-4.0640344619751	-7.03357553482056	-15.9053716659546	-0.185374796390533	-0.0112065253779292	-0.0763449668884277
-4.06256723403931	-7.03666830062866	-15.896523475647	-0.185383468866348	-0.0111748725175858	-0.0763213485479355
-4.06297540664673	-7.03145790100098	-15.8900156021118	-0.185405999422073	-0.0113062625750899	-0.0763491839170456
-4.05907154083252	-7.02832841873169	-15.8829917907715	-0.185435757040977	-0.0113740600645542	-0.0763013064861298
-4.06239748001099	-7.02451992034912	-15.8768148422241	-0.185438185930252	-0.0113515993580222	-0.0763114988803864
-4.0572338104248	-7.02528285980225	-15.869068145752	-0.185429945588112	-0.0113813951611519	-0.0763910636305809
-4.06040906906128	-7.02001619338989	-15.8713846206665	-0.185490608215332	-0.0114266499876976	-0.076357014477253
-4.06074142456055	-7.01860904693604	-15.854190826416	-0.185469299554825	-0.0113178798928857	-0.0764507502317429
-4.0623631477356	-7.01520729064941	-15.8550415039063	-0.185397744178772	-0.0114314435049891	-0.0765220746397972
-4.06667852401733	-7.01731300354004	-15.8478965759277	-0.185509100556374	-0.0113693224266171	-0.0766177624464035
-4.06881284713745	-7.0150032043457	-15.8341541290283	-0.185523360967636	-0.0114548178389668	-0.0767363980412483
-4.07091188430786	-7.01616239547729	-15.8388500213623	-0.185611754655838	-0.0114332484081388	-0.0768293514847755
-4.07667446136475	-7.01761484146118	-15.8307619094849	-0.185578286647797	-0.0114153912290931	-0.0769275203347206
-4.07743310928345	-7.01724195480347	-15.8252716064453	-0.185616210103035	-0.0114238988608122	-0.0770136341452599
-4.07878875732422	-7.01720571517944	-15.8221874237061	-0.18559493124485	-0.0114028956741095	-0.0771164670586586
-4.08481216430664	-7.01712894439697	-15.8176612854004	-0.18573297560215	-0.011398539878428	-0.0772508531808853
-4.08480787277222	-7.01406383514404	-15.8130483627319	-0.185714527964592	-0.0114039732143283	-0.0774406120181084
-4.08801078796387	-7.01716756820679	-15.8129396438599	-0.185877397656441	-0.0113625731319189	-0.0775506645441055
-4.09251594543457	-7.00918531417847	-15.8057680130005	-0.185848712921143	-0.0113106435164809	-0.0777276083827019
-4.08819723129272	-7.01153326034546	-15.7964553833008	-0.185873076319695	-0.0113487960770726	-0.077805332839489
-4.09367227554321	-7.00722217559814	-15.796196937561	-0.185864433646202	-0.0111963832750916	-0.0779565647244453
-4.09318113327026	-7.01078319549561	-15.7914218902588	-0.185921564698219	-0.0112605607137084	-0.0781472995877266
-4.09884452819824	-7.00609016418457	-15.7886714935303	-0.186005085706711	-0.0110951587557793	-0.0782481357455254
-4.10035943984985	-7.00866937637329	-15.7815589904785	-0.186038166284561	-0.0111034875735641	-0.0784527063369751
-4.10213232040405	-7.00487041473389	-15.768835067749	-0.186088547110558	-0.0109948804602027	-0.078559048473835
-4.10119152069092	-7.0085973739624	-15.762882232666	-0.186131685972214	-0.0109683917835355	-0.0786646455526352
-4.10495090484619	-7.00281763076782	-15.7536888122559	-0.186228662729263	-0.0108922207728028	-0.0788789913058281
-4.10398769378662	-7.00294971466064	-15.7495975494385	-0.186148747801781	-0.0108198849484324	-0.0789758935570717
-4.10770654678345	-7.00038480758667	-15.7461824417114	-0.186277642846107	-0.010753495618701	-0.0790843591094017
-4.10145425796509	-7.00316905975342	-15.7353210449219	-0.186257556080818	-0.0107394317165017	-0.0792532786726952
-4.10800409317017	-6.99960279464722	-15.7278289794922	-0.186244979500771	-0.0106730423867702	-0.0792744681239128
-4.10641288757324	-7.00168228149414	-15.7232398986816	-0.186344996094704	-0.010519677773118	-0.0794709399342537
-4.11070728302002	-6.99659824371338	-15.7086629867554	-0.186251595616341	-0.0105560794472694	-0.0795253589749336
-4.10768461227417	-6.99671792984009	-15.7106008529663	-0.18637028336525	-0.0105087039992213	-0.0795919224619865
-4.10675001144409	-6.99244976043701	-15.7017459869385	-0.186296358704567	-0.0105585372075438	-0.0797374993562698
-4.10871267318726	-6.99490070343018	-15.7031135559082	-0.186394885182381	-0.0104896724224091	-0.0797677859663963
-4.10829448699951	-6.99252223968506	-15.7016668319702	-0.186272650957108	-0.0105244228616357	-0.0798520296812058
-4.10919618606567	-6.99178504943848	-15.6960754394531	-0.186363279819489	-0.0105090755969286	-0.0798949301242828
-4.1073637008667	-6.98978614807129	-15.6919469833374	-0.186298057436943	-0.0105703305453062	-0.0799128189682961
-4.11206293106079	-6.98917722702026	-15.6928825378418	-0.186336278915405	-0.0105515867471695	-0.0800481885671616
-4.10767650604248	-6.98850440979004	-15.6894645690918	-0.18623024225235	-0.0106809297576547	-0.0800735354423523
-4.10815382003784	-6.98790311813354	-15.6824941635132	-0.186379313468933	-0.010681476444006	-0.0800737664103508
-4.10852432250977	-6.98319721221924	-15.6806392669678	-0.186316266655922	-0.0108528947457671	-0.0801705345511436
-4.10706567764282	-6.98736667633057	-15.6785478591919	-0.186369374394417	-0.0109114022925496	-0.080109030008316
-4.10942029953003	-6.98252391815186	-15.6686811447144	-0.18633246421814	-0.011027030646801	-0.0801735669374466
-4.10145139694214	-6.98914670944214	-15.6650238037109	-0.18634657561779	-0.0111943446099758	-0.0801496654748917
-4.10706853866577	-6.984694480896	-15.6604766845703	-0.186392590403557	-0.0112231709063053	-0.0801338255405426
-4.10025262832642	-6.98854923248291	-15.6574335098267	-0.186332479119301	-0.0115204080939293	-0.0801591798663139
-4.10375308990479	-6.98593950271606	-15.6575193405151	-0.186318978667259	-0.011510843411088	-0.0800512060523033
-4.09805011749268	-6.98699378967285	-15.6552324295044	-0.186372086405754	-0.0116696273908019	-0.080069899559021
-4.09917831420898	-6.98016929626465	-15.6474800109863	-0.186281368136406	-0.0118091534823179	-0.0800340250134468
-4.09706783294678	-6.98569679260254	-15.651026725769	-0.18625345826149	-0.0119031732901931	-0.0799841806292534
-4.09716939926147	-6.97896385192871	-15.6433868408203	-0.186261370778084	-0.0120108695700765	-0.0799292922019959
-4.09215593338013	-6.98286533355713	-15.6477317810059	-0.186167329549789	-0.0122015755623579	-0.0798900350928307
-4.09573650360107	-6.9736270904541	-15.6405267715454	-0.186172515153885	-0.0122720208019018	-0.0798476934432983
-4.09181880950928	-6.97947788238525	-15.6429882049561	-0.186195760965347	-0.0124029852449894	-0.0797990560531616
-4.09008979797363	-6.97806262969971	-15.6421279907227	-0.186104491353035	-0.0125574534758925	-0.0796715766191483
-4.09079599380493	-6.97448682785034	-15.6334524154663	-0.186203137040138	-0.0127105759456754	-0.0797506347298622
-4.09199571609497	-6.97237777709961	-15.6351251602173	-0.186121687293053	-0.0128947990015149	-0.0796216651797295
-4.09160661697388	-6.96847438812256	-15.6311874389648	-0.18627692759037	-0.0129445102065802	-0.0795912966132164
-4.09139966964722	-6.96996307373047	-15.6221313476563	-0.186091899871826	-0.0131056094542146	-0.0795753821730614
-4.09613656997681	-6.97313642501831	-15.6196699142456	-0.186173066496849	-0.0131513467058539	-0.0794645547866821
-4.09651041030884	-6.96663904190063	-15.6162481307983	-0.18606299161911	-0.0133150424808264	-0.079449824988842
-4.09969854354858	-6.97082090377808	-15.61266040802	-0.186145111918449	-0.0133613971993327	-0.0794622823596001
-4.10279417037964	-6.96812105178833	-15.6033163070679	-0.186017945408821	-0.0134993409737945	-0.0794060677289963
-4.10535764694214	-6.97089910507202	-15.5983419418335	-0.186074659228325	-0.013554104603827	-0.079461395740509
-4.10476589202881	-6.96896839141846	-15.5929145812988	-0.185992985963821	-0.0137283774092793	-0.0794554129242897
-4.1095142364502	-6.97381210327148	-15.586630821228	-0.186084136366844	-0.0137228881940246	-0.0794039443135262
-4.11194610595703	-6.97094869613647	-15.585823059082	-0.185954034328461	-0.0138719631358981	-0.0794893577694893
-4.11796998977661	-6.97684717178345	-15.5895528793335	-0.186028316617012	-0.0139093613252044	-0.0794161707162857
-4.12130689620972	-6.97042083740234	-15.581787109375	-0.185872569680214	-0.0140543598681688	-0.0795265138149261
-4.12009286880493	-6.97899866104126	-15.5809631347656	-0.185900688171387	-0.0141546307131648	-0.0794924646615982
-4.12842559814453	-6.97425651550293	-15.5786600112915	-0.185840651392937	-0.0141573343425989	-0.0795169472694397
-4.12439680099487	-6.98000574111938	-15.5746612548828	-0.185843393206596	-0.0142379477620125	-0.0795950219035149
-4.12979602813721	-6.97542810440063	-15.5721263885498	-0.185759663581848	-0.0143750607967377	-0.079539991915226
-4.13155698776245	-6.97619199752808	-15.5752105712891	-0.185699298977852	-0.0143761839717627	-0.0795985013246536
-4.13600730895996	-6.98178005218506	-15.568431854248	-0.185684740543365	-0.0144282234832644	-0.0795933529734612
-4.13418340682983	-6.98034048080444	-15.571418762207	-0.18552166223526	-0.014496698975563	-0.0795957073569298
-4.14159202575684	-6.98206233978271	-15.5709352493286	-0.185476154088974	-0.0144787412136793	-0.0796268358826637
-4.14101505279541	-6.98320817947388	-15.5674495697021	-0.185443490743637	-0.0145179480314255	-0.0797296613454819
-4.14509391784668	-6.98422145843506	-15.5700025558472	-0.185333341360092	-0.0146063789725304	-0.0796903446316719
-4.14728164672852	-6.98732137680054	-15.563985824585	-0.185386657714844	-0.0145874237641692	-0.0797760263085365
-4.14869260787964	-6.98573875427246	-15.5657424926758	-0.185218691825867	-0.0146648362278938	-0.0798492878675461
-4.15197563171387	-6.99045419692993	-15.5702447891235	-0.185286313295364	-0.0145574547350407	-0.0798512473702431
-4.1547474861145	-6.99003505706787	-15.560848236084	-0.185120835900307	-0.0146884741261601	-0.0799259766936302
-4.15528440475464	-6.99179410934448	-15.5698013305664	-0.185203105211258	-0.014746556058526	-0.079980380833149
-4.15917110443115	-6.99555921554565	-15.5639019012451	-0.185046076774597	-0.0146813914179802	-0.0800490528345108
-4.16017818450928	-6.99733829498291	-15.5652589797974	-0.185043066740036	-0.0147606991231441	-0.0801314860582352
-4.16349172592163	-6.99858856201172	-15.5662469863892	-0.184979528188705	-0.0146951181814075	-0.0802576169371605
-4.16631412506104	-7.00036239624023	-15.5611438751221	-0.184988781809807	-0.014670136384666	-0.0803480297327042
-4.16441631317139	-7.00196552276611	-15.5598993301392	-0.184932753443718	-0.0146368406713009	-0.0805189460515976
-4.16679620742798	-7.00508165359497	-15.5724515914917	-0.184957534074783	-0.0146627267822623	-0.0805440619587898
-4.16959714889526	-7.00069761276245	-15.5627117156982	-0.184886261820793	-0.014502314850688	-0.0807395055890083
-4.16922760009766	-7.00637578964233	-15.5720129013062	-0.184905007481575	-0.0146387657150626	-0.0808895900845528
-4.17447090148926	-7.00376558303833	-15.5660181045532	-0.184914112091064	-0.0145083572715521	-0.0809335559606552
-4.16842746734619	-7.00453805923462	-15.5750246047974	-0.184820398688316	-0.0146861830726266	-0.0811448097229004
-4.17432880401611	-7.00501298904419	-15.577956199646	-0.184876829385757	-0.0145304398611188	-0.0812281593680382
-4.17034578323364	-7.0076060295105	-15.5703735351563	-0.184823036193848	-0.0146820833906531	-0.0814273431897163
-4.17108011245728	-7.00594806671143	-15.5862045288086	-0.184741824865341	-0.0145628964528441	-0.0815428122878075
-4.17237949371338	-7.00904369354248	-15.5871772766113	-0.184841051697731	-0.0146626271307468	-0.0817463770508766
-4.17659378051758	-7.004714012146	-15.5827512741089	-0.184774369001389	-0.0146151771768928	-0.0819185972213745
-4.17677688598633	-7.00789833068848	-15.5900430679321	-0.184838965535164	-0.0146326813846827	-0.0821920484304428
-4.18355703353882	-7.00877380371094	-15.5794563293457	-0.184864073991776	-0.0145571045577526	-0.0823947861790657
-4.18313980102539	-7.00817680358887	-15.5853509902954	-0.184846952557564	-0.0145932268351316	-0.0826298296451569
-4.18526458740234	-7.00912952423096	-15.5855398178101	-0.184727489948273	-0.0145183792337775	-0.0827464759349823
-4.18731117248535	-7.0087366104126	-15.5768518447876	-0.184985861182213	-0.0144751574844122	-0.0830129906535149
-4.19359397888184	-7.01218509674072	-15.5651931762695	-0.18499419093132	-0.0144832488149405	-0.0832225456833839
-4.1982307434082	-7.00848531723022	-15.5669250488281	-0.185141563415527	-0.0144695518538356	-0.0835113525390625
-4.19797420501709	-7.01240587234497	-15.5595779418945	-0.185055673122406	-0.014426507987082	-0.0837957561016083
-4.20052146911621	-7.01206922531128	-15.5608949661255	-0.185193628072739	-0.0144523400813341	-0.0839352309703827
-4.20161581039429	-7.01141548156738	-15.5523872375488	-0.185179650783539	-0.0143634369596839	-0.0841527879238129
-4.20224809646606	-7.00798225402832	-15.5586233139038	-0.185178980231285	-0.0144626060500741	-0.0842925012111664
-4.20462083816528	-7.00884580612183	-15.551305770874	-0.185309320688248	-0.0143521083518863	-0.0844014808535576
-4.20405054092407	-7.01012325286865	-15.5474662780762	-0.185347974300385	-0.0144242588430643	-0.0846088528633118
-4.20776605606079	-7.00758504867554	-15.5472221374512	-0.185401231050491	-0.0143699208274484	-0.084804467856884
-4.20929431915283	-7.00696706771851	-15.542121887207	-0.185394614934921	-0.014477769844234	-0.0849914774298668
-4.21951961517334	-7.00810241699219	-15.5378265380859	-0.185508728027344	-0.0143018830567598	-0.0852118581533432
-4.21955108642578	-7.0092568397522	-15.5369672775269	-0.185455232858658	-0.0144127318635583	-0.0855124890804291
-4.23130178451538	-7.01037549972534	-15.5407524108887	-0.185597389936447	-0.0144074764102697	-0.0857038125395775
-4.23574590682983	-7.00999641418457	-15.5187311172485	-0.185687303543091	-0.0143820298835635	-0.0859970152378082
-4.24182844161987	-7.01527261734009	-15.5226230621338	-0.185819283127785	-0.0143068693578243	-0.086271844804287
-4.24750852584839	-7.01218414306641	-15.5107946395874	-0.185869291424751	-0.0141895329579711	-0.0864642411470413
-4.24956274032593	-7.01774120330811	-15.502537727356	-0.185986325144768	-0.0141380773857236	-0.0867224186658859
-4.25497341156006	-7.01454877853394	-15.4931774139404	-0.186013966798782	-0.0141367977485061	-0.0869698747992516
-4.25990152359009	-7.01903963088989	-15.4835948944092	-0.186121106147766	-0.0140322865918279	-0.0872114226222038
-4.2659707069397	-7.0144510269165	-15.474739074707	-0.186122924089432	-0.0140109825879335	-0.0874937549233437
-4.27388000488281	-7.01836681365967	-15.4704999923706	-0.186207070946693	-0.0139176426455379	-0.0877396538853645
-4.28038787841797	-7.01227378845215	-15.4568939208984	-0.186268374323845	-0.0138019155710936	-0.0880245864391327
-4.28273010253906	-7.01798248291016	-15.4535894393921	-0.186358585953712	-0.0137581918388605	-0.0882928147912025
-4.29249334335327	-7.01519250869751	-15.4491930007935	-0.186367958784103	-0.0136890728026628	-0.0884552747011185
-4.29620599746704	-7.01604700088501	-15.4387149810791	-0.186551839113235	-0.0135098667815328	-0.0888357609510422
-4.30175924301147	-7.01425123214722	-15.4344272613525	-0.186528742313385	-0.0134922824800014	-0.0890211313962936
-4.30751132965088	-7.01727724075317	-15.4221754074097	-0.186704471707344	-0.0132711669430137	-0.0892349779605865
-4.31408071517944	-7.01652526855469	-15.4119844436646	-0.186748281121254	-0.0132938884198666	-0.0895573198795319
-4.32097816467285	-7.01573657989502	-15.4084615707397	-0.186937987804413	-0.0131508810445666	-0.0896940603852272
-4.32510232925415	-7.01419973373413	-15.3997421264648	-0.186994507908821	-0.0130630424246192	-0.0899814367294312
-4.331374168396	-7.01576566696167	-15.385404586792	-0.187179699540138	-0.0129468683153391	-0.090214692056179
-4.3331732749939	-7.0126690864563	-15.3791065216064	-0.18712092936039	-0.0129242353141308	-0.0904207825660706
-4.33813714981079	-7.01151895523071	-15.3698644638062	-0.187389448285103	-0.0127812335267663	-0.0906296819448471
-4.34051656723022	-7.00527191162109	-15.3630218505859	-0.187295511364937	-0.0127042001113296	-0.0908600613474846
-4.34137058258057	-7.00978422164917	-15.361400604248	-0.187553092837334	-0.0126365413889289	-0.0910221338272095
-4.34347820281982	-7.00641822814941	-15.3458871841431	-0.187600895762444	-0.0125152729451656	-0.0913025587797165
-4.34260129928589	-7.00522661209106	-15.3410501480103	-0.187747925519943	-0.0125571042299271	-0.0914365127682686
-4.34717035293579	-6.99981737136841	-15.3370199203491	-0.18780143558979	-0.012399242259562	-0.0916679427027702
-4.34223508834839	-7.00314235687256	-15.3265399932861	-0.187869593501091	-0.0123588023707271	-0.0918873026967049
-4.34843254089355	-6.99863815307617	-15.3243637084961	-0.187987074255943	-0.0122151589021087	-0.0919661894440651
-4.34425926208496	-7.00159072875977	-15.3139801025391	-0.188059359788895	-0.0121924309059978	-0.0922639220952988
-4.3462815284729	-6.99514389038086	-15.3093585968018	-0.188144236803055	-0.0120005644857883	-0.0923495888710022
-4.34669208526611	-6.99593353271484	-15.2965822219849	-0.18816639482975	-0.0118965655565262	-0.0926131531596184
-4.34810924530029	-6.99208736419678	-15.2928972244263	-0.188275188207626	-0.0117633966729045	-0.0928024426102638
-4.34795475006104	-6.99393653869629	-15.2852783203125	-0.188287362456322	-0.0116202961653471	-0.0929221510887146
-4.34679889678955	-6.98871850967407	-15.280122756958	-0.188462927937508	-0.0115142641589046	-0.0931273624300957
-4.34454584121704	-6.99386119842529	-15.2759618759155	-0.188457116484642	-0.0114329680800438	-0.0932756960391998
-4.34361839294434	-6.9824652671814	-15.2651662826538	-0.188553020358086	-0.0113321598619223	-0.093448281288147
-4.33908462524414	-6.98732662200928	-15.271466255188	-0.18861311674118	-0.0113103212788701	-0.093587763607502
-4.33771371841431	-6.98435020446777	-15.2671117782593	-0.188675418496132	-0.0111983437091112	-0.0936998054385185
-4.33760786056519	-6.98372745513916	-15.2588129043579	-0.188627824187279	-0.0111702941358089	-0.0938681662082672
-4.3352108001709	-6.9779486656189	-15.2612361907959	-0.188795998692513	-0.0111679919064045	-0.093932069838047
-4.33230543136597	-6.98062658309937	-15.2614822387695	-0.188786402344704	-0.0110998312011361	-0.0941372811794281
-4.33350133895874	-6.97437763214111	-15.2599582672119	-0.18884651362896	-0.0111676221713424	-0.0942433997988701
-4.33287858963013	-6.97797060012817	-15.2561912536621	-0.188917711377144	-0.0110058123245835	-0.0944255068898201
-4.33415794372559	-6.97474765777588	-15.2553844451904	-0.188857391476631	-0.0110508129000664	-0.0945573300123215
-4.33395910263062	-6.9749550819397	-15.2520589828491	-0.188930630683899	-0.0109360702335835	-0.0947025641798973
-4.33507394790649	-6.97345542907715	-15.2467002868652	-0.188934728503227	-0.0110017666593194	-0.0948488339781761
-4.33679342269897	-6.97330760955811	-15.2491760253906	-0.188925996422768	-0.0108463913202286	-0.0949808061122894
-4.33847427368164	-6.97466373443604	-15.251259803772	-0.188985705375671	-0.0108543317764997	-0.0951845124363899
-4.34065818786621	-6.97150707244873	-15.2512731552124	-0.188947752118111	-0.0107702538371086	-0.0953312516212463
-4.34223222732544	-6.96994018554688	-15.2482080459595	-0.188991144299507	-0.0107885459437966	-0.0954688787460327
-4.34503316879272	-6.9712438583374	-15.2518348693848	-0.188950017094612	-0.0107107209041715	-0.0956632271409035
-4.34313440322876	-6.97059392929077	-15.2452363967896	-0.188920259475708	-0.0107997050508857	-0.0957981050014496
-4.35496187210083	-6.9712815284729	-15.2424268722534	-0.188973158597946	-0.0105963731184602	-0.0959815010428429
-4.35001420974731	-6.97303438186646	-15.2488327026367	-0.188948541879654	-0.0107931308448315	-0.0962371826171875
-4.36014080047607	-6.97074699401855	-15.2402257919312	-0.188998356461525	-0.0105254035443068	-0.0963514596223831
-4.35817813873291	-6.97347831726074	-15.2439851760864	-0.188959747552872	-0.0106635624542832	-0.0965896770358086
-4.36828470230103	-6.97253370285034	-15.2394113540649	-0.189031571149826	-0.0104596503078938	-0.0967029258608818
-4.36808824539185	-6.97418403625488	-15.2372694015503	-0.188840910792351	-0.0104698603972793	-0.0969307273626328
-4.37492704391479	-6.97296476364136	-15.2396001815796	-0.188915148377419	-0.0103347329422832	-0.0970415994524956
-4.37886095046997	-6.98130750656128	-15.233057975769	-0.188942387700081	-0.0103305708616972	-0.0972931310534477
-4.38350915908813	-6.97725105285645	-15.239354133606	-0.18893226981163	-0.0101311663165689	-0.0973821878433228
-4.38669061660767	-6.98137760162354	-15.2325763702393	-0.188852086663246	-0.0100680943578482	-0.0976563990116119
-4.39549016952515	-6.97987508773804	-15.2362613677979	-0.188847482204437	-0.00996051076799631	-0.0977814197540283
-4.39709758758545	-6.98677015304565	-15.2339115142822	-0.188874095678329	-0.00984593015164137	-0.0979338437318802
-4.40067195892334	-6.98269176483154	-15.2376461029053	-0.188861668109894	-0.0097371768206358	-0.0981731936335564
-4.40236854553223	-6.98690986633301	-15.2371988296509	-0.18886624276638	-0.00971490703523159	-0.0982415601611137
-4.40612983703613	-6.98630571365356	-15.2345476150513	-0.18892402946949	-0.00964636355638504	-0.0984280630946159
-4.40871238708496	-6.99087238311768	-15.2397108078003	-0.188863307237625	-0.00958250276744366	-0.0985107272863388
-4.41463565826416	-6.98680734634399	-15.2380676269531	-0.188944160938263	-0.00943026784807444	-0.0986507758498192
-4.4147891998291	-6.98992872238159	-15.2370500564575	-0.188940703868866	-0.00939128268510103	-0.09874177724123
-4.41705179214478	-6.98706197738647	-15.2314300537109	-0.189017489552498	-0.00929580349475145	-0.098918117582798
-4.41736459732056	-6.98955726623535	-15.2351903915405	-0.188949078321457	-0.00930604245513678	-0.0990064665675163
-4.42281675338745	-6.9846339225769	-15.2335786819458	-0.189116299152374	-0.00914894975721836	-0.0990436375141144
-4.41778087615967	-6.983802318573	-15.2294683456421	-0.189005270600319	-0.00917306169867516	-0.0992014408111572
-4.42156505584717	-6.98611354827881	-15.2317342758179	-0.189224272966385	-0.00906221196055412	-0.0992021262645721
-4.42269563674927	-6.98645114898682	-15.2210121154785	-0.189211964607239	-0.00902280863374472	-0.0993680655956268
-4.42449569702148	-6.98464488983154	-15.2304773330688	-0.189247608184814	-0.00897909328341484	-0.0994335040450096
-4.42756128311157	-6.98420190811157	-15.2228937149048	-0.189248383045197	-0.00890664104372263	-0.0995679944753647
-4.42793226242065	-6.98508882522583	-15.2205142974854	-0.189421862363815	-0.00887257978320122	-0.0996871069073677
-4.4288158416748	-6.98038721084595	-15.2196216583252	-0.189390659332275	-0.00881357491016388	-0.0997597426176071
-4.43106985092163	-6.98324346542358	-15.2167844772339	-0.189552754163742	-0.00878164451569319	-0.0998951867222786
-4.43266677856445	-6.97776889801025	-15.2121295928955	-0.189477548003197	-0.00873606000095606	-0.100002996623516
-4.43245220184326	-6.97828435897827	-15.2151899337769	-0.189548417925835	-0.00870935525745153	-0.100111536681652
-4.43365001678467	-6.9775013923645	-15.2202663421631	-0.18954399228096	-0.00874956697225571	-0.100229054689407
-4.43636560440063	-6.97765922546387	-15.2109403610229	-0.189719155430794	-0.00860403943806887	-0.100302182137966
-4.43520593643188	-6.97492456436157	-15.2146730422974	-0.189670547842979	-0.0088035361841321	-0.100436858832836
-4.43783712387085	-6.97650098800659	-15.2155361175537	-0.189810156822205	-0.00865791365504265	-0.100439742207527
-4.43805694580078	-6.9747896194458	-15.2181606292725	-0.189736410975456	-0.00879443064332008	-0.100563637912273
-4.44210863113403	-6.97731733322144	-15.2195701599121	-0.189962819218636	-0.00866470951586962	-0.100576318800449
-4.44166278839111	-6.97738599777222	-15.2151193618774	-0.18984442949295	-0.00877497904002666	-0.100680559873581
-4.44518375396729	-6.97532510757446	-15.2114868164063	-0.189996898174286	-0.00865970551967621	-0.100644424557686
-4.44149541854858	-6.97502517700195	-15.2172231674194	-0.189921036362648	-0.00878157094120979	-0.100838623940945
-4.44660472869873	-6.97644948959351	-15.2203817367554	-0.190054818987846	-0.00870299804955721	-0.100807324051857
-4.44296169281006	-6.97669363021851	-15.2132186889648	-0.189960822463036	-0.00877785682678223	-0.100953936576843
-4.4482421875	-6.97996234893799	-15.2145318984985	-0.190077587962151	-0.00871594250202179	-0.10100069642067
-4.44879627227783	-6.98238801956177	-15.2115917205811	-0.19011278450489	-0.00870531611144543	-0.10111054033041
-4.45072364807129	-6.97990894317627	-15.2084274291992	-0.190101340413094	-0.00873121991753578	-0.101120613515377
-4.45191383361816	-6.98235321044922	-15.2149667739868	-0.190108671784401	-0.00875793118029833	-0.101266704499722
-4.45865201950073	-6.98132848739624	-15.2020893096924	-0.190097495913506	-0.00873610936105251	-0.101289555430412
-4.45571708679199	-6.98289585113525	-15.203272819519	-0.190123125910759	-0.008752197958529	-0.101384863257408
-4.46124982833862	-6.98281574249268	-15.2011022567749	-0.190187767148018	-0.008755037561059	-0.101464875042439
-4.46027135848999	-6.98291492462158	-15.1972131729126	-0.190142914652824	-0.00885563716292381	-0.101549364626408
-4.46784543991089	-6.98060941696167	-15.2000198364258	-0.190111592411995	-0.00888835452497005	-0.101594336330891
-4.46619176864624	-6.9850172996521	-15.2005252838135	-0.190207347273827	-0.00892804656177759	-0.101761400699615
-4.47294902801514	-6.9847559928894	-15.1995658874512	-0.190159380435944	-0.00897670816630125	-0.101709045469761
-4.47422218322754	-6.98404550552368	-15.2014789581299	-0.190192759037018	-0.00897508393973112	-0.101897329092026
-4.48044347763062	-6.98451471328735	-15.2038288116455	-0.190091088414192	-0.00905496627092361	-0.101887062191963
-4.48036479949951	-6.9856071472168	-15.2107601165771	-0.190183281898499	-0.00905874371528625	-0.10203193128109
-4.48198413848877	-6.98797845840454	-15.2085304260254	-0.190109118819237	-0.00925817620009184	-0.102102153003216
-4.48844814300537	-6.99085712432861	-15.2115173339844	-0.190168663859367	-0.00909958034753799	-0.102100163698196
-4.49060916900635	-6.99184608459473	-15.2085075378418	-0.190111577510834	-0.00928946025669575	-0.102231226861477
-4.49472665786743	-6.99677085876465	-15.2192134857178	-0.190170705318451	-0.00918607600033283	-0.102237768471241
-4.49520540237427	-7.00048971176147	-15.2183065414429	-0.190078422427177	-0.0092315599322319	-0.102355018258095
-4.49993085861206	-7.0020318031311	-15.2202939987183	-0.190191507339478	-0.00923510361462832	-0.102384179830551
-4.50069427490234	-7.00188016891479	-15.2161140441895	-0.190178051590919	-0.00931236427277327	-0.102448605000973
-4.50511980056763	-7.00513505935669	-15.2194356918335	-0.190175741910934	-0.00928398966789246	-0.102465562522411
-4.50353860855103	-7.00458240509033	-15.2212390899658	-0.190176099538803	-0.00936488155275583	-0.102502048015594
-4.5067892074585	-7.00443172454834	-15.2235946655273	-0.190232336521149	-0.00934424344450235	-0.102579593658447
-4.50423908233643	-7.00658655166626	-15.2280855178833	-0.190226137638092	-0.00943180546164513	-0.102563813328743
-4.51096820831299	-7.00906610488892	-15.226902961731	-0.190222442150116	-0.00931235961616039	-0.102596387267113
-4.5065393447876	-7.01203012466431	-15.2342653274536	-0.190239533782005	-0.0094911502674222	-0.102645017206669
-4.51198959350586	-7.00790739059448	-15.2320718765259	-0.190294548869133	-0.00939926598221064	-0.102655097842216
-4.5076322555542	-7.00872993469238	-15.2375268936157	-0.190333545207977	-0.00957179348915815	-0.102705471217632
-4.51054573059082	-7.00731706619263	-15.2365140914917	-0.190416529774666	-0.00946170743554831	-0.102665461599827
-4.50611209869385	-7.00942611694336	-15.2341928482056	-0.190322637557983	-0.00964265968650579	-0.102751962840557
-4.51123666763306	-7.00523138046265	-15.2401971817017	-0.19040721654892	-0.00953941326588392	-0.102662712335587
-4.50702333450317	-7.0114631652832	-15.2376146316528	-0.190464496612549	-0.00960016902536154	-0.102722078561783
-4.5091495513916	-7.00787305831909	-15.2425632476807	-0.190452679991722	-0.00962755456566811	-0.102705158293247
-4.50393438339233	-7.00928163528442	-15.2436723709106	-0.190551370382309	-0.00965413823723793	-0.102762192487717
-4.5047173500061	-7.00759029388428	-15.239670753479	-0.190489739179611	-0.00968070793896914	-0.102752231061459
-4.50559902191162	-7.01221370697021	-15.2442493438721	-0.190520077943802	-0.00973394419997931	-0.10273864865303
-4.50527143478394	-7.00735187530518	-15.2420320510864	-0.190557703375816	-0.00978937558829784	-0.10279031842947
-4.50311470031738	-7.00922203063965	-15.246392250061	-0.190619438886642	-0.00988754816353321	-0.10271579772234
-4.50095272064209	-7.00485277175903	-15.2420034408569	-0.190649017691612	-0.00984201580286026	-0.10274101048708
-4.49843263626099	-7.00806617736816	-15.2407579421997	-0.190651342272758	-0.0100188888609409	-0.102764442563057
-4.50063896179199	-7.0068621635437	-15.2361459732056	-0.190695255994797	-0.0100198807194829	-0.102707132697105
-4.49508285522461	-7.00912714004517	-15.2293758392334	-0.190697938203812	-0.0100699402391911	-0.102733597159386
-4.49847984313965	-7.00341939926147	-15.2382688522339	-0.190681412816048	-0.0101937726140022	-0.102587319910526
-4.49402904510498	-7.00737476348877	-15.2262420654297	-0.190717101097107	-0.0102363144978881	-0.102574728429317
-4.49547052383423	-7.00368309020996	-15.2313575744629	-0.19077405333519	-0.0103925187140703	-0.102540664374828
-4.49288558959961	-7.00614643096924	-15.2313814163208	-0.190776363015175	-0.010428692214191	-0.102561868727207
-4.49156332015991	-7.00498008728027	-15.2255744934082	-0.190762802958488	-0.0105918711051345	-0.10247403383255
-4.49494314193726	-7.00418567657471	-15.221529006958	-0.190757095813751	-0.0106081403791904	-0.102508462965488
-4.49107551574707	-7.00472497940063	-15.2201166152954	-0.19074758887291	-0.0108740301802754	-0.102496586740017
-4.49441051483154	-7.00518417358398	-15.2207937240601	-0.190754666924477	-0.010797668248415	-0.102413929998875
-4.49218845367432	-7.00667715072632	-15.2150535583496	-0.190787479281425	-0.0109356110915542	-0.1024404540658
-4.49825859069824	-7.00625276565552	-15.2160367965698	-0.190779060125351	-0.0109511613845825	-0.102424778044224
-4.49751472473145	-7.01029825210571	-15.2107448577881	-0.190864726901054	-0.0110419085249305	-0.102394044399261
-4.49925136566162	-7.00620174407959	-15.2057609558105	-0.190798744559288	-0.0110966954380274	-0.102421998977661
-4.50032329559326	-7.00910949707031	-15.2045469284058	-0.190871521830559	-0.0111529408022761	-0.102401711046696
-4.50011253356934	-7.00805044174194	-15.1967239379883	-0.190823405981064	-0.0111595261842012	-0.102425009012222
-4.49615859985352	-7.00678491592407	-15.2038383483887	-0.190770536661148	-0.0113436123356223	-0.102343790233135
-4.50111818313599	-7.005051612854	-15.1874542236328	-0.190835416316986	-0.0113119510933757	-0.102323904633522
-4.49736404418945	-7.00836038589478	-15.1856985092163	-0.190905332565308	-0.0115317897871137	-0.102310210466385
-4.50182247161865	-7.00409030914307	-15.1806764602661	-0.19091671705246	-0.0114593645557761	-0.102237641811371
-4.49287700653076	-7.00723028182983	-15.1720123291016	-0.190869495272636	-0.0116442022845149	-0.102209612727165
-4.49967193603516	-7.00155735015869	-15.1723899841309	-0.190803989768028	-0.0116814868524671	-0.102114461362362
-4.49520826339722	-7.00447463989258	-15.1650590896606	-0.190887823700905	-0.0118442215025425	-0.102094538509846
-4.49648809432983	-7.00179719924927	-15.1625308990479	-0.190773785114288	-0.0119427358731627	-0.102009527385235
-4.49278163909912	-7.00402212142944	-15.1629953384399	-0.190790206193924	-0.0120249046012759	-0.102028533816338
-4.49457550048828	-7.00396013259888	-15.158637046814	-0.190790683031082	-0.0121615966781974	-0.101965129375458
-4.49570178985596	-7.00814056396484	-15.1579694747925	-0.190779462456703	-0.0121929543092847	-0.102002583444119
-4.49857473373413	-7.00638628005981	-15.1549348831177	-0.190804019570351	-0.0123284934088588	-0.101975545287132
-4.49868154525757	-7.00644969940186	-15.1499061584473	-0.190688014030457	-0.0123937334865332	-0.101973377168179
-4.50353717803955	-7.00430250167847	-15.1578388214111	-0.190636441111565	-0.0124987671151757	-0.101959325373173
-4.50126552581787	-7.008864402771	-15.1485176086426	-0.19060792028904	-0.0125425830483437	-0.102046698331833
-4.5032639503479	-7.00927972793579	-15.1449794769287	-0.190604820847511	-0.0126639287918806	-0.101962566375732
-4.50191593170166	-7.00782871246338	-15.1525297164917	-0.190642893314362	-0.0127212479710579	-0.10199511051178
-4.50145816802979	-7.00747060775757	-15.1455516815186	-0.190566495060921	-0.0129136135801673	-0.101970344781876
-4.50386381149292	-7.00996017456055	-15.1449108123779	-0.190636560320854	-0.0129093695431948	-0.101910032331944
-4.50169324874878	-7.00777053833008	-15.1488599777222	-0.190502300858498	-0.0131384395062923	-0.101979151368141
-4.50159692764282	-7.00660705566406	-15.1456499099731	-0.190628707408905	-0.0132346404716372	-0.101862333714962
-4.50160646438599	-7.00353527069092	-15.1399917602539	-0.190546602010727	-0.0133980801329017	-0.101835004985332
-4.50263595581055	-7.00542593002319	-15.138087272644	-0.190665230154991	-0.0134893879294395	-0.101787447929382
-4.50365734100342	-7.00418615341187	-15.1390085220337	-0.190596163272858	-0.013585839420557	-0.101770177483559
-4.50401401519775	-7.00103807449341	-15.1439094543457	-0.190678343176842	-0.0137044657021761	-0.101754285395145
-4.50533199310303	-7.00044679641724	-15.1358575820923	-0.190606638789177	-0.0138313258066773	-0.101755082607269
-4.5046215057373	-7.00436115264893	-15.1409778594971	-0.190715610980988	-0.0139062069356441	-0.101683005690575
-4.50704050064087	-7.00101947784424	-15.1332988739014	-0.190622985363007	-0.0140146762132645	-0.101772867143154
-4.50916385650635	-7.00353145599365	-15.1399812698364	-0.190683752298355	-0.014066300354898	-0.101735323667526
-4.50968742370605	-6.99815130233765	-15.1392784118652	-0.190632969141006	-0.0140628460794687	-0.101754181087017
-4.50611352920532	-7.00307035446167	-15.1373357772827	-0.190645039081573	-0.0142243839800358	-0.101754374802113
-4.50870037078857	-7.00156736373901	-15.1365079879761	-0.190681368112564	-0.0142702283337712	-0.101801842451096
-4.50721979141235	-7.0030632019043	-15.1392107009888	-0.190750420093536	-0.014346132054925	-0.101780332624912
-4.50848770141602	-6.99750852584839	-15.1333465576172	-0.190646588802338	-0.0143026551231742	-0.101751782000065
-4.50618886947632	-7.00031518936157	-15.1317873001099	-0.190695837140083	-0.014385923743248	-0.101738415658474
-4.50703287124634	-6.99588108062744	-15.1361198425293	-0.190732002258301	-0.0144145898520947	-0.10174834728241
-4.50603532791138	-6.99592018127441	-15.1343679428101	-0.190676555037498	-0.0145003013312817	-0.10165648907423
-4.50399398803711	-6.9932689666748	-15.1287536621094	-0.190715372562408	-0.0145282298326492	-0.101748250424862
-4.50440692901611	-6.99381017684937	-15.1294603347778	-0.190760120749474	-0.0145511906594038	-0.10166884958744
-4.50471830368042	-6.98678588867188	-15.1261777877808	-0.190755248069763	-0.0145580526441336	-0.101681657135487
-4.5023078918457	-6.99052333831787	-15.1245746612549	-0.190699204802513	-0.0146431624889374	-0.101572647690773
-4.50578022003174	-6.98587417602539	-15.1219844818115	-0.190739437937737	-0.0146217113360763	-0.101557374000549
-4.50392627716064	-6.98707485198975	-15.120623588562	-0.190611317753792	-0.0147957829758525	-0.101550199091434
-4.5067720413208	-6.98121786117554	-15.1236572265625	-0.190632954239845	-0.01478177215904	-0.101546190679073
-4.50253915786743	-6.98608779907227	-15.1210708618164	-0.190578758716583	-0.014812558889389	-0.101513035595417
-4.50252103805542	-6.98055267333984	-15.1185646057129	-0.190544366836548	-0.0149112623184919	-0.101444445550442
-4.50261974334717	-6.98387241363525	-15.1084470748901	-0.190560445189476	-0.0148191191256046	-0.101467676460743
-4.50173139572144	-6.97978401184082	-15.1088991165161	-0.190509185194969	-0.0149782812222838	-0.101361878216267
-4.50124645233154	-6.98204612731934	-15.1132097244263	-0.190516322851181	-0.0149332052096725	-0.101424291729927
-4.49965000152588	-6.98327398300171	-15.1054430007935	-0.190461456775665	-0.0150363855063915	-0.101319655776024
-4.50313520431519	-6.97827863693237	-15.1061038970947	-0.19040247797966	-0.0149437366053462	-0.101275615394115
-4.50101900100708	-6.98057985305786	-15.1015996932983	-0.19047974050045	-0.0150331659242511	-0.101315714418888
-4.50207948684692	-6.97715187072754	-15.1017236709595	-0.19032333791256	-0.0149937514215708	-0.101277932524681
-4.50284814834595	-6.97967290878296	-15.0990419387817	-0.190366327762604	-0.0150923607870936	-0.101245515048504
-4.50172996520996	-6.97730159759521	-15.0899324417114	-0.190363883972168	-0.0150352092459798	-0.101278603076935
-4.50137519836426	-6.97665500640869	-15.089035987854	-0.190401881933212	-0.0151747558265924	-0.101239271461964
-4.50358009338379	-6.97646379470825	-15.0790109634399	-0.190321326255798	-0.0150985177606344	-0.101239167153835
-4.50242853164673	-6.97815799713135	-15.0832386016846	-0.190277874469757	-0.015207608230412	-0.101165406405926
-4.50231266021729	-6.97091150283813	-15.0701704025269	-0.190281629562378	-0.0152160450816154	-0.101219564676285
-4.50042343139648	-6.9716329574585	-15.0769681930542	-0.19029201567173	-0.0152290891855955	-0.101175092160702
-4.50221490859985	-6.96553421020508	-15.0606994628906	-0.190197348594666	-0.0152394659817219	-0.101206876337528
-4.50170516967773	-6.97025585174561	-15.0629177093506	-0.190179735422134	-0.0152976326644421	-0.10113924741745
-4.50304269790649	-6.96487045288086	-15.0548315048218	-0.190201342105865	-0.0153325395658612	-0.101122610270977
-4.50284433364868	-6.96682977676392	-15.0505027770996	-0.190187513828278	-0.0153513373807073	-0.10109743475914
-4.50370740890503	-6.95981884002686	-15.0467319488525	-0.190105617046356	-0.0153572037816048	-0.101014897227287
-4.50293064117432	-6.96345710754395	-15.0397710800171	-0.190099716186523	-0.0155349923297763	-0.100934654474258
-4.50386381149292	-6.95958662033081	-15.0423307418823	-0.190102145075798	-0.0155388172715902	-0.10088711977005
-4.50325107574463	-6.96133518218994	-15.0363550186157	-0.19003526866436	-0.0155944870784879	-0.100862011313438
-4.50517845153809	-6.96105766296387	-15.0332870483398	-0.190071925520897	-0.0156570039689541	-0.10083881020546
-4.50523233413696	-6.96433973312378	-15.0269632339478	-0.189930617809296	-0.0157654359936714	-0.100846998393536
-4.50726699829102	-6.96304845809937	-15.0342636108398	-0.189925342798233	-0.0158077366650105	-0.100863061845303
-4.50979614257813	-6.96238565444946	-15.0297317504883	-0.189929619431496	-0.0158191677182913	-0.10085117816925
-4.5037317276001	-6.96290683746338	-15.0301542282104	-0.189888387918472	-0.0160142071545124	-0.100902386009693
-4.51127815246582	-6.96448802947998	-15.026309967041	-0.18995489180088	-0.0159658957272768	-0.100894786417484
-4.507408618927	-6.96564054489136	-15.0260725021362	-0.189868226647377	-0.0160452909767628	-0.100948475301266
-4.51397228240967	-6.9604811668396	-15.0252256393433	-0.189785286784172	-0.0159966163337231	-0.100906893610954
-4.50787210464478	-6.96326017379761	-15.0266551971436	-0.189845606684685	-0.0161363631486893	-0.101014740765095
-4.51264476776123	-6.96097612380981	-15.026743888855	-0.189835757017136	-0.0162188019603491	-0.100918136537075
-4.51094675064087	-6.96034336090088	-15.0233173370361	-0.189839348196983	-0.016321137547493	-0.10104364156723
-4.51713514328003	-6.959716796875	-15.0307703018188	-0.189926654100418	-0.0163495056331158	-0.100962214171886
-4.51317358016968	-6.9625415802002	-15.0251026153564	-0.189910188317299	-0.0164419282227755	-0.101020604372025
-4.51989793777466	-6.95915365219116	-15.0234708786011	-0.189970314502716	-0.016482625156641	-0.100974671542645
-4.51665925979614	-6.95893096923828	-15.0252647399902	-0.189842626452446	-0.0165548454970121	-0.10107360035181
-4.51935625076294	-6.9592661857605	-15.0357933044434	-0.189906030893326	-0.0166284143924713	-0.101007632911205
-4.52026128768921	-6.9602632522583	-15.0252246856689	-0.189828902482986	-0.0166912227869034	-0.101071864366531
-4.52283668518066	-6.96302795410156	-15.0377626419067	-0.189848139882088	-0.0167626980692148	-0.101074188947678
-4.52516460418701	-6.95884609222412	-15.0329523086548	-0.18977028131485	-0.0166645366698503	-0.101088829338551
-4.52452516555786	-6.96333885192871	-15.038384437561	-0.189870893955231	-0.0167163722217083	-0.101103246212006
-4.53125905990601	-6.96224737167358	-15.0359086990356	-0.189779832959175	-0.0167387444525957	-0.101169519126415
-4.53120231628418	-6.9656662940979	-15.0339126586914	-0.189834475517273	-0.0168425757437944	-0.10118193924427
-4.53260135650635	-6.96280813217163	-15.0361022949219	-0.189757630228996	-0.016759317368269	-0.101158805191517
-4.53514051437378	-6.96694612503052	-15.0312461853027	-0.189883634448051	-0.0167047251015902	-0.101218931376934
-4.53686285018921	-6.96483135223389	-15.031177520752	-0.189776167273521	-0.0168004762381315	-0.101237304508686
-4.53956317901611	-6.96514987945557	-15.025860786438	-0.18993616104126	-0.0166977755725384	-0.101251393556595
-4.53856134414673	-6.96466541290283	-15.0206861495972	-0.189848586916924	-0.0167625248432159	-0.101301804184914
-4.54359531402588	-6.96621227264404	-15.0167837142944	-0.189999520778656	-0.0165646597743034	-0.101299121975899
-4.53878545761108	-6.96249103546143	-15.010910987854	-0.189910411834717	-0.0167644713073969	-0.101368963718414
-4.54497337341309	-6.96357870101929	-15.0095300674438	-0.190046221017838	-0.0165179371833801	-0.101333238184452
-4.53864717483521	-6.9623327255249	-15.0030632019043	-0.190108850598335	-0.0166721418499947	-0.101399406790733
-4.54239416122437	-6.96099328994751	-15.0015745162964	-0.190201342105865	-0.0165063571184874	-0.101345032453537
-4.53635454177856	-6.95791339874268	-14.9901742935181	-0.190132319927216	-0.0166528392583132	-0.101460449397564
-4.54112577438354	-6.95566463470459	-14.9877281188965	-0.190237417817116	-0.0164622291922569	-0.101335920393467
-4.53548049926758	-6.96028137207031	-14.9816722869873	-0.190207332372665	-0.016551373526454	-0.101422838866711
-4.5365252494812	-6.95439481735229	-14.9841356277466	-0.190213784575462	-0.0164952892810106	-0.101281002163887
-4.53458070755005	-6.95587682723999	-14.9769592285156	-0.190232113003731	-0.0165581777691841	-0.101361565291882
-4.5380277633667	-6.95128345489502	-14.9761199951172	-0.19028776884079	-0.0164457410573959	-0.101233676075935
-4.53288602828979	-6.95595026016235	-14.9700832366943	-0.190342858433723	-0.0164935458451509	-0.101236514747143
-4.53849124908447	-6.95310735702515	-14.9689149856567	-0.190346360206604	-0.0164204016327858	-0.101192124187946
-4.53891181945801	-6.95316505432129	-14.9573564529419	-0.190270110964775	-0.0164248216897249	-0.101140983402729
-4.53782558441162	-6.95102405548096	-14.9566535949707	-0.190337792038918	-0.0164387729018927	-0.101094275712967
-4.53860282897949	-6.95410442352295	-14.9470825195313	-0.190372452139854	-0.016429727897048	-0.101045854389668
-4.53528642654419	-6.94999933242798	-14.9412174224854	-0.190372779965401	-0.016467796638608	-0.101045876741409
-4.53942489624023	-6.95000696182251	-14.9423151016235	-0.190374031662941	-0.0163746643811464	-0.100958839058876
-4.53380823135376	-6.95021295547485	-14.9367094039917	-0.190362423658371	-0.0164553746581078	-0.101016812026501
-4.53516626358032	-6.94951677322388	-14.9331798553467	-0.190381869673729	-0.0164703354239464	-0.10094702988863
-4.5325288772583	-6.94806718826294	-14.9204244613647	-0.190366119146347	-0.0164915304630995	-0.100949130952358
-4.53463888168335	-6.94565439224243	-14.9194622039795	-0.190433606505394	-0.0165374744683504	-0.100893445312977
-4.53030109405518	-6.94993877410889	-14.9173707962036	-0.19039212167263	-0.0165363755077124	-0.100915983319283
-4.53623199462891	-6.94398641586304	-14.9095106124878	-0.190487086772919	-0.0165974404662848	-0.100827753543854
-4.53073215484619	-6.94802713394165	-14.9057369232178	-0.190532952547073	-0.0166869256645441	-0.100904382765293
-4.53543663024902	-6.94409990310669	-14.9017763137817	-0.190571695566177	-0.0168400257825851	-0.100817389786243
-4.53442096710205	-6.94482326507568	-14.893651008606	-0.190589278936386	-0.0167592316865921	-0.100844487547874
-4.53768825531006	-6.94226837158203	-14.8926448822021	-0.190545052289963	-0.0169310849159956	-0.100839480757713
-4.53783750534058	-6.94147396087646	-14.8885049819946	-0.190613940358162	-0.0169107988476753	-0.100819766521454
-4.53629589080811	-6.93980884552002	-14.8835306167603	-0.190591171383858	-0.0171025805175304	-0.100693047046661
-4.53979444503784	-6.93996906280518	-14.8798780441284	-0.190611749887466	-0.017147159203887	-0.100730247795582
-4.53963279724121	-6.94001388549805	-14.8725118637085	-0.190652772784233	-0.0173582509160042	-0.100652121007442
-4.54339075088501	-6.93886613845825	-14.8693532943726	-0.190677896142006	-0.0173468329012394	-0.100567072629929
-4.54127740859985	-6.93864154815674	-14.8688106536865	-0.190700903534889	-0.0175364930182695	-0.100607492029667
-4.54237365722656	-6.93780899047852	-14.8687839508057	-0.190627798438072	-0.0175933483988047	-0.100528009235859
-4.54405975341797	-6.9389762878418	-14.8616571426392	-0.190666362643242	-0.017682172358036	-0.100524827837944
-4.54727125167847	-6.93614768981934	-14.8587121963501	-0.190596744418144	-0.017781613394618	-0.100497476756573
-4.54823446273804	-6.94097995758057	-14.8587207794189	-0.190637588500977	-0.0177761763334274	-0.100441716611385
-4.54852485656738	-6.93831157684326	-14.8536100387573	-0.190469369292259	-0.0179392825812101	-0.100458092987537
-4.55188989639282	-6.94070768356323	-14.8500347137451	-0.190639033913612	-0.0179141461849213	-0.100356817245483
-4.55278396606445	-6.94012546539307	-14.8460092544556	-0.190500974655151	-0.0180465336889029	-0.100446805357933
-4.55522584915161	-6.94388675689697	-14.8441543579102	-0.190589994192123	-0.017995173111558	-0.10030972212553
-4.55853366851807	-6.93995809555054	-14.8285064697266	-0.190352484583855	-0.0182663165032864	-0.100407287478447
-4.56097745895386	-6.94753074645996	-14.836480140686	-0.190480932593346	-0.0182115137577057	-0.100340478122234
-4.56202411651611	-6.94246864318848	-14.8240585327148	-0.1903977394104	-0.0182988420128822	-0.100372105836868
-4.56431531906128	-6.94842720031738	-14.8283033370972	-0.190446645021439	-0.0183462779968977	-0.100309640169144
-4.56618881225586	-6.94537734985352	-14.8222932815552	-0.190458700060844	-0.0184423662722111	-0.100265711545944
-4.56952810287476	-6.94949054718018	-14.8113031387329	-0.190359234809875	-0.0186082739382982	-0.100205972790718
-4.57088708877563	-6.94731521606445	-14.8138284683228	-0.190364137291908	-0.0186722241342068	-0.100150711834431
-4.57155227661133	-6.94881105422974	-14.8068838119507	-0.190349698066711	-0.0187532342970371	-0.100079827010632
-4.57016754150391	-6.94938516616821	-14.8082818984985	-0.190363764762878	-0.0189121793955565	-0.0999786928296089
-4.57466983795166	-6.9475040435791	-14.8002624511719	-0.190368548035622	-0.0190244149416685	-0.0999074727296829
-4.57638072967529	-6.94766473770142	-14.8030986785889	-0.190258204936981	-0.0190866552293301	-0.0998869612812996
-4.57897806167603	-6.94882154464722	-14.7925891876221	-0.190329164266586	-0.0191729497164488	-0.0997776314616203
-4.57550001144409	-6.95018005371094	-14.7992038726807	-0.190175384283066	-0.0193273909389973	-0.099786140024662
-4.58473300933838	-6.95083427429199	-14.7957935333252	-0.190189763903618	-0.0193206053227186	-0.0997467637062073
-4.58285522460938	-6.95424270629883	-14.796257019043	-0.190162494778633	-0.0194665584713221	-0.0997630506753922
-4.58852100372314	-6.95218563079834	-14.7919445037842	-0.190078064799309	-0.0194893591105938	-0.0997095555067062
-4.58827590942383	-6.96029806137085	-14.7985305786133	-0.190085470676422	-0.0195824895054102	-0.0997745543718338
-4.59352254867554	-6.95696306228638	-14.7989931106567	-0.190136671066284	-0.0196638070046902	-0.0996662601828575
-4.59259748458862	-6.95970487594604	-14.7965469360352	-0.1900574862957	-0.0197299532592297	-0.0997285842895508
-4.59551429748535	-6.959153175354	-14.8027029037476	-0.189987987279892	-0.0197953376919031	-0.0996566489338875
-4.59310245513916	-6.96330881118774	-14.7956686019897	-0.189957395195961	-0.0197797995060682	-0.0996894836425781
-4.59485673904419	-6.9632716178894	-14.7994031906128	-0.189970731735229	-0.0198254380375147	-0.0996178612112999
-4.59691762924194	-6.96316242218018	-14.7944850921631	-0.189947873353958	-0.0198371522128582	-0.0996248871088028
-4.59307098388672	-6.9648756980896	-14.7993631362915	-0.189969941973686	-0.0199446175247431	-0.0995704606175423
-4.59416484832764	-6.96591997146606	-14.7966299057007	-0.189939349889755	-0.0198915135115385	-0.0996227636933327
-4.59104108810425	-6.9682035446167	-14.8014211654663	-0.189869984984398	-0.0200069081038237	-0.0996228754520416
-4.59401369094849	-6.96717977523804	-14.7871932983398	-0.189869791269302	-0.0199059881269932	-0.0995713099837303
-4.59159421920776	-6.96683406829834	-14.790753364563	-0.189798966050148	-0.01991331204772	-0.0995984971523285
-4.59269523620605	-6.96718692779541	-14.7871723175049	-0.189669951796532	-0.0198181383311749	-0.0995863303542137
-4.59203624725342	-6.96729898452759	-14.7814044952393	-0.189699113368988	-0.0197540707886219	-0.0996178016066551
-4.58935117721558	-6.96545076370239	-14.7821340560913	-0.189571291208267	-0.0197036545723677	-0.0995513871312141
-4.588698387146	-6.97095584869385	-14.7846851348877	-0.189678221940994	-0.0196226425468922	-0.0995225608348846
-4.58654451370239	-6.96633577346802	-14.774227142334	-0.189520433545113	-0.0195731148123741	-0.0995238646864891
-4.58446311950684	-6.96778774261475	-14.7728462219238	-0.189568728208542	-0.0195675175637007	-0.0994792655110359
-4.58229207992554	-6.96617460250854	-14.763916015625	-0.189449623227119	-0.0194788705557585	-0.0995772927999496
-4.58169078826904	-6.97076511383057	-14.7688016891479	-0.189526051282883	-0.0194841548800468	-0.099488265812397
-4.58150053024292	-6.96541976928711	-14.7614240646362	-0.189330518245697	-0.0193921457976103	-0.0995495542883873
-4.57805252075195	-6.96958065032959	-14.7664937973022	-0.189370423555374	-0.0193327404558659	-0.0995538011193275
-4.57762098312378	-6.96399879455566	-14.7515268325806	-0.189332872629166	-0.0192039236426353	-0.0996424630284309
-4.57639980316162	-6.96792840957642	-14.7536306381226	-0.189374014735222	-0.0191343687474728	-0.099693238735199
-4.57731246948242	-6.96674537658691	-14.7466678619385	-0.189304441213608	-0.0190118197351694	-0.0997351557016373
-4.57618236541748	-6.96920728683472	-14.7396965026855	-0.189316734671593	-0.0189420357346535	-0.0998461619019508
-4.57808828353882	-6.96497440338135	-14.7367544174194	-0.18937686085701	-0.0187756679952145	-0.0999156385660172
-4.5790057182312	-6.96678781509399	-14.7252464294434	-0.189339175820351	-0.0186478532850742	-0.0999810174107552
-4.57783651351929	-6.96593379974365	-14.7236833572388	-0.189364343881607	-0.0185221191495657	-0.100110128521919
-4.57948064804077	-6.96825408935547	-14.7218265533447	-0.189357042312622	-0.0183534491807222	-0.10023482888937
-4.58031702041626	-6.96811437606812	-14.7127532958984	-0.189409717917442	-0.0182546228170395	-0.100392445921898
-4.58440494537354	-6.96953725814819	-14.7138643264771	-0.189317032694817	-0.0180347580462694	-0.100460439920425
-4.58428335189819	-6.96837949752808	-14.7121715545654	-0.189395800232887	-0.0178965497761965	-0.100702092051506
-4.58586168289185	-6.97024965286255	-14.7151975631714	-0.189360991120338	-0.0177521090954542	-0.100768126547337
-4.58748197555542	-6.96774911880493	-14.7064409255981	-0.189422652125359	-0.0175991393625736	-0.100998006761074
-4.59057855606079	-6.97047758102417	-14.7106018066406	-0.189330771565437	-0.0174933560192585	-0.101099416613579
-4.58418655395508	-6.96979236602783	-14.7027683258057	-0.189427703619003	-0.0173144601285458	-0.101348228752613
-4.58749675750732	-6.96815538406372	-14.7026653289795	-0.189320832490921	-0.0171980243176222	-0.101393297314644
-4.5878758430481	-6.9674220085144	-14.6986112594604	-0.18938085436821	-0.0169967245310545	-0.101638220250607
-4.59127855300903	-6.96707248687744	-14.6884326934814	-0.189391553401947	-0.0168751366436481	-0.101766780018806
-4.58894920349121	-6.96571159362793	-14.6865262985229	-0.189412549138069	-0.0166544727981091	-0.10195442289114
-4.58640241622925	-6.96826982498169	-14.6831359863281	-0.18940182030201	-0.016633078455925	-0.102155491709709
-4.59047269821167	-6.96690368652344	-14.6731357574463	-0.189438715577126	-0.0163157302886248	-0.102297365665436
-4.5881199836731	-6.96325731277466	-14.6557598114014	-0.189452081918716	-0.0163401942700148	-0.102529339492321
-4.59182643890381	-6.9673023223877	-14.6661472320557	-0.189533084630966	-0.016059497371316	-0.102648414671421
-4.58846998214722	-6.96646213531494	-14.6509084701538	-0.18949319422245	-0.0159470029175282	-0.102890774607658
-4.59105777740479	-6.96390676498413	-14.6443634033203	-0.189599201083183	-0.0158051066100597	-0.10304656624794
-4.5890097618103	-6.96051931381226	-14.6371355056763	-0.18965956568718	-0.0157679934054613	-0.103231556713581
-4.58924674987793	-6.96224546432495	-14.6334943771362	-0.189613625407219	-0.0155886225402355	-0.103419348597527
-4.58910179138184	-6.96098184585571	-14.6297979354858	-0.189643740653992	-0.0156533196568489	-0.103535212576389
-4.58866310119629	-6.95886135101318	-14.6206254959106	-0.189668163657188	-0.015545547939837	-0.103725045919418
-4.58708524703979	-6.95835113525391	-14.628511428833	-0.189651682972908	-0.0155200697481632	-0.103839479386806
-4.58740472793579	-6.95572996139526	-14.6166505813599	-0.189666450023651	-0.0153961461037397	-0.103930465877056
-4.58539867401123	-6.95537281036377	-14.623607635498	-0.189620286226273	-0.01546570379287	-0.1041199862957
-4.58841800689697	-6.95553159713745	-14.6135568618774	-0.189713463187218	-0.0153093375265598	-0.10424642264843
-4.58806037902832	-6.95681381225586	-14.6197967529297	-0.189647987484932	-0.0153643926605582	-0.104406595230103
-4.59689617156982	-6.9532790184021	-14.6150093078613	-0.189722046256065	-0.0151921091601253	-0.104635089635849
-4.59482955932617	-6.95925617218018	-14.610034942627	-0.189698308706284	-0.0152654210105538	-0.104798898100853
-4.60274219512939	-6.95399856567383	-14.6098489761353	-0.189670965075493	-0.0151837905868888	-0.104998357594013
-4.601731300354	-6.95886373519897	-14.6119289398193	-0.189739510416985	-0.0151346297934651	-0.105233147740364
-4.61023092269897	-6.9558277130127	-14.6083164215088	-0.189812317490578	-0.0150201385840774	-0.105369426310062
-4.60779142379761	-6.95952701568604	-14.6015596389771	-0.189765095710754	-0.015034656971693	-0.105602234601974
-4.61394739151001	-6.95633029937744	-14.6040163040161	-0.189834967255592	-0.0149460984393954	-0.105768389999866
-4.61629343032837	-6.95778942108154	-14.5978116989136	-0.189797550439835	-0.0149425026029348	-0.105961613357067
-4.61954641342163	-6.95377683639526	-14.5985088348389	-0.189778611063957	-0.0149149931967258	-0.106146611273289
-4.6237006187439	-6.9580340385437	-14.5984783172607	-0.189834952354431	-0.0148348649963737	-0.106278799474239
-4.62516117095947	-6.95420408248901	-14.5936479568481	-0.18982121348381	-0.0147988516837358	-0.10647851228714
-4.62603807449341	-6.95381021499634	-14.5913915634155	-0.189840584993362	-0.0148071544244885	-0.106572896242142
-4.62535524368286	-6.95394563674927	-14.5886478424072	-0.189880266785622	-0.0147479437291622	-0.106803052127361
-4.63189268112183	-6.95679759979248	-14.5900392532349	-0.189884141087532	-0.0147128906100988	-0.106838554143906
-4.62993049621582	-6.95543241500854	-14.5841150283813	-0.189903765916824	-0.0146715240553021	-0.107041046023369
-4.63304567337036	-6.9523549079895	-14.579532623291	-0.18987363576889	-0.0147007806226611	-0.10710684210062
-4.63180255889893	-6.95042896270752	-14.5737972259521	-0.189914748072624	-0.0145990438759327	-0.107311509549618
-4.63604736328125	-6.9487099647522	-14.5794591903687	-0.189854621887207	-0.014632566832006	-0.107367843389511
-4.63508224487305	-6.95077991485596	-14.5641832351685	-0.189939647912979	-0.0144365951418877	-0.107574999332428
-4.64209890365601	-6.95042657852173	-14.5690860748291	-0.189949780702591	-0.0144682712852955	-0.10763593763113
-4.64111232757568	-6.94793653488159	-14.5588884353638	-0.189966410398483	-0.0143711222335696	-0.107844084501266
-4.64444351196289	-6.94935894012451	-14.5577421188354	-0.18990583717823	-0.0144392428919673	-0.107958935201168
-4.65103244781494	-6.95008945465088	-14.5570869445801	-0.190012723207474	-0.0142867853865027	-0.10812646895647
-4.65162754058838	-6.9497504234314	-14.5533113479614	-0.190047323703766	-0.0143465371802449	-0.10820359736681
-4.65247821807861	-6.9527416229248	-14.5494213104248	-0.190063238143921	-0.0141558907926083	-0.108433455228806
-4.65612554550171	-6.95311975479126	-14.5515794754028	-0.190088614821434	-0.0141425859183073	-0.108513124287128
-4.65874099731445	-6.94813299179077	-14.5461902618408	-0.190070882439613	-0.0140374023467302	-0.108613893389702
-4.65984773635864	-6.95028829574585	-14.5519123077393	-0.190055787563324	-0.0140219498425722	-0.108774818480015
-4.65915203094482	-6.94482707977295	-14.5463829040527	-0.190043330192566	-0.0139080742374063	-0.108895018696785
-4.66213750839233	-6.94868850708008	-14.5364437103271	-0.190168365836143	-0.0138102164492011	-0.10900467634201
-4.66089057922363	-6.94389772415161	-14.5363464355469	-0.190073803067207	-0.013771123252809	-0.109127774834633
-4.66028594970703	-6.94500303268433	-14.539324760437	-0.190197393298149	-0.0136615894734859	-0.109224431216717
-4.66261672973633	-6.94224166870117	-14.5328903198242	-0.19006972014904	-0.0135675948113203	-0.109295263886452
-4.66387128829956	-6.94173765182495	-14.5228614807129	-0.190144971013069	-0.0133744673803449	-0.109403051435947
-4.65855407714844	-6.94014739990234	-14.5256423950195	-0.18997797369957	-0.0133889112621546	-0.109546422958374
-4.66050958633423	-6.94086790084839	-14.5156173706055	-0.190147459506989	-0.0132002318277955	-0.109576374292374
-4.65653657913208	-6.94026565551758	-14.5169324874878	-0.1900974214077	-0.0132607100531459	-0.109675951302052
-4.66056871414185	-6.93668985366821	-14.5148754119873	-0.190238937735558	-0.0131033854559064	-0.109686061739922
-4.65313577651978	-6.93809747695923	-14.5071468353271	-0.190144076943398	-0.0131849935278296	-0.109865926206112
-4.65506029129028	-6.93429851531982	-14.5034704208374	-0.190193608403206	-0.0130488350987434	-0.109855994582176
-4.6479229927063	-6.93290185928345	-14.506067276001	-0.190104082226753	-0.0131855010986328	-0.110041789710522
-4.6555700302124	-6.92967319488525	-14.5093469619751	-0.190148293972015	-0.0129850348457694	-0.110025726258755
-4.64904117584229	-6.92965364456177	-14.5047569274902	-0.190050065517426	-0.0131539097055793	-0.110125489532948
-4.65140771865845	-6.92663764953613	-14.5054044723511	-0.190069779753685	-0.0130771668627858	-0.110138401389122
-4.64589738845825	-6.92852258682251	-14.5031394958496	-0.189886838197708	-0.013219210319221	-0.110199697315693
-4.65261268615723	-6.92526388168335	-14.5034885406494	-0.189920693635941	-0.0132246082648635	-0.11018743366003
-4.65128040313721	-6.92925119400024	-14.5040712356567	-0.189855173230171	-0.0132553270086646	-0.110302150249481
-4.65348386764526	-6.9266562461853	-14.510027885437	-0.189860656857491	-0.0132953757420182	-0.11026132106781
-4.65581703186035	-6.92836475372314	-14.5058717727661	-0.189749896526337	-0.0133714908733964	-0.110322065651417
-4.65544700622559	-6.92401218414307	-14.5024328231812	-0.189720302820206	-0.013424014672637	-0.110386840999126
-4.65677356719971	-6.92988395690918	-14.5001821517944	-0.189702391624451	-0.0134937474504113	-0.110373355448246
-4.66015434265137	-6.92681455612183	-14.4920797348022	-0.189717561006546	-0.0135387638583779	-0.110391743481159
-4.66559886932373	-6.92654418945313	-14.4963884353638	-0.189587861299515	-0.0136026991531253	-0.11037477850914
-4.66390037536621	-6.92590951919556	-14.4888858795166	-0.189566642045975	-0.013740174472332	-0.110471837222576
-4.67008066177368	-6.92427396774292	-14.4836263656616	-0.189532369375229	-0.0138242617249489	-0.11038114875555
-4.67013216018677	-6.92371129989624	-14.4748668670654	-0.189459607005119	-0.0138855511322618	-0.110496141016483
-4.67538356781006	-6.92035055160522	-14.4762945175171	-0.189458936452866	-0.01399159245193	-0.110435508191586
-4.67498445510864	-6.92459106445313	-14.4701385498047	-0.189439967274666	-0.0140240779146552	-0.110511429607868
-4.68217372894287	-6.92465734481812	-14.4638910293579	-0.189381569623947	-0.0141063407063484	-0.11050383746624
-4.68040418624878	-6.92671775817871	-14.4591827392578	-0.189345091581345	-0.0142106506973505	-0.110644593834877
-4.69233179092407	-6.92306709289551	-14.4611148834229	-0.18938897550106	-0.0142563106492162	-0.11058235168457
-4.69088315963745	-6.92764663696289	-14.4532957077026	-0.189308255910873	-0.0142876515164971	-0.110648296773434
-4.69863605499268	-6.92490768432617	-14.4555578231812	-0.189324304461479	-0.0145061761140823	-0.110601417720318
-4.70201301574707	-6.92579030990601	-14.4480104446411	-0.189373821020126	-0.0144882947206497	-0.110640041530132
-4.70765161514282	-6.9272575378418	-14.4515714645386	-0.18926502764225	-0.0146020436659455	-0.110571295022964
-4.70831918716431	-6.9282283782959	-14.4464111328125	-0.189340144395828	-0.0146547229960561	-0.110616967082024
-4.71208667755127	-6.92884349822998	-14.4502573013306	-0.18928250670433	-0.0148065108805895	-0.110600724816322
-4.71652507781982	-6.92736768722534	-14.4465103149414	-0.189275726675987	-0.0147299636155367	-0.110549308359623
-4.72112607955933	-6.92853927612305	-14.4481077194214	-0.189230859279633	-0.0148595487698913	-0.110645212233067
-4.72340059280396	-6.92762088775635	-14.4465847015381	-0.189203485846519	-0.0148346610367298	-0.110622599720955
-4.72626066207886	-6.9302020072937	-14.4434862136841	-0.189270243048668	-0.0149701377376914	-0.110633939504623
-4.73080921173096	-6.92838144302368	-14.4423007965088	-0.189093545079231	-0.0149587849155068	-0.11061730235815
-4.72890281677246	-6.9316029548645	-14.4380340576172	-0.189230412244797	-0.0149952983483672	-0.110569506883621
-4.7332329750061	-6.92824602127075	-14.4371271133423	-0.18907904624939	-0.0150077193975449	-0.110594347119331
-4.72990751266479	-6.9316143989563	-14.4357862472534	-0.189254283905029	-0.0149706713855267	-0.1105145663023
-4.72734212875366	-6.9278736114502	-14.4339656829834	-0.189085006713867	-0.0150929233059287	-0.110553458333015
-4.73213195800781	-6.93037605285645	-14.4320526123047	-0.189221948385239	-0.0149225788190961	-0.110428549349308
-4.72729921340942	-6.92725229263306	-14.4347467422485	-0.189133480191231	-0.0150617230683565	-0.110523290932178
-4.73072385787964	-6.928626537323	-14.4391622543335	-0.189250007271767	-0.0148777272552252	-0.1104541644454
-4.72449827194214	-6.92752027511597	-14.4261312484741	-0.189207270741463	-0.0149595085531473	-0.110515519976616
-4.72750043869019	-6.9268913269043	-14.4400329589844	-0.189247846603394	-0.0148709090426564	-0.110406078398228
-4.72195100784302	-6.92519378662109	-14.4398441314697	-0.189251258969307	-0.0148435039445758	-0.110517933964729
-4.72099256515503	-6.92632055282593	-14.4400157928467	-0.189294144511223	-0.014744414947927	-0.110363483428955
-4.71362543106079	-6.92572736740112	-14.4455595016479	-0.1893250644207	-0.0147730056196451	-0.110444910824299
-4.71069002151489	-6.92508125305176	-14.4476251602173	-0.189301207661629	-0.01471714861691	-0.110336661338806
-4.70261335372925	-6.92222833633423	-14.4499225616455	-0.189326897263527	-0.0146133080124855	-0.110366106033325
-4.70090484619141	-6.92052364349365	-14.4499139785767	-0.189320772886276	-0.014648225158453	-0.110306762158871
-4.68973731994629	-6.92045783996582	-14.4613513946533	-0.189348056912422	-0.0144691718742251	-0.110306203365326
-4.68817853927612	-6.9155707359314	-14.4581079483032	-0.18929161131382	-0.0144935175776482	-0.110320851206779
-4.6793007850647	-6.91532611846924	-14.4617652893066	-0.189337074756622	-0.0144413197413087	-0.110274188220501
-4.67700719833374	-6.91154050827026	-14.4642248153687	-0.18935215473175	-0.0143168121576309	-0.110308066010475
-4.66870498657227	-6.91283226013184	-14.4674377441406	-0.189350008964539	-0.014352667145431	-0.110232003033161
-4.66183185577393	-6.90603351593018	-14.4735050201416	-0.189370393753052	-0.0143334977328777	-0.110138729214668
-4.65340185165405	-6.90988731384277	-14.4747610092163	-0.189392372965813	-0.0142816286534071	-0.110099926590919
-4.65095376968384	-6.9035210609436	-14.4701232910156	-0.18952339887619	-0.0141853503882885	-0.109971307218075
-4.64656782150269	-6.90468072891235	-14.4729633331299	-0.189424738287926	-0.0141721563413739	-0.10992007702589
-4.64201736450195	-6.89873838424683	-14.4791088104248	-0.189522087574005	-0.014113150537014	-0.109815023839474
-4.63708209991455	-6.90196752548218	-14.4774742126465	-0.189487740397453	-0.0140667026862502	-0.109851099550724
-4.63678312301636	-6.89298105239868	-14.4850149154663	-0.189547881484032	-0.0140997711569071	-0.109799154102802
-4.63056659698486	-6.89171934127808	-14.4824132919312	-0.189392402768135	-0.0140858925879002	-0.109922237694263
-4.62917232513428	-6.8922905921936	-14.4921054840088	-0.189507976174355	-0.0141434744000435	-0.10986539721489
-4.62342023849487	-6.8924732208252	-14.4881982803345	-0.189543440937996	-0.0140660349279642	-0.109966434538364
-4.62213945388794	-6.89181613922119	-14.5000734329224	-0.189503327012062	-0.0141334934160113	-0.109991990029812
-4.61894416809082	-6.88881158828735	-14.495551109314	-0.18943364918232	-0.014146950095892	-0.110010981559753
-4.61573028564453	-6.88858509063721	-14.4986705780029	-0.189443022012711	-0.0141955846920609	-0.11007172614336
-4.61641359329224	-6.88780641555786	-14.5054111480713	-0.189350381493568	-0.0141541864722967	-0.110097371041775
-4.6161093711853	-6.88860416412354	-14.5055255889893	-0.189389109611511	-0.0141727132722735	-0.110219791531563
-4.61724662780762	-6.88628530502319	-14.5084276199341	-0.189335882663727	-0.0142426025122404	-0.110248975455761
-4.61579656600952	-6.88944339752197	-14.5167999267578	-0.189351037144661	-0.0142358271405101	-0.110312595963478
-4.61868238449097	-6.88658046722412	-14.5201845169067	-0.189254865050316	-0.0142746828496456	-0.110372416675091
-4.61670255661011	-6.88803720474243	-14.5151796340942	-0.189389199018478	-0.0142536861822009	-0.110398605465889
-4.6188759803772	-6.88962507247925	-14.5102100372314	-0.189265474677086	-0.0143661480396986	-0.110474929213524
-4.62397146224976	-6.8890962600708	-14.5133419036865	-0.189383491873741	-0.0142620271071792	-0.11055813729763
-4.62087774276733	-6.88941526412964	-14.504487991333	-0.189306288957596	-0.0144282998517156	-0.110557407140732
-4.62639617919922	-6.88815402984619	-14.5099382400513	-0.189358353614807	-0.0143462968990207	-0.11055850237608
-4.62448310852051	-6.88838052749634	-14.5180568695068	-0.189307391643524	-0.014559680595994	-0.110635533928871
-4.62929153442383	-6.89022970199585	-14.5115728378296	-0.189373180270195	-0.014499694108963	-0.110545195639133
-4.62625122070313	-6.89029502868652	-14.5155429840088	-0.189275532960892	-0.0148381553590298	-0.110661573708057
-4.63325691223145	-6.89331579208374	-14.5199184417725	-0.189445614814758	-0.01464918628335	-0.110661469399929
-4.63256549835205	-6.89480829238892	-14.5121250152588	-0.189301773905754	-0.0147923454642296	-0.110824078321457
-4.63792991638184	-6.8906044960022	-14.5227861404419	-0.189324721693993	-0.014805250801146	-0.110810227692127
-4.63997030258179	-6.89766216278076	-14.5159282684326	-0.189307689666748	-0.0148659562692046	-0.110901474952698
-4.6443977355957	-6.89610624313354	-14.5179443359375	-0.189314961433411	-0.0148669015616179	-0.110834278166294
-4.64574766159058	-6.89982175827026	-14.518138885498	-0.189325556159019	-0.0149035910144448	-0.110888972878456
-4.64433479309082	-6.89794683456421	-14.5212917327881	-0.189348340034485	-0.0149772623553872	-0.110806174576283
-4.64464950561523	-6.90151405334473	-14.5178442001343	-0.189327225089073	-0.0149582391604781	-0.110658101737499
-4.6450047492981	-6.90011262893677	-14.5161867141724	-0.189346179366112	-0.015072644688189	-0.110681429505348
-4.64742660522461	-6.90667486190796	-14.5185089111328	-0.189313039183617	-0.0150792337954044	-0.110582679510117
-4.64872789382935	-6.90418720245361	-14.5165529251099	-0.18932631611824	-0.0150550995022058	-0.110549539327621
-4.6549596786499	-6.91027450561523	-14.5227146148682	-0.189282119274139	-0.0151340141892433	-0.110457204282284
-4.65125274658203	-6.91047191619873	-14.5173082351685	-0.189267158508301	-0.0151432305574417	-0.110531128942966
-4.65395450592041	-6.91292238235474	-14.5250196456909	-0.189226403832436	-0.0151491472497582	-0.110404469072819
-4.65355110168457	-6.91224956512451	-14.5258741378784	-0.189287438988686	-0.0151103101670742	-0.110436849296093
-4.65510034561157	-6.91398525238037	-14.5335445404053	-0.189121246337891	-0.0151508329436183	-0.110333897173405
-4.65228176116943	-6.91643095016479	-14.5344839096069	-0.189209699630737	-0.0150426076725125	-0.110309526324272
-4.65247821807861	-6.91720581054688	-14.540732383728	-0.189038559794426	-0.0151469791308045	-0.110224090516567
-4.6517186164856	-6.9211483001709	-14.5507726669312	-0.189210996031761	-0.014974569901824	-0.110231347382069
-4.64945411682129	-6.91996288299561	-14.5472478866577	-0.189081981778145	-0.0151429800316691	-0.110165722668171
-4.64802932739258	-6.92072200775146	-14.5570039749146	-0.189133062958717	-0.0150255700573325	-0.110144771635532
-4.64455509185791	-6.92083597183228	-14.5618314743042	-0.189058035612106	-0.0151428142562509	-0.110137060284615
-4.65007925033569	-6.92647981643677	-14.568076133728	-0.189148187637329	-0.0149371465668082	-0.110059544444084
-4.64604330062866	-6.92097425460815	-14.565975189209	-0.18909478187561	-0.0150730861350894	-0.110082440078259
-4.64490222930908	-6.92278814315796	-14.5733098983765	-0.189126789569855	-0.014960840344429	-0.110011264681816
-4.6403751373291	-6.92167997360229	-14.5833406448364	-0.189076811075211	-0.0150109566748142	-0.110054723918438
-4.64151191711426	-6.92490673065186	-14.5866174697876	-0.189185678958893	-0.0148463509976864	-0.109923131763935
-4.63799715042114	-6.92162609100342	-14.5889844894409	-0.18915681540966	-0.0149480104446411	-0.109986491501331
-4.63822221755981	-6.92107582092285	-14.5976686477661	-0.189117312431335	-0.0148241259157658	-0.109901197254658
-4.63298463821411	-6.92214584350586	-14.6002168655396	-0.189158767461777	-0.0148368235677481	-0.109869211912155
-4.63295459747314	-6.92315626144409	-14.6012773513794	-0.189051985740662	-0.0147224180400372	-0.10982022434473
-4.62787389755249	-6.92280149459839	-14.6115751266479	-0.189107820391655	-0.0146349929273129	-0.109831802546978
-4.62554550170898	-6.91969680786133	-14.6081447601318	-0.188920766115189	-0.0146699259057641	-0.109795026481152
-4.62597227096558	-6.91985654830933	-14.6121673583984	-0.189025819301605	-0.0144784664735198	-0.109696783125401
-4.61797428131104	-6.91939401626587	-14.6157464981079	-0.188989996910095	-0.0145215457305312	-0.109694838523865
-4.62011671066284	-6.919264793396	-14.6166477203369	-0.188979893922806	-0.0143391564488411	-0.109602674841881
-4.61083316802979	-6.91993236541748	-14.6135892868042	-0.188910871744156	-0.0144198872148991	-0.109570555388927
-4.6122145652771	-6.91800260543823	-14.6113586425781	-0.189050003886223	-0.0141921127215028	-0.10944402217865
-4.60577058792114	-6.91846036911011	-14.6087579727173	-0.188976377248764	-0.0142037216573954	-0.109470494091511
-4.60831308364868	-6.91725921630859	-14.6057043075562	-0.188969433307648	-0.0139498021453619	-0.109297163784504
-4.60071420669556	-6.91690587997437	-14.5994806289673	-0.188931629061699	-0.0139691177755594	-0.109335452318192
-4.60184526443481	-6.91900300979614	-14.5989427566528	-0.189041197299957	-0.0137319331988692	-0.109228439629078
-4.59355163574219	-6.9156379699707	-14.5878229141235	-0.189060688018799	-0.0137399639934301	-0.109277538955212
-4.59513759613037	-6.91676187515259	-14.5897445678711	-0.18903648853302	-0.0135067235678434	-0.109154686331749
-4.58697032928467	-6.91710186004639	-14.5764045715332	-0.189030721783638	-0.0134607572108507	-0.109182097017765
-4.58752250671387	-6.91283226013184	-14.5758619308472	-0.189029350876808	-0.0132483234629035	-0.109066314995289
-4.58103227615356	-6.91077709197998	-14.5702295303345	-0.189010143280029	-0.0131194079294801	-0.109086744487286
-4.57766914367676	-6.91002416610718	-14.5536489486694	-0.189097210764885	-0.0129604348912835	-0.109036579728127
-4.57556486129761	-6.91143560409546	-14.5477895736694	-0.189113035798073	-0.0128047857433558	-0.109000854194164
-4.57721710205078	-6.90567111968994	-14.5384721755981	-0.189069837331772	-0.0126677174121141	-0.109004929661751
-4.57332229614258	-6.90699768066406	-14.5353698730469	-0.189097210764885	-0.0126011800020933	-0.108923777937889
-4.57247304916382	-6.90481805801392	-14.5214071273804	-0.189181506633759	-0.0124597242102027	-0.108918227255344
-4.56964111328125	-6.90779304504395	-14.5230989456177	-0.189126372337341	-0.0123657071962953	-0.108888886868954
-4.56976747512817	-6.90350294113159	-14.5044708251953	-0.189211040735245	-0.0122328298166394	-0.108896352350712
-4.56906223297119	-6.90498065948486	-14.4959650039673	-0.189268991351128	-0.012099121697247	-0.10883866250515
-4.56850004196167	-6.90202045440674	-14.4859943389893	-0.189279079437256	-0.0119534507393837	-0.108886890113354
-4.56895971298218	-6.90510654449463	-14.4832305908203	-0.1891950070858	-0.0119725372642279	-0.108888924121857
-4.57154560089111	-6.90453195571899	-14.4751920700073	-0.18932680785656	-0.0117708286270499	-0.108929894864559
-4.56909084320068	-6.90427684783936	-14.4687099456787	-0.189259275794029	-0.011843154206872	-0.108963333070278
-4.56803941726685	-6.90303754806519	-14.4761219024658	-0.189440622925758	-0.0116658285260201	-0.10902301967144
-4.56982946395874	-6.900963306427	-14.4671545028687	-0.189276695251465	-0.0116542605683208	-0.109090030193329
-4.57008028030396	-6.90051031112671	-14.4619722366333	-0.189397901296616	-0.0114839253947139	-0.109156347811222
-4.56858205795288	-6.90310859680176	-14.4530200958252	-0.18930359184742	-0.0115536386147141	-0.109298638999462
-4.57470607757568	-6.9002423286438	-14.4563055038452	-0.189365491271019	-0.0113875567913055	-0.109283141791821
-4.57355928421021	-6.90279483795166	-14.4483003616333	-0.189374268054962	-0.0114555908367038	-0.109401777386665
-4.57748794555664	-6.90202474594116	-14.4491720199585	-0.189412340521812	-0.0113464668393135	-0.109488569200039
-4.57708311080933	-6.90562009811401	-14.4412221908569	-0.189459800720215	-0.0113785192370415	-0.109536051750183
-4.57939052581787	-6.90536880493164	-14.4423780441284	-0.189561799168587	-0.0112791191786528	-0.109540730714798
-4.57787990570068	-6.90485334396362	-14.4401988983154	-0.18960340321064	-0.0112752551212907	-0.109684608876705
-4.58038330078125	-6.90262699127197	-14.446099281311	-0.189477548003197	-0.0112379631027579	-0.109698697924614
-4.58027744293213	-6.90367746353149	-14.4503402709961	-0.18952052295208	-0.011168135330081	-0.109721630811691
-4.57922410964966	-6.90440368652344	-14.4433498382568	-0.189501360058784	-0.011123607866466	-0.109767898917198
-4.58174228668213	-6.90377330780029	-14.446008682251	-0.189534708857536	-0.0110476613044739	-0.109894566237926
-4.58364295959473	-6.90595865249634	-14.4481525421143	-0.189548924565315	-0.0110809989273548	-0.109954938292503
-4.58756589889526	-6.90836811065674	-14.4412517547607	-0.189607664942741	-0.0109563646838069	-0.110047869384289
-4.58618927001953	-6.90631198883057	-14.4401350021362	-0.189615964889526	-0.010965509340167	-0.11014049500227
-4.5916223526001	-6.90954732894897	-14.440954208374	-0.189703345298767	-0.0108218686655164	-0.110297590494156
-4.59253644943237	-6.91071844100952	-14.435640335083	-0.189697206020355	-0.0108631057664752	-0.110343053936958
-4.59842777252197	-6.90825796127319	-14.4307279586792	-0.189695134758949	-0.0106808356940746	-0.110404349863529
-4.59658336639404	-6.91191053390503	-14.4436569213867	-0.189657941460609	-0.0107194650918245	-0.110477238893509
-4.60018110275269	-6.91107368469238	-14.4350595474243	-0.189645245671272	-0.0105477496981621	-0.110660709440708
-4.60082006454468	-6.91284370422363	-14.4390878677368	-0.189651727676392	-0.0105249341577291	-0.110672146081924
-4.60575866699219	-6.910080909729	-14.4346551895142	-0.189545094966888	-0.0104015255346894	-0.110849887132645
-4.61013650894165	-6.91353178024292	-14.4458599090576	-0.189565777778625	-0.0102803632616997	-0.11087104678154
-4.6120080947876	-6.90919589996338	-14.4313936233521	-0.189521387219429	-0.0102687114849687	-0.111039519309998
-4.61478614807129	-6.91259241104126	-14.4352016448975	-0.189521491527557	-0.0101599544286728	-0.111099243164063
-4.61463689804077	-6.90826272964478	-14.4308242797852	-0.189527079463005	-0.0101309875026345	-0.111306600272655
-4.62211561203003	-6.91007804870605	-14.434009552002	-0.189561411738396	-0.0100256316363811	-0.111264862120152
-4.61973810195923	-6.90728664398193	-14.4329414367676	-0.189606517553329	-0.00998292770236731	-0.111408084630966
-4.62568283081055	-6.90816211700439	-14.430027961731	-0.189558088779449	-0.00991235207766294	-0.111528314650059
-4.62567186355591	-6.90799379348755	-14.4226856231689	-0.189583137631416	-0.00984831154346466	-0.111668758094311
-4.63015508651733	-6.90497398376465	-14.4206466674805	-0.189562812447548	-0.00976010225713253	-0.111755169928074
-4.63047409057617	-6.90586614608765	-14.4207811355591	-0.189587727189064	-0.00964553561061621	-0.111912921071053
-4.63386249542236	-6.90320539474487	-14.4176893234253	-0.189594343304634	-0.00957031175494194	-0.112022623419762
-4.6413459777832	-6.90826082229614	-14.4125204086304	-0.189562246203423	-0.00946303363889456	-0.112141028046608
-4.64581871032715	-6.90284776687622	-14.4090623855591	-0.189539194107056	-0.00925902090966702	-0.112271495163441
-4.64488077163696	-6.90436553955078	-14.405481338501	-0.189524233341217	-0.00922068860381842	-0.112322829663754
-4.65021896362305	-6.90213441848755	-14.399941444397	-0.189535677433014	-0.00907281320542097	-0.112397767603397
-4.65297651290894	-6.90089511871338	-14.3952760696411	-0.189473941922188	-0.00894777197390795	-0.112420357763767
-4.65754556655884	-6.89810752868652	-14.3843946456909	-0.189496204257011	-0.00879314541816711	-0.112664073705673
-4.66236925125122	-6.90098571777344	-14.3846282958984	-0.189480528235435	-0.00871231686323881	-0.112773470580578
-4.66266489028931	-6.90060806274414	-14.3778419494629	-0.189529523253441	-0.00864095520228148	-0.113035194575787
-4.66924285888672	-6.89603996276855	-14.3760070800781	-0.189468383789063	-0.00863136630505323	-0.113074205815792
-4.66566181182861	-6.89737844467163	-14.3646955490112	-0.189494803547859	-0.0085455933585763	-0.113277323544025
-4.67317724227905	-6.89726686477661	-14.3639841079712	-0.189463093876839	-0.0085712531581521	-0.113278023898602
-4.67270374298096	-6.89789867401123	-14.3581676483154	-0.189527198672295	-0.00843861419707537	-0.113483585417271
-4.68164110183716	-6.89433002471924	-14.3525829315186	-0.18943664431572	-0.00840667821466923	-0.113457053899765
-4.68226194381714	-6.8958306312561	-14.3401622772217	-0.189358234405518	-0.00829530507326126	-0.11360938847065
-4.69457340240479	-6.89784860610962	-14.3400020599365	-0.189462244510651	-0.00824501737952232	-0.113723747432232
-4.69624185562134	-6.89577722549438	-14.3319425582886	-0.189338758587837	-0.00833600480109453	-0.114013709127903
-4.70541858673096	-6.89878463745117	-14.3338832855225	-0.189413398504257	-0.00818516779690981	-0.114071518182755
-4.71051502227783	-6.89913749694824	-14.3237419128418	-0.189276769757271	-0.00827694311738014	-0.114299021661282
-4.71628713607788	-6.89641618728638	-14.3270196914673	-0.189303249120712	-0.00819253269582987	-0.114409685134888
-4.71890687942505	-6.89932203292847	-14.3160018920898	-0.189235895872116	-0.00826340354979038	-0.114508159458637
-4.72651624679565	-6.90005397796631	-14.3110313415527	-0.189302057027817	-0.00815938320010901	-0.114623062312603
-4.73187351226807	-6.89966154098511	-14.2983894348145	-0.189230099320412	-0.00834211334586143	-0.114756174385548
-4.74188089370728	-6.90598630905151	-14.2982568740845	-0.18934753537178	-0.00822279695421457	-0.114948831498623
-4.74790000915527	-6.90419626235962	-14.2955875396729	-0.189237102866173	-0.00844152644276619	-0.115141779184341
-4.75861644744873	-6.9059009552002	-14.2905921936035	-0.189273461699486	-0.00835719611495733	-0.115262143313885
-4.76465225219727	-6.90733623504639	-14.2905673980713	-0.189218461513519	-0.00840399041771889	-0.115454509854317
-4.77129650115967	-6.90466785430908	-14.2948532104492	-0.189115718007088	-0.00847141072154045	-0.115587919950485
-4.77793312072754	-6.90801477432251	-14.2837057113647	-0.189183220267296	-0.00855815224349499	-0.115723751485348
-4.78738927841187	-6.90891170501709	-14.2824697494507	-0.18900465965271	-0.00862515904009342	-0.115916818380356
-4.79153251647949	-6.91159343719482	-14.2887811660767	-0.189072474837303	-0.00875256303697824	-0.11611395329237
-4.79791164398193	-6.91113996505737	-14.2869329452515	-0.188906162977219	-0.00881556421518326	-0.116286717355251
-4.80610227584839	-6.91715860366821	-14.2892017364502	-0.189036637544632	-0.00887143425643444	-0.116475746035576
-4.8116602897644	-6.91736364364624	-14.2899942398071	-0.188947603106499	-0.00900144223123789	-0.116751573979855
-4.82066535949707	-6.92436647415161	-14.2911615371704	-0.18906506896019	-0.00901821069419384	-0.116934880614281
-4.82496070861816	-6.9234619140625	-14.2895984649658	-0.18883989751339	-0.00913373939692974	-0.117256879806519
-4.83240652084351	-6.92562389373779	-14.2958345413208	-0.189043059945107	-0.00924378354102373	-0.117348104715347
-4.83823394775391	-6.92776203155518	-14.2895641326904	-0.188992887735367	-0.0093152979388833	-0.117686189711094
-4.84591436386108	-6.92876672744751	-14.294002532959	-0.189095988869667	-0.00933842733502388	-0.11780896037817
-4.84309005737305	-6.92778491973877	-14.2952013015747	-0.189040869474411	-0.00953383278101683	-0.118141122162342
-4.85651636123657	-6.93094968795776	-14.2893600463867	-0.189181134104729	-0.00946197565644979	-0.118219442665577
-4.85426378250122	-6.92541885375977	-14.2865228652954	-0.189146712422371	-0.00964090041816235	-0.11853364109993
-4.85982847213745	-6.92430591583252	-14.2930469512939	-0.18914532661438	-0.00959015917032957	-0.118670746684074
-4.8628888130188	-6.92739868164063	-14.2879085540771	-0.18920211493969	-0.00962676107883453	-0.118949301540852
-4.86815452575684	-6.9236946105957	-14.2860851287842	-0.18925641477108	-0.0096440277993679	-0.119072109460831
-4.86897993087769	-6.92449283599854	-14.2880935668945	-0.189277619123459	-0.00962075684219599	-0.119346223771572
-4.87331533432007	-6.91963052749634	-14.2852182388306	-0.189280658960342	-0.00969358347356319	-0.119584180414677
-4.87416172027588	-6.92286252975464	-14.290657043457	-0.189350634813309	-0.00971246138215065	-0.119756087660789
-4.88250112533569	-6.92058515548706	-14.2868165969849	-0.189363732933998	-0.00968773569911718	-0.120007887482643
-4.88351774215698	-6.92312431335449	-14.2843227386475	-0.189402684569359	-0.00966261979192495	-0.120143689215183
-4.88576650619507	-6.91894435882568	-14.2825555801392	-0.189551025629044	-0.00964890979230404	-0.12033861130476
-4.88709402084351	-6.92192840576172	-14.2840518951416	-0.189539507031441	-0.00965476036071777	-0.120386749505997
-4.89220762252808	-6.91737747192383	-14.2858648300171	-0.189559578895569	-0.00967234931886196	-0.120641812682152
-4.89690923690796	-6.91871404647827	-14.2874584197998	-0.189502134919167	-0.00957767106592655	-0.120762579143047
-4.9004111289978	-6.91454315185547	-14.2833309173584	-0.189669415354729	-0.0094491858035326	-0.120997123420238
-4.90087747573853	-6.91463708877563	-14.2825288772583	-0.1895452439785	-0.00949549116194248	-0.121124692261219
-4.90660953521729	-6.91483354568481	-14.2764911651611	-0.189744517207146	-0.00932345353066921	-0.121315360069275
-4.90663766860962	-6.91382026672363	-14.2747831344604	-0.189566999673843	-0.00927766878157854	-0.121530339121819
-4.9089503288269	-6.91509103775024	-14.2777261734009	-0.189761459827423	-0.00907245837152004	-0.121696040034294
-4.9092059135437	-6.91222143173218	-14.2639961242676	-0.189625412225723	-0.00904671475291252	-0.121879301965237
-4.91382503509521	-6.91035795211792	-14.2684926986694	-0.189698249101639	-0.00876428373157978	-0.121998846530914
-4.91546392440796	-6.91164398193359	-14.259388923645	-0.189590975642204	-0.00867497641593218	-0.122221849858761
-4.91975688934326	-6.91014957427979	-14.2589435577393	-0.18964096903801	-0.00845371372997761	-0.12230134755373
-4.92160701751709	-6.90881252288818	-14.2472438812256	-0.18960477411747	-0.00835066381841898	-0.12251665443182
-4.92296504974365	-6.90981340408325	-14.2511720657349	-0.189646288752556	-0.00806781277060509	-0.122677303850651
-4.92732048034668	-6.90974187850952	-14.2387056350708	-0.18960303068161	-0.00799141172319651	-0.122830413281918
-4.92849540710449	-6.90983772277832	-14.2389917373657	-0.189694568514824	-0.00772598292678595	-0.123004071414471
-4.92817831039429	-6.91021919250488	-14.2259035110474	-0.189729452133179	-0.00763307139277458	-0.123183943331242
-4.93200254440308	-6.90928888320923	-14.2197914123535	-0.189728662371635	-0.00737538980320096	-0.123324058949947
-4.93308734893799	-6.90754270553589	-14.2167329788208	-0.189717814326286	-0.00719931675121188	-0.12344828248024
-4.94014167785645	-6.90564775466919	-14.2064695358276	-0.189686685800552	-0.00693276152014732	-0.123694144189358
-4.94096326828003	-6.90968179702759	-14.2046556472778	-0.189805120229721	-0.00671990495175123	-0.123789370059967
-4.94294691085815	-6.90707492828369	-14.1965532302856	-0.189632341265678	-0.00645508477464318	-0.124059751629829
-4.9464807510376	-6.9076452255249	-14.1936750411987	-0.189737364649773	-0.00615008687600493	-0.124144867062569
-4.95087671279907	-6.90496587753296	-14.1828775405884	-0.189670503139496	-0.00580103509128094	-0.124422267079353
-4.95440912246704	-6.90980768203735	-14.179443359375	-0.189771816134453	-0.00541417393833399	-0.124476097524166
-4.95529413223267	-6.90541219711304	-14.1636123657227	-0.189710631966591	-0.00530939130112529	-0.124740183353424
-4.96152639389038	-6.90833425521851	-14.1644887924194	-0.189883098006248	-0.00490447552874684	-0.124872475862503
-4.95809888839722	-6.90438318252563	-14.1485061645508	-0.189778327941895	-0.00469324365258217	-0.125130519270897
-4.96351671218872	-6.90492963790894	-14.1465930938721	-0.189916536211967	-0.00428045075386763	-0.125192448496819
-4.95640277862549	-6.90102624893188	-14.1342315673828	-0.189838796854019	-0.00408829236403108	-0.125584676861763
-4.95979022979736	-6.89749431610107	-14.1322317123413	-0.190001234412193	-0.00372672500088811	-0.125676676630974
-4.94962787628174	-6.8935022354126	-14.1225061416626	-0.190057918429375	-0.00356468767859042	-0.12600377202034
-4.94826889038086	-6.88819742202759	-14.1231307983398	-0.190127655863762	-0.00323718693107367	-0.126166313886642
-4.93974447250366	-6.88913202285767	-14.1142587661743	-0.190277621150017	-0.00304596754722297	-0.1264768242836
-4.93726110458374	-6.88196706771851	-14.1132354736328	-0.19032783806324	-0.0028103762306273	-0.126626491546631
-4.92950296401978	-6.88149166107178	-14.1094770431519	-0.190442815423012	-0.00250514899380505	-0.126901358366013
-4.92705821990967	-6.87445211410522	-14.1011848449707	-0.190461009740829	-0.00217476906254888	-0.127049118280411
-4.92582225799561	-6.87676239013672	-14.0863790512085	-0.190611749887466	-0.00187812652438879	-0.127178326249123
-4.92147254943848	-6.86716604232788	-14.0844488143921	-0.19073286652565	-0.00149246666114777	-0.12730199098587
-4.92037773132324	-6.8687105178833	-14.0732650756836	-0.190824493765831	-0.00113633368164301	-0.127379700541496
-4.91968202590942	-6.86142730712891	-14.0652732849121	-0.190877139568329	-0.000755780900362879	-0.127471715211868
-4.9203724861145	-6.86197900772095	-14.0612850189209	-0.190952524542809	-0.000431741180364043	-0.127476930618286
-4.91412448883057	-6.85410261154175	-14.0464563369751	-0.190947413444519	-1.81312861968763E-05	-0.127642527222633
-4.91373348236084	-6.85105276107788	-14.0470447540283	-0.190979287028313	0.000341141188982874	-0.127626180648804
-4.91054487228394	-6.84989500045776	-14.034327507019	-0.191142976284027	0.000646950560621917	-0.127826452255249
-4.9079270362854	-6.84586620330811	-14.0365200042725	-0.191094174981117	0.00100033252965659	-0.127801537513733
-4.90000486373901	-6.85116338729858	-14.0362997055054	-0.191069215536118	0.00129880069289356	-0.127980783581734
-4.90276336669922	-6.84971761703491	-14.0338335037231	-0.191129773855209	0.00163269403856248	-0.127990990877151
-4.89785099029541	-6.85509157180786	-14.0259485244751	-0.191158518195152	0.00194368755910546	-0.128102242946625
-4.89631509780884	-6.85375928878784	-14.0274200439453	-0.191307246685028	0.00224366690963507	-0.128190860152245
-4.89084148406982	-6.85740661621094	-14.0281171798706	-0.191218748688698	0.00248620077036321	-0.128201171755791
-4.89187097549438	-6.85272121429443	-14.0205821990967	-0.191360384225845	0.00282203778624535	-0.12825520336628
-4.88723802566528	-6.8514928817749	-14.0152683258057	-0.191236078739166	0.00303439609706402	-0.128330886363983
-4.8837571144104	-6.84879779815674	-14.0142850875854	-0.19140550494194	0.0033863727003336	-0.128319263458252
-4.88004016876221	-6.8449330329895	-14.0076341629028	-0.191299378871918	0.00357951316982508	-0.128335386514664
-4.87648820877075	-6.84061241149902	-14.0051193237305	-0.191402420401573	0.00391597114503384	-0.128397598862648
-4.87124013900757	-6.84278297424316	-13.9989109039307	-0.191457197070122	0.00399968773126602	-0.128416523337364
-4.87195539474487	-6.8418345451355	-13.9987144470215	-0.19160969555378	0.00433681719005108	-0.128408804535866
-4.86846494674683	-6.84156656265259	-13.9918651580811	-0.191619411110878	0.00439909659326077	-0.128378540277481
-4.86568069458008	-6.84003925323486	-13.9920206069946	-0.191687688231468	0.00469139963388443	-0.128370925784111
-4.86182594299316	-6.83767652511597	-13.9967679977417	-0.191691532731056	0.00470005115494132	-0.128330811858177
-4.86034250259399	-6.83308744430542	-13.9913330078125	-0.191784456372261	0.00492121046409011	-0.128276988863945
-4.85783624649048	-6.83438539505005	-13.9899787902832	-0.191851437091827	0.0050285873003304	-0.128272339701653
-4.85697317123413	-6.83176708221436	-13.9909229278564	-0.19176197052002	0.00513497972860932	-0.128250762820244
-4.8567795753479	-6.83272790908813	-13.9894752502441	-0.191896632313728	0.00530434912070632	-0.128248155117035
-4.85343647003174	-6.82905197143555	-13.9885168075562	-0.191796407103539	0.00542805762961507	-0.128198444843292
-4.85327625274658	-6.8303337097168	-13.9870071411133	-0.191935047507286	0.00553070800378919	-0.128144383430481
-4.85367631912231	-6.82991361618042	-13.9896955490112	-0.191790357232094	0.00567001150920987	-0.128159701824188
-4.85356712341309	-6.82897043228149	-13.9849605560303	-0.191971689462662	0.00577435130253434	-0.128091931343079
-4.85412693023682	-6.83033847808838	-13.9889526367188	-0.191823840141296	0.00580956926569343	-0.128133162856102
-4.85616207122803	-6.82950258255005	-13.9860515594482	-0.192041724920273	0.00597963528707623	-0.128052681684494
-4.85056114196777	-6.83314847946167	-13.9852228164673	-0.192005321383476	0.00587543332949281	-0.128023743629456
-4.8578839302063	-6.83012723922729	-13.9807214736938	-0.192032113671303	0.00607457710430026	-0.127930402755737
-4.8495774269104	-6.83261203765869	-13.9896326065063	-0.19197142124176	0.00586056616157293	-0.127913162112236
-4.85510730743408	-6.82994556427002	-13.9821243286133	-0.192052721977234	0.00602792808786035	-0.127830147743225
-4.85014200210571	-6.83600425720215	-13.9989414215088	-0.192068740725517	0.00596246309578419	-0.127793997526169
-4.85624980926514	-6.83289766311646	-14.0006284713745	-0.19196406006813	0.00607591681182384	-0.127742901444435
-4.85502099990845	-6.83763217926025	-14.0066404342651	-0.192001268267632	0.00598425045609474	-0.127654910087585
-4.85680150985718	-6.83194208145142	-14.0054349899292	-0.191966608166695	0.00603070482611656	-0.127640143036842
-4.85964488983154	-6.8418664932251	-14.0154609680176	-0.19195456802845	0.00597917940467596	-0.127599880099297
-4.86295986175537	-6.84332609176636	-14.0197124481201	-0.191857144236565	0.00599268171936274	-0.127571061253548
-4.8654146194458	-6.84533500671387	-14.0209465026855	-0.191969200968742	0.00588939059525728	-0.127477616071701
-4.86397266387939	-6.84398984909058	-14.0275621414185	-0.191929116845131	0.00584239605814219	-0.127566441893578
-4.86764621734619	-6.84370994567871	-14.0339012145996	-0.191967457532883	0.00586064253002405	-0.127397954463959
-4.86514902114868	-6.84729766845703	-14.0352907180786	-0.191941693425179	0.00570338312536478	-0.127464845776558
-4.86797094345093	-6.84853744506836	-14.0440816879272	-0.191922202706337	0.00575254857540131	-0.127351194620132
-4.8724684715271	-6.85320329666138	-14.0452995300293	-0.191891178488731	0.0057764258235693	-0.127397105097771
-4.87578392028809	-6.85197353363037	-14.0487508773804	-0.191848874092102	0.00571967475116253	-0.127400487661362
-4.878502368927	-6.85615873336792	-14.0522527694702	-0.191735595464706	0.00571982376277447	-0.127304255962372
-4.87891244888306	-6.85592317581177	-14.0609521865845	-0.191840037703514	0.0056330356746912	-0.127306267619133
-4.88067817687988	-6.85421752929688	-14.0640926361084	-0.191849753260612	0.00550394970923662	-0.127234727144241
-4.87804794311523	-6.85356855392456	-14.074592590332	-0.191855296492577	0.00539444759488106	-0.12719701230526
-4.87697601318359	-6.85391187667847	-14.0734596252441	-0.191850200295448	0.00527808209881186	-0.127118691802025
-4.87158584594727	-6.85418128967285	-14.0873565673828	-0.191825240850449	0.00519819417968392	-0.12702664732933
-4.87704181671143	-6.85206985473633	-14.0906858444214	-0.191801011562347	0.00513461558148265	-0.126956790685654
-4.87350654602051	-6.85679483413696	-14.0951128005981	-0.191805675625801	0.00499498890712857	-0.126913756132126
-4.87477540969849	-6.85332345962524	-14.1015243530273	-0.191803142428398	0.00488884979858994	-0.126856625080109
-4.87202548980713	-6.8574390411377	-14.1007976531982	-0.191791966557503	0.00476395338773727	-0.126791715621948
-4.87653732299805	-6.85530471801758	-14.112829208374	-0.19176159799099	0.00473455619066954	-0.126656115055084
-4.87350082397461	-6.85924863815308	-14.1128625869751	-0.191738292574883	0.00464805867522955	-0.126675620675087
-4.87779188156128	-6.85790109634399	-14.1184978485107	-0.191773921251297	0.00461761001497507	-0.126610040664673
-4.87777519226074	-6.86473560333252	-14.1203365325928	-0.191633298993111	0.00455208355560899	-0.126531794667244
-4.87901449203491	-6.86242723464966	-14.1203193664551	-0.191765606403351	0.00453692488372326	-0.126418352127075
-4.87760066986084	-6.86212158203125	-14.1229953765869	-0.191601857542992	0.00444737914949656	-0.126358315348625
-4.8736457824707	-6.86051034927368	-14.1239147186279	-0.191598519682884	0.00452754506841302	-0.126351922750473
-4.87704277038574	-6.86402130126953	-14.1231002807617	-0.191541150212288	0.00439050002023578	-0.126241534948349
-4.87172079086304	-6.86320734024048	-14.112419128418	-0.19162580370903	0.00451115565374494	-0.126261219382286
-4.87479829788208	-6.86280393600464	-14.1149854660034	-0.191559538245201	0.0043400009162724	-0.126217976212502
-4.87870502471924	-6.86464023590088	-14.1124219894409	-0.191581204533577	0.00454457150772214	-0.126164436340332
-4.87947797775269	-6.865309715271	-14.1099405288696	-0.191583171486855	0.00444964738562703	-0.126067072153091
-4.87871360778809	-6.86720037460327	-14.1040706634521	-0.191667571663857	0.00449912203475833	-0.12607729434967
-4.88187837600708	-6.86569690704346	-14.1095924377441	-0.191598773002625	0.0044248946942389	-0.12599965929985
-4.88476753234863	-6.86380195617676	-14.1048955917358	-0.191545322537422	0.00454101944342256	-0.125993624329567
-4.8848180770874	-6.86798143386841	-14.1086091995239	-0.191576778888702	0.00451643671840429	-0.125960052013397
-4.88552522659302	-6.86539554595947	-14.1178674697876	-0.191482380032539	0.00449157832190394	-0.125910997390747
-4.88581562042236	-6.86870765686035	-14.1189861297607	-0.191533222794533	0.00445874640718102	-0.125857457518578
-4.88662958145142	-6.86567497253418	-14.117091178894	-0.191515982151031	0.00443220231682062	-0.125833168625832
-4.89184999465942	-6.86921453475952	-14.1257209777832	-0.191487237811089	0.00448436429724097	-0.12581579387188
-4.89142751693726	-6.86827611923218	-14.1295795440674	-0.191411077976227	0.00441358191892505	-0.125741720199585
-4.8943452835083	-6.86830806732178	-14.1274642944336	-0.191498279571533	0.00444908114150167	-0.125687301158905
-4.89220094680786	-6.86998987197876	-14.1359195709229	-0.191409260034561	0.00425721518695354	-0.125686913728714
-4.89868640899658	-6.87347650527954	-14.1339082717896	-0.191416442394257	0.00437762122601271	-0.125590994954109
-4.89674758911133	-6.87456893920898	-14.1378583908081	-0.191275075078011	0.00418628193438053	-0.125539913773537
-4.90008115768433	-6.87410402297974	-14.142897605896	-0.191356122493744	0.0042972294613719	-0.125394284725189
-4.89735555648804	-6.87606811523438	-14.1532402038574	-0.191244155168533	0.00410232227295637	-0.125344574451447
-4.89824056625366	-6.87634515762329	-14.1549987792969	-0.191198661923409	0.00412440486252308	-0.125197529792786
-4.89687919616699	-6.88169574737549	-14.1694622039795	-0.191061437129974	0.00395528739318252	-0.125070303678513
-4.90276622772217	-6.87798690795898	-14.1696882247925	-0.190953299403191	0.00402196263894439	-0.125028848648071
-4.90358018875122	-6.88582038879395	-14.1867055892944	-0.190916761755943	0.0038669912610203	-0.124851033091545
-4.90225553512573	-6.88398218154907	-14.1755237579346	-0.190900266170502	0.00380477984435856	-0.124744832515717
-4.90752792358398	-6.88706302642822	-14.1905393600464	-0.190863743424416	0.00377582013607025	-0.124507255852222
-4.90401792526245	-6.88636445999146	-14.1867752075195	-0.190731763839722	0.00361799891106784	-0.124414816498756
-4.90857982635498	-6.89083051681519	-14.196174621582	-0.190730884671211	0.00361518422141671	-0.124175176024437
-4.90691089630127	-6.89141702651978	-14.1938152313232	-0.190696835517883	0.00347338453866541	-0.124115087091923
-4.91093826293945	-6.89221620559692	-14.2040004730225	-0.19063326716423	0.00343468831852078	-0.123884208500385
-4.90919017791748	-6.89470767974854	-14.2034769058228	-0.190557360649109	0.0032977054361254	-0.123751983046532
-4.91360521316528	-6.895592212677	-14.2104997634888	-0.190503716468811	0.00327615439891815	-0.12357260286808
-4.91057729721069	-6.89759063720703	-14.2144031524658	-0.190495744347572	0.00316036096774042	-0.123415775597095
-4.91432619094849	-6.89757347106934	-14.2152948379517	-0.190401181578636	0.00314745074138045	-0.12324795126915
-4.91250324249268	-6.90145969390869	-14.2205438613892	-0.190414786338806	0.0030436294618994	-0.123025521636009
-4.9151463508606	-6.89942646026611	-14.2190275192261	-0.190343216061592	0.00293479161337018	-0.122946821153164
-4.91357946395874	-6.90528392791748	-14.2253875732422	-0.190298080444336	0.00290501769632101	-0.122759133577347
-4.91776371002197	-6.90258836746216	-14.22802734375	-0.190260946750641	0.00275689992122352	-0.122608862817287
-4.91324520111084	-6.91089153289795	-14.2326850891113	-0.190190672874451	0.00270776054821908	-0.122409656643867
-4.91536331176758	-6.90666007995605	-14.234471321106	-0.190217643976212	0.00271792570129037	-0.122283540666103
-4.91575622558594	-6.91256475448608	-14.2397766113281	-0.190131723880768	0.00262350798584521	-0.122092254459858
-4.91710996627808	-6.90959596633911	-14.2387294769287	-0.190202504396439	0.00262682908214629	-0.121961407363415
-4.9149374961853	-6.91198587417603	-14.2443866729736	-0.190052330493927	0.00248354463838041	-0.121752992272377
-4.9148383140564	-6.91395044326782	-14.2429056167603	-0.190214663743973	0.00252496683970094	-0.12156854569912
-4.90884637832642	-6.91150426864624	-14.2438440322876	-0.190018475055695	0.00234635849483311	-0.121372938156128
-4.91108179092407	-6.91030263900757	-14.2502498626709	-0.190093383193016	0.0024763171095401	-0.121270127594471
-4.9095983505249	-6.9120397567749	-14.2448091506958	-0.189955025911331	0.00233814399689436	-0.121090479195118
-4.90777921676636	-6.91123962402344	-14.2485771179199	-0.190100222826004	0.00239536911249161	-0.120929688215256
-4.90556478500366	-6.9128360748291	-14.2400388717651	-0.190008163452148	0.00227828393690288	-0.120863318443298
-4.9094386100769	-6.91216135025024	-14.2405118942261	-0.190121486783028	0.00241957302205265	-0.120688907802105
-4.90026617050171	-6.91348314285278	-14.234278678894	-0.190145969390869	0.00221100961789489	-0.120569482445717
-4.90352296829224	-6.91300773620605	-14.2355070114136	-0.190147891640663	0.00235090055502951	-0.120405524969101
-4.89890766143799	-6.91370248794556	-14.2294988632202	-0.19011914730072	0.00226398673839867	-0.120318695902824
-4.89930009841919	-6.91514730453491	-14.2265529632568	-0.190220400691032	0.00230862852185965	-0.120117031037807
-4.89650392532349	-6.91450166702271	-14.2285575866699	-0.190302401781082	0.00224786228500307	-0.120017550885677
-4.88976335525513	-6.91377687454224	-14.2216358184814	-0.19027017056942	0.00225621135905385	-0.119852691888809
-4.88597965240479	-6.91256952285767	-14.2180376052856	-0.19036453962326	0.00218896521255374	-0.119707688689232
-4.88654088973999	-6.90721845626831	-14.2117729187012	-0.190386474132538	0.00220328965224326	-0.119608588516712
-4.88285160064697	-6.9069972038269	-14.2184019088745	-0.190461233258247	0.00211610645055771	-0.11942970007658
-4.88265943527222	-6.90407752990723	-14.2014808654785	-0.190445929765701	0.00219513569027185	-0.119372189044952
-4.87840843200684	-6.906822681427	-14.2122888565063	-0.19047038257122	0.00208446569740772	-0.119281299412251
-4.87581539154053	-6.90226936340332	-14.2002124786377	-0.190532684326172	0.00222251354716718	-0.119176223874092
-4.87333583831787	-6.9029688835144	-14.2015151977539	-0.190465673804283	0.00204599066637456	-0.119102492928505
-4.87176275253296	-6.90032863616943	-14.2047510147095	-0.190619632601738	0.00212461641058326	-0.11901481449604
-4.8671875	-6.9047474861145	-14.200231552124	-0.190605297684669	0.00201979791745543	-0.118980370461941
-4.86761045455933	-6.89704513549805	-14.197642326355	-0.190641805529594	0.002025265712291	-0.118885956704617
-4.86646175384521	-6.90197038650513	-14.1999177932739	-0.190635338425636	0.00199934677220881	-0.118871346116066
-4.8659610748291	-6.89887094497681	-14.1968259811401	-0.190636187791824	0.00200219568796456	-0.118747197091579
-4.86212921142578	-6.90133857727051	-14.1902275085449	-0.190657511353493	0.00195552525110543	-0.118773981928825
-4.86584234237671	-6.89833402633667	-14.1993255615234	-0.190699949860573	0.00197243061847985	-0.118722692131996
-4.86432218551636	-6.90078401565552	-14.1952505111694	-0.190661743283272	0.00192272663116455	-0.11870014667511
-4.863365650177	-6.89804458618164	-14.1924772262573	-0.190699085593224	0.00193077989388257	-0.118683755397797
-4.86343669891357	-6.90198040008545	-14.1985340118408	-0.190747082233429	0.0018617418827489	-0.118643701076508
-4.86395072937012	-6.89915037155151	-14.1965351104736	-0.190743505954742	0.00178705726284534	-0.118709422647953
-4.86663675308228	-6.90310478210449	-14.201114654541	-0.190683618187904	0.00173228979110718	-0.118643552064896
-4.86351108551025	-6.89809799194336	-14.1983880996704	-0.190722763538361	0.00173246883787215	-0.118781007826328
-4.86653804779053	-6.90165996551514	-14.2059926986694	-0.190657407045364	0.00166026526130736	-0.118730843067169
-4.86196136474609	-6.90320253372192	-14.2083625793457	-0.190786778926849	0.00159633345901966	-0.11879376322031
-4.86434078216553	-6.90056753158569	-14.2166767120361	-0.190657496452332	0.0014622148592025	-0.11882221698761
-4.86513328552246	-6.90359544754028	-14.2184743881226	-0.190689787268639	0.001456348458305	-0.118963658809662
-4.86794424057007	-6.90499877929688	-14.2279052734375	-0.190578937530518	0.00133112561888993	-0.118934743106365
-4.86650371551514	-6.90350103378296	-14.2293758392334	-0.190689444541931	0.00143733934964985	-0.119136683642864
-4.87235593795776	-6.90282106399536	-14.2431926727295	-0.190568968653679	0.00126745237503201	-0.11918343603611
-4.87212467193604	-6.90456056594849	-14.2452354431152	-0.190625846385956	0.00133264891337603	-0.119346544146538
-4.87576103210449	-6.90446758270264	-14.2510433197021	-0.190522834658623	0.00119371328037232	-0.119491539895535
-4.88054943084717	-6.9086856842041	-14.2626905441284	-0.190529778599739	0.00136512983590364	-0.119536496698856
-4.88117170333862	-6.91021347045898	-14.2693719863892	-0.190534800291061	0.00119305716361851	-0.119753472507
-4.88473606109619	-6.91368293762207	-14.287579536438	-0.190488502383232	0.00123053905554116	-0.119832590222359
-4.8864893913269	-6.91345310211182	-14.2936992645264	-0.190327763557434	0.00108777871355414	-0.119991801679134
-4.88907432556152	-6.91776084899902	-14.3005628585815	-0.190286502242088	0.0011019135126844	-0.120067477226257
-4.8929648399353	-6.92028188705444	-14.3183279037476	-0.190263330936432	0.00112347840331495	-0.120310306549072
-4.8927698135376	-6.92296457290649	-14.3303546905518	-0.190141975879669	0.00115668948274106	-0.120474845170975
-4.8969292640686	-6.92577457427979	-14.3418941497803	-0.190009415149689	0.00110869575291872	-0.120621219277382
-4.90296411514282	-6.92744827270508	-14.3586931228638	-0.189881533384323	0.0012938897125423	-0.120910301804543
-4.90647840499878	-6.93291997909546	-14.378342628479	-0.189754620194435	0.00124389817938209	-0.121076002717018
-4.91588830947876	-6.93233823776245	-14.3766374588013	-0.18961675465107	0.00155138864647597	-0.121297232806683
-4.91706132888794	-6.93795919418335	-14.4100971221924	-0.189428716897964	0.00163054466247559	-0.121508687734604
-4.92762041091919	-6.94189262390137	-14.4220018386841	-0.189290449023247	0.00194810656830668	-0.121741764247417
-4.92904996871948	-6.94830465316772	-14.4472274780273	-0.189067512750626	0.0020104858558625	-0.122029185295105
-4.9353814125061	-6.95070505142212	-14.4674730300903	-0.188959464430809	0.00238928478211164	-0.12222097069025
-4.93645143508911	-6.95525169372559	-14.4793529510498	-0.188778609037399	0.00250175222754478	-0.12244900316
-4.94193649291992	-6.9567437171936	-14.5087718963623	-0.188609436154366	0.00277533405460417	-0.122540682554245
-4.94452333450317	-6.96317720413208	-14.5289764404297	-0.188474997878075	0.00288646155968308	-0.122828409075737
-4.94490766525269	-6.96149826049805	-14.5455045700073	-0.188315480947495	0.00312683125957847	-0.122948050498962
-4.94790410995483	-6.96659898757935	-14.5609254837036	-0.188221141695976	0.00348331034183502	-0.123224228620529
-4.95251941680908	-6.96773099899292	-14.5720806121826	-0.188038870692253	0.00372165278531611	-0.123394563794136
-4.94778347015381	-6.97150373458862	-14.5954561233521	-0.187938719987869	0.00390361156314611	-0.123568080365658
-4.9526948928833	-6.97057723999023	-14.6034622192383	-0.187803745269775	0.00418042531237006	-0.123800240457058
-4.95132780075073	-6.97534227371216	-14.6211585998535	-0.187766090035439	0.00443332130089402	-0.123982973396778
-4.95431041717529	-6.97310447692871	-14.6348123550415	-0.18766063451767	0.00472309626638889	-0.124095425009727
-4.94780015945435	-6.97638368606567	-14.6458387374878	-0.187593147158623	0.00495877536013722	-0.124320425093174
-4.95194005966187	-6.97399568557739	-14.6644325256348	-0.1873689442873	0.00512481853365898	-0.124356605112553
-4.94970750808716	-6.97268629074097	-14.678183555603	-0.187381610274315	0.00542755331844091	-0.124584153294563
-4.94677209854126	-6.97230052947998	-14.6931762695313	-0.187180265784264	0.00553097203373909	-0.124606654047966
-4.94396781921387	-6.97284936904907	-14.7047271728516	-0.187263831496239	0.00588670000433922	-0.124689541757107
-4.93873643875122	-6.97243642807007	-14.7162055969238	-0.187078878283501	0.00594287645071745	-0.124789647758007
-4.94044256210327	-6.97429418563843	-14.7321500778198	-0.187084421515465	0.00627665221691132	-0.124806024134159
-4.93256998062134	-6.97139549255371	-14.7357521057129	-0.187006652355194	0.00635271240025759	-0.124948263168335
-4.93226718902588	-6.97306299209595	-14.7514982223511	-0.187002331018448	0.00662472657859325	-0.124937601387501
-4.92572975158691	-6.97341012954712	-14.7566623687744	-0.18690437078476	0.00668462924659252	-0.125005915760994
-4.92256546020508	-6.97169971466064	-14.7640390396118	-0.186898410320282	0.00690949149429798	-0.125056698918343
-4.92009830474854	-6.97097539901733	-14.7773494720459	-0.186747074127197	0.00699330307543278	-0.12513430416584
-4.91559410095215	-6.97034549713135	-14.7852592468262	-0.186841771006584	0.00718731619417667	-0.125165045261383
-4.90864276885986	-6.96930456161499	-14.7972822189331	-0.186693340539932	0.00725170271471143	-0.125184535980225
-4.90772151947021	-6.9709095954895	-14.8078899383545	-0.186726048588753	0.00756238168105483	-0.125191807746887
-4.90181493759155	-6.96801280975342	-14.8138332366943	-0.186551287770271	0.00750407529994845	-0.12526199221611
-4.90137529373169	-6.97114658355713	-14.8313493728638	-0.186612591147423	0.00778322154656053	-0.125191912055016
-4.89439344406128	-6.96671533584595	-14.8263959884644	-0.186529025435448	0.00784513261169195	-0.125318631529808
-4.89360618591309	-6.97073411941528	-14.8448886871338	-0.18654876947403	0.0079723484814167	-0.125302642583847
-4.89087820053101	-6.97117614746094	-14.8505430221558	-0.186455920338631	0.00811792351305485	-0.125308260321617
-4.89088535308838	-6.97279167175293	-14.8585042953491	-0.186343297362328	0.00821272563189268	-0.125303357839584
-4.8920750617981	-6.96938514709473	-14.8681993484497	-0.186392605304718	0.00835593789815903	-0.125377953052521
-4.88990116119385	-6.97339057922363	-14.8708610534668	-0.186276376247406	0.00847516860812902	-0.125423595309258
-4.88886260986328	-6.97463512420654	-14.8837604522705	-0.186242088675499	0.00861402321606874	-0.125475525856018
-4.8924388885498	-6.97813129425049	-14.8789100646973	-0.186196446418762	0.00876046251505613	-0.125440001487732
-4.89100360870361	-6.97806167602539	-14.8884038925171	-0.186155021190643	0.00888315215706825	-0.125475898385048
-4.89432382583618	-6.97988033294678	-14.8945484161377	-0.186100944876671	0.00910082086920738	-0.125484675168991
-4.89527702331543	-6.98195791244507	-14.894983291626	-0.186119303107262	0.00921671371906996	-0.125559031963348
-4.89728260040283	-6.98329019546509	-14.9054336547852	-0.185939937829971	0.00935927871614695	-0.125471502542496
-4.89899444580078	-6.98166561126709	-14.9003963470459	-0.185932070016861	0.00950297899544239	-0.125560864806175
-4.8986382484436	-6.98641443252563	-14.9052610397339	-0.185824066400528	0.0095683392137289	-0.125514015555382
-4.89979648590088	-6.98850107192993	-14.9082412719727	-0.185921683907509	0.00979739986360073	-0.125474855303764
-4.8983736038208	-6.98799133300781	-14.9031314849854	-0.18571862578392	0.00980065856128931	-0.125502273440361
-4.89994668960571	-6.98719549179077	-14.9122772216797	-0.185826867818832	0.00998350605368614	-0.1253971606493
-4.89906644821167	-6.99126386642456	-14.9046211242676	-0.185716331005096	0.0100789656862617	-0.125419318675995
-4.90130043029785	-6.99285507202148	-14.9178323745728	-0.185736164450645	0.0102306474000216	-0.125288248062134
-4.9030876159668	-6.99291896820068	-14.9120588302612	-0.18564173579216	0.0103169465437531	-0.125258907675743
-4.90129137039185	-6.99268102645874	-14.9128494262695	-0.185623228549957	0.0104153323918581	-0.125186428427696
-4.89947462081909	-6.99413871765137	-14.9118175506592	-0.185532137751579	0.0105261970311403	-0.125169724225998
-4.90275526046753	-6.99418258666992	-14.9218826293945	-0.185552373528481	0.0106571139767766	-0.125076666474342
-4.89446115493774	-6.99353981018066	-14.9161739349365	-0.185439243912697	0.010665942914784	-0.124954044818878
-4.88638067245483	-6.99613285064697	-14.9241275787354	-0.1855299025774	0.0107355518266559	-0.12483324855566
-4.8818097114563	-6.9811544418335	-14.9030256271362	-0.185548663139343	0.0109320133924484	-0.12467648088932
-4.88632297515869	-6.9840030670166	-14.8869733810425	-0.185648918151855	0.0112092038616538	-0.124528810381889
-4.88272571563721	-6.99039268493652	-14.8895807266235	-0.185508951544762	0.0112681454047561	-0.124523311853409
-4.87514448165894	-6.99403381347656	-14.8976955413818	-0.185514345765114	0.0114889377728105	-0.124344050884247
-4.87940788269043	-6.99275875091553	-14.8975486755371	-0.185381874442101	0.0116679910570383	-0.124362520873547
-4.87276315689087	-7.00024318695068	-14.9167222976685	-0.185307160019875	0.0118119399994612	-0.124299235641956
-4.87301778793335	-6.99874782562256	-14.9125642776489	-0.185282126069069	0.0120714157819748	-0.124226555228233
-4.86529016494751	-7.00660753250122	-14.9294338226318	-0.185221433639526	0.0120872193947434	-0.124186582863331
-4.86164951324463	-7.00150346755981	-14.9231176376343	-0.185235887765884	0.0123391672968864	-0.124031886458397
-4.86204814910889	-6.99979209899902	-14.9126815795898	-0.185218259692192	0.0125673515722156	-0.123902045190334
-4.86075782775879	-6.99782085418701	-14.916579246521	-0.185315296053886	0.0127191431820393	-0.123814448714256
-4.85741901397705	-7.00498867034912	-14.9052953720093	-0.185296624898911	0.0129462936893106	-0.12377256155014
-4.85639715194702	-7.00297069549561	-14.90354347229	-0.18532694876194	0.0131278987973928	-0.123748168349266
-4.8593487739563	-7.00460767745972	-14.9022817611694	-0.185306042432785	0.0134514085948467	-0.123682603240013
-4.86007356643677	-7.00595474243164	-14.8972978591919	-0.185299336910248	0.0136412493884563	-0.123682744801044
-4.85836601257324	-7.01451921463013	-14.9013681411743	-0.185293287038803	0.0138576487079263	-0.123645596206188
-4.8628978729248	-7.01064157485962	-14.9016904830933	-0.185299277305603	0.0141371069476008	-0.123600944876671
-4.85572481155396	-7.01580715179443	-14.9025106430054	-0.185205712914467	0.0142078017815948	-0.123512454330921
-4.85808658599854	-7.01054716110229	-14.9031362533569	-0.185381546616554	0.0144555568695068	-0.123437531292439
-4.85232591629028	-7.01282358169556	-14.8947172164917	-0.185330539941788	0.014652032405138	-0.123339280486107
-4.84638547897339	-7.00561809539795	-14.888879776001	-0.185404092073441	0.0148105435073376	-0.123197644948959
-4.84309911727905	-7.00488328933716	-14.8822937011719	-0.185452163219452	0.0151181174442172	-0.123095370829105
-4.83990049362183	-6.99991273880005	-14.8662261962891	-0.18544839322567	0.0152421295642853	-0.122989617288113
-4.83405303955078	-6.9990382194519	-14.860032081604	-0.185494273900986	0.0156523641198874	-0.122840642929077
-4.82873725891113	-6.99590110778809	-14.8568258285522	-0.185476928949356	0.0157745331525803	-0.122745759785175
-4.82563734054565	-6.99395370483398	-14.8520679473877	-0.185603469610214	0.0160964783281088	-0.122605673968792
-4.8210768699646	-6.99259424209595	-14.8519325256348	-0.185575112700462	0.0162750091403723	-0.12260565161705
-4.81400012969971	-6.98810911178589	-14.8363151550293	-0.185692399740219	0.0165692418813705	-0.122419223189354
-4.80670118331909	-6.98492956161499	-14.8393468856812	-0.185748934745789	0.0166674703359604	-0.122374773025513
-4.80249643325806	-6.98795318603516	-14.8299074172974	-0.185945406556129	0.0169642847031355	-0.122187331318855
-4.79443836212158	-6.977614402771	-14.8194351196289	-0.185799449682236	0.0170758832246065	-0.122220277786255
-4.7893500328064	-6.98040056228638	-14.8247747421265	-0.186049848794937	0.0173690710216761	-0.122068271040916
-4.7810378074646	-6.96919107437134	-14.803747177124	-0.186052247881889	0.0176309328526258	-0.121980920433998
-4.77568244934082	-6.97464752197266	-14.8013734817505	-0.186182945966721	0.0177885349839926	-0.121925696730614
-4.7712197303772	-6.96645164489746	-14.7870798110962	-0.186172366142273	0.0180532597005367	-0.121823661029339
-4.76207733154297	-6.96970748901367	-14.7805557250977	-0.186308145523071	0.0181870814412832	-0.121796526014805
-4.75929069519043	-6.96129369735718	-14.7733287811279	-0.186335295438766	0.0184358153492212	-0.121742308139801
-4.7538013458252	-6.96566200256348	-14.7652282714844	-0.18639925122261	0.0186119917780161	-0.121665231883526
-4.74994516372681	-6.95975160598755	-14.7564058303833	-0.18643756210804	0.0187675561755896	-0.121717602014542
-4.74770593643188	-6.95990991592407	-14.7564601898193	-0.186513185501099	0.0189076513051987	-0.121640302240849
-4.74497556686401	-6.95493078231812	-14.746054649353	-0.186522617936134	0.0191236101090908	-0.121639832854271
-4.73910617828369	-6.95680141448975	-14.7437171936035	-0.186640456318855	0.0192203968763351	-0.121710032224655
-4.73894548416138	-6.95308494567871	-14.7330389022827	-0.186786159873009	0.0194298028945923	-0.121630124747753
-4.73434925079346	-6.9505934715271	-14.7191944122314	-0.186694487929344	0.0195921808481216	-0.121725805103779
-4.73852300643921	-6.94754934310913	-14.718939781189	-0.186862662434578	0.0197418332099915	-0.121664151549339
-4.73069095611572	-6.94775104522705	-14.7068710327148	-0.186863124370575	0.0199149735271931	-0.121706165373325
-4.72932481765747	-6.94490146636963	-14.7022743225098	-0.187010124325752	0.0199689660221338	-0.12167501449585
-4.72949266433716	-6.94186639785767	-14.6887969970703	-0.18709009885788	0.0201744735240936	-0.121722422540188
-4.72588396072388	-6.93948221206665	-14.6795768737793	-0.187188565731049	0.0201739687472582	-0.121699579060078
-4.72338962554932	-6.93668365478516	-14.6731185913086	-0.187346369028091	0.0202885866165161	-0.121726110577583
-4.72362184524536	-6.93430805206299	-14.6661243438721	-0.187342569231987	0.0202737599611282	-0.121743470430374
-4.71907472610474	-6.92919921875	-14.6536664962769	-0.187405496835709	0.0203675888478756	-0.121638052165508
-4.7162709236145	-6.92716455459595	-14.6451778411865	-0.187539279460907	0.0203134622424841	-0.121718123555183
-4.71802568435669	-6.92274236679077	-14.6413011550903	-0.187584906816483	0.0203826893121004	-0.121695801615715
-4.7132830619812	-6.92403364181519	-14.6332750320435	-0.187700569629669	0.0203606337308884	-0.121650092303753
-4.71403026580811	-6.91640520095825	-14.6195669174194	-0.187680423259735	0.0203514564782381	-0.121695555746555
-4.70918130874634	-6.91828918457031	-14.6143112182617	-0.187875524163246	0.0202866736799479	-0.121696040034294
-4.71106004714966	-6.91442012786865	-14.5978851318359	-0.187854588031769	0.0203834399580956	-0.121700271964073
-4.70962619781494	-6.91562414169312	-14.6027479171753	-0.187912613153458	0.0202745534479618	-0.121679149568081
-4.71339750289917	-6.91052532196045	-14.5889806747437	-0.187922522425652	0.0202889181673527	-0.121598660945892
-4.70847225189209	-6.9116039276123	-14.5839319229126	-0.188009351491928	0.0201363004744053	-0.121664389967918
-4.71161794662476	-6.9123158454895	-14.5811147689819	-0.188152968883514	0.0202837679535151	-0.121630363166332
-4.71144771575928	-6.91395330429077	-14.5716514587402	-0.188033208250999	0.0201217625290155	-0.121677301824093
-4.71668100357056	-6.9100866317749	-14.571234703064	-0.188149601221085	0.020142437890172	-0.12160150706768
-4.71333503723145	-6.91344356536865	-14.55885887146	-0.188227191567421	0.0200206786394119	-0.121673367917538
-4.71642637252808	-6.91093349456787	-14.5560970306396	-0.188293501734734	0.0199951659888029	-0.121559463441372
-4.71614789962769	-6.91089105606079	-14.5614032745361	-0.188253849744797	0.0199336614459753	-0.121657744050026
-4.71966361999512	-6.90850305557251	-14.5555009841919	-0.188372761011124	0.0198633298277855	-0.121633894741535
-4.71855735778809	-6.91517210006714	-14.5495624542236	-0.188418209552765	0.0197900589555502	-0.121605835855007
-4.71779680252075	-6.90687084197998	-14.543360710144	-0.188387915492058	0.0196859054267406	-0.121617406606674
-4.72137498855591	-6.91218662261963	-14.554500579834	-0.188438579440117	0.0195898860692978	-0.121593341231346
-4.72000932693481	-6.90653705596924	-14.5457754135132	-0.188511595129967	0.0195251759141684	-0.121577151119709
-4.71649408340454	-6.90870189666748	-14.5518407821655	-0.188611745834351	0.0193750094622374	-0.121505066752434
-4.71447324752808	-6.90440797805786	-14.5474100112915	-0.188643246889114	0.0192709024995565	-0.12147793918848
-4.71294975280762	-6.90318298339844	-14.546028137207	-0.188660159707069	0.0191706661134958	-0.121362634003162
-4.71340417861938	-6.90002012252808	-14.5444822311401	-0.188757121562958	0.0190060846507549	-0.121327340602875
-4.70841979980469	-6.90029811859131	-14.5432615280151	-0.188674062490463	0.0188721902668476	-0.12124989926815
-4.70954465866089	-6.89589881896973	-14.5443639755249	-0.188791140913963	0.0187642481178045	-0.121119908988476
-4.70573139190674	-6.89515209197998	-14.5398426055908	-0.188677981495857	0.0186106059700251	-0.121116362512112
-4.70420742034912	-6.8951096534729	-14.5478582382202	-0.188770234584808	0.0184781420975924	-0.120880514383316
-4.70038938522339	-6.89169311523438	-14.5393085479736	-0.188651382923126	0.0182950999587774	-0.120858997106552
-4.69335222244263	-6.89138603210449	-14.5471992492676	-0.188781350851059	0.018138499930501	-0.120653159916401
-4.69307374954224	-6.88710021972656	-14.542010307312	-0.188628569245338	0.0179844554513693	-0.12058948725462
-4.68818855285645	-6.88665199279785	-14.5469665527344	-0.188698813319206	0.0177946221083403	-0.120406992733479
-4.68602228164673	-6.88407754898071	-14.5470600128174	-0.18854333460331	0.0176133085042238	-0.120288752019405
-4.68503427505493	-6.88413381576538	-14.5535011291504	-0.188627541065216	0.0174800138920546	-0.120163589715958
-4.68210029602051	-6.88496971130371	-14.5530195236206	-0.188567504286766	0.017336655408144	-0.120038971304893
-4.68157339096069	-6.88494729995728	-14.5546760559082	-0.18853497505188	0.017143189907074	-0.119937337934971
-4.68174171447754	-6.88468265533447	-14.5655717849731	-0.188457295298576	0.016872975975275	-0.119830727577209
-4.68212127685547	-6.88546133041382	-14.5615196228027	-0.18851238489151	0.0168521534651518	-0.119720228016376
-4.68091821670532	-6.88429069519043	-14.5715026855469	-0.18838182091713	0.0165543630719185	-0.119670622050762
-4.68424367904663	-6.8876371383667	-14.5727739334106	-0.188422933220863	0.016610112041235	-0.119610719382763
-4.68060302734375	-6.88686037063599	-14.5812206268311	-0.188359394669533	0.0162810478359461	-0.119550436735153
-4.6888689994812	-6.88882732391357	-14.5826559066772	-0.188409358263016	0.0163792576640844	-0.119497410953045
-4.68229293823242	-6.88872766494751	-14.5932188034058	-0.188238516449928	0.0160661544650793	-0.119494646787643
-4.68683481216431	-6.8901424407959	-14.5954990386963	-0.188283160328865	0.0161006655544043	-0.11937040835619
-4.68328857421875	-6.88841485977173	-14.5942211151123	-0.188206374645233	0.0158240683376789	-0.119389176368713
-4.68682765960693	-6.8855504989624	-14.6027336120605	-0.188300758600235	0.0158202424645424	-0.119245871901512
-4.68080711364746	-6.89023065567017	-14.5972938537598	-0.188177928328514	0.0155926421284676	-0.119226098060608
-4.68856191635132	-6.88488245010376	-14.6105899810791	-0.188156396150589	0.0156295001506805	-0.119079783558846
-4.68496131896973	-6.88573837280273	-14.6052837371826	-0.188149467110634	0.0154903987422585	-0.119061812758446
-4.68342924118042	-6.88346242904663	-14.603554725647	-0.1881113499403	0.0153191033750772	-0.118948400020599
-4.6801552772522	-6.88253211975098	-14.6070461273193	-0.188084959983826	0.015163010917604	-0.118913166224957
-4.68216466903687	-6.88538026809692	-14.6038932800293	-0.188034579157829	0.0151207111775875	-0.118808999657631
-4.68022584915161	-6.88531637191772	-14.6037912368774	-0.188021585345268	0.015048717148602	-0.118685141205788
-4.68280792236328	-6.8809609413147	-14.602105140686	-0.187998622655869	0.0149473333731294	-0.118641957640648
-4.67917919158936	-6.8850359916687	-14.6053171157837	-0.187968090176582	0.0147809963673353	-0.118446812033653
-4.67960929870605	-6.8785138130188	-14.600640296936	-0.187918663024902	0.0146765066310763	-0.118333555757999
-4.67704725265503	-6.88317346572876	-14.6018257141113	-0.187882900238037	0.0145680122077465	-0.118252396583557
-4.67517328262329	-6.8781566619873	-14.5961227416992	-0.187869027256966	0.0144131612032652	-0.118017800152302
-4.67198848724365	-6.87991619110107	-14.5937795639038	-0.187888205051422	0.0142787732183933	-0.118008427321911
-4.67751836776733	-6.87681674957275	-14.6018047332764	-0.187768548727036	0.0141090024262667	-0.117835484445095
-4.67491006851196	-6.87568283081055	-14.5941305160522	-0.187797099351883	0.0140894493088126	-0.117829620838165
-4.67428874969482	-6.87587881088257	-14.5988321304321	-0.187676623463631	0.0138327917084098	-0.117702148854733
-4.67659664154053	-6.87759637832642	-14.6054639816284	-0.187720745801926	0.0138245234265924	-0.117610245943069
-4.67550325393677	-6.87577152252197	-14.5967111587524	-0.18765963613987	0.0135190160945058	-0.117501489818096
-4.67445945739746	-6.87778520584106	-14.6042461395264	-0.187707051634789	0.0135263176634908	-0.117417335510254
-4.67753744125366	-6.87669038772583	-14.6046838760376	-0.187722086906433	0.0132695725187659	-0.117416374385357
-4.67857360839844	-6.87575435638428	-14.6035213470459	-0.18765115737915	0.0132115427404642	-0.117283694446087
-4.68041276931763	-6.87685585021973	-14.6051092147827	-0.187691003084183	0.0130223566666245	-0.117220923304558
-4.68246507644653	-6.87841653823853	-14.6056747436523	-0.187658578157425	0.0130077432841063	-0.117180809378624
-4.68457746505737	-6.87799119949341	-14.6103734970093	-0.187683865427971	0.0127737745642662	-0.117175191640854
-4.68661785125732	-6.87686252593994	-14.6027555465698	-0.187637493014336	0.0127676762640476	-0.117215543985367
-4.68857765197754	-6.87902927398682	-14.609845161438	-0.187687158584595	0.0127275343984365	-0.117149204015732
-4.69220066070557	-6.87916326522827	-14.6010875701904	-0.187653183937073	0.0127447508275509	-0.117181323468685
-4.6929669380188	-6.88037300109863	-14.6099815368652	-0.187633097171783	0.0125832920894027	-0.117096319794655
-4.69274425506592	-6.8789119720459	-14.6034574508667	-0.187619894742966	0.0126187857240438	-0.117156349122524
-4.69529867172241	-6.88009357452393	-14.6036748886108	-0.187687858939171	0.0125235812738538	-0.117065377533436
-4.69964933395386	-6.8754711151123	-14.5968103408813	-0.187609568238258	0.0125293955206871	-0.117151446640491
-4.70246267318726	-6.88080406188965	-14.60666847229	-0.187599569559097	0.0124594140797853	-0.117083616554737
-4.70224237442017	-6.8743052482605	-14.5962200164795	-0.187763124704361	0.0124842878431082	-0.117133006453514
-4.70204257965088	-6.87804460525513	-14.5998020172119	-0.18778258562088	0.0123547445982695	-0.117134109139442
-4.70551824569702	-6.87367057800293	-14.5974531173706	-0.187806203961372	0.012389418669045	-0.117135114967823
-4.70115184783936	-6.87646341323853	-14.591347694397	-0.18779619038105	0.0123400893062353	-0.117192268371582
-4.70508050918579	-6.87050151824951	-14.6011924743652	-0.18786808848381	0.0123008619993925	-0.117197871208191
-4.70573711395264	-6.86870718002319	-14.5879383087158	-0.187864497303963	0.0123286498710513	-0.117188319563866
-4.70572471618652	-6.869553565979	-14.5913696289063	-0.18794259428978	0.0123121170327067	-0.117258347570896
-4.70288896560669	-6.87027788162231	-14.5921106338501	-0.188002422451973	0.0123333493247628	-0.117191158235073
-4.70629167556763	-6.86679267883301	-14.5885028839111	-0.18805605173111	0.0124090453609824	-0.117250114679337
-4.70257616043091	-6.8704137802124	-14.5883941650391	-0.18806166946888	0.01239413022995	-0.117174588143826
-4.70176029205322	-6.86322450637817	-14.587121963501	-0.188094154000282	0.0124638695269823	-0.117277137935162
-4.69994306564331	-6.86831665039063	-14.5786771774292	-0.18806155025959	0.012452787719667	-0.117223478853703
-4.69890117645264	-6.86215925216675	-14.5836162567139	-0.188199996948242	0.0125515749678016	-0.117250442504883
-4.69802904129028	-6.86358499526978	-14.5802345275879	-0.188135340809822	0.0125828590244055	-0.117253378033638
-4.69678258895874	-6.86118745803833	-14.5820331573486	-0.188314840197563	0.0125967329367995	-0.117230303585529
-4.69440650939941	-6.86104536056519	-14.5790309906006	-0.188197895884514	0.0127404313534498	-0.117307759821415
-4.69078350067139	-6.85870933532715	-14.5798168182373	-0.1883385181427	0.0126755628734827	-0.117265619337559
-4.69139671325684	-6.85816860198975	-14.5767784118652	-0.188379645347595	0.0128710949793458	-0.117286950349808
-4.68905687332153	-6.85671615600586	-14.5742588043213	-0.188385054469109	0.0128787737339735	-0.117283701896667
-4.68867063522339	-6.85783052444458	-14.5722093582153	-0.188404053449631	0.0129926949739456	-0.117226630449295
-4.68492650985718	-6.85343360900879	-14.5663633346558	-0.188419237732887	0.0130616454407573	-0.117259316146374
-4.68565130233765	-6.85397672653198	-14.5711727142334	-0.188443958759308	0.0132046630606055	-0.117223493754864
-4.68306398391724	-6.85400867462158	-14.5678691864014	-0.18854022026062	0.0132709946483374	-0.117195799946785
-4.68280458450317	-6.85079383850098	-14.5614633560181	-0.188502252101898	0.0133997267112136	-0.117152169346809
-4.67646312713623	-6.85103178024292	-14.5696687698364	-0.188630610704422	0.0133843179792166	-0.117059335112572
-4.67808151245117	-6.84809398651123	-14.5563688278198	-0.188651621341705	0.0135228522121906	-0.117042474448681
-4.67340803146362	-6.84929275512695	-14.5647315979004	-0.188818052411079	0.0135054998099804	-0.116964489221573
-4.67224168777466	-6.84384822845459	-14.5537595748901	-0.188838705420494	0.0136992996558547	-0.116868361830711
-4.66723537445068	-6.84335708618164	-14.5634469985962	-0.188873782753944	0.0135781625285745	-0.116859868168831
-4.66820478439331	-6.84073400497437	-14.5538358688354	-0.189006671309471	0.0137794585898519	-0.116796724498272
-4.66372537612915	-6.84152364730835	-14.5570106506348	-0.189039885997772	0.013750346377492	-0.116748243570328
-4.66493272781372	-6.8348183631897	-14.5556621551514	-0.189064562320709	0.0139372972771525	-0.11666127294302
-4.66273832321167	-6.83796787261963	-14.5525932312012	-0.189170747995377	0.013851978816092	-0.116682887077332
-4.66329479217529	-6.83162069320679	-14.5526208877563	-0.189264237880707	0.0140206012874842	-0.116539306938648
-4.65712213516235	-6.83533048629761	-14.5508508682251	-0.189299404621124	0.0140316728502512	-0.116502605378628
-4.66127300262451	-6.83160781860352	-14.5531597137451	-0.189503133296967	0.0141352275386453	-0.116445422172546
-4.66148614883423	-6.83210515975952	-14.5534954071045	-0.189554765820503	0.0141868805512786	-0.116422288119793
-4.65768098831177	-6.82948160171509	-14.5506343841553	-0.189704403281212	0.014275660738349	-0.116396836936474
-4.65733957290649	-6.82797145843506	-14.5468463897705	-0.189830452203751	0.0143126882612705	-0.116342626512051
-4.65745544433594	-6.82497406005859	-14.5444278717041	-0.189976394176483	0.0143883200362325	-0.116361543536186
-4.65647888183594	-6.82417058944702	-14.5450735092163	-0.190008997917175	0.014514958485961	-0.116212330758572
-4.65245294570923	-6.82034730911255	-14.5464153289795	-0.190152198076248	0.0145525289699435	-0.116264313459396
-4.65472507476807	-6.82198095321655	-14.5477914810181	-0.190260231494904	0.0146141331642866	-0.116127736866474
-4.65559673309326	-6.8165111541748	-14.5440759658813	-0.190453678369522	0.0147371897473931	-0.116149328649044
-4.65484285354614	-6.81475734710693	-14.5480003356934	-0.190477192401886	0.0147550860419869	-0.116022117435932
-4.65080451965332	-6.81448554992676	-14.5511140823364	-0.190662041306496	0.0149347959086299	-0.116051457822323
-4.65012407302856	-6.81343841552734	-14.5506582260132	-0.190613344311714	0.0149240801110864	-0.115971013903618
-4.6506142616272	-6.80986881256104	-14.5579814910889	-0.190866529941559	0.0151233235374093	-0.115996062755585
-4.65437173843384	-6.80819606781006	-14.5521812438965	-0.190773233771324	0.0151485186070204	-0.115936920046806
-4.64938831329346	-6.80409383773804	-14.5626001358032	-0.190933719277382	0.0152907716110349	-0.115903042256832
-4.6470513343811	-6.80291748046875	-14.5656929016113	-0.190876260399818	0.015267544426024	-0.115894041955471
-4.64569282531738	-6.79764652252197	-14.5789136886597	-0.190998241305351	0.0154120763763785	-0.115877158939838
-4.6425142288208	-6.79176425933838	-14.5817975997925	-0.191030442714691	0.0152897005900741	-0.115844294428825
-4.64341020584106	-6.79066467285156	-14.5891189575195	-0.191137820482254	0.0154674537479877	-0.115805171430111
-4.64083099365234	-6.78374624252319	-14.5964088439941	-0.191185787320137	0.0154492128640413	-0.115721769630909
-4.64009094238281	-6.78378582000732	-14.6040878295898	-0.191342532634735	0.0156158041208982	-0.115656368434429
-4.63796234130859	-6.78137397766113	-14.6085596084595	-0.191348344087601	0.0156469959765673	-0.115590758621693
-4.63773441314697	-6.78240966796875	-14.6071929931641	-0.191571667790413	0.0158279184252024	-0.115545205771923
-4.63991594314575	-6.78177976608276	-14.6124687194824	-0.19150510430336	0.0159989111125469	-0.115652747452259
-4.64318656921387	-6.78516530990601	-14.6176605224609	-0.191667214035988	0.0163064245134592	-0.115595914423466
-4.64047241210938	-6.78230476379395	-14.6095428466797	-0.191559866070747	0.0164383500814438	-0.115652143955231
-4.642662525177	-6.78657197952271	-14.6185674667358	-0.191665977239609	0.0167600326240063	-0.115545086562634
-4.64064502716064	-6.77834224700928	-14.6114082336426	-0.191653937101364	0.0169542338699102	-0.115519195795059
-4.64277505874634	-6.78064584732056	-14.6204147338867	-0.191614523530006	0.0171742085367441	-0.115426756441593
-4.63989973068237	-6.77708196640015	-14.6192617416382	-0.191613957285881	0.017423152923584	-0.11548437923193
-4.64213275909424	-6.77952718734741	-14.6194553375244	-0.191663205623627	0.0175392851233482	-0.115407235920429
-4.64223289489746	-6.77414608001709	-14.628026008606	-0.191643849015236	0.0177271421998739	-0.115356482565403
-4.64017152786255	-6.77759122848511	-14.6287412643433	-0.191678941249847	0.0177882723510265	-0.115302614867687
-4.63460302352905	-6.77707052230835	-14.6450138092041	-0.19172964990139	0.0178780574351549	-0.115121014416218
-4.630615234375	-6.77644157409668	-14.6448574066162	-0.191692009568214	0.0179659519344568	-0.115100979804993
-4.62713527679443	-6.78123378753662	-14.6529121398926	-0.191777139902115	0.0180287826806307	-0.114967741072178
-4.62812852859497	-6.77843046188354	-14.6530342102051	-0.191721990704536	0.0181692447513342	-0.114848375320435
-4.62351131439209	-6.77758502960205	-14.6547756195068	-0.191750764846802	0.0182759668678045	-0.114843674004078
-4.62466764450073	-6.77539825439453	-14.6596975326538	-0.191716462373734	0.0183949451893568	-0.114651709794998
-4.61956071853638	-6.77390813827515	-14.654185295105	-0.19178481400013	0.0184853114187717	-0.11467270553112
-4.61973905563354	-6.77173471450806	-14.6628818511963	-0.191705703735352	0.0186086650937796	-0.114549294114113
-4.61504507064819	-6.77583312988281	-14.6590385437012	-0.191642805933952	0.0187416840344667	-0.11453615874052
-4.61718082427979	-6.77269268035889	-14.6695823669434	-0.191611349582672	0.0187634788453579	-0.114374399185181
-4.61356639862061	-6.77391576766968	-14.6653614044189	-0.191630423069	0.0189072992652655	-0.114432014524937
-4.61655521392822	-6.77380990982056	-14.6733169555664	-0.191570252180099	0.0190106928348541	-0.114299029111862
-4.61761903762817	-6.77918767929077	-14.6726388931274	-0.191697955131531	0.0191797837615013	-0.114299051463604
-4.61834335327148	-6.7790322303772	-14.681921005249	-0.191634580492973	0.0191711839288473	-0.114154987037182
-4.61890125274658	-6.77874135971069	-14.6815042495728	-0.191637128591537	0.0193182770162821	-0.114189736545086
-4.61895322799683	-6.78022003173828	-14.6879272460938	-0.191654115915298	0.0194134302437305	-0.11406884342432
-4.62110471725464	-6.78054761886597	-14.6854028701782	-0.191524565219879	0.0195215903222561	-0.114058621227741
-4.62377023696899	-6.78060102462769	-14.6977386474609	-0.191648736596107	0.0196483600884676	-0.11396361887455
-4.62334299087524	-6.77804040908813	-14.6974210739136	-0.191526085138321	0.0197823606431484	-0.113946437835693
-4.62403678894043	-6.78019237518311	-14.7059993743896	-0.191583350300789	0.019874369725585	-0.113882325589657
-4.6240611076355	-6.77840137481689	-14.7082233428955	-0.191495642066002	0.0200532265007496	-0.113891027867794
-4.62329959869385	-6.78258848190308	-14.7151174545288	-0.191568613052368	0.0202074982225895	-0.113881051540375
-4.62233352661133	-6.78154945373535	-14.710057258606	-0.191479101777077	0.0203457567840815	-0.113873794674873
-4.62451601028442	-6.78170967102051	-14.7127075195313	-0.191537737846375	0.0204837471246719	-0.113855808973312
-4.62280035018921	-6.78514194488525	-14.7226867675781	-0.19154292345047	0.0206326320767403	-0.113848999142647
-4.62314605712891	-6.78495502471924	-14.7155838012695	-0.191543623805046	0.0208639986813068	-0.11384990811348
-4.62150526046753	-6.78641176223755	-14.7176656723022	-0.191586196422577	0.0209166835993528	-0.11384429782629
-4.62232637405396	-6.78555727005005	-14.718207359314	-0.191604137420654	0.0211678650230169	-0.113808989524841
-4.61780452728271	-6.78472709655762	-14.7229681015015	-0.191644445061684	0.0211778711527586	-0.113820597529411
-4.62135696411133	-6.78282356262207	-14.7164936065674	-0.191647201776505	0.0214902274310589	-0.113835394382477
-4.61516380310059	-6.78531122207642	-14.7263488769531	-0.19161169230938	0.0215364806354046	-0.113795481622219
-4.61343288421631	-6.78213405609131	-14.7188549041748	-0.191707238554955	0.0217928737401962	-0.113829337060452
-4.61210155487061	-6.78367042541504	-14.7279853820801	-0.191763088107109	0.0219520479440689	-0.113841816782951
-4.61047840118408	-6.7779335975647	-14.7235288619995	-0.191664278507233	0.0221394449472427	-0.113903351128101
-4.60524129867554	-6.78245401382446	-14.7293996810913	-0.191715717315674	0.0221880488097668	-0.11385615170002
-4.60530996322632	-6.77365922927856	-14.719428062439	-0.191761299967766	0.0224332790821791	-0.113867498934269
-4.60231065750122	-6.77999067306519	-14.728310585022	-0.191801354289055	0.0225784629583359	-0.113889396190643
-4.59670686721802	-6.77489519119263	-14.7279996871948	-0.191798448562622	0.0227227322757244	-0.113868214190006
-4.59416389465332	-6.77728748321533	-14.724494934082	-0.191809952259064	0.0227941125631332	-0.113826006650925
-4.59236764907837	-6.77297115325928	-14.7271356582642	-0.191871017217636	0.0229573361575603	-0.113871075212955
-4.58666324615479	-6.77343893051147	-14.7177581787109	-0.191907435655594	0.0230225119739771	-0.113877661526203
-4.58411836624146	-6.77171087265015	-14.7221326828003	-0.191866397857666	0.023123549297452	-0.113888077437878
-4.5843939781189	-6.76862239837646	-14.7162199020386	-0.191838204860687	0.0232250019907951	-0.113905124366283
-4.57802534103394	-6.76862668991089	-14.7176933288574	-0.191800028085709	0.0233637522906065	-0.113980539143085
-4.57669639587402	-6.76691961288452	-14.7105989456177	-0.19186507165432	0.0234309677034616	-0.11396861076355
-4.56877660751343	-6.76752424240112	-14.7117767333984	-0.19186370074749	0.0235226545482874	-0.113988749682903
-4.57231998443604	-6.76332807540894	-14.7030754089355	-0.191868305206299	0.0236759781837463	-0.114049598574638
-4.56726121902466	-6.76733446121216	-14.7076568603516	-0.191776528954506	0.0236652437597513	-0.114055491983891
-4.56971836090088	-6.76342582702637	-14.6984729766846	-0.191803514957428	0.0237180031836033	-0.114069059491158
-4.56783294677734	-6.7660117149353	-14.6998357772827	-0.191743314266205	0.0238142292946577	-0.114119499921799
-4.5696325302124	-6.7663369178772	-14.6923084259033	-0.191744640469551	0.0238486211746931	-0.114118248224258
-4.56737852096558	-6.76684713363647	-14.6877994537354	-0.191686421632767	0.0239902175962925	-0.114239767193794
-4.56906270980835	-6.76547956466675	-14.6958847045898	-0.191643953323364	0.0239811893552542	-0.11417294293642
-4.56728506088257	-6.76855230331421	-14.6790914535522	-0.191626757383347	0.0240790769457817	-0.114285178482533
-4.57086038589478	-6.76642179489136	-14.685230255127	-0.191676467657089	0.0239781532436609	-0.114261209964752
-4.57517242431641	-6.77035474777222	-14.680459022522	-0.191628098487854	0.0242211446166039	-0.114315576851368
-4.57613945007324	-6.77024698257446	-14.6749086380005	-0.191614761948586	0.0241877436637878	-0.114321075379848
-4.57745361328125	-6.76906490325928	-14.6735248565674	-0.1916184425354	0.0242997091263533	-0.114427968859673
-4.58088874816895	-6.77330732345581	-14.6705875396729	-0.191596388816833	0.0242218561470509	-0.114374741911888
-4.57934617996216	-6.76928615570068	-14.6637277603149	-0.191542595624924	0.0242784917354584	-0.114432334899902
-4.57955360412598	-6.77081632614136	-14.663537979126	-0.191554084420204	0.0242598932236433	-0.114481367170811
-4.58180284500122	-6.77208089828491	-14.6575479507446	-0.191457167267799	0.0243709404021502	-0.114473827183247
-4.58226776123047	-6.77270793914795	-14.6617708206177	-0.191530242562294	0.0243353936821222	-0.114487670361996
-4.57956409454346	-6.77481985092163	-14.6545934677124	-0.191420570015907	0.0242610387504101	-0.114479079842567
-4.58394813537598	-6.77515506744385	-14.6583528518677	-0.19140499830246	0.0242811422795057	-0.114451073110104
-4.58501768112183	-6.7721962928772	-14.6506252288818	-0.191297173500061	0.024259228259325	-0.114495374262333
-4.58209323883057	-6.77702331542969	-14.6600246429443	-0.19141560792923	0.0242467559874058	-0.11442769318819
-4.58448076248169	-6.77434635162354	-14.6471710205078	-0.19128480553627	0.0242626592516899	-0.114484779536724
-4.58662414550781	-6.77868413925171	-14.6492347717285	-0.191376432776451	0.0241968929767609	-0.1143933609128
-4.58534812927246	-6.7718448638916	-14.6453227996826	-0.191252335906029	0.0242353808134794	-0.114496573805809
-4.58833932876587	-6.77632188796997	-14.648494720459	-0.191326498985291	0.0242013316601515	-0.114437282085419
-4.5890998840332	-6.77428388595581	-14.6347570419312	-0.19123338162899	0.0242106392979622	-0.114490240812302
-4.59059953689575	-6.77692985534668	-14.6352729797363	-0.19133885204792	0.0242213737219572	-0.114516295492649
-4.59410905838013	-6.77204704284668	-14.6308555603027	-0.191323518753052	0.0242825299501419	-0.11454563587904
-4.5931248664856	-6.77477502822876	-14.6235618591309	-0.191290065646172	0.024272233247757	-0.114533133804798
-4.59520959854126	-6.77293252944946	-14.6220283508301	-0.191380277276039	0.0243190638720989	-0.114569664001465
-4.59393072128296	-6.77195453643799	-14.6188173294067	-0.191384375095367	0.0242966264486313	-0.114540368318558
-4.59142112731934	-6.76882696151733	-14.6152276992798	-0.19144506752491	0.0243237484246492	-0.114551931619644
-4.59463691711426	-6.77103614807129	-14.6010103225708	-0.191480621695518	0.0243524983525276	-0.11457022279501
-4.58881616592407	-6.76935434341431	-14.608570098877	-0.191510587930679	0.0243587978184223	-0.114561147987843
-4.59294176101685	-6.76680564880371	-14.6037673950195	-0.191546365618706	0.0243545155972242	-0.114518225193024
-4.58496713638306	-6.764892578125	-14.6033515930176	-0.19154354929924	0.0244068466126919	-0.114589117467403
-4.58862924575806	-6.76554679870605	-14.6011934280396	-0.191596552729607	0.0243942681699991	-0.114487402141094
-4.58157396316528	-6.76430511474609	-14.6015977859497	-0.191636919975281	0.0244716946035624	-0.114583380520344
-4.58570003509521	-6.76259565353394	-14.6086139678955	-0.191521093249321	0.0244525875896215	-0.114487610757351
-4.57788324356079	-6.76345157623291	-14.6024217605591	-0.191667035222054	0.0244611408561468	-0.114524327218533
-4.57720708847046	-6.7619948387146	-14.6082353591919	-0.191585808992386	0.0244668312370777	-0.114470615983009
-4.57200956344604	-6.76226186752319	-14.607382774353	-0.191676095128059	0.0245815571397543	-0.114499226212502
-4.5722770690918	-6.762038230896	-14.6062746047974	-0.191643089056015	0.0244824681431055	-0.114429280161858
-4.56896543502808	-6.76076698303223	-14.6121196746826	-0.191678330302238	0.0245945286005735	-0.11447087675333
-4.57003831863403	-6.76083612442017	-14.6072931289673	-0.191598773002625	0.0245387870818377	-0.114496946334839
-4.56639099121094	-6.76194095611572	-14.6095037460327	-0.191664710640907	0.0246479623019695	-0.114418566226959
-4.5649938583374	-6.75899744033813	-14.6079244613647	-0.191624835133553	0.0246213600039482	-0.114436969161034
-4.56415414810181	-6.7606520652771	-14.6097793579102	-0.191665276885033	0.0247011352330446	-0.114433608949184
-4.56077814102173	-6.75834894180298	-14.6084127426147	-0.191630065441132	0.0247086137533188	-0.11444615572691
-4.55992650985718	-6.75844430923462	-14.6045923233032	-0.191650032997131	0.0247660707682371	-0.114484533667564
-4.55792188644409	-6.7578387260437	-14.6065855026245	-0.191601753234863	0.0247588641941547	-0.114473089575768
-4.55807256698608	-6.75729465484619	-14.5970735549927	-0.191669493913651	0.024843355640769	-0.114448107779026
-4.55281400680542	-6.75551176071167	-14.6041574478149	-0.19157649576664	0.0247862599790096	-0.114482633769512
-4.5538969039917	-6.75722360610962	-14.6012363433838	-0.191601559519768	0.024941386654973	-0.114445894956589
-4.5512056350708	-6.75810861587524	-14.5924119949341	-0.191521674394608	0.0248079765588045	-0.114483140408993
-4.55403852462769	-6.75822448730469	-14.5993452072144	-0.191558733582497	0.024992760270834	-0.114467278122902
-4.54736185073853	-6.75828886032104	-14.5953674316406	-0.191436424851418	0.0248335245996714	-0.114527694880962
-4.55306482315063	-6.75668525695801	-14.6039981842041	-0.191385433077812	0.024941710755229	-0.114435851573944
-4.54687976837158	-6.7554931640625	-14.5981016159058	-0.191370263695717	0.0248858910053968	-0.114578805863857
-4.55007553100586	-6.75739860534668	-14.5991744995117	-0.191419050097466	0.0249742679297924	-0.114518105983734
-4.54544734954834	-6.75719499588013	-14.5868272781372	-0.19138702750206	0.0248902384191751	-0.114650316536427
-4.5500340461731	-6.75620365142822	-14.5987491607666	-0.191278755664825	0.0249694306403399	-0.11457647383213
-4.54667711257935	-6.75795412063599	-14.5903539657593	-0.191235154867172	0.0249020121991634	-0.114654280245304
-4.54408359527588	-6.75416326522827	-14.5903739929199	-0.191246181726456	0.0249512307345867	-0.114603713154793
-4.54141855239868	-6.75542402267456	-14.5939378738403	-0.191226854920387	0.0248906686902046	-0.114681869745255
-4.54571914672852	-6.75662326812744	-14.5958118438721	-0.191143035888672	0.0249292403459549	-0.114653646945953
-4.54284620285034	-6.75728130340576	-14.5933218002319	-0.191080659627914	0.0249006971716881	-0.114644855260849
-4.54564094543457	-6.75570487976074	-14.5904302597046	-0.191077500581741	0.0248977206647396	-0.114733375608921
-4.54398488998413	-6.75735759735107	-14.5979652404785	-0.190998390316963	0.0248674489557743	-0.114718586206436
-4.54844903945923	-6.75257110595703	-14.5924005508423	-0.191021963953972	0.0248504169285297	-0.114711128175259
-4.54593992233276	-6.75918960571289	-14.6010551452637	-0.190900340676308	0.0247831512242556	-0.114760182797909
-4.5507926940918	-6.75663566589355	-14.6061229705811	-0.19089275598526	0.0247648991644382	-0.114717692136765
-4.55074214935303	-6.76228809356689	-14.6083555221558	-0.190819442272186	0.024628721177578	-0.114800542593002
-4.55372667312622	-6.7587947845459	-14.6138134002686	-0.190771475434303	0.0246009565889835	-0.114835262298584
-4.55490827560425	-6.76635599136353	-14.6174163818359	-0.190680116415024	0.0244707651436329	-0.114845298230648
-4.55960607528687	-6.76157903671265	-14.6200332641602	-0.190633669495583	0.024497002363205	-0.114840999245644
-4.55820178985596	-6.76700210571289	-14.6302690505981	-0.190495505928993	0.0243498720228672	-0.114929191768169
-4.56198644638062	-6.76654195785522	-14.6361017227173	-0.190526068210602	0.0242106150835752	-0.114839218556881
-4.56636190414429	-6.76797342300415	-14.6388807296753	-0.190461918711662	0.0242214016616344	-0.114864371716976
-4.56767702102661	-6.77234220504761	-14.6482563018799	-0.190400689840317	0.0239895414561033	-0.114833518862724
-4.57200908660889	-6.77539491653442	-14.6469230651855	-0.190314769744873	0.0239962823688984	-0.114826463162899
-4.5726523399353	-6.77810382843018	-14.6550693511963	-0.190306320786476	0.023792453110218	-0.11484918743372
-4.57803630828857	-6.77653026580811	-14.660665512085	-0.190236628055573	0.0237086471170187	-0.114853285253048
-4.58226823806763	-6.78022289276123	-14.6649789810181	-0.190232157707214	0.0236032772809267	-0.114789538085461
-4.58380889892578	-6.78163433074951	-14.6709995269775	-0.190196335315704	0.0235724672675133	-0.114822052419186
-4.5880069732666	-6.78448581695557	-14.6781568527222	-0.190166190266609	0.0234851520508528	-0.114781968295574
-4.58926916122437	-6.78305339813232	-14.67529296875	-0.190081298351288	0.023414820432663	-0.114811688661575
-4.59372425079346	-6.78782033920288	-14.6830492019653	-0.190030843019485	0.0233286302536726	-0.114752791821957
-4.59763193130493	-6.78616428375244	-14.6834630966187	-0.190011277794838	0.0233836527913809	-0.114756695926189
-4.59730195999146	-6.7875804901123	-14.6854305267334	-0.18994177877903	0.0232497043907642	-0.114739559590816
-4.59966707229614	-6.78646421432495	-14.6862354278564	-0.189977914094925	0.0233303308486938	-0.114745654165745
-4.59712791442871	-6.79161548614502	-14.6873760223389	-0.189896464347839	0.0231841541826725	-0.114769048988819
-4.60449981689453	-6.78869915008545	-14.6921081542969	-0.189904436469078	0.0232616569846869	-0.114675983786583
-4.60070037841797	-6.79328727722168	-14.6903257369995	-0.189836755394936	0.0231893565505743	-0.114755809307098
-4.60253667831421	-6.78892850875854	-14.6968879699707	-0.189897119998932	0.0232064295560122	-0.114703692495823
-4.60445499420166	-6.79365634918213	-14.6993436813354	-0.189940854907036	0.0232490580528975	-0.114737078547478
-4.60506629943848	-6.79030561447144	-14.6917972564697	-0.189883217215538	0.0232658423483372	-0.114784337580204
-4.60311317443848	-6.79302167892456	-14.6930847167969	-0.18984717130661	0.0232797097414732	-0.114781595766544
-4.60686206817627	-6.79129886627197	-14.6934404373169	-0.189949795603752	0.0233676638454199	-0.114824861288071
-4.60425186157227	-6.7896728515625	-14.688214302063	-0.189921021461487	0.0233636256307364	-0.114849500358105
-4.60690546035767	-6.78856372833252	-14.6873579025269	-0.189902365207672	0.0234581548720598	-0.114864952862263
-4.60163307189941	-6.79259538650513	-14.6861515045166	-0.189961463212967	0.0235056281089783	-0.114971540868282
-4.60897588729858	-6.79065895080566	-14.6789560317993	-0.189853519201279	0.023656141012907	-0.114865317940712
-4.60430860519409	-6.79032325744629	-14.6790266036987	-0.18996524810791	0.0237873308360577	-0.114959873259068
-4.60651731491089	-6.78814697265625	-14.6769380569458	-0.189906373620033	0.0237586442381144	-0.114951342344284
-4.60606241226196	-6.78612279891968	-14.675609588623	-0.190025106072426	0.0239256713539362	-0.114987693727016
-4.60472965240479	-6.78865909576416	-14.6633033752441	-0.18995825946331	0.0239684507250786	-0.115050710737705
-4.60370111465454	-6.78731393814087	-14.6637363433838	-0.189982980489731	0.0241057816892862	-0.11506287753582
-4.60005569458008	-6.78434371948242	-14.6538000106812	-0.190024986863136	0.0242448523640633	-0.115124046802521
-4.60133028030396	-6.78338813781738	-14.6522512435913	-0.190074920654297	0.0243437997996807	-0.115132160484791
-4.60021114349365	-6.78039884567261	-14.6465349197388	-0.190109044313431	0.0244525317102671	-0.115165933966637
-4.59752607345581	-6.77966499328613	-14.637375831604	-0.19012887775898	0.0245744250714779	-0.115187890827656
-4.59440755844116	-6.77621507644653	-14.6364212036133	-0.190118834376335	0.0247161649167538	-0.11521228402853
-4.59292364120483	-6.7777853012085	-14.6223764419556	-0.190248355269432	0.0248547326773405	-0.115215599536896
-4.58685827255249	-6.77275419235229	-14.6192255020142	-0.19019091129303	0.024903142824769	-0.115264140069485
-4.58768510818481	-6.77120065689087	-14.6151027679443	-0.190345346927643	0.0251899193972349	-0.115181595087051
-4.58403825759888	-6.76756715774536	-14.5985116958618	-0.190251529216766	0.0251455400139093	-0.115268833935261
-4.58028841018677	-6.7685227394104	-14.6019525527954	-0.190442726016045	0.0253453236073256	-0.115243025124073
-4.57545852661133	-6.76007986068726	-14.5864629745483	-0.190373063087463	0.0254590343683958	-0.115313403308392
-4.57106924057007	-6.76471853256226	-14.5915622711182	-0.190523132681847	0.0256195962429047	-0.11525671929121
-4.57057666778564	-6.75472545623779	-14.5802145004272	-0.190525874495506	0.0258354600518942	-0.11530939489603
-4.56379508972168	-6.75741147994995	-14.5720539093018	-0.190568551421165	0.025895019993186	-0.115285634994507
-4.55997133255005	-6.75252914428711	-14.5693321228027	-0.190648436546326	0.0260284133255482	-0.11529528349638
-4.55521726608276	-6.75290584564209	-14.5616703033447	-0.190665081143379	0.0260326117277145	-0.115294151008129
-4.54936170578003	-6.74789142608643	-14.5598516464233	-0.190767079591751	0.0262048281729221	-0.115339748561382
-4.54618453979492	-6.74671173095703	-14.5521326065063	-0.190838828682899	0.0262562800198793	-0.115330837666988
-4.54156970977783	-6.74588537216187	-14.5535049438477	-0.190870895981789	0.0263396967202425	-0.115372806787491
-4.53734397888184	-6.74138212203979	-14.5456247329712	-0.190884739160538	0.0263657383620739	-0.115304708480835
-4.5285005569458	-6.73879480361938	-14.5407743453979	-0.190897077322006	0.0263919048011303	-0.11540874093771
-4.53073453903198	-6.73784160614014	-14.540566444397	-0.19098562002182	0.0264971628785133	-0.115331038832664
-4.51940393447876	-6.73423671722412	-14.535005569458	-0.191078141331673	0.0264598634094	-0.115385673940182
-4.52110528945923	-6.7293438911438	-14.5356674194336	-0.191072016954422	0.0264965165406466	-0.115352973341942
-4.51293325424194	-6.73346662521362	-14.5295972824097	-0.191129118204117	0.0264314655214548	-0.115456804633141
-4.51316976547241	-6.72502946853638	-14.5381517410278	-0.191139832139015	0.0264134034514427	-0.115343160927296
-4.50936651229858	-6.72417116165161	-14.5333442687988	-0.191278293728828	0.0264276638627052	-0.11547514796257
-4.50745105743408	-6.72132968902588	-14.5324783325195	-0.191243514418602	0.0262786913663149	-0.115361765027046
-4.50417232513428	-6.71781206130981	-14.5374002456665	-0.191418647766113	0.0263494625687599	-0.11540675163269
-4.50047969818115	-6.71975898742676	-14.5454692840576	-0.191367790102959	0.0260482653975487	-0.115436092019081
-4.50133991241455	-6.71706438064575	-14.5522060394287	-0.191434949636459	0.0261104013770819	-0.115375645458698
-4.49831914901733	-6.71533060073853	-14.5480470657349	-0.191522777080536	0.0258264541625977	-0.115432612597942
-4.49962425231934	-6.71406888961792	-14.564435005188	-0.191597104072571	0.0258178822696209	-0.115410752594471
-4.50003290176392	-6.71415662765503	-14.5660982131958	-0.19155390560627	0.0256437566131353	-0.115493357181549
-4.50090646743774	-6.71559524536133	-14.5711135864258	-0.19167385995388	0.0256048329174519	-0.115505032241344
-4.50481748580933	-6.71510696411133	-14.5765056610107	-0.191711321473122	0.0254532378166914	-0.115578554570675
-4.5051441192627	-6.71248435974121	-14.58203125	-0.191840291023254	0.0254602190107107	-0.115605294704437
-4.5039210319519	-6.71517372131348	-14.5927562713623	-0.19189690053463	0.0252625960856676	-0.115660697221756
-4.50966262817383	-6.71228170394897	-14.5968379974365	-0.191896870732307	0.0252569857984781	-0.115697309374809
-4.5072808265686	-6.7168345451355	-14.6058568954468	-0.191964447498322	0.0250662826001644	-0.115778908133507
-4.51519012451172	-6.71591711044312	-14.609673500061	-0.192058816552162	0.0250457525253296	-0.115717694163322
-4.51212167739868	-6.71311902999878	-14.6170511245728	-0.192053988575935	0.0249058343470097	-0.115874528884888
-4.51625490188599	-6.71773290634155	-14.6265382766724	-0.192213624715805	0.0248809475451708	-0.115807823836803
-4.51611804962158	-6.71477603912354	-14.634952545166	-0.192227885127068	0.0247285794466734	-0.115977987647057
-4.52132034301758	-6.71373271942139	-14.6444902420044	-0.192377299070358	0.0247053373605013	-0.115877576172352
-4.5234694480896	-6.71401309967041	-14.6450996398926	-0.192508220672607	0.0245476681739092	-0.115947216749191
-4.5281286239624	-6.712890625	-14.6562328338623	-0.192484930157661	0.0245824716985226	-0.115977726876736
-4.52923583984375	-6.71477890014648	-14.6659259796143	-0.192554160952568	0.0244491193443537	-0.115924455225468
-4.53026103973389	-6.71155881881714	-14.6720838546753	-0.19258476793766	0.0243535526096821	-0.116032272577286
-4.53412914276123	-6.71514511108398	-14.682089805603	-0.192723974585533	0.0243277456611395	-0.116006880998611
-4.54038143157959	-6.71581792831421	-14.6885166168213	-0.192836910486221	0.0242713410407305	-0.115989871323109
-4.53961515426636	-6.7135591506958	-14.6986227035522	-0.192894786596298	0.0242284573614597	-0.116023316979408
-4.54583263397217	-6.71611356735229	-14.710883140564	-0.192908480763435	0.0242109373211861	-0.116016298532486
-4.54666137695313	-6.71233463287354	-14.7192554473877	-0.193014800548553	0.0241036601364613	-0.116052374243736
-4.55338430404663	-6.71089744567871	-14.7343244552612	-0.193008854985237	0.0240462478250265	-0.115997843444347
-4.55195665359497	-6.71063899993896	-14.7478036880493	-0.193117037415504	0.0239364299923182	-0.116036348044872
-4.55993366241455	-6.71059560775757	-14.7634210586548	-0.193151146173477	0.0238301064819098	-0.115961104631424
-4.5618748664856	-6.70902061462402	-14.7827501296997	-0.193336337804794	0.0238085370510817	-0.115971706807613
-4.56692743301392	-6.70681715011597	-14.7907667160034	-0.19332018494606	0.0236791260540485	-0.115875564515591
-4.57109928131104	-6.70649671554565	-14.812068939209	-0.193541720509529	0.0237174835056067	-0.115828916430473
-4.576904296875	-6.70627164840698	-14.8231639862061	-0.193589359521866	0.0236557330936193	-0.115890726447105
-4.57970571517944	-6.70931529998779	-14.8399353027344	-0.193756386637688	0.023674575611949	-0.115806706249714
-4.58623456954956	-6.71002054214478	-14.8513383865356	-0.193858131766319	0.0237092189490795	-0.115843750536442
-4.59347295761108	-6.70840215682983	-14.8687200546265	-0.193961799144745	0.0237472020089626	-0.115848727524281
-4.59512805938721	-6.70740461349487	-14.87757396698	-0.194068193435669	0.0237655844539404	-0.115822345018387
-4.598464012146	-6.70718240737915	-14.8934288024902	-0.194230481982231	0.0238521788269281	-0.115826919674873
-4.60016059875488	-6.70532941818237	-14.9008226394653	-0.194282993674278	0.023834977298975	-0.115777805447578
-4.60170984268188	-6.70489406585693	-14.9105281829834	-0.194573178887367	0.0239745043218136	-0.115729905664921
-4.60223770141602	-6.7005763053894	-14.9279050827026	-0.194612503051758	0.0239013358950615	-0.115727931261063
-4.60467052459717	-6.70175313949585	-14.9405088424683	-0.194870442152023	0.0239854604005814	-0.115605100989342
-4.60708522796631	-6.70167350769043	-14.9570751190186	-0.194971218705177	0.0238672699779272	-0.115584135055542
-4.61349105834961	-6.70349454879761	-14.9747009277344	-0.195261493325233	0.0239962078630924	-0.115451864898205
-4.6151270866394	-6.70425367355347	-14.9887208938599	-0.195444002747536	0.0238794256001711	-0.115509070456028
-4.62662601470947	-6.7040753364563	-15.012619972229	-0.19562953710556	0.0240106582641602	-0.115387335419655
-4.63182783126831	-6.70700311660767	-15.0218677520752	-0.195795103907585	0.023915097117424	-0.115453369915485
-4.6442346572876	-6.7097635269165	-15.0415391921997	-0.196036279201508	0.0241174772381783	-0.115301840007305
-4.64591073989868	-6.71009588241577	-15.0435094833374	-0.196177944540977	0.0241761840879917	-0.115296326577663
-4.65768814086914	-6.71248006820679	-15.0556039810181	-0.196256265044212	0.0243071913719177	-0.115281492471695
-4.66206741333008	-6.71189975738525	-15.0552768707275	-0.196437358856201	0.0244167353957891	-0.115200988948345
-4.6695671081543	-6.71103620529175	-15.0549392700195	-0.196548536419868	0.0245635714381933	-0.115099959075451
-4.67183971405029	-6.71163940429688	-15.0693092346191	-0.196614697575569	0.0246336814016104	-0.115048080682755
-4.68062353134155	-6.71013212203979	-15.0776872634888	-0.196794852614403	0.0247864928096533	-0.114954352378845
-4.67754173278809	-6.71443748474121	-15.0942611694336	-0.197051197290421	0.0248324852436781	-0.114901512861252
-4.69219303131104	-6.71696090698242	-15.1011762619019	-0.197146937251091	0.024907074868679	-0.114889591932297
-4.69667816162109	-6.7207179069519	-15.1206512451172	-0.197425201535225	0.025060998275876	-0.114868246018887
-4.70669174194336	-6.71852874755859	-15.1442842483521	-0.19758827984333	0.0251439493149519	-0.114807695150375
-4.70567321777344	-6.72721815109253	-15.1620712280273	-0.197753444314003	0.0252869818359613	-0.114906810224056
-4.72019004821777	-6.72742509841919	-15.1779460906982	-0.197860777378082	0.0253937058150768	-0.114851608872414
-4.72459650039673	-6.7339015007019	-15.187668800354	-0.198106437921524	0.0256136953830719	-0.114925555884838
-4.73403692245483	-6.73532867431641	-15.1994466781616	-0.198207840323448	0.0257979966700077	-0.114813767373562
-4.73703002929688	-6.7350115776062	-15.1950922012329	-0.198469430208206	0.0260998830199242	-0.114834472537041
-4.7411003112793	-6.73571825027466	-15.2006406784058	-0.198501586914063	0.0261571928858757	-0.114737384021282
-4.74679613113403	-6.73448133468628	-15.2025852203369	-0.198694318532944	0.0263814330101013	-0.114623196423054
-4.74870872497559	-6.73481798171997	-15.2019271850586	-0.198811948299408	0.0265355594456196	-0.114567898213863
-4.75188779830933	-6.73890352249146	-15.2098340988159	-0.198948815464973	0.0267058778554201	-0.11443018168211
-4.75516414642334	-6.73907995223999	-15.2074460983276	-0.198826983571053	0.0268405582755804	-0.11437613517046
-4.75930547714233	-6.74273681640625	-15.2141399383545	-0.198967441916466	0.0269841104745865	-0.114299774169922
-4.76155138015747	-6.74556827545166	-15.2165851593018	-0.198891267180443	0.0271629095077515	-0.1142398416996
-4.76142835617065	-6.7480583190918	-15.2164449691772	-0.199000522494316	0.0274264197796583	-0.114104591310024
-4.76324558258057	-6.74767589569092	-15.2150096893311	-0.198867470026016	0.0275604333728552	-0.114098213613033
-4.76357984542847	-6.75177717208862	-15.2200622558594	-0.198956876993179	0.027805432677269	-0.113849654793739
-4.75772476196289	-6.74839162826538	-15.2073707580566	-0.19884181022644	0.0279938783496618	-0.113800659775734
-4.75511407852173	-6.75161218643188	-15.2132377624512	-0.198860257863998	0.0281570665538311	-0.11358418315649
-4.75239324569702	-6.74576854705811	-15.2033023834229	-0.198833540081978	0.0283959768712521	-0.11341467499733
-4.74934434890747	-6.75137996673584	-15.1998224258423	-0.198853686451912	0.0285477861762047	-0.11327987909317
-4.74283170700073	-6.74860000610352	-15.1951208114624	-0.198899641633034	0.0287502557039261	-0.113063134253025
-4.73961019515991	-6.75243091583252	-15.1968374252319	-0.198901534080505	0.0289684683084488	-0.112947925925255
-4.73299884796143	-6.74878931045532	-15.1901092529297	-0.198890194296837	0.0290450025349855	-0.112750038504601
-4.72704935073853	-6.75218629837036	-15.1876783370972	-0.198900431394577	0.0293656252324581	-0.112553410232067
-4.72259187698364	-6.74635648727417	-15.1825513839722	-0.19888924062252	0.0294881071895361	-0.112439505755901
-4.71652793884277	-6.75229597091675	-15.1840572357178	-0.19897548854351	0.0296003017574549	-0.112196639180183
-4.71144676208496	-6.74311065673828	-15.180869102478	-0.19894964993	0.0298085957765579	-0.112041056156158
-4.70463705062866	-6.74511909484863	-15.1753206253052	-0.198948547244072	0.0299619492143393	-0.111856564879417
-4.70249652862549	-6.74217414855957	-15.1730499267578	-0.19901530444622	0.0301284026354551	-0.111586071550846
-4.69460153579712	-6.73998641967773	-15.1608324050903	-0.199053525924683	0.0302784498780966	-0.111498467624187
-4.69284391403198	-6.73711967468262	-15.1656455993652	-0.199073925614357	0.0303682088851929	-0.111208237707615
-4.68639612197876	-6.73642826080322	-15.1577653884888	-0.199116811156273	0.030616644769907	-0.11105152964592
-4.68066263198853	-6.73706579208374	-15.1602554321289	-0.199051186442375	0.0305589083582163	-0.110882356762886
-4.68212699890137	-6.73776340484619	-15.156810760498	-0.199161991477013	0.0308641754090786	-0.11066984385252
-4.67970752716064	-6.73811435699463	-15.1509256362915	-0.199130296707153	0.0308150034397841	-0.110532976686954
-4.67866516113281	-6.73622417449951	-15.1587839126587	-0.199187532067299	0.0309986360371113	-0.110344409942627
-4.674635887146	-6.73702907562256	-15.1543073654175	-0.19920215010643	0.0310395769774914	-0.110168546438217
-4.67315196990967	-6.74044704437256	-15.1503925323486	-0.199184402823448	0.0311308056116104	-0.109981372952461
-4.67012119293213	-6.73739004135132	-15.1576328277588	-0.199270993471146	0.0311060603708029	-0.109761461615562
-4.6682505607605	-6.73690032958984	-15.1440887451172	-0.199244022369385	0.0311958640813828	-0.109507411718369
-4.66643953323364	-6.73741006851196	-15.1529293060303	-0.199193894863129	0.0311196204274893	-0.109332159161568
-4.66558694839478	-6.74023580551147	-15.157322883606	-0.19933944940567	0.0311980899423361	-0.109052792191505
-4.66219234466553	-6.73745346069336	-15.1475048065186	-0.199207469820976	0.0309970322996378	-0.108876250684261
-4.66336727142334	-6.74259519577026	-15.1568155288696	-0.199312821030617	0.0310561470687389	-0.108618184924126
-4.65941715240479	-6.7368950843811	-15.1438808441162	-0.199190855026245	0.030976677313447	-0.108492486178875
-4.66003656387329	-6.74407863616943	-15.1540689468384	-0.199313029646873	0.030920984223485	-0.108270175755024
-4.65985250473022	-6.73930931091309	-15.1469116210938	-0.199270948767662	0.0309374984353781	-0.108095601201057
-4.65964984893799	-6.74304723739624	-15.1439018249512	-0.199230834841728	0.0307414513081312	-0.107909850776196
-4.65924882888794	-6.74066686630249	-15.1481876373291	-0.199293062090874	0.0307386722415686	-0.107747621834278
-4.65727519989014	-6.74696111679077	-15.1455163955688	-0.199292987585068	0.0306657552719116	-0.107550442218781
-4.65855169296265	-6.7439079284668	-15.1455755233765	-0.199320450425148	0.0306537095457315	-0.107415080070496
-4.65875673294067	-6.74720239639282	-15.1554498672485	-0.199208185076714	0.0305682364851236	-0.10723065584898
-4.65816402435303	-6.74445247650146	-15.1458358764648	-0.199258834123611	0.0304786171764135	-0.107047870755196
-4.65215492248535	-6.75077295303345	-15.1472749710083	-0.199300140142441	0.0303714144974947	-0.106864631175995
-4.65765142440796	-6.74789142608643	-15.1455240249634	-0.199201032519341	0.0303803142160177	-0.106616735458374
-4.65180826187134	-6.74709749221802	-15.143949508667	-0.199265271425247	0.0303050447255373	-0.106512598693371
-4.65103197097778	-6.74660634994507	-15.1420249938965	-0.19921438395977	0.0301450360566378	-0.106268674135208
-4.6457896232605	-6.74702167510986	-15.1387634277344	-0.19920925796032	0.0301320366561413	-0.106170259416103
-4.64593982696533	-6.7473726272583	-15.1398944854736	-0.19918429851532	0.0299574863165617	-0.106011271476746
-4.65027856826782	-6.74705600738525	-15.1393785476685	-0.199189275503159	0.0300603359937668	-0.105833016335964
-4.64447116851807	-6.74872541427612	-15.1300687789917	-0.199119672179222	0.029788875952363	-0.105786934494972
-4.6442346572876	-6.74978494644165	-15.1315317153931	-0.19914522767067	0.0297302789986134	-0.105610750615597
-4.64654731750488	-6.75039672851563	-15.1316576004028	-0.199048221111298	0.0296107530593872	-0.105490319430828
-4.64379024505615	-6.7512378692627	-15.1349029541016	-0.199131950736046	0.0295295715332031	-0.105376169085503
-4.64451837539673	-6.75093841552734	-15.1207313537598	-0.199018016457558	0.0293342974036932	-0.10523310303688
-4.64336109161377	-6.75305604934692	-15.1297435760498	-0.199073508381844	0.0291521959006786	-0.105110637843609
-4.64646577835083	-6.74967241287231	-15.1207227706909	-0.199068188667297	0.0290923453867435	-0.105057828128338
-4.64263725280762	-6.75350904464722	-15.1178922653198	-0.199030205607414	0.0288009401410818	-0.104962639510632
-4.64573335647583	-6.75219345092773	-15.1215686798096	-0.199042305350304	0.0288263764232397	-0.104850247502327
-4.64347076416016	-6.75372648239136	-15.1183824539185	-0.198985561728477	0.0285882372409105	-0.104791566729546
-4.64937973022461	-6.7526388168335	-15.1159029006958	-0.198954224586487	0.0284852739423513	-0.104705072939396
-4.65118980407715	-6.75324058532715	-15.1173973083496	-0.198970526456833	0.0282958503812552	-0.104713976383209
-4.65335607528687	-6.75326633453369	-15.1179761886597	-0.198904231190681	0.028187982738018	-0.104626044631004
-4.65389490127563	-6.75535440444946	-15.1260261535645	-0.198931679129601	0.0279803518205881	-0.104587517678738
-4.65752363204956	-6.75785493850708	-15.1246967315674	-0.199024930596352	0.0279089994728565	-0.104509003460407
-4.6584792137146	-6.75594329833984	-15.1212005615234	-0.199028462171555	0.027723703533411	-0.104580521583557
-4.65787220001221	-6.75858163833618	-15.1187076568604	-0.198976993560791	0.0275626257061958	-0.104440994560719
-4.66042947769165	-6.75565052032471	-15.1220798492432	-0.199086353182793	0.027375316247344	-0.104434184730053
-4.65686845779419	-6.75719165802002	-15.1180152893066	-0.199095606803894	0.0272787362337112	-0.104409880936146
-4.66082239151001	-6.75502967834473	-15.1181898117065	-0.199068620800972	0.0271695163100958	-0.104357615113258
-4.66270399093628	-6.75590419769287	-15.1173210144043	-0.199102938175201	0.0271247457712889	-0.104397363960743
-4.65754079818726	-6.75441217422485	-15.1148700714111	-0.199037119746208	0.0268909856677055	-0.104332029819489
-4.65688371658325	-6.75813913345337	-15.1205205917358	-0.19909393787384	0.026868125423789	-0.104311943054199
-4.65801668167114	-6.75551843643188	-15.1154670715332	-0.199068903923035	0.0267121214419603	-0.104313522577286
-4.65998697280884	-6.75639057159424	-15.1096181869507	-0.199050858616829	0.0266659278422594	-0.104271575808525
-4.65621471405029	-6.75732898712158	-15.115273475647	-0.199013978242874	0.0265356190502644	-0.104271784424782
-4.65423774719238	-6.75905323028564	-15.1110181808472	-0.199099332094193	0.0264566577970982	-0.104168236255646
-4.65332221984863	-6.75740528106689	-15.1151895523071	-0.198898211121559	0.0263460800051689	-0.104237638413906
-4.65256261825562	-6.76098537445068	-15.1142616271973	-0.199074566364288	0.026149308308959	-0.104143619537354
-4.65191793441772	-6.75683212280273	-15.103796005249	-0.198996782302856	0.0260104350745678	-0.104190118610859
-4.64311408996582	-6.75895929336548	-15.1054067611694	-0.198959320783615	0.0258636455982924	-0.104165330529213
-4.64444208145142	-6.75350093841553	-15.1118068695068	-0.198970571160316	0.0258108749985695	-0.104089513421059
-4.64263343811035	-6.75767755508423	-15.1000738143921	-0.198974251747131	0.0255348887294531	-0.104116499423981
-4.64298868179321	-6.75228023529053	-15.1006917953491	-0.198879733681679	0.0254218000918627	-0.104115761816502
-4.63983964920044	-6.75506782531738	-15.1041173934937	-0.198876619338989	0.0252508651465178	-0.10409390181303
-4.64550113677979	-6.75388193130493	-15.1001577377319	-0.198798984289169	0.025147320702672	-0.103985905647278
-4.64162254333496	-6.75188255310059	-15.1017599105835	-0.198758244514465	0.0248925741761923	-0.104103766381741
-4.64025592803955	-6.7515082359314	-15.1044759750366	-0.198730230331421	0.0247121695429087	-0.103985786437988
-4.64404010772705	-6.75205850601196	-15.1026926040649	-0.198819234967232	0.0245875958353281	-0.104020580649376
-4.64285373687744	-6.75372982025146	-15.0979118347168	-0.198655843734741	0.0242983512580395	-0.103988885879517
-4.64692831039429	-6.75263023376465	-15.108325958252	-0.19870425760746	0.0241237077862024	-0.103970050811768
-4.64961957931519	-6.75170373916626	-15.1007928848267	-0.198615357279778	0.0240048058331013	-0.104044586420059
-4.65053129196167	-6.75411415100098	-15.1039867401123	-0.198515221476555	0.0236747283488512	-0.103959925472736
-4.6533637046814	-6.75684595108032	-15.1052312850952	-0.198485910892487	0.0236376393586397	-0.103971987962723
-4.65675783157349	-6.7578558921814	-15.1128902435303	-0.198344379663467	0.0233309473842382	-0.104017533361912
-4.66262292861938	-6.76089954376221	-15.1126012802124	-0.19830510020256	0.0231563169509172	-0.104013204574585
-4.66224145889282	-6.76284122467041	-15.1168365478516	-0.198168247938156	0.0229654982686043	-0.104050554335117
-4.6668701171875	-6.76765727996826	-15.1153707504272	-0.198042705655098	0.0228848587721586	-0.104096822440624
-4.67227268218994	-6.76883363723755	-15.1242208480835	-0.197892382740974	0.0226684920489788	-0.104101583361626
-4.67891263961792	-6.77219486236572	-15.1256418228149	-0.197812870144844	0.0226398836821318	-0.104101702570915
-4.6787486076355	-6.77488088607788	-15.1288633346558	-0.197676450014114	0.0223433561623096	-0.104182682931423
-4.68869304656982	-6.78242444992065	-15.1401433944702	-0.197627112269402	0.0223369337618351	-0.104145146906376
-4.68573045730591	-6.78289842605591	-15.1308393478394	-0.197465345263481	0.0220946110785007	-0.104230985045433
-4.69130897521973	-6.78884935379028	-15.1396894454956	-0.197439596056938	0.0220108758658171	-0.104237429797649
-4.69796133041382	-6.78793859481812	-15.1394357681274	-0.197239235043526	0.0219367630779743	-0.104289576411247
-4.70196342468262	-6.79259538650513	-15.1332378387451	-0.197185575962067	0.0217463206499815	-0.104339495301247
-4.70444774627686	-6.79348039627075	-15.1420965194702	-0.197149693965912	0.0217080991715193	-0.104418694972992
-4.70721054077148	-6.79826354980469	-15.1447525024414	-0.197021663188934	0.0216043721884489	-0.104484677314758
-4.71191263198853	-6.7984094619751	-15.1419086456299	-0.196950510144234	0.021542077884078	-0.104601122438908
-4.71355104446411	-6.80340194702148	-15.1517400741577	-0.196876168251038	0.0215160474181175	-0.104626573622227
-4.71594715118408	-6.79925346374512	-15.1462259292603	-0.196831658482552	0.0214584954082966	-0.104764573276043
-4.71693897247314	-6.80667638778687	-15.1587142944336	-0.196700736880302	0.0213897451758385	-0.104844331741333
-4.72316122055054	-6.8060941696167	-15.1593999862671	-0.196634382009506	0.0214332025498152	-0.104901500046253
-4.72330808639526	-6.80870485305786	-15.1546983718872	-0.196570336818695	0.0214117504656315	-0.105066932737827
-4.73049354553223	-6.80708646774292	-15.1626863479614	-0.196445420384407	0.0214165542274714	-0.105095639824867
-4.72859144210815	-6.80763006210327	-15.166558265686	-0.196390122175217	0.0215339455753565	-0.105248481035233
-4.73102283477783	-6.80981826782227	-15.1705627441406	-0.196288198232651	0.0214652083814144	-0.105348825454712
-4.73630666732788	-6.81466436386108	-15.1769208908081	-0.196264907717705	0.02160819247365	-0.105431325733662
-4.73829746246338	-6.81469869613647	-15.1740188598633	-0.19612817466259	0.0216077119112015	-0.105605021119118
-4.74013519287109	-6.81773710250854	-15.1817712783813	-0.196130305528641	0.0217363424599171	-0.105728022754192
-4.74151229858398	-6.81840896606445	-15.1774473190308	-0.19600322842598	0.0217862892895937	-0.105807721614838
-4.74247694015503	-6.82041645050049	-15.1807775497437	-0.195969358086586	0.0218671001493931	-0.105931520462036
-4.74297761917114	-6.81953907012939	-15.1783046722412	-0.195823132991791	0.0220008585602045	-0.106089867651463
-4.74194431304932	-6.81962490081787	-15.1794729232788	-0.195849940180779	0.0221053119748831	-0.106191284954548
-4.74212455749512	-6.81939029693604	-15.1672115325928	-0.195664688944817	0.0222006738185883	-0.106366261839867
-4.73980569839478	-6.82147264480591	-15.1736392974854	-0.195659905672073	0.0223330445587635	-0.106393411755562
-4.74308013916016	-6.81966638565063	-15.1688575744629	-0.195629641413689	0.0225349143147469	-0.106523633003235
-4.74137783050537	-6.81888103485107	-15.1601781845093	-0.195481389760971	0.0226127859205008	-0.10664951056242
-4.74181270599365	-6.81520414352417	-15.1654405593872	-0.195429444313049	0.0228275656700134	-0.106698587536812
-4.73588848114014	-6.82028007507324	-15.1457958221436	-0.195385098457336	0.0228144004940987	-0.106873288750648
-4.7411208152771	-6.81745052337646	-15.1413688659668	-0.195258647203445	0.0229558385908604	-0.106878511607647
-4.7382698059082	-6.81748628616333	-15.142144203186	-0.195277661085129	0.023152057081461	-0.106994606554508
-4.74145460128784	-6.81632661819458	-15.1301031112671	-0.195186764001846	0.0233327392488718	-0.107100538909435
-4.737624168396	-6.81665945053101	-15.1254415512085	-0.195119127631187	0.0234560333192348	-0.107241854071617
-4.74367904663086	-6.81663465499878	-15.1216917037964	-0.195109084248543	0.0235763657838106	-0.107398748397827
-4.7391505241394	-6.81530570983887	-15.1073837280273	-0.195036336779594	0.0237846244126558	-0.107502862811089
-4.7438850402832	-6.81651020050049	-15.1040134429932	-0.19490747153759	0.0238666869699955	-0.107538312673569
-4.74481248855591	-6.8152322769165	-15.1036796569824	-0.194978967308998	0.0240889303386211	-0.107686161994934
-4.74383163452148	-6.81362438201904	-15.0863103866577	-0.194838851690292	0.024183614179492	-0.107880532741547
-4.74619245529175	-6.81620836257935	-15.0873365402222	-0.195005655288696	0.0243684109300375	-0.107879489660263
-4.74660682678223	-6.81383657455444	-15.0707950592041	-0.194830551743507	0.0245369076728821	-0.10804283618927
-4.74632930755615	-6.81614971160889	-15.0738105773926	-0.194856360554695	0.0245938673615456	-0.10811509937048
-4.74765729904175	-6.81284761428833	-15.0609407424927	-0.194757476449013	0.0247766096144915	-0.108185537159443
-4.74337482452393	-6.81280326843262	-15.0537757873535	-0.194824129343033	0.0247955415397882	-0.108273431658745
-4.74385976791382	-6.8123345375061	-15.0524368286133	-0.194649204611778	0.0249827951192856	-0.10830632597208
-4.74249601364136	-6.81150102615356	-15.0414409637451	-0.194695338606834	0.0250225719064474	-0.108420722186565
-4.74431610107422	-6.80906820297241	-15.0348901748657	-0.194673791527748	0.0251792315393686	-0.108479842543602
-4.74232339859009	-6.81290626525879	-15.0267448425293	-0.19465671479702	0.0252378229051828	-0.108495570719242
-4.74388694763184	-6.81058120727539	-15.026759147644	-0.194678470492363	0.0254191290587187	-0.108533069491386
-4.74063682556152	-6.81635427474976	-15.0195159912109	-0.194575041532516	0.0253612473607063	-0.108694948256016
-4.7465705871582	-6.81401968002319	-15.0244703292847	-0.194603875279427	0.0256373565644026	-0.108643613755703
-4.74283361434937	-6.81223964691162	-15.0186500549316	-0.194560721516609	0.0256250947713852	-0.108851701021194
-4.74518251419067	-6.81491661071777	-15.0155124664307	-0.19452340900898	0.0257929414510727	-0.108801625669003
-4.74351978302002	-6.81414461135864	-15.0105857849121	-0.194567322731018	0.0258388891816139	-0.108974866569042
-4.74987316131592	-6.8163480758667	-15.013744354248	-0.194482147693634	0.0258781034499407	-0.108982525765896
-4.74486541748047	-6.81681680679321	-15.0140819549561	-0.19453327357769	0.0258684270083904	-0.109067462384701
-4.74560546875	-6.81607151031494	-15.0082235336304	-0.194463208317757	0.0259808152914047	-0.109137281775475
-4.74630260467529	-6.81421279907227	-15.011664390564	-0.194532737135887	0.0260416883975267	-0.10919076949358
-4.7460732460022	-6.81667184829712	-15.0096569061279	-0.194534510374069	0.026113597676158	-0.109168611466885
-4.73956441879272	-6.81293153762817	-15.0049962997437	-0.194578737020493	0.0260895900428295	-0.109279446303844
-4.73844337463379	-6.81605672836304	-15.0087671279907	-0.194553419947624	0.0261145550757647	-0.109231226146221
-4.73933172225952	-6.8127064704895	-15.009033203125	-0.194669902324677	0.0261666364967823	-0.109323553740978
-4.73524618148804	-6.81593799591064	-15.0033512115479	-0.194610357284546	0.0261510834097862	-0.109355792403221
-4.73607349395752	-6.81282949447632	-15.0069408416748	-0.1946781873703	0.0261549297720194	-0.109330847859383
-4.73380661010742	-6.81756162643433	-15.0089273452759	-0.194639667868614	0.0263062044978142	-0.109417162835598
-4.73222208023071	-6.81324768066406	-15.0060205459595	-0.194621756672859	0.0261757522821426	-0.109377562999725
-4.72987413406372	-6.81409454345703	-15.0047960281372	-0.194597959518433	0.0262758545577526	-0.109408900141716
-4.72681331634521	-6.81603765487671	-15.0080537796021	-0.194633945822716	0.0261854287236929	-0.109452724456787
-4.72804117202759	-6.814049243927	-15.0054388046265	-0.194638296961784	0.0262819435447454	-0.109418265521526
-4.72323656082153	-6.81469631195068	-15.0070304870605	-0.19466207921505	0.0262161288410425	-0.109456464648247
-4.72433805465698	-6.81829786300659	-15.0007390975952	-0.194617629051208	0.026282113045454	-0.109428510069847
-4.72226715087891	-6.81884765625	-15.0011739730835	-0.194672733545303	0.0261792279779911	-0.109442219138145
-4.72293186187744	-6.81537389755249	-15.0016765594482	-0.194660857319832	0.0263251643627882	-0.109472036361694
-4.71779918670654	-6.81666326522827	-15.0062780380249	-0.194647833704948	0.0261751413345337	-0.109489925205708
-4.7250394821167	-6.81815099716187	-15.0006418228149	-0.194720327854156	0.026299262419343	-0.109429329633713
-4.71866798400879	-6.81696319580078	-14.994556427002	-0.19461278617382	0.0261643603444099	-0.109514869749546
-4.71774816513062	-6.81863212585449	-14.9997310638428	-0.194713518023491	0.0261870920658112	-0.109461113810539
-4.7188515663147	-6.81689977645874	-14.9914999008179	-0.194646134972572	0.026206512004137	-0.109495893120766
-4.72002840042114	-6.82092475891113	-14.9954051971436	-0.194715425372124	0.0261144246906042	-0.109471693634987
-4.72065496444702	-6.81849765777588	-14.9894552230835	-0.194708451628685	0.0261559374630451	-0.109479032456875
-4.71797704696655	-6.81884241104126	-14.9884700775146	-0.194682851433754	0.0259815212339163	-0.109478682279587
-4.71632242202759	-6.8177752494812	-14.9893226623535	-0.19468680024147	0.0259919371455908	-0.109446786344051
-4.71715211868286	-6.81866407394409	-14.9833936691284	-0.194650918245316	0.0258610136806965	-0.109474390745163
-4.71780586242676	-6.81840181350708	-14.9856843948364	-0.194666594266891	0.0257895234972239	-0.109427496790886
-4.71878576278687	-6.81927156448364	-14.9830179214478	-0.194630146026611	0.0257172510027885	-0.109337069094181
-4.71592712402344	-6.81968688964844	-14.9819984436035	-0.194728076457977	0.0256274081766605	-0.109404355287552
-4.7180323600769	-6.82163286209106	-14.9776573181152	-0.194627225399017	0.0255890265107155	-0.109331332147121
-4.71952724456787	-6.81955289840698	-14.9810256958008	-0.194724291563034	0.0255099926143885	-0.109329529106617
-4.71791219711304	-6.82359981536865	-14.9767980575562	-0.194621235132217	0.0253915544599295	-0.10932182520628
-4.72135019302368	-6.82273006439209	-14.9772500991821	-0.194684281945229	0.0253674685955048	-0.109236463904381
-4.72079753875732	-6.82441854476929	-14.9627742767334	-0.194624215364456	0.0253805462270975	-0.109271682798862
-4.72130680084229	-6.82442951202393	-14.9672527313232	-0.194543763995171	0.0253200642764568	-0.109202794730663
-4.72200679779053	-6.82758808135986	-14.9604063034058	-0.194631233811378	0.0254014637321234	-0.109156124293804
-4.72194004058838	-6.82465648651123	-14.9533586502075	-0.194583401083946	0.025275906547904	-0.109073288738728
-4.72230005264282	-6.82869625091553	-14.9474983215332	-0.194632992148399	0.025404367595911	-0.108949340879917
-4.72582340240479	-6.82749605178833	-14.9434366226196	-0.194587841629982	0.0253574103116989	-0.108935497701168
-4.72575235366821	-6.82933902740479	-14.9354286193848	-0.19452229142189	0.0254830978810787	-0.108860723674297
-4.72482919692993	-6.82898664474487	-14.9379482269287	-0.194492384791374	0.0254315473139286	-0.108779542148113
-4.72887372970581	-6.82968044281006	-14.9334878921509	-0.194455295801163	0.0255890656262636	-0.108686894178391
-4.72722005844116	-6.83443641662598	-14.9275846481323	-0.194462820887566	0.0255071241408587	-0.108627408742905
-4.73111391067505	-6.83544445037842	-14.9261932373047	-0.194536596536636	0.0256152637302876	-0.108494989573956
-4.72762012481689	-6.83675956726074	-14.9155435562134	-0.194435507059097	0.0256172884255648	-0.108443893492222
-4.73087882995605	-6.83964538574219	-14.9189147949219	-0.194425463676453	0.025749072432518	-0.10832005739212
-4.73338890075684	-6.84001779556274	-14.9166011810303	-0.194429039955139	0.0257876869291067	-0.108223415911198
-4.73208665847778	-6.84119367599487	-14.9124317169189	-0.194407925009727	0.0257723852992058	-0.108125060796738
-4.73300409317017	-6.84355068206787	-14.9129161834717	-0.194463431835175	0.0258525740355253	-0.108092047274113
-4.73349332809448	-6.84860706329346	-14.9072942733765	-0.194484680891037	0.0259373001754284	-0.107977896928787
-4.7331395149231	-6.84767532348633	-14.9021244049072	-0.194446668028831	0.0260342732071877	-0.107921458780766
-4.73190212249756	-6.85009479522705	-14.8986644744873	-0.194502860307693	0.0261036306619644	-0.107791014015675
-4.73193836212158	-6.84664821624756	-14.8969259262085	-0.194551557302475	0.0261822901666164	-0.107765093445778
-4.72864961624146	-6.8546199798584	-14.8936252593994	-0.194444611668587	0.0262861084192991	-0.10770969837904
-4.73190784454346	-6.8518238067627	-14.8966293334961	-0.194495216012001	0.0264335963875055	-0.107599198818207
-4.72871971130371	-6.85308694839478	-14.893310546875	-0.194450318813324	0.0265869405120611	-0.107656009495258
-4.7289891242981	-6.85229396820068	-14.8963623046875	-0.194383919239044	0.0266212001442909	-0.107482127845287
-4.72483253479004	-6.85158443450928	-14.8890199661255	-0.194438606500626	0.026867127045989	-0.107445374131203
-4.72474956512451	-6.85340595245361	-14.8817558288574	-0.194351255893707	0.0269025713205338	-0.107424184679985
-4.72647094726563	-6.85274648666382	-14.8855276107788	-0.194457918405533	0.0271817781031132	-0.107313610613346
-4.72159814834595	-6.85568571090698	-14.8774442672729	-0.194360792636871	0.0272487476468086	-0.107280790805817
-4.72015285491943	-6.85469007492065	-14.8807029724121	-0.194405898451805	0.0274870526045561	-0.107186190783978
-4.72002124786377	-6.85497570037842	-14.8718996047974	-0.194313898682594	0.0276394225656986	-0.107122696936131
-4.71887636184692	-6.85423803329468	-14.8697662353516	-0.194312170147896	0.0278587639331818	-0.107135280966759
-4.7131814956665	-6.85296058654785	-14.8666257858276	-0.194253191351891	0.0279299039393663	-0.107078395783901
-4.71261882781982	-6.85592222213745	-14.8586444854736	-0.19432657957077	0.0282635968178511	-0.106990836560726
-4.70587968826294	-6.85504055023193	-14.855640411377	-0.194285780191422	0.0282804071903229	-0.10704144090414
-4.70864915847778	-6.8551173210144	-14.8514432907104	-0.19434380531311	0.0285457540303469	-0.106876611709595
-4.70413398742676	-6.8520712852478	-14.8363447189331	-0.194162905216217	0.0286445319652557	-0.106917642056942
-4.70360612869263	-6.85392093658447	-14.8392915725708	-0.194259941577911	0.0289064515382051	-0.106833085417747
-4.69976329803467	-6.84713125228882	-14.8300733566284	-0.194176435470581	0.0289802942425013	-0.106804519891739
-4.69996118545532	-6.84995031356812	-14.8270826339722	-0.194232299923897	0.0291523728519678	-0.106743432581425
-4.69609451293945	-6.84679794311523	-14.8210229873657	-0.194178611040115	0.0293042846024036	-0.106756962835789
-4.69317865371704	-6.8488621711731	-14.8128213882446	-0.194172993302345	0.0293435957282782	-0.10669968277216
-4.69136238098145	-6.84581661224365	-14.8133277893066	-0.194174438714981	0.0295747462660074	-0.106733188033104
-4.69028949737549	-6.84609222412109	-14.8005647659302	-0.194128915667534	0.0296810865402222	-0.106768265366554
-4.68822383880615	-6.84277486801147	-14.7895288467407	-0.194140553474426	0.0298063363879919	-0.106796078383923
-4.68994903564453	-6.84567880630493	-14.7881498336792	-0.194132328033447	0.0299514401704073	-0.106795728206635
-4.68651437759399	-6.83973550796509	-14.7793760299683	-0.194136202335358	0.0300300717353821	-0.106858238577843
-4.68985795974731	-6.84537410736084	-14.77476978302	-0.194103196263313	0.0302298814058304	-0.10689078271389
-4.69249629974365	-6.84257745742798	-14.7662935256958	-0.194070115685463	0.0303857363760471	-0.106945477426052
-4.69080209732056	-6.84314107894897	-14.7649488449097	-0.194013655185699	0.0304010231047869	-0.10701946914196
-4.69420623779297	-6.84372568130493	-14.7627573013306	-0.194043964147568	0.0305265970528126	-0.107061646878719
-4.69487857818604	-6.84600830078125	-14.7538757324219	-0.194004103541374	0.0307667553424835	-0.107192710042
-4.69520425796509	-6.84595346450806	-14.7536020278931	-0.193888276815414	0.0307890791445971	-0.107242591679096
-4.7023229598999	-6.84778642654419	-14.7483959197998	-0.193882539868355	0.031073234975338	-0.107327930629253
-4.70224905014038	-6.84978199005127	-14.7448406219482	-0.193857282400131	0.0310532283037901	-0.107400640845299
-4.70518016815186	-6.8529806137085	-14.7394771575928	-0.193885549902916	0.0313308797776699	-0.107526473701
-4.707932472229	-6.85430812835693	-14.739387512207	-0.193813234567642	0.0313706956803799	-0.107631511986256
-4.71004819869995	-6.85277462005615	-14.7337064743042	-0.193747580051422	0.0315210111439228	-0.107684575021267
-4.70994997024536	-6.85611248016357	-14.7334098815918	-0.193737015128136	0.0316042564809322	-0.107840210199356
-4.71317291259766	-6.85391473770142	-14.7303953170776	-0.193584606051445	0.0317115113139153	-0.107911288738251
-4.71131610870361	-6.85669612884521	-14.7285575866699	-0.193629562854767	0.0317882634699345	-0.1080422103405
-4.71493864059448	-6.85370635986328	-14.721568107605	-0.19346097111702	0.0319033190608025	-0.108167588710785
-4.71272420883179	-6.85456514358521	-14.7293996810913	-0.19349804520607	0.0319315530359745	-0.108288764953613
-4.71602010726929	-6.85415315628052	-14.7187242507935	-0.193386644124985	0.0320487767457962	-0.108448803424835
-4.71486806869507	-6.8569450378418	-14.7213840484619	-0.193368852138519	0.0319828800857067	-0.108526304364204
-4.72221946716309	-6.8579044342041	-14.7124271392822	-0.193297147750854	0.0322244800627232	-0.108630299568176
-4.71709728240967	-6.85796546936035	-14.7115259170532	-0.193230763077736	0.0321847423911095	-0.108828976750374
-4.72403573989868	-6.8601508140564	-14.7171659469604	-0.193272083997726	0.0324229523539543	-0.108890041708946
-4.72133684158325	-6.86292314529419	-14.7072658538818	-0.193155512213707	0.0323688350617886	-0.109105497598648
-4.72778987884521	-6.85886526107788	-14.7159042358398	-0.193092048168182	0.0325169265270233	-0.109162993729115
-4.72685241699219	-6.8633279800415	-14.7045927047729	-0.193110138177872	0.0325745567679405	-0.10942904651165
-4.73324012756348	-6.86274337768555	-14.7114810943604	-0.193081483244896	0.0327516831457615	-0.109530173242092
-4.73283576965332	-6.86482620239258	-14.715142250061	-0.193089097738266	0.0328430123627186	-0.109764255583286
-4.73725557327271	-6.86520195007324	-14.7111711502075	-0.193114995956421	0.0328940451145172	-0.109918177127838
-4.73736476898193	-6.86484861373901	-14.714695930481	-0.193036079406738	0.0330248810350895	-0.110130153596401
-4.74178695678711	-6.86493062973022	-14.7105684280396	-0.193042948842049	0.0331547968089581	-0.110324427485466
-4.74039602279663	-6.86615037918091	-14.7171697616577	-0.193067580461502	0.0332854315638542	-0.110509179532528
-4.74800157546997	-6.86034965515137	-14.7139511108398	-0.192997232079506	0.0333531573414803	-0.110635489225388
-4.7437596321106	-6.86575984954834	-14.7186346054077	-0.193086072802544	0.0334622822701931	-0.110893651843071
-4.74568223953247	-6.86007928848267	-14.725775718689	-0.192920848727226	0.0335275940597057	-0.110966667532921
-4.74101638793945	-6.8601188659668	-14.7289505004883	-0.193099275231361	0.033628799021244	-0.111195735633373
-4.73968648910522	-6.85817003250122	-14.7268009185791	-0.193052724003792	0.0335595272481442	-0.11127357929945
-4.73712778091431	-6.85580492019653	-14.7341041564941	-0.193098306655884	0.0337312333285809	-0.111462228000164
-4.73990488052368	-6.85322332382202	-14.7367687225342	-0.19305057823658	0.0337130799889565	-0.111670531332493
-4.74081611633301	-6.85612916946411	-14.7412538528442	-0.193073272705078	0.0338115766644478	-0.111743241548538
-4.7392725944519	-6.85207509994507	-14.7445850372314	-0.193074986338615	0.033874548971653	-0.111948281526566
-4.73708820343018	-6.85269165039063	-14.7525606155396	-0.193061739206314	0.0338170602917671	-0.112133197486401
-4.73762989044189	-6.85148429870605	-14.7553453445435	-0.193012818694115	0.0337960533797741	-0.112260192632675
[truncated: 8,417 more rows]
