# Supplementary material for: Identification of Haptic Based Guiding Using Hard Reins
Source: PLoS One. 2015 Jul 22;10(7):e0132020. doi: 10.1371/journal.pone.0132020 (PMC4511788; doi:10.1371/journal.pone.0132020)
Supplement: S5 File — (ZIP) [file pone.0132020.s005.zip › Exp2_ForceData1/Subject1/path3/T4.csv]

Force X (N)	Force Y (N)	Force Z (N)	Torque X (N-m)	Torque Y (N-m)	Torque Z (N-m)	Frequency = 10000	Averaging Level = 16	F/T Serial Number = FT11772	Time Started = 19/02/2013 12:35:26
-6.23223972320557	-6.71559429168701	-15.5974893569946	-0.126893535256386	-0.0460455194115639	-0.114461496472359
-6.22866582870483	-6.71779537200928	-15.6075239181519	-0.126930698752403	-0.0457714311778545	-0.114501722157001
-6.23215961456299	-6.71663761138916	-15.6022291183472	-0.126965925097466	-0.045797310769558	-0.114587523043156
-6.23741340637207	-6.71526670455933	-15.5861034393311	-0.12713161110878	-0.0455555506050587	-0.114539504051208
-6.23479700088501	-6.71970796585083	-15.6021747589111	-0.127068608999252	-0.0456668958067894	-0.11470490694046
-6.23847484588623	-6.71324634552002	-15.5807800292969	-0.127134189009666	-0.0454865135252476	-0.114725708961487
-6.2393479347229	-6.72156429290771	-15.5912771224976	-0.127055481076241	-0.0453723780810833	-0.114825442433357
-6.24117422103882	-6.71577644348145	-15.5790586471558	-0.127187862992287	-0.0453899800777435	-0.114834636449814
-6.24158239364624	-6.7207293510437	-15.586353302002	-0.127099901437759	-0.045272521674633	-0.114882029592991
-6.24220561981201	-6.71904754638672	-15.5867872238159	-0.127198919653893	-0.0452405512332916	-0.115113019943237
-6.24596166610718	-6.7215781211853	-15.5619344711304	-0.127208828926086	-0.0451018065214157	-0.115019015967846
-6.24513578414917	-6.72690486907959	-15.5781002044678	-0.127263650298119	-0.0451082028448582	-0.115216501057148
-6.24477624893188	-6.72021675109863	-15.5551204681396	-0.127164751291275	-0.0450716838240623	-0.115327604115009
-6.25166606903076	-6.73448419570923	-15.5544672012329	-0.127253636717796	-0.0448260642588139	-0.115350596606731
-6.25359010696411	-6.73033380508423	-15.5634908676147	-0.127298548817635	-0.0449304804205894	-0.11570106446743
-6.25408029556274	-6.73107719421387	-15.5410280227661	-0.127281352877617	-0.0448134914040565	-0.115553267300129
-6.25918912887573	-6.73924016952515	-15.5606727600098	-0.127291724085808	-0.0446804575622082	-0.115719698369503
-6.25973796844482	-6.73561334609985	-15.537974357605	-0.127239882946014	-0.0447199419140816	-0.115959204733372
-6.26530647277832	-6.74491882324219	-15.5364961624146	-0.127362191677094	-0.0445772148668766	-0.115930132567883
-6.26612377166748	-6.75056552886963	-15.5505704879761	-0.127368569374084	-0.0446836724877357	-0.116141095757484
-6.26926279067993	-6.74210500717163	-15.5415687561035	-0.127212315797806	-0.0446788221597672	-0.11627896130085
-6.28052091598511	-6.75797176361084	-15.5396499633789	-0.127405494451523	-0.0444227904081345	-0.116289980709553
-6.27760791778564	-6.75153923034668	-15.5501356124878	-0.127372413873672	-0.0446087941527367	-0.11663119494915
-6.28595018386841	-6.75195264816284	-15.5306949615479	-0.127404689788818	-0.0444553196430206	-0.116454973816872
-6.2821192741394	-6.75687742233276	-15.554123878479	-0.127496257424355	-0.0444488786160946	-0.11680281162262
-6.28993892669678	-6.74930572509766	-15.5368623733521	-0.127473443746567	-0.0444104485213757	-0.116827420890331
-6.28997659683228	-6.75915098190308	-15.5375270843506	-0.127756476402283	-0.0443394742906094	-0.116847470402718
-6.28997182846069	-6.74642658233643	-15.5520401000977	-0.127598837018013	-0.0444374047219753	-0.117029748857021
-6.29108428955078	-6.74527311325073	-15.5229463577271	-0.127794444561005	-0.0443326495587826	-0.117006830871105
-6.29209566116333	-6.74904441833496	-15.5550289154053	-0.127911984920502	-0.0443875826895237	-0.117136217653751
-6.28875398635864	-6.741858959198	-15.5364723205566	-0.127945423126221	-0.0443955846130848	-0.11723604798317
-6.28972196578979	-6.7415337562561	-15.5330247879028	-0.128046244382858	-0.0443855784833431	-0.117122814059258
-6.28399229049683	-6.7392840385437	-15.5554237365723	-0.128111332654953	-0.0443432331085205	-0.117367379367352
-6.2926082611084	-6.73425245285034	-15.5237226486206	-0.128238558769226	-0.0443317107856274	-0.117280639708042
-6.28726816177368	-6.73949241638184	-15.5544700622559	-0.128367364406586	-0.0442860275506973	-0.117341682314873
-6.28517866134644	-6.72533273696899	-15.5439262390137	-0.128279224038124	-0.0444103367626667	-0.117505483329296
-6.289870262146	-6.73288488388062	-15.5408058166504	-0.128417328000069	-0.0440962426364422	-0.117362454533577
-6.28274393081665	-6.73100471496582	-15.5546092987061	-0.128432855010033	-0.0441918782889843	-0.117683753371239
-6.28788709640503	-6.72788286209106	-15.5374145507813	-0.128544226288795	-0.044155839830637	-0.117544621229172
-6.28761529922485	-6.73138761520386	-15.5552167892456	-0.128510445356369	-0.0439435914158821	-0.117633610963821
-6.28560066223145	-6.7292332649231	-15.5566596984863	-0.128494381904602	-0.0440252386033535	-0.117856055498123
-6.2918906211853	-6.72853183746338	-15.5417737960815	-0.128638684749603	-0.0437776446342468	-0.117781475186348
-6.28790283203125	-6.73707818984985	-15.5629558563232	-0.128617972135544	-0.0436716638505459	-0.117860227823257
-6.28438282012939	-6.72391223907471	-15.5543413162231	-0.128620699048042	-0.0437756255269051	-0.117918245494366
-6.2859845161438	-6.73425674438477	-15.5543117523193	-0.128668457269669	-0.0435010641813278	-0.117789328098297
-6.28456687927246	-6.72832059860229	-15.5701456069946	-0.128658786416054	-0.0435696430504322	-0.118017196655273
-6.27898406982422	-6.72231531143188	-15.5464239120483	-0.128759667277336	-0.0434515178203583	-0.117807053029537
-6.27973413467407	-6.73078489303589	-15.5668230056763	-0.12870979309082	-0.0433085970580578	-0.117979846894741
-6.27812623977661	-6.72034311294556	-15.5518293380737	-0.128706142306328	-0.0432463847100735	-0.117979198694229
-6.27603006362915	-6.72355556488037	-15.5443515777588	-0.128744333982468	-0.0430095382034779	-0.117900229990482
-6.27331829071045	-6.72579717636108	-15.5590524673462	-0.128837078809738	-0.0429911948740482	-0.117917612195015
-6.26693677902222	-6.71207618713379	-15.5384454727173	-0.128632098436356	-0.0429504588246346	-0.11797783523798
-6.26937389373779	-6.7246470451355	-15.5337696075439	-0.12877032160759	-0.0427416749298573	-0.117820039391518
-6.26525831222534	-6.71569728851318	-15.54918384552	-0.128778398036957	-0.0428362041711807	-0.117988720536232
-6.26366186141968	-6.71220779418945	-15.5229988098145	-0.128659501671791	-0.0427223853766918	-0.117791369557381
-6.26175737380981	-6.71589088439941	-15.5389995574951	-0.128724277019501	-0.0425860621035099	-0.11784927546978
-6.25858879089355	-6.71229076385498	-15.532585144043	-0.128484308719635	-0.0425825677812099	-0.117944993078709
-6.26398038864136	-6.71782827377319	-15.5136594772339	-0.128643348813057	-0.0424642562866211	-0.117788918316364
-6.25304460525513	-6.71935892105103	-15.5272188186646	-0.128596439957619	-0.0424390584230423	-0.117896236479282
-6.25729179382324	-6.71070861816406	-15.5159797668457	-0.128358408808708	-0.0424522906541824	-0.11790743470192
-6.25996875762939	-6.71829462051392	-15.5131998062134	-0.12849423289299	-0.0422361120581627	-0.117828145623207
-6.25728845596313	-6.71622896194458	-15.5237998962402	-0.128335475921631	-0.0423410981893539	-0.118079215288162
-6.26573324203491	-6.71896600723267	-15.4992122650146	-0.12831899523735	-0.0422406233847141	-0.11788671463728
-6.26150226593018	-6.72034692764282	-15.5338544845581	-0.128174543380737	-0.0421370640397072	-0.118103288114071
-6.27428293228149	-6.72059297561646	-15.5039205551147	-0.128234133124352	-0.0422082133591175	-0.11812112480402
-6.27331256866455	-6.72844886779785	-15.5150260925293	-0.128308787941933	-0.0420586168766022	-0.118107937276363
-6.27406311035156	-6.72275829315186	-15.5283899307251	-0.128139987587929	-0.042233545333147	-0.118315070867538
-6.28216457366943	-6.72737646102905	-15.5155553817749	-0.128227010369301	-0.0419841259717941	-0.118226811289787
-6.28326225280762	-6.73273229598999	-15.5345678329468	-0.128133594989777	-0.0420938953757286	-0.118380934000015
-6.28446435928345	-6.72137975692749	-15.5217523574829	-0.12826569378376	-0.0421554818749428	-0.11833468824625
-6.28803539276123	-6.73162317276001	-15.5335893630981	-0.128219678997993	-0.0421146228909492	-0.118376739323139
-6.29064178466797	-6.7231502532959	-15.5322093963623	-0.128373831510544	-0.0421629101037979	-0.11847897619009
-6.29074096679688	-6.72492742538452	-15.5210371017456	-0.128426417708397	-0.0420445203781128	-0.118349902331829
-6.28895998001099	-6.72591066360474	-15.5442991256714	-0.128428801894188	-0.0421755500137806	-0.118450537323952
-6.28786134719849	-6.71379613876343	-15.5374765396118	-0.128336235880852	-0.0422254838049412	-0.118557080626488
-6.28920888900757	-6.72323751449585	-15.5332593917847	-0.128561124205589	-0.0420868210494518	-0.118416994810104
-6.28738355636597	-6.71580171585083	-15.5471324920654	-0.128563657402992	-0.0422555208206177	-0.118584178388119
-6.28589057922363	-6.71498107910156	-15.5219526290894	-0.12855663895607	-0.0422157868742943	-0.118439599871635
-6.28615093231201	-6.71928644180298	-15.5558271408081	-0.128626689314842	-0.0421604476869106	-0.11861527711153
-6.28565073013306	-6.70939970016479	-15.5324869155884	-0.128624990582466	-0.0421966798603535	-0.118618622422218
-6.28502416610718	-6.71983957290649	-15.5360126495361	-0.128807798027992	-0.0419972017407417	-0.118482492864132
-6.28173875808716	-6.71333360671997	-15.5386695861816	-0.128657355904579	-0.0422063879668713	-0.118634738028049
-6.28571176528931	-6.7168025970459	-15.5279874801636	-0.128717929124832	-0.041981615126133	-0.11847185343504
-6.28382873535156	-6.71840238571167	-15.5386552810669	-0.128742575645447	-0.04211051389575	-0.118619054555893
-6.28313207626343	-6.71023225784302	-15.5278158187866	-0.128709837794304	-0.0421449206769466	-0.118525296449661
-6.28375768661499	-6.71903228759766	-15.5352802276611	-0.12883785367012	-0.0420347079634666	-0.1185707077384
-6.2839469909668	-6.7141284942627	-15.5297441482544	-0.128741204738617	-0.0420526266098022	-0.118626460433006
-6.29023599624634	-6.72437286376953	-15.5205450057983	-0.128890037536621	-0.0419006869196892	-0.118623949587345
-6.28746032714844	-6.72048616409302	-15.5455799102783	-0.128729313611984	-0.0420226268470287	-0.118754357099533
-6.28998994827271	-6.71823883056641	-15.5219821929932	-0.12882699072361	-0.0419302694499493	-0.118780665099621
-6.29374408721924	-6.72466039657593	-15.546199798584	-0.128876104950905	-0.0418293662369251	-0.118822120130062
-6.29551458358765	-6.71750068664551	-15.5482559204102	-0.128830924630165	-0.0418572910130024	-0.118981517851353
-6.29617643356323	-6.71882772445679	-15.5386075973511	-0.128891691565514	-0.0419094227254391	-0.118856064975262
-6.29077291488647	-6.71833515167236	-15.5616493225098	-0.128921002149582	-0.0418090187013149	-0.119111888110638
-6.29843187332153	-6.71582937240601	-15.5423002243042	-0.129047200083733	-0.0417520143091679	-0.119011349976063
-6.29184913635254	-6.7207727432251	-15.5633563995361	-0.12914365530014	-0.041754774749279	-0.118974789977074
-6.28920698165894	-6.70813655853271	-15.5625190734863	-0.128960445523262	-0.0418638363480568	-0.119153402745724
-6.29273986816406	-6.71196031570435	-15.5482149124146	-0.129105255007744	-0.041594460606575	-0.118896819651127
-6.28799724578857	-6.71095895767212	-15.5669794082642	-0.129038825631142	-0.0415925048291683	-0.119074754416943
-6.28790330886841	-6.70504188537598	-15.5482482910156	-0.129188761115074	-0.0415297262370586	-0.118838034570217
-6.28030395507813	-6.7079062461853	-15.5717649459839	-0.129127249121666	-0.0413374826312065	-0.118938274681568
-6.28463792800903	-6.70320320129395	-15.5607538223267	-0.129193633794785	-0.0413778536021709	-0.118879556655884
-6.28162145614624	-6.70856189727783	-15.5546617507935	-0.129268825054169	-0.0410474576056004	-0.11876967549324
-6.27627992630005	-6.70687770843506	-15.566333770752	-0.129172891378403	-0.0412050969898701	-0.11886303126812
-6.27419996261597	-6.70305156707764	-15.5410127639771	-0.129303902387619	-0.0409138239920139	-0.118688248097897
-6.27433252334595	-6.71243286132813	-15.5519332885742	-0.129190623760223	-0.0407756194472313	-0.118600331246853
-6.26885509490967	-6.70213317871094	-15.5457420349121	-0.12931452691555	-0.0407521389424801	-0.118664957582951
-6.27083015441895	-6.70549535751343	-15.5328359603882	-0.12928019464016	-0.0404953360557556	-0.118351645767689
-6.26456260681152	-6.70749473571777	-15.5503635406494	-0.129249930381775	-0.040340356528759	-0.118470065295696
-6.26852750778198	-6.70418167114258	-15.526801109314	-0.129273101687431	-0.0402036793529987	-0.118310198187828
-6.26352691650391	-6.71180725097656	-15.5341167449951	-0.129457861185074	-0.0400172397494316	-0.11820824444294
-6.26072978973389	-6.69812393188477	-15.528263092041	-0.129177033901215	-0.0400716289877892	-0.118235677480698
-6.26153707504272	-6.70882081985474	-15.5153751373291	-0.129306331276894	-0.0397213324904442	-0.117980949580669
-6.25909185409546	-6.70330858230591	-15.5363435745239	-0.129335388541222	-0.0397365018725395	-0.118066154420376
-6.25746870040894	-6.69938230514526	-15.5105295181274	-0.129323437809944	-0.0395549722015858	-0.117728464305401
-6.2559757232666	-6.70528221130371	-15.5243587493896	-0.129429042339325	-0.0395069643855095	-0.117642372846603
-6.25478315353394	-6.69701814651489	-15.5256500244141	-0.129223138093948	-0.0394006334245205	-0.117563910782337
-6.2552809715271	-6.70404195785522	-15.5052738189697	-0.129449650645256	-0.0392910428345203	-0.117286510765553
-6.24651956558228	-6.70217514038086	-15.5287132263184	-0.129449650645256	-0.0392111055552959	-0.117269188165665
-6.24991369247437	-6.69776058197021	-15.5009355545044	-0.12941175699234	-0.0391277559101582	-0.11708901822567
-6.25224161148071	-6.70078277587891	-15.5134229660034	-0.129481375217438	-0.0389157794415951	-0.116786368191242
-6.24205017089844	-6.6975622177124	-15.5189399719238	-0.129443868994713	-0.0390286780893803	-0.116891875863075
-6.24587106704712	-6.69814014434814	-15.4973497390747	-0.129551634192467	-0.0388233102858067	-0.116548463702202
-6.23974895477295	-6.69805908203125	-15.5255012512207	-0.129511907696724	-0.0386951044201851	-0.116570174694061
-6.24470090866089	-6.69314813613892	-15.5008897781372	-0.129598736763	-0.0386421158909798	-0.116447277367115
-6.24258041381836	-6.69882440567017	-15.5073795318604	-0.129764914512634	-0.0383952781558037	-0.116197668015957
-6.23282766342163	-6.69659948348999	-15.5123338699341	-0.129664391279221	-0.0385433509945869	-0.116164989769459
-6.23321294784546	-6.69178485870361	-15.4981966018677	-0.129757806658745	-0.0383188799023628	-0.116015702486038
-6.23223161697388	-6.69944190979004	-15.5000228881836	-0.129741817712784	-0.0380889065563679	-0.115714624524117
-6.22415494918823	-6.6953067779541	-15.5079011917114	-0.129843965172768	-0.038236953318119	-0.115755088627338
-6.22405624389648	-6.69087409973145	-15.4795780181885	-0.129894986748695	-0.0380821153521538	-0.115343563258648
-6.21805429458618	-6.69615268707275	-15.504753112793	-0.129893884062767	-0.0378876179456711	-0.115321628749371
-6.22109699249268	-6.68549156188965	-15.4876203536987	-0.130025818943977	-0.0378301553428173	-0.115121550858021
-6.2147741317749	-6.69655466079712	-15.4821834564209	-0.130131557583809	-0.0376693420112133	-0.114890590310097
-6.21772432327271	-6.69420719146729	-15.4958200454712	-0.130101397633553	-0.0376739911735058	-0.114824496209621
-6.21289205551147	-6.68688297271729	-15.4720487594604	-0.130150198936462	-0.0374796651303768	-0.114711180329323
-6.216796875	-6.69822263717651	-15.4879264831543	-0.130237504839897	-0.0373041443526745	-0.114524401724339
-6.21154117584229	-6.68932294845581	-15.4797582626343	-0.130344554781914	-0.03725865483284	-0.114560507237911
-6.21582078933716	-6.69279909133911	-15.4827613830566	-0.130370631814003	-0.0370858609676361	-0.114365346729755
-6.21206521987915	-6.69176387786865	-15.491361618042	-0.130453169345856	-0.0369664579629898	-0.114416137337685
-6.21225881576538	-6.6869158744812	-15.4662113189697	-0.130488261580467	-0.0368378274142742	-0.114299155771732
-6.20976877212524	-6.69746017456055	-15.4842615127563	-0.130708903074265	-0.0366194434463978	-0.114153794944286
-6.20375442504883	-6.68368148803711	-15.4830188751221	-0.130592361092567	-0.0368196070194244	-0.114158414304256
-6.20677995681763	-6.69078159332275	-15.475643157959	-0.130841836333275	-0.036404687911272	-0.113930009305477
-6.20289325714111	-6.68920183181763	-15.4866094589233	-0.130919858813286	-0.0364664979279041	-0.113953851163387
-6.19924163818359	-6.67740249633789	-15.4746494293213	-0.130963057279587	-0.0364640355110168	-0.113794095814228
-6.19790506362915	-6.68230295181274	-15.4735231399536	-0.131143003702164	-0.0362868085503578	-0.11361126601696
-6.19042778015137	-6.6758189201355	-15.4888124465942	-0.131115093827248	-0.0361860767006874	-0.113682672381401
-6.19734621047974	-6.67264699935913	-15.4611825942993	-0.131326571106911	-0.0360692515969276	-0.113510765135288
-6.18907976150513	-6.6771674156189	-15.4779281616211	-0.131443470716476	-0.0359782315790653	-0.113451458513737
-6.18724918365479	-6.66669273376465	-15.468599319458	-0.131325751543045	-0.0360432825982571	-0.11343302577734
-6.18766450881958	-6.66939353942871	-15.4530229568481	-0.131603732705116	-0.0357421971857548	-0.113231159746647
-6.18621015548706	-6.66909885406494	-15.4765510559082	-0.131674960255623	-0.0358244143426418	-0.113242037594318
-6.18459320068359	-6.66331672668457	-15.4456586837769	-0.131718382239342	-0.035664439201355	-0.113130211830139
-6.18194484710693	-6.66806936264038	-15.4603395462036	-0.131778120994568	-0.035624772310257	-0.112978629767895
-6.18473863601685	-6.66249513626099	-15.4577779769897	-0.131751492619514	-0.0354739390313625	-0.113110288977623
-6.18664646148682	-6.66668081283569	-15.4395093917847	-0.131901264190674	-0.0353695712983608	-0.112900488078594
-6.1834864616394	-6.67048025131226	-15.4560270309448	-0.131871551275253	-0.0353660099208355	-0.112933300435543
-6.18834495544434	-6.66339063644409	-15.4372901916504	-0.131848350167274	-0.0353467725217342	-0.112775571644306
-6.19078397750854	-6.6721363067627	-15.4509954452515	-0.131889209151268	-0.0351522341370583	-0.112651132047176
-6.19095754623413	-6.66597652435303	-15.4458169937134	-0.13191545009613	-0.0353423990309238	-0.112692907452583
-6.19818687438965	-6.67163038253784	-15.440598487854	-0.131891578435898	-0.0350878313183784	-0.112464427947998
-6.19608974456787	-6.67423009872437	-15.4616231918335	-0.131834357976913	-0.0351004227995873	-0.112653307616711
-6.2036566734314	-6.67429447174072	-15.4392328262329	-0.131886392831802	-0.0349845550954342	-0.112508207559586
-6.2049880027771	-6.68207120895386	-15.4575395584106	-0.131870895624161	-0.0349032394587994	-0.112559966742992
-6.20909833908081	-6.67663812637329	-15.4487447738647	-0.131762385368347	-0.0350447297096252	-0.112585999071598
-6.21122598648071	-6.68673276901245	-15.4459562301636	-0.131796836853027	-0.0347296185791492	-0.112474590539932
-6.21260166168213	-6.6880054473877	-15.4648370742798	-0.131693378090858	-0.0348204635083675	-0.112635351717472
-6.21391868591309	-6.68320798873901	-15.4433870315552	-0.131749227643013	-0.0347884632647038	-0.112583197653294
-6.21833896636963	-6.69340085983276	-15.4575538635254	-0.13162012398243	-0.0347002819180489	-0.112564578652382
-6.21718311309814	-6.6875433921814	-15.4628458023071	-0.1315558552742	-0.0347296856343746	-0.112718261778355
-6.21868324279785	-6.69344806671143	-15.4503402709961	-0.131566077470779	-0.0346412807703018	-0.112588495016098
-6.22110033035278	-6.69877529144287	-15.4729518890381	-0.131566390395164	-0.034650307148695	-0.112635053694248
-6.21850061416626	-6.69073057174683	-15.4637460708618	-0.131367832422256	-0.0347596667706966	-0.112679295241833
-6.22502994537354	-6.70451641082764	-15.4563255310059	-0.131324872374535	-0.0345197208225727	-0.11249241232872
-6.22308969497681	-6.70115613937378	-15.4806261062622	-0.131322383880615	-0.034659706056118	-0.112670592963696
-6.22557258605957	-6.70371055603027	-15.4570598602295	-0.131206274032593	-0.0346391759812832	-0.112461999058723
-6.22372531890869	-6.70973587036133	-15.4776563644409	-0.13119176030159	-0.0346097685396671	-0.112566448748112
-6.2278094291687	-6.70585155487061	-15.4628629684448	-0.130940183997154	-0.0345909781754017	-0.112533263862133
-6.23193311691284	-6.71976661682129	-15.4624662399292	-0.131106242537498	-0.0344230234622955	-0.112424902617931
-6.22621059417725	-6.71603393554688	-15.4760818481445	-0.130837485194206	-0.0346276424825192	-0.112546175718307
-6.23576688766479	-6.72362184524536	-15.4528093338013	-0.130872204899788	-0.0344012454152107	-0.112341210246086
-6.23068380355835	-6.72289991378784	-15.4864253997803	-0.130707904696465	-0.034601166844368	-0.112495675683022
-6.24042987823486	-6.72857522964478	-15.4566421508789	-0.130660846829414	-0.0345306918025017	-0.112284488976002
-6.23704290390015	-6.73357200622559	-15.4954233169556	-0.130437299609184	-0.0344365499913692	-0.11239267885685
-6.24874544143677	-6.73498630523682	-15.474100112915	-0.13044835627079	-0.0345637239515781	-0.112417370080948
-6.25024509429932	-6.74556303024292	-15.4906005859375	-0.130514815449715	-0.0344076380133629	-0.112330965697765
-6.25423574447632	-6.74540090560913	-15.4997549057007	-0.130270153284073	-0.0346524901688099	-0.112474493682384
-6.25933218002319	-6.75073766708374	-15.5005836486816	-0.13032566010952	-0.0343430303037167	-0.112325884401798
-6.26024055480957	-6.75363636016846	-15.5177335739136	-0.130246683955193	-0.03443818166852	-0.112506523728371
-6.26853275299072	-6.75150012969971	-15.4991416931152	-0.130266711115837	-0.034410934895277	-0.11226174980402
-6.26876211166382	-6.75782871246338	-15.5317974090576	-0.130167603492737	-0.0343650057911873	-0.112400211393833
-6.27435111999512	-6.75289869308472	-15.5140161514282	-0.130192503333092	-0.0343227721750736	-0.112226352095604
-6.26925230026245	-6.76573991775513	-15.529091835022	-0.130273520946503	-0.0342914797365665	-0.112149104475975
-6.27286386489868	-6.75085306167603	-15.5400247573853	-0.130162328481674	-0.0344528518617153	-0.112237475812435
-6.26976156234741	-6.75413799285889	-15.532811164856	-0.130242899060249	-0.0342638604342937	-0.112039558589458
-6.27714157104492	-6.75844430923462	-15.5550336837769	-0.130289316177368	-0.0343288965523243	-0.112010963261127
-6.2688250541687	-6.751305103302	-15.5393676757813	-0.130332678556442	-0.0344338864088058	-0.111964903771877
-6.27368783950806	-6.75948572158813	-15.5713882446289	-0.13034188747406	-0.0342810526490211	-0.111934885382652
-6.27280950546265	-6.74952411651611	-15.5623607635498	-0.130303159356117	-0.0344052091240883	-0.112048104405403
-6.27688074111938	-6.7574667930603	-15.5659027099609	-0.13044635951519	-0.0341381281614304	-0.111925132572651
-6.27413082122803	-6.75298261642456	-15.5805110931396	-0.130437165498734	-0.0343443378806114	-0.112013518810272
-6.27351903915405	-6.75006294250488	-15.5765104293823	-0.130324512720108	-0.0342279896140099	-0.111957140266895
-6.27838230133057	-6.76028776168823	-15.5853071212769	-0.130473226308823	-0.0341147631406784	-0.111951120197773
-6.27042102813721	-6.74591207504272	-15.5865678787231	-0.130342945456505	-0.03427904099226	-0.112041585147381
-6.27499485015869	-6.75329208374023	-15.5724840164185	-0.130463510751724	-0.034106120467186	-0.111821867525578
-6.26799440383911	-6.75516605377197	-15.6061277389526	-0.130456626415253	-0.0340384133160114	-0.111988596618176
-6.27580499649048	-6.74825477600098	-15.5932607650757	-0.130369037389755	-0.0340517275035381	-0.11189154535532
-6.27313995361328	-6.75681400299072	-15.5882415771484	-0.130549147725105	-0.0339149869978428	-0.111877329647541
-6.26752710342407	-6.74729347229004	-15.6161851882935	-0.130287945270538	-0.0340764708817005	-0.11192375421524
-6.27327156066895	-6.74963855743408	-15.5901660919189	-0.130422502756119	-0.0337795428931713	-0.111880101263523
-6.27171277999878	-6.75463056564331	-15.614595413208	-0.130437180399895	-0.0337930880486965	-0.111801594495773
-6.27093696594238	-6.74925899505615	-15.6153440475464	-0.130430266261101	-0.0338400118052959	-0.111961148679256
-6.27168273925781	-6.74987936019897	-15.6070852279663	-0.130490779876709	-0.0337458923459053	-0.11176173388958
-6.26956510543823	-6.75054883956909	-15.633677482605	-0.130457118153572	-0.0336724184453487	-0.111954420804977
-6.27778959274292	-6.74771642684937	-15.6089143753052	-0.130527332425117	-0.0335805118083954	-0.111940950155258
-6.27074003219604	-6.75613927841187	-15.6252174377441	-0.130685284733772	-0.0335410684347153	-0.111788466572762
-6.27119874954224	-6.74571323394775	-15.6369733810425	-0.130522504448891	-0.0335890725255013	-0.1120315939188
-6.27346754074097	-6.74738550186157	-15.6211833953857	-0.130684286355972	-0.0333618558943272	-0.111916348338127
-6.27120733261108	-6.74892807006836	-15.6382122039795	-0.130684971809387	-0.033356748521328	-0.112015128135681
-6.2755913734436	-6.74717998504639	-15.6211910247803	-0.13080783188343	-0.03337437286973	-0.112025275826454
-6.27323007583618	-6.74837732315063	-15.6356639862061	-0.130788698792458	-0.0331973098218441	-0.111968882381916
-6.27525472640991	-6.74558305740356	-15.6302299499512	-0.130892485380173	-0.0332082584500313	-0.11212469637394
-6.27656316757202	-6.74328231811523	-15.6222524642944	-0.131059840321541	-0.0330538786947727	-0.112024396657944
-6.27321338653564	-6.74631595611572	-15.6414775848389	-0.131004437804222	-0.0331417955458164	-0.11212482303381
-6.26998901367188	-6.73959493637085	-15.6270818710327	-0.131030574440956	-0.0331459268927574	-0.112134903669357
-6.27615737915039	-6.74485063552856	-15.6268062591553	-0.131036385893822	-0.0329274348914623	-0.112093336880207
-6.27256298065186	-6.73889541625977	-15.6352338790894	-0.131157398223877	-0.0331382602453232	-0.11225837469101
-6.27606248855591	-6.74070024490356	-15.6154441833496	-0.131144836544991	-0.0329582020640373	-0.112085215747356
-6.2740478515625	-6.7437572479248	-15.6417293548584	-0.131193935871124	-0.0329432263970375	-0.112287878990173
-6.2786226272583	-6.73306512832642	-15.6197061538696	-0.131140321493149	-0.0329366810619831	-0.112333305180073
-6.2755274772644	-6.74648952484131	-15.6243810653687	-0.131337523460388	-0.0328029319643974	-0.112275630235672
-6.27698373794556	-6.7406907081604	-15.638768196106	-0.131283700466156	-0.0328749790787697	-0.112375885248184
-6.27315711975098	-6.73441028594971	-15.6218109130859	-0.131120145320892	-0.0329491309821606	-0.112419188022614
-6.2782039642334	-6.74301958084106	-15.6278886795044	-0.131305679678917	-0.0327538028359413	-0.112309403717518
-6.27188873291016	-6.73323822021484	-15.6310253143311	-0.131254732608795	-0.0329709909856319	-0.112489208579063
-6.27460050582886	-6.73673439025879	-15.6197757720947	-0.131244376301765	-0.0329271107912064	-0.112299017608166
-6.27003622055054	-6.73956346511841	-15.6438789367676	-0.131286725401878	-0.0329292267560959	-0.112428739666939
-6.27310466766357	-6.73013305664063	-15.6322431564331	-0.131245687603951	-0.032978106290102	-0.112399563193321
-6.27170896530151	-6.7385778427124	-15.6238393783569	-0.131457149982452	-0.032878465950489	-0.112272776663303
-6.26466846466064	-6.72867488861084	-15.6485290527344	-0.131173387169838	-0.0331007987260818	-0.112408749759197
-6.27120065689087	-6.73128461837769	-15.6247472763062	-0.13129486143589	-0.0329578071832657	-0.112254366278648
-6.26816415786743	-6.73263311386108	-15.64772605896	-0.13132455945015	-0.0330147370696068	-0.112320385873318
-6.26549386978149	-6.72935009002686	-15.6380662918091	-0.131303921341896	-0.033186100423336	-0.112351529300213
-6.26567411422729	-6.72831630706787	-15.6336479187012	-0.131473988294601	-0.0331811681389809	-0.112173810601234
-6.26099872589111	-6.72874784469604	-15.6504507064819	-0.13138222694397	-0.033111572265625	-0.112336970865726
-6.2688627243042	-6.7233247756958	-15.6281042098999	-0.131481438875198	-0.0332317836582661	-0.112152628600597
-6.26312732696533	-6.73003387451172	-15.6423263549805	-0.131514847278595	-0.0331449694931507	-0.112128183245659
-6.25976514816284	-6.7247576713562	-15.6487855911255	-0.131363719701767	-0.0334791094064713	-0.11223828792572
-6.26369333267212	-6.72323036193848	-15.6293468475342	-0.131494522094727	-0.0332803428173065	-0.112062141299248
-6.26085329055786	-6.72986650466919	-15.6425580978394	-0.131394252181053	-0.0334175154566765	-0.112164095044136
-6.25937795639038	-6.71900606155396	-15.6349868774414	-0.131468936800957	-0.0335273817181587	-0.112134180963039
-6.25872039794922	-6.72365427017212	-15.6367206573486	-0.131398782134056	-0.0335672982037067	-0.111986503005028
-6.25645923614502	-6.72091054916382	-15.6442995071411	-0.131403565406799	-0.0336416848003864	-0.112158201634884
-6.26138210296631	-6.71796369552612	-15.6286430358887	-0.131411582231522	-0.0336574912071228	-0.111971825361252
-6.25634098052979	-6.72635459899902	-15.638219833374	-0.131345734000206	-0.033755574375391	-0.111935056746006
-6.25576543807983	-6.7121844291687	-15.6325016021729	-0.131212696433067	-0.0339678749442101	-0.111995793879032
-6.255615234375	-6.72146320343018	-15.6308574676514	-0.131141304969788	-0.0338220447301865	-0.111808553338051
-6.25677394866943	-6.72137451171875	-15.6500988006592	-0.131096318364143	-0.0340403281152248	-0.111916713416576
-6.25283861160278	-6.71630907058716	-15.6261625289917	-0.13102151453495	-0.0340039059519768	-0.111776947975159
-6.25679874420166	-6.72649097442627	-15.6563510894775	-0.130980253219604	-0.0339941307902336	-0.111783601343632
-6.25007390975952	-6.71805906295776	-15.6395063400269	-0.130793139338493	-0.0341896340250969	-0.111821010708809
-6.25171041488647	-6.72825002670288	-15.6394805908203	-0.13083279132843	-0.0340503752231598	-0.111668258905411
-6.24970531463623	-6.72285890579224	-15.6455812454224	-0.130668595433235	-0.0342537388205528	-0.111686512827873
-6.24694395065308	-6.72342777252197	-15.6413612365723	-0.130432412028313	-0.034119114279747	-0.111568115651608
-6.24936056137085	-6.73561239242554	-15.6478109359741	-0.130475863814354	-0.0341015867888927	-0.111482679843903
-6.24018383026123	-6.72347593307495	-15.6478481292725	-0.130256742238998	-0.0342534445226192	-0.111408792436123
-6.24121809005737	-6.72989511489868	-15.6428937911987	-0.13026337325573	-0.0341134443879128	-0.111167773604393
-6.2320556640625	-6.72583675384521	-15.6568641662598	-0.130073964595795	-0.0342549718916416	-0.111250936985016
-6.23710012435913	-6.73103332519531	-15.634916305542	-0.130108430981636	-0.0341573990881443	-0.110976539552212
-6.22721195220947	-6.72986602783203	-15.6581182479858	-0.129830151796341	-0.0342953763902187	-0.110887207090855
-6.2255973815918	-6.72429943084717	-15.6428737640381	-0.129693239927292	-0.0343437790870667	-0.110817514359951
-6.22506761550903	-6.73621606826782	-15.6528940200806	-0.129690855741501	-0.0342257618904114	-0.110624648630619
-6.22223806381226	-6.72714567184448	-15.6555042266846	-0.129482716321945	-0.0344422496855259	-0.110667243599892
-6.22382974624634	-6.72878408432007	-15.634593963623	-0.129428908228874	-0.0343785025179386	-0.110384099185467
-6.21781969070435	-6.73286867141724	-15.6654396057129	-0.129261583089828	-0.0344054363667965	-0.110456727445126
-6.22278022766113	-6.72700500488281	-15.6412286758423	-0.129187270998955	-0.0344211757183075	-0.110348604619503
-6.21805095672607	-6.73768949508667	-15.6565570831299	-0.129198372364044	-0.0343591794371605	-0.110231645405293
-6.22042751312256	-6.72887754440308	-15.6560688018799	-0.128861770033836	-0.0345608666539192	-0.110337972640991
-6.22465467453003	-6.73668003082275	-15.6511554718018	-0.128886669874191	-0.0343663170933723	-0.110033713281155
-6.22039127349854	-6.73733139038086	-15.6769437789917	-0.128733694553375	-0.0345305092632771	-0.110299006104469
-6.22451400756836	-6.73648977279663	-15.655161857605	-0.128777682781219	-0.0345423817634583	-0.110052794218063
-6.22128343582153	-6.74088525772095	-15.6819791793823	-0.128499031066895	-0.0344400554895401	-0.110132418572903
-6.22607231140137	-6.73579216003418	-15.668173789978	-0.128501862287521	-0.0346030592918396	-0.110173419117928
-6.22540521621704	-6.73953628540039	-15.6698627471924	-0.128446489572525	-0.0344440378248692	-0.11001468449831
-6.22081422805786	-6.74118614196777	-15.6905536651611	-0.128342404961586	-0.0346965454518795	-0.109999403357506
-6.22033548355103	-6.73277616500854	-15.6765584945679	-0.128269791603088	-0.0346113815903664	-0.109939575195313
-6.22058629989624	-6.74264526367188	-15.6871681213379	-0.128256171941757	-0.0345358774065971	-0.109841719269753
-6.2157769203186	-6.72976303100586	-15.690767288208	-0.128219932317734	-0.0347671397030354	-0.109859757125378
-6.2156777381897	-6.73300838470459	-15.6822090148926	-0.128121048212051	-0.034725945442915	-0.109672106802464
-6.21400308609009	-6.73322582244873	-15.7028274536133	-0.128092482686043	-0.0347046628594399	-0.109702333807945
-6.21428918838501	-6.7265362739563	-15.6820459365845	-0.128080070018768	-0.034673884510994	-0.109586223959923
-6.21286964416504	-6.73521709442139	-15.6951284408569	-0.128176018595695	-0.0346355065703392	-0.109447859227657
-6.21145153045654	-6.71969127655029	-15.69775390625	-0.127938330173492	-0.0348907858133316	-0.109570600092411
-6.21096658706665	-6.72758054733276	-15.6877250671387	-0.128012254834175	-0.034633569419384	-0.10927414894104
-6.20835971832275	-6.72953319549561	-15.7100620269775	-0.128067806363106	-0.0349066518247128	-0.109340570867062
-6.20503330230713	-6.72036790847778	-15.6939649581909	-0.12789361178875	-0.0349050126969814	-0.109186254441738
-6.2055287361145	-6.72373676300049	-15.70592212677	-0.127940848469734	-0.0349614024162292	-0.109072491526604
-6.20181608200073	-6.71936321258545	-15.7200536727905	-0.127829477190971	-0.03502456843853	-0.10906420648098
-6.2059473991394	-6.71778964996338	-15.6999320983887	-0.127957671880722	-0.0350636728107929	-0.108819894492626
-6.20219087600708	-6.72315788269043	-15.7204761505127	-0.128008842468262	-0.0350834466516972	-0.108719602227211
-6.19987201690674	-6.71135234832764	-15.7212343215942	-0.127681270241737	-0.0353302955627441	-0.108701385557652
-6.20752859115601	-6.71834087371826	-15.7084703445435	-0.127870917320251	-0.0351645201444626	-0.108414568006992
-6.20305919647217	-6.71582937240601	-15.7377901077271	-0.127772465348244	-0.0354236662387848	-0.108571901917458
-6.20548105239868	-6.71281623840332	-15.7132682800293	-0.1278225928545	-0.0355628728866577	-0.108295448124409
-6.20172643661499	-6.71253442764282	-15.7436952590942	-0.127791926264763	-0.0355174206197262	-0.10827225446701
-6.20576238632202	-6.71104621887207	-15.7289066314697	-0.127823382616043	-0.0357131101191044	-0.108267478644848
-6.21045303344727	-6.71135759353638	-15.7242765426636	-0.127926930785179	-0.0355631783604622	-0.108136296272278
-6.20711660385132	-6.71199798583984	-15.7462024688721	-0.127753019332886	-0.035841166973114	-0.108202517032623
-6.20790863037109	-6.70407104492188	-15.7255487442017	-0.127852380275726	-0.0358269363641739	-0.108078449964523
-6.2095160484314	-6.71278142929077	-15.7283887863159	-0.127876922488213	-0.0358205139636993	-0.107941813766956
-6.20865249633789	-6.70546197891235	-15.7376804351807	-0.127906292676926	-0.0360606275498867	-0.108058340847492
-6.21000385284424	-6.70291662216187	-15.71764087677	-0.127915039658546	-0.0360031127929688	-0.107768200337887
-6.20547580718994	-6.71104860305786	-15.7416410446167	-0.127902761101723	-0.0361154228448868	-0.107836551964283
-6.21326208114624	-6.70131969451904	-15.727409362793	-0.127848297357559	-0.0362370051443577	-0.107814595103264
-6.21210336685181	-6.71097326278687	-15.7235040664673	-0.127922207117081	-0.036153931170702	-0.10761459171772
-6.21381139755249	-6.7090015411377	-15.7457542419434	-0.127750009298325	-0.0363844074308872	-0.107624776661396
-6.20971059799194	-6.70314359664917	-15.7259759902954	-0.127679288387299	-0.0364868007600307	-0.107529282569885
-6.21646785736084	-6.71037673950195	-15.7402143478394	-0.127671912312508	-0.0365129709243774	-0.107447907328606
-6.21302175521851	-6.70412111282349	-15.7280006408691	-0.127675071358681	-0.0366720072925091	-0.107457548379898
-6.21793174743652	-6.71007823944092	-15.7330017089844	-0.127592101693153	-0.0365510657429695	-0.107279717922211
-6.21460485458374	-6.70801401138306	-15.7364740371704	-0.127572655677795	-0.0367130860686302	-0.107386387884617
-6.22139406204224	-6.71077251434326	-15.7198028564453	-0.127614557743073	-0.0366639867424965	-0.107208617031574
-6.22061634063721	-6.71879911422729	-15.7362928390503	-0.127648964524269	-0.0366721451282501	-0.107176601886749
-6.21882963180542	-6.70518922805786	-15.7219896316528	-0.12738248705864	-0.0369291007518768	-0.107282549142838
-6.22821664810181	-6.71993970870972	-15.717212677002	-0.127532735466957	-0.0365757308900356	-0.107009053230286
-6.22657871246338	-6.71772050857544	-15.7274608612061	-0.127444118261337	-0.0368421338498592	-0.107185423374176
-6.22928047180176	-6.71328401565552	-15.7109603881836	-0.127402737736702	-0.0367596074938774	-0.106944195926189
-6.22810125350952	-6.72477388381958	-15.7199096679688	-0.127478063106537	-0.0367509834468365	-0.106945134699345
-6.23128509521484	-6.71724319458008	-15.7185173034668	-0.127362102270126	-0.0367272570729256	-0.106882967054844
-6.23601627349854	-6.72287511825562	-15.6975927352905	-0.127557426691055	-0.0367153137922287	-0.106671631336212
-6.22832870483398	-6.72717523574829	-15.721996307373	-0.127457842230797	-0.0367858409881592	-0.106579206883907
-6.22906112670898	-6.71654033660889	-15.7043924331665	-0.127334654331207	-0.0368368737399578	-0.106469929218292
-6.2313175201416	-6.72474145889282	-15.7101774215698	-0.127490341663361	-0.0367169491946697	-0.106227912008762
-6.22678661346436	-6.7190990447998	-15.7099828720093	-0.127415180206299	-0.036808717995882	-0.106220841407776
-6.22813749313354	-6.71894073486328	-15.6874380111694	-0.127436324954033	-0.0367671623826027	-0.105848111212254
-6.22347402572632	-6.71816301345825	-15.7083206176758	-0.127406552433968	-0.0367645472288132	-0.105869896709919
-6.22845411300659	-6.71306562423706	-15.679123878479	-0.127408921718597	-0.0367479398846626	-0.105606451630592
-6.21942806243896	-6.71885061264038	-15.6965780258179	-0.127520099282265	-0.0366561040282249	-0.105435580015182
-6.21565818786621	-6.70765447616577	-15.6968183517456	-0.127282485365868	-0.0368218682706356	-0.105411268770695
-6.22039461135864	-6.70960664749146	-15.6817226409912	-0.127427220344543	-0.0366265811026096	-0.105011984705925
-6.21705055236816	-6.71196937561035	-15.6929244995117	-0.127412021160126	-0.0365389958024025	-0.105071373283863
-6.2142014503479	-6.70458555221558	-15.6759614944458	-0.127487495541573	-0.0366379655897617	-0.104924194514751
-6.21162033081055	-6.70711278915405	-15.6810131072998	-0.127389520406723	-0.0364124774932861	-0.104661025106907
-6.21023082733154	-6.70639610290527	-15.6855497360229	-0.127398490905762	-0.0364098101854324	-0.104677729308605
-6.21311855316162	-6.70056915283203	-15.6571102142334	-0.127520501613617	-0.0362834185361862	-0.104400999844074
-6.20301008224487	-6.70656585693359	-15.6716651916504	-0.127584993839264	-0.0361754335463047	-0.104267492890358
-6.20077610015869	-6.69500303268433	-15.6622076034546	-0.127558156847954	-0.0363017842173576	-0.104179114103317
-6.19823360443115	-6.70331716537476	-15.6566667556763	-0.12758095562458	-0.0359315760433674	-0.103841707110405
-6.19424629211426	-6.69568252563477	-15.6620006561279	-0.127653211355209	-0.0360515899956226	-0.103881880640984
-6.19138765335083	-6.68904256820679	-15.6402893066406	-0.127605229616165	-0.0358786545693874	-0.103497460484505
-6.18437623977661	-6.69398736953735	-15.6587581634521	-0.127690866589546	-0.0357275679707527	-0.103454828262329
-6.18533182144165	-6.68266534805298	-15.6381988525391	-0.127692431211472	-0.0356724224984646	-0.103299304842949
-6.17973709106445	-6.69220685958862	-15.6311731338501	-0.127835333347321	-0.0354620143771172	-0.103015057742596
-6.17375230789185	-6.68206548690796	-15.6337575912476	-0.127785474061966	-0.0354522950947285	-0.102958738803864
-6.16908407211304	-6.68244695663452	-15.6138010025024	-0.127756550908089	-0.0352275744080544	-0.102707341313362
-6.16777229309082	-6.6875205039978	-15.6228933334351	-0.12784318625927	-0.0350516624748707	-0.102592527866364
-6.15801477432251	-6.67752742767334	-15.6031799316406	-0.127795964479446	-0.0350179523229599	-0.102463819086552
-6.15862512588501	-6.68210220336914	-15.6015930175781	-0.127908930182457	-0.0348321348428726	-0.102226682007313
-6.14897727966309	-6.6726131439209	-15.60426902771	-0.127813637256622	-0.0346937626600266	-0.102199211716652
-6.15053081512451	-6.67781114578247	-15.5741710662842	-0.127869039773941	-0.0344659984111786	-0.101903602480888
-6.13647127151489	-6.67407941818237	-15.5927362442017	-0.127897337079048	-0.0344429463148117	-0.101849555969238
-6.1378607749939	-6.66763114929199	-15.5702524185181	-0.127825826406479	-0.0342787653207779	-0.101735338568687
-6.13609218597412	-6.67259740829468	-15.5660600662231	-0.127936825156212	-0.0339496433734894	-0.10146676003933
-6.1265025138855	-6.66522693634033	-15.5699253082275	-0.127852290868759	-0.034003920853138	-0.101543262600899
-6.13014078140259	-6.66528367996216	-15.5426120758057	-0.128024190664291	-0.0337618514895439	-0.101113520562649
-6.11770296096802	-6.66456317901611	-15.5615167617798	-0.127957239747047	-0.0335898138582706	-0.101177081465721
-6.11974000930786	-6.65848398208618	-15.5262842178345	-0.127996742725372	-0.0334991812705994	-0.101039193570614
-6.11586141586304	-6.6615948677063	-15.5300741195679	-0.128199398517609	-0.033182118088007	-0.100834704935551
-6.11031007766724	-6.65642690658569	-15.5276880264282	-0.128018021583557	-0.033259179443121	-0.100879915058613
-6.11024475097656	-6.65579509735107	-15.5101566314697	-0.128186658024788	-0.0328360386192799	-0.100546188652515
-6.10517740249634	-6.65938997268677	-15.5218000411987	-0.128163054585457	-0.032829824835062	-0.100597776472569
-6.10469245910645	-6.64752388000488	-15.5033149719238	-0.128299817442894	-0.0327500216662884	-0.100462339818478
-6.10026884078979	-6.65394306182861	-15.50563621521	-0.128208622336388	-0.0325973778963089	-0.100267894566059
-6.09720325469971	-6.64975070953369	-15.5021104812622	-0.12830738723278	-0.0325003899633884	-0.100344724953175
-6.10029029846191	-6.64752769470215	-15.486855506897	-0.128306582570076	-0.0322955213487148	-0.100154556334019
-6.09659194946289	-6.65292692184448	-15.5009603500366	-0.128298282623291	-0.0322597362101078	-0.100177437067032
-6.08949661254883	-6.64442253112793	-15.4848012924194	-0.128280147910118	-0.0321250148117542	-0.100066661834717
-6.09760236740112	-6.65552854537964	-15.4851570129395	-0.128301337361336	-0.0319065153598785	-0.0999602824449539
-6.09501123428345	-6.65180253982544	-15.4898672103882	-0.128321662545204	-0.0320002399384975	-0.100053705275059
-6.09416198730469	-6.65247488021851	-15.4690017700195	-0.128271281719208	-0.0317628011107445	-0.0997930392622948
-6.09610080718994	-6.65355396270752	-15.4893169403076	-0.128378555178642	-0.0316023677587509	-0.0999178811907768
-6.10004806518555	-6.64790058135986	-15.4552965164185	-0.128291606903076	-0.0315293297171593	-0.0998315811157227
-6.09879589080811	-6.6612229347229	-15.4667940139771	-0.128511890769005	-0.0312461387366056	-0.0996402427554131
-6.09423017501831	-6.65684652328491	-15.4684991836548	-0.128386110067368	-0.0313920304179192	-0.0997575893998146
-6.09621143341064	-6.65536212921143	-15.4537239074707	-0.128302559256554	-0.0310374591499567	-0.099572166800499
-6.10031700134277	-6.66396570205688	-15.461893081665	-0.128399148583412	-0.0309913530945778	-0.0995003134012222
-6.09555673599243	-6.65474271774292	-15.4591379165649	-0.12833197414875	-0.0310573019087315	-0.0994540974497795
-6.09904623031616	-6.66255807876587	-15.4490976333618	-0.128315895795822	-0.0308324620127678	-0.0992951542139053
-6.0923752784729	-6.6617259979248	-15.4666681289673	-0.128250733017921	-0.0308048892766237	-0.0993617996573448
-6.10436820983887	-6.66215944290161	-15.4453506469727	-0.128369852900505	-0.0306295640766621	-0.0991574972867966
-6.0937557220459	-6.66830348968506	-15.4540843963623	-0.12841422855854	-0.0306087918579578	-0.0991288498044014
-6.09245347976685	-6.65749454498291	-15.44677734375	-0.128219053149223	-0.0305846463888884	-0.0991475507616997
-6.09692001342773	-6.66725206375122	-15.4336843490601	-0.128378227353096	-0.0302690789103508	-0.098943792283535
-6.0881781578064	-6.66299772262573	-15.4504556655884	-0.12841023504734	-0.0303901061415672	-0.0990285128355026
-6.09084701538086	-6.66036891937256	-15.4251222610474	-0.128461927175522	-0.0302561726421118	-0.098835289478302
-6.08740377426147	-6.66240644454956	-15.443000793457	-0.128353998064995	-0.0300735402852297	-0.0988757535815239
-6.08858394622803	-6.6592698097229	-15.4190988540649	-0.12847675383091	-0.0300527233630419	-0.0988092496991158
-6.08222341537476	-6.66946744918823	-15.437668800354	-0.128495573997498	-0.0299321003258228	-0.0987070724368095
-6.08089637756348	-6.66023874282837	-15.4278163909912	-0.128327175974846	-0.0299814995378256	-0.0987730845808983
-6.08482646942139	-6.67060899734497	-15.4230871200562	-0.128400892019272	-0.0296858642250299	-0.0985256880521774
-6.07913064956665	-6.66602754592896	-15.4372320175171	-0.12840636074543	-0.0297960005700588	-0.0987461283802986
-6.08357715606689	-6.66977977752686	-15.4174842834473	-0.128381878137589	-0.0296213179826736	-0.0984646528959274
-6.07735204696655	-6.67317008972168	-15.4357318878174	-0.128289580345154	-0.0294320452958345	-0.0986283645033836
-6.08057022094727	-6.66927194595337	-15.4255123138428	-0.128314673900604	-0.0294594597071409	-0.0984916314482689
-6.07706737518311	-6.6749095916748	-15.4177684783936	-0.128370210528374	-0.0291659701615572	-0.0984088703989983
-6.07769966125488	-6.67396259307861	-15.4338464736938	-0.128168433904648	-0.0293066371232271	-0.098440408706665
-6.07348346710205	-6.67401123046875	-15.4140157699585	-0.128193065524101	-0.0291114635765553	-0.098321296274662
-6.07372379302979	-6.68305778503418	-15.4297370910645	-0.128193318843842	-0.0291351303458214	-0.0983600467443466
-6.07134532928467	-6.67059326171875	-15.4138669967651	-0.128148511052132	-0.0290074702352285	-0.0982866138219833
-6.07131671905518	-6.68182516098022	-15.4256782531738	-0.128054961562157	-0.0288726259022951	-0.0982643589377403
-6.06901168823242	-6.67835474014282	-15.4267835617065	-0.12808059155941	-0.0288837533444166	-0.0984045416116714
-6.07335329055786	-6.6783275604248	-15.4101181030273	-0.127996504306793	-0.0287462547421455	-0.0982619896531105
-6.06919956207275	-6.68730640411377	-15.418740272522	-0.12809419631958	-0.0286311190575361	-0.0983065590262413
-6.06779003143311	-6.67689800262451	-15.4115400314331	-0.127873614430428	-0.028687596321106	-0.0983853340148926
-6.07454013824463	-6.68848133087158	-15.4124479293823	-0.12798048555851	-0.0284378007054329	-0.0982617735862732
-6.06664037704468	-6.68226289749146	-15.4230155944824	-0.127904906868935	-0.0285062249749899	-0.0984344258904457
-6.07301950454712	-6.68484449386597	-15.4016666412354	-0.127842798829079	-0.0283711720257998	-0.0982131808996201
-6.06720542907715	-6.68578577041626	-15.4257946014404	-0.127794310450554	-0.0282991398125887	-0.0984427630901337
-6.07297849655151	-6.68395709991455	-15.3948163986206	-0.12775145471096	-0.0282350070774555	-0.0983258932828903
-6.07001066207886	-6.69252872467041	-15.4043807983398	-0.127931520342827	-0.0281136948615313	-0.0983331948518753
-6.06603384017944	-6.68244409561157	-15.4047231674194	-0.127704069018364	-0.028245747089386	-0.0984164699912071
-6.07030487060547	-6.69083070755005	-15.3971557617188	-0.12779825925827	-0.0279356837272644	-0.0982870981097221
-6.06477451324463	-6.68764686584473	-15.4076890945435	-0.127713397145271	-0.0280749164521694	-0.0984831899404526
-6.06875038146973	-6.68786525726318	-15.3829183578491	-0.127666592597961	-0.0279506240040064	-0.0982129722833633
-6.06159543991089	-6.68982315063477	-15.406623840332	-0.127590909600258	-0.0278468765318394	-0.0984314456582069
-6.06975412368774	-6.68580675125122	-15.3841142654419	-0.127517059445381	-0.0277810879051685	-0.0983889475464821
-6.06675434112549	-6.69349956512451	-15.3873338699341	-0.127537310123444	-0.027564313262701	-0.0983459949493408
-6.06438016891479	-6.69210767745972	-15.3954782485962	-0.127292528748512	-0.0277111902832985	-0.0984642431139946
-6.06618165969849	-6.69706773757935	-15.3820104598999	-0.127311289310455	-0.0273624453693628	-0.0982845649123192
-6.06422662734985	-6.70344066619873	-15.392333984375	-0.127090692520142	-0.0274580530822277	-0.0984021499752998
-6.0669093132019	-6.69510650634766	-15.3787813186646	-0.12709903717041	-0.0273567382246256	-0.0982762053608894
-6.06334400177002	-6.70617532730103	-15.3867855072021	-0.126833245158195	-0.0271729119122028	-0.0983067899942398
-6.06725883483887	-6.70186614990234	-15.3764171600342	-0.126763254404068	-0.0270886961370707	-0.0983454659581184
-6.0639705657959	-6.71345853805542	-15.3690032958984	-0.126745969057083	-0.0269448664039373	-0.0981987342238426
-6.06686782836914	-6.71363258361816	-15.381477355957	-0.126489728689194	-0.0269463174045086	-0.0982804149389267
-6.06355142593384	-6.71327829360962	-15.3609647750854	-0.126386940479279	-0.0267693884670734	-0.0982153788208961
-6.0721321105957	-6.7236967086792	-15.3790655136108	-0.126303121447563	-0.0266261845827103	-0.0981810763478279
-6.06513500213623	-6.71849012374878	-15.3626441955566	-0.126150548458099	-0.0266865212470293	-0.0983004570007324
-6.06919193267822	-6.72945165634155	-15.3655252456665	-0.125995889306068	-0.0264465529471636	-0.0981676280498505
-6.06570482254028	-6.72840976715088	-15.3702049255371	-0.125806078314781	-0.0265134107321501	-0.0982936322689056
-6.07096338272095	-6.728844165802	-15.354585647583	-0.12568236887455	-0.0263706166297197	-0.0982931330800056
-6.07087326049805	-6.7402286529541	-15.3667192459106	-0.125736594200134	-0.0261839609593153	-0.0982962399721146
-6.06614780426025	-6.73131704330444	-15.359354019165	-0.125394523143768	-0.0263392217457294	-0.0984726697206497
-6.07537031173706	-6.74392557144165	-15.346715927124	-0.125439390540123	-0.0260037183761597	-0.0983067825436592
-6.06953716278076	-6.74189519882202	-15.3610563278198	-0.125288039445877	-0.0261828061193228	-0.0985997021198273
-6.07133531570435	-6.74028253555298	-15.3434343338013	-0.12518098950386	-0.0260937698185444	-0.0984752550721169
-6.07434797286987	-6.74840879440308	-15.3463001251221	-0.12510472536087	-0.0258908718824387	-0.0986669361591339
-6.07285356521606	-6.74330902099609	-15.3458395004272	-0.124934740364552	-0.0259244907647371	-0.0987736880779266
-6.07823085784912	-6.75321865081787	-15.3296308517456	-0.125067219138145	-0.0257630627602339	-0.098785437643528
-6.07224559783936	-6.75172424316406	-15.3526458740234	-0.124763175845146	-0.0258066114038229	-0.0989222079515457
-6.07246541976929	-6.74585390090942	-15.3320369720459	-0.124628961086273	-0.0257556568831205	-0.0990430489182472
-6.07820177078247	-6.75742387771606	-15.3392515182495	-0.124641671776772	-0.0256331376731396	-0.0990776494145393
-6.07451248168945	-6.75362205505371	-15.3367757797241	-0.12451995164156	-0.0257098451256752	-0.0993032157421112
-6.07828950881958	-6.75339126586914	-15.3234872817993	-0.124434925615788	-0.0256712529808283	-0.0992699861526489
-6.07278394699097	-6.75828218460083	-15.3424167633057	-0.124249815940857	-0.0256168711930513	-0.0995819643139839
-6.08239936828613	-6.76170063018799	-15.3195695877075	-0.124232403934002	-0.0254474058747292	-0.099614642560482
-6.07662725448608	-6.7655816078186	-15.3365116119385	-0.124177388846874	-0.0254840590059757	-0.0997639149427414
-6.07932090759277	-6.75960779190063	-15.3304080963135	-0.123980484902859	-0.025491451844573	-0.0999958291649818
-6.08183097839355	-6.7682318687439	-15.3266830444336	-0.123879246413708	-0.0252429638057947	-0.100042298436165
-6.08594179153442	-6.76316928863525	-15.3241186141968	-0.123926691710949	-0.0254338830709457	-0.1003642603755
-6.08444356918335	-6.77033424377441	-15.3273077011108	-0.123767025768757	-0.0251860097050667	-0.10035977512598
-6.08650827407837	-6.76843214035034	-15.3350915908813	-0.123681105673313	-0.0252460483461618	-0.100694388151169
-6.09644603729248	-6.76844501495361	-15.3141136169434	-0.12371502071619	-0.0250356756150723	-0.100678019225597
-6.09359216690063	-6.77732419967651	-15.3298711776733	-0.123546928167343	-0.0250087715685368	-0.100942477583885
-6.09538221359253	-6.76858758926392	-15.31614112854	-0.123518042266369	-0.0250336341559887	-0.101127505302429
-6.10237455368042	-6.78077697753906	-15.3164005279541	-0.123416259884834	-0.0247567370533943	-0.101211383938789
-6.10265588760376	-6.77591562271118	-15.326509475708	-0.123447954654694	-0.0249519553035498	-0.101523965597153
-6.10648059844971	-6.77417135238647	-15.3103017807007	-0.123356208205223	-0.0247646141797304	-0.101547710597515
-6.10720014572144	-6.78033208847046	-15.3334674835205	-0.123376473784447	-0.0247112270444632	-0.101881891489029
-6.10956716537476	-6.76937532424927	-15.3048486709595	-0.123277358710766	-0.0247541144490242	-0.102061450481415
-6.11374759674072	-6.78107738494873	-15.3126564025879	-0.123353064060211	-0.0245553348213434	-0.102096103131771
-6.1117115020752	-6.77146530151367	-15.3217515945435	-0.123235829174519	-0.024658365175128	-0.102440983057022
-6.11317729949951	-6.77169418334961	-15.3071250915527	-0.123187072575092	-0.0244712494313717	-0.102562770247459
-6.11769676208496	-6.77880525588989	-15.3254346847534	-0.123237654566765	-0.0244556348770857	-0.102848999202251
-6.11589336395264	-6.77110433578491	-15.3028221130371	-0.123070232570171	-0.024410754442215	-0.103006921708584
-6.1203784942627	-6.77970123291016	-15.3182010650635	-0.123153030872345	-0.0243760701268911	-0.103218741714954
-6.11979627609253	-6.77429151535034	-15.3151159286499	-0.123053453862667	-0.0242790319025517	-0.103522703051567
-6.1236720085144	-6.78306102752686	-15.301607131958	-0.123207978904247	-0.0241633579134941	-0.103616409003735
-6.11550569534302	-6.77692270278931	-15.3275518417358	-0.122916966676712	-0.0242741592228413	-0.103951185941696
-6.12556028366089	-6.77605628967285	-15.3030462265015	-0.123010747134686	-0.0240862257778645	-0.104050822556019
-6.12396717071533	-6.77965974807739	-15.3289575576782	-0.122942037880421	-0.0240223687142134	-0.10440569370985
-6.1274037361145	-6.78273487091064	-15.3067617416382	-0.122992031276226	-0.024048650637269	-0.104561805725098
-6.12853097915649	-6.78062725067139	-15.3155422210693	-0.122923821210861	-0.0239117611199617	-0.104694746434689
-6.12780857086182	-6.78341627120972	-15.3248252868652	-0.122856505215168	-0.0239067934453487	-0.105088710784912
-6.13665294647217	-6.7835578918457	-15.3139667510986	-0.122977428138256	-0.0237051788717508	-0.105172023177147
-6.13025903701782	-6.78444576263428	-15.3327693939209	-0.122854918241501	-0.0238456148654222	-0.105500653386116
-6.134446144104	-6.77665185928345	-15.3160943984985	-0.122895427048206	-0.0236860848963261	-0.105669923126698
-6.13368654251099	-6.78918886184692	-15.3280963897705	-0.12287113070488	-0.0236197337508202	-0.105847664177418
-6.13261127471924	-6.78030920028687	-15.3268661499023	-0.123007796704769	-0.0236969012767076	-0.106178052723408
-6.134117603302	-6.78030061721802	-15.3206644058228	-0.122934922575951	-0.0235614739358425	-0.106165580451488
-6.13025188446045	-6.78046178817749	-15.3386211395264	-0.123004354536533	-0.0234635062515736	-0.106516018509865
-6.13617467880249	-6.77488994598389	-15.3168458938599	-0.123018637299538	-0.0233418233692646	-0.106568276882172
-6.13004302978516	-6.78218221664429	-15.3346796035767	-0.123067639768124	-0.023370660841465	-0.106693454086781
-6.12874794006348	-6.77193117141724	-15.3332099914551	-0.122995629906654	-0.0234403107315302	-0.107009917497635
-6.12835788726807	-6.77641916275024	-15.3197536468506	-0.123050272464752	-0.0231303777545691	-0.106999054551125
-6.12821245193481	-6.77275800704956	-15.3362398147583	-0.123153664171696	-0.0232275016605854	-0.107352077960968
-6.1240234375	-6.77073574066162	-15.3130493164063	-0.123097144067287	-0.0231112521141768	-0.107359789311886
-6.12453174591064	-6.77116584777832	-15.3397407531738	-0.123208172619343	-0.0229640118777752	-0.107598334550858
-6.12295150756836	-6.76663112640381	-15.3170957565308	-0.123207129538059	-0.0229148790240288	-0.107721395790577
-6.12295436859131	-6.77671813964844	-15.3247518539429	-0.123417213559151	-0.0226577408611774	-0.107837177813053
-6.1146183013916	-6.76225805282593	-15.3265829086304	-0.123184286057949	-0.022826885804534	-0.108136020600796
-6.11838054656982	-6.77370929718018	-15.3131875991821	-0.123405784368515	-0.0225286856293678	-0.108088217675686
-6.11403799057007	-6.76709413528442	-15.3262424468994	-0.12336141616106	-0.0225455611944199	-0.108428359031677
-6.1124210357666	-6.75941371917725	-15.3064680099487	-0.123346097767353	-0.0223881918936968	-0.10841391980648
-6.10715007781982	-6.7691068649292	-15.3240566253662	-0.12348597496748	-0.0222533401101828	-0.108643099665642
-6.1053671836853	-6.75717163085938	-15.3178434371948	-0.123413994908333	-0.0221709571778774	-0.108751781284809
-6.10899257659912	-6.76223802566528	-15.3019638061523	-0.123650006949902	-0.0219413992017508	-0.108850799500942
-6.0974326133728	-6.76005029678345	-15.3255653381348	-0.123530991375446	-0.02196522988379	-0.109001912176609
-6.10010004043579	-6.75202131271362	-15.2998380661011	-0.123570881783962	-0.0217718370258808	-0.1091019064188
-6.09703493118286	-6.75939607620239	-15.3140554428101	-0.123634926974773	-0.0216335169970989	-0.109141245484352
-6.09188938140869	-6.75015735626221	-15.3061151504517	-0.123667478561401	-0.0216227415949106	-0.109301790595055
-6.0920467376709	-6.75113439559937	-15.3027410507202	-0.123672686517239	-0.0215471070259809	-0.109199538826942
-6.08714771270752	-6.74726104736328	-15.3052854537964	-0.123629055917263	-0.0213724542409182	-0.10940970480442
-6.08865118026733	-6.747718334198	-15.2974720001221	-0.123795978724957	-0.0212397519499063	-0.109306745231152
-6.07950401306152	-6.74509811401367	-15.3107967376709	-0.123719796538353	-0.021255012601614	-0.109503731131554
-6.08190155029297	-6.74114561080933	-15.2902603149414	-0.123722910881042	-0.0211163889616728	-0.109499216079712
-6.07701730728149	-6.74609088897705	-15.308313369751	-0.123665653169155	-0.020880589261651	-0.109574191272259
-6.07597398757935	-6.74211835861206	-15.2911424636841	-0.123791217803955	-0.0209902822971344	-0.10970464348793
-6.07322978973389	-6.74361801147461	-15.2889108657837	-0.123655304312706	-0.0207394734025002	-0.109565705060959
-6.07180261611938	-6.74203634262085	-15.2930841445923	-0.123661115765572	-0.0207197144627571	-0.109790317714214
-6.07369136810303	-6.7413854598999	-15.2715578079224	-0.123767413198948	-0.0205058753490448	-0.109631560742855
-6.06619644165039	-6.74758529663086	-15.2865810394287	-0.123649977147579	-0.0204862002283335	-0.109766006469727
-6.06403589248657	-6.73658180236816	-15.2766923904419	-0.123548582196236	-0.020512143149972	-0.109818235039711
-6.06834650039673	-6.74719095230103	-15.2718830108643	-0.123481415212154	-0.0202125627547503	-0.109759531915188
-6.06474351882935	-6.741530418396	-15.2791328430176	-0.12351281940937	-0.0204159133136272	-0.109953783452511
-6.06599903106689	-6.74012804031372	-15.2597751617432	-0.123413905501366	-0.0202427785843611	-0.109824649989605
-6.06368255615234	-6.75006198883057	-15.2853689193726	-0.123434692621231	-0.0201272591948509	-0.110076546669006
-6.06735563278198	-6.74131536483765	-15.2615756988525	-0.123357899487019	-0.0201693270355463	-0.11006972938776
-6.06450271606445	-6.7546911239624	-15.2741413116455	-0.123396269977093	-0.0200387537479401	-0.110054694116116
-6.06352567672729	-6.74530363082886	-15.2807569503784	-0.123291052877903	-0.0201932564377785	-0.110316470265388
-6.06456995010376	-6.74899244308472	-15.2677526473999	-0.123232774436474	-0.019979489967227	-0.110237970948219
-6.06915807723999	-6.75272130966187	-15.2896022796631	-0.123306401073933	-0.0200057532638311	-0.11040873080492
-6.0657787322998	-6.74687719345093	-15.2753505706787	-0.123153768479824	-0.0200884509831667	-0.110410124063492
-6.07094144821167	-6.75293111801147	-15.2873573303223	-0.12323983758688	-0.020036680623889	-0.110468231141567
-6.06738519668579	-6.74851989746094	-15.2860631942749	-0.12313000112772	-0.0200431533157825	-0.110622309148312
-6.07224464416504	-6.7552661895752	-15.2811365127563	-0.123274058103561	-0.0200106464326382	-0.110529139637947
-6.06412410736084	-6.7528772354126	-15.3012828826904	-0.123170360922813	-0.0200912449508905	-0.110692448914051
-6.07107305526733	-6.74880123138428	-15.2826538085938	-0.123151086270809	-0.0201148483902216	-0.110681802034378
-6.07135200500488	-6.75358724594116	-15.3012456893921	-0.123205006122589	-0.0200869403779507	-0.110776133835316
-6.07265901565552	-6.75138378143311	-15.2902050018311	-0.123244054615498	-0.0201928708702326	-0.11083897203207
-6.07474088668823	-6.75350522994995	-15.3070039749146	-0.123255662620068	-0.0200200919061899	-0.110841952264309
-6.07720470428467	-6.75241899490356	-15.2953310012817	-0.123227551579475	-0.0202003866434097	-0.111055433750153
-6.08445262908936	-6.75489091873169	-15.2881479263306	-0.12330836802721	-0.0200740769505501	-0.110975660383701
-6.0791335105896	-6.76118612289429	-15.3070383071899	-0.123281836509705	-0.0201348327100277	-0.111197888851166
-6.08276748657227	-6.75161790847778	-15.3014736175537	-0.123231932520866	-0.0202000290155411	-0.11139951646328
-6.08905076980591	-6.76092863082886	-15.2965002059937	-0.123302690684795	-0.019926592707634	-0.111305639147758
-6.08763551712036	-6.76230478286743	-15.3142423629761	-0.123307898640633	-0.0201426837593317	-0.111609525978565
-6.09159183502197	-6.75649738311768	-15.2931451797485	-0.12338712066412	-0.0201290901750326	-0.111524775624275
-6.09094142913818	-6.76440572738647	-15.3150682449341	-0.123291075229645	-0.0200849659740925	-0.111649535596371
-6.09568166732788	-6.75523519515991	-15.3081703186035	-0.123373284935951	-0.0201508831232786	-0.111749209463596
-6.09443712234497	-6.76543092727661	-15.3064270019531	-0.123458221554756	-0.019998524338007	-0.111762560904026
-6.0974817276001	-6.7599925994873	-15.3284130096436	-0.123392961919308	-0.0201916769146919	-0.111947946250439
-6.09652280807495	-6.75967073440552	-15.3065729141235	-0.123430095613003	-0.0200199633836746	-0.111969374120235
-6.10300874710083	-6.76675891876221	-15.3313989639282	-0.123417615890503	-0.0200203023850918	-0.112137578427792
-6.09900426864624	-6.75867176055908	-15.305287361145	-0.123472549021244	-0.0201574973762035	-0.1121611520648
-6.10573816299438	-6.76550102233887	-15.3273077011108	-0.123516596853733	-0.0200327206403017	-0.112196639180183
-6.10209941864014	-6.75905418395996	-15.3133926391602	-0.12350245565176	-0.0200919639319181	-0.112381540238857
-6.10625267028809	-6.76384544372559	-15.3156023025513	-0.123661674559116	-0.019938288256526	-0.112340934574604
-6.10231685638428	-6.7607569694519	-15.3229999542236	-0.123621448874474	-0.0201409757137299	-0.112466737627983
-6.10492324829102	-6.75738382339478	-15.314866065979	-0.123596757650375	-0.0200081113725901	-0.112446345388889
-6.10463094711304	-6.76427412033081	-15.3255777359009	-0.123686529695988	-0.0200919192284346	-0.112601198256016
-6.10450410842896	-6.75502443313599	-15.3173351287842	-0.123721189796925	-0.0201221574097872	-0.112569697201252
-6.10318422317505	-6.76277542114258	-15.3248891830444	-0.123883828520775	-0.0200803428888321	-0.112664006650448
-6.10208654403687	-6.75319576263428	-15.329176902771	-0.123853787779808	-0.0201676711440086	-0.112831458449364
-6.10798597335815	-6.76039266586304	-15.3071012496948	-0.124074675142765	-0.0200106799602509	-0.112800881266594
-6.10088968276978	-6.758216381073	-15.3282022476196	-0.123991750180721	-0.0201861783862114	-0.112886272370815
-6.10310316085815	-6.75389099121094	-15.3083362579346	-0.124081455171108	-0.0200944002717733	-0.112949348986149
-6.10378456115723	-6.76049518585205	-15.3223552703857	-0.124186284840107	-0.0201193187385798	-0.112866647541523
-6.09789514541626	-6.75262498855591	-15.3131332397461	-0.124194614589214	-0.0202905163168907	-0.112994790077209
-6.09883117675781	-6.75503587722778	-15.3174104690552	-0.124197095632553	-0.0203090216964483	-0.112867005169392
-6.09590291976929	-6.75336408615112	-15.3309507369995	-0.124205313622952	-0.0203259997069836	-0.113033749163151
-6.10230016708374	-6.750412940979	-15.3091373443604	-0.12426196038723	-0.0203616432845593	-0.112933896481991
-6.09298086166382	-6.75689888000488	-15.3344869613647	-0.124239794909954	-0.0204540714621544	-0.112976066768169
-6.09742546081543	-6.74770784378052	-15.3166017532349	-0.124272339046001	-0.0205738171935081	-0.112969107925892
-6.10020303726196	-6.75626516342163	-15.3207216262817	-0.124290235340595	-0.0204671546816826	-0.112850047647953
-6.09710168838501	-6.75172185897827	-15.3221206665039	-0.124351389706135	-0.0207293685525656	-0.113018997013569
-6.09977674484253	-6.75460052490234	-15.3188467025757	-0.124322772026062	-0.0206463038921356	-0.112858571112156
-6.09832096099854	-6.75463438034058	-15.330958366394	-0.124299950897694	-0.0207282993942499	-0.113091200590134
-6.10647869110107	-6.75236701965332	-15.3031072616577	-0.124347105622292	-0.0207888763397932	-0.112972170114517
-6.10249805450439	-6.76439142227173	-15.3155546188354	-0.124466978013515	-0.0207457914948463	-0.113044820725918
-6.10722732543945	-6.75628614425659	-15.3159303665161	-0.124300308525562	-0.0210005640983582	-0.113132268190384
-6.10816335678101	-6.76338052749634	-15.3026847839355	-0.124360270798206	-0.0208511762320995	-0.112979359924793
-6.10833597183228	-6.76601886749268	-15.3191528320313	-0.12437067180872	-0.0210838578641415	-0.113156579434872
-6.1112847328186	-6.75854253768921	-15.2948913574219	-0.124428547918797	-0.0211284346878529	-0.113050267100334
-6.11312532424927	-6.77041387557983	-15.3209800720215	-0.124244950711727	-0.0211737435311079	-0.113094463944435
-6.11691284179688	-6.7589545249939	-15.3093976974487	-0.12430851906538	-0.0212796702980995	-0.113149464130402
-6.11598873138428	-6.76864814758301	-15.3021574020386	-0.12436106801033	-0.0212681367993355	-0.112999588251114
-6.11761569976807	-6.7674765586853	-15.3223457336426	-0.124380134046078	-0.0214270800352097	-0.11305283010006
-6.11576557159424	-6.76228618621826	-15.3064670562744	-0.124190419912338	-0.0214673951268196	-0.112956956028938
-6.12336587905884	-6.77209138870239	-15.3232803344727	-0.124345801770687	-0.0215174295008183	-0.112865455448627
-6.11761665344238	-6.76641225814819	-15.321722984314	-0.124261245131493	-0.0217515658587217	-0.112923733890057
-6.12603044509888	-6.76961374282837	-15.3113803863525	-0.124200142920017	-0.0217144973576069	-0.112627275288105
-6.12146472930908	-6.76978588104248	-15.3372278213501	-0.124108351767063	-0.0218476857990026	-0.112803980708122
-6.13175868988037	-6.76858568191528	-15.3182678222656	-0.124129340052605	-0.0219059586524963	-0.112632192671299
-6.12804746627808	-6.77914714813232	-15.335301399231	-0.124294899404049	-0.0219174548983574	-0.112614333629608
-6.12782573699951	-6.76765727996826	-15.3357095718384	-0.123981148004532	-0.0221397764980793	-0.112698681652546
-6.13785552978516	-6.77848958969116	-15.3248796463013	-0.124132990837097	-0.0219887141138315	-0.112470656633377
-6.13369750976563	-6.78114652633667	-15.3539257049561	-0.124035812914371	-0.0221931505948305	-0.112666018307209
-6.14292240142822	-6.78332281112671	-15.3324899673462	-0.12402119487524	-0.0222810544073582	-0.112572394311428
-6.14374160766602	-6.78507900238037	-15.3550596237183	-0.123911738395691	-0.022232299670577	-0.112621173262596
-6.15253734588623	-6.78690099716187	-15.3485622406006	-0.123919822275639	-0.0223967991769314	-0.112663134932518
-6.15676593780518	-6.79508256912231	-15.3481998443604	-0.124005496501923	-0.022307388484478	-0.112608648836613
-6.15585851669312	-6.79798698425293	-15.373797416687	-0.123788312077522	-0.0225770510733128	-0.112731203436852
-6.16362380981445	-6.7966103553772	-15.3532600402832	-0.123887754976749	-0.0225059110671282	-0.112706989049911
-6.16654968261719	-6.80645656585693	-15.3696546554565	-0.123775362968445	-0.0225065890699625	-0.112736269831657
-6.17334794998169	-6.79800462722778	-15.3608798980713	-0.123902074992657	-0.0226592142134905	-0.112754970788956
-6.17104768753052	-6.80707931518555	-15.378002166748	-0.123750865459442	-0.0226902514696121	-0.112753964960575
-6.17485380172729	-6.8001914024353	-15.3730754852295	-0.123849242925644	-0.0227779652923346	-0.112919598817825
-6.17607975006104	-6.80948638916016	-15.3677425384521	-0.123941712081432	-0.022743109613657	-0.11280419677496
-6.17987298965454	-6.81070995330811	-15.3840036392212	-0.123811811208725	-0.0228932816535234	-0.112924508750439
-6.175950050354	-6.80337476730347	-15.3748798370361	-0.123810388147831	-0.0229551512748003	-0.112998142838478
-6.18438673019409	-6.81422185897827	-15.3795480728149	-0.123820409178734	-0.0227959249168634	-0.112901799380779
-6.18479490280151	-6.80860757827759	-15.3930540084839	-0.123889692127705	-0.0230898149311543	-0.113195106387138
-6.18816518783569	-6.8093409538269	-15.3770732879639	-0.123813323676586	-0.0229739639908075	-0.113088354468346
-6.18941688537598	-6.81609344482422	-15.3966388702393	-0.123838357627392	-0.0229762569069862	-0.113291181623936
-6.19201612472534	-6.81118535995483	-15.3811349868774	-0.123884491622448	-0.0229653287678957	-0.113375253975391
-6.19261407852173	-6.82118082046509	-15.3965587615967	-0.12405826151371	-0.0229507070034742	-0.1134899482131
-6.1891918182373	-6.81021451950073	-15.4003219604492	-0.123804666101933	-0.0231605917215347	-0.113705031573772
-6.19713878631592	-6.82314252853394	-15.3895826339722	-0.123985633254051	-0.0229131523519754	-0.113589257001877
-6.1917610168457	-6.81915760040283	-15.4053745269775	-0.123960830271244	-0.0230883322656155	-0.113911017775536
-6.19501876831055	-6.81281995773315	-15.3893003463745	-0.123942911624908	-0.023068867623806	-0.113825842738152
-6.19431924819946	-6.81914043426514	-15.4143724441528	-0.124042510986328	-0.0230675898492336	-0.114008061587811
-6.19655084609985	-6.81182432174683	-15.4067735671997	-0.123962037265301	-0.0231611132621765	-0.114113323390484
-6.20053815841675	-6.82054948806763	-15.3926200866699	-0.12422888725996	-0.0230003800243139	-0.114120177924633
-6.19675922393799	-6.8153281211853	-15.4154052734375	-0.124039314687252	-0.0232352204620838	-0.114266350865364
-6.20000553131104	-6.81482362747192	-15.3949604034424	-0.124161973595619	-0.023070503026247	-0.11430835723877
-6.19822645187378	-6.81535577774048	-15.4203090667725	-0.124278247356415	-0.0231641884893179	-0.114443086087704
-6.19892549514771	-6.80783796310425	-15.4009265899658	-0.124167457222939	-0.0231765769422054	-0.11450669169426
-6.19851016998291	-6.81056070327759	-15.4020166397095	-0.124303929507732	-0.0232167411595583	-0.114474184811115
-6.19779348373413	-6.80843639373779	-15.4157381057739	-0.1242336332798	-0.0231780782341957	-0.114757776260376
-6.2057032585144	-6.80887031555176	-15.3986978530884	-0.124452114105225	-0.0231584813445807	-0.11472350358963
-6.20047044754028	-6.81414318084717	-15.4125709533691	-0.124472394585609	-0.0231142919510603	-0.11490448564291
-6.20016956329346	-6.80354404449463	-15.4078531265259	-0.124329373240471	-0.0233143214136362	-0.115126729011536
-6.20590972900391	-6.81017351150513	-15.4015817642212	-0.124501414597034	-0.0230830851942301	-0.115040466189384
-6.20111846923828	-6.80637359619141	-15.4109315872192	-0.124584347009659	-0.0232899095863104	-0.115422658622265
-6.203040599823	-6.80331325531006	-15.396014213562	-0.124621130526066	-0.0232867263257504	-0.115303613245487
-6.19966745376587	-6.804612159729	-15.4268445968628	-0.124574705958366	-0.023125572130084	-0.115634441375732
-6.20317459106445	-6.79859972000122	-15.4093961715698	-0.124640315771103	-0.0232910439372063	-0.115685299038887
-6.19944190979004	-6.80206251144409	-15.406720161438	-0.124717034399509	-0.0231332536786795	-0.115681551396847
-6.19504499435425	-6.79839420318604	-15.4257621765137	-0.124670438468456	-0.0233964156359434	-0.115853428840637
-6.19491720199585	-6.7924919128418	-15.4091835021973	-0.124700784683228	-0.0232720207422972	-0.115894481539726
-6.19357490539551	-6.79870557785034	-15.4230928421021	-0.124677456915379	-0.0232794694602489	-0.115952670574188
-6.18941593170166	-6.79019069671631	-15.4247045516968	-0.124772869050503	-0.0234381407499313	-0.116090431809425
-6.18990230560303	-6.79138088226318	-15.416464805603	-0.124690346419811	-0.0234063863754272	-0.115973711013794
-6.1899847984314	-6.78799533843994	-15.4309272766113	-0.124694719910622	-0.0233723782002926	-0.116206802427769
-6.18996715545654	-6.7884635925293	-15.4128494262695	-0.124645330011845	-0.0233362168073654	-0.116100661456585
-6.18853759765625	-6.79359817504883	-15.4278202056885	-0.124689444899559	-0.0233461242169142	-0.11618135124445
-6.18313455581665	-6.78510284423828	-15.4249467849731	-0.124527059495449	-0.0234231632202864	-0.116317622363567
-6.18980979919434	-6.79580688476563	-15.4212026596069	-0.124622471630573	-0.0232718139886856	-0.11620332300663
-6.18640279769897	-6.79131698608398	-15.4377298355103	-0.12464565038681	-0.0234248954802752	-0.116479232907295
-6.18940210342407	-6.79429960250854	-15.4203424453735	-0.124447278678417	-0.0233600065112114	-0.116382047533989
-6.18704080581665	-6.79734086990356	-15.4396562576294	-0.124488450586796	-0.0232704263180494	-0.116656616330147
-6.19565486907959	-6.79376173019409	-15.4243507385254	-0.124386511743069	-0.0232459791004658	-0.116714797914028
-6.19542169570923	-6.80638122558594	-15.4253435134888	-0.124560207128525	-0.0231718104332685	-0.116786949336529
-6.19281148910522	-6.80031728744507	-15.4390153884888	-0.124333024024963	-0.0233378130942583	-0.116988502442837
-6.20501470565796	-6.80167675018311	-15.4195594787598	-0.124336220324039	-0.0232063252478838	-0.117003805935383
-6.20261144638062	-6.80765914916992	-15.4319648742676	-0.124383151531219	-0.0231334790587425	-0.117102041840553
-6.20346117019653	-6.80374813079834	-15.4272403717041	-0.124251060187817	-0.0233643017709255	-0.117258459329605
-6.20579957962036	-6.80408239364624	-15.4276580810547	-0.124319657683372	-0.0231912340968847	-0.117182672023773
-6.20490646362305	-6.80418395996094	-15.435905456543	-0.124238140881062	-0.0233490560203791	-0.117359191179276
-6.21408271789551	-6.80373048782349	-15.4066324234009	-0.124363444745541	-0.0232037734240294	-0.117251098155975
-6.2086296081543	-6.80883121490479	-15.4324607849121	-0.124245703220367	-0.0233944654464722	-0.117276914417744
-6.21147871017456	-6.80114364624023	-15.4204435348511	-0.124245032668114	-0.0234833508729935	-0.117328807711601
-6.21492004394531	-6.8081521987915	-15.4224328994751	-0.124262884259224	-0.0232917424291372	-0.117043979465961
-6.21142768859863	-6.80557346343994	-15.4321136474609	-0.124201282858849	-0.0235220398753881	-0.117276817560196
-6.2143702507019	-6.79867792129517	-15.4119396209717	-0.124234102666378	-0.0235210508108139	-0.11701538413763
-6.21174192428589	-6.80509424209595	-15.4273223876953	-0.124092496931553	-0.0235595647245646	-0.116956509649754
-6.21035528182983	-6.80142450332642	-15.4279460906982	-0.124106973409653	-0.0235979799181223	-0.11704894900322
-6.21076250076294	-6.7983226776123	-15.4110527038574	-0.124085411429405	-0.0236294437199831	-0.116827741265297
-6.20624446868896	-6.80469179153442	-15.4296045303345	-0.124008230865002	-0.0236819814890623	-0.116757281124592
-6.20657634735107	-6.79417753219604	-15.4244232177734	-0.123836979269981	-0.0238322354853153	-0.116777896881104
-6.20228815078735	-6.80440092086792	-15.4208698272705	-0.123869433999062	-0.0236915871500969	-0.116471588611603
-6.20373249053955	-6.80026817321777	-15.4505004882813	-0.123747184872627	-0.0238989498466253	-0.11657028645277
-6.19997072219849	-6.79804229736328	-15.424732208252	-0.123702481389046	-0.0239038448780775	-0.116390414535999
-6.19982957839966	-6.80265426635742	-15.4460153579712	-0.12361752986908	-0.023838996887207	-0.116316810250282
-6.19740295410156	-6.79517793655396	-15.4434623718262	-0.123600885272026	-0.0240340009331703	-0.116327159106731
-6.1985068321228	-6.80243492126465	-15.4370756149292	-0.123590767383575	-0.0239349603652954	-0.11613217741251
-6.1951470375061	-6.80257081985474	-15.4553556442261	-0.12360405176878	-0.0240754261612892	-0.116161994636059
-6.190993309021	-6.79503726959229	-15.452054977417	-0.123344033956528	-0.0241843201220036	-0.116083659231663
-6.19694232940674	-6.80503416061401	-15.4465312957764	-0.123462565243244	-0.0240893810987473	-0.115904599428177
-6.18738842010498	-6.79600429534912	-15.4669971466064	-0.123361170291901	-0.0243559647351503	-0.116017214953899
-6.19225835800171	-6.79116153717041	-15.4505338668823	-0.123351842164993	-0.0243487153202295	-0.115664131939411
-6.18515157699585	-6.79618740081787	-15.4782085418701	-0.123382076621056	-0.0243994556367397	-0.115730121731758
-6.18344163894653	-6.78681468963623	-15.4609098434448	-0.123336061835289	-0.0245223119854927	-0.115554764866829
-6.18281364440918	-6.79252481460571	-15.4510564804077	-0.123568654060364	-0.0244630966335535	-0.115445658564568
-6.17428350448608	-6.78220510482788	-15.4739904403687	-0.123358018696308	-0.0247289780527353	-0.115397445857525
-6.17506217956543	-6.78080654144287	-15.4441194534302	-0.123471960425377	-0.0246358104050159	-0.115202508866787
-6.17199182510376	-6.78181028366089	-15.472541809082	-0.123406551778316	-0.0247583258897066	-0.115093752741814
-6.16616916656494	-6.77534914016724	-15.4590177536011	-0.123399905860424	-0.0249458663165569	-0.115040488541126
-6.16415214538574	-6.77302598953247	-15.4741296768188	-0.123370453715324	-0.0249573606997728	-0.114731080830097
-6.15822172164917	-6.77039289474487	-15.477409362793	-0.123248495161533	-0.0250503532588482	-0.114758104085922
-6.16188192367554	-6.76908779144287	-15.4592084884644	-0.123402811586857	-0.0250916238874197	-0.114525869488716
-6.15400505065918	-6.76925802230835	-15.4707946777344	-0.12331984937191	-0.0252301432192326	-0.114391669631004
-6.15219259262085	-6.76040267944336	-15.4632453918457	-0.123207122087479	-0.0253090783953667	-0.114279866218567
-6.15133237838745	-6.76823472976685	-15.4619426727295	-0.123188436031342	-0.0251995008438826	-0.114027738571167
-6.14435720443726	-6.76272678375244	-15.4585838317871	-0.123165957629681	-0.0254557728767395	-0.114042147994041
-6.14763641357422	-6.76321411132813	-15.4437961578369	-0.123095542192459	-0.0253690835088491	-0.113688476383686
-6.14207029342651	-6.76391124725342	-15.4635848999023	-0.122995488345623	-0.0253963619470596	-0.113818235695362
-6.14588832855225	-6.76344966888428	-15.4355897903442	-0.123076170682907	-0.0253280606120825	-0.113603435456753
-6.13897180557251	-6.77181625366211	-15.4541139602661	-0.122989594936371	-0.0253682322800159	-0.113508805632591
-6.13606023788452	-6.76295804977417	-15.451699256897	-0.122812978923321	-0.025569686666131	-0.113494753837585
-6.13412475585938	-6.76925802230835	-15.4435434341431	-0.122826270759106	-0.0254357717931271	-0.113227911293507
-6.1280255317688	-6.76727390289307	-15.4527740478516	-0.122758917510509	-0.0256237704306841	-0.11325392127037
-6.12259674072266	-6.7649564743042	-15.4350395202637	-0.122652962803841	-0.025567714124918	-0.112945355474949
-6.11249399185181	-6.7673602104187	-15.447943687439	-0.122667372226715	-0.0255672205239534	-0.112931311130524
-6.11185932159424	-6.76246118545532	-15.4234056472778	-0.12258517742157	-0.0255277380347252	-0.112686783075333
-6.10740613937378	-6.76841497421265	-15.4356594085693	-0.122643135488033	-0.0255785342305899	-0.112629219889641
-6.09976959228516	-6.76080274581909	-15.4236192703247	-0.122375629842281	-0.0256364289671183	-0.112540647387505
-6.10381078720093	-6.77295541763306	-15.4310998916626	-0.122497469186783	-0.0255115777254105	-0.112340226769447
-6.09448623657227	-6.76521825790405	-15.4225044250488	-0.122260041534901	-0.0256374832242727	-0.112258926033974
-6.09496784210205	-6.77009296417236	-15.4145431518555	-0.122265666723251	-0.0257100258022547	-0.111948221921921
-6.09092855453491	-6.76475381851196	-15.4315061569214	-0.122150056064129	-0.0256781168282032	-0.111973337829113
-6.09340047836304	-6.76473522186279	-15.406436920166	-0.122189894318581	-0.0256724897772074	-0.111657626926899
-6.08481979370117	-6.76672983169556	-15.4228467941284	-0.122191309928894	-0.0256912373006344	-0.111538760364056
-6.08038377761841	-6.75702810287476	-15.4091949462891	-0.122004225850105	-0.0258721653372049	-0.11140139400959
-6.07966613769531	-6.75971555709839	-15.3999099731445	-0.122073382139206	-0.0257201436907053	-0.111091300845146
-6.07069873809814	-6.75559139251709	-15.3996829986572	-0.121949963271618	-0.025952871888876	-0.111147210001945
-6.07458639144897	-6.75287199020386	-15.3859739303589	-0.121928758919239	-0.0258750729262829	-0.110794983804226
-6.06501150131226	-6.75348043441772	-15.4070615768433	-0.121787123382092	-0.0258835796266794	-0.110865369439125
-6.07002544403076	-6.75097179412842	-15.3780813217163	-0.121797427535057	-0.0259056929498911	-0.110640630125999
-6.05925035476685	-6.75465774536133	-15.4018430709839	-0.121763423085213	-0.0259296894073486	-0.110558249056339
-6.05500602722168	-6.74343824386597	-15.3971643447876	-0.12161360681057	-0.0262341350317001	-0.110570296645164
-6.05625581741333	-6.75038862228394	-15.3915424346924	-0.121611848473549	-0.0259679462760687	-0.110331326723099
-6.04785251617432	-6.74768829345703	-15.405592918396	-0.121587105095387	-0.0262438058853149	-0.11042819917202
-6.050124168396	-6.74236583709717	-15.3796796798706	-0.121547348797321	-0.0261498838663101	-0.110174462199211
-6.04273414611816	-6.75022554397583	-15.4016275405884	-0.121435530483723	-0.0260914769023657	-0.110234014689922
-6.04290056228638	-6.74202680587769	-15.3809909820557	-0.121378391981125	-0.0261051151901484	-0.11017195135355
-6.03393697738647	-6.75307416915894	-15.3923435211182	-0.121438413858414	-0.0260592177510262	-0.109946474432945
-6.03253602981567	-6.74157381057739	-15.3973531723022	-0.121225714683533	-0.0262554697692394	-0.110006608068943
-6.02552604675293	-6.74374914169312	-15.3771734237671	-0.121265359222889	-0.0260934848338366	-0.109785825014114
-6.02812004089355	-6.74443387985229	-15.4027061462402	-0.121209099888802	-0.0261825118213892	-0.109829738736153
-6.02050542831421	-6.73856496810913	-15.3781881332397	-0.121085219085217	-0.0261937696486712	-0.109646022319794
-6.01936054229736	-6.74720144271851	-15.4004316329956	-0.121169477701187	-0.0261351764202118	-0.109643362462521
-6.01700782775879	-6.73573923110962	-15.3813753128052	-0.121059127151966	-0.0261080339550972	-0.109544724225998
-6.01079130172729	-6.74296092987061	-15.3890933990479	-0.121195040643215	-0.0261726751923561	-0.109503366053104
-6.00848960876465	-6.73653936386108	-15.3810338973999	-0.120947487652302	-0.0261599346995354	-0.109447114169598
-6.00866937637329	-6.74303865432739	-15.3882570266724	-0.121052794158459	-0.0261329747736454	-0.109404161572456
-6.00491046905518	-6.73601579666138	-15.3777799606323	-0.120911881327629	-0.0261848047375679	-0.1093360632658
-6.00468063354492	-6.74276924133301	-15.3825511932373	-0.121037051081657	-0.0261135660111904	-0.109234444797039
-5.99918222427368	-6.7356424331665	-15.3855266571045	-0.120903335511684	-0.0261386595666409	-0.109303541481495
-6.00259828567505	-6.74085283279419	-15.3704671859741	-0.121085129678249	-0.0261037889868021	-0.109136894345284
-5.99133396148682	-6.73133707046509	-15.3903102874756	-0.120802022516727	-0.0262628607451916	-0.109130308032036
-5.99244689941406	-6.73347425460815	-15.3633298873901	-0.120875619351864	-0.026073694229126	-0.109061717987061
-5.98868751525879	-6.73841619491577	-15.3863534927368	-0.120869167149067	-0.0261825881898403	-0.109003774821758
-5.98633813858032	-6.73488569259644	-15.3635063171387	-0.120826378464699	-0.0262035764753819	-0.108932316303253
-5.97885608673096	-6.73707723617554	-15.3863010406494	-0.120685085654259	-0.0262500550597906	-0.108868636190891
-5.9812183380127	-6.73129558563232	-15.3752317428589	-0.120568200945854	-0.026206286624074	-0.108955383300781
-5.97765779495239	-6.73758459091187	-15.3742151260376	-0.1206915974617	-0.0261950772255659	-0.108791589736938
-5.97032928466797	-6.73381662368774	-15.3913259506226	-0.12040863931179	-0.0263592693954706	-0.108947828412056
-5.97097826004028	-6.73222589492798	-15.3692531585693	-0.120451137423515	-0.0263052228838205	-0.108770489692688
-5.96867179870605	-6.73423862457275	-15.3869762420654	-0.120384581387043	-0.0262657422572374	-0.108876526355743
-5.96613502502441	-6.73082065582275	-15.372257232666	-0.120460137724876	-0.0264818444848061	-0.108855582773685
-5.96538400650024	-6.73407316207886	-15.3774356842041	-0.120350405573845	-0.0263055860996246	-0.108706586062908
-5.95962953567505	-6.7334885597229	-15.3954744338989	-0.120304524898529	-0.0264497231692076	-0.108977816998959
-5.96521091461182	-6.73200082778931	-15.3647527694702	-0.120399989187717	-0.026453573256731	-0.108811758458614
-5.95798492431641	-6.73890018463135	-15.3860492706299	-0.120346650481224	-0.0264398641884327	-0.108885794878006
-5.95692920684814	-6.72906064987183	-15.3832092285156	-0.120231375098228	-0.0266264323145151	-0.108923695981503
-5.95850133895874	-6.73744058609009	-15.3815288543701	-0.120213158428669	-0.0263810381293297	-0.108766175806522
-5.95338773727417	-6.73323249816895	-15.3923206329346	-0.120273984968662	-0.0266000125557184	-0.108906529843807
-5.95337390899658	-6.72803497314453	-15.371636390686	-0.120253793895245	-0.026602840051055	-0.108702577650547
-5.94845724105835	-6.7333197593689	-15.3976287841797	-0.120251193642616	-0.0266442131251097	-0.108798168599606
-5.94751834869385	-6.72222328186035	-15.371000289917	-0.120260797441006	-0.0267022475600243	-0.108722716569901
-5.94770908355713	-6.73244762420654	-15.374888420105	-0.120328269898891	-0.0266493633389473	-0.108610458672047
-5.94318914413452	-6.72145557403564	-15.387113571167	-0.120216749608517	-0.026898643001914	-0.108658112585545
-5.9398136138916	-6.72081995010376	-15.368034362793	-0.120187722146511	-0.026825800538063	-0.108572110533714
-5.94006824493408	-6.72522830963135	-15.3953733444214	-0.120368652045727	-0.0269330479204655	-0.108537271618843
-5.93586540222168	-6.71562337875366	-15.3843107223511	-0.120201773941517	-0.0270981714129448	-0.108609110116959
-5.93739032745361	-6.7205810546875	-15.3749809265137	-0.120233282446861	-0.027096988633275	-0.108443379402161
-5.93190145492554	-6.71711111068726	-15.3991651535034	-0.12015888094902	-0.0271999407559633	-0.108616903424263
-5.94159555435181	-6.71652555465698	-15.3710088729858	-0.120272725820541	-0.0272381920367479	-0.108513914048672
-5.93413162231445	-6.71982955932617	-15.3909025192261	-0.120323695242405	-0.0273101273924112	-0.108499057590961
-5.93059921264648	-6.70786046981812	-15.3944358825684	-0.120018243789673	-0.0275503899902105	-0.108647309243679
-5.93800687789917	-6.71992778778076	-15.3846397399902	-0.120211109519005	-0.0274425595998764	-0.108399994671345
-5.93026161193848	-6.7149658203125	-15.4050455093384	-0.120031349360943	-0.0277227479964495	-0.108657032251358
-5.93503665924072	-6.7117075920105	-15.3861675262451	-0.12007737159729	-0.0277543403208256	-0.108480520546436
-5.92960834503174	-6.71412563323975	-15.4181003570557	-0.119995422661304	-0.0277955513447523	-0.10860525816679
-5.93499612808228	-6.71069526672363	-15.4027051925659	-0.11986293643713	-0.0280861612409353	-0.108662769198418
-5.93746709823608	-6.71258115768433	-15.4026098251343	-0.119991160929203	-0.0279854591935873	-0.108571596443653
-5.93478202819824	-6.70915651321411	-15.4260358810425	-0.119779661297798	-0.0283192489296198	-0.108726069331169
-5.93835878372192	-6.70307207107544	-15.4142217636108	-0.119872681796551	-0.028351591899991	-0.108701579272747
-5.93853139877319	-6.71249866485596	-15.4258661270142	-0.11970691382885	-0.0284765157848597	-0.108776792883873
-5.93928718566895	-6.7050633430481	-15.4273166656494	-0.119872860610485	-0.0286468174308538	-0.108902379870415
-5.94276905059814	-6.70857286453247	-15.4229488372803	-0.119691237807274	-0.0286840964108706	-0.108789443969727
-5.93987417221069	-6.71077156066895	-15.441047668457	-0.119781829416752	-0.0287849102169275	-0.109107412397861
-5.94813299179077	-6.70724391937256	-15.4242782592773	-0.119706459343433	-0.0288169253617525	-0.109027907252312
-5.94546699523926	-6.71447944641113	-15.440052986145	-0.119792021811008	-0.0289544928818941	-0.109093390405178
-5.94467687606812	-6.70678091049194	-15.4292087554932	-0.119595035910606	-0.0290723256766796	-0.109219253063202
-5.94983959197998	-6.71669578552246	-15.4382820129395	-0.119636952877045	-0.0290916375815868	-0.109169788658619
-5.95088672637939	-6.70834350585938	-15.4408130645752	-0.119653671979904	-0.0294023156166077	-0.109342396259308
-5.95036268234253	-6.71455335617065	-15.4333610534668	-0.119531832635403	-0.0293634403496981	-0.109204113483429
-5.95235443115234	-6.71434211730957	-15.4530344009399	-0.119572408497334	-0.0294856354594231	-0.10939560085535
-5.95533227920532	-6.71054410934448	-15.4372529983521	-0.119463868439198	-0.0296027995646	-0.109324350953102
-5.95407104492188	-6.72121906280518	-15.4545593261719	-0.119561724364758	-0.0296511705964804	-0.109331198036671
-5.95214176177979	-6.71013975143433	-15.4616498947144	-0.119317591190338	-0.0299727153033018	-0.109476454555988
-5.95975208282471	-6.72137498855591	-15.4502439498901	-0.119461268186569	-0.0297632794827223	-0.109282433986664
-5.95511198043823	-6.71723556518555	-15.4650020599365	-0.11932997405529	-0.0300995595753193	-0.109542429447174
-5.96299028396606	-6.71588945388794	-15.4550228118896	-0.119360461831093	-0.030113261193037	-0.109348371624947
-5.96189594268799	-6.72403478622437	-15.4750299453735	-0.119274750351906	-0.0301185678690672	-0.109478712081909
-5.96272993087769	-6.71911001205444	-15.4789981842041	-0.119140215218067	-0.0302627496421337	-0.109569765627384
-5.9708251953125	-6.7253680229187	-15.46337890625	-0.119359627366066	-0.030291423201561	-0.109550759196281
-5.96277952194214	-6.72361040115356	-15.4851522445679	-0.119157060980797	-0.0304640419781208	-0.109576009213924
-5.96403503417969	-6.71648693084717	-15.4656276702881	-0.119145229458809	-0.0305117815732956	-0.109601251780987
-5.96591329574585	-6.72384977340698	-15.4831485748291	-0.119228765368462	-0.0305112786591053	-0.109422028064728
-5.96062850952148	-6.71975660324097	-15.4877309799194	-0.119211263954639	-0.0306666251271963	-0.109514571726322
-5.96147537231445	-6.72112369537354	-15.4751863479614	-0.119203768670559	-0.0307728033512831	-0.109243273735046
-5.95679712295532	-6.71756362915039	-15.496283531189	-0.119239635765553	-0.0307296551764011	-0.10944626480341
-5.9580020904541	-6.71804285049438	-15.4683437347412	-0.119277127087116	-0.0307503938674927	-0.109218664467335
-5.94851779937744	-6.72015619277954	-15.4899492263794	-0.119270965456963	-0.0308593492954969	-0.109291188418865
-5.94952344894409	-6.70990228652954	-15.4750881195068	-0.119295835494995	-0.0309964250773191	-0.109247080981731
-5.94810438156128	-6.71813344955444	-15.4808616638184	-0.119273737072945	-0.0308483969420195	-0.109010949730873
-5.93920469284058	-6.71072244644165	-15.4920063018799	-0.119333855807781	-0.0311117228120565	-0.10916718095541
-5.9371132850647	-6.70538711547852	-15.4612627029419	-0.11936491727829	-0.0311001446098089	-0.108802907168865
-5.92777109146118	-6.70826148986816	-15.4801092147827	-0.11933371424675	-0.0310670267790556	-0.108909569680691
-5.92826128005981	-6.69833278656006	-15.4580106735229	-0.119414746761322	-0.031224962323904	-0.108758307993412
-5.92107057571411	-6.70530271530151	-15.457202911377	-0.119532085955143	-0.031095203012228	-0.108573377132416
-5.9179892539978	-6.69899129867554	-15.4710302352905	-0.119411431252956	-0.03138692304492	-0.108603447675705
-5.91299200057983	-6.69461011886597	-15.4472827911377	-0.11948736011982	-0.0312608852982521	-0.108386822044849
-5.91492557525635	-6.69766616821289	-15.463041305542	-0.119413785636425	-0.0313009321689606	-0.108336739242077
-5.9061017036438	-6.68827819824219	-15.4529094696045	-0.119526647031307	-0.0314775668084621	-0.108268603682518
-5.90289449691772	-6.69286727905273	-15.4488592147827	-0.119424417614937	-0.03141238540411	-0.108077742159367
-5.90071678161621	-6.68896818161011	-15.4629211425781	-0.119534932076931	-0.0315151065587997	-0.108183696866035
-5.90209770202637	-6.68701124191284	-15.4435338973999	-0.119489289820194	-0.0315325409173965	-0.10803147405386
-5.89770221710205	-6.69547367095947	-15.4607858657837	-0.119646616280079	-0.0315282717347145	-0.107978418469429
-5.89537000656128	-6.67906618118286	-15.4628019332886	-0.119355238974094	-0.0318208336830139	-0.108063742518425
-5.90101909637451	-6.68969440460205	-15.4554252624512	-0.119548283517361	-0.0315911769866943	-0.107847549021244
-5.89347648620605	-6.68543434143066	-15.4716682434082	-0.119499638676643	-0.0318436995148659	-0.107962973415852
-5.8917407989502	-6.6799783706665	-15.4511127471924	-0.119451895356178	-0.0318320468068123	-0.107821680605412
-5.89093399047852	-6.68650960922241	-15.4713268280029	-0.119502328336239	-0.0319066606462002	-0.107840143144131
-5.8892936706543	-6.68083238601685	-15.4643507003784	-0.119335189461708	-0.0319085530936718	-0.107865154743195
-5.8931622505188	-6.68731498718262	-15.4567947387695	-0.119507938623428	-0.0319427587091923	-0.107717163860798
-5.88537788391113	-6.68552589416504	-15.4770383834839	-0.11937028169632	-0.031996313482523	-0.107779942452908
-5.88857173919678	-6.68176507949829	-15.4611511230469	-0.119308032095432	-0.0320216715335846	-0.10767213255167
-5.89196968078613	-6.68702697753906	-15.4729385375977	-0.119335368275642	-0.0319524332880974	-0.107657507061958
-5.88580131530762	-6.68294239044189	-15.4792251586914	-0.119220592081547	-0.0321966409683228	-0.107824847102165
-5.89216375350952	-6.68350505828857	-15.4580039978027	-0.119311973452568	-0.0320854336023331	-0.107609517872334
-5.88599014282227	-6.68879652023315	-15.4911737442017	-0.119261763989925	-0.0320836789906025	-0.107757933437824
-5.8930082321167	-6.68509912490845	-15.4566268920898	-0.119303189218044	-0.0320448875427246	-0.107736706733704
-5.8874945640564	-6.68917751312256	-15.4693088531494	-0.11936404556036	-0.032010655850172	-0.107655689120293
-5.88571691513062	-6.6833348274231	-15.4736013412476	-0.119157627224922	-0.0322721786797047	-0.107726953923702
-5.88588285446167	-6.67965459823608	-15.4524593353271	-0.119272500276566	-0.0321280844509602	-0.107637047767639
-5.88608646392822	-6.68765354156494	-15.4660272598267	-0.119227707386017	-0.03207753226161	-0.107627928256989
-5.88328075408936	-6.67886829376221	-15.4597759246826	-0.119335368275642	-0.0322734788060188	-0.107652842998505
-5.88275671005249	-6.68349933624268	-15.4578466415405	-0.119240686297417	-0.0322884880006313	-0.107471227645874
-5.8773021697998	-6.68124055862427	-15.4668092727661	-0.119225032627583	-0.0324135310947895	-0.107673436403275
-5.88351583480835	-6.67505693435669	-15.4472665786743	-0.119309909641743	-0.0323625057935715	-0.107491455972195
-5.87979602813721	-6.68613719940186	-15.457257270813	-0.119389697909355	-0.0323812142014503	-0.107436761260033
-5.8784761428833	-6.67409610748291	-15.4552249908447	-0.119158998131752	-0.0325620137155056	-0.107494153082371
-5.88023233413696	-6.68358993530273	-15.4447546005249	-0.119223684072495	-0.0323061756789684	-0.107397794723511
-5.88338756561279	-6.68180656433105	-15.464786529541	-0.119305774569511	-0.0325431041419506	-0.107536189258099
-5.88024854660034	-6.67666530609131	-15.4407405853271	-0.119236744940281	-0.0325278975069523	-0.107489138841629
-5.88517904281616	-6.68427085876465	-15.4631052017212	-0.119237430393696	-0.032412227243185	-0.107587695121765
-5.88337659835815	-6.67738676071167	-15.4424304962158	-0.119188748300076	-0.0324949696660042	-0.107659131288528
-5.88392972946167	-6.68409633636475	-15.450177192688	-0.119362287223339	-0.0324113480746746	-0.107584372162819
-5.87611198425293	-6.67755603790283	-15.4532079696655	-0.119122877717018	-0.0325622297823429	-0.107759818434715
-5.88228845596313	-6.67623090744019	-15.4445419311523	-0.119192712008953	-0.032376866787672	-0.107627898454666
-5.88103151321411	-6.68139505386353	-15.4515819549561	-0.11924284696579	-0.0324205942451954	-0.107698611915112
-5.87513542175293	-6.67063570022583	-15.453727722168	-0.119155578315258	-0.0325644761323929	-0.107747599482536
-5.87799692153931	-6.67706632614136	-15.4460639953613	-0.11925046890974	-0.0324644967913628	-0.107638165354729
-5.87193775177002	-6.67079162597656	-15.464958190918	-0.119152948260307	-0.0324443578720093	-0.10781379789114
-5.87519121170044	-6.6701226234436	-15.4396390914917	-0.119315966963768	-0.0323740839958191	-0.107733942568302
-5.86897325515747	-6.67317533493042	-15.4658002853394	-0.119322568178177	-0.0324229411780834	-0.10775251686573
-5.86436319351196	-6.66085338592529	-15.4545631408691	-0.119154080748558	-0.0324789434671402	-0.107827715575695
-5.86586713790894	-6.66570854187012	-15.4590740203857	-0.119354292750359	-0.032315980643034	-0.107746660709381
-5.86147260665894	-6.65734338760376	-15.4687814712524	-0.119277238845825	-0.032430287450552	-0.107915446162224
-5.86040353775024	-6.65767478942871	-15.4555549621582	-0.119303606450558	-0.032395888119936	-0.107791028916836
-5.85498571395874	-6.65388965606689	-15.4777708053589	-0.119308032095432	-0.0323613174259663	-0.107999540865421
-5.85914659500122	-6.64843368530273	-15.4534063339233	-0.119404189288616	-0.0323510207235813	-0.107887111604214
-5.85014152526855	-6.65072107315063	-15.4797649383545	-0.119390211999416	-0.0324076004326344	-0.108006954193115
-5.84856939315796	-6.63880681991577	-15.4715795516968	-0.119371347129345	-0.0325414091348648	-0.108085885643959
-5.84898710250854	-6.64391326904297	-15.4753684997559	-0.119412019848824	-0.0323453135788441	-0.107998609542847
-5.84386587142944	-6.63597440719604	-15.4799118041992	-0.119489401578903	-0.0326175391674042	-0.108225293457508
-5.84495782852173	-6.63608074188232	-15.4756174087524	-0.119465731084347	-0.0324041619896889	-0.108071379363537
-5.84227228164673	-6.63366842269897	-15.4829053878784	-0.11951270699501	-0.0325256399810314	-0.108374230563641
-5.84769153594971	-6.62947416305542	-15.4685363769531	-0.119582146406174	-0.0324020646512508	-0.108242139220238
-5.84043264389038	-6.63504409790039	-15.4935913085938	-0.119615748524666	-0.0325324237346649	-0.108434200286865
-5.83997440338135	-6.62340116500854	-15.4728584289551	-0.119613394141197	-0.0325943678617477	-0.108441680669785
-5.84299659729004	-6.630784034729	-15.4825277328491	-0.119604684412479	-0.0324280895292759	-0.108458161354065
-5.83781623840332	-6.622154712677	-15.4895973205566	-0.119721092283726	-0.0326679721474648	-0.108674108982086
-5.83793926239014	-6.62205266952515	-15.480978012085	-0.11968120932579	-0.0325823165476322	-0.108610019087791
-5.83881139755249	-6.62225961685181	-15.4974403381348	-0.119829460978508	-0.032626073807478	-0.108879774808884
-5.83948230743408	-6.61941862106323	-15.4809789657593	-0.119810968637466	-0.0325930751860142	-0.108849242329597
-5.83974695205688	-6.6238112449646	-15.4934139251709	-0.119945146143436	-0.0326394774019718	-0.109020039439201
-5.83347225189209	-6.61063241958618	-15.489501953125	-0.119749017059803	-0.032728910446167	-0.1092509329319
-5.84258699417114	-6.62063264846802	-15.4983835220337	-0.119946494698524	-0.0325809679925442	-0.109224326908588
-5.8372974395752	-6.60949516296387	-15.5047559738159	-0.119849041104317	-0.032794151455164	-0.109558768570423
-5.84120893478394	-6.61270999908447	-15.4897212982178	-0.119876094162464	-0.0328429564833641	-0.109441325068474
-5.83776760101318	-6.61201190948486	-15.5173063278198	-0.119893632829189	-0.0328416712582111	-0.109734788537025
-5.84100866317749	-6.60552740097046	-15.5017795562744	-0.119869790971279	-0.0327753201127052	-0.109744876623154
-5.84005928039551	-6.61361455917358	-15.515266418457	-0.120066724717617	-0.0328150875866413	-0.10981335490942
-5.83341884613037	-6.60115242004395	-15.5238876342773	-0.119745433330536	-0.0330312810838223	-0.110046736896038
-5.84432220458984	-6.60807466506958	-15.5175523757935	-0.119910031557083	-0.032864548265934	-0.109956040978432
-5.83666515350342	-6.60573053359985	-15.5396738052368	-0.119822144508362	-0.0330586656928062	-0.110329516232014
-5.84401559829712	-6.60302448272705	-15.5189504623413	-0.119861856102943	-0.0330514162778854	-0.110254622995853
-5.83754777908325	-6.60658264160156	-15.5489139556885	-0.119775883853436	-0.0330317430198193	-0.110525265336037
-5.84866857528687	-6.60226678848267	-15.52623462677	-0.119833640754223	-0.0330349542200565	-0.110627204179764
-5.84266233444214	-6.60896921157837	-15.547046661377	-0.119827635586262	-0.0329991281032562	-0.110702082514763
-5.84129810333252	-6.60333108901978	-15.5547571182251	-0.119657345116138	-0.0332137085497379	-0.110977850854397
-5.84516096115112	-6.60990047454834	-15.5457429885864	-0.119833439588547	-0.0329396203160286	-0.11091186106205
-5.84190845489502	-6.60796117782593	-15.5668210983276	-0.119714573025703	-0.0331213399767876	-0.111168712377548
-5.84421253204346	-6.60100984573364	-15.5554361343384	-0.119739480316639	-0.0330868251621723	-0.11108286678791
-5.83826637268066	-6.61076211929321	-15.5767459869385	-0.119732774794102	-0.0330143794417381	-0.111262567341328
-5.84188795089722	-6.60252571105957	-15.5657567977905	-0.119808241724968	-0.0330901518464088	-0.111336052417755
-5.83804559707642	-6.60797739028931	-15.5737476348877	-0.119800440967083	-0.0329739116132259	-0.111271746456623
-5.83823823928833	-6.60301303863525	-15.5902900695801	-0.119727000594139	-0.0330813676118851	-0.111362092196941
-5.83522939682007	-6.60474109649658	-15.5726356506348	-0.119769968092442	-0.0328715182840824	-0.111325465142727
-5.83846664428711	-6.60499477386475	-15.5964593887329	-0.119778476655483	-0.0329629592597485	-0.111417315900326
-5.83049058914185	-6.59986019134521	-15.5792207717896	-0.119745247066021	-0.0328881181776524	-0.111318185925484
-5.83532381057739	-6.60359334945679	-15.6056299209595	-0.119782634079456	-0.0327412933111191	-0.111374519765377
-5.83164215087891	-6.59452867507935	-15.589207649231	-0.119725234806538	-0.0328420139849186	-0.111364722251892
-5.82904958724976	-6.60262298583984	-15.5953149795532	-0.119880564510822	-0.0326271168887615	-0.111168794333935
-5.82189989089966	-6.59219074249268	-15.6055030822754	-0.119719006121159	-0.0328342951834202	-0.111249007284641
-5.81969690322876	-6.58650350570679	-15.594614982605	-0.119750522077084	-0.0326095335185528	-0.111047215759754
-5.8177695274353	-6.59273624420166	-15.6066093444824	-0.119839712977409	-0.0326280556619167	-0.111011832952499
-5.81029748916626	-6.58171653747559	-15.5988054275513	-0.119800291955471	-0.0326301418244839	-0.110836960375309
-5.8081374168396	-6.58719348907471	-15.6103582382202	-0.119791552424431	-0.0325069129467011	-0.110730811953545
-5.80187225341797	-6.57387161254883	-15.6032657623291	-0.119735859334469	-0.0325391925871372	-0.110575817525387
-5.80115509033203	-6.58183479309082	-15.5975198745728	-0.119971327483654	-0.0324248559772968	-0.110371068120003
-5.79005432128906	-6.57088756561279	-15.6177864074707	-0.11970143020153	-0.0326013937592506	-0.110348880290985
-5.79063034057617	-6.57016849517822	-15.5957107543945	-0.119816347956657	-0.0323947817087173	-0.110082179307938
-5.78353500366211	-6.56913661956787	-15.6226587295532	-0.119785040616989	-0.0324172787368298	-0.109955705702305
-5.77978801727295	-6.56166791915894	-15.5912942886353	-0.119817547500134	-0.0325041599571705	-0.109717406332493
-5.77163171768188	-6.56448698043823	-15.6193904876709	-0.119832918047905	-0.0324062183499336	-0.109575837850571
-5.77145957946777	-6.55549049377441	-15.595929145813	-0.11975622177124	-0.0323883295059204	-0.109456524252892
-5.76142597198486	-6.56188726425171	-15.6093492507935	-0.119858123362064	-0.0322896689176559	-0.109131768345833
-5.75667428970337	-6.54909515380859	-15.6105222702026	-0.119633413851261	-0.0325045809149742	-0.109138049185276
-5.75627326965332	-6.55567502975464	-15.6013784408569	-0.119711056351662	-0.0322681777179241	-0.108675293624401
-5.74732780456543	-6.54741191864014	-15.6175537109375	-0.119696080684662	-0.0324424579739571	-0.108698010444641
-5.74670314788818	-6.54916429519653	-15.6007032394409	-0.119664452970028	-0.0323233492672443	-0.108241073787212
-5.7374587059021	-6.54884099960327	-15.6242017745972	-0.119593352079391	-0.032310888171196	-0.108229294419289
-5.7383337020874	-6.54395627975464	-15.6015357971191	-0.119653522968292	-0.0322277955710888	-0.107892788946629
-5.72835540771484	-6.54979515075684	-15.6184787750244	-0.119606032967567	-0.0322286523878574	-0.107693895697594
-5.72419357299805	-6.53811693191528	-15.6073226928711	-0.119496650993824	-0.0323583856225014	-0.107535108923912
-5.72180795669556	-6.54658079147339	-15.6083688735962	-0.11955614387989	-0.0320449844002724	-0.107184544205666
-5.71859788894653	-6.54213523864746	-15.6130971908569	-0.11957424134016	-0.0321930758655071	-0.107094325125217
-5.71271800994873	-6.54058265686035	-15.6002731323242	-0.119564309716225	-0.0320205613970757	-0.106695286929607
-5.70654106140137	-6.54309034347534	-15.6130695343018	-0.119558922946453	-0.0320076458156109	-0.106627821922302
-5.70805788040161	-6.53935194015503	-15.5951805114746	-0.119506038725376	-0.0319254919886589	-0.106292419135571
-5.7022123336792	-6.5499792098999	-15.6055040359497	-0.119647853076458	-0.0318205319344997	-0.106020584702492
-5.69676876068115	-6.53268432617188	-15.6035594940186	-0.119502939283848	-0.0319067277014256	-0.105931863188744
-5.69841575622559	-6.5430793762207	-15.5868339538574	-0.11959221214056	-0.0315879285335541	-0.105491481721401
-5.69367218017578	-6.53935146331787	-15.6152830123901	-0.119681745767593	-0.0317319333553314	-0.105422295629978
-5.68661308288574	-6.53434085845947	-15.5890779495239	-0.119653530418873	-0.0315878167748451	-0.105022646486759
-5.68728876113892	-6.54090309143066	-15.5938549041748	-0.119776241481304	-0.0315052531659603	-0.104761868715286
-5.68202877044678	-6.53623104095459	-15.5968046188354	-0.119848310947418	-0.0313419103622437	-0.104675680398941
-5.68314695358276	-6.53600645065308	-15.5733804702759	-0.120027236640453	-0.0312961563467979	-0.104219660162926
-5.67143106460571	-6.53453302383423	-15.5950088500977	-0.12009596824646	-0.0312622226774693	-0.103966221213341
-5.67288541793823	-6.52936410903931	-15.5721683502197	-0.120123893022537	-0.0311803221702576	-0.103640876710415
-5.66583824157715	-6.53177309036255	-15.5825481414795	-0.120278835296631	-0.031074795871973	-0.10329481959343
-5.66534996032715	-6.52445316314697	-15.5675191879272	-0.120380498468876	-0.0311384219676256	-0.1030348315835
-5.65797758102417	-6.52466106414795	-15.566276550293	-0.120468616485596	-0.0309615954756737	-0.102561995387077
-5.65724515914917	-6.52117586135864	-15.5745143890381	-0.120497740805149	-0.03096236102283	-0.102440349757671
-5.65848445892334	-6.52046060562134	-15.5513563156128	-0.120818115770817	-0.0307848230004311	-0.10196578502655
-5.64840936660767	-6.52190065383911	-15.5787172317505	-0.120697431266308	-0.030818734318018	-0.101768180727959
-5.64660930633545	-6.51232814788818	-15.5537528991699	-0.120852008461952	-0.0307709816843271	-0.101439319550991
-5.64872741699219	-6.52501630783081	-15.5615863800049	-0.12099876999855	-0.0304912105202675	-0.101032495498657
-5.64203929901123	-6.51908445358276	-15.5566139221191	-0.121154330670834	-0.0305669736117125	-0.100931279361248
-5.64429950714111	-6.51689481735229	-15.5436363220215	-0.12113032490015	-0.0304411109536886	-0.100473172962666
-5.641921043396	-6.5179591178894	-15.5590057373047	-0.121277332305908	-0.0303408615291119	-0.10037924349308
-5.64285802841187	-6.51318025588989	-15.5386743545532	-0.121496193110943	-0.0302414745092392	-0.0999696627259254
-5.63864994049072	-6.5218653678894	-15.5482091903687	-0.121571816504002	-0.030132245272398	-0.0996984764933586
-5.63647937774658	-6.50886344909668	-15.537880897522	-0.121610149741173	-0.0301496405154467	-0.0994680970907211
-5.63705730438232	-6.51688241958618	-15.5373134613037	-0.121735565364361	-0.029867572709918	-0.099091112613678
-5.63201904296875	-6.51394605636597	-15.5402898788452	-0.121914938092232	-0.0299823507666588	-0.0989149734377861
-5.62913656234741	-6.51132583618164	-15.5181980133057	-0.122019797563553	-0.0297253280878067	-0.0983991026878357
-5.62569379806519	-6.51211214065552	-15.5397615432739	-0.122121974825859	-0.0296970885246992	-0.0982397943735123
-5.6268253326416	-6.5078821182251	-15.5129261016846	-0.122178986668587	-0.0296254698187113	-0.0978282168507576
-5.6183762550354	-6.51382827758789	-15.5262460708618	-0.12245500087738	-0.0295140147209167	-0.0975558310747147
-5.61454153060913	-6.5002589225769	-15.5196228027344	-0.122356131672859	-0.0295571051537991	-0.0972564667463303
-5.6145167350769	-6.50956058502197	-15.5132551193237	-0.122713699936867	-0.0293626505881548	-0.0968467146158218
-5.60703659057617	-6.49565649032593	-15.5155649185181	-0.122669585049152	-0.0294823404401541	-0.0966580435633659
-5.60497808456421	-6.50035762786865	-15.5087041854858	-0.122788764536381	-0.0294137056916952	-0.0962688848376274
-5.59666585922241	-6.49532461166382	-15.5128622055054	-0.122867606580257	-0.029385706409812	-0.096068374812603
-5.60020017623901	-6.49855518341064	-15.4936838150024	-0.123096115887165	-0.0292360745370388	-0.0957100167870522
-5.58821439743042	-6.49392318725586	-15.5178184509277	-0.122911587357521	-0.0294107757508755	-0.0954970940947533
-5.59003782272339	-6.49350595474243	-15.4890079498291	-0.123026549816132	-0.0292934663593769	-0.0951549112796783
-5.58303928375244	-6.49375677108765	-15.5168151855469	-0.123089350759983	-0.0293931551277637	-0.094933420419693
-5.58264875411987	-6.48632717132568	-15.4945735931396	-0.123081304132938	-0.0293686613440514	-0.0946588441729546
-5.57768535614014	-6.49176692962646	-15.5112495422363	-0.123135104775429	-0.0294042825698853	-0.0943616181612015
-5.57821846008301	-6.48871469497681	-15.4979658126831	-0.12308781594038	-0.0293562430888414	-0.0942848920822144
-5.57777261734009	-6.4945821762085	-15.4938154220581	-0.123230300843716	-0.0293470565229654	-0.0938809141516685
-5.56879043579102	-6.48952674865723	-15.5086812973022	-0.123083218932152	-0.029498154297471	-0.0938410982489586
-5.57219409942627	-6.49277639389038	-15.4883794784546	-0.123134545981884	-0.0294165387749672	-0.0934781581163406
-5.5693359375	-6.49728584289551	-15.5052309036255	-0.123105145990849	-0.0294085070490837	-0.0934505239129066
-5.57048082351685	-6.49485921859741	-15.4941825866699	-0.123101629316807	-0.0295562725514174	-0.0932958498597145
-5.56924629211426	-6.50169944763184	-15.5082607269287	-0.123100511729717	-0.0293546915054321	-0.0932031646370888
-5.5704870223999	-6.50214004516602	-15.5019969940186	-0.123131684958935	-0.0294996816664934	-0.0931754782795906
-5.57372760772705	-6.50237274169922	-15.4872922897339	-0.123143658041954	-0.0293349344283342	-0.0929507613182068
-5.57327890396118	-6.509446144104	-15.5075750350952	-0.123104818165302	-0.0294828694313765	-0.092964805662632
-5.57089138031006	-6.50313377380371	-15.4933967590332	-0.123184449970722	-0.0294146202504635	-0.0928676351904869
-5.57640171051025	-6.51702213287354	-15.5039033889771	-0.123095653951168	-0.0293370299041271	-0.0927506387233734
-5.5715274810791	-6.50967168807983	-15.5046529769897	-0.123229987919331	-0.0295433811843395	-0.0927419513463974
-5.57401371002197	-6.51270961761475	-15.4950466156006	-0.123241610825062	-0.0294610932469368	-0.0925076231360435
-5.57265853881836	-6.51876211166382	-15.5179786682129	-0.123192436993122	-0.0295211374759674	-0.0925668925046921
-5.57692813873291	-6.51128435134888	-15.5017862319946	-0.123239912092686	-0.0295869037508965	-0.0924153104424477
-5.57497072219849	-6.52503633499146	-15.5186109542847	-0.123437024652958	-0.0295708272606134	-0.0923221409320831
-5.57185411453247	-6.5091290473938	-15.5229139328003	-0.123148895800114	-0.029797425493598	-0.0923648476600647
-5.57397651672363	-6.52037286758423	-15.5117263793945	-0.123291812837124	-0.0295784752815962	-0.0921144783496857
-5.57235431671143	-6.51873588562012	-15.5380191802979	-0.123400837182999	-0.0298662874847651	-0.0922590047121048
-5.57222461700439	-6.51983642578125	-15.5174036026001	-0.123387269675732	-0.029892198741436	-0.0920272767543793
-5.57365894317627	-6.52363967895508	-15.5434274673462	-0.123362481594086	-0.0298571102321148	-0.0921936705708504
-5.5784068107605	-6.52091264724731	-15.5286493301392	-0.123311303555965	-0.0299300849437714	-0.0921503379940987
-5.57744169235229	-6.53494215011597	-15.5365076065063	-0.123470440506935	-0.0298629123717546	-0.0920678526163101
-5.57414770126343	-6.52739858627319	-15.5466384887695	-0.12317156046629	-0.0300260428339243	-0.092268705368042
-5.5842022895813	-6.5367956161499	-15.5280618667603	-0.123280063271523	-0.0298290159553289	-0.0921320840716362
-5.57832098007202	-6.53774547576904	-15.5679054260254	-0.123226672410965	-0.0300097353756428	-0.0923975333571434
-5.58397006988525	-6.53938245773315	-15.5397310256958	-0.123296096920967	-0.0300558488816023	-0.0922363102436066
-5.57856512069702	-6.54149341583252	-15.5723161697388	-0.123256288468838	-0.0299922376871109	-0.0924110412597656
-5.58670902252197	-6.54142713546753	-15.5469226837158	-0.123318664729595	-0.0301258005201817	-0.0924048721790314
-5.58475542068481	-6.54872846603394	-15.5539999008179	-0.123442910611629	-0.0299796778708696	-0.0924357250332832
-5.58493709564209	-6.54393815994263	-15.5632724761963	-0.123278371989727	-0.0302653759717941	-0.0926147103309631
-5.58918523788452	-6.54743528366089	-15.5553741455078	-0.123390838503838	-0.0300608333200216	-0.0924908742308617
-5.58993339538574	-6.5506272315979	-15.5681781768799	-0.12346325814724	-0.0301766041666269	-0.0927222073078156
-5.59404802322388	-6.5452733039856	-15.5554389953613	-0.123538285493851	-0.030214250087738	-0.0926454663276672
-5.59077501296997	-6.55400228500366	-15.5819864273071	-0.123451143503189	-0.0302123539149761	-0.0928563922643662
-5.59930562973022	-6.54673910140991	-15.5718126296997	-0.123536370694637	-0.0302466973662376	-0.0929789543151855
-5.60105085372925	-6.55776786804199	-15.5695381164551	-0.123642086982727	-0.0301562286913395	-0.0929600074887276
-5.60298013687134	-6.5512957572937	-15.586802482605	-0.123496599495411	-0.0302881170064211	-0.093230739235878
-5.60243463516235	-6.55359792709351	-15.5758666992188	-0.123535104095936	-0.0301872882992029	-0.0932793542742729
-5.60957622528076	-6.56231784820557	-15.5985994338989	-0.12363164126873	-0.0301963798701763	-0.0934183225035667
-5.607834815979	-6.55631542205811	-15.5807399749756	-0.123620688915253	-0.0303951278328896	-0.0935386046767235
-5.6127233505249	-6.56544589996338	-15.5974740982056	-0.123578861355782	-0.0301256310194731	-0.0935965999960899
-5.60934972763062	-6.56447505950928	-15.6062984466553	-0.123527094721794	-0.0302550122141838	-0.0938748270273209
-5.61517715454102	-6.56489610671997	-15.5934886932373	-0.123583093285561	-0.0300708469003439	-0.0938613787293434
-5.61426639556885	-6.57061147689819	-15.6064300537109	-0.123636521399021	-0.0301350504159927	-0.0940421894192696
-5.61549711227417	-6.56302881240845	-15.6028985977173	-0.123397037386894	-0.0301974602043629	-0.0942011997103691
-5.62494611740112	-6.5787410736084	-15.6051692962646	-0.123535461723804	-0.0299502424895763	-0.0942515060305595
-5.6164984703064	-6.56924200057983	-15.6213550567627	-0.123386465013027	-0.0301986820995808	-0.094508670270443
-5.62571477890015	-6.57332420349121	-15.6036825180054	-0.123357452452183	-0.030058154836297	-0.0945655256509781
-5.62253141403198	-6.5755181312561	-15.6274909973145	-0.1232875213027	-0.0300379805266857	-0.094906248152256
-5.63119268417358	-6.57146787643433	-15.6140451431274	-0.123253025114536	-0.0300059393048286	-0.0949517786502838
-5.6294116973877	-6.58104801177979	-15.6138963699341	-0.123396679759026	-0.029832448810339	-0.0950719118118286
-5.62698268890381	-6.57399940490723	-15.6390924453735	-0.123105868697166	-0.0300712436437607	-0.0953542217612267
-5.63367891311646	-6.5782036781311	-15.6191415786743	-0.123171329498291	-0.0298784822225571	-0.0955175533890724
-5.63603115081787	-6.58005571365356	-15.6492872238159	-0.123107194900513	-0.0299343205988407	-0.095671109855175
-5.63688325881958	-6.5733060836792	-15.6298274993896	-0.123130649328232	-0.0298766046762466	-0.0959593802690506
-5.64025974273682	-6.57708549499512	-15.6368532180786	-0.123092167079449	-0.0298432875424623	-0.0959998816251755
-5.64013004302979	-6.5754451751709	-15.6545839309692	-0.123034410178661	-0.0297877267003059	-0.0964349955320358
-5.64817571640015	-6.57328319549561	-15.6302299499512	-0.123063214123249	-0.0297332126647234	-0.0965496674180031
-5.64608240127563	-6.58262348175049	-15.6436042785645	-0.123195767402649	-0.0296396985650063	-0.0966801568865776
-5.64426803588867	-6.56803560256958	-15.6501770019531	-0.122984431684017	-0.0297796335071325	-0.0970944464206696
-5.65073442459106	-6.57207155227661	-15.6400718688965	-0.123072229325771	-0.0295879971235991	-0.097100742161274
-5.64810991287231	-6.57218551635742	-15.6566867828369	-0.123024053871632	-0.0296467021107674	-0.0974849313497543
-5.64993715286255	-6.56749677658081	-15.6439571380615	-0.123144693672657	-0.0296874139457941	-0.0976018980145454
-5.64679288864136	-6.5692400932312	-15.6561241149902	-0.123054839670658	-0.0295206494629383	-0.0978734120726585
-5.64825820922852	-6.56441736221313	-15.6520166397095	-0.123090386390686	-0.0295679681003094	-0.0981465131044388
-5.65297651290894	-6.5618371963501	-15.6370716094971	-0.123179748654366	-0.0294505450874567	-0.0982651859521866
-5.64879322052002	-6.56675958633423	-15.6570749282837	-0.12316682934761	-0.029503220692277	-0.0985272079706192
-5.64828014373779	-6.55442667007446	-15.6368293762207	-0.123184032738209	-0.0295079071074724	-0.098764605820179
-5.65438079833984	-6.56232833862305	-15.641170501709	-0.123190328478813	-0.0292452201247215	-0.0988635495305061
-5.64970874786377	-6.55830478668213	-15.6557788848877	-0.123161405324936	-0.0295481197535992	-0.0992510318756104
-5.65017938613892	-6.55322170257568	-15.6356105804443	-0.123190626502037	-0.0293867848813534	-0.0993540808558464
-5.65217876434326	-6.56115674972534	-15.6655902862549	-0.123174086213112	-0.029324958100915	-0.0996776968240738
-5.66016721725464	-6.55215501785278	-15.6442804336548	-0.123180501163006	-0.0293782409280539	-0.0998741686344147
-5.65847635269165	-6.56412076950073	-15.6491165161133	-0.123254343867302	-0.02927784062922	-0.100021131336689
-5.66051197052002	-6.55542325973511	-15.6641597747803	-0.123137034475803	-0.029401246458292	-0.100388653576374
-5.65950202941895	-6.55023813247681	-15.6487941741943	-0.123022623360157	-0.0293842926621437	-0.100599490106106
-5.66723012924194	-6.56026887893677	-15.6622562408447	-0.123178981244564	-0.0292936433106661	-0.100762769579887
-5.66495418548584	-6.55054521560669	-15.6677274703979	-0.123051881790161	-0.0294314455240965	-0.101104527711868
-5.67332410812378	-6.55418872833252	-15.6539134979248	-0.123010836541653	-0.0293736606836319	-0.101130366325378
-5.67076921463013	-6.55694818496704	-15.678750038147	-0.122986696660519	-0.0293211489915848	-0.101488761603832
-5.67757797241211	-6.55124139785767	-15.6636524200439	-0.122941829264164	-0.0293287839740515	-0.101696342229843
-5.67691802978516	-6.55930757522583	-15.6699190139771	-0.123148523271084	-0.0293244253844023	-0.101823188364506
-5.67490816116333	-6.54823923110962	-15.6854734420776	-0.122855924069881	-0.0294308830052614	-0.102232374250889
-5.68783712387085	-6.55742692947388	-15.6714296340942	-0.122977331280708	-0.0292649306356907	-0.102160751819611
-5.6842942237854	-6.55322360992432	-15.6993379592896	-0.122871831059456	-0.0293942373245955	-0.102559119462967
-5.68961191177368	-6.5522403717041	-15.6761846542358	-0.122928820550442	-0.0293900351971388	-0.102605998516083
-5.68532180786133	-6.55196905136108	-15.7016525268555	-0.122864253818989	-0.0292945057153702	-0.102872170507908
-5.69325160980225	-6.55134630203247	-15.6864767074585	-0.122842833399773	-0.0294159036129713	-0.103100769221783
-5.69632339477539	-6.55600309371948	-15.700159072876	-0.122953481972218	-0.0292320363223553	-0.103124238550663
-5.69248342514038	-6.55561208724976	-15.7169237136841	-0.122733905911446	-0.0294528175145388	-0.103466868400574
-5.6999397277832	-6.55182361602783	-15.7031183242798	-0.122851587831974	-0.0293174870312214	-0.103506624698639
-5.70166778564453	-6.55950593948364	-15.7190265655518	-0.122744902968407	-0.0293168891221285	-0.103790983557701
-5.70331001281738	-6.55301904678345	-15.7091588973999	-0.122853055596352	-0.0293401200324297	-0.103938572108746
-5.70394468307495	-6.55651473999023	-15.7115697860718	-0.12274981290102	-0.0293642040342093	-0.103966914117336
-5.70713376998901	-6.55645608901978	-15.7288579940796	-0.122774474322796	-0.0293680615723133	-0.104325473308563
-5.71128559112549	-6.55295848846436	-15.7112741470337	-0.122802741825581	-0.0293368324637413	-0.104314096271992
-5.71051931381226	-6.56356716156006	-15.7251014709473	-0.122806921601295	-0.0292732734233141	-0.104403384029865
-5.71464157104492	-6.55556011199951	-15.7301816940308	-0.122670345008373	-0.029445132240653	-0.104685932397842
-5.71506118774414	-6.55454635620117	-15.7215976715088	-0.122733272612095	-0.029288861900568	-0.104722395539284
-5.72159481048584	-6.561598777771	-15.7443838119507	-0.122784234583378	-0.0293021555989981	-0.104840636253357
-5.72010183334351	-6.55237340927124	-15.7374114990234	-0.122753158211708	-0.0294783916324377	-0.105059884488583
-5.7246527671814	-6.55590581893921	-15.7263641357422	-0.122698299586773	-0.0293287746608257	-0.105034366250038
-5.72501564025879	-6.55783939361572	-15.7516489028931	-0.122742936015129	-0.0293968040496111	-0.105288006365299
-5.72786235809326	-6.54887437820435	-15.7309465408325	-0.122760131955147	-0.0295039117336273	-0.105400733649731
-5.7275242805481	-6.55828809738159	-15.746901512146	-0.122900888323784	-0.0293578561395407	-0.105403698980808
-5.72491645812988	-6.5474853515625	-15.7517881393433	-0.122681170701981	-0.0296450741589069	-0.10568629950285
-5.73142099380493	-6.55082035064697	-15.7459287643433	-0.122777365148067	-0.0294140558689833	-0.105667114257813
-5.7264404296875	-6.55317640304565	-15.7607545852661	-0.122856594622135	-0.0295779835432768	-0.105897806584835
-5.7293496131897	-6.54249668121338	-15.7461738586426	-0.122860930860043	-0.0296396296471357	-0.105918124318123
-5.73039054870605	-6.5518274307251	-15.7524490356445	-0.123016148805618	-0.0296011138707399	-0.10605912655592
-5.72665596008301	-6.54291296005249	-15.7607221603394	-0.122943267226219	-0.0296013820916414	-0.106298133730888
-5.73916244506836	-6.54884386062622	-15.7363080978394	-0.123138979077339	-0.0294827502220869	-0.106310769915581
-5.73305034637451	-6.55076313018799	-15.7586421966553	-0.123134382069111	-0.0295376535505056	-0.106495022773743
-5.73686361312866	-6.54308748245239	-15.7446765899658	-0.123098395764828	-0.0295445583760738	-0.106698215007782
-5.74108505249023	-6.55096435546875	-15.7443647384644	-0.123247124254704	-0.0294392202049494	-0.106724672019482
-5.7380633354187	-6.54466390609741	-15.7489109039307	-0.123315684497356	-0.029565155506134	-0.107015371322632
-5.74692916870117	-6.54121780395508	-15.7286081314087	-0.123400121927261	-0.0294999163597822	-0.106979750096798
-5.74253797531128	-6.54557991027832	-15.757999420166	-0.123424582183361	-0.0294463876634836	-0.107250519096851
-5.75102233886719	-6.53862333297729	-15.7316665649414	-0.123458161950111	-0.0293727796524763	-0.107436880469322
-5.75160694122314	-6.54932546615601	-15.7381401062012	-0.123669065535069	-0.0293263532221317	-0.107448346912861
-5.75000286102295	-6.53866052627563	-15.7414474487305	-0.123554736375809	-0.029463168233633	-0.107772693037987
-5.75461673736572	-6.54117870330811	-15.724175453186	-0.123720414936543	-0.0292373634874821	-0.107711046934128
-5.75135946273804	-6.53860902786255	-15.7372732162476	-0.123782522976398	-0.0293150879442692	-0.108048498630524
-5.75435304641724	-6.53693199157715	-15.7267026901245	-0.123858004808426	-0.02938930131495	-0.108199790120125
-5.75361013412476	-6.53636455535889	-15.7272710800171	-0.123923726379871	-0.0292038284242153	-0.108197771012783
-5.75207328796387	-6.53494691848755	-15.7306365966797	-0.124052450060844	-0.0292808134108782	-0.108532585203648
-5.75751686096191	-6.5324878692627	-15.7094659805298	-0.124180898070335	-0.0291646141558886	-0.108501151204109
-5.75432872772217	-6.53941202163696	-15.7246446609497	-0.124209053814411	-0.0291930716484785	-0.108740441501141
-5.75688505172729	-6.52901649475098	-15.7163171768188	-0.124255672097206	-0.0293236672878265	-0.108989626169205
-5.76026821136475	-6.53726530075073	-15.7134418487549	-0.124331966042519	-0.0290212128311396	-0.108992822468281
-5.75932836532593	-6.53397703170776	-15.7252149581909	-0.124387919902802	-0.0292208641767502	-0.109291419386864
-5.75999927520752	-6.52904510498047	-15.69739818573	-0.124423272907734	-0.029063468798995	-0.109274834394455
-5.76075029373169	-6.53671073913574	-15.72105884552	-0.124475002288818	-0.029080793261528	-0.109524175524712
-5.76560544967651	-6.52485227584839	-15.6999855041504	-0.124491393566132	-0.0291263610124588	-0.109671995043755
-5.76360034942627	-6.53835582733154	-15.7047986984253	-0.124692775309086	-0.0289519652724266	-0.109746538102627
-5.76560115814209	-6.52878141403198	-15.7103109359741	-0.124630756676197	-0.0291531197726727	-0.110034592449665
-5.76624774932861	-6.53041648864746	-15.6970539093018	-0.124616876244545	-0.0289808008819819	-0.110085174441338
-5.77324485778809	-6.53363943099976	-15.7171792984009	-0.124729573726654	-0.0290102977305651	-0.110293157398701
-5.76894521713257	-6.52733087539673	-15.7015419006348	-0.12464602291584	-0.0290655139833689	-0.110418058931828
-5.77658843994141	-6.53706741333008	-15.7064189910889	-0.124782100319862	-0.0290102194994688	-0.110534437000751
-5.77457666397095	-6.5315203666687	-15.7129688262939	-0.124663501977921	-0.0289418529719114	-0.110809452831745
-5.78576231002808	-6.53499460220337	-15.6882419586182	-0.12478419393301	-0.0289643071591854	-0.11079241335392
-5.78443479537964	-6.54476547241211	-15.7014474868774	-0.124882414937019	-0.0288608651608229	-0.110950440168381
-5.7867693901062	-6.53456258773804	-15.7004270553589	-0.124637126922607	-0.0290104579180479	-0.111194275319576
-5.79862356185913	-6.54459381103516	-15.6887483596802	-0.124810226261616	-0.0287753790616989	-0.111177049577236
-5.79646110534668	-6.54304981231689	-15.7018060684204	-0.124696761369705	-0.0289755053818226	-0.111541651189327
-5.80574226379395	-6.54327774047852	-15.6775789260864	-0.124755680561066	-0.0288618206977844	-0.11149400472641
-5.8033881187439	-6.5464563369751	-15.7031726837158	-0.124702595174313	-0.0288142934441566	-0.111759796738625
-5.80943298339844	-6.54689788818359	-15.6889772415161	-0.124666288495064	-0.0288916174322367	-0.111907698214054
-5.81722021102905	-6.55133628845215	-15.6786022186279	-0.12478856742382	-0.0287731327116489	-0.11190352588892
-5.81399488449097	-6.55413150787354	-15.6953678131104	-0.124595522880554	-0.0288858562707901	-0.112161755561829
-5.81855058670044	-6.54837036132813	-15.6702394485474	-0.12465788424015	-0.028858806937933	-0.112269967794418
-5.82164525985718	-6.56206607818604	-15.681022644043	-0.124522022902966	-0.0287156272679567	-0.112322323024273
-5.82146024703979	-6.55582904815674	-15.6872997283936	-0.12456750869751	-0.0289496555924416	-0.112629495561123
-5.82721567153931	-6.55531883239746	-15.6626014709473	-0.12456501275301	-0.0288676805794239	-0.112449869513512
-5.82424068450928	-6.56531238555908	-15.6810750961304	-0.124467626214027	-0.0287790335714817	-0.112734287977219
-5.83311653137207	-6.55912780761719	-15.6631469726563	-0.124496728181839	-0.028885118663311	-0.112784616649151
-5.83228492736816	-6.57054281234741	-15.6578140258789	-0.12453343719244	-0.0287393033504486	-0.112824156880379
-5.83467483520508	-6.56712245941162	-15.6749181747437	-0.124394975602627	-0.0288412868976593	-0.113023467361927
-5.83637952804565	-6.56281852722168	-15.6515665054321	-0.124368205666542	-0.0288985650986433	-0.11310201883316
-5.84486389160156	-6.57672834396362	-15.653881072998	-0.124352730810642	-0.0287057738751173	-0.113036043941975
-5.84801578521729	-6.57422780990601	-15.6649885177612	-0.124267667531967	-0.0288691874593496	-0.113280408084393
-5.84677505493164	-6.57566928863525	-15.6414375305176	-0.124212235212326	-0.0288693830370903	-0.11323694139719
-5.85431957244873	-6.58401775360107	-15.6648616790771	-0.124194733798504	-0.0287274122238159	-0.113357096910477
-5.85519552230835	-6.57887315750122	-15.6526823043823	-0.124093294143677	-0.0289024859666824	-0.113553173840046
-5.86005306243896	-6.5854868888855	-15.6470079421997	-0.124127946794033	-0.0287515465170145	-0.113486588001251
-5.85946321487427	-6.59146451950073	-15.6603126525879	-0.124185115098953	-0.0288530401885509	-0.113619945943356
-5.8632640838623	-6.5839204788208	-15.655387878418	-0.123971678316593	-0.0289358962327242	-0.113735936582088
-5.87279033660889	-6.59890174865723	-15.6479291915894	-0.12405040115118	-0.0286983083933592	-0.113651804625988
-5.86815977096558	-6.59241390228271	-15.6599769592285	-0.123934544622898	-0.0289704278111458	-0.113955296576023
-5.87515354156494	-6.59125328063965	-15.6439657211304	-0.1238883882761	-0.0289164055138826	-0.11384941637516
-5.87914848327637	-6.59978008270264	-15.6553335189819	-0.12387903034687	-0.028931749984622	-0.114026822149754
-5.87748956680298	-6.59999179840088	-15.6719808578491	-0.123765394091606	-0.0290270410478115	-0.114228904247284
-5.8920955657959	-6.59934329986572	-15.6515436172485	-0.12375295907259	-0.0290098134428263	-0.11428640037775
-5.8899130821228	-6.61211347579956	-15.6614179611206	-0.123858012259007	-0.0289572831243277	-0.114376753568649
-5.89106416702271	-6.6032567024231	-15.6759462356567	-0.123601615428925	-0.0291089583188295	-0.11456286162138
-5.89692211151123	-6.61071872711182	-15.6517019271851	-0.123717769980431	-0.0289581045508385	-0.114609234035015
-5.90005874633789	-6.617600440979	-15.6750564575195	-0.123662553727627	-0.0289814062416554	-0.114725738763809
-5.89997863769531	-6.61235427856445	-15.6823883056641	-0.123656421899796	-0.0290785450488329	-0.115019977092743
-5.90389442443848	-6.61103916168213	-15.6570177078247	-0.123570442199707	-0.029117850586772	-0.114881709218025
-5.89894819259644	-6.61869525909424	-15.6877889633179	-0.123603269457817	-0.0291100591421127	-0.115098230540752
-5.90345478057861	-6.61392402648926	-15.6805582046509	-0.123573072254658	-0.0291416812688112	-0.115261949598789
-5.90694141387939	-6.61515951156616	-15.6712875366211	-0.123737297952175	-0.0290544480085373	-0.115216217935085
-5.9011549949646	-6.62272453308105	-15.6934118270874	-0.12372974306345	-0.0290492717176676	-0.115323461592197
-5.9017219543457	-6.6128454208374	-15.6901426315308	-0.12364250421524	-0.0292137265205383	-0.115571238100529
-5.90720224380493	-6.61985301971436	-15.6830167770386	-0.123749159276485	-0.0290093272924423	-0.115439102053642
-5.90234231948853	-6.61904382705688	-15.7071771621704	-0.12364387512207	-0.0291733983904123	-0.115777775645256
-5.90588474273682	-6.61525964736938	-15.6865482330322	-0.123728290200233	-0.0291978772729635	-0.115745760500431
-5.90545701980591	-6.62325811386108	-15.7023820877075	-0.123727783560753	-0.0290858428925276	-0.115870513021946
-5.90528297424316	-6.62622785568237	-15.7156372070313	-0.123690687119961	-0.0291558764874935	-0.116208262741566
-5.91269111633301	-6.62163543701172	-15.6914014816284	-0.123760208487511	-0.029171671718359	-0.116223946213722
-5.91037940979004	-6.63513612747192	-15.7124395370483	-0.123818717896938	-0.0289559476077557	-0.116345591843128
-5.91203308105469	-6.63244819641113	-15.7227468490601	-0.123704984784126	-0.0292311869561672	-0.116579577326775
-5.91385412216187	-6.62974882125854	-15.7138500213623	-0.12378902733326	-0.0290956292301416	-0.11670908331871
-5.92005300521851	-6.64388179779053	-15.7230472564697	-0.123718298971653	-0.0289524551481009	-0.116776362061501
-5.91945219039917	-6.64010047912598	-15.7337713241577	-0.123774819076061	-0.0291208978742361	-0.117093853652477
-5.91960096359253	-6.63515567779541	-15.7167530059814	-0.123766712844372	-0.0290859434753656	-0.117103330790997
-5.92503929138184	-6.64776372909546	-15.7365369796753	-0.12373922765255	-0.0290526729077101	-0.117235749959946
-5.92494010925293	-6.64773225784302	-15.7473192214966	-0.12385069578886	-0.0290621425956488	-0.117547526955605
-5.93000173568726	-6.64112710952759	-15.7297592163086	-0.123752601444721	-0.0289917793124914	-0.117611534893513
-5.9306526184082	-6.65733957290649	-15.7412939071655	-0.123953320086002	-0.0290133375674486	-0.11762523651123
-5.93114995956421	-6.64681148529053	-15.7562627792358	-0.123829588294029	-0.0290760695934296	-0.11789483577013
-5.93040943145752	-6.64458513259888	-15.7414875030518	-0.123870506882668	-0.0291221216320992	-0.118037834763527
-5.93890142440796	-6.65691757202148	-15.7448835372925	-0.124027296900749	-0.028893431648612	-0.118082463741302
-5.93589353561401	-6.65055274963379	-15.7632102966309	-0.124080277979374	-0.0290322434157133	-0.118428416550159
-5.9342246055603	-6.65046977996826	-15.7354259490967	-0.124075271189213	-0.029004855081439	-0.118432611227036
-5.93853235244751	-6.6549186706543	-15.7523365020752	-0.124162711203098	-0.0289719197899103	-0.118614494800568
-5.93331956863403	-6.65037631988525	-15.7519826889038	-0.124117657542229	-0.0289685893803835	-0.118862934410572
-5.93951654434204	-6.65554332733154	-15.7347650527954	-0.124326966702938	-0.0289119742810726	-0.118904136121273
-5.93321514129639	-6.65916395187378	-15.7501173019409	-0.124418042600155	-0.0288579408079386	-0.119085118174553
-5.93175601959229	-6.65080833435059	-15.7551765441895	-0.124206408858299	-0.0290000382810831	-0.119407624006271
-5.93898868560791	-6.65679407119751	-15.7365169525146	-0.124432720243931	-0.028779424726963	-0.119380734860897
-5.93252944946289	-6.65865707397461	-15.7646961212158	-0.12436731159687	-0.0289275106042624	-0.119732230901718
-5.93819665908813	-6.65708494186401	-15.7467641830444	-0.12436593323946	-0.0289438087493181	-0.119800172746181
-5.93843746185303	-6.66039562225342	-15.7665767669678	-0.12434259057045	-0.0288441572338343	-0.119951948523521
-5.93444013595581	-6.66201066970825	-15.7785663604736	-0.124348893761635	-0.0288720764219761	-0.120278500020504
-5.9463152885437	-6.66002511978149	-15.7594976425171	-0.124409548938274	-0.0289216097444296	-0.120394192636013
-5.94524765014648	-6.66863489151001	-15.7771511077881	-0.124461360275745	-0.0287798065692186	-0.120476603507996
-5.94438409805298	-6.66515731811523	-15.7925434112549	-0.124308630824089	-0.0290122870355845	-0.12078170478344
-5.94856023788452	-6.66220569610596	-15.7798452377319	-0.124426417052746	-0.0289993733167648	-0.120980113744736
-5.95610570907593	-6.67262935638428	-15.7823038101196	-0.124442122876644	-0.0287496782839298	-0.120998606085777
-5.95549297332764	-6.66943883895874	-15.802417755127	-0.124434866011143	-0.0289805047214031	-0.12142363935709
-5.9593391418457	-6.66195774078369	-15.7822771072388	-0.124606557190418	-0.0289478786289692	-0.121459946036339
-5.96246814727783	-6.67426776885986	-15.7951354980469	-0.124491065740585	-0.0288317501544952	-0.121622174978256
-5.96023368835449	-6.6711368560791	-15.8127040863037	-0.124644137918949	-0.0289382673799992	-0.122002892196178
-5.97012853622437	-6.66457891464233	-15.7905445098877	-0.124632462859154	-0.0289063937962055	-0.122090503573418
-5.96508407592773	-6.67846298217773	-15.8057498931885	-0.124802783131599	-0.028859930112958	-0.12219350039959
-5.96911096572876	-6.67314863204956	-15.8236331939697	-0.124720886349678	-0.029005378484726	-0.122528716921806
-5.96626472473145	-6.66610860824585	-15.8074817657471	-0.124740250408649	-0.0289680995047092	-0.122673869132996
-5.97420167922974	-6.67697238922119	-15.8170833587646	-0.124779261648655	-0.02880541048944	-0.122773714363575
-5.97538805007935	-6.6726131439209	-15.8313627243042	-0.124870844185352	-0.0290123578161001	-0.123055346310139
-5.97102403640747	-6.67016887664795	-15.8161678314209	-0.124863125383854	-0.0290444679558277	-0.123128913342953
-5.97675895690918	-6.67825984954834	-15.8330326080322	-0.124836161732674	-0.0289120990782976	-0.123277336359024
-5.97483921051025	-6.67527770996094	-15.8426237106323	-0.12480703741312	-0.0290289334952831	-0.123660013079643
-5.97745800018311	-6.67365598678589	-15.8187885284424	-0.124785915017128	-0.0290204230695963	-0.123755075037479
-5.97998142242432	-6.68582010269165	-15.8319225311279	-0.124971777200699	-0.0288305711001158	-0.123834349215031
-5.97781038284302	-6.67856884002686	-15.8411159515381	-0.124781422317028	-0.0290624275803566	-0.124220073223114
-5.98047256469727	-6.67918300628662	-15.8323431015015	-0.124720439314842	-0.0289675798267126	-0.124230533838272
-5.98379278182983	-6.69114685058594	-15.8356323242188	-0.124797411262989	-0.0289568454027176	-0.124382622539997
-5.98278856277466	-6.68139791488647	-15.8495597839355	-0.124660857021809	-0.0291045121848583	-0.124817743897438
-5.98939895629883	-6.6847825050354	-15.8279228210449	-0.124726288020611	-0.0289858542382717	-0.124807514250278
-5.98775482177734	-6.69262361526489	-15.8543682098389	-0.124704793095589	-0.028963090851903	-0.125162109732628
-5.99209833145142	-6.68753910064697	-15.8587141036987	-0.124560348689556	-0.029029430821538	-0.125425606966019
-6.00150537490845	-6.69374561309814	-15.8351993560791	-0.124732755124569	-0.0288953445851803	-0.12559899687767
-5.99627161026001	-6.69680643081665	-15.8617725372314	-0.12466387450695	-0.029033936560154	-0.125892981886864
-6.00327205657959	-6.68919086456299	-15.8474388122559	-0.124654836952686	-0.0290462151169777	-0.126196652650833
-6.00922107696533	-6.70040369033813	-15.8553619384766	-0.124718099832535	-0.0288965106010437	-0.126320049166679
-6.008460521698	-6.69917583465576	-15.8786849975586	-0.124688126146793	-0.0291237570345402	-0.126755058765411
-6.01618480682373	-6.69641828536987	-15.8486232757568	-0.124692693352699	-0.0290775522589684	-0.126894891262054
-6.01326704025269	-6.70184707641602	-15.8762664794922	-0.124712429940701	-0.0291113294661045	-0.127152368426323
-6.02003383636475	-6.69656562805176	-15.8744029998779	-0.124679654836655	-0.0291436761617661	-0.127517431974411
-6.02441549301147	-6.69759607315063	-15.8689432144165	-0.124815076589584	-0.0291252098977566	-0.127588018774986
-6.02260971069336	-6.70622062683105	-15.889552116394	-0.124843545258045	-0.0291283223778009	-0.127934247255325
-6.02505922317505	-6.69405031204224	-15.883526802063	-0.124645665287971	-0.0293456055223942	-0.128276899456978
-6.03678560256958	-6.70505714416504	-15.8829679489136	-0.124858304858208	-0.0290393084287643	-0.128306522965431
-6.03622007369995	-6.70482873916626	-15.9019441604614	-0.124773748219013	-0.0292270667850971	-0.128841832280159
-6.04147911071777	-6.70186901092529	-15.8844394683838	-0.124804422259331	-0.0292637906968594	-0.128904417157173
-6.04283285140991	-6.7101526260376	-15.9006109237671	-0.124778054654598	-0.0291353836655617	-0.129137307405472
-6.04684209823608	-6.70988941192627	-15.9131278991699	-0.12478344142437	-0.0291753243654966	-0.129602581262589
-6.05672121047974	-6.7082257270813	-15.8909730911255	-0.12477108091116	-0.0291919894516468	-0.129754215478897
-6.05790996551514	-6.72005701065063	-15.9052658081055	-0.124853044748306	-0.0290010683238506	-0.12998366355896
-6.05961465835571	-6.71871662139893	-15.9168281555176	-0.124606661498547	-0.0293051525950432	-0.130290776491165
-6.06159639358521	-6.71559047698975	-15.9005603790283	-0.124655693769455	-0.0291310846805573	-0.130492597818375
-6.06944131851196	-6.72782897949219	-15.9115676879883	-0.124607987701893	-0.0289773680269718	-0.130645722150803
-6.06789588928223	-6.72394323348999	-15.9256601333618	-0.124631449580193	-0.0291378758847713	-0.131056591868401
-6.07141971588135	-6.71942758560181	-15.9080085754395	-0.124597385525703	-0.0290484800934792	-0.131106495857239
-6.07405471801758	-6.73034906387329	-15.9292087554932	-0.124505408108234	-0.0289923548698425	-0.131419762969017
-6.07438707351685	-6.72455501556396	-15.9258975982666	-0.124493591487408	-0.0290796160697937	-0.131751760840416
-6.08345222473145	-6.72554206848145	-15.9137134552002	-0.124407701194286	-0.0289952605962753	-0.13182757794857
-6.08039140701294	-6.73766756057739	-15.9311122894287	-0.124580010771751	-0.0289448481053114	-0.131974011659622
-6.08372163772583	-6.72815608978271	-15.9419460296631	-0.124368965625763	-0.0291067082434893	-0.132330283522606
-6.08579111099243	-6.72922277450562	-15.9319133758545	-0.124207623302937	-0.0290443021804094	-0.132455930113792
-6.09421396255493	-6.73929405212402	-15.9382553100586	-0.124333038926125	-0.0289601478725672	-0.132556214928627
-6.08700847625732	-6.7324595451355	-15.9428472518921	-0.12429091334343	-0.0291384514421225	-0.132916122674942
-6.09394073486328	-6.73478937149048	-15.9300756454468	-0.12425547093153	-0.0290495567023754	-0.132895857095718
-6.0966854095459	-6.7381477355957	-15.958044052124	-0.124222613871098	-0.029034560546279	-0.133247137069702
-6.10200071334839	-6.7337064743042	-15.9464693069458	-0.124103307723999	-0.0290236528962851	-0.13348825275898
-6.10967636108398	-6.73730945587158	-15.9357681274414	-0.124236196279526	-0.0289813689887524	-0.133547261357307
-6.10542869567871	-6.74350643157959	-15.9485416412354	-0.124160677194595	-0.0289932042360306	-0.133824050426483
-6.10605144500732	-6.73750114440918	-15.9530324935913	-0.123966947197914	-0.0291085112839937	-0.134107127785683
-6.11935710906982	-6.74572563171387	-15.9402227401733	-0.124056167900562	-0.0289410799741745	-0.134135633707047
-6.12103509902954	-6.74953317642212	-15.9534072875977	-0.124044075608253	-0.0288737043738365	-0.134316012263298
-6.11801052093506	-6.74772167205811	-15.9691619873047	-0.124036528170109	-0.0290358066558838	-0.134678319096565
-6.1275691986084	-6.74688863754272	-15.9399194717407	-0.12405539304018	-0.0290423966944218	-0.13466888666153
-6.12626647949219	-6.75171995162964	-15.9622755050659	-0.124034516513348	-0.0289825107902288	-0.134800180792809
-6.12523555755615	-6.75171327590942	-15.9730358123779	-0.12397912889719	-0.02897959202528	-0.135142639279366
-6.13657093048096	-6.74673461914063	-15.94495677948	-0.124045260250568	-0.0289738457649946	-0.13520222902298
-6.13155841827393	-6.75672054290771	-15.9578523635864	-0.124247170984745	-0.0288134124130011	-0.135325089097023
-6.13070678710938	-6.74934959411621	-15.9635238647461	-0.124048754572868	-0.0290820188820362	-0.135635808110237
-6.13410234451294	-6.74600696563721	-15.94460105896	-0.124213829636574	-0.0289169643074274	-0.135688096284866
-6.13657331466675	-6.75476408004761	-15.9583349227905	-0.124170497059822	-0.02883031219244	-0.135853990912437
-6.13299608230591	-6.74680852890015	-15.9545574188232	-0.124312065541744	-0.0290676727890968	-0.136164903640747
-6.13858604431152	-6.74629068374634	-15.9393625259399	-0.124380402266979	-0.0289742518216372	-0.136104971170425
-6.1345043182373	-6.75040674209595	-15.9639749526978	-0.124376572668552	-0.0289336461573839	-0.136469021439552
-6.14001560211182	-6.74062538146973	-15.9481153488159	-0.124501593410969	-0.0289691593497992	-0.136622607707977
-6.13997316360474	-6.74918746948242	-15.9429597854614	-0.124684102833271	-0.0288380216807127	-0.136699348688126
-6.14288425445557	-6.74821615219116	-15.955548286438	-0.124663077294827	-0.0289569143205881	-0.13700045645237
-6.13927268981934	-6.73696708679199	-15.9419431686401	-0.1246587485075	-0.0290955025702715	-0.137191236019135
-6.14219331741333	-6.74279546737671	-15.9361095428467	-0.124826148152351	-0.0287906602025032	-0.137246996164322
-6.14576292037964	-6.74481391906738	-15.9568786621094	-0.124924279749393	-0.0289546195417643	-0.137540951371193
-6.14295387268066	-6.7365837097168	-15.9304065704346	-0.125021547079086	-0.0290507506579161	-0.137664169073105
-6.14674711227417	-6.74161672592163	-15.9404973983765	-0.125106647610664	-0.0288762934505939	-0.137717738747597
-6.14870309829712	-6.73647546768188	-15.9503765106201	-0.125133991241455	-0.0289561338722706	-0.138045191764832
-6.15500116348267	-6.733482837677	-15.930459022522	-0.12526273727417	-0.0288877990096807	-0.1381546407938
-6.15557909011841	-6.74393796920776	-15.945086479187	-0.125509038567543	-0.0288338717073202	-0.138207376003265
-6.15204334259033	-6.73632001876831	-15.9556474685669	-0.125466868281364	-0.0290292743593454	-0.13857664167881
-6.15675020217896	-6.73350143432617	-15.9416399002075	-0.125475436449051	-0.0289418660104275	-0.138697937130928
-6.16236877441406	-6.74350547790527	-15.9455461502075	-0.125665560364723	-0.0288521647453308	-0.138746351003647
-6.15746068954468	-6.73234844207764	-15.9565544128418	-0.125674799084663	-0.0290414411574602	-0.139105126261711
-6.16605949401855	-6.73673582077026	-15.9382152557373	-0.125780940055847	-0.0289374310523272	-0.139055445790291
-6.1656928062439	-6.74075317382813	-15.9593601226807	-0.125890284776688	-0.028881648555398	-0.139332696795464
-6.16330432891846	-6.7302417755127	-15.9555540084839	-0.125865116715431	-0.0289679039269686	-0.139505922794342
-6.17510604858398	-6.7330756187439	-15.933385848999	-0.126056775450706	-0.0288293119519949	-0.139553278684616
-6.16852474212646	-6.74242258071899	-15.9478893280029	-0.126248970627785	-0.0288108009845018	-0.139709442853928
-6.16753959655762	-6.72934532165527	-15.9490461349487	-0.126012772321701	-0.0290579702705145	-0.139898151159286
-6.1756329536438	-6.73384189605713	-15.9297161102295	-0.126264974474907	-0.0287220627069473	-0.139872193336487
-6.17373132705688	-6.73521614074707	-15.95276927948	-0.126343473792076	-0.0288146696984768	-0.140038952231407
-6.17292213439941	-6.72743034362793	-15.944149017334	-0.126418396830559	-0.0288729779422283	-0.140255063772202
-6.17799377441406	-6.72712373733521	-15.9256830215454	-0.126581713557243	-0.0289105828851461	-0.140189722180367
-6.17268323898315	-6.72870683670044	-15.9497737884521	-0.126609623432159	-0.0288760010153055	-0.140451073646545
-6.17893409729004	-6.72106218338013	-15.9239492416382	-0.126728132367134	-0.028827078640461	-0.140551298856735
-6.17355918884277	-6.72631311416626	-15.9255828857422	-0.126975789666176	-0.0287831090390682	-0.14050817489624
-6.16981220245361	-6.71740341186523	-15.9371738433838	-0.126847833395004	-0.0288376584649086	-0.140788197517395
-6.17231035232544	-6.71473121643066	-15.9164543151855	-0.127057939767838	-0.0288495980203152	-0.140776932239532
-6.17609882354736	-6.72059106826782	-15.9237108230591	-0.127134889364243	-0.0287096481770277	-0.140788897871971
-6.16877841949463	-6.71188688278198	-15.9232788085938	-0.127161547541618	-0.0288927648216486	-0.141086786985397
-6.16960859298706	-6.70970630645752	-15.9017286300659	-0.127300754189491	-0.0288813374936581	-0.140867576003075
-6.16447257995605	-6.71024656295776	-15.9264402389526	-0.127287402749062	-0.0286687351763248	-0.141097098588943
-6.1642107963562	-6.70326805114746	-15.914852142334	-0.127389326691628	-0.0288290698081255	-0.141184762120247
-6.16413879394531	-6.70461320877075	-15.8982763290405	-0.127558946609497	-0.0286971293389797	-0.141086935997009
-6.15654325485229	-6.70765733718872	-15.9167976379395	-0.127639874815941	-0.0287640728056431	-0.141187608242035
-6.15555286407471	-6.69672822952271	-15.9076147079468	-0.127586781978607	-0.0289086885750294	-0.141322180628777
-6.1515064239502	-6.69925832748413	-15.8956165313721	-0.127719923853874	-0.0286703892052174	-0.141253486275673
-6.15718364715576	-6.70370531082153	-15.9027223587036	-0.127693206071854	-0.0287140142172575	-0.141390979290009
-6.14825201034546	-6.69261598587036	-15.8875713348389	-0.127819374203682	-0.0288246180862188	-0.141409203410149
-6.15183353424072	-6.69759798049927	-15.8844203948975	-0.127760082483292	-0.0287184678018093	-0.141368508338928
-6.14704656600952	-6.69364738464355	-15.8937587738037	-0.127854451537132	-0.0287831518799067	-0.141596496105194
-6.14796829223633	-6.68897247314453	-15.8726005554199	-0.127858877182007	-0.0288193579763174	-0.141557261347771
-6.14643096923828	-6.69878244400024	-15.8737659454346	-0.128057286143303	-0.0287106838077307	-0.141564562916756
-6.14566516876221	-6.68173408508301	-15.8791408538818	-0.127936094999313	-0.0289822276681662	-0.141726702451706
-6.14169120788574	-6.68497610092163	-15.8546581268311	-0.127993524074554	-0.0288583394140005	-0.14171290397644
-6.14646673202515	-6.68905401229858	-15.8669490814209	-0.12819992005825	-0.0289131533354521	-0.141861885786057
-6.14127779006958	-6.67785501480103	-15.8546180725098	-0.128168806433678	-0.0290554706007242	-0.142008826136589
-6.14609241485596	-6.68378925323486	-15.8432531356812	-0.128332480788231	-0.0290643088519573	-0.141894176602364
-6.14431858062744	-6.6804370880127	-15.8583402633667	-0.128246247768402	-0.0291104856878519	-0.142190977931023
-6.15296506881714	-6.6762490272522	-15.8292303085327	-0.12836517393589	-0.0291931349784136	-0.142116531729698
-6.15095376968384	-6.68368530273438	-15.8379859924316	-0.128608703613281	-0.0291370879858732	-0.142189621925354
-6.14912891387939	-6.67255592346191	-15.8417367935181	-0.128416866064072	-0.0294568110257387	-0.142438292503357
-6.16116905212402	-6.67421913146973	-15.8173894882202	-0.128598362207413	-0.0293561313301325	-0.142426669597626
-6.15937995910645	-6.67761087417603	-15.8333263397217	-0.128717720508575	-0.0295413956046104	-0.142592236399651
-6.1633620262146	-6.6762580871582	-15.8165283203125	-0.128799423575401	-0.0297732576727867	-0.142722830176353
-6.16500473022461	-6.67440986633301	-15.8171300888062	-0.128834322094917	-0.029757309705019	-0.142708703875542
-6.16729116439819	-6.67347717285156	-15.8234834671021	-0.128840744495392	-0.0299433283507824	-0.142988234758377
-6.17879199981689	-6.66924476623535	-15.8018293380737	-0.129012867808342	-0.0300537813454866	-0.142950862646103
-6.176917552948	-6.67756080627441	-15.8118543624878	-0.129058972001076	-0.0301312264055014	-0.143044009804726
-6.17916059494019	-6.66988515853882	-15.8193235397339	-0.128929182887077	-0.0305464249104261	-0.143307417631149
-6.18783044815063	-6.66966962814331	-15.7997102737427	-0.12911981344223	-0.0304603707045317	-0.143258333206177
-6.19347238540649	-6.67577266693115	-15.818660736084	-0.12903967499733	-0.0306900069117546	-0.143415197730064
-6.19242429733276	-6.6683030128479	-15.8165807723999	-0.129068240523338	-0.0310798231512308	-0.143650710582733
-6.20140600204468	-6.66945266723633	-15.807578086853	-0.129011139273643	-0.0311657283455133	-0.143531426787376
-6.19979763031006	-6.67544412612915	-15.8319253921509	-0.128922805190086	-0.0313347205519676	-0.143819123506546
-6.21181011199951	-6.66818237304688	-15.8176393508911	-0.128956288099289	-0.0315097607672215	-0.143885657191277
-6.21087789535522	-6.67815017700195	-15.8237867355347	-0.128915816545486	-0.0316304117441177	-0.143924698233604
-6.21687459945679	-6.67642402648926	-15.8380451202393	-0.128804430365562	-0.0319808684289455	-0.144119307398796
-6.21545886993408	-6.67248439788818	-15.8246908187866	-0.128694385290146	-0.0322007276117802	-0.144211679697037
-6.22697353363037	-6.68586206436157	-15.8368339538574	-0.128566429018974	-0.0322396829724312	-0.144220650196075
-6.22543144226074	-6.67915487289429	-15.8466968536377	-0.128424733877182	-0.0327218659222126	-0.144470080733299
-6.23107957839966	-6.680504322052	-15.8231267929077	-0.128175094723701	-0.032832283526659	-0.144335865974426
-6.23406219482422	-6.69107484817505	-15.8606796264648	-0.128001675009727	-0.0329899825155735	-0.144465997815132
-6.23606061935425	-6.6866774559021	-15.8621816635132	-0.127709910273552	-0.0333879180252552	-0.144682362675667
-6.24428987503052	-6.69019412994385	-15.8560943603516	-0.127543315291405	-0.0336034931242466	-0.144600182771683
-6.2443470954895	-6.70389604568481	-15.8772964477539	-0.127369433641434	-0.0338229201734066	-0.144659891724586
-6.24644804000854	-6.69774580001831	-15.8955001831055	-0.126795098185539	-0.0343390703201294	-0.144824460148811
-6.25605440139771	-6.7089729309082	-15.8909397125244	-0.126597359776497	-0.0344466716051102	-0.144712626934052
-6.26309967041016	-6.72307729721069	-15.9102277755737	-0.126373842358589	-0.0346910022199154	-0.144825339317322
-6.26473903656006	-6.71933603286743	-15.9325704574585	-0.125916421413422	-0.0352101661264896	-0.144986510276794
-6.2757740020752	-6.72925806045532	-15.9191942214966	-0.125606551766396	-0.0353282243013382	-0.144758507609367
-6.27603578567505	-6.74353647232056	-15.9523181915283	-0.125237330794334	-0.0356737785041332	-0.144969791173935
-6.28696203231812	-6.74120950698853	-15.9603719711304	-0.124808572232723	-0.035998210310936	-0.144997745752335
-6.29985952377319	-6.75382041931152	-15.9490203857422	-0.124604173004627	-0.0362523049116135	-0.144958987832069
-6.29708099365234	-6.76817798614502	-15.9774227142334	-0.124281458556652	-0.0365954861044884	-0.144986689090729
-6.30700254440308	-6.76254653930664	-15.9843215942383	-0.123727962374687	-0.0370749980211258	-0.145122915506363
-6.31980419158936	-6.77867031097412	-15.9676809310913	-0.123556323349476	-0.0371409505605698	-0.145060151815414
-6.32810068130493	-6.78716945648193	-16.0027198791504	-0.123212046921253	-0.0374541468918324	-0.145121052861214
-6.33579063415527	-6.78937339782715	-15.9976720809937	-0.122931972146034	-0.0378198735415936	-0.145232513546944
-6.34809541702271	-6.79981374740601	-16.0017471313477	-0.12264820933342	-0.038066990673542	-0.145121440291405
-6.35220766067505	-6.80882883071899	-16.033224105835	-0.122273594141006	-0.0383454896509647	-0.145357608795166
-6.36739540100098	-6.81180334091187	-16.0222358703613	-0.121991105377674	-0.0387045070528984	-0.14543092250824
-6.37451457977295	-6.82251787185669	-16.0336742401123	-0.121946133673191	-0.0389315225183964	-0.145333632826805
-6.37566089630127	-6.8294506072998	-16.0561485290527	-0.121545031666756	-0.0393044054508209	-0.145463928580284
-6.38517141342163	-6.82659339904785	-16.0557193756104	-0.121205970644951	-0.0396712757647038	-0.145584225654602
-6.39657592773438	-6.83894968032837	-16.063533782959	-0.121086470782757	-0.0396948605775833	-0.145375072956085
-6.39885997772217	-6.84191560745239	-16.0898132324219	-0.120822072029114	-0.0401679314672947	-0.145674452185631
-6.40587949752808	-6.84530687332153	-16.0867786407471	-0.120660290122032	-0.040539987385273	-0.14560230076313
-6.41641426086426	-6.84989404678345	-16.0962352752686	-0.120413325726986	-0.0406350865960121	-0.145464837551117
-6.41528606414795	-6.85868358612061	-16.1254386901855	-0.120229072868824	-0.0408790223300457	-0.145670011639595
-6.42065143585205	-6.85977792739868	-16.143518447876	-0.120035097002983	-0.0412657260894775	-0.145811975002289
-6.43081569671631	-6.86308145523071	-16.1282367706299	-0.119834065437317	-0.0413656271994114	-0.145746037364006
-6.43227529525757	-6.87602090835571	-16.145544052124	-0.119817480444908	-0.0414585955440998	-0.145729348063469
-6.434157371521	-6.88140249252319	-16.1708202362061	-0.119505509734154	-0.0418327301740646	-0.145922303199768
-6.43941593170166	-6.8739447593689	-16.1746253967285	-0.119292981922626	-0.0421131514012814	-0.145993754267693
-6.43840217590332	-6.88158512115479	-16.1617183685303	-0.119292698800564	-0.0420102477073669	-0.145878866314888
-6.44961929321289	-6.8952465057373	-16.1883201599121	-0.119166277348995	-0.0419796779751778	-0.145827531814575
-6.44681119918823	-6.89212465286255	-16.2035255432129	-0.119050823152065	-0.0423553250730038	-0.145971849560738
-6.44762325286865	-6.88742733001709	-16.1813659667969	-0.118977569043636	-0.0424208752810955	-0.145759060978889
-6.44986295700073	-6.90056085586548	-16.2048244476318	-0.118931084871292	-0.0424708463251591	-0.145695939660072
-6.44790601730347	-6.89781045913696	-16.2222118377686	-0.118840597569942	-0.0425250083208084	-0.14578253030777
-6.45317840576172	-6.89193820953369	-16.2047805786133	-0.118807710707188	-0.0426344461739063	-0.14564037322998
-6.45152139663696	-6.8987340927124	-16.2126026153564	-0.118830151855946	-0.0425142273306847	-0.145504862070084
-6.44644641876221	-6.90804624557495	-16.2325954437256	-0.118973053991795	-0.0426037535071373	-0.145398706197739
-6.44857740402222	-6.89329290390015	-16.2444534301758	-0.118716351687908	-0.0427833274006844	-0.145426660776138
-6.44685316085815	-6.89686155319214	-16.2280521392822	-0.118810847401619	-0.042548943310976	-0.145272240042686
-6.45054721832275	-6.90683221817017	-16.2383136749268	-0.119035430252552	-0.0426076836884022	-0.145081087946892
-6.44583177566528	-6.89791059494019	-16.2589569091797	-0.119065023958683	-0.0426530689001083	-0.145170524716377
-6.44235992431641	-6.89238834381104	-16.2415142059326	-0.119038961827755	-0.0425815917551517	-0.144957572221756
-6.4409646987915	-6.89984178543091	-16.2434101104736	-0.119168326258659	-0.0424776151776314	-0.144785404205322
-6.43241167068481	-6.89499187469482	-16.2664413452148	-0.119298912584782	-0.0423801206052303	-0.144837900996208
-6.4355616569519	-6.88780307769775	-16.2449989318848	-0.119407556951046	-0.0422780923545361	-0.144652098417282
-6.43665313720703	-6.89297533035278	-16.2351665496826	-0.119688525795937	-0.0421034954488277	-0.144450396299362
-6.42659139633179	-6.89393329620361	-16.2582015991211	-0.119804501533508	-0.0420673079788685	-0.144380256533623
-6.4229588508606	-6.87912178039551	-16.2515201568604	-0.119725659489632	-0.0420476607978344	-0.1443842202425
-6.42794752120972	-6.88906049728394	-16.2324733734131	-0.120132394134998	-0.0416598431766033	-0.144055441021919
-6.41802310943604	-6.8823184967041	-16.2541999816895	-0.120213404297829	-0.0416542701423168	-0.144172310829163
-6.41831541061401	-6.87814092636108	-16.2219944000244	-0.120429150760174	-0.041495855897665	-0.144028067588806
-6.41634750366211	-6.87959289550781	-16.2229290008545	-0.120667204260826	-0.0412062145769596	-0.143782034516335
-6.404221534729	-6.87379169464111	-16.2447605133057	-0.120786026120186	-0.0410097762942314	-0.143855348229408
-6.40530729293823	-6.86893558502197	-16.2185897827148	-0.12104357779026	-0.0408690348267555	-0.143769577145576
-6.40573787689209	-6.8660249710083	-16.1976089477539	-0.121348403394222	-0.040553018450737	-0.143465131521225
-6.3944263458252	-6.8703408241272	-16.2158184051514	-0.121567331254482	-0.0403327122330666	-0.143431514501572
-6.38954305648804	-6.86032581329346	-16.2136707305908	-0.121627636253834	-0.0403602942824364	-0.143437743186951
-6.38620090484619	-6.85019111633301	-16.195873260498	-0.121880732476711	-0.0400082133710384	-0.143281444907188
-6.38243341445923	-6.85562610626221	-16.1867694854736	-0.122166231274605	-0.0396157652139664	-0.142963171005249
-6.37567615509033	-6.85673189163208	-16.2067050933838	-0.122325338423252	-0.0395727641880512	-0.14305055141449
-6.37099599838257	-6.8447003364563	-16.1922988891602	-0.122625678777695	-0.0394321642816067	-0.14299838244915
-6.3725733757019	-6.83688974380493	-16.1708736419678	-0.122815564274788	-0.0390449687838554	-0.142727300524712
-6.36923933029175	-6.84263563156128	-16.1740112304688	-0.123032532632351	-0.0387462452054024	-0.142566576600075
-6.35830593109131	-6.84209823608398	-16.1917858123779	-0.123332723975182	-0.0385083183646202	-0.142690658569336
-6.35664749145508	-6.83097457885742	-16.1722278594971	-0.123573377728462	-0.0382844880223274	-0.142643705010414
-6.35845994949341	-6.82497310638428	-16.1475639343262	-0.123894892632961	-0.0379880666732788	-0.142452478408813
-6.34958171844482	-6.83173561096191	-16.1605644226074	-0.124220632016659	-0.0376995168626308	-0.142334297299385
-6.34558629989624	-6.8208270072937	-16.1621761322021	-0.124401643872261	-0.0376094318926334	-0.142365470528603
-6.33737325668335	-6.81174516677856	-16.1387615203857	-0.124574437737465	-0.0372829549014568	-0.142238542437553
-6.33657169342041	-6.81795501708984	-16.1291847229004	-0.124982371926308	-0.0368841178715229	-0.142011687159538
-6.33300542831421	-6.81175327301025	-16.1493091583252	-0.125231742858887	-0.0367587693035603	-0.142085120081902
-6.32256650924683	-6.79903602600098	-16.1272964477539	-0.125571131706238	-0.0366039611399174	-0.14206475019455
-6.32131242752075	-6.79456520080566	-16.1015567779541	-0.125755950808525	-0.0362401865422726	-0.141774818301201
-6.31756544113159	-6.79566860198975	-16.1221866607666	-0.126034170389175	-0.0358595624566078	-0.141726538538933
-6.30871391296387	-6.78447341918945	-16.1021976470947	-0.12631057202816	-0.0358079485595226	-0.141764670610428
-6.30627965927124	-6.77798080444336	-16.0869598388672	-0.126597851514816	-0.0354397147893906	-0.141518548130989
-6.29982757568359	-6.78245830535889	-16.0920295715332	-0.126986667513847	-0.0351344980299473	-0.141428232192993
-6.29255247116089	-6.7731294631958	-16.0848655700684	-0.127107933163643	-0.0349930375814438	-0.141408056020737
-6.28544235229492	-6.76041316986084	-16.0715293884277	-0.127253159880638	-0.0348777249455452	-0.141380786895752
-6.28892755508423	-6.76574897766113	-16.0526275634766	-0.127624750137329	-0.0343222618103027	-0.141089469194412
-6.27963304519653	-6.76023960113525	-16.0646209716797	-0.127850249409676	-0.0342740006744862	-0.141250878572464
-6.27526760101318	-6.74892377853394	-16.0469951629639	-0.12799596786499	-0.0340404212474823	-0.141112267971039
-6.27481603622437	-6.75185251235962	-16.0301418304443	-0.128263607621193	-0.0337132588028908	-0.140906274318695
-6.26431846618652	-6.75112152099609	-16.0478343963623	-0.1283860206604	-0.0334286615252495	-0.141024351119995
-6.26258850097656	-6.74434804916382	-16.0258388519287	-0.128539890050888	-0.0332449749112129	-0.140903949737549
-6.26535701751709	-6.7467827796936	-16.0052261352539	-0.128835558891296	-0.0328175276517868	-0.14083394408226
-6.25337028503418	-6.74613618850708	-16.0202045440674	-0.128966391086578	-0.0326589643955231	-0.14080722630024
-6.24865055084229	-6.73520708084106	-16.0004730224609	-0.128913700580597	-0.0325512364506722	-0.14088462293148
-6.24773931503296	-6.73899984359741	-15.9781408309937	-0.129303783178329	-0.0320291630923748	-0.140693470835686
-6.24264049530029	-6.73984241485596	-15.996021270752	-0.129423901438713	-0.0319237373769283	-0.14067405462265
-6.23709392547607	-6.73400449752808	-15.9791803359985	-0.129597663879395	-0.0317675918340683	-0.140721559524536
-6.24013757705688	-6.72787237167358	-15.9513731002808	-0.129762187600136	-0.0314728692173958	-0.1404889523983
-6.23022603988647	-6.7301812171936	-15.9697761535645	-0.129875421524048	-0.0312535315752029	-0.140523016452789
-6.2275390625	-6.72384548187256	-15.9569616317749	-0.130057632923126	-0.031056322157383	-0.140576764941216
-6.23409271240234	-6.7172474861145	-15.9240093231201	-0.130275741219521	-0.0308402590453625	-0.140393003821373
-6.22211647033691	-6.72224760055542	-15.9351282119751	-0.130617380142212	-0.0305790994316339	-0.140255436301231
-6.21989011764526	-6.71089267730713	-15.9293985366821	-0.13060037791729	-0.0305912923067808	-0.140437141060829
-6.22088479995728	-6.70601224899292	-15.9076089859009	-0.13082155585289	-0.0303145181387663	-0.140256553888321
-6.2150444984436	-6.70873641967773	-15.904878616333	-0.131023809313774	-0.0299718081951141	-0.140119403600693
-6.20957231521606	-6.69937038421631	-15.908278465271	-0.131158873438835	-0.0300580319017172	-0.140330284833908
-6.21095323562622	-6.69479274749756	-15.878942489624	-0.131380319595337	-0.0299106258898973	-0.140092730522156
-6.20566701889038	-6.69639539718628	-15.8852310180664	-0.131454572081566	-0.0295832082629204	-0.140051782131195
-6.2020959854126	-6.69183254241943	-15.8904275894165	-0.131643384695053	-0.0295692849904299	-0.140298500657082
-6.20804595947266	-6.68430948257446	-15.863823890686	-0.131792142987251	-0.0294405668973923	-0.1401506960392
-6.2017765045166	-6.69003868103027	-15.859546661377	-0.132002890110016	-0.0291154664009809	-0.140184938907623
-6.19698047637939	-6.68931198120117	-15.8732757568359	-0.131972506642342	-0.0293168351054192	-0.140270680189133
-6.19583082199097	-6.67701864242554	-15.8580732345581	-0.132081806659698	-0.0291492957621813	-0.140346735715866
-6.19646453857422	-6.6853985786438	-15.8576774597168	-0.132192999124527	-0.0288550667464733	-0.140273705124855
-6.19461870193481	-6.68375730514526	-15.8703489303589	-0.132267713546753	-0.0289413258433342	-0.140477731823921
-6.19225931167603	-6.67388343811035	-15.8459692001343	-0.132364764809608	-0.0288729108870029	-0.140398263931274
-6.19448757171631	-6.67939281463623	-15.8492860794067	-0.132340148091316	-0.0287222638726234	-0.140420779585838
-6.19290685653687	-6.68080902099609	-15.876615524292	-0.132447332143784	-0.0286857932806015	-0.140628188848495
-6.1960506439209	-6.67316293716431	-15.8491277694702	-0.132435083389282	-0.0287000481039286	-0.140633806586266
-6.19612979888916	-6.68413734436035	-15.8522615432739	-0.132492929697037	-0.0285436976701021	-0.140620499849319
-6.1965708732605	-6.67849349975586	-15.8679819107056	-0.132491871714592	-0.0287097468972206	-0.140772253274918
-6.19644165039063	-6.67181491851807	-15.8611917495728	-0.132295086979866	-0.0287059228867292	-0.140930101275444
-6.20323753356934	-6.68233346939087	-15.8509979248047	-0.132445335388184	-0.0284591596573591	-0.140840083360672
-6.20549392700195	-6.68121099472046	-15.8738145828247	-0.132443875074387	-0.0286792740225792	-0.141096442937851
-6.20573377609253	-6.67437171936035	-15.8549633026123	-0.132364332675934	-0.0286560095846653	-0.141104087233543
-6.21228265762329	-6.68117666244507	-15.8569383621216	-0.132425963878632	-0.028703773394227	-0.141175776720047
-6.21260356903076	-6.68160247802734	-15.8781251907349	-0.132313787937164	-0.0286948755383492	-0.141454949975014
-6.22420072555542	-6.68354845046997	-15.850736618042	-0.132295340299606	-0.0286541301757097	-0.141431197524071
-6.2232551574707	-6.69613361358643	-15.8642311096191	-0.132459491491318	-0.0286594200879335	-0.141551986336708
-6.22636842727661	-6.68952560424805	-15.8778276443481	-0.132147237658501	-0.0289251543581486	-0.141846805810928
-6.23779630661011	-6.69245052337646	-15.8576259613037	-0.13209530711174	-0.0288511030375957	-0.141916930675507
-6.24473142623901	-6.70254755020142	-15.8722457885742	-0.132133528590202	-0.0287347268313169	-0.142063543200493
-6.24670791625977	-6.70146465301514	-15.8805408477783	-0.132023826241493	-0.0289410129189491	-0.142437726259232
-6.25948286056519	-6.70475578308105	-15.8514795303345	-0.132054969668388	-0.0289634484797716	-0.142501085996628
-6.26101350784302	-6.70938682556152	-15.8713026046753	-0.13189409673214	-0.0289164874702692	-0.142591655254364
-6.26719760894775	-6.71226596832275	-15.8704423904419	-0.131771385669708	-0.0290105082094669	-0.142940327525139
-6.28356075286865	-6.71876525878906	-15.853271484375	-0.131788268685341	-0.0289640184491873	-0.143015950918198
-6.28327751159668	-6.727379322052	-15.8719053268433	-0.131707936525345	-0.0290482137352228	-0.143252924084663
-6.28945064544678	-6.72323179244995	-15.8744678497314	-0.131521239876747	-0.0292999818921089	-0.143606841564178
-6.30033493041992	-6.73076581954956	-15.8604869842529	-0.131489500403404	-0.0290397237986326	-0.143619492650032
-6.30733680725098	-6.74172019958496	-15.878529548645	-0.13135489821434	-0.029174393042922	-0.143965393304825
-6.31172323226929	-6.73446083068848	-15.875358581543	-0.131392791867256	-0.0294210463762283	-0.144274771213531
-6.32140731811523	-6.74004650115967	-15.8621997833252	-0.131291583180428	-0.0293732807040215	-0.144311785697937
-6.32030963897705	-6.74676513671875	-15.88623046875	-0.131159380078316	-0.0294654686003923	-0.144685313105583
-6.33589744567871	-6.74411201477051	-15.8631610870361	-0.131123036146164	-0.0295522585511208	-0.144812405109406
-6.33438444137573	-6.75833177566528	-15.870982170105	-0.131150007247925	-0.0295752231031656	-0.144934788346291
-6.34292840957642	-6.75283813476563	-15.8850250244141	-0.131015956401825	-0.0297799855470657	-0.14527927339077
-6.344069480896	-6.74709749221802	-15.8705253601074	-0.130899280309677	-0.0299298688769341	-0.145489439368248
-6.35026979446411	-6.75802516937256	-15.8621406555176	-0.130896434187889	-0.0297987777739763	-0.145526915788651
-6.3578667640686	-6.75966215133667	-15.8882398605347	-0.130837544798851	-0.0300908703356981	-0.145890071988106
-6.3560905456543	-6.75509595870972	-15.8761768341064	-0.130828484892845	-0.0302902534604073	-0.146046131849289
-6.36295509338379	-6.76095581054688	-15.8721027374268	-0.130665555596352	-0.0302860606461763	-0.146086409687996
-6.36595106124878	-6.76133918762207	-15.8986415863037	-0.130566120147705	-0.0304199438542128	-0.146385446190834
-6.37157106399536	-6.75530958175659	-15.8767776489258	-0.130503043532372	-0.0306769441813231	-0.146591752767563
-6.37814712524414	-6.7654881477356	-15.8789119720459	-0.130497857928276	-0.03067029081285	-0.146629154682159
-6.37706995010376	-6.77018165588379	-15.8908185958862	-0.130554229021072	-0.0308310315012932	-0.146809697151184
-6.37802219390869	-6.76250505447388	-15.8938837051392	-0.130309715867043	-0.0311731360852718	-0.147063180804253
-6.38464069366455	-6.76030540466309	-15.8846292495728	-0.130219236016273	-0.0311830844730139	-0.14716811478138
-6.39446973800659	-6.77354717254639	-15.8782091140747	-0.130290523171425	-0.031134994700551	-0.14717672765255
-6.39324522018433	-6.7695951461792	-15.8956995010376	-0.130165964365005	-0.0314648747444153	-0.147613689303398
-6.39801979064941	-6.76530170440674	-15.8872804641724	-0.130099385976791	-0.031678095459938	-0.147639974951744
-6.40635633468628	-6.77240180969238	-15.8737907409668	-0.130137711763382	-0.0316953994333744	-0.147676467895508
-6.40322923660278	-6.77325248718262	-15.9006748199463	-0.130046725273132	-0.031866654753685	-0.148019790649414
-6.41421556472778	-6.76690149307251	-15.8802289962769	-0.130034506320953	-0.031978040933609	-0.148102536797523
-6.41863584518433	-6.77616882324219	-15.8746690750122	-0.130196943879128	-0.0319601707160473	-0.148226410150528
-6.41419315338135	-6.77681064605713	-15.892240524292	-0.130033686757088	-0.0322201326489449	-0.148400738835335
-6.41856956481934	-6.76552391052246	-15.8766927719116	-0.129909172654152	-0.0323994234204292	-0.148575365543365
-6.42740440368652	-6.77898645401001	-15.8684701919556	-0.130061194300652	-0.0323614999651909	-0.148556500673294
-6.4258074760437	-6.77250337600708	-15.8979225158691	-0.130012929439545	-0.0327087305486202	-0.148818358778954
-6.42985439300537	-6.77108383178711	-15.8630609512329	-0.130012765526772	-0.0327794998884201	-0.148843333125114
-6.43708848953247	-6.77294206619263	-15.8752222061157	-0.129982396960258	-0.032864548265934	-0.14888995885849
-6.43269348144531	-6.77435684204102	-15.8936290740967	-0.129989564418793	-0.033024474978447	-0.149188756942749
-6.44608211517334	-6.77134418487549	-15.8718862533569	-0.129936382174492	-0.0331813506782055	-0.149298995733261
-6.45046710968018	-6.77595806121826	-15.8787336349487	-0.130029067397118	-0.0332425609230995	-0.149296954274178
-6.44944190979004	-6.77610778808594	-15.888861656189	-0.129886701703072	-0.0334910005331039	-0.14955298602581
-6.45824432373047	-6.76683235168457	-15.8838129043579	-0.129825040698051	-0.0337292142212391	-0.149681612849236
-6.46379709243774	-6.77692842483521	-15.8784437179565	-0.129880413413048	-0.0336759351193905	-0.149572595953941
-6.46497774124146	-6.77367115020752	-15.9020719528198	-0.129745870828629	-0.0340264551341534	-0.149983689188957
-6.47347497940063	-6.76923274993896	-15.8827877044678	-0.129743099212646	-0.034316960722208	-0.149948060512543
-6.4765830039978	-6.77246570587158	-15.8921804428101	-0.129633724689484	-0.0343520492315292	-0.149931356310844
-6.47874355316162	-6.77504253387451	-15.9120016098022	-0.129613324999809	-0.0345551669597626	-0.150228410959244
-6.49072933197021	-6.77300834655762	-15.900538444519	-0.129509821534157	-0.0348350889980793	-0.150291472673416
-6.49315547943115	-6.77958965301514	-15.9023103713989	-0.129611536860466	-0.0349034145474434	-0.150347903370857
-6.49672603607178	-6.78322792053223	-15.9240732192993	-0.129377901554108	-0.0352429002523422	-0.15052318572998
-6.50468111038208	-6.77582216262817	-15.9142980575562	-0.129184082150459	-0.0354928635060787	-0.150731191039085
-6.51140975952148	-6.78474235534668	-15.91419506073	-0.1291623711586	-0.0354614369571209	-0.15066747367382
-6.51719856262207	-6.79549503326416	-15.9399557113647	-0.129035919904709	-0.0358565077185631	-0.150807335972786
-6.51736879348755	-6.78930377960205	-15.9517259597778	-0.128950789570808	-0.0362802371382713	-0.150946751236916
-6.52533006668091	-6.7911810874939	-15.9407558441162	-0.128681525588036	-0.0363757498562336	-0.150815159082413
-6.52882671356201	-6.80227088928223	-15.9738101959229	-0.128466904163361	-0.0366564318537712	-0.150907143950462
-6.53160905838013	-6.79866790771484	-15.9818878173828	-0.128294497728348	-0.0370064415037632	-0.15101683139801
-6.5393705368042	-6.80366802215576	-15.9648933410645	-0.128108873963356	-0.0372414626181126	-0.150937527418137
-6.54247045516968	-6.81704139709473	-15.9922342300415	-0.128041058778763	-0.0374071374535561	-0.150883466005325
-6.54856634140015	-6.81437253952026	-16.0130405426025	-0.127682700753212	-0.0377878434956074	-0.150995194911957
-6.55334329605103	-6.81490421295166	-16.0076198577881	-0.127401560544968	-0.0380727425217628	-0.151105687022209
-6.56427478790283	-6.83174228668213	-16.0119743347168	-0.127306714653969	-0.038144763559103	-0.150935471057892
-6.5706958770752	-6.83644485473633	-16.0407428741455	-0.127178475260735	-0.0384922735393047	-0.151183500885963
-6.57553625106812	-6.84018230438232	-16.0337066650391	-0.126835078001022	-0.0387598238885403	-0.151204615831375
-6.5857834815979	-6.84769010543823	-16.0193862915039	-0.126555189490318	-0.0389313697814941	-0.151047110557556
-6.59143161773682	-6.85895824432373	-16.0475311279297	-0.126465916633606	-0.0391420423984528	-0.151099175214767
-6.59425640106201	-6.86068820953369	-16.0612621307373	-0.126135230064392	-0.0393128544092178	-0.151276990771294
-6.60842037200928	-6.86605739593506	-16.0397777557373	-0.125957503914833	-0.0395219288766384	-0.151112645864487
-6.61400032043457	-6.87893915176392	-16.0479583740234	-0.125941023230553	-0.0396687090396881	-0.151022985577583
-6.6119818687439	-6.88260412216187	-16.0694694519043	-0.125670418143272	-0.0399228185415268	-0.15109196305275
-6.61758041381836	-6.878586769104	-16.0604133605957	-0.125292509794235	-0.0402883663773537	-0.151070654392242
-6.62907981872559	-6.89067554473877	-16.0473384857178	-0.125361278653145	-0.0402902625501156	-0.150883287191391
-6.63351821899414	-6.8968710899353	-16.0654029846191	-0.125156328082085	-0.0403949730098248	-0.150766715407372
-6.63214874267578	-6.89594793319702	-16.0861473083496	-0.125030174851418	-0.0408549718558788	-0.15092034637928
-6.63982009887695	-6.89759063720703	-16.0574626922607	-0.124845072627068	-0.0409318394958973	-0.150706514716148
-6.6468620300293	-6.90286493301392	-16.0570392608643	-0.124791689217091	-0.0410718694329262	-0.150464162230492
-6.64143133163452	-6.90857648849487	-16.0915355682373	-0.124589063227177	-0.0412459187209606	-0.150531381368637
-6.64137125015259	-6.9079475402832	-16.0940818786621	-0.124455817043781	-0.0414934903383255	-0.150548055768013
-6.64898538589478	-6.90770530700684	-16.0728702545166	-0.124384723603725	-0.0416702963411808	-0.150357931852341
-6.65450477600098	-6.91391324996948	-16.0735206604004	-0.12437529861927	-0.0416448526084423	-0.150169178843498
-6.65044116973877	-6.92076206207275	-16.0988960266113	-0.124165311455727	-0.0418624058365822	-0.150147810578346
-6.65426015853882	-6.91450786590576	-16.1012401580811	-0.123828575015068	-0.0421414114534855	-0.150165796279907
-6.65574645996094	-6.91810941696167	-16.0785694122314	-0.123927086591721	-0.0419996716082096	-0.149985238909721
-6.6604585647583	-6.92801427841187	-16.0908908843994	-0.123685285449028	-0.0419166907668114	-0.149783402681351
-6.65819501876831	-6.93025398254395	-16.106840133667	-0.123550914227962	-0.0421716943383217	-0.149923026561737
-6.65794038772583	-6.92502546310425	-16.0863704681396	-0.12351830303669	-0.0421829894185066	-0.149708241224289
-6.66073179244995	-6.93502569198608	-16.0910015106201	-0.12319228053093	-0.0420914813876152	-0.14943790435791
-6.6561484336853	-6.94120502471924	-16.1118640899658	-0.123133666813374	-0.04210115224123	-0.149520024657249
-6.65621852874756	-6.93536853790283	-16.0918502807617	-0.122987948358059	-0.0421847812831402	-0.149405181407928
-6.65475511550903	-6.94320154190063	-16.0827121734619	-0.122891083359718	-0.0420012585818768	-0.149167954921722
-6.64702033996582	-6.95083141326904	-16.0981140136719	-0.122852928936481	-0.0419514253735542	-0.148998737335205
-6.64408683776855	-6.94449806213379	-16.1068878173828	-0.122529707849026	-0.0419705994427204	-0.148994311690331
-6.63563442230225	-6.94083642959595	-16.093412399292	-0.122468084096909	-0.0418354272842407	-0.148829102516174
-6.63726186752319	-6.95145654678345	-16.0866470336914	-0.122397772967815	-0.0415284410119057	-0.148546263575554
-6.63148021697998	-6.95242881774902	-16.1034660339355	-0.122316300868988	-0.0416098162531853	-0.148531779646873
-6.62022590637207	-6.94658851623535	-16.0892429351807	-0.12227451056242	-0.0415149889886379	-0.148400753736496
-6.61699533462524	-6.94623851776123	-16.0669822692871	-0.122246652841568	-0.0412417538464069	-0.148031517863274
-6.60938739776611	-6.95583295822144	-16.0943603515625	-0.122183673083782	-0.0410389006137848	-0.147891327738762
-6.60004281997681	-6.9469952583313	-16.0898017883301	-0.122286342084408	-0.0409982576966286	-0.147859528660774
-6.59337854385376	-6.94184398651123	-16.0655117034912	-0.122273564338684	-0.0408526137471199	-0.147634610533714
-6.58621311187744	-6.95132637023926	-16.0719108581543	-0.12251240760088	-0.0404972210526466	-0.147377148270607
-6.57380294799805	-6.9464373588562	-16.0751876831055	-0.122578613460064	-0.0405588857829571	-0.147260263562202
-6.5641713142395	-6.93060159683228	-16.0622444152832	-0.122554205358028	-0.0405620820820332	-0.147171422839165
-6.56244564056396	-6.93485593795776	-16.0470905303955	-0.122829787433147	-0.0400829277932644	-0.14681676030159
-6.55785465240479	-6.93574237823486	-16.050573348999	-0.123040959239006	-0.0399390123784542	-0.146652206778526
-6.5459566116333	-6.92223882675171	-16.0570507049561	-0.123231135308743	-0.040041096508503	-0.146662399172783
-6.54175186157227	-6.91174840927124	-16.0256061553955	-0.123400866985321	-0.0398597791790962	-0.146275267004967
-6.54180908203125	-6.91396713256836	-16.0144824981689	-0.123696863651276	-0.0396272428333759	-0.146034389734268
-6.52749919891357	-6.90821838378906	-16.0285606384277	-0.123834177851677	-0.03953592851758	-0.146038502454758
-6.52474594116211	-6.89297294616699	-16.0056819915771	-0.124043852090836	-0.0395137928426266	-0.145781993865967
-6.52472114562988	-6.89698266983032	-15.9838752746582	-0.12446603178978	-0.0392087399959564	-0.145502850413322
-6.50954055786133	-6.89177799224854	-15.999059677124	-0.12462030351162	-0.0392082333564758	-0.145362302660942
-6.50526762008667	-6.87213277816772	-15.988242149353	-0.124618925154209	-0.03915049508214	-0.145292863249779
-6.50661706924438	-6.87085056304932	-15.9564342498779	-0.124906159937382	-0.038764089345932	-0.145087361335754
-6.49978446960449	-6.87303113937378	-15.9616584777832	-0.125264704227448	-0.0386907085776329	-0.144858404994011
-6.48994588851929	-6.86510562896729	-15.9685153961182	-0.125414833426476	-0.0387501195073128	-0.144910976290703
-6.48620986938477	-6.85246849060059	-15.9337244033813	-0.125586286187172	-0.0385660976171494	-0.144731506705284
-6.48434782028198	-6.84949064254761	-15.9161882400513	-0.125719964504242	-0.0384036749601364	-0.144450068473816
-6.47250461578369	-6.85038614273071	-15.9376287460327	-0.12589567899704	-0.0383069254457951	-0.144501999020576
-6.47347593307495	-6.8423867225647	-15.9093456268311	-0.125986829400063	-0.0381837673485279	-0.144447699189186
-6.46901082992554	-6.84254789352417	-15.8934173583984	-0.126304298639297	-0.0379735641181469	-0.144231796264648
-6.45969724655151	-6.84331464767456	-15.9010915756226	-0.126398593187332	-0.0378670208156109	-0.14419686794281
-6.45351934432983	-6.82988595962524	-15.8917093276978	-0.12633427977562	-0.0379392243921757	-0.144252508878708
-6.45246171951294	-6.82813787460327	-15.8633079528809	-0.126597166061401	-0.0376822203397751	-0.143963903188705
-6.44811630249023	-6.83072519302368	-15.8667612075806	-0.126635581254959	-0.0374626442790031	-0.143865078687668
-6.43998718261719	-6.82470417022705	-15.8629388809204	-0.126859456300735	-0.0376186743378639	-0.144014149904251
-6.43911218643188	-6.81992626190186	-15.8344964981079	-0.126952394843102	-0.0374513417482376	-0.143695116043091
-6.43353319168091	-6.82316446304321	-15.8456373214722	-0.126955837011337	-0.0372503213584423	-0.143722236156464
-6.42757511138916	-6.81713819503784	-15.8313894271851	-0.127049744129181	-0.0373841561377048	-0.143686026334763
-6.43149852752686	-6.81048583984375	-15.8056192398071	-0.127177491784096	-0.0371332168579102	-0.143512159585953
-6.42482137680054	-6.81683349609375	-15.8140954971313	-0.127346634864807	-0.0369969606399536	-0.143427610397339
-6.41947460174561	-6.81372308731079	-15.8151884078979	-0.127285346388817	-0.0371562987565994	-0.143448755145073
-6.41679620742798	-6.80354118347168	-15.7887716293335	-0.127295657992363	-0.0370853468775749	-0.143384784460068
-6.41957998275757	-6.80989837646484	-15.7785615921021	-0.127397328615189	-0.0367505773901939	-0.143157482147217
-6.41641998291016	-6.81160306930542	-15.7874841690063	-0.127423167228699	-0.0368514768779278	-0.143270909786224
-6.41342401504517	-6.7997784614563	-15.7678918838501	-0.127558588981628	-0.0368244536221027	-0.143240123987198
-6.41444635391235	-6.80766248703003	-15.754828453064	-0.127539694309235	-0.0367189422249794	-0.143014043569565
-6.40936803817749	-6.81070375442505	-15.7659301757813	-0.127544820308685	-0.0366406738758087	-0.143166944384575
-6.41266679763794	-6.80181646347046	-15.7419385910034	-0.127535000443459	-0.0366666577756405	-0.14321531355381
-6.41047763824463	-6.80693006515503	-15.7257890701294	-0.127589046955109	-0.0364850386977196	-0.143073782324791
-6.40778732299805	-6.81726741790771	-15.7325458526611	-0.12772910296917	-0.0364394672214985	-0.143051013350487
-6.40727233886719	-6.80412769317627	-15.7284898757935	-0.12749981880188	-0.0364956259727478	-0.14321406185627
-6.40425586700439	-6.80588054656982	-15.7077198028564	-0.127541691064835	-0.0363641828298569	-0.1430694013834
-6.41167163848877	-6.80918979644775	-15.7180614471436	-0.12759955227375	-0.0363175459206104	-0.143129974603653
-6.40182638168335	-6.80129909515381	-15.7024803161621	-0.127564564347267	-0.0364029780030251	-0.143245384097099
-6.40738201141357	-6.80800533294678	-15.6928091049194	-0.127561464905739	-0.0363094173371792	-0.143036305904388
-6.40232086181641	-6.80769205093384	-15.7079858779907	-0.127533182501793	-0.0362906418740749	-0.143289908766747
-6.40458536148071	-6.80121660232544	-15.6880187988281	-0.127402633428574	-0.0362581796944141	-0.143253684043884
-6.40985107421875	-6.80927991867065	-15.677339553833	-0.127554640173912	-0.036161795258522	-0.143216654658318
-6.40224266052246	-6.8088960647583	-15.6922702789307	-0.127431884407997	-0.0361354574561119	-0.143351763486862
-6.40081548690796	-6.801344871521	-15.6760883331299	-0.127203017473221	-0.036183062940836	-0.143469721078873
-6.40863180160522	-6.80705213546753	-15.6567535400391	-0.12735353410244	-0.036001481115818	-0.14336208999157
-6.40644359588623	-6.81152439117432	-15.674220085144	-0.127160027623177	-0.0360357090830803	-0.143542423844337
-6.40476703643799	-6.80767297744751	-15.659327507019	-0.127122357487679	-0.0360767133533955	-0.143674790859222
-6.41090679168701	-6.81099700927734	-15.6464595794678	-0.127055898308754	-0.0359396003186703	-0.143568620085716
-6.40490531921387	-6.81192111968994	-15.6756591796875	-0.126941025257111	-0.0358332023024559	-0.14387558400631
-6.41545963287354	-6.8113374710083	-15.6478242874146	-0.126844808459282	-0.0358793139457703	-0.143893733620644
-6.41589689254761	-6.81719303131104	-15.6439952850342	-0.126908272504807	-0.035726111382246	-0.143893912434578
-6.41138505935669	-6.82237768173218	-15.6650285720825	-0.126645967364311	-0.0358664803206921	-0.144111648201942
-6.41238832473755	-6.81435251235962	-15.6533012390137	-0.126471295952797	-0.0359250269830227	-0.144254386425018
-6.41714286804199	-6.8178243637085	-15.6482973098755	-0.12652313709259	-0.0356748476624489	-0.144190534949303
-6.41772174835205	-6.82803249359131	-15.6629590988159	-0.126208081841469	-0.0356172882020473	-0.144392549991608
-6.41705799102783	-6.8180046081543	-15.654447555542	-0.126159682869911	-0.0358023196458817	-0.144562765955925
-6.42078638076782	-6.82124900817871	-15.6389093399048	-0.126032739877701	-0.0357052907347679	-0.144469738006592
-6.41997098922729	-6.83081340789795	-15.6631746292114	-0.125848472118378	-0.035725548863411	-0.144708439707756
-6.42375659942627	-6.82648944854736	-15.6583452224731	-0.125818893313408	-0.0356767773628235	-0.144919469952583
-6.42813205718994	-6.83216905593872	-15.6438903808594	-0.125741899013519	-0.0356006398797035	-0.14490969479084
-6.42596864700317	-6.83937549591064	-15.6670122146606	-0.125569492578506	-0.0355813577771187	-0.145055323839188
-6.42623996734619	-6.82750415802002	-15.6638154983521	-0.125351473689079	-0.0358277969062328	-0.145227462053299
-6.42467308044434	-6.83327913284302	-15.648476600647	-0.125297799706459	-0.0354957655072212	-0.145184502005577
-6.42962837219238	-6.83758592605591	-15.6728820800781	-0.125157505273819	-0.0355866588652134	-0.145372331142426
-6.4272518157959	-6.83201217651367	-15.6544189453125	-0.125076025724411	-0.0357698164880276	-0.145476683974266
-6.42752933502197	-6.83517122268677	-15.6483373641968	-0.124925412237644	-0.0356854498386383	-0.145361140370369
-6.42573642730713	-6.8376407623291	-15.6762199401855	-0.124785162508488	-0.0356227532029152	-0.145513981580734
-6.42328262329102	-6.83093881607056	-15.6657476425171	-0.124648779630661	-0.0357935689389706	-0.145624771714211
-6.42699193954468	-6.83285427093506	-15.6542978286743	-0.124529525637627	-0.035729244351387	-0.145531862974167
-6.42277765274048	-6.84201908111572	-15.6676683425903	-0.124544575810432	-0.0357427783310413	-0.145536586642265
-6.42172241210938	-6.8291916847229	-15.6685132980347	-0.124132588505745	-0.0360119268298149	-0.145697712898254
-6.42504596710205	-6.83491134643555	-15.6598625183105	-0.12408959120512	-0.0358463637530804	-0.145563393831253
-6.42184352874756	-6.84025764465332	-15.6748352050781	-0.124006867408752	-0.0359993502497673	-0.145691692829132
-6.42052364349365	-6.83383274078369	-15.6714935302734	-0.123773910105228	-0.0361556485295296	-0.145811349153519
-6.42371988296509	-6.83537244796753	-15.6546010971069	-0.123692110180855	-0.0361011326313019	-0.145657569169998
-6.41961479187012	-6.84196901321411	-15.6843461990356	-0.123504631221294	-0.0362096466124058	-0.145906820893288
-6.42421627044678	-6.83892297744751	-15.6766939163208	-0.123281635344028	-0.0362719409167767	-0.145962357521057
-6.43261861801147	-6.8456654548645	-15.6575613021851	-0.123330429196358	-0.0362218245863914	-0.145948380231857
-6.42732667922974	-6.85402011871338	-15.6776351928711	-0.123226471245289	-0.036225538700819	-0.146075844764709
-6.42823505401611	-6.84581756591797	-15.6757583618164	-0.122872203588486	-0.036518894135952	-0.14623598754406
-6.43769550323486	-6.85541534423828	-15.6548404693604	-0.122898057103157	-0.0362670868635178	-0.146227151155472
-6.44068622589111	-6.85925483703613	-15.6804809570313	-0.122767448425293	-0.0364095233380795	-0.146347835659981
-6.43829727172852	-6.85724258422852	-15.6683492660522	-0.122654125094414	-0.0366148464381695	-0.146576926112175
-6.447425365448	-6.86014413833618	-15.6494550704956	-0.122552834451199	-0.036548126488924	-0.146435186266899
-6.44690370559692	-6.86727857589722	-15.6795902252197	-0.122473709285259	-0.0365539044141769	-0.146619841456413
-6.44984865188599	-6.86421680450439	-15.6704692840576	-0.122401230037212	-0.0366531275212765	-0.146779134869576
-6.4590311050415	-6.86543226242065	-15.6441974639893	-0.122381940484047	-0.0367285050451756	-0.146738544106483
-6.45291328430176	-6.87586355209351	-15.6590223312378	-0.122441589832306	-0.0367065295577049	-0.146740585565567
-6.45671319961548	-6.86501026153564	-15.6537656784058	-0.122145600616932	-0.0369551703333855	-0.14697590470314
-6.46383857727051	-6.87080478668213	-15.6425724029541	-0.122247345745564	-0.0368230901658535	-0.146830007433891
-6.46325063705444	-6.87620782852173	-15.6460771560669	-0.122158706188202	-0.0368111729621887	-0.146904647350311
-6.45975589752197	-6.87390995025635	-15.6429567337036	-0.122214153409004	-0.0370657667517662	-0.147076606750488
-6.46728849411011	-6.87202501296997	-15.6218843460083	-0.122150644659996	-0.0370348766446114	-0.146839335560799
-6.46131229400635	-6.87806367874146	-15.6449756622314	-0.122077569365501	-0.0369719751179218	-0.146976813673973
-6.46395778656006	-6.87372207641602	-15.6329879760742	-0.122079402208328	-0.0371831357479095	-0.14708049595356
-6.47154998779297	-6.87578964233398	-15.6090641021729	-0.122111976146698	-0.0370502844452858	-0.146925136446953
-6.46812629699707	-6.88509607315063	-15.6243886947632	-0.122109189629555	-0.0370704419910908	-0.146948665380478
-6.46586418151855	-6.87775897979736	-15.6265325546265	-0.121982708573341	-0.0374145172536373	-0.147027358412743
-6.46609497070313	-6.87606430053711	-15.6062135696411	-0.122010558843613	-0.0372576229274273	-0.146884173154831
-6.47374725341797	-6.88510274887085	-15.6193084716797	-0.121934145689011	-0.0372719615697861	-0.146905183792114
-6.46928548812866	-6.88153076171875	-15.6217527389526	-0.121955737471581	-0.0374675691127777	-0.147035121917725
-6.47108745574951	-6.87515783309937	-15.6034297943115	-0.121943242847919	-0.0375102199614048	-0.146840915083885
-6.4748911857605	-6.88453483581543	-15.6137952804565	-0.121831431984901	-0.0374414063990116	-0.146854400634766
-6.47528505325317	-6.88454818725586	-15.6209297180176	-0.121898390352726	-0.0375118590891361	-0.146953642368317
-6.48203325271606	-6.88259696960449	-15.6005077362061	-0.121838584542274	-0.0375385582447052	-0.146878466010094
-6.48078775405884	-6.89520931243896	-15.6120109558105	-0.121989779174328	-0.0374864488840103	-0.146771833300591
-6.48399114608765	-6.88484716415405	-15.6243009567261	-0.121768794953823	-0.0377373620867729	-0.146890833973885
-6.48065757751465	-6.88126993179321	-15.6108694076538	-0.121717296540737	-0.0376993231475353	-0.146811470389366
-6.49000215530396	-6.89328813552856	-15.6134366989136	-0.12181493639946	-0.0375787317752838	-0.146655783057213
-6.48504972457886	-6.88924837112427	-15.6263647079468	-0.121848672628403	-0.0378405377268791	-0.146773368120193
-6.48504495620728	-6.88526248931885	-15.6102237701416	-0.121691696345806	-0.0378097333014011	-0.146538630127907
-6.48648071289063	-6.89092397689819	-15.620415687561	-0.121754005551338	-0.0378833264112473	-0.146432101726532
-6.48264455795288	-6.88520622253418	-15.6372728347778	-0.12167851626873	-0.037989929318428	-0.146548673510551
-6.48989868164063	-6.88649463653564	-15.6111221313477	-0.121680662035942	-0.0380073003470898	-0.146266415715218
-6.48357820510864	-6.89414548873901	-15.6296577453613	-0.121827706694603	-0.0380447283387184	-0.14616584777832
-6.47874355316162	-6.88164710998535	-15.6416072845459	-0.12153485417366	-0.0382080003619194	-0.146198719739914
-6.48606109619141	-6.88317441940308	-15.6233081817627	-0.121636413037777	-0.0381564944982529	-0.14594641327858
-6.48354768753052	-6.89097833633423	-15.6368074417114	-0.121685482561588	-0.0380549989640713	-0.145752355456352
-6.47810649871826	-6.8842625617981	-15.6431941986084	-0.12164356559515	-0.0383455567061901	-0.145843610167503
-6.47924661636353	-6.88038921356201	-15.6196718215942	-0.121595740318298	-0.0382819883525372	-0.145445540547371
-6.475510597229	-6.885422706604	-15.6413087844849	-0.121639780700207	-0.0382116660475731	-0.145366832613945
-6.46991539001465	-6.8823561668396	-15.6396579742432	-0.121596500277519	-0.038349024951458	-0.145261079072952
-6.47911500930786	-6.8803505897522	-15.6141738891602	-0.121561318635941	-0.0383554548025131	-0.144948542118073
-6.46967840194702	-6.88432455062866	-15.6293497085571	-0.121662594377995	-0.0383151732385159	-0.144793465733528
-6.46939754486084	-6.8764214515686	-15.6311807632446	-0.121480673551559	-0.0385313518345356	-0.144789889454842
-6.47075939178467	-6.8785982131958	-15.6170454025269	-0.121571227908134	-0.0382337160408497	-0.144417107105255
-6.46608400344849	-6.88424253463745	-15.6295957565308	-0.12145908921957	-0.0383326224982738	-0.144294753670692
-6.46559715270996	-6.8796067237854	-15.6209516525269	-0.121615841984749	-0.0384591892361641	-0.144244655966759
-6.46609401702881	-6.88005113601685	-15.6059646606445	-0.121488116681576	-0.0383767746388912	-0.143831834197044
-6.4631462097168	-6.88286399841309	-15.6270294189453	-0.121389180421829	-0.0383160039782524	-0.143857151269913
-6.46537256240845	-6.87852668762207	-15.6043310165405	-0.121451877057552	-0.0383460447192192	-0.143672570586205
-6.46308660507202	-6.88796710968018	-15.5995378494263	-0.12142750620842	-0.0381903909146786	-0.143377780914307
-6.46027421951294	-6.89018392562866	-15.6149091720581	-0.121354497969151	-0.0382170230150223	-0.143296673893929
-6.45992374420166	-6.88163948059082	-15.6045761108398	-0.121190883219242	-0.0382974706590176	-0.143167778849602
-6.46018648147583	-6.88992166519165	-15.5913705825806	-0.121175318956375	-0.0380068644881248	-0.14285446703434
-6.46389579772949	-6.89326906204224	-15.6055059432983	-0.121156856417656	-0.0380798727273941	-0.142760545015335
-6.45892810821533	-6.88847732543945	-15.5771961212158	-0.121150337159634	-0.038116566836834	-0.142573624849319
-6.46334075927734	-6.89715576171875	-15.5935764312744	-0.121055200695992	-0.0378559939563274	-0.142301604151726
-6.46077632904053	-6.89374971389771	-15.5821561813354	-0.121015898883343	-0.0379500463604927	-0.142290964722633
-6.46790504455566	-6.8958625793457	-15.5624446868896	-0.120986975729465	-0.0378438644111156	-0.142030939459801
-6.46707630157471	-6.90513467788696	-15.5696077346802	-0.121153399348259	-0.0377267971634865	-0.141853421926498
-6.46658039093018	-6.89524698257446	-15.5624265670776	-0.12083063274622	-0.0378634482622147	-0.141883447766304
-6.47354984283447	-6.90279483795166	-15.546893119812	-0.120936259627342	-0.0375451967120171	-0.141570180654526
-6.47819375991821	-6.90995025634766	-15.5461597442627	-0.12091750651598	-0.0375561155378819	-0.141464203596115
-6.4758095741272	-6.8993878364563	-15.5445241928101	-0.120802469551563	-0.0376080982387066	-0.141433745622635
-6.48257303237915	-6.90658092498779	-15.5264692306519	-0.12089528888464	-0.0375260934233665	-0.141107708215714
-6.48342990875244	-6.90769863128662	-15.543888092041	-0.120813272893429	-0.037434883415699	-0.14116059243679
-6.49033069610596	-6.90510416030884	-15.5214185714722	-0.120734460651875	-0.0373915582895279	-0.140978693962097
-6.49541234970093	-6.91550159454346	-15.521014213562	-0.120870769023895	-0.0372852236032486	-0.140795916318893
-6.49187660217285	-6.9138240814209	-15.5334014892578	-0.120660394430161	-0.0374031327664852	-0.140725761651993
-6.49747610092163	-6.90795993804932	-15.5207681655884	-0.120610989630222	-0.0373314991593361	-0.140672639012337
-6.50368976593018	-6.91838550567627	-15.5122909545898	-0.120714031159878	-0.0370596796274185	-0.140379875898361
-6.50186967849731	-6.9137806892395	-15.5302515029907	-0.120667472481728	-0.0371629744768143	-0.140409961342812
-6.50189638137817	-6.91225957870483	-15.5017156600952	-0.120695270597935	-0.0370966531336308	-0.140182986855507
-6.50299835205078	-6.91399621963501	-15.512186050415	-0.120584174990654	-0.0370354242622852	-0.139971449971199
-6.50027179718018	-6.91301202774048	-15.5120496749878	-0.120596155524254	-0.0369556061923504	-0.14000877737999
-6.50441026687622	-6.91090202331543	-15.4881772994995	-0.120703920722008	-0.0368233509361744	-0.139678478240967
-6.49606609344482	-6.91444540023804	-15.5094232559204	-0.120711825788021	-0.0366610698401928	-0.139546349644661
-6.49536180496216	-6.90213537216187	-15.5012588500977	-0.12052521109581	-0.0367822907865047	-0.139533877372742
-6.49456596374512	-6.90713119506836	-15.4844512939453	-0.120582684874535	-0.0364966318011284	-0.139068648219109
-6.48902797698975	-6.90275239944458	-15.504075050354	-0.120587840676308	-0.0365704782307148	-0.139061778783798
-6.48713111877441	-6.89799404144287	-15.4859037399292	-0.120638161897659	-0.0365403480827808	-0.138854265213013
-6.48422336578369	-6.89693450927734	-15.4875030517578	-0.120544910430908	-0.0362874120473862	-0.138518676161766
-6.47791862487793	-6.8957142829895	-15.5053853988647	-0.120590403676033	-0.0362319387495518	-0.138571619987488
-6.47739362716675	-6.88760614395142	-15.4719753265381	-0.120578728616238	-0.0361905507743359	-0.138250961899757
-6.47138690948486	-6.88996934890747	-15.4778671264648	-0.120646275579929	-0.0359882190823555	-0.138044744729996
-6.46798276901245	-6.88155603408813	-15.4852123260498	-0.120493471622467	-0.0361507646739483	-0.137988045811653
-6.46455764770508	-6.87843084335327	-15.464427947998	-0.120667859911919	-0.0358449555933475	-0.137704327702522
-6.46555280685425	-6.8831844329834	-15.48659324646	-0.120551906526089	-0.035875279456377	-0.137630015611649
-6.46093893051147	-6.86989307403564	-15.4648571014404	-0.120648808777332	-0.0358920618891716	-0.13752555847168
-6.46374845504761	-6.8745698928833	-15.4661874771118	-0.120547279715538	-0.0357579849660397	-0.137268111109734
-6.45834302902222	-6.86826467514038	-15.4785490036011	-0.120634607970715	-0.0357290953397751	-0.137316986918449
-6.45897722244263	-6.86123991012573	-15.4572343826294	-0.12058000266552	-0.0356763824820518	-0.137088924646378
-6.45763826370239	-6.87096738815308	-15.463812828064	-0.120795167982578	-0.0355883873999119	-0.13698635995388
-6.45415592193604	-6.85752248764038	-15.4630212783813	-0.120607309043407	-0.0356440916657448	-0.137014180421829
-6.45946407318115	-6.86428642272949	-15.4546318054199	-0.120742678642273	-0.0353924594819546	-0.136749088764191
-6.46164417266846	-6.85883903503418	-15.4726114273071	-0.120793238282204	-0.0355971790850163	-0.136878326535225
-6.45824241638184	-6.85413885116577	-15.4505233764648	-0.120756782591343	-0.0355354063212872	-0.136717319488525
-6.46102333068848	-6.85683250427246	-15.4540023803711	-0.120842523872852	-0.0354936346411705	-0.13655461370945
-6.45880270004272	-6.85320997238159	-15.4748582839966	-0.120790265500546	-0.0355558395385742	-0.136687189340591
-6.46316862106323	-6.848464012146	-15.4535341262817	-0.120758920907974	-0.0355243943631649	-0.136537596583366
-6.46633577346802	-6.85526990890503	-15.450403213501	-0.121013641357422	-0.0354769751429558	-0.136399328708649
-6.46219253540039	-6.85100603103638	-15.4692049026489	-0.120864510536194	-0.0354880392551422	-0.136510893702507
-6.46940279006958	-6.84659433364868	-15.4515733718872	-0.120815277099609	-0.0355181992053986	-0.136420413851738
-6.47411060333252	-6.85350513458252	-15.4543724060059	-0.120900504291058	-0.0353104211390018	-0.136331930756569
-6.47111797332764	-6.84906005859375	-15.4736948013306	-0.120806999504566	-0.0355115905404091	-0.136537149548531
-6.47653675079346	-6.84682512283325	-15.4483165740967	-0.120852418243885	-0.0354974567890167	-0.136322975158691
-6.47810983657837	-6.84704256057739	-15.4579286575317	-0.120919667184353	-0.0354183986783028	-0.136217504739761
-6.47558927536011	-6.84974098205566	-15.473427772522	-0.120830416679382	-0.0353529751300812	-0.136421829462051
-6.48731708526611	-6.84546899795532	-15.4432621002197	-0.12088031321764	-0.0353058204054832	-0.136191964149475
-6.48356151580811	-6.85239791870117	-15.4484710693359	-0.121024213731289	-0.0351168885827065	-0.136092931032181
-6.47970771789551	-6.85087108612061	-15.4622135162354	-0.12080530077219	-0.0354470498859882	-0.136210843920708
-6.48549890518188	-6.84530067443848	-15.4388675689697	-0.120895147323608	-0.0352743081748486	-0.136092320084572
-6.48716688156128	-6.85569095611572	-15.4324111938477	-0.120881497859955	-0.0350524969398975	-0.135907888412476
-6.48715448379517	-6.85207271575928	-15.4495191574097	-0.120925255119801	-0.0351900011301041	-0.136031687259674
-6.48802328109741	-6.84304285049438	-15.4232320785522	-0.120975837111473	-0.0351090468466282	-0.135813727974892
-6.48832368850708	-6.85197353363037	-15.4266471862793	-0.12085971981287	-0.0350080654025078	-0.135699987411499
-6.48694515228271	-6.84802913665771	-15.4351663589478	-0.120899870991707	-0.0350575260818005	-0.135788679122925
-6.49357891082764	-6.84272336959839	-15.4132556915283	-0.120922200381756	-0.0349913910031319	-0.135572522878647
-6.49013471603394	-6.85362434387207	-15.4202098846436	-0.120962508022785	-0.0348229520022869	-0.135484740138054
-6.49089288711548	-6.84488582611084	-15.4253530502319	-0.12085834890604	-0.0349487625062466	-0.13545748591423
-6.48963689804077	-6.83911085128784	-15.407958984375	-0.120840325951576	-0.0347769558429718	-0.135323345661163
-6.49724435806274	-6.84576988220215	-15.416844367981	-0.12089715898037	-0.0346384197473526	-0.135139673948288
-6.49033975601196	-6.83727264404297	-15.4167079925537	-0.120934531092644	-0.0348977372050285	-0.135163992643356
-6.48635578155518	-6.83323192596436	-15.3937168121338	-0.120947577059269	-0.0347154289484024	-0.134849533438683
-6.48782539367676	-6.83523416519165	-15.3942737579346	-0.120893113315105	-0.0346126705408096	-0.134633183479309
-6.48491811752319	-6.83116245269775	-15.4104280471802	-0.120990850031376	-0.0346632972359657	-0.134689256548882
-6.48421907424927	-6.82007122039795	-15.3873586654663	-0.120935820043087	-0.0346867516636848	-0.134514153003693
-6.48359727859497	-6.82708549499512	-15.3837337493896	-0.121115356683731	-0.034386370331049	-0.134271457791328
-6.47845220565796	-6.8190770149231	-15.3937349319458	-0.12117662280798	-0.0344929918646812	-0.13425487279892
-6.47226190567017	-6.80818367004395	-15.3876752853394	-0.121015131473541	-0.0346145629882813	-0.134191647171974
-6.47651624679565	-6.81274509429932	-15.3759489059448	-0.121215209364891	-0.0342874340713024	-0.13383711874485
-6.47018241882324	-6.80958318710327	-15.3898649215698	-0.121191047132015	-0.034378070384264	-0.133871376514435
-6.46707344055176	-6.79567956924438	-15.3805065155029	-0.121191814541817	-0.0343729294836521	-0.133687093853951
-6.46556997299194	-6.80054473876953	-15.3807334899902	-0.121270269155502	-0.0342666544020176	-0.133476868271828
-6.45873498916626	-6.79127550125122	-15.3936920166016	-0.121250152587891	-0.0342936888337135	-0.133520901203156
-6.46177768707275	-6.78601884841919	-15.3666162490845	-0.121299117803574	-0.0341635197401047	-0.133268743753433
-6.45644903182983	-6.79147672653198	-15.3752698898315	-0.121459312736988	-0.0340521484613419	-0.133148178458214
-6.45073556900024	-6.78222942352295	-15.3889608383179	-0.121263906359673	-0.0341756530106068	-0.133142381906509
-6.44951915740967	-6.77089214324951	-15.3704519271851	-0.121194571256638	-0.0339789316058159	-0.13303317129612
-6.4499306678772	-6.77918767929077	-15.3739757537842	-0.121297374367714	-0.0338054187595844	-0.132818818092346
-6.44423246383667	-6.76841068267822	-15.3865919113159	-0.121246747672558	-0.0339123792946339	-0.132891282439232
-6.44372177124023	-6.76191473007202	-15.3595085144043	-0.121312022209167	-0.0337334163486958	-0.132593214511871
-6.43843126296997	-6.76493072509766	-15.3856935501099	-0.12121158093214	-0.0337113253772259	-0.132577642798424
-6.43628358840942	-6.75638628005981	-15.3869314193726	-0.121200941503048	-0.0335233062505722	-0.132587730884552
-6.43862247467041	-6.7516450881958	-15.3566808700562	-0.121252104640007	-0.0335331037640572	-0.13234244287014
-6.42910051345825	-6.75213956832886	-15.378794670105	-0.121313475072384	-0.0334295555949211	-0.132193922996521
-6.42510509490967	-6.73821258544922	-15.3794164657593	-0.121064998209476	-0.0335582047700882	-0.132260620594025
-6.42588663101196	-6.73681640625	-15.3711938858032	-0.121160589158535	-0.0333058498799801	-0.131937310099602
-6.42058277130127	-6.73345756530762	-15.3896589279175	-0.121022365987301	-0.0333252623677254	-0.131955817341805
-6.41767358779907	-6.72426652908325	-15.376256942749	-0.121097721159458	-0.0334170535206795	-0.131894081830978
-6.41830682754517	-6.72044467926025	-15.3721952438354	-0.120957501232624	-0.0331982374191284	-0.131614878773689
-6.40939903259277	-6.71872806549072	-15.3921222686768	-0.120980225503445	-0.0331640727818012	-0.13170813024044
-6.41567754745483	-6.70900774002075	-15.3816013336182	-0.120895132422447	-0.0332611054182053	-0.131538167595863
-6.41364240646362	-6.71069955825806	-15.3740768432617	-0.120958589017391	-0.0329859778285027	-0.131422773003578
-6.40710401535034	-6.70995378494263	-15.3957481384277	-0.120809644460678	-0.0331484153866768	-0.131435424089432
-6.40824174880981	-6.69630193710327	-15.3825130462646	-0.120752602815628	-0.0331945680081844	-0.131403878331184
-6.40814065933228	-6.70456457138062	-15.3768930435181	-0.120740838348866	-0.0328635238111019	-0.131171897053719
-6.41116571426392	-6.69892120361328	-15.3918476104736	-0.120655797421932	-0.0329888537526131	-0.131202921271324
-6.40478849411011	-6.68886041641235	-15.3615875244141	-0.120607420802116	-0.0328770205378532	-0.131071597337723
-6.4073657989502	-6.69732046127319	-15.3804588317871	-0.120487444102764	-0.032815508544445	-0.131010130047798
-6.40445852279663	-6.68887805938721	-15.3796310424805	-0.120482921600342	-0.0327819660305977	-0.131053283810616
-6.40947484970093	-6.68428468704224	-15.3617448806763	-0.12035820633173	-0.0326355807483196	-0.130877241492271
-6.4018874168396	-6.69387865066528	-15.3672151565552	-0.120462581515312	-0.0325600914657116	-0.130766496062279
-6.40127849578857	-6.67836332321167	-15.3778991699219	-0.120237104594707	-0.0327296257019043	-0.13086399435997
-6.40028762817383	-6.68045616149902	-15.3556432723999	-0.120122075080872	-0.0324576832354069	-0.130668133497238
-6.40292930603027	-6.68385410308838	-15.3790330886841	-0.120190650224686	-0.0324801690876484	-0.130674347281456
-6.39638662338257	-6.67530632019043	-15.3690977096558	-0.120003700256348	-0.0324640274047852	-0.130622401833534
-6.40226221084595	-6.67766380310059	-15.3604354858398	-0.120006807148457	-0.0324699319899082	-0.130467131733894
-6.39551210403442	-6.67582654953003	-15.3894281387329	-0.119894623756409	-0.0323015004396439	-0.130572557449341
-6.39951276779175	-6.67014837265015	-15.3634490966797	-0.119788311421871	-0.032251201570034	-0.13039818406105
-6.39534568786621	-6.67584657669067	-15.369873046875	-0.119945161044598	-0.032224390655756	-0.130207702517509
-6.38925933837891	-6.66636753082275	-15.3836755752563	-0.119670227169991	-0.0322692431509495	-0.130240097641945
-6.39169788360596	-6.6612548828125	-15.363823890686	-0.119595110416412	-0.0321722142398357	-0.130024075508118
-6.38992118835449	-6.66181039810181	-15.3773393630981	-0.119693838059902	-0.0320337787270546	-0.129959180951118
-6.38221597671509	-6.65231084823608	-15.3803548812866	-0.119601957499981	-0.0321952179074287	-0.130010828375816
-6.38810014724731	-6.6474723815918	-15.3590488433838	-0.119535714387894	-0.0320508033037186	-0.129712477326393
-6.37553071975708	-6.64587736129761	-15.3910036087036	-0.119493767619133	-0.0319477505981922	-0.129769936203957
-6.38097810745239	-6.64037084579468	-15.3724174499512	-0.119458124041557	-0.0319748111069202	-0.129744857549667
-6.37642335891724	-6.63867616653442	-15.3679895401001	-0.119608841836452	-0.0318606346845627	-0.129501298069954
-6.37366247177124	-6.63763046264648	-15.3925628662109	-0.119350969791412	-0.0319236293435097	-0.129587650299072
-6.37327289581299	-6.625816822052	-15.3700647354126	-0.119363844394684	-0.0318506360054016	-0.129581585526466
-6.37541675567627	-6.63299322128296	-15.3849201202393	-0.119280450046062	-0.0316114649176598	-0.129415437579155
-6.37283372879028	-6.62574577331543	-15.3937082290649	-0.119312115013599	-0.0318004786968231	-0.129633411765099
-6.37090873718262	-6.62227630615234	-15.378625869751	-0.11933271586895	-0.0317071080207825	-0.129336327314377
-6.36528015136719	-6.62425565719604	-15.4065418243408	-0.119178712368011	-0.0316973552107811	-0.129449367523193
-6.36960315704346	-6.61371421813965	-15.3946647644043	-0.119192235171795	-0.0317308716475964	-0.129437446594238
-6.36931562423706	-6.61465215682983	-15.3904552459717	-0.119291856884956	-0.0315964594483376	-0.129249155521393
-6.36365985870361	-6.61751842498779	-15.4084854125977	-0.119223803281784	-0.0316505059599876	-0.129219725728035
-6.3627986907959	-6.60421371459961	-15.411937713623	-0.11904688924551	-0.0317985527217388	-0.129244312644005
-6.36045074462891	-6.60280227661133	-15.3978290557861	-0.119098737835884	-0.031632874161005	-0.129096508026123
-6.36417388916016	-6.60267925262451	-15.422384262085	-0.119065098464489	-0.0316492691636086	-0.129071742296219
-6.35701036453247	-6.59219694137573	-15.4148359298706	-0.119041100144386	-0.0317780077457428	-0.129103764891624
-6.35644817352295	-6.59233283996582	-15.4077558517456	-0.118947297334671	-0.0316251739859581	-0.128870457410812
-6.3514289855957	-6.59267807006836	-15.4389381408691	-0.118932649493217	-0.0316714867949486	-0.128930255770683
-6.35218238830566	-6.57939338684082	-15.4155025482178	-0.118844866752625	-0.031695656478405	-0.128937676548958
-6.35500717163086	-6.58892154693604	-15.4316701889038	-0.118953749537468	-0.0314915180206299	-0.128792658448219
-6.34903144836426	-6.5857834815979	-15.4397420883179	-0.118856176733971	-0.0316702350974083	-0.128883987665176
-6.34728050231934	-6.58100843429565	-15.4429416656494	-0.118724599480629	-0.0316083468496799	-0.128879591822624
-6.35173749923706	-6.58881807327271	-15.4372673034668	-0.118845477700233	-0.0313482321798801	-0.128729209303856
-6.34430408477783	-6.58012342453003	-15.4551372528076	-0.118682831525803	-0.031500831246376	-0.128991693258286
-6.34778165817261	-6.57667255401611	-15.4441232681274	-0.118661940097809	-0.0313589796423912	-0.128735929727554
-6.33708620071411	-6.58037662506104	-15.4683113098145	-0.118709616363049	-0.031286995857954	-0.128892466425896
-6.34051656723022	-6.5735821723938	-15.4500885009766	-0.118612669408321	-0.0312450043857098	-0.128745749592781
-6.334303855896	-6.58285808563232	-15.4643402099609	-0.118782252073288	-0.0311432909220457	-0.128701627254486
-6.32773780822754	-6.57042121887207	-15.4773998260498	-0.118497252464294	-0.0312471091747284	-0.128761768341064
-6.33073616027832	-6.57317638397217	-15.4575481414795	-0.118578746914864	-0.0310627091675997	-0.128611758351326
-6.32703065872192	-6.57366371154785	-15.4858598709106	-0.118549078702927	-0.0310575403273106	-0.128614246845245
-6.32003021240234	-6.56819343566895	-15.474027633667	-0.118644766509533	-0.0310713369399309	-0.128642603754997
-6.32213258743286	-6.56766510009766	-15.4678106307983	-0.118558391928673	-0.0309313219040632	-0.128440022468567
-6.31569194793701	-6.57252836227417	-15.4948873519897	-0.118597246706486	-0.0309423431754112	-0.128556206822395
-6.32100820541382	-6.56257104873657	-15.4656763076782	-0.118547052145004	-0.0309200584888458	-0.128524199128151
-6.31782913208008	-6.56891536712646	-15.4751005172729	-0.118686586618423	-0.0307823065668345	-0.128361567854881
-6.3118896484375	-6.5626916885376	-15.4921817779541	-0.118490427732468	-0.0309311524033546	-0.128535315394402
-6.31490468978882	-6.56008625030518	-15.4764776229858	-0.118556879460812	-0.0308415964245796	-0.128351360559464
-6.31482410430908	-6.56090593338013	-15.490665435791	-0.118451021611691	-0.0308754183351994	-0.128338575363159
-6.31244277954102	-6.55478191375732	-15.4923782348633	-0.118449129164219	-0.0310590304434299	-0.128539800643921
-6.31333446502686	-6.55777645111084	-15.4890604019165	-0.118442475795746	-0.0309109054505825	-0.128180801868439
-6.30800151824951	-6.55605268478394	-15.5194110870361	-0.118259280920029	-0.0309981536120176	-0.128447726368904
-6.31180953979492	-6.55413818359375	-15.4980659484863	-0.118328854441643	-0.0310522560030222	-0.128372713923454
-6.31002044677734	-6.56239032745361	-15.4987087249756	-0.118369497358799	-0.0309119503945112	-0.128345936536789
-6.31078815460205	-6.55597972869873	-15.5126867294312	-0.118035867810249	-0.0312447771430016	-0.128385558724403
-6.31019067764282	-6.55915927886963	-15.4976291656494	-0.118125081062317	-0.0309996828436852	-0.12828554213047
-6.31435537338257	-6.56649255752563	-15.5186986923218	-0.11799743771553	-0.0311930850148201	-0.128400892019272
-6.31379556655884	-6.56298828125	-15.5042285919189	-0.118027456104755	-0.0312344636768103	-0.128421872854233
-6.31711626052856	-6.56872129440308	-15.5030393600464	-0.117853209376335	-0.0311269108206034	-0.128340974450111
-6.31676054000854	-6.57330274581909	-15.5203161239624	-0.117842152714729	-0.0311874747276306	-0.128513231873512
-6.32437372207642	-6.57094097137451	-15.4963884353638	-0.117691889405251	-0.031182985752821	-0.128489255905151
-6.32481670379639	-6.58755397796631	-15.5135774612427	-0.117788791656494	-0.0311232879757881	-0.128519177436829
-6.32559156417847	-6.57511043548584	-15.5196733474731	-0.117482237517834	-0.0313342250883579	-0.12870828807354
-6.33043050765991	-6.588463306427	-15.5043230056763	-0.117550820112228	-0.0311106853187084	-0.128559798002243
-6.33389854431152	-6.58613014221191	-15.5305690765381	-0.117486946284771	-0.0313315317034721	-0.128775209188461
-6.33169078826904	-6.58187913894653	-15.5079154968262	-0.117409393191338	-0.0313482657074928	-0.128655284643173
-6.33763551712036	-6.58814191818237	-15.5169496536255	-0.117382280528545	-0.0314001962542534	-0.12865124642849
-6.33397102355957	-6.58505630493164	-15.5350847244263	-0.117300748825073	-0.0314076840877533	-0.128811612725258
-6.34288358688354	-6.58673906326294	-15.5096750259399	-0.117305271327496	-0.0313860289752483	-0.128637611865997
-6.33781385421753	-6.5949878692627	-15.5291986465454	-0.117464542388916	-0.03148253262043	-0.12866584956646
-6.33466100692749	-6.58040475845337	-15.5382957458496	-0.117175713181496	-0.0316291637718678	-0.128807380795479
-6.34528541564941	-6.58751583099365	-15.5224714279175	-0.117307513952255	-0.0314656049013138	-0.128632545471191
-6.34007596969604	-6.5866060256958	-15.5486173629761	-0.117254950106144	-0.0316292271018028	-0.128708407282829
-6.33910512924194	-6.58038902282715	-15.5319576263428	-0.117226988077164	-0.0317966789007187	-0.128760069608688
-6.3452787399292	-6.58181953430176	-15.5256214141846	-0.11722569167614	-0.0316787697374821	-0.128589630126953
-6.33426189422607	-6.58368539810181	-15.5595617294312	-0.117259502410889	-0.0317396447062492	-0.128787696361542
-6.34058809280396	-6.57787561416626	-15.5323514938354	-0.11719973385334	-0.0318223237991333	-0.128691777586937
-6.3380651473999	-6.58281755447388	-15.5380449295044	-0.117325156927109	-0.0317553766071796	-0.128591820597649
-6.3317494392395	-6.58193063735962	-15.5554189682007	-0.117086499929428	-0.0320508219301701	-0.128679290413857
-6.33423519134521	-6.57524633407593	-15.5343284606934	-0.117186591029167	-0.031961552798748	-0.128595724701881
-6.333571434021	-6.58270692825317	-15.5464363098145	-0.116995684802532	-0.0318749658763409	-0.128506183624268
-6.32805156707764	-6.57690143585205	-15.5509719848633	-0.117123804986477	-0.0321376398205757	-0.12861767411232
-6.32912969589233	-6.57489156723022	-15.5449190139771	-0.117006912827492	-0.0321084298193455	-0.128305226564407
-6.32244825363159	-6.57864379882813	-15.5674877166748	-0.116954706609249	-0.0321593657135963	-0.12849448621273
-6.32713031768799	-6.56992721557617	-15.5512371063232	-0.116931468248367	-0.0322446897625923	-0.12840248644352
-6.3188157081604	-6.58417129516602	-15.5555830001831	-0.116981767117977	-0.0322129614651203	-0.128262042999268
-6.32248163223267	-6.57732772827148	-15.5689992904663	-0.116792194545269	-0.0323973000049591	-0.12834107875824
-6.31627035140991	-6.56994438171387	-15.5522232055664	-0.116709202528	-0.0323166362941265	-0.128224045038223
-6.32147836685181	-6.5840630531311	-15.5612182617188	-0.116612426936626	-0.0322598777711391	-0.128087624907494
-6.31709384918213	-6.57893562316895	-15.5724439620972	-0.116602569818497	-0.0325884334743023	-0.128163397312164
-6.31278085708618	-6.57640218734741	-15.5551910400391	-0.116476722061634	-0.0325514413416386	-0.1278907507658
-6.31400108337402	-6.58283567428589	-15.5801525115967	-0.116414099931717	-0.0324519276618958	-0.127909943461418
-6.31255865097046	-6.57579326629639	-15.5686302185059	-0.116264455020428	-0.0327066406607628	-0.127850860357285
-6.3167724609375	-6.5822811126709	-15.5619058609009	-0.116254158318043	-0.032623216509819	-0.12757819890976
-6.31346845626831	-6.58751678466797	-15.5723304748535	-0.116355992853642	-0.0326826572418213	-0.127459317445755
-6.30861234664917	-6.57572412490845	-15.5759887695313	-0.116035930812359	-0.0329622589051723	-0.127507656812668
-6.31396436691284	-6.58212184906006	-15.5608224868774	-0.116024985909462	-0.0327986776828766	-0.127181336283684
-6.31046438217163	-6.58698272705078	-15.5742158889771	-0.116048321127892	-0.0329580940306187	-0.127135664224625
-6.30501270294189	-6.57745122909546	-15.5685777664185	-0.115941666066647	-0.033113855868578	-0.126955628395081
-6.30866384506226	-6.58349800109863	-15.552375793457	-0.115978166460991	-0.0330079607665539	-0.12665593624115
-6.29883432388306	-6.58238649368286	-15.5767822265625	-0.115935958921909	-0.0331046096980572	-0.126672327518463
-6.3024435043335	-6.57442140579224	-15.5595083236694	-0.115846127271652	-0.0331722870469093	-0.126403540372849
-6.30454063415527	-6.58079385757446	-15.5472002029419	-0.115961603820324	-0.0330899842083454	-0.12617614865303
-6.29498767852783	-6.5810489654541	-15.5640020370483	-0.115812264382839	-0.0332812778651714	-0.126034170389175
-6.29171228408813	-6.57049465179443	-15.5546045303345	-0.115615002810955	-0.0333024449646473	-0.125894710421562
-6.29296827316284	-6.58128595352173	-15.5308599472046	-0.115871414542198	-0.0330988802015781	-0.125586107373238
-6.28921031951904	-6.5833740234375	-15.5512924194336	-0.115735463798046	-0.0332241617143154	-0.125377863645554
-6.2826075553894	-6.58004570007324	-15.5375499725342	-0.115637473762035	-0.0332759581506252	-0.125313371419907
-6.28616762161255	-6.58367967605591	-15.5165500640869	-0.11565962433815	-0.0332349464297295	-0.124887406826019
-6.2793025970459	-6.58650159835815	-15.538402557373	-0.115571595728397	-0.0331131778657436	-0.124832972884178
-6.27962589263916	-6.58528089523315	-15.5223722457886	-0.11543969810009	-0.0330877639353275	-0.124744832515717
-6.2810754776001	-6.58777093887329	-15.5021200180054	-0.115490362048149	-0.0330642312765121	-0.124380223453045
-6.27190780639648	-6.595787525177	-15.514720916748	-0.115437015891075	-0.0329530984163284	-0.124183006584644
-6.27049970626831	-6.58844184875488	-15.5062313079834	-0.115237578749657	-0.0331183820962906	-0.124129146337509
-6.27429008483887	-6.59486198425293	-15.4897880554199	-0.115304253995419	-0.032794676721096	-0.123696155846119
-6.27088308334351	-6.6010046005249	-15.5031890869141	-0.11520429700613	-0.0328048840165138	-0.123612925410271
-6.26867246627808	-6.59742832183838	-15.4826240539551	-0.115196466445923	-0.0329519547522068	-0.123491011559963
-6.27004289627075	-6.60170888900757	-15.4772167205811	-0.115038499236107	-0.0327247120440006	-0.123102687299252
-6.26174163818359	-6.60457706451416	-15.4943132400513	-0.115073144435883	-0.0326641760766506	-0.123068675398827
-6.26947736740112	-6.60169219970703	-15.4639749526978	-0.115043379366398	-0.0326603464782238	-0.122786030173302
-6.26446008682251	-6.60692119598389	-15.4677991867065	-0.115092560648918	-0.0324050113558769	-0.122512400150299
-6.26170110702515	-6.60755062103271	-15.4809713363647	-0.114884920418262	-0.0325512662529945	-0.122422784566879
-6.25628566741943	-6.59777641296387	-15.4578847885132	-0.114864200353622	-0.0324963703751564	-0.122236542403698
-6.25985670089722	-6.60908174514771	-15.4502696990967	-0.114933870732784	-0.0321688205003738	-0.121917687356472
-6.25774097442627	-6.60789918899536	-15.4675951004028	-0.114890597760677	-0.0322112366557121	-0.121837057173252
-6.24847507476807	-6.59922456741333	-15.4462566375732	-0.114964723587036	-0.0322313793003559	-0.121535934507847
-6.24765729904175	-6.60576820373535	-15.4558277130127	-0.114789523184299	-0.0321132205426693	-0.121299788355827
-6.24353408813477	-6.59886169433594	-15.4596481323242	-0.114884354174137	-0.0320850498974323	-0.1212023422122
-6.24254846572876	-6.59831285476685	-15.443998336792	-0.114813648164272	-0.0319052822887897	-0.120795384049416
-6.23497915267944	-6.6080584526062	-15.4543790817261	-0.11497674882412	-0.0317163057625294	-0.120563961565495
-6.22852754592896	-6.59135627746582	-15.4563226699829	-0.114761292934418	-0.0319033563137054	-0.120438806712627
-6.22285175323486	-6.59712791442871	-15.4399366378784	-0.114777654409409	-0.031551118940115	-0.120077513158321
-6.22396469116211	-6.59946966171265	-15.4500617980957	-0.114840507507324	-0.0315204411745071	-0.119884595274925
-6.21501636505127	-6.59436702728271	-15.4358739852905	-0.114810079336166	-0.0314330421388149	-0.119652062654495
-6.21458530426025	-6.59985733032227	-15.431923866272	-0.114790521562099	-0.0312673486769199	-0.119316339492798
-6.20403146743774	-6.59512424468994	-15.4496479034424	-0.114726684987545	-0.0311879813671112	-0.119242928922176
-6.20885229110718	-6.59499979019165	-15.4173192977905	-0.114659637212753	-0.0309926364570856	-0.118919506669044
-6.20119380950928	-6.60432052612305	-15.42640209198	-0.114767961204052	-0.0308411400765181	-0.118627659976482
-6.19573354721069	-6.59444618225098	-15.4375486373901	-0.114459551870823	-0.0308818053454161	-0.11856833845377
-6.19806146621704	-6.60162305831909	-15.4129037857056	-0.114594772458076	-0.0305977649986744	-0.118114687502384
-6.19143104553223	-6.60278367996216	-15.4262895584106	-0.114515230059624	-0.0304831322282553	-0.117945127189159
-6.18449401855469	-6.59758281707764	-15.4220037460327	-0.114422313868999	-0.0305346101522446	-0.117890052497387
-6.18704986572266	-6.59974527359009	-15.3993949890137	-0.114440552890301	-0.0303289499133825	-0.117364473640919
-6.17513179779053	-6.60124778747559	-15.4361190795898	-0.11433832347393	-0.030199320986867	-0.117313489317894
-6.17300415039063	-6.59825325012207	-15.4141454696655	-0.114260621368885	-0.0302205365151167	-0.117070391774178
-6.17591619491577	-6.59778881072998	-15.3984088897705	-0.114317111670971	-0.0300370715558529	-0.116727396845818
-6.16531324386597	-6.60185194015503	-15.4198980331421	-0.114235676825047	-0.0300314109772444	-0.116515174508095
-6.16170787811279	-6.59061527252197	-15.4095945358276	-0.114095449447632	-0.0300874356180429	-0.116356998682022
-6.16437292098999	-6.59548282623291	-15.4002561569214	-0.114230871200562	-0.0297323297709227	-0.115977197885513
-6.15874433517456	-6.59662580490112	-15.4096326828003	-0.114097706973553	-0.0299204885959625	-0.115953721106052
-6.15643978118896	-6.59012985229492	-15.3859443664551	-0.114181265234947	-0.0298096686601639	-0.115615963935852
-6.15314912796021	-6.59448099136353	-15.400463104248	-0.114083521068096	-0.0297122150659561	-0.115394122898579
-6.15597009658813	-6.58759117126465	-15.3901481628418	-0.114127121865749	-0.0296571999788284	-0.11533123254776
-6.15397453308105	-6.5893669128418	-15.3746795654297	-0.114154651761055	-0.0295616872608662	-0.114973269402981
-6.14786005020142	-6.59754514694214	-15.3903179168701	-0.11417668312788	-0.0295771155506372	-0.11487889289856
-6.1466817855835	-6.58182048797607	-15.3795700073242	-0.114071756601334	-0.029624542221427	-0.11469729244709
-6.14867305755615	-6.59240245819092	-15.3686189651489	-0.114141166210175	-0.0293467212468386	-0.114411927759647
-6.14556169509888	-6.58898305892944	-15.382342338562	-0.114222213625908	-0.029592365026474	-0.114374101161957
-6.14306783676147	-6.58422660827637	-15.3539133071899	-0.114135183393955	-0.029562883079052	-0.114073865115643
-6.14427089691162	-6.59179925918579	-15.3774547576904	-0.11419353634119	-0.0294539146125317	-0.113914221525192
-6.14388132095337	-6.58334159851074	-15.3613138198853	-0.114177420735359	-0.0295322872698307	-0.113863371312618
-6.147705078125	-6.58994293212891	-15.3492126464844	-0.114235125482082	-0.0294638089835644	-0.113611117005348
-6.14565896987915	-6.59192657470703	-15.3616361618042	-0.114334657788277	-0.0294485352933407	-0.113528378307819
[truncated: 8,603 more rows]
