# Supplementary material for: Identification of Haptic Based Guiding Using Hard Reins
Source: PLoS One. 2015 Jul 22;10(7):e0132020. doi: 10.1371/journal.pone.0132020 (PMC4511788; doi:10.1371/journal.pone.0132020)
Supplement: S5 File — (ZIP) [file pone.0132020.s005.zip › Exp2_ForceData1/Subject1/path3/T5.csv]

Force X (N)	Force Y (N)	Force Z (N)	Torque X (N-m)	Torque Y (N-m)	Torque Z (N-m)	Frequency = 10000	Averaging Level = 16	F/T Serial Number = FT11772	Time Started = 19/02/2013 12:40:12
-5.87463283538818	-6.34490776062012	-10.0085229873657	-0.071473129093647	0.0812040492892265	-0.116417169570923
-5.87501430511475	-6.34387016296387	-10.0076847076416	-0.0715112611651421	0.0811969488859177	-0.116616494953632
-5.8765549659729	-6.34463691711426	-10.0010585784912	-0.0716144368052483	0.0813486576080322	-0.116742618381977
-5.87470436096191	-6.3432183265686	-9.99742984771729	-0.0715313106775284	0.0812772661447525	-0.116811372339725
-5.87499904632568	-6.34300661087036	-10.0053834915161	-0.0716313347220421	0.0812993049621582	-0.116913996636868
-5.87886714935303	-6.3417911529541	-9.99661254882813	-0.0717378109693527	0.0814454704523087	-0.117035254836082
-5.87326431274414	-6.34204435348511	-9.99971008300781	-0.0717458873987198	0.0814190730452538	-0.117229796946049
-5.87628173828125	-6.34364748001099	-9.99756336212158	-0.0717748031020164	0.0813853591680527	-0.11729484796524
-5.87636852264404	-6.33957052230835	-9.99649715423584	-0.0718142166733742	0.0813534557819366	-0.117434173822403
-5.87446546554565	-6.33968544006348	-9.99306869506836	-0.0719446390867233	0.0813933312892914	-0.11750639975071
-5.87274980545044	-6.33544921875	-9.99062252044678	-0.0719722434878349	0.0813566371798515	-0.117709025740623
-5.87505483627319	-6.33379459381104	-9.98481178283691	-0.0719847306609154	0.0813691541552544	-0.117864452302456
-5.87181043624878	-6.32830810546875	-9.99002170562744	-0.0719562992453575	0.0813037008047104	-0.117953330278397
-5.87396574020386	-6.33070945739746	-9.99084949493408	-0.0720949098467827	0.0813780203461647	-0.118094906210899
-5.87410068511963	-6.32501411437988	-9.98119258880615	-0.0722077414393425	0.0813185721635818	-0.11823245882988
-5.87365770339966	-6.32534599304199	-9.98402500152588	-0.0721405670046806	0.0813063830137253	-0.118394419550896
-5.87437200546265	-6.3254861831665	-9.97761821746826	-0.072245366871357	0.0813009664416313	-0.118485316634178
-5.87307834625244	-6.32353115081787	-9.9821949005127	-0.0723579078912735	0.0813055261969566	-0.118588604032993
-5.8748927116394	-6.31935405731201	-9.97529792785645	-0.0723658800125122	0.0813457295298576	-0.118691578507423
-5.87536859512329	-6.32233142852783	-9.97625637054443	-0.0724235400557518	0.0814493000507355	-0.118875898420811
-5.87896537780762	-6.31843280792236	-9.96841049194336	-0.0725298225879669	0.0814776420593262	-0.118993066251278
-5.87344741821289	-6.31745767593384	-9.97536659240723	-0.0724753066897392	0.0813887342810631	-0.119126617908478
-5.88351821899414	-6.31728363037109	-9.98187637329102	-0.072595976293087	0.081477664411068	-0.119232892990112
-5.88347291946411	-6.31361246109009	-9.98250293731689	-0.0726223289966583	0.08145722001791	-0.119353644549847
-5.88277244567871	-6.31227922439575	-9.98094367980957	-0.072631448507309	0.0814708396792412	-0.119457319378853
-5.88503742218018	-6.31273984909058	-9.98129177093506	-0.0726858302950859	0.0814596638083458	-0.119631297886372
-5.88468551635742	-6.31177043914795	-9.98133659362793	-0.0727147087454796	0.0814838409423828	-0.119673825800419
-5.88594579696655	-6.30750274658203	-9.98820781707764	-0.0727008655667305	0.0814976990222931	-0.119809940457344
-5.88719272613525	-6.31144094467163	-9.98331260681152	-0.0727686509490013	0.081512488424778	-0.119947880506516
-5.88741540908813	-6.30935525894165	-9.98369312286377	-0.0727333426475525	0.0815150663256645	-0.120030775666237
-5.88409805297852	-6.3080358505249	-9.99249267578125	-0.0726976096630096	0.0814971998333931	-0.120140716433525
-5.89344167709351	-6.30305624008179	-9.98504257202148	-0.0727660208940506	0.0816686004400253	-0.120275571942329
-5.88912677764893	-6.30519914627075	-9.99338626861572	-0.072749488055706	0.0816065892577171	-0.120408326387405
-5.88923597335815	-6.30633068084717	-9.99080944061279	-0.0726867020130157	0.0816360265016556	-0.120549708604813
-5.89408159255981	-6.3077826499939	-9.99144172668457	-0.0727448463439941	0.0816269069910049	-0.12065501511097
-5.89647483825684	-6.30638694763184	-9.99210834503174	-0.0727587267756462	0.0817498043179512	-0.120709046721458
-5.89327907562256	-6.30884790420532	-9.99228858947754	-0.0727686360478401	0.0817603096365929	-0.120860524475574
-5.89481782913208	-6.30770349502563	-9.99037551879883	-0.0727076902985573	0.0817512795329094	-0.120998777449131
-5.89751768112183	-6.30800294876099	-9.99296379089355	-0.0727472901344299	0.0816467553377151	-0.121060959994793
-5.8959493637085	-6.30406284332275	-9.99336051940918	-0.0726825296878815	0.0818320512771606	-0.121116362512112
-5.89700698852539	-6.30218362808228	-9.99662399291992	-0.0727268904447556	0.0818176865577698	-0.121174357831478
-5.89445066452026	-6.3027663230896	-10.0001735687256	-0.0727527886629105	0.0817692130804062	-0.121265135705471
-5.89276123046875	-6.30006122589111	-10.0017690658569	-0.0726257786154747	0.0816662088036537	-0.121354825794697
-5.89379549026489	-6.30137205123901	-10.010796546936	-0.0725626274943352	0.0817068368196487	-0.121381409466267
-5.90025329589844	-6.29968690872192	-10.016453742981	-0.0725025236606598	0.0817585065960884	-0.121469922363758
-5.89401483535767	-6.29976463317871	-10.0275917053223	-0.0724873617291451	0.0816795006394386	-0.121561542153358
-5.89940595626831	-6.30071115493774	-10.0206575393677	-0.0723471641540527	0.0816581323742867	-0.121635109186172
-5.89953565597534	-6.30309104919434	-10.0360994338989	-0.0723724737763405	0.0816481858491898	-0.121715731918812
-5.90344285964966	-6.30391550064087	-10.0318069458008	-0.0723977908492088	0.0817410498857498	-0.121791131794453
-5.90409135818481	-6.30660629272461	-10.0415649414063	-0.0722942501306534	0.0818190202116966	-0.121880538761616
-5.90803384780884	-6.30887699127197	-10.0310163497925	-0.0723734870553017	0.0819215625524521	-0.121972367167473
-5.90551424026489	-6.31263208389282	-10.0290145874023	-0.0723848417401314	0.0820261463522911	-0.122130930423737
-5.91116380691528	-6.31554126739502	-10.0285186767578	-0.0723089575767517	0.08216792345047	-0.122318938374519
-5.91670560836792	-6.31202030181885	-10.0370121002197	-0.0722758695483208	0.082207940518856	-0.122432254254818
-5.91855573654175	-6.31437015533447	-10.036376953125	-0.072310596704483	0.0823063030838966	-0.122530296444893
-5.91624164581299	-6.31506443023682	-10.0377883911133	-0.0722985938191414	0.0824164301156998	-0.122623212635517
-5.91699886322021	-6.31583452224731	-10.0358581542969	-0.0722989812493324	0.0823526680469513	-0.122630298137665
-5.91275262832642	-6.31143474578857	-10.0369577407837	-0.0722911357879639	0.0823005810379982	-0.122532948851585
-5.91298246383667	-6.30959272384644	-10.0375595092773	-0.0723272711038589	0.0823920518159866	-0.122514724731445
-5.91092586517334	-6.30868005752563	-10.0356454849243	-0.0723934024572372	0.0823765099048615	-0.122530773282051
-5.90950441360474	-6.30784177780151	-10.0269565582275	-0.0724022909998894	0.0823918357491493	-0.122578926384449
-5.90537214279175	-6.30213928222656	-10.0257530212402	-0.0723611116409302	0.0823522731661797	-0.1226537078619
-5.90979528427124	-6.30548572540283	-10.0260343551636	-0.0723904073238373	0.0824579447507858	-0.122667342424393
-5.90922403335571	-6.30295133590698	-10.0249853134155	-0.0724832788109779	0.0823923721909523	-0.122696973383427
-5.91113996505737	-6.30170106887817	-10.0243844985962	-0.0724733844399452	0.0824703425168991	-0.122737176716328
-5.91091299057007	-6.30323886871338	-10.0253734588623	-0.0723967179656029	0.0824379324913025	-0.122806385159492
-5.91060495376587	-6.3059229850769	-10.0278978347778	-0.0725095421075821	0.0824377462267876	-0.122882656753063
-5.91205787658691	-6.30277824401855	-10.0279893875122	-0.0723914578557014	0.0825114846229553	-0.122857689857483
-5.91543388366699	-6.30685806274414	-10.0278177261353	-0.0724735036492348	0.0825427994132042	-0.122876167297363
-5.91174077987671	-6.30325889587402	-10.0307559967041	-0.0725023224949837	0.0826243087649345	-0.122941754758358
-5.91247987747192	-6.30534839630127	-10.02174949646	-0.0725685656070709	0.0825869888067245	-0.123002097010612
-5.91147708892822	-6.30186223983765	-10.0207653045654	-0.0723792314529419	0.0825444236397743	-0.12304625660181
-5.91477823257446	-6.30410242080688	-10.0272607803345	-0.0724303498864174	0.0826568379998207	-0.123054936528206
-5.91636943817139	-6.30599784851074	-10.0218868255615	-0.0724768117070198	0.0826311334967613	-0.123106606304646
-5.9182391166687	-6.30625677108765	-10.0278739929199	-0.0724502503871918	0.0826811790466309	-0.12311876565218
-5.91613101959229	-6.30239200592041	-10.0231513977051	-0.0724617466330528	0.082734003663063	-0.123213805258274
-5.91701745986938	-6.30450630187988	-10.0205144882202	-0.072461299598217	0.0828119367361069	-0.123210199177265
-5.91456079483032	-6.30244731903076	-10.0163583755493	-0.0725937336683273	0.0827412605285645	-0.123161524534225
-5.91329622268677	-6.30255222320557	-10.0216646194458	-0.0725837051868439	0.082915373146534	-0.12313424050808
-5.91391706466675	-6.30132532119751	-10.0147924423218	-0.0726228654384613	0.0829493626952171	-0.123133949935436
-5.9095196723938	-6.30225086212158	-10.0078268051147	-0.0727497562766075	0.0830719545483589	-0.123109713196754
-5.90483331680298	-6.30078125	-10.0038366317749	-0.0727500095963478	0.0830731466412544	-0.123095415532589
-5.90732479095459	-6.30193376541138	-9.99681568145752	-0.0727954134345055	0.0831812545657158	-0.123048149049282
-5.90636253356934	-6.30016183853149	-9.98749160766602	-0.0728997364640236	0.083295576274395	-0.123001947999001
-5.89963960647583	-6.29671907424927	-9.99186229705811	-0.0729456469416618	0.0833910182118416	-0.122997023165226
-5.90238761901855	-6.29764461517334	-9.97571182250977	-0.0729928761720657	0.083449013531208	-0.122998289763927
-5.89597988128662	-6.29412364959717	-9.97892093658447	-0.0730399414896965	0.0834415405988693	-0.122909195721149
-5.89632749557495	-6.2919454574585	-9.96963691711426	-0.0730013623833656	0.083623118698597	-0.122814804315567
-5.89351606369019	-6.29074811935425	-9.97326183319092	-0.073093980550766	0.0836582109332085	-0.122825413942337
-5.8919677734375	-6.28914213180542	-9.96118545532227	-0.0731871798634529	0.0837442800402641	-0.122787214815617
-5.88867092132568	-6.28690242767334	-9.96445941925049	-0.0731216594576836	0.0838083699345589	-0.122734926640987
-5.88729810714722	-6.28826522827148	-9.95861434936523	-0.073151595890522	0.0838795751333237	-0.122715286910534
-5.88640451431274	-6.28486824035645	-9.96537303924561	-0.0732953101396561	0.0839434638619423	-0.122696176171303
-5.88490581512451	-6.28077840805054	-9.9492769241333	-0.0733020976185799	0.0841084197163582	-0.122610025107861
-5.88403034210205	-6.27981090545654	-9.94906711578369	-0.0732946023344994	0.0841783210635185	-0.122595436871052
-5.88045263290405	-6.27930116653442	-9.95406055450439	-0.0733697712421417	0.0842816531658173	-0.122503258287907
-5.87825536727905	-6.27442836761475	-9.95289993286133	-0.0733075439929962	0.08429966121912	-0.12246822565794
-5.87943553924561	-6.27607822418213	-9.95051860809326	-0.0734353959560394	0.0844061672687531	-0.122414894402027
-5.87685775756836	-6.26979541778564	-9.94587898254395	-0.0734886974096298	0.0845359042286873	-0.122406035661697
-5.87252140045166	-6.26864671707153	-9.94395637512207	-0.0735120698809624	0.0845905989408493	-0.122368358075619
-5.8698525428772	-6.26338911056519	-9.94250679016113	-0.0735215023159981	0.0846671685576439	-0.122321352362633
-5.86816549301147	-6.26749801635742	-9.94101810455322	-0.0735536143183708	0.0847170054912567	-0.122226625680923
-5.8675103187561	-6.2593035697937	-9.94253540039063	-0.0736038163304329	0.084787629544735	-0.122164480388165
-5.86431884765625	-6.25932455062866	-9.94127178192139	-0.0736082643270493	0.0847749337553978	-0.122147373855114
-5.86243104934692	-6.25542402267456	-9.94027996063232	-0.0735606327652931	0.0848351046442986	-0.12210900336504
-5.8597469329834	-6.25696420669556	-9.94748592376709	-0.0736031606793404	0.0847990289330482	-0.122071616351604
-5.8568434715271	-6.25416231155396	-9.94417572021484	-0.0736651495099068	0.0848432779312134	-0.121967799961567
-5.85397958755493	-6.24967288970947	-9.94438362121582	-0.0736298412084579	0.0848151370882988	-0.122009336948395
-5.856032371521	-6.25027275085449	-9.94682216644287	-0.0737178176641464	0.0848606303334236	-0.122006453573704
-5.85132694244385	-6.24845933914185	-9.94265747070313	-0.0737008079886436	0.0848315060138702	-0.122002966701984
-5.85139942169189	-6.24759578704834	-9.94314384460449	-0.0736134648323059	0.0848214402794838	-0.121978014707565
-5.85416650772095	-6.24683952331543	-9.94103336334229	-0.0735471025109291	0.0848216563463211	-0.121975369751453
-5.8539719581604	-6.24491930007935	-9.94649600982666	-0.0736189186573029	0.0848671942949295	-0.121921889483929
-5.85147476196289	-6.24285507202148	-9.95321941375732	-0.0734937712550163	0.0849004238843918	-0.122028276324272
-5.85380697250366	-6.24833583831787	-9.95219421386719	-0.0735245868563652	0.0847806558012962	-0.121999606490135
-5.85395765304565	-6.24495649337769	-9.95533657073975	-0.0734901130199432	0.0846673771739006	-0.122030049562454
-5.8591046333313	-6.24847936630249	-9.95430755615234	-0.0734615996479988	0.0847504138946533	-0.121991291642189
-5.86213064193726	-6.2486629486084	-9.95203876495361	-0.0734428241848946	0.0846649259328842	-0.122069008648396
-5.866126537323	-6.25033378601074	-9.95224666595459	-0.0734531581401825	0.0846120864152908	-0.122131951153278
-5.86602306365967	-6.25113964080811	-9.95349407196045	-0.0732956901192665	0.0845458805561066	-0.12216555327177
-5.87158060073853	-6.25495767593384	-9.95416831970215	-0.0733571201562881	0.0845926627516747	-0.12218514829874
-5.87420463562012	-6.25332069396973	-9.95447635650635	-0.073407270014286	0.0844231694936752	-0.122276246547699
-5.87860012054443	-6.25287771224976	-9.95469379425049	-0.0733820199966431	0.084466315805912	-0.122309550642967
-5.88394260406494	-6.25973081588745	-9.95567226409912	-0.0733495727181435	0.0843868777155876	-0.12235926836729
-5.88741779327393	-6.26349020004272	-9.95733451843262	-0.0733993798494339	0.0843716785311699	-0.122442699968815
-5.89314699172974	-6.2607626914978	-9.95420074462891	-0.0733597502112389	0.0842306688427925	-0.122479625046253
-5.89868116378784	-6.26464176177979	-9.94851207733154	-0.0734153464436531	0.0842241495847702	-0.122531905770302
-5.90064382553101	-6.26250648498535	-9.94784736633301	-0.0735213831067085	0.0841489881277084	-0.122566670179367
-5.90589332580566	-6.26398754119873	-9.93988704681396	-0.0735492035746574	0.0841799676418304	-0.122633881866932
-5.90814876556396	-6.26778936386108	-9.93797206878662	-0.0735509023070335	0.0841389670968056	-0.122716531157494
-5.91129016876221	-6.27061033248901	-9.93547534942627	-0.0736260414123535	0.0841514468193054	-0.122729115188122
-5.91581678390503	-6.27073097229004	-9.93698883056641	-0.0736604183912277	0.0839927867054939	-0.122794695198536
-5.92006731033325	-6.27131843566895	-9.92349147796631	-0.0737104788422585	0.0840437337756157	-0.122706480324268
-5.91956329345703	-6.27172327041626	-9.92729949951172	-0.0738261044025421	0.0840588733553886	-0.122752659022808
-5.92114210128784	-6.27297687530518	-9.91405868530273	-0.0739114284515381	0.0840670093894005	-0.122696466743946
-5.92346572875977	-6.27443408966064	-9.91519069671631	-0.073851004242897	0.0840013399720192	-0.122742049396038
-5.92353963851929	-6.27369689941406	-9.9081916809082	-0.0739168226718903	0.0840238258242607	-0.122658595442772
-5.91966724395752	-6.27428340911865	-9.90968990325928	-0.0739423856139183	0.0839488506317139	-0.122631303966045
-5.92498874664307	-6.27468204498291	-9.90914154052734	-0.0739450231194496	0.0839572250843048	-0.122602581977844
-5.92629909515381	-6.27165699005127	-9.90299701690674	-0.0740439370274544	0.0840277001261711	-0.122529573738575
-5.92268705368042	-6.27463293075562	-9.90270137786865	-0.0740984305739403	0.0840468779206276	-0.122505873441696
-5.92135143280029	-6.2734317779541	-9.89980220794678	-0.0742140784859657	0.0840291455388069	-0.122457288205624
-5.92005300521851	-6.27276134490967	-9.89647674560547	-0.074200727045536	0.0839869752526283	-0.122325569391251
-5.91578722000122	-6.27108955383301	-9.89367580413818	-0.0741628780961037	0.0840433463454247	-0.122222192585468
-5.91406965255737	-6.27263307571411	-9.8901891708374	-0.0742174759507179	0.0841366872191429	-0.122054859995842
-5.91347789764404	-6.26910209655762	-9.88863182067871	-0.0742563754320145	0.0841896384954453	-0.121985465288162
-5.9085431098938	-6.26849365234375	-9.88678169250488	-0.0742877572774887	0.0841734781861305	-0.121831089258194
-5.90395784378052	-6.26821041107178	-9.89350509643555	-0.0742877647280693	0.0842404216527939	-0.121687300503254
-5.90069723129272	-6.2659068107605	-9.8881664276123	-0.0744015201926231	0.0843262299895287	-0.121546968817711
-5.89650535583496	-6.25901937484741	-9.89067554473877	-0.0743799358606339	0.0843526497483253	-0.121347278356552
-5.88592910766602	-6.25838804244995	-9.88346290588379	-0.0745116993784904	0.0843657627701759	-0.121190957725048
-5.87644386291504	-6.25587463378906	-9.88134288787842	-0.0744801312685013	0.0843670666217804	-0.121046848595142
-5.87387037277222	-6.25208044052124	-9.88222599029541	-0.0744623765349388	0.0844101458787918	-0.12081003934145
-5.86712408065796	-6.24653959274292	-9.88423442840576	-0.0745139271020889	0.0845160558819771	-0.120603084564209
-5.86149787902832	-6.24374103546143	-9.87866306304932	-0.0745924040675163	0.0846424773335457	-0.12039640545845
-5.85111522674561	-6.24246215820313	-9.88019561767578	-0.074577309191227	0.0846508294343948	-0.120281606912613
-5.84573936462402	-6.23643779754639	-9.87361717224121	-0.0746160969138145	0.0847139284014702	-0.120047442615032
-5.83441162109375	-6.23286819458008	-9.87655258178711	-0.0746703743934631	0.0846767127513886	-0.119855843484402
-5.82460641860962	-6.2286810874939	-9.87105274200439	-0.0747157633304596	0.0848258882761002	-0.119620710611343
-5.8190541267395	-6.22465944290161	-9.87191581726074	-0.0747614279389381	0.0847860723733902	-0.119363553822041
-5.81238603591919	-6.22092390060425	-9.87097835540771	-0.0747373029589653	0.084862157702446	-0.119167007505894
-5.80125999450684	-6.21532154083252	-9.868239402771	-0.0746984258294106	0.0848601683974266	-0.118971593677998
-5.79653406143188	-6.21403789520264	-9.86907386779785	-0.074701115489006	0.0848706811666489	-0.118716865777969
-5.78690099716187	-6.21002626419067	-9.87071704864502	-0.0747219622135162	0.0848737806081772	-0.118514686822891
-5.78320646286011	-6.2084436416626	-9.87234306335449	-0.0747078284621239	0.0849931314587593	-0.118221081793308
-5.77730941772461	-6.20435523986816	-9.86415767669678	-0.074742279946804	0.0849870443344116	-0.118075758218765
-5.77003240585327	-6.20343637466431	-9.86061382293701	-0.0747451111674309	0.08493472635746	-0.117881566286087
-5.76039409637451	-6.19800519943237	-9.85958003997803	-0.0746327862143517	0.0849052742123604	-0.117646217346191
-5.75860071182251	-6.19830560684204	-9.86354541778564	-0.074652336537838	0.0849693939089775	-0.117402613162994
-5.75024700164795	-6.19225406646729	-9.86099243164063	-0.07466821372509	0.0850031152367592	-0.117253363132477
-5.74653816223145	-6.1911153793335	-9.86802768707275	-0.0745559632778168	0.0850184112787247	-0.117101885378361
-5.74388742446899	-6.19130229949951	-9.86477851867676	-0.0745342969894409	0.084900826215744	-0.116840094327927
-5.74057722091675	-6.18840408325195	-9.87116718292236	-0.0744550600647926	0.0849298164248466	-0.1166882365942
-5.73590564727783	-6.18927478790283	-9.87766933441162	-0.0744762867689133	0.0849355384707451	-0.11656116694212
-5.73440599441528	-6.18723630905151	-9.88262367248535	-0.0743482783436775	0.0848285704851151	-0.116440154612064
-5.73245716094971	-6.18882894515991	-9.87630748748779	-0.0742687582969666	0.0848469138145447	-0.116299197077751
-5.72857570648193	-6.18664073944092	-9.88600158691406	-0.0741467028856277	0.0846989080309868	-0.116172857582569
-5.73004961013794	-6.19095993041992	-9.88419437408447	-0.0741257593035698	0.0847060307860374	-0.115989960730076
-5.72897863388062	-6.18800592422485	-9.89290809631348	-0.0740817189216614	0.0847136825323105	-0.115860909223557
-5.72638511657715	-6.19069671630859	-9.89565944671631	-0.0739872381091118	0.0847115218639374	-0.115781404078007
-5.72742986679077	-6.19423341751099	-9.9000883102417	-0.0739066228270531	0.084539033472538	-0.115711018443108
-5.72656345367432	-6.19698238372803	-9.90206813812256	-0.0738418325781822	0.0845485702157021	-0.115569792687893
-5.72931623458862	-6.19498634338379	-9.90409374237061	-0.0738559663295746	0.0844812020659447	-0.115481577813625
-5.73240852355957	-6.19846200942993	-9.90808010101318	-0.0737146884202957	0.0845206677913666	-0.115410812199116
-5.73136186599731	-6.20098400115967	-9.9069881439209	-0.0737157240509987	0.0843928605318069	-0.115399487316608
-5.73271560668945	-6.20579767227173	-9.90882301330566	-0.0735971927642822	0.084351547062397	-0.115322351455688
-5.73802518844604	-6.20591402053833	-9.91301250457764	-0.0735216364264488	0.0843464508652687	-0.115258038043976
-5.7434983253479	-6.2101731300354	-9.91853809356689	-0.0735233277082443	0.0843373760581017	-0.115177899599075
-5.74140024185181	-6.21239566802979	-9.91109371185303	-0.0734226405620575	0.0842272415757179	-0.115135982632637
-5.74290418624878	-6.21673488616943	-9.91487121582031	-0.0734051913022995	0.0841361656785011	-0.115129768848419
-5.74818849563599	-6.21877336502075	-9.91728591918945	-0.0733668133616447	0.084036186337471	-0.115054368972778
-5.74860858917236	-6.21931266784668	-9.92236137390137	-0.0733570158481598	0.0840392038226128	-0.115012519061565
-5.74982976913452	-6.21871519088745	-9.92114639282227	-0.0732148513197899	0.0839337557554245	-0.114959411323071
-5.75277853012085	-6.22499084472656	-9.92448711395264	-0.0731771364808083	0.0838637724518776	-0.114977784454823
-5.75863122940063	-6.22518730163574	-9.92680072784424	-0.0731352642178535	0.0837936624884605	-0.114976122975349
-5.75468778610229	-6.2313232421875	-9.93688488006592	-0.0730503499507904	0.083655908703804	-0.114962629973888
-5.76474761962891	-6.23100805282593	-9.94614887237549	-0.0730071142315865	0.0836786851286888	-0.114923976361752
-5.76942443847656	-6.23316669464111	-9.95100116729736	-0.0729759261012077	0.0835500583052635	-0.114911496639252
-5.77130699157715	-6.23314428329468	-9.95389461517334	-0.0728680863976479	0.0835141390562058	-0.114941298961639
-5.7709321975708	-6.23772668838501	-9.96031475067139	-0.0728429406881332	0.0833126455545425	-0.114956170320511
-5.77609586715698	-6.24197721481323	-9.95883274078369	-0.0728478580713272	0.0832644551992416	-0.114911325275898
-5.77832555770874	-6.24268865585327	-9.97171306610107	-0.0727462470531464	0.0832021236419678	-0.114902056753635
-5.78020715713501	-6.24695587158203	-9.97457122802734	-0.0727594494819641	0.0832150876522064	-0.114883743226528
-5.78378677368164	-6.24457168579102	-9.9756383895874	-0.0726982727646828	0.0830219089984894	-0.114988952875137
-5.78987503051758	-6.24830150604248	-9.9773120880127	-0.0727152526378632	0.083016462624073	-0.114918671548367
-5.79037570953369	-6.24975156784058	-9.98251247406006	-0.0726702958345413	0.0828977003693581	-0.114948354661465
-5.79141426086426	-6.24852752685547	-9.97990989685059	-0.0726230144500732	0.0828878879547119	-0.114880502223969
-5.79465341567993	-6.24909734725952	-9.98373889923096	-0.0725657641887665	0.0827959105372429	-0.114854089915752
-5.79304552078247	-6.24895715713501	-9.98054790496826	-0.0726142525672913	0.0827353149652481	-0.114873625338078
-5.78714179992676	-6.24864292144775	-9.98891162872314	-0.0725128278136253	0.0825023502111435	-0.114887066185474
-5.79352569580078	-6.25177907943726	-9.99214744567871	-0.0724508240818977	0.0825783461332321	-0.114820942282677
-5.79075860977173	-6.24853324890137	-9.99778652191162	-0.0724581852555275	0.0825286582112312	-0.114803083240986
-5.79308128356934	-6.25003480911255	-9.99997138977051	-0.0724284127354622	0.0824498310685158	-0.114853411912918
-5.79067182540894	-6.25153017044067	-10.0073843002319	-0.0722997561097145	0.0823683515191078	-0.114859588444233
-5.79122972488403	-6.25165224075317	-10.0104446411133	-0.0722325667738914	0.0823037326335907	-0.114863321185112
-5.79505252838135	-6.25015830993652	-10.0159950256348	-0.0720212608575821	0.0822711586952209	-0.114895269274712
-5.79773902893066	-6.25372457504272	-10.030345916748	-0.0721433013677597	0.0823177099227905	-0.114907555282116
-5.79521179199219	-6.25233697891235	-10.0283794403076	-0.0720508620142937	0.0822136327624321	-0.114919774234295
-5.79362773895264	-6.2553915977478	-10.038743019104	-0.0719551593065262	0.0821756422519684	-0.114949092268944
-5.79096698760986	-6.25465393066406	-10.0371971130371	-0.0718300864100456	0.0821292474865913	-0.114950150251389
-5.79178953170776	-6.25594234466553	-10.0452709197998	-0.0718428120017052	0.0821520313620567	-0.114943698048592
-5.79464340209961	-6.25141000747681	-10.0573797225952	-0.0717398896813393	0.0821057707071304	-0.114935398101807
-5.79251337051392	-6.25660753250122	-10.0570402145386	-0.0717296674847603	0.082158088684082	-0.114886119961739
-5.79176139831543	-6.25235509872437	-10.0582418441772	-0.0717736333608627	0.0820778235793114	-0.114940643310547
-5.78857517242432	-6.25174427032471	-10.0655899047852	-0.0717131868004799	0.0820362418889999	-0.11490947753191
-5.78613376617432	-6.2483344078064	-10.0660362243652	-0.0716343522071838	0.0819501280784607	-0.114952251315117
-5.7873330116272	-6.25060749053955	-10.0684328079224	-0.0716802030801773	0.0820580497384071	-0.114908307790756
-5.78371381759644	-6.24505138397217	-10.0711631774902	-0.0717121139168739	0.0819860845804214	-0.114931911230087
-5.78360366821289	-6.2427282333374	-10.0753602981567	-0.071540355682373	0.0819647163152695	-0.114882700145245
-5.78248929977417	-6.24280023574829	-10.0773010253906	-0.0715999752283096	0.082026980817318	-0.114933058619499
-5.77848482131958	-6.23960113525391	-10.0795679092407	-0.0715862140059471	0.0818877369165421	-0.114915311336517
-5.77735424041748	-6.23702907562256	-10.0831785202026	-0.0715757608413696	0.0819572582840919	-0.114849619567394
-5.77754259109497	-6.23760032653809	-10.0830583572388	-0.0716487690806389	0.0819660052657127	-0.114815779030323
-5.77821826934814	-6.23357915878296	-10.0826759338379	-0.0717060342431068	0.0819746851921082	-0.114842735230923
-5.7737603187561	-6.23483657836914	-10.0853538513184	-0.0716262310743332	0.0819418728351593	-0.11484033614397
-5.77156114578247	-6.22661781311035	-10.0859899520874	-0.0715973004698753	0.081899605691433	-0.114839509129524
-5.77197170257568	-6.23217821121216	-10.0904521942139	-0.0716366022825241	0.0819753557443619	-0.114764839410782
-5.77399921417236	-6.22783470153809	-10.0882577896118	-0.0716943517327309	0.0820119678974152	-0.114728473126888
-5.76866722106934	-6.22853565216064	-10.0892305374146	-0.0716945007443428	0.0819737836718559	-0.114767000079155
-5.76871204376221	-6.22686624526978	-10.0889196395874	-0.0716308578848839	0.0819963440299034	-0.114796705543995
-5.76781320571899	-6.22740077972412	-10.0951528549194	-0.0717827826738358	0.0819492936134338	-0.114744603633881
-5.76462078094482	-6.22379779815674	-10.0869626998901	-0.0717156454920769	0.0819189846515656	-0.114729940891266
-5.76447057723999	-6.22560262680054	-10.0946607589722	-0.0717501938343048	0.0819288715720177	-0.114776283502579
-5.76289033889771	-6.2225604057312	-10.0950880050659	-0.0718198642134666	0.0819603204727173	-0.114767208695412
-5.76539039611816	-6.22397756576538	-10.0940179824829	-0.071911908686161	0.0820160731673241	-0.114715039730072
-5.76327228546143	-6.21935796737671	-10.0936765670776	-0.0718267410993576	0.0819484144449234	-0.114798486232758
-5.76358985900879	-6.22245597839355	-10.0954599380493	-0.0718554779887199	0.0819620192050934	-0.114754006266594
-5.76611089706421	-6.22118854522705	-10.0912199020386	-0.0718779638409615	0.081916980445385	-0.114803805947304
-5.76408386230469	-6.22107648849487	-10.0986251831055	-0.0719302743673325	0.081993043422699	-0.114760659635067
-5.76171016693115	-6.2207727432251	-10.0982685089111	-0.0719535946846008	0.0818995460867882	-0.114789225161076
-5.76180505752563	-6.22232866287231	-10.0897016525269	-0.0719965100288391	0.0819537714123726	-0.114842787384987
-5.76362752914429	-6.22161197662354	-10.0966243743896	-0.0719638913869858	0.0818812772631645	-0.1148801445961
-5.76249742507935	-6.22323226928711	-10.1043910980225	-0.0719641000032425	0.0818479210138321	-0.114938333630562
-5.76606178283691	-6.22205400466919	-10.0944566726685	-0.0720481425523758	0.0818978548049927	-0.114951245486736
-5.76286458969116	-6.22163343429565	-10.0975656509399	-0.0720600262284279	0.0819172635674477	-0.115011304616928
-5.76215219497681	-6.22313117980957	-10.101110458374	-0.0720171853899956	0.0819194093346596	-0.115092761814594
-5.76488780975342	-6.22330474853516	-10.1022205352783	-0.0720322877168655	0.0818838775157928	-0.115161918103695
-5.76293516159058	-6.22571134567261	-10.0954256057739	-0.072122260928154	0.0818772912025452	-0.11510593444109
-5.76218414306641	-6.22466278076172	-10.102334022522	-0.0721816644072533	0.0819275677204132	-0.115180797874928
-5.7617712020874	-6.22323179244995	-10.098729133606	-0.0721527859568596	0.0819438323378563	-0.115164160728455
-5.76097249984741	-6.22281932830811	-10.1025943756104	-0.0722056329250336	0.0819090381264687	-0.115192271769047
-5.76167631149292	-6.22396612167358	-10.1038732528687	-0.0722213238477707	0.0819597840309143	-0.115229822695255
-5.75727796554565	-6.22359943389893	-10.1125383377075	-0.0722358748316765	0.0818600729107857	-0.115256831049919
-5.75840139389038	-6.22083806991577	-10.1095838546753	-0.0722295567393303	0.0818646103143692	-0.115260474383831
-5.76283931732178	-6.22381114959717	-10.1057453155518	-0.0723121017217636	0.0820204466581345	-0.115268379449844
-5.75950050354004	-6.22089433670044	-10.0997266769409	-0.0723073482513428	0.0820087417960167	-0.115334659814835
-5.75585222244263	-6.22353029251099	-10.1019430160522	-0.0723318606615067	0.0818708539009094	-0.115390032529831
-5.75674772262573	-6.22214555740356	-10.0997104644775	-0.0723907500505447	0.0818748250603676	-0.115345887839794
-5.75557565689087	-6.22070741653442	-10.1023302078247	-0.0724941045045853	0.081921748816967	-0.115432843565941
-5.75555324554443	-6.2208833694458	-10.1050510406494	-0.0725197941064835	0.0819888114929199	-0.115414850413799
-5.75643157958984	-6.2190375328064	-10.1058616638184	-0.0724552869796753	0.0820327252149582	-0.115494780242443
-5.75243377685547	-6.21583938598633	-10.0948419570923	-0.0725495889782906	0.0819764137268066	-0.115545868873596
-5.74880409240723	-6.21819639205933	-10.1098356246948	-0.0725297182798386	0.0819122940301895	-0.115530602633953
-5.75095558166504	-6.21311902999878	-10.1117076873779	-0.0724798664450645	0.0819038674235344	-0.115575261414051
-5.7513279914856	-6.21507930755615	-10.1073789596558	-0.0725400671362877	0.0819726511836052	-0.115618415176868
-5.7470064163208	-6.20958709716797	-10.1077861785889	-0.0725918114185333	0.0819729194045067	-0.115683518350124
-5.74288892745972	-6.21047830581665	-10.1140108108521	-0.0725592896342278	0.0819239467382431	-0.115807116031647
-5.74775695800781	-6.20803642272949	-10.1118583679199	-0.0725340843200684	0.0818697661161423	-0.115791022777557
-5.74561214447021	-6.20744943618774	-10.1187057495117	-0.0725929439067841	0.0818869769573212	-0.11580353975296
-5.7454047203064	-6.20498847961426	-10.1258087158203	-0.0724977105855942	0.0818733423948288	-0.115904316306114
-5.74719429016113	-6.20850896835327	-10.1262989044189	-0.0725646689534187	0.0818539634346962	-0.115894995629787
-5.74591302871704	-6.20392084121704	-10.1271886825562	-0.0724950730800629	0.081870011985302	-0.115968890488148
-5.73882722854614	-6.20472192764282	-10.1325578689575	-0.0724412277340889	0.0817539542913437	-0.116035088896751
-5.74104690551758	-6.2038688659668	-10.1382093429565	-0.0723742321133614	0.0816986039280891	-0.116064295172691
-5.74093055725098	-6.20087194442749	-10.1402626037598	-0.0723580121994019	0.0816761776804924	-0.116108886897564
-5.7420449256897	-6.19786882400513	-10.1422538757324	-0.0723540633916855	0.0817553177475929	-0.116139449179173
-5.73626613616943	-6.19871616363525	-10.1497268676758	-0.0722783356904984	0.0816449970006943	-0.116178251802921
-5.74101781845093	-6.19901990890503	-10.1474266052246	-0.0721653401851654	0.0816669464111328	-0.116204388439655
-5.73977756500244	-6.20049333572388	-10.1590385437012	-0.072155699133873	0.0816591829061508	-0.116249322891235
-5.73880672454834	-6.19559144973755	-10.1568059921265	-0.072126217186451	0.0816410407423973	-0.116243951022625
-5.73534393310547	-6.19961595535278	-10.1682748794556	-0.0720702633261681	0.0815734416246414	-0.116315834224224
-5.7388744354248	-6.19914627075195	-10.1617784500122	-0.0721160471439362	0.0816986784338951	-0.116336338222027
-5.73646402359009	-6.20022869110107	-10.1598443984985	-0.0721451118588448	0.0817739740014076	-0.116349428892136
-5.73083591461182	-6.19765138626099	-10.1582183837891	-0.0721005350351334	0.0817337036132813	-0.116453140974045
-5.73626708984375	-6.20209646224976	-10.1629199981689	-0.0719668939709663	0.0817380771040916	-0.116481393575668
-5.73548603057861	-6.20024394989014	-10.1608581542969	-0.072046123445034	0.0818674117326736	-0.116410925984383
-5.72726392745972	-6.19665670394897	-10.1587677001953	-0.0720494911074638	0.0819062888622284	-0.116487219929695
-5.72741746902466	-6.19715929031372	-10.1588506698608	-0.0719572976231575	0.0818576663732529	-0.116491310298443
-5.72462177276611	-6.19395303726196	-10.1646966934204	-0.0719409957528114	0.0818839520215988	-0.116462007164955
-5.72175312042236	-6.19586753845215	-10.1572389602661	-0.071919709444046	0.0819167643785477	-0.116473741829395
-5.71821165084839	-6.19250631332397	-10.1622371673584	-0.0718688070774078	0.0818983986973763	-0.116410814225674
-5.71904754638672	-6.19205951690674	-10.157790184021	-0.0718573927879334	0.0819282308220863	-0.116447046399117
-5.7115912437439	-6.18724536895752	-10.1583080291748	-0.0717215985059738	0.0819119513034821	-0.116443693637848
-5.71021938323975	-6.19115209579468	-10.1569547653198	-0.0717526450753212	0.0818992853164673	-0.116447113454342
-5.70880842208862	-6.1881628036499	-10.167368888855	-0.0716328769922256	0.0818891301751137	-0.116421595215797
-5.70917654037476	-6.18602705001831	-10.1617527008057	-0.0716553255915642	0.0820054709911346	-0.116385199129581
-5.70423126220703	-6.18717670440674	-10.169394493103	-0.0715726912021637	0.0820338204503059	-0.116416521370411
-5.70294666290283	-6.18499565124512	-10.1674280166626	-0.0714820623397827	0.0819993689656258	-0.116441927850246
-5.69936656951904	-6.18115234375	-10.1654767990112	-0.0713860541582108	0.0819472447037697	-0.116425178945065
-5.69953632354736	-6.18164968490601	-10.1732759475708	-0.0713948681950569	0.0820368081331253	-0.116361260414124
-5.69830513000488	-6.1804666519165	-10.1712512969971	-0.0714171975851059	0.0820620656013489	-0.116440489888191
-5.69368028640747	-6.17977046966553	-10.1702108383179	-0.0714799389243126	0.0820979177951813	-0.116452157497406
-5.69015455245972	-6.1797571182251	-10.1703233718872	-0.0713803470134735	0.0820494443178177	-0.116426914930344
-5.68687057495117	-6.17995929718018	-10.1719694137573	-0.0714104399085045	0.0821072459220886	-0.116370312869549
-5.68781995773315	-6.17824029922485	-10.1744709014893	-0.0712849721312523	0.0821266695857048	-0.116390734910965
-5.68860960006714	-6.1781759262085	-10.1728782653809	-0.0713212415575981	0.0822022184729576	-0.116359025239944
-5.684250831604	-6.17725658416748	-10.1694812774658	-0.071357749402523	0.0821905881166458	-0.116342313587666
-5.68150043487549	-6.17872142791748	-10.1721782684326	-0.071366585791111	0.0822006091475487	-0.116273395717144
-5.67606210708618	-6.17477464675903	-10.1682243347168	-0.0713471695780754	0.0821767672896385	-0.116229392588139
-5.67497158050537	-6.17728424072266	-10.175347328186	-0.0713363885879517	0.0822068601846695	-0.116128288209438
-5.67350959777832	-6.17625331878662	-10.1716299057007	-0.0713777989149094	0.0823238641023636	-0.116079106926918
-5.67035150527954	-6.1747899055481	-10.170111656189	-0.0714292302727699	0.0823512077331543	-0.116047009825706
-5.66384315490723	-6.17134523391724	-10.1720123291016	-0.0713949128985405	0.0823202505707741	-0.116050146520138
-5.66691207885742	-6.17305326461792	-10.1695137023926	-0.0713606923818588	0.0824456438422203	-0.115987353026867
-5.66321754455566	-6.1704249382019	-10.1720275878906	-0.0714116245508194	0.0824640691280365	-0.11590414494276
-5.66016674041748	-6.16875600814819	-10.168004989624	-0.0714172348380089	0.0825997889041901	-0.115904703736305
-5.65859460830688	-6.16930627822876	-10.1630668640137	-0.0713998228311539	0.0826410427689552	-0.115874879062176
-5.65468835830688	-6.17027139663696	-10.1612405776978	-0.0713594928383827	0.0825558379292488	-0.115713350474834
-5.64945268630981	-6.17084169387817	-10.1583833694458	-0.0713713690638542	0.0826596915721893	-0.11562679708004
-5.64802742004395	-6.16593980789185	-10.1630382537842	-0.0714119672775269	0.0826999396085739	-0.115534864366055
-5.644615650177	-6.1689453125	-10.1509962081909	-0.071405753493309	0.08273596316576	-0.115490019321442
-5.64004945755005	-6.16361665725708	-10.160231590271	-0.0712837427854538	0.0827023833990097	-0.115476064383984
-5.63725090026855	-6.1642279624939	-10.1636905670166	-0.0712543427944183	0.0826633870601654	-0.11545654386282
-5.63780164718628	-6.16261053085327	-10.1629343032837	-0.0713242888450623	0.0826798900961876	-0.115398809313774
-5.63257074356079	-6.15628671646118	-10.1655158996582	-0.0712104514241219	0.0827854126691818	-0.115371450781822
-5.63073682785034	-6.15731334686279	-10.1662321090698	-0.0710940957069397	0.082709789276123	-0.115334592759609
-5.62543439865112	-6.15689420700073	-10.168327331543	-0.0711055099964142	0.0826745256781578	-0.115237347781658
-5.62260437011719	-6.15371322631836	-10.1751985549927	-0.0710635781288147	0.0825828537344933	-0.115138053894043
-5.62522602081299	-6.15397834777832	-10.1791400909424	-0.0710093900561333	0.0827267467975616	-0.115056551992893
-5.62144422531128	-6.15287017822266	-10.1777620315552	-0.0711113139986992	0.0827140808105469	-0.114992097020149
-5.61665391921997	-6.15273141860962	-10.1751565933228	-0.0710968598723412	0.0827034413814545	-0.114896439015865
-5.61401605606079	-6.15051174163818	-10.1745691299438	-0.0709531083703041	0.0825877860188484	-0.114763930439949
-5.61510515213013	-6.15211486816406	-10.1790962219238	-0.0709456577897072	0.0826357528567314	-0.114655524492264
-5.61163663864136	-6.15049409866333	-10.1738729476929	-0.0710087642073631	0.0827179029583931	-0.114579759538174
-5.60693407058716	-6.15339851379395	-10.1682195663452	-0.0708831176161766	0.0826612487435341	-0.114571943879128
-5.61019229888916	-6.15380334854126	-10.1681680679321	-0.0709561407566071	0.0826560109853745	-0.114451788365841
-5.60962438583374	-6.15314626693726	-10.1797285079956	-0.0709250569343567	0.0826686024665833	-0.114423170685768
-5.61111831665039	-6.15520095825195	-10.1703758239746	-0.0709354281425476	0.0826850011944771	-0.114355690777302
-5.60932922363281	-6.15498685836792	-10.1752834320068	-0.0709159225225449	0.0826301574707031	-0.114300891757011
-5.60736656188965	-6.15498733520508	-10.1689796447754	-0.0709720849990845	0.0827079862356186	-0.114249460399151
-5.60569763183594	-6.15562152862549	-10.173924446106	-0.0709230005741119	0.0825640857219696	-0.114204704761505
-5.60504055023193	-6.15404653549194	-10.1672277450562	-0.0709420889616013	0.0825947895646095	-0.114141955971718
-5.60663032531738	-6.1540732383728	-10.1673345565796	-0.0709285587072372	0.0825666412711143	-0.11406134814024
-5.6057243347168	-6.15562677383423	-10.1613931655884	-0.0709832087159157	0.0826212167739868	-0.113986663520336
-5.60182809829712	-6.15420055389404	-10.1672611236572	-0.0708816796541214	0.0825612172484398	-0.113917410373688
-5.60416173934937	-6.15568971633911	-10.163179397583	-0.0709116607904434	0.0824728906154633	-0.113788142800331
-5.60218095779419	-6.15383672714233	-10.1669893264771	-0.0708896592259407	0.0824837163090706	-0.113695360720158
-5.60404872894287	-6.15818166732788	-10.1676197052002	-0.0708818733692169	0.0825512036681175	-0.113600768148899
-5.60101366043091	-6.15743398666382	-10.1591749191284	-0.070966474711895	0.0824483931064606	-0.11351927369833
-5.59777498245239	-6.15594720840454	-10.1625165939331	-0.0708865895867348	0.0824489295482636	-0.11351453512907
-5.59903478622437	-6.15447807312012	-10.1660575866699	-0.07083410769701	0.0824119299650192	-0.113389581441879
-5.60135793685913	-6.15814542770386	-10.1637725830078	-0.0709404349327087	0.082393504679203	-0.113249115645885
-5.60053491592407	-6.15435218811035	-10.1661186218262	-0.0708900764584541	0.0825319066643715	-0.113167338073254
-5.60024261474609	-6.15705299377441	-10.1670970916748	-0.0708644762635231	0.0824800282716751	-0.113103911280632
-5.60262823104858	-6.15723896026611	-10.1694803237915	-0.0708171501755714	0.0824273452162743	-0.112947225570679
-5.59922695159912	-6.15662431716919	-10.1742649078369	-0.0708356350660324	0.0824231877923012	-0.112803786993027
-5.6011962890625	-6.15844678878784	-10.1712923049927	-0.0708696320652962	0.0825475603342056	-0.112739570438862
-5.59752750396729	-6.15611171722412	-10.1684045791626	-0.0708428025245667	0.0824826434254646	-0.112724222242832
-5.59810352325439	-6.16151189804077	-10.1674890518188	-0.07080078125	0.0824819952249527	-0.112559236586094
-5.59814929962158	-6.15852737426758	-10.167254447937	-0.0707748308777809	0.0824848189949989	-0.112483061850071
-5.60018873214722	-6.16146993637085	-10.174708366394	-0.0708138048648834	0.0825202167034149	-0.112382307648659
-5.5974760055542	-6.16038656234741	-10.1687078475952	-0.0707904174923897	0.0825120732188225	-0.112310990691185
-5.59481143951416	-6.15977621078491	-10.1729574203491	-0.07070242613554	0.082555815577507	-0.112195886671543
-5.59465551376343	-6.16083335876465	-10.1705703735352	-0.0707075521349907	0.0824752300977707	-0.112172991037369
-5.59425687789917	-6.16161823272705	-10.1761789321899	-0.0707021057605743	0.082501232624054	-0.112046003341675
-5.59664440155029	-6.16270160675049	-10.1746244430542	-0.0706703588366508	0.0825212672352791	-0.112023793160915
-5.59515857696533	-6.164391040802	-10.177547454834	-0.0706219226121902	0.0825459063053131	-0.111943602561951
-5.59471893310547	-6.16320276260376	-10.1730737686157	-0.0706307217478752	0.082517497241497	-0.111939363181591
-5.5951189994812	-6.16633462905884	-10.1752729415894	-0.0706199035048485	0.0825537219643593	-0.111862629652023
-5.59708452224731	-6.1673469543457	-10.1774206161499	-0.070502370595932	0.0825659930706024	-0.111826792359352
-5.59788036346436	-6.17075157165527	-10.1774244308472	-0.0706186592578888	0.0826502218842506	-0.111807860434055
-5.59899091720581	-6.16917562484741	-10.1777477264404	-0.0706271901726723	0.0826445370912552	-0.111719362437725
-5.59855508804321	-6.17361402511597	-10.1769123077393	-0.0705730468034744	0.0826986655592918	-0.11176298558712
-5.59991216659546	-6.17275381088257	-10.1751737594604	-0.0705153197050095	0.0826728940010071	-0.111701808869839
-5.59652948379517	-6.17455101013184	-10.1832647323608	-0.0705411359667778	0.0826149433851242	-0.111668221652508
-5.5985221862793	-6.17103672027588	-10.1809740066528	-0.0704547390341759	0.0827324613928795	-0.111648574471474
-5.60209274291992	-6.17346429824829	-10.1878051757813	-0.0704654306173325	0.0827237814664841	-0.111543878912926
-5.59723901748657	-6.17500019073486	-10.1792802810669	-0.070518970489502	0.0827033594250679	-0.111572951078415
-5.59809017181396	-6.17585802078247	-10.1882743835449	-0.0704712048172951	0.0827021300792694	-0.111569128930569
-5.59496736526489	-6.17358589172363	-10.1860809326172	-0.0703439265489578	0.0826641321182251	-0.111536473035812
-5.59716272354126	-6.17466449737549	-10.1899652481079	-0.0704343318939209	0.0827249735593796	-0.111502557992935
-5.59471988677979	-6.17199182510376	-10.1947774887085	-0.0704395845532417	0.0827666893601418	-0.111532054841518
-5.5939998626709	-6.17094373703003	-10.1959104537964	-0.070324681699276	0.0828403979539871	-0.111491478979588
-5.59610271453857	-6.17211532592773	-10.1949872970581	-0.0703267604112625	0.0828126296401024	-0.111475467681885
-5.5933632850647	-6.17239475250244	-10.2017288208008	-0.0704022571444511	0.0828175470232964	-0.11141736805439
-5.59384536743164	-6.16992664337158	-10.2050008773804	-0.0703404620289803	0.082923524081707	-0.111410215497017
-5.59491872787476	-6.17119312286377	-10.2022075653076	-0.0703409090638161	0.0829152166843414	-0.111430801451206
-5.59538602828979	-6.17180109024048	-10.197211265564	-0.0703814253211021	0.0830162167549133	-0.111426182091236
-5.59318971633911	-6.17308473587036	-10.203296661377	-0.0703497007489204	0.08297960460186	-0.111469022929668
-5.59300899505615	-6.17228507995605	-10.1986150741577	-0.0704398676753044	0.0830397978425026	-0.111376225948334
-5.5937557220459	-6.16790151596069	-10.1949329376221	-0.0704250931739807	0.0830166190862656	-0.11144357919693
-5.59259986877441	-6.17345428466797	-10.1932935714722	-0.0704502984881401	0.0830905213952065	-0.111424751579762
-5.58765411376953	-6.17019271850586	-10.1977987289429	-0.0704288482666016	0.0830679684877396	-0.111485831439495
-5.59199285507202	-6.17180919647217	-10.1929168701172	-0.0705057457089424	0.0830652564764023	-0.111468896269798
-5.59505128860474	-6.17086219787598	-10.1951112747192	-0.0704721659421921	0.0830899626016617	-0.111515112221241
-5.59590816497803	-6.17009401321411	-10.1922473907471	-0.0705476254224777	0.0831873044371605	-0.111512742936611
-5.59614849090576	-6.17050695419312	-10.1949939727783	-0.0704705566167831	0.0831225961446762	-0.111602164804935
-5.59842586517334	-6.17072057723999	-10.1862745285034	-0.0704899951815605	0.0831586420536041	-0.111690327525139
-5.59816312789917	-6.16937923431396	-10.1892461776733	-0.0704068541526794	0.0831418037414551	-0.111760683357716
-5.60536050796509	-6.17466688156128	-10.1854982376099	-0.0705490484833717	0.0832348167896271	-0.111767448484898
-5.60659599304199	-6.1709098815918	-10.1822938919067	-0.0705434903502464	0.0831581056118011	-0.111886747181416
-5.60826587677002	-6.17299127578735	-10.1837120056152	-0.0704879090189934	0.0831745117902756	-0.112006649374962
-5.61115741729736	-6.17408275604248	-10.178074836731	-0.0704204961657524	0.0832078978419304	-0.112123236060143
-5.61494016647339	-6.17549228668213	-10.1851558685303	-0.070441760122776	0.083160974085331	-0.112209856510162
-5.61914443969727	-6.17634582519531	-10.1858730316162	-0.0704115331172943	0.0831564962863922	-0.11230693012476
-5.62317037582397	-6.17987394332886	-10.1828489303589	-0.0704641193151474	0.0832602605223656	-0.112428843975067
-5.62619304656982	-6.18180847167969	-10.1750802993774	-0.0704467818140984	0.083223469555378	-0.112589620053768
-5.63279914855957	-6.18347072601318	-10.176043510437	-0.0704266503453255	0.083245612680912	-0.112761370837688
-5.63391399383545	-6.18501281738281	-10.1737117767334	-0.0703437030315399	0.0831843167543411	-0.112917557358742
-5.6388988494873	-6.1886191368103	-10.1783618927002	-0.070434994995594	0.0831852555274963	-0.113041177392006
-5.64338970184326	-6.18614101409912	-10.1763381958008	-0.0704568326473236	0.0831852406263351	-0.113162830471992
-5.6483154296875	-6.18937253952026	-10.1749629974365	-0.07045878469944	0.0832427442073822	-0.113370157778263
-5.6534309387207	-6.19201755523682	-10.1734771728516	-0.0705053955316544	0.0832515805959702	-0.113506220281124
-5.65486812591553	-6.19489431381226	-10.1781196594238	-0.0705236792564392	0.0831373035907745	-0.11367703974247
-5.6622953414917	-6.19372653961182	-10.1776447296143	-0.0704029053449631	0.0832631886005402	-0.11381259560585
-5.66954946517944	-6.19540357589722	-10.1829843521118	-0.0705650299787521	0.0832100361585617	-0.114011771976948
-5.67542600631714	-6.19491529464722	-10.1752758026123	-0.0705619379878044	0.0832880958914757	-0.114244498312473
-5.67424392700195	-6.19659996032715	-10.1844501495361	-0.0706120729446411	0.0832431390881538	-0.114433586597443
-5.67926216125488	-6.19713068008423	-10.1784181594849	-0.0705254599452019	0.0832651481032372	-0.114577353000641
-5.6845121383667	-6.1979455947876	-10.1838512420654	-0.0705929398536682	0.0833026543259621	-0.114765882492065
-5.68627977371216	-6.19788885116577	-10.1802320480347	-0.0707127302885056	0.0834369957447052	-0.114902198314667
-5.68319606781006	-6.19720458984375	-10.1812906265259	-0.070641003549099	0.0833354666829109	-0.115125119686127
-5.68773031234741	-6.19964456558228	-10.1767845153809	-0.070708841085434	0.0834336280822754	-0.115260660648346
-5.69036865234375	-6.19797229766846	-10.1803674697876	-0.0706842169165611	0.0834654569625854	-0.115381181240082
-5.6916389465332	-6.19455051422119	-10.1757888793945	-0.0707522034645081	0.083583690226078	-0.115513853728771
-5.69289493560791	-6.19226026535034	-10.1803827285767	-0.0707375258207321	0.0835888087749481	-0.115736432373524
-5.69256448745728	-6.19180727005005	-10.1688642501831	-0.0708345100283623	0.0837021544575691	-0.115836627781391
-5.68947839736938	-6.19228219985962	-10.1678028106689	-0.0708920657634735	0.0837504118680954	-0.116033405065536
-5.68599033355713	-6.19020748138428	-10.1686906814575	-0.0709385946393013	0.0837812349200249	-0.116198875010014
-5.69109439849854	-6.18914985656738	-10.1712980270386	-0.0709687396883965	0.0839139223098755	-0.116311565041542
-5.69056463241577	-6.1867995262146	-10.1660232543945	-0.0710426047444344	0.0839705690741539	-0.116392053663731
-5.68691492080688	-6.1835298538208	-10.168249130249	-0.0711170360445976	0.0840682983398438	-0.116609923541546
-5.68490028381348	-6.18046808242798	-10.1639852523804	-0.071096695959568	0.0841586962342262	-0.11672668159008
-5.68594551086426	-6.18133783340454	-10.1659784317017	-0.0711600333452225	0.0842007398605347	-0.116853542625904
-5.6826434135437	-6.17762517929077	-10.1581211090088	-0.0711395889520645	0.0842505022883415	-0.116975031793118
-5.67949104309082	-6.17641067504883	-10.1645212173462	-0.0711657851934433	0.0842696130275726	-0.117100901901722
-5.67821645736694	-6.16992282867432	-10.1688547134399	-0.071171909570694	0.084342822432518	-0.117223978042603
-5.6764497756958	-6.16763019561768	-10.1647081375122	-0.0712194219231606	0.0844140723347664	-0.117321841418743
-5.67518758773804	-6.1652569770813	-10.1616125106812	-0.0711961984634399	0.0844098851084709	-0.117518775165081
-5.67444896697998	-6.16476726531982	-10.1764831542969	-0.0712036862969399	0.0844624936580658	-0.11760226637125
-5.67248964309692	-6.15969944000244	-10.1666212081909	-0.0712265372276306	0.0844748690724373	-0.117680683732033
-5.67017889022827	-6.15877962112427	-10.1703233718872	-0.0713729709386826	0.0845071598887444	-0.117800012230873
-5.66939306259155	-6.15633821487427	-10.1688299179077	-0.0713007226586342	0.0846383571624756	-0.117900297045708
-5.66620826721191	-6.15756511688232	-10.1730995178223	-0.0712733641266823	0.0846729204058647	-0.118031464517117
-5.664794921875	-6.15629482269287	-10.1627006530762	-0.0713476538658142	0.0847344249486923	-0.11812636256218
-5.66148996353149	-6.15433692932129	-10.1656560897827	-0.0713515505194664	0.0847805738449097	-0.118209056556225
-5.66427421569824	-6.15066003799438	-10.1594791412354	-0.0714080929756165	0.0849309340119362	-0.11827152967453
-5.66179084777832	-6.15113353729248	-10.1643981933594	-0.0713952407240868	0.0850322097539902	-0.118426702916622
-5.65766572952271	-6.14682722091675	-10.1531352996826	-0.0714874118566513	0.0851025953888893	-0.118454486131668
-5.65646886825562	-6.15014028549194	-10.1521921157837	-0.0714582651853561	0.0851274654269218	-0.118572898209095
-5.65921545028687	-6.1490912437439	-10.1485033035278	-0.0715289935469627	0.0852781981229782	-0.118618078529835
-5.65269804000854	-6.14526844024658	-10.1475896835327	-0.071664959192276	0.0853612199425697	-0.118722409009933
-5.65330791473389	-6.14421272277832	-10.1481990814209	-0.0716935694217682	0.0855064019560814	-0.118727535009384
-5.65277051925659	-6.14086818695068	-10.1396913528442	-0.0716798901557922	0.0855194330215454	-0.118878945708275
-5.65262126922607	-6.14239835739136	-10.1330718994141	-0.0718177333474159	0.0856996104121208	-0.118859268724918
-5.64550590515137	-6.14067840576172	-10.138710975647	-0.0717607215046883	0.0857482627034187	-0.118956066668034
-5.65118551254272	-6.13807010650635	-10.1309385299683	-0.071784570813179	0.0858699977397919	-0.118959546089172
-5.64925098419189	-6.1424412727356	-10.1316680908203	-0.0719294771552086	0.0859849900007248	-0.119015447795391
-5.64439868927002	-6.13825702667236	-10.1227054595947	-0.072050005197525	0.0860751196742058	-0.119017355144024
-5.64113807678223	-6.13646650314331	-10.119927406311	-0.0719943344593048	0.0861718058586121	-0.119105249643326
-5.6407322883606	-6.13474273681641	-10.1184492111206	-0.0720067247748375	0.086202934384346	-0.119104810059071
-5.63866519927979	-6.13238000869751	-10.1224565505981	-0.0720285549759865	0.0863063186407089	-0.119032829999924
-5.63728952407837	-6.13060283660889	-10.1195316314697	-0.0720817223191261	0.0864065811038017	-0.119099609553814
-5.63521909713745	-6.12926530838013	-10.1113090515137	-0.0721277147531509	0.0865099355578423	-0.119031555950642
-5.63608980178833	-6.12866544723511	-10.1095676422119	-0.0721680074930191	0.0866547301411629	-0.119056604802608
-5.62789392471313	-6.128098487854	-10.1075773239136	-0.0721689984202385	0.0866665169596672	-0.11907971650362
-5.62628126144409	-6.12442350387573	-10.1020431518555	-0.0721524581313133	0.0866665616631508	-0.119022220373154
-5.62628412246704	-6.1269850730896	-10.1042594909668	-0.0721853971481323	0.086789682507515	-0.118989206850529
-5.62545204162598	-6.12095880508423	-10.105541229248	-0.0722361579537392	0.0869491845369339	-0.118953041732311
-5.62017965316772	-6.12361478805542	-10.1008987426758	-0.0722048655152321	0.0869975388050079	-0.118968077003956
-5.62156867980957	-6.12376689910889	-10.0957250595093	-0.0721833556890488	0.0869687423110008	-0.118934772908688
-5.62032508850098	-6.12106370925903	-10.0961418151855	-0.0721973106265068	0.0870897844433784	-0.118901692330837
-5.61965656280518	-6.1232647895813	-10.0915479660034	-0.0722105279564857	0.0872221514582634	-0.118872597813606
-5.61794567108154	-6.12399101257324	-10.0917530059814	-0.0722362771630287	0.0871799662709236	-0.118869662284851
-5.61818075180054	-6.12174510955811	-10.081127166748	-0.0723316222429276	0.0873323902487755	-0.118814200162888
-5.61395120620728	-6.12006330490112	-10.0846729278564	-0.0722539722919464	0.0873259752988815	-0.11878702044487
-5.60978078842163	-6.11683130264282	-10.0804386138916	-0.0722072720527649	0.0873267874121666	-0.118698984384537
-5.61337900161743	-6.11912822723389	-10.0817632675171	-0.0722333937883377	0.0873678103089333	-0.118657387793064
-5.61024188995361	-6.11686563491821	-10.0779294967651	-0.0721553340554237	0.0874329507350922	-0.118561282753944
-5.60891675949097	-6.11346817016602	-10.0842084884644	-0.0721609741449356	0.0873496755957603	-0.118549481034279
-5.60560274124146	-6.11448049545288	-10.077540397644	-0.0721253156661987	0.0873897150158882	-0.118480272591114
-5.60512638092041	-6.11247539520264	-10.0841121673584	-0.0721168890595436	0.0873869508504868	-0.118391707539558
-5.60193490982056	-6.11171913146973	-10.0800437927246	-0.0720707401633263	0.0873444527387619	-0.118305683135986
-5.59864568710327	-6.11078882217407	-10.0844030380249	-0.0720026269555092	0.0873159691691399	-0.118269801139832
-5.60156297683716	-6.1119966506958	-10.0769062042236	-0.0719792395830154	0.0872733369469643	-0.118119589984417
-5.59785413742065	-6.10963821411133	-10.0841445922852	-0.071897566318512	0.087234653532505	-0.118125185370445
-5.5986156463623	-6.11203050613403	-10.0836458206177	-0.0717872306704521	0.0871784389019012	-0.118027232587337
-5.60005760192871	-6.11276245117188	-10.0871725082397	-0.0718168541789055	0.0870858579874039	-0.117971874773502
-5.60035467147827	-6.11200666427612	-10.0817728042603	-0.0717295855283737	0.087078258395195	-0.117862917482853
-5.59897136688232	-6.11462354660034	-10.0853881835938	-0.0716496855020523	0.0870916470885277	-0.117814153432846
-5.60104322433472	-6.11721849441528	-10.0765438079834	-0.0716470032930374	0.0869969725608826	-0.117801025509834
-5.59960603713989	-6.11396598815918	-10.0848426818848	-0.0715032517910004	0.0868419706821442	-0.117751568555832
-5.59931802749634	-6.11729907989502	-10.0854549407959	-0.0714929774403572	0.0868303254246712	-0.117594078183174
-5.60190105438232	-6.1171407699585	-10.0872812271118	-0.0715178176760674	0.0867995992302895	-0.117552161216736
-5.60136556625366	-6.11910009384155	-10.0868444442749	-0.0714549347758293	0.0867466181516647	-0.117515802383423
-5.60410833358765	-6.11734867095947	-10.0892496109009	-0.0712927430868149	0.0865736454725266	-0.117426626384258
-5.6036524772644	-6.12088441848755	-10.0913991928101	-0.0712618455290794	0.0864960476756096	-0.117276296019554
-5.60702466964722	-6.12022686004639	-10.0927181243896	-0.0713107734918594	0.0864694938063622	-0.11719162017107
-5.60940504074097	-6.12474489212036	-10.1008958816528	-0.0712449550628662	0.0864463895559311	-0.117101326584816
-5.6116828918457	-6.12653875350952	-10.0950956344604	-0.0711303576827049	0.0863110646605492	-0.117033489048481
-5.61316871643066	-6.12979173660278	-10.0987176895142	-0.0711489319801331	0.0862228646874428	-0.116911999881268
-5.61584901809692	-6.1330361366272	-10.0988912582397	-0.0711154490709305	0.0862049087882042	-0.116759188473225
-5.61476707458496	-6.13400316238403	-10.0981359481812	-0.0711446851491928	0.0861484855413437	-0.116682581603527
-5.6198935508728	-6.13458395004272	-10.0902662277222	-0.0711446329951286	0.0860848501324654	-0.116604819893837
-5.61728048324585	-6.13772296905518	-10.0910844802856	-0.0710545107722282	0.0859419628977776	-0.116507075726986
-5.62221431732178	-6.14175605773926	-10.0941772460938	-0.0711220130324364	0.0859145373106003	-0.116397589445114
-5.62548685073853	-6.14344930648804	-10.0873374938965	-0.0711203813552856	0.0859571546316147	-0.116297990083694
-5.62331295013428	-6.14915704727173	-10.0909185409546	-0.0710383430123329	0.0858406573534012	-0.116235584020615
-5.62692451477051	-6.14970016479492	-10.0823879241943	-0.0709680020809174	0.0857626795768738	-0.116074554622173
-5.62870502471924	-6.15033483505249	-10.0834608078003	-0.0710918232798576	0.0857145413756371	-0.116013690829277
-5.62882852554321	-6.152907371521	-10.0815858840942	-0.0710532739758492	0.0857246667146683	-0.115895442664623
-5.6309118270874	-6.15876436233521	-10.0862941741943	-0.0710570812225342	0.085812121629715	-0.115846037864685
-5.63523721694946	-6.1580924987793	-10.0755729675293	-0.0710014179348946	0.0856617763638496	-0.115804962813854
-5.63607931137085	-6.16163682937622	-10.0858697891235	-0.071062907576561	0.0857038348913193	-0.115764774382114
-5.6363639831543	-6.16016864776611	-10.0865354537964	-0.0710137784481049	0.0855747163295746	-0.115712657570839
-5.64036464691162	-6.16411018371582	-10.0837326049805	-0.0711759552359581	0.0855917707085609	-0.115568071603775
-5.63960838317871	-6.16209554672241	-10.0778636932373	-0.0712568759918213	0.0856320708990097	-0.115518555045128
-5.63837385177612	-6.16329908370972	-10.0856037139893	-0.0712087452411652	0.0856031402945518	-0.115515232086182
-5.64181995391846	-6.16483354568481	-10.0795030593872	-0.0712540447711945	0.0855900570750237	-0.11534520983696
-5.63889074325562	-6.16725826263428	-10.0765132904053	-0.0713750347495079	0.0856105089187622	-0.115267910063267
-5.64208221435547	-6.16473627090454	-10.081109046936	-0.0713469013571739	0.0856232866644859	-0.115161642432213
-5.64385843276978	-6.16613340377808	-10.0744705200195	-0.0714201778173447	0.0856052115559578	-0.11507211625576
-5.6428484916687	-6.16527891159058	-10.0678691864014	-0.0715132281184196	0.0856347009539604	-0.114971630275249
-5.63915634155273	-6.16647338867188	-10.0673408508301	-0.0715608969330788	0.0856662765145302	-0.11490411311388
-5.63838338851929	-6.16497421264648	-10.065450668335	-0.0716197714209557	0.0857212245464325	-0.114780582487583
-5.63850116729736	-6.1669487953186	-10.0689182281494	-0.0716611966490746	0.0858145281672478	-0.114716678857803
-5.63807249069214	-6.16452646255493	-10.0627298355103	-0.0717606320977211	0.0858601853251457	-0.114595271646976
-5.63279342651367	-6.16232919692993	-10.0699501037598	-0.0718115344643593	0.085888996720314	-0.114501766860485
-5.63510131835938	-6.16283512115479	-10.0622758865356	-0.0718282908201218	0.085933543741703	-0.114403828978539
-5.63152551651001	-6.1625509262085	-10.0691337585449	-0.0719679445028305	0.0859501659870148	-0.11429637670517
-5.62918424606323	-6.15927457809448	-10.0593242645264	-0.072020411491394	0.0859670639038086	-0.114119365811348
-5.6278920173645	-6.1598334312439	-10.0663919448853	-0.0720485225319862	0.0861125215888023	-0.113987967371941
-5.62697553634644	-6.15695905685425	-10.0605039596558	-0.0721062198281288	0.0861521288752556	-0.113893121480942
-5.62325620651245	-6.15503835678101	-10.0562601089478	-0.0722255557775497	0.0862472355365753	-0.113778375089169
-5.6184287071228	-6.15329647064209	-10.052209854126	-0.0721628367900848	0.0862579792737961	-0.113671861588955
-5.6191987991333	-6.15530252456665	-10.0531778335571	-0.0722647160291672	0.0863506942987442	-0.113540165126324
-5.61743640899658	-6.15418481826782	-10.0458545684814	-0.0724083483219147	0.0863935425877571	-0.113398633897305
-5.61499261856079	-6.15106153488159	-10.0517816543579	-0.0724565461277962	0.0864851921796799	-0.113324403762817
-5.61437654495239	-6.14853715896606	-10.0468158721924	-0.0724672600626946	0.0865074247121811	-0.113257743418217
-5.610680103302	-6.15143585205078	-10.0416679382324	-0.0725544169545174	0.0865301266312599	-0.113139882683754
-5.60829639434814	-6.14880323410034	-10.0401449203491	-0.0725627094507217	0.0866136476397514	-0.113073632121086
-5.60545539855957	-6.14888668060303	-10.0419960021973	-0.072594441473484	0.08660988509655	-0.113003894686699
-5.6078987121582	-6.14974069595337	-10.03537940979	-0.0726163685321808	0.086688332259655	-0.112912155687809
-5.60799169540405	-6.15087938308716	-10.0379457473755	-0.0727047473192215	0.0867535173892975	-0.112827971577644
-5.60581493377686	-6.14675664901733	-10.0365619659424	-0.0726644620299339	0.0867058858275414	-0.112802565097809
-5.60538005828857	-6.15184926986694	-10.0352458953857	-0.0727314502000809	0.0866939872503281	-0.112717412412167
-5.60401678085327	-6.15435314178467	-10.0320148468018	-0.0726845562458038	0.0866851434111595	-0.1126863732934
-5.60464000701904	-6.15562963485718	-10.0347738265991	-0.0728007778525352	0.086731381714344	-0.112608626484871
-5.60750675201416	-6.15583086013794	-10.0310840606689	-0.0727303102612495	0.0867553949356079	-0.112556032836437
-5.6091160774231	-6.15845966339111	-10.0296077728271	-0.0727835670113564	0.0868032276630402	-0.112500838935375
-5.61093521118164	-6.16060924530029	-10.0268125534058	-0.0727579370141029	0.0867879986763	-0.112520568072796
-5.61502981185913	-6.16393756866455	-10.0197706222534	-0.0727960765361786	0.0868628472089767	-0.112493626773357
-5.61452388763428	-6.16608953475952	-10.0203533172607	-0.0728382095694542	0.0868191421031952	-0.112494401633739
-5.6178560256958	-6.16831874847412	-10.0148887634277	-0.0728769227862358	0.086882159113884	-0.112505726516247
-5.62225723266602	-6.17259502410889	-10.0112571716309	-0.0729806870222092	0.0868798345327377	-0.112519152462482
-5.62568140029907	-6.17269515991211	-10.0018033981323	-0.0729741007089615	0.0869231149554253	-0.112526886165142
-5.62600088119507	-6.17419958114624	-9.99264144897461	-0.0730196833610535	0.0869415253400803	-0.112616494297981
-5.63199234008789	-6.17666149139404	-9.99003124237061	-0.0730579793453217	0.0868864059448242	-0.112700991332531
-5.63577222824097	-6.17766141891479	-9.98606586456299	-0.073109582066536	0.0867737531661987	-0.112685158848763
-5.64302253723145	-6.18258666992188	-9.98720073699951	-0.0731839239597321	0.086950808763504	-0.112792246043682
-5.64576816558838	-6.18508005142212	-9.98228168487549	-0.0732144936919212	0.0868647545576096	-0.112867787480354
-5.64872646331787	-6.18481063842773	-9.97255516052246	-0.0732122883200645	0.0868236571550369	-0.112981647253036
-5.65285968780518	-6.18337488174438	-9.9729471206665	-0.0730955675244331	0.0867266058921814	-0.113053530454636
-5.65499973297119	-6.189049243927	-9.97516345977783	-0.0732232704758644	0.0866849198937416	-0.113129504024982
-5.66090250015259	-6.18977737426758	-9.97064781188965	-0.0732710808515549	0.0867025330662727	-0.113222114741802
-5.66631460189819	-6.19245719909668	-9.96592426300049	-0.0732103362679482	0.0866960510611534	-0.113263808190823
-5.66922235488892	-6.19712686538696	-9.97163677215576	-0.0732513815164566	0.0867111831903458	-0.113511741161346
-5.67624282836914	-6.19715070724487	-9.96518421173096	-0.0732756033539772	0.086630791425705	-0.11356694996357
-5.68001842498779	-6.19900560379028	-9.96213531494141	-0.0732202753424644	0.0865386351943016	-0.113711528480053
-5.68372344970703	-6.20324754714966	-9.96055603027344	-0.0733011737465858	0.0866450443863869	-0.113818310201168
-5.68741703033447	-6.20677280426025	-9.9658031463623	-0.0732392445206642	0.0865267887711525	-0.113938115537167
-5.69361066818237	-6.2085018157959	-9.96474838256836	-0.0732252895832062	0.0865478962659836	-0.11403576284647
-5.69742918014526	-6.21216487884521	-9.96284484863281	-0.0733063519001007	0.0866311565041542	-0.114214479923248
-5.69875478744507	-6.21171379089355	-9.95537567138672	-0.0732153207063675	0.0865661427378654	-0.114337392151356
-5.70228099822998	-6.21902990341187	-9.95879650115967	-0.0732725262641907	0.0865045040845871	-0.114507861435413
-5.70483016967773	-6.21823215484619	-9.95113945007324	-0.0732520371675491	0.0864915996789932	-0.114545345306396
-5.71031999588013	-6.21862363815308	-9.96015930175781	-0.0733811110258102	0.0865340456366539	-0.114731959998608
-5.7142481803894	-6.22008657455444	-9.95343971252441	-0.0732581987977028	0.086695559322834	-0.114836595952511
-5.71786165237427	-6.2245078086853	-9.95639705657959	-0.0732517838478088	0.0867048650979996	-0.11507560312748
-5.72034215927124	-6.22482585906982	-9.95049667358398	-0.0732651576399803	0.0866720601916313	-0.115185111761093
-5.71999645233154	-6.22590398788452	-9.9563045501709	-0.073223851621151	0.0867147445678711	-0.115369185805321
-5.72693157196045	-6.22555685043335	-9.959153175354	-0.0731865614652634	0.0868022069334984	-0.115480855107307
-5.73206329345703	-6.22756099700928	-9.96091842651367	-0.0732332095503807	0.0868577212095261	-0.115649797022343
-5.72928857803345	-6.22823810577393	-9.95862197875977	-0.0731145665049553	0.086925208568573	-0.115773215889931
-5.72786045074463	-6.22913599014282	-9.96645069122314	-0.0731940120458603	0.0869063660502434	-0.115922838449478
-5.73202991485596	-6.22829246520996	-9.96497058868408	-0.0731793567538261	0.0869933888316154	-0.115973725914955
-5.73419618606567	-6.22874927520752	-9.96408748626709	-0.0731159299612045	0.0871406048536301	-0.116130217909813
-5.73221158981323	-6.23029708862305	-9.96171188354492	-0.0730933547019959	0.0872146263718605	-0.116278171539307
-5.73240900039673	-6.23113775253296	-9.96816825866699	-0.0730805099010468	0.0871774256229401	-0.116478651762009
-5.73496961593628	-6.23144769668579	-9.96908187866211	-0.0731044113636017	0.0873455405235291	-0.116599433124065
-5.73328685760498	-6.23255252838135	-9.96486949920654	-0.0730697214603424	0.0873210057616234	-0.116791948676109
-5.73324394226074	-6.22992467880249	-9.97117233276367	-0.073050394654274	0.0874417349696159	-0.116837151348591
-5.73526668548584	-6.22704792022705	-9.97267627716064	-0.0730814933776855	0.0875398740172386	-0.117030076682568
-5.7300877571106	-6.22849369049072	-9.97028160095215	-0.0730841234326363	0.087628148496151	-0.117145612835884
-5.73024320602417	-6.22945308685303	-9.97078704833984	-0.0730327069759369	0.0876223146915436	-0.117356613278389
-5.72982788085938	-6.22888422012329	-9.97100257873535	-0.073112927377224	0.0876820832490921	-0.117409855127335
-5.73159790039063	-6.22462177276611	-9.97899150848389	-0.0730324685573578	0.0877769812941551	-0.117557309567928
-5.7296347618103	-6.22766017913818	-9.98341751098633	-0.0730207338929176	0.0878326222300529	-0.117695450782776
-5.72871780395508	-6.22662401199341	-9.98476028442383	-0.0730476453900337	0.0878628194332123	-0.117911003530025
-5.7321982383728	-6.22537517547607	-9.98063468933105	-0.0730319544672966	0.0879719704389572	-0.118059247732162
-5.73207664489746	-6.22453212738037	-9.98498439788818	-0.0729157105088234	0.0880061089992523	-0.11819875985384
-5.73191165924072	-6.22778463363647	-9.99403190612793	-0.0729590952396393	0.0880668163299561	-0.118330471217632
-5.7353367805481	-6.22371196746826	-9.98982810974121	-0.0730012729763985	0.0880992040038109	-0.118574440479279
-5.7358455657959	-6.22485971450806	-9.99260902404785	-0.0729204714298248	0.0881862044334412	-0.118723914027214
-5.73633623123169	-6.22438621520996	-9.98841571807861	-0.0728429481387138	0.0882097408175468	-0.118912659585476
-5.73917484283447	-6.23020601272583	-9.99861526489258	-0.0729266032576561	0.0883043110370636	-0.119039870798588
-5.74231100082397	-6.22417020797729	-9.99596786499023	-0.0728270933032036	0.0884040296077728	-0.119215205311775
-5.74366664886475	-6.22763729095459	-10.0009155273438	-0.0728103071451187	0.0884002223610878	-0.119456984102726
-5.74788951873779	-6.23116970062256	-10.0005235671997	-0.0728143900632858	0.0885348320007324	-0.119604349136353
-5.75031661987305	-6.23087739944458	-10.0090131759644	-0.0726726949214935	0.08853829652071	-0.119817122817039
-5.75830316543579	-6.2310938835144	-10.0149850845337	-0.0727596804499626	0.0885719731450081	-0.119958847761154
-5.76229763031006	-6.23044776916504	-10.0129508972168	-0.0727014020085335	0.0886029005050659	-0.120212681591511
-5.76303386688232	-6.23314714431763	-10.0135650634766	-0.0726166218519211	0.0886665880680084	-0.120359152555466
-5.76823377609253	-6.23719263076782	-10.0165157318115	-0.0725980177521706	0.0886482447385788	-0.120592914521694
-5.77292680740356	-6.23818111419678	-10.0181245803833	-0.0725382789969444	0.0886906757950783	-0.120712347328663
-5.77659177780151	-6.23799133300781	-10.0221948623657	-0.0725252404808998	0.0887600630521774	-0.120926015079021
-5.77897357940674	-6.24471473693848	-10.0185775756836	-0.0725957602262497	0.0887700170278549	-0.121111698448658
-5.78126239776611	-6.24523258209229	-10.0223197937012	-0.0725195705890656	0.0887494683265686	-0.121344082057476
-5.78985595703125	-6.2511305809021	-10.0256080627441	-0.0724491402506828	0.0888400077819824	-0.121550381183624
-5.79316663742065	-6.2527642250061	-10.0249071121216	-0.0724486708641052	0.0888470113277435	-0.121733404695988
-5.79943990707397	-6.25594329833984	-10.0241889953613	-0.0724382251501083	0.0889740958809853	-0.121969051659107
-5.80049228668213	-6.25515604019165	-10.0222024917603	-0.0724045634269714	0.0889468640089035	-0.122234657406807
-5.80658960342407	-6.25978899002075	-10.0255832672119	-0.0723519697785378	0.0889084786176682	-0.122462771832943
-5.80996656417847	-6.25913763046265	-10.0239133834839	-0.0723576918244362	0.0889187008142471	-0.122700452804565
-5.81504201889038	-6.26501417160034	-10.0219678878784	-0.0723983123898506	0.0890029892325401	-0.122862711548805
-5.81823825836182	-6.26786947250366	-10.019383430481	-0.0724113583564758	0.0890397280454636	-0.123110383749008
-5.82194995880127	-6.26665925979614	-10.0250606536865	-0.072370246052742	0.0889395549893379	-0.123352110385895
-5.82885122299194	-6.26569795608521	-10.0214920043945	-0.0723062679171562	0.0890199542045593	-0.123609110713005
-5.82852506637573	-6.27154397964478	-10.023681640625	-0.0723846033215523	0.0889526456594467	-0.123772323131561
-5.83710718154907	-6.27019786834717	-10.0197925567627	-0.0723720788955688	0.0889995321631432	-0.123986400663853
-5.84344053268433	-6.27291774749756	-10.0227603912354	-0.0723711103200912	0.0890816152095795	-0.124254502356052
-5.84363126754761	-6.27477931976318	-10.0240793228149	-0.0723764598369598	0.0890649631619453	-0.124482840299606
-5.8483681678772	-6.27527713775635	-10.0235557556152	-0.0723544582724571	0.0890410393476486	-0.124788157641888
-5.85275459289551	-6.27569913864136	-10.0213785171509	-0.0723403245210648	0.088987834751606	-0.124966092407703
-5.85601758956909	-6.27539348602295	-10.0294389724731	-0.0724484995007515	0.0890198275446892	-0.125190705060959
-5.86131191253662	-6.27392625808716	-10.0262508392334	-0.0724279582500458	0.0890945568680763	-0.125412195920944
-5.86664342880249	-6.27814149856567	-10.028582572937	-0.072429746389389	0.0891913622617722	-0.125700250267982
-5.8675332069397	-6.27978277206421	-10.022572517395	-0.0724672004580498	0.0891813039779663	-0.125912189483643
-5.86880779266357	-6.27744913101196	-10.0394201278687	-0.0723813027143478	0.089117519557476	-0.126122549176216
-5.87661504745483	-6.28014850616455	-10.0369415283203	-0.0723948925733566	0.0892420262098312	-0.126345813274384
-5.88302659988403	-6.2790093421936	-10.042103767395	-0.0724150985479355	0.0892767980694771	-0.126612365245819
-5.88400650024414	-6.27954530715942	-10.0466413497925	-0.072401225566864	0.0893479585647583	-0.126837879419327
-5.88719701766968	-6.28189325332642	-10.0496520996094	-0.0724137723445892	0.0892926305532455	-0.127089485526085
-5.89183712005615	-6.28093576431274	-10.0517339706421	-0.0723277032375336	0.0892840623855591	-0.127191469073296
-5.89295482635498	-6.28237009048462	-10.0611448287964	-0.0723432898521423	0.0893951579928398	-0.127419397234917
-5.89477300643921	-6.28444910049438	-10.0598211288452	-0.0723528563976288	0.0894873514771461	-0.127626433968544
-5.89591360092163	-6.28443479537964	-10.0610361099243	-0.0723229274153709	0.0894085764884949	-0.127893760800362
-5.90230369567871	-6.2866325378418	-10.0671100616455	-0.0722577646374702	0.0895646139979362	-0.128039598464966
-5.90260601043701	-6.28947639465332	-10.0708999633789	-0.0722894966602325	0.0895552635192871	-0.128225386142731
-5.90399599075317	-6.28872776031494	-10.0738401412964	-0.0722869783639908	0.0897207781672478	-0.128378793597221
-5.90466785430908	-6.28727531433105	-10.0770349502563	-0.072201319038868	0.0897425413131714	-0.128640577197075
-5.90874338150024	-6.29023218154907	-10.0806179046631	-0.072140671312809	0.0897699221968651	-0.128817185759544
-5.91077280044556	-6.29170179367065	-10.0793218612671	-0.0721670240163803	0.0898436531424522	-0.128878995776176
-5.90669202804565	-6.29101276397705	-10.0888547897339	-0.0721673518419266	0.0899560526013374	-0.12910632789135
-5.90944671630859	-6.29339599609375	-10.0808038711548	-0.0721683949232101	0.0900142788887024	-0.12924237549305
-5.90691995620728	-6.29084825515747	-10.0835123062134	-0.0720927268266678	0.0900178775191307	-0.129410311579704
-5.90662288665771	-6.29484128952026	-10.0844984054565	-0.0721252635121346	0.0901849791407585	-0.129443988204002
-5.90717554092407	-6.29206085205078	-10.0912294387817	-0.0720715671777725	0.0902206227183342	-0.129627600312233
-5.90813112258911	-6.2926344871521	-10.0886993408203	-0.0721157118678093	0.0903663262724876	-0.129727721214294
-5.90606212615967	-6.28805494308472	-10.0900888442993	-0.0719768926501274	0.0904402956366539	-0.129811197519302
-5.90110778808594	-6.29476594924927	-10.0905199050903	-0.0719865188002586	0.0905428379774094	-0.129874259233475
-5.9021520614624	-6.2910680770874	-10.0940370559692	-0.0719944313168526	0.0906511321663857	-0.129930913448334
-5.90266418457031	-6.28891468048096	-10.0977373123169	-0.0719990804791451	0.0908015295863152	-0.129981517791748
-5.90015506744385	-6.28386783599854	-10.097375869751	-0.0719893574714661	0.0908737927675247	-0.130110070109367
-5.89828777313232	-6.28523111343384	-10.0964622497559	-0.0720715150237083	0.090944841504097	-0.130128487944603
-5.89442157745361	-6.28567934036255	-10.0993614196777	-0.07211022824049	0.0909935757517815	-0.130219891667366
-5.89253997802734	-6.28603267669678	-10.1055288314819	-0.0719862803816795	0.0911283567547798	-0.130280867218971
-5.89574241638184	-6.28287172317505	-10.1035709381104	-0.0720015987753868	0.0912049040198326	-0.130267217755318
-5.89301824569702	-6.28371858596802	-10.1098937988281	-0.072081983089447	0.0912692472338676	-0.130407884716988
-5.88787031173706	-6.28075885772705	-10.1050462722778	-0.0719622895121574	0.0913139805197716	-0.130463257431984
-5.89008855819702	-6.28223180770874	-10.1079616546631	-0.0719546675682068	0.0914119333028793	-0.130453079938889
-5.88834142684937	-6.28076171875	-10.1073741912842	-0.0719506591558456	0.0914279296994209	-0.13045746088028
-5.88763523101807	-6.27598476409912	-10.1135158538818	-0.0719691067934036	0.0915732756257057	-0.130535557866096
-5.88533592224121	-6.2737512588501	-10.1085319519043	-0.0719366669654846	0.0915324985980988	-0.13057179749012
-5.88348150253296	-6.27491664886475	-10.1087827682495	-0.0719319432973862	0.0915456265211105	-0.13059513270855
-5.88059043884277	-6.27371692657471	-10.111855506897	-0.0719549953937531	0.0916248932480812	-0.13063508272171
-5.87905788421631	-6.27389717102051	-10.1158256530762	-0.071898989379406	0.0916297286748886	-0.130677998065948
-5.88307905197144	-6.27142715454102	-10.1104555130005	-0.0718814060091972	0.0917271673679352	-0.130672872066498
-5.87862920761108	-6.27061080932617	-10.1182537078857	-0.0719402879476547	0.0917339399456978	-0.130730465054512
-5.87652349472046	-6.26864528656006	-10.108567237854	-0.0718766748905182	0.0918097347021103	-0.130770623683929
-5.87924242019653	-6.2707314491272	-10.1131048202515	-0.0717946290969849	0.0917079523205757	-0.130794808268547
-5.88222455978394	-6.26926040649414	-10.1080989837646	-0.0718715712428093	0.0918137580156326	-0.130807146430016
-5.87854814529419	-6.27091026306152	-10.1101236343384	-0.0718769356608391	0.0918542221188545	-0.130878373980522
-5.88005876541138	-6.26978397369385	-10.1035442352295	-0.0718521252274513	0.0918581113219261	-0.130904614925385
-5.88089036941528	-6.2679591178894	-10.1034965515137	-0.0717779546976089	0.0918304324150085	-0.130966454744339
-5.88234424591064	-6.27043914794922	-10.1060495376587	-0.0717795267701149	0.0919109061360359	-0.1310183852911
-5.87776851654053	-6.26915645599365	-10.1151247024536	-0.0718141943216324	0.0919013097882271	-0.131042808294296
-5.88459634780884	-6.26820087432861	-10.10435962677	-0.0717795789241791	0.0920313149690628	-0.131046712398529
-5.88702726364136	-6.2690863609314	-10.1038017272949	-0.0717937275767326	0.0920903757214546	-0.131170779466629
-5.88276481628418	-6.27187728881836	-10.105393409729	-0.0717594027519226	0.0920937284827232	-0.131216183304787
-5.88599014282227	-6.2700572013855	-10.1102638244629	-0.0716683119535446	0.0919976979494095	-0.131280198693275
-5.88898277282715	-6.27166700363159	-10.1113958358765	-0.0717494040727615	0.0920690894126892	-0.131280675530434
-5.89065408706665	-6.26857042312622	-10.1133289337158	-0.0716871917247772	0.0921292901039124	-0.131398111581802
-5.89167499542236	-6.27059364318848	-10.1092777252197	-0.0715943425893784	0.0921603590250015	-0.131389990448952
-5.89222860336304	-6.26973581314087	-10.1078863143921	-0.0715793520212173	0.0919971168041229	-0.131433993577957
-5.89320087432861	-6.27320528030396	-10.1210651397705	-0.0715555399656296	0.0920930057764053	-0.131422623991966
-5.89274454116821	-6.27182960510254	-10.12513256073	-0.0713953673839569	0.0920233353972435	-0.131450861692429
-5.89821815490723	-6.27515602111816	-10.1267890930176	-0.0715641230344772	0.0921003520488739	-0.131471171975136
-5.89630365371704	-6.27538442611694	-10.1253318786621	-0.0714128389954567	0.0919208824634552	-0.131524831056595
-5.90019989013672	-6.27974081039429	-10.1284370422363	-0.0713335052132607	0.0918737277388573	-0.131485924124718
-5.90346479415894	-6.27813816070557	-10.1290435791016	-0.0713327527046204	0.0919292271137238	-0.131478548049927
-5.90148448944092	-6.28134107589722	-10.1336822509766	-0.0713029503822327	0.0919150486588478	-0.131595924496651
-5.90563058853149	-6.28271150588989	-10.1296262741089	-0.0712376907467842	0.0918026566505432	-0.131607070565224
-5.90478229522705	-6.28309011459351	-10.1336717605591	-0.071273148059845	0.0917450040578842	-0.131603196263313
-5.90961933135986	-6.28305435180664	-10.1361837387085	-0.0711730867624283	0.0917919501662254	-0.131550654768944
-5.910231590271	-6.28322744369507	-10.1339864730835	-0.0711344033479691	0.0917387381196022	-0.131648749113083
-5.91031789779663	-6.28731441497803	-10.1367216110229	-0.0710641890764236	0.0916474014520645	-0.131609290838242
-5.91101217269897	-6.28633594512939	-10.135048866272	-0.0709747523069382	0.0915021076798439	-0.131552085280418
-5.91605615615845	-6.28873825073242	-10.1438188552856	-0.0709730386734009	0.0915533304214478	-0.131475269794464
-5.91356420516968	-6.2828311920166	-10.14817237854	-0.070966012775898	0.0915682464838028	-0.131421402096748
-5.91368961334229	-6.28734731674194	-10.1569967269897	-0.0708455070853233	0.0913588926196098	-0.131415322422981
-5.91877555847168	-6.28871393203735	-10.1597080230713	-0.0708488970994949	0.0912829712033272	-0.131255283951759
-5.91919183731079	-6.28489065170288	-10.1634769439697	-0.0707395076751709	0.0913162082433701	-0.131241694092751
-5.91836357116699	-6.28955793380737	-10.1598148345947	-0.0706665813922882	0.0911774188280106	-0.131206959486008
-5.91699981689453	-6.28923606872559	-10.1594219207764	-0.0705367103219032	0.0911606475710869	-0.131123900413513
-5.91771507263184	-6.29085493087769	-10.1694269180298	-0.0705625861883163	0.0910683646798134	-0.131118446588516
-5.9244589805603	-6.29001331329346	-10.1672267913818	-0.0705023482441902	0.0910033509135246	-0.131083026528358
-5.91750621795654	-6.29062747955322	-10.167742729187	-0.0704311579465866	0.0908601135015488	-0.131015852093697
-5.9209303855896	-6.29474401473999	-10.1684713363647	-0.0703268721699715	0.0909075140953064	-0.130944550037384
-5.92162084579468	-6.29428958892822	-10.172384262085	-0.0703805461525917	0.0908085778355598	-0.130847319960594
-5.91932964324951	-6.2941517829895	-10.1767530441284	-0.0702677890658379	0.0908158421516418	-0.130815774202347
-5.92192983627319	-6.29702186584473	-10.1767272949219	-0.0701780542731285	0.0907659158110619	-0.130794063210487
-5.91694498062134	-6.29570150375366	-10.1772975921631	-0.0702080652117729	0.0906568914651871	-0.130667731165886
-5.92190217971802	-6.29570579528809	-10.1839752197266	-0.0701597109436989	0.0907191038131714	-0.130565032362938
-5.92434310913086	-6.29770374298096	-10.1853475570679	-0.0701259300112724	0.0906742066144943	-0.130490437150002
-5.92496919631958	-6.29740905761719	-10.1814556121826	-0.0700932964682579	0.0906776860356331	-0.130439043045044
-5.91951751708984	-6.29993486404419	-10.1867551803589	-0.0701393783092499	0.0906309708952904	-0.130398944020271
-5.92018795013428	-6.30052804946899	-10.1805667877197	-0.070171594619751	0.0905714258551598	-0.130271002650261
-5.92410469055176	-6.29900789260864	-10.1793518066406	-0.0701737701892853	0.0906510204076767	-0.130190625786781
-5.91834402084351	-6.30084419250488	-10.1745443344116	-0.0701984837651253	0.0906999856233597	-0.130095332860947
-5.91460275650024	-6.29937076568604	-10.1770191192627	-0.0701213404536247	0.0906371772289276	-0.130068331956863
-5.9155478477478	-6.30460643768311	-10.1734323501587	-0.0702649727463722	0.0906790494918823	-0.129955500364304
-5.91231918334961	-6.29854965209961	-10.1735229492188	-0.0702391117811203	0.090682327747345	-0.129889950156212
-5.91165494918823	-6.30241537094116	-10.1690073013306	-0.0703092142939568	0.0907370150089264	-0.129804536700249
-5.90617895126343	-6.29570245742798	-10.1699724197388	-0.0703263878822327	0.0907163470983505	-0.129744708538055
-5.9013934135437	-6.29468154907227	-10.1635818481445	-0.0703072473406792	0.0906840935349464	-0.129681810736656
-5.90257453918457	-6.29355049133301	-10.165548324585	-0.0703426823019981	0.0907182022929192	-0.129571184515953
-5.90079927444458	-6.29388046264648	-10.17005443573	-0.0704303458333015	0.0907784104347229	-0.129464969038963
-5.89560747146606	-6.28967189788818	-10.1621522903442	-0.0704495385289192	0.0908462405204773	-0.129382833838463
-5.89077186584473	-6.28929376602173	-10.1613340377808	-0.0704155266284943	0.0908099263906479	-0.129324778914452
-5.88912487030029	-6.28582048416138	-10.1601467132568	-0.0704633891582489	0.0907867774367332	-0.129194185137749
-5.88329553604126	-6.2823600769043	-10.1566295623779	-0.0705199837684631	0.0908478423953056	-0.1290542781353
-5.8803825378418	-6.2789511680603	-10.1544055938721	-0.0704961270093918	0.090913325548172	-0.128900498151779
-5.87675142288208	-6.2768726348877	-10.1565637588501	-0.0704952925443649	0.0909232571721077	-0.128845825791359
-5.87251234054565	-6.27420234680176	-10.1478939056396	-0.0705182552337646	0.0909090861678123	-0.128685966134071
-5.86620330810547	-6.27341413497925	-10.1492891311646	-0.0705712735652924	0.090953029692173	-0.128566518425941
-5.86580562591553	-6.26949596405029	-10.1466341018677	-0.0705402791500092	0.0909891501069069	-0.128420740365982
-5.86655282974243	-6.26865291595459	-10.1454601287842	-0.0706598311662674	0.0910637527704239	-0.128256469964981
-5.85681915283203	-6.26249742507935	-10.1399421691895	-0.0706366896629334	0.0911703780293465	-0.128096833825111
-5.85338640213013	-6.26573657989502	-10.1415529251099	-0.0706844627857208	0.0909719988703728	-0.128028616309166
-5.84989976882935	-6.26457643508911	-10.1337614059448	-0.0707431435585022	0.0910809561610222	-0.127788543701172
-5.8443865776062	-6.26361465454102	-10.1332387924194	-0.0707489773631096	0.0911232829093933	-0.127648368477821
-5.84400939941406	-6.26275444030762	-10.1235675811768	-0.0708023384213448	0.0912381336092949	-0.12748022377491
-5.83798599243164	-6.26323175430298	-10.124397277832	-0.070833757519722	0.0911204963922501	-0.127403631806374
-5.8387885093689	-6.26298427581787	-10.1200675964355	-0.0707887634634972	0.0912284031510353	-0.127183750271797
-5.83448219299316	-6.26491069793701	-10.1173372268677	-0.0708337426185608	0.0911911278963089	-0.127058669924736
-5.83336687088013	-6.26414823532104	-10.1149435043335	-0.0709183365106583	0.0912956595420837	-0.126905232667923
-5.82638788223267	-6.26260852813721	-10.1106014251709	-0.0708428919315338	0.0912906751036644	-0.126875311136246
-5.82660675048828	-6.26290035247803	-10.1084136962891	-0.0708888247609138	0.0912698730826378	-0.126701414585114
-5.82507085800171	-6.2624135017395	-10.1039543151855	-0.0709164440631866	0.0912676751613617	-0.126552015542984
-5.82167053222656	-6.26474475860596	-10.1015815734863	-0.0709130093455315	0.0913454592227936	-0.126540303230286
-5.8195686340332	-6.26435136795044	-10.0933017730713	-0.070941835641861	0.0913707986474037	-0.126415461301804
-5.81966018676758	-6.26079177856445	-10.092622756958	-0.0709548145532608	0.0912949442863464	-0.126336172223091
-5.81779861450195	-6.26560163497925	-10.0861482620239	-0.0709969848394394	0.0913687497377396	-0.12620621919632
-5.8146333694458	-6.26348209381104	-10.0940418243408	-0.0709862858057022	0.091387078166008	-0.126119196414948
-5.81833553314209	-6.26035404205322	-10.0868320465088	-0.0709731355309486	0.0914204940199852	-0.125992193818092
-5.81887102127075	-6.26495409011841	-10.0879411697388	-0.0710195153951645	0.091471940279007	-0.125963419675827
-5.81341791152954	-6.2652530670166	-10.0838136672974	-0.0710102468729019	0.0914075374603271	-0.125841110944748
-5.81648588180542	-6.26452207565308	-10.0831174850464	-0.0709276869893074	0.0913565382361412	-0.125757768750191
-5.81679487228394	-6.26660442352295	-10.07932472229	-0.0710358545184135	0.0914230197668076	-0.125580355525017
-5.81678009033203	-6.26451873779297	-10.0842905044556	-0.070953831076622	0.091413326561451	-0.125528499484062
-5.81519651412964	-6.26916790008545	-10.0815324783325	-0.0709914267063141	0.0913852974772453	-0.125446200370789
-5.81620121002197	-6.26493406295776	-10.0803632736206	-0.0708905756473541	0.0912797525525093	-0.125405132770538
-5.81613731384277	-6.26937103271484	-10.0783185958862	-0.0708896741271019	0.0913484022021294	-0.125208988785744
-5.81630182266235	-6.27141809463501	-10.0832242965698	-0.0707501322031021	0.0912758484482765	-0.125122308731079
-5.82318735122681	-6.27520656585693	-10.0832710266113	-0.0708649680018425	0.0913265272974968	-0.125033259391785
-5.81768178939819	-6.2758994102478	-10.0813388824463	-0.0707176700234413	0.0911728143692017	-0.125024810433388
-5.82262325286865	-6.28185272216797	-10.0754871368408	-0.0706310048699379	0.0911624953150749	-0.124871179461479
-5.82369709014893	-6.28796148300171	-10.0786581039429	-0.0707063004374504	0.0911850482225418	-0.124822005629539
-5.82242488861084	-6.28702211380005	-10.0797061920166	-0.0706545561552048	0.0910754799842834	-0.124727018177509
-5.82644462585449	-6.28765439987183	-10.0746746063232	-0.0706499293446541	0.0910813808441162	-0.124689348042011
-5.82381391525269	-6.29296255111694	-10.070761680603	-0.0705970600247383	0.0910181999206543	-0.124640993773937
-5.82451200485229	-6.29289817810059	-10.0745086669922	-0.0705335810780525	0.0909081920981407	-0.124503880739212
-5.82490110397339	-6.29540538787842	-10.0662775039673	-0.0705654695630074	0.0909145101904869	-0.124486714601517
-5.83236646652222	-6.29575490951538	-10.0677156448364	-0.0705693885684013	0.0909456014633179	-0.124362990260124
-5.82963418960571	-6.30019187927246	-10.0668487548828	-0.0705141797661781	0.0907895863056183	-0.124325163662434
-5.82991886138916	-6.29694747924805	-10.0615434646606	-0.0704627335071564	0.0908027663826942	-0.124284185469151
-5.83436441421509	-6.30255842208862	-10.0655946731567	-0.0704502388834953	0.0906950160861015	-0.124206319451332
-5.83929204940796	-6.3019962310791	-10.0529460906982	-0.0704407244920731	0.0906538441777229	-0.124050043523312
-5.83736896514893	-6.30686378479004	-10.0587739944458	-0.070413626730442	0.0906512588262558	-0.12411829829216
-5.84079027175903	-6.31106233596802	-10.0519485473633	-0.0704397186636925	0.0905119031667709	-0.124058820307255
-5.84463977813721	-6.30941820144653	-10.0519561767578	-0.0703215524554253	0.0904745906591415	-0.123998172581196
-5.84780788421631	-6.31460618972778	-10.0502471923828	-0.0703547596931458	0.0905319452285767	-0.123968057334423
-5.8486704826355	-6.31796503067017	-10.0574378967285	-0.0703752115368843	0.090483583509922	-0.123965471982956
-5.85378646850586	-6.31891012191772	-10.0530014038086	-0.0703717172145844	0.0904960930347443	-0.123909763991833
-5.85609197616577	-6.32185888290405	-10.0497913360596	-0.0703351050615311	0.0904812514781952	-0.123947709798813
-5.86158609390259	-6.32966566085815	-10.0530090332031	-0.0703027173876762	0.0905879959464073	-0.123947493731976
-5.86601209640503	-6.33347368240356	-10.0537109375	-0.0703208297491074	0.0905233696103096	-0.123930856585503
-5.87075328826904	-6.33518123626709	-10.0534601211548	-0.0704138949513435	0.0906371101737022	-0.12388676404953
-5.87364053726196	-6.33620595932007	-10.045557975769	-0.0704031810164452	0.0906121432781219	-0.123933777213097
-5.87650012969971	-6.34035968780518	-10.0431356430054	-0.0704827606678009	0.0907061845064163	-0.123866394162178
-5.87526607513428	-6.33882761001587	-10.0393047332764	-0.0704901069402695	0.0906942933797836	-0.12385082244873
-5.87782144546509	-6.34498167037964	-10.0414266586304	-0.0705170854926109	0.090821199119091	-0.123817399144173
-5.87536430358887	-6.34291315078735	-10.0407238006592	-0.070564791560173	0.0908670127391815	-0.1237523406744
-5.87433576583862	-6.34673690795898	-10.0315055847168	-0.0706935077905655	0.0909636989235878	-0.123712539672852
-5.87068367004395	-6.34291362762451	-10.0306377410889	-0.0706104338169098	0.0909702330827713	-0.123723082244396
-5.87069749832153	-6.34769487380981	-10.024377822876	-0.0707098245620728	0.0910326465964317	-0.123653225600719
-5.86906909942627	-6.34622287750244	-10.0174856185913	-0.0708576515316963	0.0910833030939102	-0.123515702784061
-5.86102819442749	-6.3449821472168	-10.0239362716675	-0.0709192678332329	0.0912013649940491	-0.123495057225227
-5.85746622085571	-6.34588527679443	-10.0124158859253	-0.0708532631397247	0.0912836641073227	-0.123460374772549
-5.85578632354736	-6.34300756454468	-10.011923789978	-0.0708409696817398	0.0913262739777565	-0.123347565531731
-5.84949207305908	-6.34160470962524	-10.0095643997192	-0.0708882957696915	0.0913949906826019	-0.123296424746513
-5.84904766082764	-6.34137439727783	-10.0069627761841	-0.0709032863378525	0.0915025100111961	-0.123287223279476
-5.84422826766968	-6.33887100219727	-9.99854183197021	-0.0710045844316483	0.0915361270308495	-0.123211249709129
-5.84043121337891	-6.33616161346436	-9.99759101867676	-0.070983037352562	0.0916059613227844	-0.123223066329956
-5.83214616775513	-6.3345742225647	-9.99835872650146	-0.0709418132901192	0.0916625559329987	-0.123188436031342
-5.833327293396	-6.33527660369873	-9.99662399291992	-0.0709754452109337	0.0916209891438484	-0.123210430145264
-5.83071660995483	-6.33388233184814	-9.99460697174072	-0.0710587054491043	0.0918124169111252	-0.123173385858536
-5.8268928527832	-6.33035087585449	-9.99991512298584	-0.0711032152175903	0.0918846428394318	-0.123260818421841
-5.8252420425415	-6.32910346984863	-9.98844718933105	-0.0711373686790466	0.0918799936771393	-0.123315505683422
-5.82496881484985	-6.32224988937378	-9.98569488525391	-0.0710690915584564	0.0917755514383316	-0.123348690569401
-5.82317781448364	-6.3239221572876	-9.99026203155518	-0.0711475908756256	0.0920009315013886	-0.12332733720541
-5.81754350662231	-6.32245588302612	-9.98554801940918	-0.0712030455470085	0.0918778106570244	-0.123429618775845
-5.82094383239746	-6.3175835609436	-9.98793411254883	-0.0712613835930824	0.0919888913631439	-0.123480685055256
-5.82198762893677	-6.31627559661865	-9.98167133331299	-0.0712637305259705	0.0919771119952202	-0.123598612844944
-5.82091331481934	-6.31711292266846	-9.98710536956787	-0.0712630152702332	0.0919734388589859	-0.123665235936642
-5.82048845291138	-6.3151273727417	-9.98336315155029	-0.0712156444787979	0.0917964205145836	-0.12383184581995
-5.82515621185303	-6.31284809112549	-9.98237991333008	-0.0713666155934334	0.0918858274817467	-0.123866036534309
-5.82476902008057	-6.31022167205811	-9.98757648468018	-0.0713831782341003	0.0917736366391182	-0.124039970338345
-5.82537984848022	-6.31538248062134	-9.98471164703369	-0.07144845277071	0.0918155387043953	-0.124103330075741
-5.8268871307373	-6.3075156211853	-9.98577308654785	-0.0713711678981781	0.0916581749916077	-0.124268047511578
-5.83186674118042	-6.31198310852051	-9.98718070983887	-0.0713626369833946	0.0916160196065903	-0.124302767217159
-5.83703660964966	-6.31211471557617	-9.98894500732422	-0.0713951960206032	0.0916044861078262	-0.124423563480377
-5.83934020996094	-6.31660509109497	-9.98784923553467	-0.0714587792754173	0.0915736630558968	-0.124530538916588
-5.8447585105896	-6.31645584106445	-9.9908618927002	-0.0713949277997017	0.0914782136678696	-0.124716132879257
-5.85304641723633	-6.32282829284668	-9.99075031280518	-0.0713653862476349	0.0914814919233322	-0.124787107110023
-5.85796022415161	-6.32593774795532	-9.9889497756958	-0.0714379251003265	0.0912726745009422	-0.125004068017006
-5.8666672706604	-6.32663822174072	-9.99217510223389	-0.0714012011885643	0.0912158414721489	-0.125089034438133
-5.87296438217163	-6.32747077941895	-9.9952278137207	-0.071285180747509	0.0912017524242401	-0.125305369496346
-5.8820424079895	-6.33653211593628	-9.99386310577393	-0.0713711678981781	0.0911524519324303	-0.125521197915077
-5.88721466064453	-6.34008359909058	-9.99447154998779	-0.0713513642549515	0.0909446775913239	-0.125727713108063
-5.8967981338501	-6.34536123275757	-10.0007934570313	-0.071239173412323	0.0908802151679993	-0.125915676355362
-5.90745115280151	-6.34640836715698	-10.0051679611206	-0.0712369233369827	0.0907311141490936	-0.126100167632103
-5.91737174987793	-6.35273551940918	-10.0042934417725	-0.0712861716747284	0.0906773135066032	-0.126309737563133
-5.923903465271	-6.35380935668945	-10.0120639801025	-0.0712132453918457	0.0905436277389526	-0.126553386449814
-5.93205833435059	-6.36040163040161	-10.0123090744019	-0.0711876079440117	0.0904071033000946	-0.126723021268845
-5.9418888092041	-6.36524677276611	-10.0108251571655	-0.0711453184485435	0.0902629569172859	-0.126860454678535
-5.9508490562439	-6.36827611923218	-10.0150003433228	-0.0711007788777351	0.0902349352836609	-0.1270562261343
-5.96007680892944	-6.37163305282593	-10.0171432495117	-0.0711272433400154	0.0901326015591621	-0.12721012532711
-5.96711444854736	-6.37459564208984	-10.0230598449707	-0.0710394904017448	0.0900062397122383	-0.127362936735153
-5.97836923599243	-6.38187789916992	-10.0205860137939	-0.0710409209132195	0.0899514630436897	-0.127486273646355
-5.98277521133423	-6.38668870925903	-10.0279846191406	-0.0709825679659843	0.0898037329316139	-0.127639785408974
-5.99441146850586	-6.38711071014404	-10.0339097976685	-0.0708085149526596	0.0896865874528885	-0.127757474780083
-6.00251245498657	-6.39637613296509	-10.0377254486084	-0.0709378197789192	0.0896280109882355	-0.127858310937881
-6.00703716278076	-6.3971586227417	-10.0335350036621	-0.0707633569836617	0.0895001813769341	-0.128022342920303
-6.01210260391235	-6.40447330474854	-10.0350732803345	-0.0707125589251518	0.089387558400631	-0.128162488341331
-6.02134656906128	-6.40833806991577	-10.0329513549805	-0.0707285925745964	0.0892840549349785	-0.12815810739994
-6.02417612075806	-6.41527509689331	-10.0348796844482	-0.0707017257809639	0.0892711579799652	-0.128268182277679
-6.03035974502563	-6.4157772064209	-10.0411500930786	-0.0705913975834847	0.0891953259706497	-0.128309771418571
-6.03429794311523	-6.42147779464722	-10.0381565093994	-0.0706393048167229	0.0892361029982567	-0.128303050994873
-6.03662776947021	-6.42664957046509	-10.0311813354492	-0.0705719217658043	0.0891251936554909	-0.128407195210457
-6.03797960281372	-6.42887496948242	-10.0345821380615	-0.0705494210124016	0.0890678837895393	-0.128410652279854
-6.04180335998535	-6.42636728286743	-10.0368223190308	-0.0704600363969803	0.0889657363295555	-0.128422677516937
-6.04538726806641	-6.43283367156982	-10.035304069519	-0.0705118626356125	0.0889665707945824	-0.128401145339012
-6.04761075973511	-6.4312686920166	-10.0321674346924	-0.070474848151207	0.0889308303594589	-0.128431499004364
-6.0500168800354	-6.43156909942627	-10.0327558517456	-0.0704294815659523	0.0889493301510811	-0.128391265869141
-6.04951524734497	-6.43297863006592	-10.0361747741699	-0.0704013183712959	0.0890222862362862	-0.128393054008484
-6.04942274093628	-6.43761014938354	-10.0304002761841	-0.0705115348100662	0.0889759585261345	-0.128356963396072
-6.04993772506714	-6.4321231842041	-10.0312919616699	-0.070435531437397	0.088908389210701	-0.128422766923904
-6.05223751068115	-6.43403911590576	-10.0321731567383	-0.0704640075564384	0.0890658125281334	-0.128367334604263
-6.05010557174683	-6.43323040008545	-10.0272951126099	-0.0704975128173828	0.0890782997012138	-0.128391161561012
-6.04928636550903	-6.43088579177856	-10.0238208770752	-0.0705807656049728	0.0892237722873688	-0.128387525677681
-6.04548978805542	-6.42914772033691	-10.0208129882813	-0.0704996213316917	0.0891576334834099	-0.128416821360588
-6.0452561378479	-6.43179607391357	-10.0264902114868	-0.0706121101975441	0.0893213078379631	-0.128301918506622
-6.04501962661743	-6.42630767822266	-10.02184009552	-0.0706838890910149	0.0894172713160515	-0.128330320119858
-6.0415940284729	-6.42480754852295	-10.019998550415	-0.0706898868083954	0.0894497334957123	-0.128347784280777
-6.03911304473877	-6.42237091064453	-10.0172472000122	-0.0706809684634209	0.0895003452897072	-0.128311216831207
-6.03666925430298	-6.42131471633911	-10.0157222747803	-0.0707066878676414	0.0895156189799309	-0.128267407417297
-6.03282070159912	-6.42030954360962	-10.0157766342163	-0.0708067491650581	0.0896162986755371	-0.128167048096657
-6.02957153320313	-6.41668605804443	-10.0128059387207	-0.0708191394805908	0.0896755531430244	-0.12811666727066
-6.02669525146484	-6.41304063796997	-10.0031709671021	-0.0708431005477905	0.0896921008825302	-0.128046959638596
-6.02013111114502	-6.41061115264893	-10.0019006729126	-0.0709002092480659	0.089761309325695	-0.12799996137619
-6.01644277572632	-6.40784883499146	-9.99655437469482	-0.0709113627672195	0.0898215398192406	-0.127938136458397
-6.01764869689941	-6.40801191329956	-9.99751949310303	-0.0709269866347313	0.0898732095956802	-0.127889543771744
-6.01622247695923	-6.40589141845703	-9.98345470428467	-0.0710693746805191	0.0899980738759041	-0.127833262085915
-6.00837898254395	-6.40287828445435	-9.98941707611084	-0.0710235610604286	0.0900828763842583	-0.127833753824234
-6.00827360153198	-6.40085315704346	-9.98465251922607	-0.0711013004183769	0.0901280269026756	-0.12781822681427
-6.00559997558594	-6.39884901046753	-9.9813928604126	-0.0711153596639633	0.0901146307587624	-0.127727821469307
-6.00265693664551	-6.3982400894165	-9.98005390167236	-0.0711840987205505	0.0902095958590508	-0.127702787518501
-6.00130271911621	-6.39457654953003	-9.97128009796143	-0.0712264105677605	0.0903007164597511	-0.127678021788597
-5.9997820854187	-6.39474868774414	-9.96455192565918	-0.0713137090206146	0.090343177318573	-0.12765234708786
-5.99716377258301	-6.39239454269409	-9.95960426330566	-0.0711768269538879	0.0903090685606003	-0.127641126513481
-5.99537134170532	-6.39278411865234	-9.95455265045166	-0.0713994279503822	0.0904178097844124	-0.127521112561226
-5.99503803253174	-6.39012384414673	-9.95302200317383	-0.0714467018842697	0.090518556535244	-0.127500221133232
-5.9946813583374	-6.38729190826416	-9.95075988769531	-0.0714076086878777	0.0905815213918686	-0.127511158585548
-5.9920768737793	-6.3892650604248	-9.937819480896	-0.071484662592411	0.090698666870594	-0.127498105168343
-5.99119997024536	-6.38959503173828	-9.93806648254395	-0.0715900734066963	0.0907046422362328	-0.127422139048576
-5.993812084198	-6.38604927062988	-9.94037532806396	-0.0716282352805138	0.0908273309469223	-0.12740932404995
-5.99495649337769	-6.38726282119751	-9.93642711639404	-0.0716803371906281	0.0908612161874771	-0.127401754260063
-5.99697685241699	-6.38625955581665	-9.92751502990723	-0.0717725306749344	0.0909936055541039	-0.127380698919296
-5.99124240875244	-6.38817930221558	-9.92219352722168	-0.0718560218811035	0.0909740701317787	-0.127420708537102
-5.99286508560181	-6.38476228713989	-9.91214275360107	-0.0718403086066246	0.0910545513033867	-0.127396300435066
-5.99244832992554	-6.38988161087036	-9.91655826568604	-0.0720048546791077	0.0910138040781021	-0.127336531877518
-5.99511051177979	-6.38698434829712	-9.90569114685059	-0.0720449015498161	0.0912059620022774	-0.127417773008347
-5.99375820159912	-6.38872051239014	-9.9073486328125	-0.0721128508448601	0.0911910757422447	-0.127427265048027
-5.99513864517212	-6.38719511032104	-9.89349746704102	-0.072076752781868	0.0911851972341537	-0.127439856529236
-5.9971752166748	-6.38764953613281	-9.89922618865967	-0.0721363872289658	0.091192863881588	-0.127472460269928
-5.99628496170044	-6.38803577423096	-9.89246368408203	-0.0722123384475708	0.0912493914365768	-0.127425745129585
-5.99397325515747	-6.38620281219482	-9.89530754089355	-0.0722580850124359	0.0912093669176102	-0.127449333667755
-5.99738788604736	-6.38482332229614	-9.88633441925049	-0.0722529143095016	0.0912749245762825	-0.127484008669853
-5.9940128326416	-6.38644695281982	-9.88741302490234	-0.0722846239805222	0.0912578701972961	-0.12749607861042
-5.99290180206299	-6.38619422912598	-9.88042449951172	-0.0722721144556999	0.0912816226482391	-0.127531588077545
-5.99829816818237	-6.38843822479248	-9.88950347900391	-0.0722506418824196	0.091232605278492	-0.127504870295525
-5.99986934661865	-6.38701248168945	-9.88392066955566	-0.0723308175802231	0.0912203714251518	-0.127539694309235
-5.99822330474854	-6.38781309127808	-9.88691329956055	-0.0722571685910225	0.0912002921104431	-0.127646625041962
-6.00073766708374	-6.38941383361816	-9.88623428344727	-0.0722984373569489	0.0911783203482628	-0.1276925355196
-6.00085878372192	-6.3902759552002	-9.88966751098633	-0.0723026022315025	0.0911093428730965	-0.127707257866859
-6.00562715530396	-6.39274168014526	-9.88491916656494	-0.072299987077713	0.0912203192710876	-0.127775967121124
-6.00659561157227	-6.39489698410034	-9.88810157775879	-0.0724240690469742	0.0911387726664543	-0.12786939740181
-6.01397800445557	-6.39657592773438	-9.88156986236572	-0.0724520906805992	0.0912067666649818	-0.127912908792496
-6.01168918609619	-6.39573812484741	-9.8833065032959	-0.0724121555685997	0.0911316499114037	-0.128027454018593
-6.01324319839478	-6.3979868888855	-9.88512992858887	-0.0724947154521942	0.0912202820181847	-0.12806461751461
-6.01482200622559	-6.3997597694397	-9.88066577911377	-0.0725311115384102	0.091139905154705	-0.128142729401588
-6.01592016220093	-6.39845275878906	-9.87244987487793	-0.0725847110152245	0.0911827012896538	-0.128111198544502
-6.01837730407715	-6.39925384521484	-9.88080883026123	-0.072634793817997	0.0912645682692528	-0.128208771348
-6.01861953735352	-6.39935922622681	-9.87224864959717	-0.0726954489946365	0.0911171808838844	-0.12823198735714
-6.01845264434814	-6.3955659866333	-9.87275314331055	-0.0726743713021278	0.0910709947347641	-0.128215953707695
-6.01865339279175	-6.39416980743408	-9.87307262420654	-0.0727585181593895	0.0911550968885422	-0.128181546926498
-6.01618480682373	-6.39117765426636	-9.87269973754883	-0.0728312879800797	0.0910784676671028	-0.128195241093636
-6.01750755310059	-6.38766384124756	-9.86630916595459	-0.0727967694401741	0.0911534205079079	-0.128170073032379
-6.01367950439453	-6.3857250213623	-9.87102890014648	-0.0727510824799538	0.0910668596625328	-0.128236904740334
-6.01053524017334	-6.38794231414795	-9.87671279907227	-0.0727486610412598	0.0910554304718971	-0.128156051039696
-6.0117335319519	-6.38286066055298	-9.88024139404297	-0.0727683827280998	0.0909411683678627	-0.128178954124451
-6.01014041900635	-6.38290166854858	-9.88293075561523	-0.0727937966585159	0.0910104289650917	-0.128115996718407
-6.00628471374512	-6.38301134109497	-9.88286113739014	-0.0727469995617867	0.0909309089183807	-0.128146439790726
-6.00486087799072	-6.38406610488892	-9.88043880462646	-0.0727227106690407	0.0909579023718834	-0.128077819943428
-6.00155830383301	-6.37785577774048	-9.88774108886719	-0.0726500377058983	0.090880274772644	-0.128085628151894
-6.00206327438354	-6.38042211532593	-9.8935079574585	-0.072675347328186	0.0909102037549019	-0.12797087430954
-5.99898910522461	-6.38006258010864	-9.89632701873779	-0.0726313292980194	0.0908540934324265	-0.127923518419266
-5.99704885482788	-6.38145923614502	-9.89561367034912	-0.0726456344127655	0.0908544957637787	-0.127874210476875
-5.9948525428772	-6.37831449508667	-9.90041637420654	-0.0725010186433792	0.0907539278268814	-0.127939030528069
-5.99527025222778	-6.38205289840698	-9.9075288772583	-0.0724291130900383	0.090791217982769	-0.127823323011398
-5.99597215652466	-6.38163089752197	-9.90023040771484	-0.0725140273571014	0.0907733589410782	-0.127690464258194
-5.98985862731934	-6.38164377212524	-9.90255355834961	-0.0724381357431412	0.0908123999834061	-0.127724602818489
-5.99089097976685	-6.37929487228394	-9.90597438812256	-0.072454646229744	0.0907498523592949	-0.12770214676857
-5.98655986785889	-6.38240432739258	-9.90620613098145	-0.0723873600363731	0.0906751379370689	-0.127655297517776
-5.98817825317383	-6.37968683242798	-9.90360832214355	-0.0723746493458748	0.0906902551651001	-0.127603948116302
-5.98579120635986	-6.38064002990723	-9.91085338592529	-0.0723707675933838	0.0906131714582443	-0.127554535865784
-5.98849153518677	-6.37513303756714	-9.90360927581787	-0.0723239406943321	0.0906093493103981	-0.127498269081116
-5.98464441299438	-6.37793254852295	-9.90933132171631	-0.0723927840590477	0.0906152054667473	-0.127499490976334
-5.98631715774536	-6.37643575668335	-9.91064929962158	-0.0723286867141724	0.0906027480959892	-0.12747885286808
-5.98627710342407	-6.37571239471436	-9.91453266143799	-0.072274774312973	0.090487152338028	-0.127439916133881
-5.98734521865845	-6.37682628631592	-9.90711498260498	-0.0723129138350487	0.0904029011726379	-0.127367407083511
-5.99066114425659	-6.3779935836792	-9.91000080108643	-0.0722870752215385	0.0904290303587914	-0.127319484949112
-5.98991775512695	-6.37738752365112	-9.90005302429199	-0.0722965523600578	0.0903747752308846	-0.127387791872025
-5.98896884918213	-6.37957954406738	-9.90750408172607	-0.0722716972231865	0.0903346091508865	-0.1273542791605
-5.99086380004883	-6.37803268432617	-9.90926265716553	-0.0722347125411034	0.0903045386075974	-0.127361506223679
-5.99100780487061	-6.38146448135376	-9.9125862121582	-0.0722214430570602	0.0901736617088318	-0.127303317189217
-5.99529933929443	-6.38309860229492	-9.9011287689209	-0.0721955820918083	0.0902687758207321	-0.127275735139847
-5.9958028793335	-6.3832950592041	-9.9071044921875	-0.0722814127802849	0.0901933610439301	-0.127320289611816
-5.99439907073975	-6.3859715461731	-9.9086971282959	-0.0721592381596565	0.0901592001318932	-0.127329424023628
-5.99578523635864	-6.38608360290527	-9.90829467773438	-0.0721059069037437	0.0899869129061699	-0.127305179834366
-6.00021886825562	-6.38738632202148	-9.90509986877441	-0.0721780061721802	0.0900076925754547	-0.12726616859436
-6.0015811920166	-6.38858699798584	-9.91298389434814	-0.0722083672881126	0.0900091081857681	-0.127292767167091
-6.00153207778931	-6.38498163223267	-9.91264057159424	-0.0721152350306511	0.0900109112262726	-0.127246707677841
-6.00491094589233	-6.38714027404785	-9.91035556793213	-0.0720580667257309	0.0899055972695351	-0.127312541007996
-6.00551843643188	-6.38931560516357	-9.90836524963379	-0.0720878913998604	0.0898886546492577	-0.127317413687706
-6.00424957275391	-6.39098119735718	-9.91547107696533	-0.0720812752842903	0.0897505432367325	-0.127338141202927
-6.0094108581543	-6.39053297042847	-9.91504669189453	-0.0721774697303772	0.0898372456431389	-0.127299755811691
-6.01213788986206	-6.38854551315308	-9.91985988616943	-0.072152353823185	0.0896986052393913	-0.127349361777306
-6.01465177536011	-6.39173078536987	-9.91425514221191	-0.0721078887581825	0.0897146686911583	-0.127359986305237
-6.01497793197632	-6.39123344421387	-9.91489505767822	-0.0722083449363709	0.089624434709549	-0.12741057574749
-6.01435947418213	-6.38950061798096	-9.91184043884277	-0.072118952870369	0.0894826725125313	-0.127420708537102
-6.01800775527954	-6.38983821868896	-9.92055320739746	-0.0721398517489433	0.0894226059317589	-0.12742406129837
-6.02029848098755	-6.39181184768677	-9.91921901702881	-0.0722171440720558	0.0894259884953499	-0.127490654587746
-6.02499532699585	-6.39270877838135	-9.91659832000732	-0.0721529349684715	0.0893200263381004	-0.127624019980431
-6.02605581283569	-6.39226150512695	-9.91722869873047	-0.0722228065133095	0.0892439261078835	-0.12765721976757
-6.02543687820435	-6.39500093460083	-9.922194480896	-0.0721583887934685	0.0891931802034378	-0.12767231464386
-6.03295612335205	-6.39461612701416	-9.92126083374023	-0.0722450613975525	0.0892232656478882	-0.127751708030701
-6.03033399581909	-6.38927030563354	-9.91938018798828	-0.0722256824374199	0.0890833809971809	-0.127819672226906
-6.03362464904785	-6.39351987838745	-9.92686367034912	-0.0722446665167809	0.0890609547495842	-0.127922400832176
-6.03407287597656	-6.39200782775879	-9.92663478851318	-0.0722207427024841	0.0889341682195663	-0.128029763698578
-6.03510522842407	-6.39216661453247	-9.93603420257568	-0.072223924100399	0.0889213681221008	-0.128032073378563
-6.03912591934204	-6.39027500152588	-9.93999862670898	-0.0721838176250458	0.0888120532035828	-0.128096461296082
-6.04094314575195	-6.39294242858887	-9.94576454162598	-0.0721950605511665	0.0888478308916092	-0.128159269690514
-6.04293060302734	-6.3912205696106	-9.94594764709473	-0.0721264109015465	0.0887257307767868	-0.128237932920456
-6.04659461975098	-6.39247608184814	-9.94436073303223	-0.0721865594387054	0.0887128934264183	-0.128264456987381
-6.04303026199341	-6.39329099655151	-9.94858551025391	-0.0721557438373566	0.0886210575699806	-0.128329828381538
-6.04434633255005	-6.39271020889282	-9.94438648223877	-0.072088286280632	0.0886349603533745	-0.128355994820595
-6.04930400848389	-6.39464807510376	-9.9515438079834	-0.0721545666456223	0.0886316150426865	-0.128389805555344
-6.04888248443604	-6.39432859420776	-9.95096111297607	-0.0721040517091751	0.0886070132255554	-0.12838888168335
-6.04787635803223	-6.39339447021484	-9.94918823242188	-0.0720662698149681	0.0885938629508018	-0.12845803797245
-6.05073356628418	-6.39641809463501	-9.9532356262207	-0.0720413327217102	0.0885132998228073	-0.128489226102829
-6.05311250686646	-6.3964786529541	-9.94991493225098	-0.0720796585083008	0.0884710773825645	-0.128448158502579
-6.05225086212158	-6.39720630645752	-9.95095539093018	-0.0720696076750755	0.0885930731892586	-0.128436177968979
-6.05072450637817	-6.39611625671387	-9.94872665405273	-0.0720087513327599	0.088481642305851	-0.128445893526077
-6.05170917510986	-6.39822912216187	-9.94823551177979	-0.072065994143486	0.0885071903467178	-0.12847912311554
-6.04831600189209	-6.3968939781189	-9.94947052001953	-0.0720175504684448	0.0884720757603645	-0.128515988588333
-6.04821491241455	-6.40174913406372	-9.9501371383667	-0.0720806196331978	0.0884977951645851	-0.128479272127151
-6.0510082244873	-6.39975547790527	-9.95222473144531	-0.0721264183521271	0.0885135680437088	-0.128474950790405
-6.04884910583496	-6.39564943313599	-9.94951248168945	-0.0720623135566711	0.0885599479079247	-0.128411471843719
-6.04617834091187	-6.39946222305298	-9.94568538665771	-0.0720913410186768	0.0886064246296883	-0.128480792045593
-6.0435848236084	-6.40152788162231	-9.94326114654541	-0.0721585899591446	0.0885967537760735	-0.128469169139862
-6.04375076293945	-6.39632368087769	-9.94296550750732	-0.0721085071563721	0.0885637924075127	-0.128465011715889
-6.04323291778564	-6.39641237258911	-9.94295978546143	-0.0722441896796227	0.0887255147099495	-0.128402099013329
-6.04173421859741	-6.39219903945923	-9.93956851959229	-0.0722763761878014	0.0886941626667976	-0.128368586301804
-6.03932094573975	-6.39329099655151	-9.93392753601074	-0.07234837859869	0.0888055860996246	-0.128360241651535
-6.03590250015259	-6.38807678222656	-9.93303680419922	-0.072311706840992	0.0887211188673973	-0.128353893756866
-6.03634643554688	-6.3925576210022	-9.93682098388672	-0.0723624601960182	0.0887146890163422	-0.128232628107071
-6.03808641433716	-6.38701725006104	-9.93338775634766	-0.0724265947937965	0.0888016000390053	-0.12822300195694
-6.03497934341431	-6.38500308990479	-9.93008995056152	-0.0724293738603592	0.0887798219919205	-0.128257974982262
-6.03386735916138	-6.3830680847168	-9.93026256561279	-0.0724342316389084	0.0887939929962158	-0.1281917989254
-6.03406763076782	-6.3860330581665	-9.93278408050537	-0.0724441856145859	0.0887846350669861	-0.128203719854355
-6.03295373916626	-6.38111686706543	-9.93325996398926	-0.072451114654541	0.0887812227010727	-0.128164559602737
-6.03286600112915	-6.37891626358032	-9.93390655517578	-0.0724852606654167	0.0888287350535393	-0.12816795706749
-6.03405666351318	-6.38013362884521	-9.92485904693604	-0.072522833943367	0.0889192521572113	-0.128187745809555
-6.02700185775757	-6.38289833068848	-9.93019962310791	-0.0725650638341904	0.0888838171958923	-0.128165617585182
-6.0288872718811	-6.38245105743408	-9.92513561248779	-0.0724798142910004	0.0889075770974159	-0.128182530403137
-6.02981567382813	-6.38509559631348	-9.92827224731445	-0.0725063234567642	0.0889446139335632	-0.128195345401764
-6.03111219406128	-6.38505554199219	-9.9223051071167	-0.0726032331585884	0.0890076234936714	-0.128131926059723
-6.03090143203735	-6.38541126251221	-9.9227991104126	-0.0725993812084198	0.0889915302395821	-0.128182649612427
-6.03073406219482	-6.38605690002441	-9.92279529571533	-0.0725945755839348	0.0890788957476616	-0.128196060657501
-6.02945327758789	-6.38816547393799	-9.91804122924805	-0.0726652145385742	0.0891160070896149	-0.128228381276131
-6.02842473983765	-6.38919448852539	-9.91327285766602	-0.0727569982409477	0.0891293436288834	-0.128246739506721
-6.02939796447754	-6.3909854888916	-9.91747379302979	-0.0728000402450562	0.0891585871577263	-0.12825334072113
-6.03610277175903	-6.38823080062866	-9.91229438781738	-0.0727614536881447	0.0892744436860085	-0.128243908286095
-6.03658199310303	-6.39030075073242	-9.90941333770752	-0.0728767663240433	0.089307114481926	-0.128283575177193
-6.03229141235352	-6.39420557022095	-9.90430736541748	-0.0728422850370407	0.0893070846796036	-0.128290921449661
-6.03746461868286	-6.39134693145752	-9.90032005310059	-0.0729648470878601	0.0893400609493256	-0.128287509083748
-6.0349292755127	-6.39086008071899	-9.89787292480469	-0.072957880795002	0.089497335255146	-0.128196403384209
-6.03290891647339	-6.39003610610962	-9.89298725128174	-0.0729674398899078	0.0895935222506523	-0.128210455179214
-6.03385448455811	-6.39432668685913	-9.89218139648438	-0.073112741112709	0.0896017029881477	-0.128251284360886
-6.03666925430298	-6.39003944396973	-9.8929328918457	-0.0729657784104347	0.0896045863628387	-0.128209084272385
-6.03588533401489	-6.39111375808716	-9.88877296447754	-0.0731251984834671	0.0897832810878754	-0.128104567527771
-6.03542566299438	-6.39078903198242	-9.88104152679443	-0.0731540098786354	0.0897605121135712	-0.128088593482971
-6.03375101089478	-6.39053821563721	-9.88265991210938	-0.0731752812862396	0.0898900702595711	-0.128025770187378
-6.03157091140747	-6.38990879058838	-9.87548732757568	-0.0731149017810822	0.0898670107126236	-0.128027841448784
-6.0333399772644	-6.39350605010986	-9.88325119018555	-0.0731730908155441	0.0899980664253235	-0.127865120768547
-6.03485918045044	-6.39118051528931	-9.88135719299316	-0.0732881054282188	0.0900980159640312	-0.127797693014145
-6.03139495849609	-6.39260244369507	-9.88008880615234	-0.0732182934880257	0.0901500582695007	-0.127750843763351
-6.03059720993042	-6.39292240142822	-9.87038135528564	-0.0731866434216499	0.0901717767119408	-0.127665713429451
-6.03123092651367	-6.39764642715454	-9.87329769134521	-0.0732789188623428	0.0902208760380745	-0.127575874328613
-6.02948617935181	-6.39516639709473	-9.86930465698242	-0.0732762068510056	0.0904480516910553	-0.127438426017761
-6.02550792694092	-6.39555501937866	-9.86886692047119	-0.0733075365424156	0.0904559940099716	-0.127415701746941
-6.02422189712524	-6.39356565475464	-9.86230373382568	-0.0733761787414551	0.0904834344983101	-0.127309337258339
-6.01787710189819	-6.39328289031982	-9.85573863983154	-0.0732855796813965	0.0904737412929535	-0.127224400639534
-6.0167818069458	-6.39685964584351	-9.85546016693115	-0.0734286829829216	0.0906702429056168	-0.127167984843254
-6.01768016815186	-6.39123630523682	-9.85474109649658	-0.073412261903286	0.090714193880558	-0.127032279968262
-6.01052045822144	-6.39004755020142	-9.85222148895264	-0.0733942836523056	0.090814545750618	-0.126977771520615
-6.00614166259766	-6.38912343978882	-9.85240077972412	-0.0734211131930351	0.0907949879765511	-0.12690307199955
-6.00466060638428	-6.38841438293457	-9.84640502929688	-0.0734507292509079	0.0908370316028595	-0.126728564500809
-5.99953699111938	-6.38612461090088	-9.84220123291016	-0.0735133811831474	0.0909022837877274	-0.126581788063049
-5.99814748764038	-6.38463735580444	-9.83881855010986	-0.0734727829694748	0.0909684076905251	-0.126560151576996
-5.99381637573242	-6.38045930862427	-9.82913684844971	-0.0734975039958954	0.0910245701670647	-0.126436203718185
-5.98694705963135	-6.38081026077271	-9.82799243927002	-0.0735167637467384	0.0909859910607338	-0.12631294131279
-5.98958396911621	-6.37799835205078	-9.8297004699707	-0.0735388696193695	0.0910099819302559	-0.126147821545601
-5.98905897140503	-6.37407255172729	-9.82485866546631	-0.0736336410045624	0.09109116345644	-0.126055702567101
-5.97984600067139	-6.37122488021851	-9.82142543792725	-0.0736766904592514	0.0911111831665039	-0.125937730073929
-5.97649526596069	-6.37025785446167	-9.82837200164795	-0.0735929012298584	0.0910559445619583	-0.125902444124222
-5.97650384902954	-6.36823844909668	-9.82234859466553	-0.0736412033438683	0.0909979343414307	-0.125701665878296
-5.97513103485107	-6.36429691314697	-9.83130645751953	-0.0736191868782043	0.0909712016582489	-0.125588968396187
-5.97268342971802	-6.36363935470581	-9.82656478881836	-0.0736629441380501	0.0910438373684883	-0.125565260648727
-5.97210693359375	-6.36340665817261	-9.8240270614624	-0.0736390650272369	0.0908576175570488	-0.125537157058716
-5.96952390670776	-6.3626127243042	-9.82541751861572	-0.0735926106572151	0.0909103751182556	-0.125387296080589
-5.97053146362305	-6.3619122505188	-9.82418918609619	-0.0736787766218185	0.0908396616578102	-0.125310897827148
-5.9715723991394	-6.35970687866211	-9.8260383605957	-0.0736600831151009	0.0909094288945198	-0.125228136777878
-5.96645975112915	-6.35860443115234	-9.82609844207764	-0.0736768022179604	0.0908028334379196	-0.12520007789135
-5.967200756073	-6.35878849029541	-9.82331943511963	-0.0735967755317688	0.0906667485833168	-0.125136658549309
-5.96821975708008	-6.36081266403198	-9.82289218902588	-0.0736124366521835	0.0906401202082634	-0.125013932585716
-5.96426105499268	-6.36108875274658	-9.82192230224609	-0.073663666844368	0.0906065031886101	-0.124913908541203
-5.96479415893555	-6.35871505737305	-9.82175636291504	-0.0736351907253265	0.0906108692288399	-0.124904923141003
-5.96492767333984	-6.36133909225464	-9.81709003448486	-0.0736023187637329	0.0905343741178513	-0.124770745635033
-5.96692705154419	-6.36088943481445	-9.81314659118652	-0.0735433101654053	0.0905145406723022	-0.124670602381229
-5.96221876144409	-6.36313152313232	-9.82374668121338	-0.0735313817858696	0.0903921946883202	-0.124546587467194
-5.96416044235229	-6.36081266403198	-9.82041168212891	-0.0734467804431915	0.0904091820120811	-0.124379701912403
-5.96304130554199	-6.36229467391968	-9.82811069488525	-0.0734151974320412	0.0903764143586159	-0.124358609318733
-5.96158218383789	-6.36365985870361	-9.82791996002197	-0.0734191313385963	0.0903549119830132	-0.12420979142189
-5.96246671676636	-6.36577081680298	-9.83132171630859	-0.0732853263616562	0.0902309492230415	-0.124121315777302
-5.9655590057373	-6.36713266372681	-9.82548046112061	-0.0733149498701096	0.0902446582913399	-0.123974174261093
-5.96184730529785	-6.36405467987061	-9.82666969299316	-0.0732689127326012	0.0902089551091194	-0.123949304223061
-5.96308183670044	-6.36886835098267	-9.82618427276611	-0.0732420310378075	0.0902400612831116	-0.1238012611866
-5.96273803710938	-6.36866998672485	-9.83073234558105	-0.0731915161013603	0.0901536196470261	-0.123791120946407
-5.96467161178589	-6.37126111984253	-9.83841228485107	-0.0731247290968895	0.090221606194973	-0.123623222112656
-5.96323919296265	-6.37136697769165	-9.84287643432617	-0.0730233564972878	0.0900825709104538	-0.123497143387794
-5.96972227096558	-6.37661743164063	-9.84008693695068	-0.0730973854660988	0.09014792740345	-0.123354755342007
-5.96475648880005	-6.37484073638916	-9.84309959411621	-0.0729327499866486	0.0899576917290688	-0.123318821191788
-5.9667649269104	-6.38114595413208	-9.84446144104004	-0.0728459805250168	0.0899824649095535	-0.123096004128456
-5.96699047088623	-6.37972736358643	-9.84810256958008	-0.0729522630572319	0.0898741707205772	-0.122967578470707
-5.96704721450806	-6.37916612625122	-9.84912109375	-0.0728912502527237	0.0899491235613823	-0.122888430953026
-5.9675145149231	-6.38013029098511	-9.84472751617432	-0.0728467851877213	0.0899347811937332	-0.12278275936842
-5.96534967422485	-6.38227462768555	-9.85147285461426	-0.0727720186114311	0.0898046791553497	-0.122638314962387
-5.96267032623291	-6.38254308700562	-9.85072326660156	-0.0727587044239044	0.0898066312074661	-0.122517786920071
-5.96099376678467	-6.38786125183105	-9.85065078735352	-0.0727633982896805	0.0898551717400551	-0.122356049716473
-5.96832466125488	-6.38286876678467	-9.84878158569336	-0.072737418115139	0.0897878631949425	-0.122213289141655
-5.96264600753784	-6.38216304779053	-9.85163497924805	-0.0725855380296707	0.089741475880146	-0.122087083756924
-5.95958995819092	-6.3869891166687	-9.85566329956055	-0.07268276065588	0.0897506028413773	-0.121989145874977
-5.96134233474731	-6.38699388504028	-9.85009384155273	-0.0726899802684784	0.0897232294082642	-0.121833689510822
-5.95852470397949	-6.38569068908691	-9.85274124145508	-0.0726072192192078	0.0898111760616302	-0.121633790433407
-5.95454263687134	-6.38543796539307	-9.85553646087646	-0.0725699365139008	0.0897295922040939	-0.121560536324978
-5.95360326766968	-6.38756465911865	-9.85960102081299	-0.072584256529808	0.0897599905729294	-0.121422797441483
-5.9503927230835	-6.38253688812256	-9.86367416381836	-0.0725362747907639	0.0897935330867767	-0.121293976902962
-5.94865560531616	-6.38308477401733	-9.87366485595703	-0.0725598484277725	0.0898038968443871	-0.121077843010426
-5.94884967803955	-6.38215017318726	-9.8673038482666	-0.0725724622607231	0.0898315906524658	-0.120955295860767
-5.93984365463257	-6.38520002365112	-9.86834335327148	-0.0725492909550667	0.0897566601634026	-0.120848327875137
-5.93501996994019	-6.37850046157837	-9.86814785003662	-0.0725229009985924	0.089733213186264	-0.12069283425808
-5.93185997009277	-6.37944316864014	-9.87779998779297	-0.0724401250481606	0.0898195579648018	-0.120477385818958
-5.92895603179932	-6.37915754318237	-9.87757396697998	-0.0725031495094299	0.0898648500442505	-0.120310045778751
-5.92200660705566	-6.3766565322876	-9.87924003601074	-0.0725381150841713	0.0899238437414169	-0.12019507586956
-5.92134714126587	-6.3740496635437	-9.88063335418701	-0.0724707618355751	0.0898781344294548	-0.120013862848282
-5.91439294815063	-6.37472820281982	-9.88132095336914	-0.0724790990352631	0.0898401588201523	-0.11981301009655
-5.91198778152466	-6.37223863601685	-9.8787670135498	-0.0725084915757179	0.0898966118693352	-0.119620323181152
-5.90390491485596	-6.37044858932495	-9.87746238708496	-0.0724835470318794	0.0899356603622437	-0.119478218257427
-5.90261697769165	-6.36923742294312	-9.87567043304443	-0.0725743547081947	0.0900035798549652	-0.119284100830555
-5.8954005241394	-6.36953353881836	-9.87127017974854	-0.0726363882422447	0.0899954810738564	-0.119152054190636
-5.88643884658813	-6.36840391159058	-9.87384128570557	-0.072602778673172	0.0899770930409431	-0.119014799594879
-5.88781452178955	-6.36835193634033	-9.86797046661377	-0.0726406797766685	0.0900290906429291	-0.118818424642086
-5.8841757774353	-6.36630439758301	-9.86859798431396	-0.0727127194404602	0.0900953710079193	-0.118625417351723
-5.8755316734314	-6.36395311355591	-9.86441040039063	-0.0727006942033768	0.0901178941130638	-0.118564829230309
-5.86898994445801	-6.36292457580566	-9.86263751983643	-0.0726813226938248	0.0900495573878288	-0.118405438959599
-5.8658127784729	-6.35809469223022	-9.86188411712646	-0.0727375000715256	0.0900201722979546	-0.118248246610165
-5.86414623260498	-6.36150550842285	-9.85971069335938	-0.0728001445531845	0.0901806801557541	-0.118146456778049
-5.8600058555603	-6.3569974899292	-9.850661277771	-0.0728556662797928	0.0901292711496353	-0.118017174303532
-5.85287761688232	-6.36067247390747	-9.85079097747803	-0.0728995054960251	0.0900783240795136	-0.117945730686188
-5.84890842437744	-6.35384607315063	-9.84635734558105	-0.0728292018175125	0.0900200754404068	-0.117796666920185
-5.84860277175903	-6.35680150985718	-9.84036445617676	-0.0730062425136566	0.0900551453232765	-0.117617264389992
-5.84300470352173	-6.348060131073	-9.84149742126465	-0.0730673596262932	0.0900703743100166	-0.117528207600117
-5.83989334106445	-6.35030937194824	-9.8494234085083	-0.0730187371373177	0.089951291680336	-0.117482624948025
-5.84157991409302	-6.34816455841064	-9.84339427947998	-0.0730476081371307	0.0899336263537407	-0.11728685349226
-5.83884954452515	-6.34855175018311	-9.85321140289307	-0.0730286613106728	0.089885912835598	-0.11722269654274
-5.83704042434692	-6.35057306289673	-9.84724998474121	-0.0731470659375191	0.0898948460817337	-0.117167480289936
-5.83651304244995	-6.34730768203735	-9.8468599319458	-0.0730331018567085	0.0897536724805832	-0.117046691477299
-5.83608388900757	-6.35297679901123	-9.84748649597168	-0.0730477645993233	0.0896886512637138	-0.116938509047031
-5.84070491790771	-6.35097885131836	-9.84863758087158	-0.0731009170413017	0.0896237269043922	-0.116882264614105
-5.83696985244751	-6.35271644592285	-9.84786224365234	-0.0731630697846413	0.0895791724324226	-0.11679557710886
-5.83476734161377	-6.35243511199951	-9.84356498718262	-0.0730609744787216	0.0894117951393127	-0.116828434169292
-5.83868932723999	-6.35453462600708	-9.846604347229	-0.0730567872524261	0.089278943836689	-0.116745315492153
-5.84210681915283	-6.35777521133423	-9.8440113067627	-0.0730785354971886	0.0892933532595634	-0.116653703153133
-5.84244728088379	-6.35776090621948	-9.8493127822876	-0.0731104984879494	0.0891594663262367	-0.116620570421219
-5.84269666671753	-6.36027336120605	-9.84310722351074	-0.0731415450572968	0.0889971032738686	-0.116657011210918
-5.84783315658569	-6.36220407485962	-9.84554290771484	-0.0730657875537872	0.0888746902346611	-0.116565383970737
-5.85184812545776	-6.3657398223877	-9.84803199768066	-0.0730095058679581	0.0888232216238976	-0.116551242768764
-5.85312414169312	-6.3665943145752	-9.85220718383789	-0.073078878223896	0.088631272315979	-0.116513565182686
-5.85836172103882	-6.36661529541016	-9.84659004211426	-0.0731069669127464	0.0885813161730766	-0.116540245711803
-5.86006212234497	-6.3696141242981	-9.85563945770264	-0.0729876756668091	0.0884938165545464	-0.116558112204075
-5.86582469940186	-6.3751745223999	-9.85462665557861	-0.0730116739869118	0.0883927121758461	-0.116576224565506
-5.87407350540161	-6.37763357162476	-9.85645484924316	-0.0730171948671341	0.0882359594106674	-0.116605058312416
-5.87979173660278	-6.37888622283936	-9.85764503479004	-0.0730518028140068	0.0882065072655678	-0.116631016135216
-5.88315391540527	-6.38179445266724	-9.85574913024902	-0.0730593949556351	0.0880468040704727	-0.116714194417
-5.88499641418457	-6.38694524765015	-9.85433959960938	-0.073076918721199	0.0879687592387199	-0.116707518696785
-5.88832855224609	-6.38507223129272	-9.86436176300049	-0.0731369405984879	0.0878090113401413	-0.116708882153034
-5.89245653152466	-6.38614225387573	-9.8712854385376	-0.07302176207304	0.0877682939171791	-0.116746671497822
-5.89940690994263	-6.39031171798706	-9.86614799499512	-0.0730865225195885	0.0876928046345711	-0.116742432117462
-5.89779567718506	-6.39208364486694	-9.8692684173584	-0.0730226710438728	0.0875211581587791	-0.116781041026115
-5.89982080459595	-6.39632368087769	-9.87351989746094	-0.0729795396327972	0.0873556658625603	-0.116787247359753
-5.90628576278687	-6.3940863609314	-9.8748607635498	-0.0729211643338203	0.0872655734419823	-0.11681941151619
-5.90853309631348	-6.39612579345703	-9.87970161437988	-0.0729249194264412	0.0872543901205063	-0.116810336709023
-5.90739297866821	-6.39752435684204	-9.88820552825928	-0.07282854616642	0.0871194824576378	-0.116859048604965
-5.90977382659912	-6.39937829971313	-9.88459968566895	-0.0727546811103821	0.0870245322585106	-0.11687209457159
-5.91367864608765	-6.39903497695923	-9.89418601989746	-0.0727004855871201	0.0868693590164185	-0.116817787289619
-5.91692686080933	-6.4035758972168	-9.89236736297607	-0.0726385787129402	0.0869106873869896	-0.116794630885124
-5.91867017745972	-6.4057674407959	-9.89026832580566	-0.0726457983255386	0.0867333933711052	-0.116856135427952
-5.91814517974854	-6.40767621994019	-9.89419269561768	-0.0726166144013405	0.0866713672876358	-0.116906493902206
-5.92138862609863	-6.40927505493164	-9.89622783660889	-0.072452686727047	0.086601696908474	-0.11693025380373
-5.92849683761597	-6.41384649276733	-9.90108585357666	-0.0725350901484489	0.086603045463562	-0.116909064352512
-5.92714500427246	-6.41036939620972	-9.89956665039063	-0.0725510641932487	0.0866133496165276	-0.117010019719601
-5.92886400222778	-6.4118595123291	-9.90529823303223	-0.0724824666976929	0.0865585654973984	-0.117130734026432
-5.93363809585571	-6.41442155838013	-9.90511417388916	-0.0724236592650414	0.0864492505788803	-0.117187455296516
-5.93446111679077	-6.41691112518311	-9.91108226776123	-0.0724247023463249	0.0864466428756714	-0.11721371114254
-5.9381046295166	-6.41358470916748	-9.91577625274658	-0.0724875405430794	0.0864777714014053	-0.117244698107243
-5.93819999694824	-6.41239833831787	-9.91818332672119	-0.0724262520670891	0.086373582482338	-0.117386035621166
-5.93856430053711	-6.41787481307983	-9.90781307220459	-0.0725210607051849	0.0864230617880821	-0.117458812892437
-5.93885898590088	-6.4154634475708	-9.91952991485596	-0.0724736973643303	0.0863345116376877	-0.117512919008732
-5.94020462036133	-6.41371250152588	-9.91652679443359	-0.0725428909063339	0.0863157510757446	-0.117540746927261
-5.94241762161255	-6.40852546691895	-9.91663932800293	-0.0725967586040497	0.0863548964262009	-0.117625124752522
-5.93813562393188	-6.40998601913452	-9.91255187988281	-0.072620265185833	0.0863942950963974	-0.117773085832596
-5.93894386291504	-6.40738296508789	-9.91226863861084	-0.0726210996508598	0.0863438472151756	-0.117853008210659
-5.93894910812378	-6.40718841552734	-9.90858173370361	-0.0727333426475525	0.0863651633262634	-0.117891266942024
-5.9403338432312	-6.40218544006348	-9.90834808349609	-0.0727766156196594	0.0863914787769318	-0.118024885654449
-5.94100332260132	-6.40259599685669	-9.90419960021973	-0.0727434381842613	0.0864794030785561	-0.118132583796978
-5.94021415710449	-6.40247344970703	-9.90359497070313	-0.0728715509176254	0.0864347591996193	-0.118232682347298
-5.93847274780273	-6.39928197860718	-9.89783191680908	-0.0728066861629486	0.0864288359880447	-0.118304274976254
-5.93509435653687	-6.39796686172485	-9.90138149261475	-0.0728475153446198	0.0864599198102951	-0.118382357060909
-5.93702936172485	-6.39751815795898	-9.89711666107178	-0.0729436278343201	0.0866002216935158	-0.118494741618633
-5.93146228790283	-6.3941388130188	-9.88974285125732	-0.0729011222720146	0.0865807831287384	-0.118614785373211
-5.93343639373779	-6.39363956451416	-9.88861465454102	-0.0728821605443954	0.0864696726202965	-0.118724845349789
-5.93111085891724	-6.39171981811523	-9.88922214508057	-0.0729957669973373	0.0865949168801308	-0.118741422891617
-5.93058061599731	-6.3853063583374	-9.88912773132324	-0.0729713961482048	0.086618646979332	-0.118897840380669
-5.927659034729	-6.38591861724854	-9.89050579071045	-0.0729986727237701	0.0867108181118965	-0.11898135393858
-5.92539930343628	-6.38085269927979	-9.88988780975342	-0.0730576887726784	0.0866315737366676	-0.119104459881783
-5.92291879653931	-6.38123750686646	-9.89792346954346	-0.0730436965823174	0.0867238566279411	-0.119181528687477
-5.92290019989014	-6.376953125	-9.89005565643311	-0.0731122866272926	0.0867424532771111	-0.119210079312325
-5.9201774597168	-6.37730312347412	-9.89334487915039	-0.0732416287064552	0.0867855250835419	-0.119342982769012
-5.91862773895264	-6.37235546112061	-9.89089393615723	-0.0731698721647263	0.0867121517658234	-0.119459442794323
-5.91870403289795	-6.37291288375854	-9.88946056365967	-0.0731641501188278	0.086713120341301	-0.119515858590603
-5.91793346405029	-6.36871719360352	-9.88371181488037	-0.0733133032917976	0.0867637917399406	-0.119581326842308
-5.91258859634399	-6.36523818969727	-9.89317226409912	-0.0733526349067688	0.086798720061779	-0.119712390005589
-5.91216945648193	-6.36633014678955	-9.8887882232666	-0.0733840391039848	0.086794875562191	-0.119830660521984
-5.91102981567383	-6.35844087600708	-9.88495922088623	-0.0733997151255608	0.0867584198713303	-0.119900941848755
-5.91316986083984	-6.35868406295776	-9.88922595977783	-0.0734897702932358	0.086856871843338	-0.11999449133873
-5.91335105895996	-6.35683679580688	-9.88419818878174	-0.0735595375299454	0.086837001144886	-0.120100155472755
-5.90819120407104	-6.35237979888916	-9.88725852966309	-0.073630079627037	0.0868419408798218	-0.120253093540668
-5.90417098999023	-6.34974718093872	-9.88767147064209	-0.0736660733819008	0.0867281556129456	-0.120337963104248
-5.90888071060181	-6.3501501083374	-9.89687252044678	-0.0738953724503517	0.086783230304718	-0.120390996336937
-5.90607357025146	-6.34444046020508	-9.89821434020996	-0.0738757401704788	0.0868401974439621	-0.120491966605186
-5.90601491928101	-6.34363079071045	-9.90309715270996	-0.0739935785531998	0.0867181941866875	-0.120682813227177
-5.90981864929199	-6.34455537796021	-9.90672016143799	-0.0741185247898102	0.086723156273365	-0.120642110705376
-5.90849542617798	-6.34275245666504	-9.9110803604126	-0.0742110162973404	0.0867914482951164	-0.120740905404091
-5.90830087661743	-6.34521245956421	-9.91021156311035	-0.0743594393134117	0.0867780148983002	-0.120863109827042
-5.90757703781128	-6.34529685974121	-9.90990257263184	-0.0744242966175079	0.0866778716444969	-0.120980091392994
-5.91052436828613	-6.34727048873901	-9.92012882232666	-0.0744768381118774	0.0867057219147682	-0.121046379208565
-5.9136176109314	-6.3461012840271	-9.92331504821777	-0.0746162310242653	0.0867360755801201	-0.121146067976952
-5.91136264801025	-6.34608173370361	-9.92947578430176	-0.0746142417192459	0.086678147315979	-0.121246591210365
-5.91211414337158	-6.34838581085205	-9.92525863647461	-0.0746272653341293	0.0866842195391655	-0.121346510946751
-5.91456413269043	-6.3465576171875	-9.93449687957764	-0.074683241546154	0.0866504237055779	-0.121411502361298
-5.91568899154663	-6.34662675857544	-9.93534278869629	-0.07475645840168	0.0866300836205482	-0.121464267373085
-5.91725730895996	-6.35163116455078	-9.94205284118652	-0.0747230350971222	0.0866602137684822	-0.121596187353134
-5.91754341125488	-6.35189485549927	-9.93848419189453	-0.0747401490807533	0.0866591557860374	-0.121669009327888
-5.91403961181641	-6.34722900390625	-9.94928169250488	-0.0747670382261276	0.0865591540932655	-0.121647991240025
-5.92070865631104	-6.34894990921021	-9.96021175384521	-0.0748219713568687	0.0865820199251175	-0.121630966663361
-5.92044448852539	-6.34853601455688	-9.95736217498779	-0.0748758316040039	0.0865932777523994	-0.121777415275574
-5.9155535697937	-6.3503475189209	-9.96946144104004	-0.074785940349102	0.0864504277706146	-0.121760502457619
-5.91990041732788	-6.35017108917236	-9.97655391693115	-0.0748717486858368	0.0865392461419106	-0.121733151376247
-5.91926622390747	-6.3471999168396	-9.97586059570313	-0.0748523250222206	0.0864317789673805	-0.121784582734108
-5.91719102859497	-6.34950256347656	-9.975661277771	-0.0748391076922417	0.0865042358636856	-0.121806815266609
-5.9161114692688	-6.35093927383423	-9.97171878814697	-0.0748674273490906	0.086369127035141	-0.121742650866508
-5.91466665267944	-6.3508996963501	-9.98314666748047	-0.0748590379953384	0.0863932818174362	-0.121793873608112
-5.91530132293701	-6.34889888763428	-9.98078727722168	-0.0748935267329216	0.0863857567310333	-0.121790647506714
-5.91684436798096	-6.3497838973999	-9.98318672180176	-0.0748577788472176	0.0863322094082832	-0.121825568377972
-5.91554832458496	-6.35030555725098	-9.99174976348877	-0.0748248919844627	0.0864010527729988	-0.121809288859367
-5.91574811935425	-6.34972524642944	-9.99133396148682	-0.0748884603381157	0.0863336846232414	-0.12184589356184
-5.91596651077271	-6.34746360778809	-9.98757648468018	-0.0749765709042549	0.0863678455352783	-0.121786765754223
-5.91385841369629	-6.34641981124878	-9.99236583709717	-0.0749509036540985	0.0864159613847733	-0.121804088354111
-5.91225290298462	-6.34992742538452	-10.0010089874268	-0.0749153420329094	0.0864457562565804	-0.121712788939476
-5.91429710388184	-6.34670066833496	-9.99743747711182	-0.0750182718038559	0.0864371433854103	-0.121640019118786
-5.90858554840088	-6.34590244293213	-9.99065971374512	-0.0749868378043175	0.0865429639816284	-0.121615715324879
-5.90848207473755	-6.34939622879028	-9.99577331542969	-0.0750076249241829	0.0864912047982216	-0.121482640504837
-5.9066014289856	-6.34610986709595	-9.99719333648682	-0.075057290494442	0.0865287929773331	-0.121393032371998
-5.9022068977356	-6.34454488754272	-9.99863243103027	-0.0750715434551239	0.0865459591150284	-0.121288374066353
-5.90010595321655	-6.34119367599487	-9.99292850494385	-0.0750972256064415	0.0865657925605774	-0.12129669636488
-5.89496421813965	-6.34142351150513	-9.99782752990723	-0.0750848576426506	0.0865497663617134	-0.121214471757412
-5.89500045776367	-6.34004306793213	-9.99958038330078	-0.0750524029135704	0.0866356417536736	-0.121047705411911
-5.89150762557983	-6.33654451370239	-9.99936580657959	-0.0750869065523148	0.0867029875516891	-0.120992265641689
-5.88404655456543	-6.33594560623169	-9.99597549438477	-0.0750409662723541	0.0867248997092247	-0.12089966237545
-5.88165044784546	-6.33630609512329	-10.0014495849609	-0.0750306844711304	0.0866780877113342	-0.120794355869293
-5.87903070449829	-6.33181571960449	-9.99742794036865	-0.0751263275742531	0.0867986902594566	-0.120649814605713
-5.87446022033691	-6.32762813568115	-9.99725532531738	-0.0750808641314507	0.0868429392576218	-0.120548151433468
-5.86999416351318	-6.33002042770386	-9.99728393554688	-0.0751285403966904	0.0868293792009354	-0.120416134595871
-5.86703634262085	-6.32568550109863	-9.9899435043335	-0.0751541778445244	0.086811862885952	-0.120285645127296
-5.86507225036621	-6.32610130310059	-10.0031929016113	-0.075180821120739	0.0868778303265572	-0.120112895965576
-5.86232423782349	-6.32166004180908	-9.99025821685791	-0.0752674862742424	0.0869181379675865	-0.120007961988449
-5.85288333892822	-6.32086992263794	-9.98636722564697	-0.075312115252018	0.0868620201945305	-0.119883149862289
-5.84992122650146	-6.31897163391113	-9.98911762237549	-0.0752077028155327	0.0868851765990257	-0.119730420410633
-5.84879112243652	-6.31646394729614	-9.98884296417236	-0.0752823799848557	0.086852103471756	-0.119680613279343
-5.84556436538696	-6.31154918670654	-9.97952461242676	-0.0753756687045097	0.0869026035070419	-0.119552962481976
-5.83941984176636	-6.31242990493774	-9.9818868637085	-0.0753880143165588	0.0867713168263435	-0.119493879377842
-5.83872032165527	-6.31275510787964	-9.98164749145508	-0.0754686370491982	0.0867925882339478	-0.119358122348785
-5.83828163146973	-6.30643272399902	-9.97912502288818	-0.0754158794879913	0.0868427380919456	-0.119271263480186
-5.83442306518555	-6.3087215423584	-9.97694301605225	-0.0754267349839211	0.0868230685591698	-0.119231417775154
-5.83533000946045	-6.30285787582397	-9.97541904449463	-0.0754913687705994	0.0867964327335358	-0.119178645312786
-5.82882452011108	-6.30380201339722	-9.98305797576904	-0.0755441188812256	0.0867360979318619	-0.119096234440804
-5.83462476730347	-6.30225515365601	-9.97704029083252	-0.0756427347660065	0.0867834985256195	-0.119021572172642
-5.83280515670776	-6.29935073852539	-9.98194885253906	-0.0756665915250778	0.0867455303668976	-0.11896276473999
-5.82704544067383	-6.29967451095581	-9.98330307006836	-0.0755810365080833	0.0866125300526619	-0.118881285190582
-5.83017492294312	-6.29844188690186	-9.98074054718018	-0.0757400766015053	0.0865814536809921	-0.118836432695389
-5.82426261901855	-6.29550743103027	-9.98801040649414	-0.075708232820034	0.0865362733602524	-0.118868507444859
-5.82331943511963	-6.29861116409302	-9.9804048538208	-0.0757180526852608	0.0863892063498497	-0.118792586028576
-5.82432222366333	-6.29624176025391	-9.99000644683838	-0.0757406800985336	0.0863652974367142	-0.118762508034706
-5.82232999801636	-6.29529428482056	-9.99145317077637	-0.0757632553577423	0.0863435119390488	-0.11869877576828
-5.82091379165649	-6.29461193084717	-9.99166011810303	-0.0757896676659584	0.0862357467412949	-0.118669651448727
-5.82373380661011	-6.29170274734497	-9.98799228668213	-0.0758179724216461	0.0862095206975937	-0.11865159124136
-5.81685829162598	-6.29114007949829	-9.99160575866699	-0.0756975784897804	0.0860408097505569	-0.118612334132195
-5.82193803787231	-6.29109001159668	-9.99140453338623	-0.075703538954258	0.0860560908913612	-0.118513397872448
-5.81853675842285	-6.28625297546387	-9.99308490753174	-0.0758668407797813	0.0859653279185295	-0.118481270968914
-5.81844139099121	-6.28502988815308	-9.99661159515381	-0.0757048949599266	0.0860327035188675	-0.118445158004761
-5.81846570968628	-6.28638505935669	-9.99375820159912	-0.0756250768899918	0.0858828350901604	-0.118330828845501
-5.81989574432373	-6.28627395629883	-10.00537109375	-0.0756463035941124	0.0857617557048798	-0.118217930197716
-5.81961584091187	-6.28823900222778	-10.0052843093872	-0.0756844133138657	0.0857561305165291	-0.118198171257973
-5.82195568084717	-6.28605651855469	-10.0103158950806	-0.0755719989538193	0.085544653236866	-0.118174262344837
-5.82425022125244	-6.28856325149536	-10.0112943649292	-0.0755051821470261	0.0855742245912552	-0.118119962513447
-5.82087993621826	-6.28766632080078	-10.022349357605	-0.07542684674263	0.0853762030601501	-0.118102267384529
-5.82466983795166	-6.28958749771118	-10.0255403518677	-0.0755145698785782	0.0853941515088081	-0.118048474192619
-5.82166576385498	-6.28739643096924	-10.0289268493652	-0.0753480866551399	0.0852474197745323	-0.118162013590336
-5.82202529907227	-6.29209327697754	-10.0415115356445	-0.075299434363842	0.0851614996790886	-0.118154905736446
-5.82584714889526	-6.2897515296936	-10.0365333557129	-0.075250156223774	0.0850669294595718	-0.118070788681507
-5.82154512405396	-6.29153680801392	-10.0464782714844	-0.0752834752202034	0.0850507318973541	-0.118152469396591
-5.82006597518921	-6.29160261154175	-10.041618347168	-0.0752169489860535	0.0849919766187668	-0.118130788207054
-5.82167339324951	-6.29159832000732	-10.0464353561401	-0.0751142278313637	0.0848193094134331	-0.118139959871769
-5.82270908355713	-6.29081916809082	-10.0570049285889	-0.0751183927059174	0.0848917067050934	-0.118052430450916
-5.82186937332153	-6.28592967987061	-10.0515394210815	-0.0751308724284172	0.0847709774971008	-0.118041925132275
-5.81807899475098	-6.28685474395752	-10.0595531463623	-0.0751342624425888	0.0847054123878479	-0.118083223700523
-5.82140207290649	-6.28645181655884	-10.0588693618774	-0.075078010559082	0.0846559181809425	-0.11803624778986
-5.82343626022339	-6.2852668762207	-10.0605440139771	-0.0751035735011101	0.0845972970128059	-0.118022494018078
-5.82071304321289	-6.2829155921936	-10.0637769699097	-0.0751474127173424	0.0846771597862244	-0.11801952123642
-5.81742334365845	-6.28203153610229	-10.063946723938	-0.0751279667019844	0.0845161229372025	-0.118067756295204
-5.82155179977417	-6.28227567672729	-10.0661706924438	-0.0751022920012474	0.0844952017068863	-0.117993541061878
-5.81825971603394	-6.27941942214966	-10.0750160217285	-0.0751733928918839	0.084464393556118	-0.118021108210087
-5.8157377243042	-6.27739191055298	-10.0776290893555	-0.0751721113920212	0.0844245329499245	-0.117993734776974
-5.81417417526245	-6.27148628234863	-10.0710020065308	-0.0751644745469093	0.084292896091938	-0.118044249713421
-5.8118200302124	-6.27297210693359	-10.0800275802612	-0.0751303657889366	0.0842371061444283	-0.118039354681969
-5.80669164657593	-6.26919269561768	-10.0802202224731	-0.0750846266746521	0.0842222943902016	-0.118049494922161
-5.80848789215088	-6.27065277099609	-10.0859231948853	-0.0750829502940178	0.0842902436852455	-0.118039801716805
-5.80462741851807	-6.26606798171997	-10.0828504562378	-0.0750742256641388	0.0842005535960197	-0.118022292852402
-5.80028581619263	-6.26537704467773	-10.0850076675415	-0.0749505087733269	0.0841719284653664	-0.118060514330864
-5.79777336120605	-6.26666450500488	-10.0873823165894	-0.0749458074569702	0.0840914025902748	-0.118053525686264
-5.79170179367065	-6.26434946060181	-10.0900220870972	-0.0749539658427238	0.0840890556573868	-0.118016444146633
-5.79113006591797	-6.26059436798096	-10.0937938690186	-0.0748448446393013	0.0840647295117378	-0.117986157536507
-5.78982257843018	-6.26453495025635	-10.0939826965332	-0.0748280882835388	0.0841483548283577	-0.118007875978947
-5.78697061538696	-6.26113653182983	-10.0926160812378	-0.0748135671019554	0.0840917080640793	-0.118014357984066
-5.78221893310547	-6.26148366928101	-10.1064729690552	-0.074704721570015	0.0841020122170448	-0.118024364113808
-5.78033542633057	-6.25793504714966	-10.1056156158447	-0.0746737569570541	0.0841408297419548	-0.117937862873077
-5.78026103973389	-6.25409078598022	-10.1029691696167	-0.0746408253908157	0.0841357260942459	-0.117967285215855
-5.77457618713379	-6.25418901443481	-10.1064586639404	-0.0746712535619736	0.0841126516461372	-0.117975108325481
-5.77121353149414	-6.25658702850342	-10.1095113754272	-0.0745877921581268	0.08406712859869	-0.11795474588871
-5.77265071868896	-6.25194311141968	-10.1103715896606	-0.0745333880186081	0.0840219110250473	-0.117865085601807
-5.76658058166504	-6.24898147583008	-10.1153011322021	-0.0744347274303436	0.0840406119823456	-0.117867134511471
-5.76489019393921	-6.24953031539917	-10.1088552474976	-0.0744790956377983	0.0841411650180817	-0.117880441248417
-5.76343870162964	-6.24881029129028	-10.1120567321777	-0.0743589177727699	0.0839796811342239	-0.11791330575943
-5.76140785217285	-6.25193786621094	-10.113242149353	-0.0744073316454887	0.0839904025197029	-0.117890939116478
-5.76128244400024	-6.25003242492676	-10.115086555481	-0.0743699446320534	0.0840001925826073	-0.117944099009037
-5.75773763656616	-6.24897241592407	-10.1168165206909	-0.07441795617342	0.0840456485748291	-0.117944806814194
-5.7598671913147	-6.24642372131348	-10.1203374862671	-0.0743671730160713	0.0841118395328522	-0.11798506975174
-5.75750494003296	-6.25042390823364	-10.108099937439	-0.074432909488678	0.0840673372149467	-0.118019685149193
-5.75501918792725	-6.24600887298584	-10.1102209091187	-0.0744009092450142	0.0840467438101768	-0.118061445653439
-5.75326013565063	-6.24716234207153	-10.1174573898315	-0.0744051486253738	0.0841086655855179	-0.118040174245834
-5.75350093841553	-6.24476480484009	-10.1063861846924	-0.0744505971670151	0.0841328203678131	-0.118086129426956
-5.75361061096191	-6.24686098098755	-10.1055679321289	-0.0743832364678383	0.0841798186302185	-0.118108510971069
-5.74963998794556	-6.24624109268188	-10.1026887893677	-0.0744580253958702	0.0841140598058701	-0.118190474808216
-5.74777889251709	-6.24605941772461	-10.1081466674805	-0.074372909963131	0.0841672942042351	-0.11820313334465
-5.75133848190308	-6.24168395996094	-10.1012210845947	-0.0743934735655785	0.0842501893639565	-0.118144005537033
-5.74897432327271	-6.24103784561157	-10.0992593765259	-0.0743521228432655	0.084267184138298	-0.11822559684515
-5.74625062942505	-6.24058294296265	-10.1049308776855	-0.07432671636343	0.08427844196558	-0.118259623646736
-5.74657154083252	-6.24075841903687	-10.1058578491211	-0.0743277817964554	0.0842619016766548	-0.118320301175117
-5.74759149551392	-6.24099349975586	-10.1035852432251	-0.0743140354752541	0.0844164937734604	-0.118242420256138
-5.7439432144165	-6.23861646652222	-10.0999803543091	-0.0743275433778763	0.0843521356582642	-0.118365027010441
-5.74190521240234	-6.23910570144653	-10.103479385376	-0.0742859691381454	0.0844104066491127	-0.118388548493385
-5.74314546585083	-6.23775911331177	-10.1011409759521	-0.0742324590682983	0.0844460725784302	-0.11836563795805
-5.74058723449707	-6.2397665977478	-10.1067056655884	-0.0742722824215889	0.0844650641083717	-0.118396587669849
-5.74268436431885	-6.23507928848267	-10.0956649780273	-0.0742686092853546	0.0846031755208969	-0.118439480662346
-5.74084806442261	-6.23822164535522	-10.099588394165	-0.0742751657962799	0.0846329778432846	-0.118529081344604
-5.73518085479736	-6.23586845397949	-10.0942573547363	-0.074241116642952	0.0846332535147667	-0.118595026433468
-5.73773193359375	-6.236168384552	-10.0971012115479	-0.0743180140852928	0.0846939384937286	-0.118567667901516
-5.73826599121094	-6.23481750488281	-10.0997257232666	-0.0743386074900627	0.0847542062401772	-0.118623770773411
-5.73530149459839	-6.23068046569824	-10.0957469940186	-0.074279360473156	0.0848468542098999	-0.11874482780695
-5.73320388793945	-6.23067855834961	-10.0953636169434	-0.0743048489093781	0.0848384946584702	-0.118772894144058
-5.73042488098145	-6.22570419311523	-10.0959959030151	-0.0743008628487587	0.0848548486828804	-0.118836052715778
-5.73228549957275	-6.22683477401733	-10.1010675430298	-0.0743497833609581	0.0849602818489075	-0.118870578706264
-5.73138666152954	-6.22149419784546	-10.0932474136353	-0.0743593350052834	0.0850081369280815	-0.119046822190285
-5.72895097732544	-6.22484397888184	-10.0914821624756	-0.0744928419589996	0.0850986242294312	-0.119128838181496
-5.72308826446533	-6.21651744842529	-10.0886878967285	-0.0743676275014877	0.0850248485803604	-0.119180247187614
-5.72625255584717	-6.21644020080566	-10.0894231796265	-0.0744799599051476	0.0851792991161346	-0.119217403233051
-5.72251987457275	-6.21162843704224	-10.092001914978	-0.0745661929249763	0.0851966366171837	-0.119351617991924
-5.72225570678711	-6.20675563812256	-10.0949897766113	-0.074507474899292	0.085316427052021	-0.119420267641544
-5.71890544891357	-6.2077956199646	-10.0910501480103	-0.0745095536112785	0.085354745388031	-0.119506366550922
-5.717444896698	-6.20700740814209	-10.0942573547363	-0.0746037140488625	0.0853588730096817	-0.119541823863983
-5.71519088745117	-6.19927787780762	-10.0986194610596	-0.0745643228292465	0.0855145081877708	-0.119641162455082
-5.71607732772827	-6.20033168792725	-10.1009502410889	-0.0746591314673424	0.0855850726366043	-0.119723029434681
-5.71328401565552	-6.19720458984375	-10.0916624069214	-0.074711449444294	0.085635244846344	-0.119791977107525
-5.70843172073364	-6.1964316368103	-10.0958185195923	-0.0746832564473152	0.0856615528464317	-0.119955167174339
-5.70907926559448	-6.19262456893921	-10.0907392501831	-0.0746655762195587	0.0857015624642372	-0.119946926832199
-5.70987176895142	-6.19156360626221	-10.0940742492676	-0.0748471468687058	0.0858751386404037	-0.120019555091858
-5.70360517501831	-6.19073247909546	-10.0893850326538	-0.0748222172260284	0.0859238430857658	-0.120113909244537
-5.6996898651123	-6.19000339508057	-10.0889339447021	-0.0748113691806793	0.0859048664569855	-0.120202705264091
-5.69746494293213	-6.18775606155396	-10.0874166488647	-0.074922651052475	0.0859645456075668	-0.120214559137821
-5.69619369506836	-6.18111562728882	-10.0859270095825	-0.0748758614063263	0.0860530361533165	-0.120265699923038
-5.69361925125122	-6.17997980117798	-10.0877485275269	-0.0749083161354065	0.0861076265573502	-0.1203393638134
-5.69191598892212	-6.1786904335022	-10.082293510437	-0.0749548822641373	0.0861479640007019	-0.120425783097744
-5.68930006027222	-6.17817831039429	-10.0856027603149	-0.0749874114990234	0.0861693769693375	-0.120493896305561
-5.68657541275024	-6.17399501800537	-10.0857887268066	-0.0749873146414757	0.0861374661326408	-0.120550133287907
-5.68677139282227	-6.17358112335205	-10.0813503265381	-0.0750203132629395	0.0862892419099808	-0.120634935796261
-5.68271255493164	-6.16864156723022	-10.079158782959	-0.0750712528824806	0.0862234458327293	-0.120673611760139
-5.67839097976685	-6.16828727722168	-10.0823974609375	-0.0750325471162796	0.0862393081188202	-0.120791770517826
-5.68332576751709	-6.16521787643433	-10.0711526870728	-0.0750440135598183	0.0862758308649063	-0.120720207691193
-5.68187046051025	-6.16309499740601	-10.0817422866821	-0.0751228481531143	0.0863813981413841	-0.120829246938229
-5.67537498474121	-6.15995311737061	-10.0778818130493	-0.0751371905207634	0.0864496529102325	-0.12089491635561
-5.67638874053955	-6.15657711029053	-10.0743942260742	-0.0751581415534019	0.0863902121782303	-0.120984919369221
-5.67657613754272	-6.15358257293701	-10.0719261169434	-0.0751115828752518	0.0864213183522224	-0.120996527373791
-5.67764234542847	-6.15484476089478	-10.0761947631836	-0.0751336291432381	0.0864500030875206	-0.121037341654301
-5.6753625869751	-6.15341377258301	-10.0751533508301	-0.0752866640686989	0.0865264311432838	-0.121130526065826
-5.67241621017456	-6.1511116027832	-10.0733699798584	-0.075162336230278	0.0863809287548065	-0.121243305504322
-5.67613792419434	-6.14980792999268	-10.0746202468872	-0.0751872435212135	0.08639757335186	-0.121259063482285
-5.67643737792969	-6.14956331253052	-10.0676832199097	-0.0753572955727577	0.0864374339580536	-0.121309190988541
-5.67347860336304	-6.14592504501343	-10.0700330734253	-0.0753362774848938	0.0864486992359161	-0.121379211544991
-5.67606353759766	-6.14511585235596	-10.0644779205322	-0.0752797499299049	0.0864227190613747	-0.121531866490841
-5.6771993637085	-6.14323139190674	-10.0711736679077	-0.0753201469779015	0.0863133147358894	-0.121579483151436
-5.68039321899414	-6.14425706863403	-10.0764322280884	-0.0753734260797501	0.0863571837544441	-0.121600069105625
-5.68160772323608	-6.14047622680664	-10.0726318359375	-0.0753772407770157	0.0862850174307823	-0.121763750910759
-5.68095731735229	-6.14182901382446	-10.0697154998779	-0.0754367485642433	0.0861852243542671	-0.121864318847656
-5.68304491043091	-6.14156341552734	-10.0735006332397	-0.0753242075443268	0.0861065909266472	-0.121913485229015
-5.69060897827148	-6.14252138137817	-10.0821952819824	-0.0753424242138863	0.0862347930669785	-0.121980555355549
-5.69188261032104	-6.14233589172363	-10.0920886993408	-0.0754171833395958	0.0861888900399208	-0.122077569365501
-5.69362449645996	-6.1426739692688	-10.0986747741699	-0.0753319188952446	0.0860181525349617	-0.122151434421539
-5.69798183441162	-6.1451849937439	-10.101131439209	-0.0752920061349869	0.086078941822052	-0.122127465903759
-5.69976568222046	-6.14643049240112	-10.1090126037598	-0.0753007009625435	0.0860459133982658	-0.122138626873493
-5.70218849182129	-6.15237236022949	-10.1085367202759	-0.07535170763731	0.0861247554421425	-0.122257940471172
-5.70191764831543	-6.14936351776123	-10.1128225326538	-0.0752556696534157	0.0860297530889511	-0.122308373451233
-5.70316219329834	-6.15544128417969	-10.1325302124023	-0.0753273665904999	0.0860131159424782	-0.122302949428558
-5.70766162872314	-6.15739870071411	-10.1329774856567	-0.0752937346696854	0.0860123187303543	-0.122373223304749
-5.70639610290527	-6.15636587142944	-10.1350708007813	-0.0752000883221626	0.0859656780958176	-0.122406050562859
-5.70632982254028	-6.16388177871704	-10.1396417617798	-0.0752622112631798	0.0859120637178421	-0.122438609600067
-5.7087082862854	-6.16183376312256	-10.1541843414307	-0.075236938893795	0.0858706384897232	-0.122407257556915
-5.70934534072876	-6.16276264190674	-10.1626892089844	-0.0752390772104263	0.0859565436840057	-0.122398488223553
-5.70886850357056	-6.16509389877319	-10.1641788482666	-0.075181782245636	0.0859611928462982	-0.12238135933876
-5.70784997940063	-6.1681661605835	-10.1818475723267	-0.0752043649554253	0.0859325602650642	-0.122353218495846
-5.70731019973755	-6.16721057891846	-10.1894693374634	-0.0751983076334	0.0858895406126976	-0.122258841991425
-5.70899343490601	-6.16764783859253	-10.1932439804077	-0.0752121359109879	0.0859209224581718	-0.122236832976341
-5.70976305007935	-6.17040014266968	-10.1943473815918	-0.0751993283629417	0.0860046893358231	-0.122144654393196
-5.70455360412598	-6.17233753204346	-10.2024736404419	-0.0751713067293167	0.085904099047184	-0.122076958417892
-5.70551156997681	-6.1730375289917	-10.206955909729	-0.0752043947577477	0.0859267562627792	-0.121945261955261
-5.70376873016357	-6.16983842849731	-10.2146234512329	-0.0752152353525162	0.0860179960727692	-0.121873207390308
-5.69708776473999	-6.17537498474121	-10.2149152755737	-0.0752391442656517	0.086056150496006	-0.121790923178196
-5.69298458099365	-6.17459154129028	-10.2214593887329	-0.0751892700791359	0.0859910845756531	-0.121619813144207
-5.69427585601807	-6.17774295806885	-10.2224168777466	-0.0752389281988144	0.0860701054334641	-0.121463663876057
-5.69052219390869	-6.17492961883545	-10.2262077331543	-0.0752583518624306	0.0861087441444397	-0.121354207396507
-5.68317794799805	-6.17360162734985	-10.2322149276733	-0.0752258449792862	0.0860663801431656	-0.121238127350807
-5.67958402633667	-6.17517566680908	-10.2375965118408	-0.0752171128988266	0.086128368973732	-0.121080167591572
-5.67729473114014	-6.17235994338989	-10.2406139373779	-0.0752235278487206	0.0862287506461143	-0.120881125330925
-5.67550134658813	-6.17100811004639	-10.2424774169922	-0.075277216732502	0.0863210409879684	-0.120673052966595
-5.66701984405518	-6.16972827911377	-10.2443323135376	-0.0752912536263466	0.0863070264458656	-0.120512410998344
-5.66284370422363	-6.17048215866089	-10.2552061080933	-0.0752685740590096	0.0863792225718498	-0.120270237326622
-5.66044807434082	-6.16667652130127	-10.2543125152588	-0.0753489062190056	0.0864810198545456	-0.120060555636883
-5.65697908401489	-6.16630697250366	-10.2627115249634	-0.0753666162490845	0.086603581905365	-0.119918972253799
-5.65053606033325	-6.16617918014526	-10.2610740661621	-0.0753000751137733	0.0865757837891579	-0.119685664772987
-5.64776229858398	-6.1656231880188	-10.2678232192993	-0.0753793716430664	0.0866235494613647	-0.119459815323353
-5.63997077941895	-6.15835905075073	-10.2678995132446	-0.0754825994372368	0.0866833105683327	-0.119241401553154
-5.63279914855957	-6.15996408462524	-10.2770366668701	-0.0755210444331169	0.0867745280265808	-0.119003474712372
-5.62977266311646	-6.15732336044312	-10.2679996490479	-0.0755775570869446	0.0868754759430885	-0.118775300681591
-5.62044858932495	-6.16061973571777	-10.2673921585083	-0.0757176652550697	0.0869569331407547	-0.118512704968452
-5.61353969573975	-6.15244913101196	-10.2691335678101	-0.0756543576717377	0.0870571509003639	-0.118317306041718
-5.61149406433105	-6.15269947052002	-10.2674694061279	-0.0757343098521233	0.0870728343725204	-0.118051186203957
-5.60352993011475	-6.15035486221313	-10.2639656066895	-0.0758440569043159	0.0872797146439552	-0.117799922823906
-5.59365177154541	-6.14910316467285	-10.2643623352051	-0.0758838057518005	0.0872959122061729	-0.117679372429848
-5.59188842773438	-6.14989423751831	-10.2576875686646	-0.0760100409388542	0.0874118581414223	-0.117399454116821
-5.58396816253662	-6.14379119873047	-10.2591915130615	-0.0759675726294518	0.087497778236866	-0.11721396446228
-5.57726240158081	-6.147047996521	-10.2548704147339	-0.0761218667030334	0.0876347422599792	-0.116936162114143
-5.57068252563477	-6.14349031448364	-10.2443799972534	-0.0761684477329254	0.0876912176609039	-0.116677887737751
-5.56040334701538	-6.14299058914185	-10.2402820587158	-0.0762577578425407	0.0877483561635017	-0.116430550813675
-5.55307722091675	-6.13856315612793	-10.2427520751953	-0.076232373714447	0.0877571478486061	-0.116193659603596
-5.55144739151001	-6.14060544967651	-10.2376518249512	-0.0764050632715225	0.0879298523068428	-0.115862853825092
-5.54012680053711	-6.13459825515747	-10.2349214553833	-0.0764898508787155	0.0880859419703484	-0.115604877471924
-5.53168630599976	-6.13270568847656	-10.2303533554077	-0.0764573737978935	0.0880402401089668	-0.115395605564117
-5.52726602554321	-6.13168907165527	-10.2275123596191	-0.0765221565961838	0.0881363451480865	-0.115002557635307
-5.5192437171936	-6.13045501708984	-10.2249622344971	-0.0765576660633087	0.0881874412298203	-0.114771477878094
-5.51354646682739	-6.13149833679199	-10.2225799560547	-0.0765476673841476	0.0883738845586777	-0.114549167454243
-5.50513362884521	-6.12572431564331	-10.2190752029419	-0.0766066014766693	0.0883014798164368	-0.114340886473656
-5.49533939361572	-6.12902975082397	-10.2202262878418	-0.076609380543232	0.0883899107575417	-0.114017702639103
-5.49156332015991	-6.12603855133057	-10.2188882827759	-0.0766634270548821	0.0884142518043518	-0.113760136067867
-5.48417282104492	-6.12250232696533	-10.2179574966431	-0.0766162648797035	0.0884962826967239	-0.113548301160336
-5.47770643234253	-6.12371253967285	-10.2186336517334	-0.0766032636165619	0.0885127633810043	-0.113343864679337
-5.47233819961548	-6.12385845184326	-10.2197160720825	-0.0765990912914276	0.0885273814201355	-0.113126516342163
-5.46961688995361	-6.12149667739868	-10.214412689209	-0.0766164138913155	0.0886154696345329	-0.112783305346966
-5.46159172058105	-6.12329196929932	-10.2180280685425	-0.0765780881047249	0.0887075588107109	-0.112688630819321
-5.45680570602417	-6.12275123596191	-10.20556640625	-0.0765822157263756	0.0887469202280045	-0.112423874437809
-5.44942665100098	-6.11971616744995	-10.2119092941284	-0.0765770971775055	0.0887759476900101	-0.112240679562092
-5.44372701644897	-6.12256336212158	-10.212851524353	-0.0765793472528458	0.0889304652810097	-0.111969694495201
-5.43728971481323	-6.12319946289063	-10.2048406600952	-0.0767593830823898	0.0890313312411308	-0.111798763275146
-5.43266725540161	-6.12263345718384	-10.1988592147827	-0.0767520740628242	0.089164562523365	-0.111591003835201
-5.42769336700439	-6.11860084533691	-10.1965379714966	-0.0766590014100075	0.0892544761300087	-0.111454091966152
-5.42275142669678	-6.12249994277954	-10.1972351074219	-0.0767520144581795	0.0893590450286865	-0.111236788332462
-5.4197039604187	-6.11956739425659	-10.1926078796387	-0.076804555952549	0.0894704535603523	-0.11110757291317
-5.41741991043091	-6.12258005142212	-10.1892118453979	-0.076928474009037	0.0895975902676582	-0.110909201204777
-5.41288995742798	-6.12042760848999	-10.1896629333496	-0.0768916457891464	0.0896991342306137	-0.110834836959839
-5.40665197372437	-6.12470388412476	-10.1900444030762	-0.077057383954525	0.0896900519728661	-0.110732279717922
-5.40530157089233	-6.12418174743652	-10.1863660812378	-0.0771374627947807	0.0898139327764511	-0.110579088330269
-5.40450143814087	-6.12568759918213	-10.1944885253906	-0.0771860107779503	0.0899744853377342	-0.11047076433897
-5.40532445907593	-6.12475109100342	-10.1806726455688	-0.07735226303339	0.0901835784316063	-0.110342897474766
-5.39791440963745	-6.12380647659302	-10.181266784668	-0.0774173066020012	0.0902174264192581	-0.110259391367435
-5.39143371582031	-6.12358331680298	-10.176233291626	-0.0775048434734344	0.0903335288167	-0.110171370208263
-5.39349365234375	-6.12262678146362	-10.1725368499756	-0.0776152536273003	0.0905135124921799	-0.110064588487148
-5.38920831680298	-6.12097358703613	-10.1701402664185	-0.0776911973953247	0.0906255692243576	-0.110027879476547
-5.38556289672852	-6.11912965774536	-10.1636724472046	-0.0777751877903938	0.0907534062862396	-0.109998963773251
-5.38192844390869	-6.12160015106201	-10.1606092453003	-0.0779831409454346	0.0908971875905991	-0.109932452440262
-5.38226556777954	-6.11238622665405	-10.164023399353	-0.078020915389061	0.0909634977579117	-0.109835177659988
-5.37602519989014	-6.11731767654419	-10.1602878570557	-0.0781225189566612	0.0911574885249138	-0.109854586422443
-5.3734712600708	-6.11308908462524	-10.1538887023926	-0.0782106891274452	0.0911870822310448	-0.109847396612167
-5.36572265625	-6.11330461502075	-10.1606426239014	-0.0782647207379341	0.0913513079285622	-0.109751515090466
-5.36827898025513	-6.11301517486572	-10.1583452224731	-0.0783387571573257	0.0914536789059639	-0.109715595841408
-5.36743354797363	-6.10823249816895	-10.1557025909424	-0.0784485265612602	0.0916508734226227	-0.109683148562908
-5.36070919036865	-6.1050329208374	-10.15380859375	-0.0785291194915771	0.0917247086763382	-0.109655141830444
-5.35724973678589	-6.10714340209961	-10.1536722183228	-0.0786527991294861	0.0918439477682114	-0.109639853239059
-5.35663509368896	-6.10784721374512	-10.1506938934326	-0.0787367299199104	0.0919760018587112	-0.109561905264854
-5.35391235351563	-6.10675001144409	-10.1553735733032	-0.0787332281470299	0.0921839475631714	-0.109522998332977
-5.34737634658813	-6.10971307754517	-10.1411685943604	-0.0788873359560966	0.0922330096364021	-0.109537877142429
-5.34222078323364	-6.10744333267212	-10.1465539932251	-0.0789302289485931	0.0923912525177002	-0.1095315143466
-5.34068536758423	-6.10943937301636	-10.1520023345947	-0.0789764970541	0.0925737619400024	-0.109509788453579
-5.33935117721558	-6.10983276367188	-10.1421279907227	-0.0790654420852661	0.0926266089081764	-0.109542645514011
-5.33438730239868	-6.10674667358398	-10.1466102600098	-0.0789725854992867	0.0927489399909973	-0.109560713171959
-5.33090162277222	-6.11234140396118	-10.1448211669922	-0.0790028646588326	0.0928838029503822	-0.109579935669899
-5.32914876937866	-6.1074800491333	-10.1518964767456	-0.0790931656956673	0.0929291024804115	-0.109572567045689
-5.32402944564819	-6.10113286972046	-10.1516809463501	-0.0790595486760139	0.0931267738342285	-0.109601557254791
-5.324143409729	-6.10522222518921	-10.1450796127319	-0.0790033489465714	0.0931732282042503	-0.109653368592262
-5.31800603866577	-6.10435676574707	-10.1568470001221	-0.0790938660502434	0.0933218523859978	-0.109657295048237
-5.31739282608032	-6.10308504104614	-10.1564016342163	-0.0791495516896248	0.0934795513749123	-0.109679847955704
-5.31911420822144	-6.10077476501465	-10.1563262939453	-0.0790693759918213	0.0934832766652107	-0.109722480177879
-5.31430959701538	-6.1013708114624	-10.1484413146973	-0.079085111618042	0.0936035439372063	-0.109730765223503
-5.31083393096924	-6.1020336151123	-10.1555500030518	-0.0790965259075165	0.0936151444911957	-0.10975107550621
-5.30974531173706	-6.10269021987915	-10.1472988128662	-0.0791777297854424	0.0937346443533897	-0.10972385853529
-5.30810213088989	-6.09726619720459	-10.1457138061523	-0.0791580900549889	0.093744307756424	-0.109717987477779
-5.30312490463257	-6.09843349456787	-10.1417360305786	-0.0791860073804855	0.0938057228922844	-0.109776936471462
-5.30194425582886	-6.09684705734253	-10.1412448883057	-0.0791443735361099	0.093760572373867	-0.109827443957329
-5.30046796798706	-6.09847116470337	-10.1416435241699	-0.0792126134037972	0.0938279330730438	-0.109867259860039
-5.29914522171021	-6.09334325790405	-10.1328392028809	-0.0792284905910492	0.0938196554780006	-0.109934888780117
-5.29850578308105	-6.09406232833862	-10.1409149169922	-0.0791322886943817	0.093810923397541	-0.109998643398285
-5.29977035522461	-6.09248971939087	-10.1337099075317	-0.079166442155838	0.0938142091035843	-0.110069155693054
-5.29442644119263	-6.09094476699829	-10.1363286972046	-0.079068548977375	0.0937142893671989	-0.110118106007576
-5.30160045623779	-6.09073305130005	-10.1359376907349	-0.0790104195475578	0.0938082113862038	-0.1101965457201
-5.30134677886963	-6.09094524383545	-10.1377954483032	-0.0790030732750893	0.0937856286764145	-0.110305987298489
-5.29811334609985	-6.0920262336731	-10.1339416503906	-0.0789526849985123	0.0937029123306274	-0.110407710075378
-5.30163145065308	-6.08839273452759	-10.141453742981	-0.0789097920060158	0.0935932844877243	-0.110539115965366
-5.30493354797363	-6.08883190155029	-10.1418828964233	-0.0789178088307381	0.0936809629201889	-0.110599920153618
-5.30863571166992	-6.08809661865234	-10.1390027999878	-0.078756608068943	0.0935332998633385	-0.110762432217598
-5.31111717224121	-6.09278917312622	-10.1413478851318	-0.0787835568189621	0.0933917090296745	-0.110846638679504
-5.31352043151855	-6.09357833862305	-10.1472864151001	-0.0786955207586288	0.0933494418859482	-0.110946446657181
-5.31912231445313	-6.09322452545166	-10.1413774490356	-0.0786706656217575	0.0932388231158257	-0.111205615103245
-5.32399034500122	-6.0923490524292	-10.1411409378052	-0.0786483585834503	0.0930947214365005	-0.111364901065826
-5.32506275177002	-6.09496545791626	-10.1459331512451	-0.0785217136144638	0.0929275080561638	-0.111540868878365
-5.33662939071655	-6.1005277633667	-10.1546030044556	-0.0785102620720863	0.0928732827305794	-0.111648842692375
-5.34112358093262	-6.09570264816284	-10.1501045227051	-0.0784329921007156	0.0926461517810822	-0.111881442368031
-5.34926748275757	-6.10426902770996	-10.1613607406616	-0.0783422291278839	0.0925227329134941	-0.11211634427309
-5.35665416717529	-6.10428380966187	-10.1592864990234	-0.0781920403242111	0.0923006236553192	-0.112286306917667
-5.36703872680664	-6.10828351974487	-10.1715631484985	-0.0781915038824081	0.0922312065958977	-0.112511165440083
-5.37614583969116	-6.10800266265869	-10.1749000549316	-0.0780304372310638	0.0920578688383102	-0.112744741141796
-5.38295364379883	-6.11107969284058	-10.1801567077637	-0.077964186668396	0.0917317494750023	-0.113037213683128
-5.39443445205688	-6.11411285400391	-10.20041847229	-0.0777641981840134	0.0915593132376671	-0.113164439797401
-5.40990543365479	-6.11833381652832	-10.2128829956055	-0.0777161493897438	0.0914117246866226	-0.11338496953249
-5.42124176025391	-6.12241697311401	-10.2233591079712	-0.0776875838637352	0.0911943912506104	-0.113680817186832
-5.42854690551758	-6.12692928314209	-10.2320013046265	-0.0774531587958336	0.0909595787525177	-0.114038489758968
-5.44774055480957	-6.13577365875244	-10.2454853057861	-0.0773979350924492	0.0907449722290039	-0.114310249686241
-5.45918798446655	-6.13801574707031	-10.2575702667236	-0.0772866606712341	0.0905921310186386	-0.114622674882412
-5.4712815284729	-6.14539766311646	-10.2686386108398	-0.0770782232284546	0.0904060900211334	-0.114985980093479
-5.4832592010498	-6.15247488021851	-10.2805652618408	-0.0770286619663239	0.0901431515812874	-0.115271985530853
-5.49520492553711	-6.15545701980591	-10.2941131591797	-0.0769390165805817	0.0899346694350243	-0.115579761564732
-5.50767517089844	-6.16462135314941	-10.3078985214233	-0.0769058093428612	0.0899301096796989	-0.115898080170155
-5.52213859558105	-6.1691198348999	-10.3069686889648	-0.0767694413661957	0.0897571444511414	-0.116283848881721
-5.52707099914551	-6.17349195480347	-10.3263254165649	-0.0767297819256783	0.0895048007369041	-0.116586029529572
-5.54616022109985	-6.17869472503662	-10.338680267334	-0.0766927674412727	0.0895243361592293	-0.11680543422699
-5.5539402961731	-6.17920970916748	-10.3487176895142	-0.0766039863228798	0.0893160551786423	-0.11713395267725
-5.56395196914673	-6.18578958511353	-10.3553228378296	-0.0764987468719482	0.0891937389969826	-0.117395326495171
-5.57134342193604	-6.18830299377441	-10.3611907958984	-0.0766012445092201	0.0890885069966316	-0.117640502750874
-5.57837152481079	-6.19038200378418	-10.3781795501709	-0.0765337869524956	0.088971383869648	-0.117923267185688
-5.58627128601074	-6.19142723083496	-10.3759250640869	-0.0764362812042236	0.0888683795928955	-0.118193462491035
-5.59177875518799	-6.19598817825317	-10.3866472244263	-0.076437808573246	0.0887054651975632	-0.118486240506172
-5.59823656082153	-6.19626045227051	-10.3906869888306	-0.0764221101999283	0.0886707976460457	-0.118695072829723
-5.59973049163818	-6.19884300231934	-10.3978366851807	-0.0763721466064453	0.0885608941316605	-0.118939764797688
-5.60855531692505	-6.1976900100708	-10.4016466140747	-0.076383925974369	0.0884847864508629	-0.11915672570467
-5.61050415039063	-6.19761753082275	-10.4130086898804	-0.0762641355395317	0.0883268043398857	-0.11943069845438
-5.61276149749756	-6.20283317565918	-10.4126472473145	-0.0762860700488091	0.0882676243782043	-0.119588851928711
-5.6193060874939	-6.20007658004761	-10.4163675308228	-0.0762694478034973	0.0882415622472763	-0.119843758642673
-5.62138843536377	-6.19989919662476	-10.422345161438	-0.0762802213430405	0.0881675034761429	-0.120021030306816
-5.6221079826355	-6.2002854347229	-10.4214181900024	-0.0762413144111633	0.0881867334246635	-0.120295882225037
-5.62256193161011	-6.20175075531006	-10.4231424331665	-0.0762435719370842	0.0880955904722214	-0.120489574968815
-5.62807178497314	-6.19794034957886	-10.4395999908447	-0.0763345062732697	0.0881248190999031	-0.120721705257893
-5.63523817062378	-6.19870805740356	-10.4343690872192	-0.0762907415628433	0.0881218612194061	-0.120874375104904
-5.63558959960938	-6.19919109344482	-10.4341526031494	-0.0763529017567635	0.0881511718034744	-0.121101096272469
-5.63395643234253	-6.19949293136597	-10.4404258728027	-0.0763990730047226	0.088100977241993	-0.121337369084358
-5.6392560005188	-6.19856882095337	-10.4400281906128	-0.0764752179384232	0.0881607830524445	-0.121466502547264
-5.63858032226563	-6.1947717666626	-10.4412078857422	-0.0765170827507973	0.0881371423602104	-0.121689595282078
-5.63991594314575	-6.1920862197876	-10.4413928985596	-0.0765582248568535	0.0881955176591873	-0.121852286159992
-5.63652467727661	-6.19097900390625	-10.4383592605591	-0.0765823721885681	0.0881113633513451	-0.122112706303596
-5.63907766342163	-6.18857574462891	-10.4392948150635	-0.0766023620963097	0.0881445705890656	-0.122189529240131
-5.6364541053772	-6.18449735641479	-10.4371881484985	-0.0767047181725502	0.0881641134619713	-0.122373141348362
-5.63604640960693	-6.18145322799683	-10.4407911300659	-0.0767415314912796	0.0882426351308823	-0.122506037354469
-5.63373613357544	-6.17644786834717	-10.4276332855225	-0.0767985060811043	0.0881596803665161	-0.122693710029125
-5.62943315505981	-6.17572116851807	-10.4303464889526	-0.0768708884716034	0.0882186368107796	-0.122809492051601
-5.6291446685791	-6.1691632270813	-10.4252462387085	-0.0768698081374168	0.0882484689354897	-0.122916854918003
-5.627112865448	-6.16582298278809	-10.420259475708	-0.0769428834319115	0.088388167321682	-0.12303452193737
-5.62176656723022	-6.16420125961304	-10.4146327972412	-0.0769737064838409	0.0883989632129669	-0.123095370829105
-5.62095355987549	-6.15966701507568	-10.4167747497559	-0.0770382359623909	0.0883471295237541	-0.123231291770935
-5.61988401412964	-6.15480852127075	-10.4130573272705	-0.0772334039211273	0.088537409901619	-0.123250126838684
-5.61359786987305	-6.14921998977661	-10.404052734375	-0.0771577432751656	0.0885008722543716	-0.123371332883835
-5.61347007751465	-6.15189790725708	-10.4054183959961	-0.0772577151656151	0.0884957015514374	-0.123369485139847
-5.6104998588562	-6.14489603042603	-10.4004249572754	-0.0773258581757545	0.0886157155036926	-0.123415686190128
-5.60843849182129	-6.14278650283813	-10.3935136795044	-0.0773408487439156	0.0886758118867874	-0.123500041663647
-5.6030969619751	-6.14012050628662	-10.3816823959351	-0.0773693695664406	0.0887265875935555	-0.123551353812218
-5.5988450050354	-6.13855361938477	-10.3779497146606	-0.0774309039115906	0.0887860208749771	-0.12362726777792
-5.59854125976563	-6.13860130310059	-10.3753089904785	-0.0775146037340164	0.0888957530260086	-0.123639993369579
-5.5963888168335	-6.13318872451782	-10.3724775314331	-0.0775749832391739	0.0888927951455116	-0.12371014803648
-5.59096240997314	-6.13361358642578	-10.3689994812012	-0.0775194242596626	0.0889255031943321	-0.12375096976757
-5.59068250656128	-6.13103342056274	-10.3651466369629	-0.0775450766086578	0.0889302045106888	-0.123729027807713
-5.58922433853149	-6.12993621826172	-10.3674383163452	-0.0776419788599014	0.0891348421573639	-0.123743735253811
-5.58618354797363	-6.12545490264893	-10.3545303344727	-0.0776412934064865	0.0892123952507973	-0.123772703111172
-5.5866584777832	-6.12345123291016	-10.355055809021	-0.0776094868779182	0.0892676934599876	-0.123814135789871
-5.58258771896362	-6.12216281890869	-10.354437828064	-0.0775983408093452	0.0893179997801781	-0.12376880645752
-5.58659410476685	-6.1203088760376	-10.3549451828003	-0.077657476067543	0.089473582804203	-0.123743362724781
-5.58005142211914	-6.12042808532715	-10.345531463623	-0.0777716934680939	0.0895358473062515	-0.123759984970093
-5.5758752822876	-6.11910724639893	-10.3412399291992	-0.0776568874716759	0.0895398482680321	-0.123777993023396
-5.57582521438599	-6.11896657943726	-10.3384971618652	-0.0777689963579178	0.0895903781056404	-0.12371963262558
-5.57280588150024	-6.11552619934082	-10.3364105224609	-0.0777713060379028	0.089778795838356	-0.123708568513393
-5.56926822662354	-6.11436557769775	-10.3328380584717	-0.0777785703539848	0.0897413119673729	-0.123705349862576
-5.5673623085022	-6.1110634803772	-10.3342351913452	-0.0778409317135811	0.0898521542549133	-0.123616807162762
-5.56251001358032	-6.10870742797852	-10.3273591995239	-0.0778559222817421	0.0900589898228645	-0.123545579612255
-5.56112337112427	-6.10570335388184	-10.3223514556885	-0.0778555124998093	0.0900242999196053	-0.123584575951099
-5.5551962852478	-6.10730409622192	-10.3303289413452	-0.0777897611260414	0.0900879055261612	-0.123384721577168
-5.55711984634399	-6.10268974304199	-10.3312673568726	-0.0778372213244438	0.0902239680290222	-0.123288802802563
-5.5499963760376	-6.10601949691772	-10.322193145752	-0.0779015570878983	0.090268611907959	-0.123237192630768
-5.54385089874268	-6.10114049911499	-10.3198089599609	-0.0777552872896194	0.0902731418609619	-0.123146221041679
-5.54375696182251	-6.10229778289795	-10.3193712234497	-0.0777584537863731	0.0903811827301979	-0.123000994324684
-5.54001760482788	-6.09838056564331	-10.3201904296875	-0.077760361135006	0.090506337583065	-0.122895114123821
-5.53264474868774	-6.09790134429932	-10.3164520263672	-0.0776728913187981	0.0905617028474808	-0.122845016419888
-5.52548360824585	-6.09816646575928	-10.3139953613281	-0.0776308104395866	0.0905730351805687	-0.122660286724567
-5.52170419692993	-6.09380006790161	-10.3182964324951	-0.0775622203946114	0.0905957818031311	-0.122531153261662
-5.51668691635132	-6.09507322311401	-10.3166332244873	-0.0776080116629601	0.090691976249218	-0.122406624257565
-5.51052665710449	-6.08925199508667	-10.3061752319336	-0.0775207132101059	0.0907635614275932	-0.122228883206844
-5.49996995925903	-6.09141969680786	-10.3106307983398	-0.0774909406900406	0.0907933115959167	-0.122095055878162
-5.50313425064087	-6.08647537231445	-10.3127088546753	-0.0775074064731598	0.090891033411026	-0.121866874396801
-5.49752902984619	-6.08478403091431	-10.3076868057251	-0.0774755328893662	0.0909272134304047	-0.121684782207012
-5.49315452575684	-6.08636093139648	-10.3075656890869	-0.0774187669157982	0.091017909348011	-0.121535092592239
-5.48900699615479	-6.08736801147461	-10.3069763183594	-0.077427476644516	0.0909327045083046	-0.121369130909443
-5.48224973678589	-6.08594989776611	-10.3062324523926	-0.0773886069655418	0.0910059362649918	-0.121176525950432
-5.48148632049561	-6.08486795425415	-10.30686378479	-0.0772702693939209	0.0910994037985802	-0.121077723801136
-5.47695255279541	-6.08647537231445	-10.3050060272217	-0.0772804394364357	0.0911210253834724	-0.120943419635296
-5.47305345535278	-6.08693933486938	-10.3043622970581	-0.0771680548787117	0.091108076274395	-0.120826885104179
-5.47256851196289	-6.08708524703979	-10.3102407455444	-0.0770495310425758	0.0911869928240776	-0.120663113892078
-5.47764825820923	-6.08838415145874	-10.3062973022461	-0.0770199596881866	0.0912372842431068	-0.120481543242931
-5.46997451782227	-6.09059190750122	-10.3055944442749	-0.0770286470651627	0.0912159234285355	-0.120381206274033
-5.46781301498413	-6.09471035003662	-10.2974519729614	-0.0768630653619766	0.0912660658359528	-0.12029929459095
-5.47065877914429	-6.09889554977417	-10.3020734786987	-0.0768707543611526	0.091198056936264	-0.120145916938782
-5.47274255752563	-6.09763145446777	-10.3012676239014	-0.0768207684159279	0.0913884490728378	-0.12001409381628
-5.46885585784912	-6.10087203979492	-10.2954521179199	-0.0767876878380775	0.0913292840123177	-0.119955241680145
-5.46856451034546	-6.10473012924194	-10.2909679412842	-0.0767652690410614	0.091311402618885	-0.119823962450027
-5.47172164916992	-6.1033296585083	-10.2979536056519	-0.0766612663865089	0.0913759395480156	-0.119717366993427
-5.47502899169922	-6.1082067489624	-10.2939691543579	-0.0766761973500252	0.091374859213829	-0.119556434452534
-5.47658681869507	-6.10972118377686	-10.2886838912964	-0.0766809210181236	0.0914526060223579	-0.119488291442394
-5.472571849823	-6.11382389068604	-10.2868480682373	-0.0767319425940514	0.0914089158177376	-0.119431190192699
-5.47402429580688	-6.11458921432495	-10.2796773910522	-0.076551079750061	0.0913736000657082	-0.119241259992123
-5.47678852081299	-6.1165976524353	-10.2850370407104	-0.0765386447310448	0.0913823619484901	-0.119130469858646
-5.47246646881104	-6.1227445602417	-10.2724323272705	-0.0765503123402596	0.0915011540055275	-0.119038835167885
-5.47065162658691	-6.122389793396	-10.2681751251221	-0.0764410272240639	0.0913832858204842	-0.118940368294716
-5.47397613525391	-6.12479829788208	-10.2706832885742	-0.0764516815543175	0.0913875177502632	-0.118800923228264
-5.47242498397827	-6.12602615356445	-10.2671194076538	-0.0763911455869675	0.0913967713713646	-0.118648536503315
-5.4719386100769	-6.12905120849609	-10.268105506897	-0.0763015598058701	0.0915197283029556	-0.118574038147926
-5.46826839447021	-6.1290864944458	-10.2587985992432	-0.0763234719634056	0.0914296433329582	-0.118451319634914
-5.4661808013916	-6.13218355178833	-10.253776550293	-0.0762800499796867	0.0914523899555206	-0.118363752961159
-5.47008752822876	-6.13140296936035	-10.2598266601563	-0.0762027949094772	0.0914563611149788	-0.118220157921314
-5.46882104873657	-6.13543891906738	-10.2582845687866	-0.0762343555688858	0.0915404781699181	-0.118091359734535
-5.46415901184082	-6.13511323928833	-10.2546501159668	-0.0761484652757645	0.0915168523788452	-0.117975033819675
-5.46256017684937	-6.13889408111572	-10.2582082748413	-0.0760866478085518	0.091477632522583	-0.117899730801582
-5.46241760253906	-6.13729047775269	-10.2554378509521	-0.0760646685957909	0.0915004760026932	-0.117702461779118
-5.46290111541748	-6.13983869552612	-10.2605228424072	-0.0761394128203392	0.0916148275136948	-0.117600783705711
-5.45708560943604	-6.13953590393066	-10.2610788345337	-0.0761340335011482	0.0916880145668983	-0.117469966411591
-5.45763969421387	-6.13630485534668	-10.2608489990234	-0.0761030167341232	0.0916363000869751	-0.11738945543766
-5.45579862594604	-6.13651943206787	-10.2589111328125	-0.0761162489652634	0.0916639342904091	-0.117205709218979
-5.45101118087769	-6.13977718353271	-10.2659349441528	-0.0761963427066803	0.0916968360543251	-0.117057599127293
-5.45735931396484	-6.13949537277222	-10.2622404098511	-0.0762834697961807	0.0917750000953674	-0.116978213191032
-5.45262241363525	-6.13970375061035	-10.259557723999	-0.0763381198048592	0.0917874202132225	-0.116877175867558
-5.45060873031616	-6.13960742950439	-10.2599115371704	-0.076203390955925	0.0918135643005371	-0.116705536842346
-5.44986867904663	-6.13993549346924	-10.2561531066895	-0.0763903334736824	0.0917765349149704	-0.116558581590652
-5.44512319564819	-6.13894605636597	-10.2523336410522	-0.0764781162142754	0.0918306037783623	-0.116412907838821
-5.44644021987915	-6.13502788543701	-10.2487688064575	-0.0764804258942604	0.0919311419129372	-0.116276741027832
-5.44142484664917	-6.13554716110229	-10.2493658065796	-0.0766004025936127	0.0919432193040848	-0.116106569766998
-5.43554258346558	-6.1312313079834	-10.2439966201782	-0.0766153484582901	0.0919401198625565	-0.115974389016628
-5.43174839019775	-6.13376903533936	-10.2489290237427	-0.0766023844480515	0.0919575467705727	-0.11580017209053
-5.42911052703857	-6.12886190414429	-10.2422494888306	-0.0767282471060753	0.0919912233948708	-0.115585848689079
-5.42449378967285	-6.12637233734131	-10.2424077987671	-0.0767129138112068	0.0920069292187691	-0.115447260439396
-5.41740083694458	-6.1246280670166	-10.2393293380737	-0.0767391175031662	0.0919887498021126	-0.115292869508266
-5.41856908798218	-6.1213321685791	-10.2370290756226	-0.0768020898103714	0.0919801369309425	-0.115173332393169
-5.41523170471191	-6.12045812606812	-10.2372283935547	-0.0768743976950645	0.0920407474040985	-0.115000285208225
-5.41068077087402	-6.12151145935059	-10.2453317642212	-0.0768729969859123	0.0920905619859695	-0.11494979262352
-5.4069242477417	-6.11909198760986	-10.2326898574829	-0.0768766775727272	0.0921206921339035	-0.114865660667419
-5.40365743637085	-6.11529922485352	-10.2332229614258	-0.0768072679638863	0.0919937863945961	-0.114794701337814
-5.40146017074585	-6.11858415603638	-10.2326507568359	-0.0768993049860001	0.0921395048499107	-0.114614829421043
-5.40117597579956	-6.10849094390869	-10.2318639755249	-0.0770035833120346	0.0922318994998932	-0.114610120654106
-5.3963885307312	-6.10847282409668	-10.2274894714355	-0.0770136192440987	0.0921737253665924	-0.114479310810566
-5.39252376556396	-6.1070671081543	-10.2232732772827	-0.0768789574503899	0.0921637192368507	-0.114371947944164
-5.39312982559204	-6.10580110549927	-10.2369871139526	-0.0769436731934547	0.0921368524432182	-0.114248216152191
-5.39490175247192	-6.10283517837524	-10.2291374206543	-0.0770149528980255	0.0921763107180595	-0.114163689315319
-5.38962984085083	-6.1008939743042	-10.2326192855835	-0.0769698992371559	0.0922020226716995	-0.114097274839878
-5.39207029342651	-6.10168838500977	-10.2277402877808	-0.0769721120595932	0.0921514704823494	-0.113992065191269
-5.3904767036438	-6.10102224349976	-10.2313108444214	-0.0769649520516396	0.0920830816030502	-0.113896869122982
-5.38915252685547	-6.10180473327637	-10.2349681854248	-0.0770426467061043	0.0921314656734467	-0.113799549639225
-5.38764142990112	-6.10151243209839	-10.2317523956299	-0.0770716741681099	0.0920611023902893	-0.113783225417137
-5.38694334030151	-6.10199213027954	-10.2229099273682	-0.0771142765879631	0.0920670107007027	-0.113755092024803
-5.38708353042603	-6.10058259963989	-10.2240886688232	-0.0769828334450722	0.0918843820691109	-0.113707147538662
-5.39120292663574	-6.10444736480713	-10.222110748291	-0.0770604237914085	0.0919817239046097	-0.113663047552109
-5.39323616027832	-6.10409212112427	-10.2128887176514	-0.0770636349916458	0.0919583514332771	-0.11366106569767
-5.39273977279663	-6.1070122718811	-10.2193717956543	-0.0769663602113724	0.0918849781155586	-0.11367055773735
-5.39602613449097	-6.10735177993774	-10.2075939178467	-0.0769260674715042	0.0917372331023216	-0.113654538989067
-5.39923191070557	-6.10711860656738	-10.2194042205811	-0.0770391896367073	0.091787226498127	-0.113635860383511
-5.40064573287964	-6.10686635971069	-10.2091770172119	-0.0769854038953781	0.0917673334479332	-0.113641105592251
-5.40216684341431	-6.10793161392212	-10.2096557617188	-0.0769786164164543	0.0917503386735916	-0.113706432282925
-5.40639162063599	-6.10802030563354	-10.199010848999	-0.0769158154726028	0.0916501209139824	-0.113738626241684
-5.40324401855469	-6.10964775085449	-10.2099084854126	-0.0769221484661102	0.0915756374597549	-0.11370962113142
-5.40840291976929	-6.10668182373047	-10.2089004516602	-0.0768387541174889	0.0914763063192368	-0.113702237606049
-5.41633033752441	-6.10650062561035	-10.2145280838013	-0.0768888294696808	0.0914711132645607	-0.113701775670052
-5.41045999526978	-6.10543727874756	-10.2104063034058	-0.0767781361937523	0.0913812816143036	-0.113657884299755
-5.41226959228516	-6.10770225524902	-10.2115211486816	-0.0767184868454933	0.0912242606282234	-0.113682307302952
-5.41705894470215	-6.10759830474854	-10.2130603790283	-0.076714038848877	0.0911038517951965	-0.11357506364584
-5.41529130935669	-6.10581684112549	-10.2145290374756	-0.0766290277242661	0.0910857543349266	-0.113617219030857
-5.4164867401123	-6.10876607894897	-10.2104444503784	-0.0766260996460915	0.0910255238413811	-0.113646522164345
-5.41725301742554	-6.10588264465332	-10.2149114608765	-0.0764598399400711	0.0909443125128746	-0.113638587296009
-5.4188551902771	-6.10915851593018	-10.2174129486084	-0.0763998180627823	0.0908637493848801	-0.113596849143505
-5.42326831817627	-6.10933446884155	-10.2163190841675	-0.0763191655278206	0.0908490419387817	-0.113570153713226
-5.42105054855347	-6.10729217529297	-10.2200307846069	-0.0761494636535645	0.0906888693571091	-0.113607667386532
-5.42052602767944	-6.11124324798584	-10.222843170166	-0.0760364085435867	0.0906133428215981	-0.113594263792038
-5.42126083374023	-6.11173677444458	-10.2185983657837	-0.0759523510932922	0.0904938876628876	-0.113561801612377
-5.42411231994629	-6.10978078842163	-10.2261047363281	-0.0758237838745117	0.0904841795563698	-0.11349006742239
-5.42524719238281	-6.11045789718628	-10.2274446487427	-0.0757380127906799	0.0904205963015556	-0.113489344716072
-5.4227499961853	-6.11242866516113	-10.2248258590698	-0.075636088848114	0.0902479141950607	-0.113523669540882
-5.42515754699707	-6.11148643493652	-10.2315320968628	-0.0755191966891289	0.0901688560843468	-0.113503731787205
-5.42655515670776	-6.11170816421509	-10.2350673675537	-0.0754615217447281	0.0902205631136894	-0.113410621881485
-5.42992639541626	-6.10926008224487	-10.2277736663818	-0.0753856524825096	0.0901248753070831	-0.113501913845539
-5.43023204803467	-6.11256170272827	-10.2378921508789	-0.0752931386232376	0.0900473967194557	-0.113526359200478
-5.43065118789673	-6.10742044448853	-10.2352714538574	-0.0751843899488449	0.089908592402935	-0.113492548465729
-5.43391036987305	-6.11254501342773	-10.2445631027222	-0.0751619711518288	0.0899232253432274	-0.113490335643291
-5.43615961074829	-6.11138677597046	-10.2392196655273	-0.0751607790589333	0.0899114161729813	-0.113500744104385
-5.4337420463562	-6.11025619506836	-10.2414579391479	-0.0750671252608299	0.0897835940122604	-0.113623082637787
-5.4370698928833	-6.11389207839966	-10.2357664108276	-0.0749896317720413	0.0896745249629021	-0.113540433347225
-5.43718814849854	-6.11074018478394	-10.2405767440796	-0.0750058069825172	0.0896318107843399	-0.113584369421005
-5.43807935714722	-6.11174488067627	-10.2410526275635	-0.0749192237854004	0.0896102339029312	-0.113584063947201
-5.4373607635498	-6.10733890533447	-10.2405233383179	-0.0749442651867867	0.0895752161741257	-0.113616801798344
-5.43719482421875	-6.10834789276123	-10.2390718460083	-0.0749135091900826	0.0895797833800316	-0.113645911216736
-5.43553781509399	-6.10683393478394	-10.2388753890991	-0.0748350471258163	0.0894088894128799	-0.113711670041084
-5.43855714797974	-6.10868740081787	-10.2441110610962	-0.0748441144824028	0.0894824117422104	-0.113697558641434
-5.43843984603882	-6.10250663757324	-10.2430181503296	-0.0748076140880585	0.0894753411412239	-0.113735191524029
-5.43299150466919	-6.10707902908325	-10.243390083313	-0.0747585892677307	0.0893663316965103	-0.113815471529961
-5.43774509429932	-6.10328722000122	-10.2433433532715	-0.0746861919760704	0.0893516913056374	-0.113726660609245
-5.43471193313599	-6.09929847717285	-10.2446126937866	-0.0747004374861717	0.0894187986850739	-0.113814949989319
-5.43142986297607	-6.10020685195923	-10.244255065918	-0.0746395513415337	0.0893915668129921	-0.113802187144756
-5.43282127380371	-6.09760665893555	-10.2459096908569	-0.074556939303875	0.0892753377556801	-0.113832712173462
-5.42945766448975	-6.09692239761353	-10.2585182189941	-0.074526235461235	0.0892381146550179	-0.11374843865633
-5.42989253997803	-6.09806776046753	-10.2521238327026	-0.0745053514838219	0.0892653241753578	-0.113777317106724
-5.42888450622559	-6.09498405456543	-10.259596824646	-0.074524849653244	0.0892371982336044	-0.113719709217548
-5.42612361907959	-6.0943865776062	-10.256609916687	-0.0743916407227516	0.0891806036233902	-0.113759063184261
-5.42512845993042	-6.09785032272339	-10.2564849853516	-0.0743552297353745	0.0891439318656921	-0.113666847348213
-5.42591667175293	-6.09459924697876	-10.2558031082153	-0.0743981003761292	0.0891712456941605	-0.113632403314114
-5.41951751708984	-6.09482097625732	-10.2646131515503	-0.0743198692798615	0.0891194939613342	-0.11370337754488
-5.42008066177368	-6.09611034393311	-10.2558450698853	-0.0742625221610069	0.0890983790159225	-0.113689363002777
-5.41832733154297	-6.09351015090942	-10.2649250030518	-0.0742149353027344	0.0890514701604843	-0.113668330013752
-5.4181022644043	-6.09731912612915	-10.2691831588745	-0.0741386339068413	0.0891177728772163	-0.113660618662834
-5.41887044906616	-6.09495639801025	-10.2647686004639	-0.0741406083106995	0.0890747010707855	-0.113693706691265
-5.41616487503052	-6.09615468978882	-10.2620410919189	-0.0740787237882614	0.0891322493553162	-0.113689512014389
-5.4161639213562	-6.09508323669434	-10.2678842544556	-0.0738921985030174	0.0889926925301552	-0.113749206066132
-5.4164457321167	-6.09779787063599	-10.2655553817749	-0.0739559978246689	0.0890766307711601	-0.113695070147514
-5.41496229171753	-6.09500980377197	-10.269983291626	-0.0738837271928787	0.0890993773937225	-0.113712646067142
-5.41006231307983	-6.09532260894775	-10.2743186950684	-0.0737815275788307	0.0890967398881912	-0.113807827234268
-5.41174268722534	-6.09541511535645	-10.2783212661743	-0.0737443193793297	0.089109942317009	-0.113753624260426
-5.41266489028931	-6.09655904769897	-10.2874412536621	-0.0736980587244034	0.0891553685069084	-0.113692030310631
-5.41369152069092	-6.10039901733398	-10.2815723419189	-0.073731355369091	0.0892029777169228	-0.11371336877346
-5.41588401794434	-6.09807729721069	-10.2846536636353	-0.0737145468592644	0.0891642197966576	-0.113756276667118
-5.41225814819336	-6.10254812240601	-10.2726192474365	-0.0736646875739098	0.089213453233242	-0.113709330558777
-5.41013669967651	-6.10180377960205	-10.2801685333252	-0.0736001431941986	0.0891970247030258	-0.113677442073822
-5.41421842575073	-6.10354375839233	-10.2736644744873	-0.0737300142645836	0.0892802476882935	-0.113609611988068
-5.4095287322998	-6.09972810745239	-10.2720937728882	-0.0735932439565659	0.0893059372901917	-0.11369714140892
-5.41072654724121	-6.10444784164429	-10.2757987976074	-0.0735841318964958	0.0892557874321938	-0.113647043704987
-5.4105920791626	-6.10306787490845	-10.26744556427	-0.0735709071159363	0.0893071293830872	-0.113617323338985
-5.41042518615723	-6.10201406478882	-10.2709102630615	-0.0735777840018272	0.0893409475684166	-0.113643079996109
-5.4117169380188	-6.10455465316772	-10.2618427276611	-0.0736131966114044	0.0894058123230934	-0.113661579787731
-5.40964460372925	-6.1059398651123	-10.2587509155273	-0.073532871901989	0.0893233641982079	-0.113684296607971
-5.41128730773926	-6.10418844223022	-10.255877494812	-0.0735506862401962	0.0894506499171257	-0.113635450601578
-5.41015291213989	-6.10402965545654	-10.2610702514648	-0.0735257938504219	0.0894330739974976	-0.113647781312466
-5.40937805175781	-6.10303974151611	-10.2543306350708	-0.0735761076211929	0.0895316898822784	-0.113587953150272
-5.40832805633545	-6.09767436981201	-10.2565546035767	-0.073462575674057	0.0895531997084618	-0.113664783537388
-5.40827798843384	-6.10376310348511	-10.252459526062	-0.0734495148062706	0.0895695611834526	-0.113548472523689
-5.41169691085815	-6.10023307800293	-10.2561531066895	-0.0734408423304558	0.089554138481617	-0.113573156297207
-5.40822315216064	-6.10460042953491	-10.2573490142822	-0.0734728276729584	0.0896289721131325	-0.11355946213007
-5.41012382507324	-6.10189199447632	-10.2500667572021	-0.073375292122364	0.0896028727293015	-0.113635741174221
-5.40720701217651	-6.10779523849487	-10.2539920806885	-0.0734027475118637	0.0896428674459457	-0.11360041052103
-5.40639686584473	-6.10577869415283	-10.2524948120117	-0.0733827948570251	0.0896612554788589	-0.113550961017609
-5.40840816497803	-6.10945796966553	-10.2535457611084	-0.0733452066779137	0.0897768288850784	-0.113601893186569
-5.41134738922119	-6.10776424407959	-10.2462701797485	-0.0732955262064934	0.0898464024066925	-0.11358517408371
-5.40590858459473	-6.11161804199219	-10.248028755188	-0.0733131989836693	0.0898426026105881	-0.11362798511982
-5.40852880477905	-6.11260557174683	-10.2506971359253	-0.073217585682869	0.0899009704589844	-0.113695435225964
-5.41029262542725	-6.11493968963623	-10.2485361099243	-0.0731656849384308	0.0899216011166573	-0.11369726806879
-5.41245365142822	-6.11595869064331	-10.2475738525391	-0.0732597410678864	0.0900314524769783	-0.113730520009995
-5.41077756881714	-6.11763763427734	-10.2525815963745	-0.0732249841094017	0.0901260450482368	-0.113795138895512
-5.41170692443848	-6.1195182800293	-10.2466087341309	-0.0731681138277054	0.0901466384530067	-0.113810613751411
-5.41164255142212	-6.11797904968262	-10.245135307312	-0.0732088759541512	0.0901643335819244	-0.113837778568268
-5.4117693901062	-6.1214919090271	-10.2423133850098	-0.0731892511248589	0.0902595371007919	-0.113856486976147
-5.40971899032593	-6.1233229637146	-10.2372121810913	-0.0731483995914459	0.0902515798807144	-0.11385715007782
-5.41170692443848	-6.11932992935181	-10.2354116439819	-0.0732209533452988	0.0903788134455681	-0.113820292055607
-5.41072177886963	-6.12480211257935	-10.2340784072876	-0.0732090324163437	0.0904137492179871	-0.113843530416489
-5.40866327285767	-6.12139749526978	-10.2285146713257	-0.0731523856520653	0.090425543487072	-0.113905772566795
-5.40890312194824	-6.12522172927856	-10.2228078842163	-0.0732221901416779	0.0904526934027672	-0.113899730145931
-5.4105224609375	-6.12570858001709	-10.2179670333862	-0.0731695368885994	0.0905734151601791	-0.113798916339874
-5.4085431098938	-6.12654685974121	-10.2151012420654	-0.0731920823454857	0.0906943306326866	-0.113924466073513
-5.40773725509644	-6.12852239608765	-10.2133617401123	-0.0731818228960037	0.0906876623630524	-0.113913357257843
-5.40409135818481	-6.1269702911377	-10.2079362869263	-0.0731288269162178	0.0906113311648369	-0.11391393840313
-5.40821933746338	-6.1284384727478	-10.2039108276367	-0.0731359869241714	0.0907817855477333	-0.113870412111282
-5.40587854385376	-6.12956666946411	-10.2035512924194	-0.0731373578310013	0.0907710418105125	-0.113914497196674
-5.40620517730713	-6.12941217422485	-10.1936836242676	-0.0731095895171165	0.0908574685454369	-0.113889127969742
-5.40243101119995	-6.12615203857422	-10.1953344345093	-0.0730262920260429	0.0908587276935577	-0.113865897059441
-5.4036021232605	-6.13039207458496	-10.1960783004761	-0.0730212554335594	0.0908531993627548	-0.113845057785511
-5.40251445770264	-6.128005027771	-10.1929597854614	-0.0729968547821045	0.0908774584531784	-0.113858483731747
-5.40681886672974	-6.12752294540405	-10.1950225830078	-0.0729802921414375	0.0909369960427284	-0.113835610449314
-5.40397453308105	-6.12474966049194	-10.1919841766357	-0.0729239508509636	0.0909292995929718	-0.113861702382565
-5.4072208404541	-6.12689828872681	-10.1830310821533	-0.0728157162666321	0.0909493863582611	-0.113882437348366
-5.40626955032349	-6.12495565414429	-10.1781778335571	-0.0728086233139038	0.0909313783049583	-0.113891437649727
-5.4043550491333	-6.12520599365234	-10.1915407180786	-0.0727002620697021	0.0908732414245605	-0.113868847489357
-5.40806341171265	-6.12636709213257	-10.1859474182129	-0.0726596191525459	0.0909120440483093	-0.113880336284637
-5.41267824172974	-6.13003158569336	-10.1905307769775	-0.0726810321211815	0.0909680724143982	-0.11390744894743
-5.40969133377075	-6.12785720825195	-10.1868543624878	-0.0724568665027618	0.0908568054437637	-0.113983765244484
-5.41415119171143	-6.13129186630249	-10.1871938705444	-0.0723692700266838	0.090814396739006	-0.113942861557007
-5.41691827774048	-6.13039922714233	-10.1866397857666	-0.0723384171724319	0.0907241478562355	-0.113998293876648
-5.41933870315552	-6.13410758972168	-10.1981611251831	-0.0723640918731689	0.0907480493187904	-0.114072486758232
-5.42509603500366	-6.13415479660034	-10.1917171478271	-0.0721426829695702	0.0907495319843292	-0.114135518670082
-5.4270224571228	-6.13946962356567	-10.1903638839722	-0.0721588060259819	0.0907283872365952	-0.114184185862541
-5.43045330047607	-6.13836002349854	-10.1961069107056	-0.0720260590314865	0.0906724259257317	-0.114250555634499
-5.43624591827393	-6.14247941970825	-10.199146270752	-0.0719154849648476	0.0907027870416641	-0.114336863160133
-5.443603515625	-6.14568901062012	-10.1864223480225	-0.0718932598829269	0.0906840115785599	-0.114363268017769
-5.44458627700806	-6.14722681045532	-10.1905126571655	-0.0717393010854721	0.0905638858675957	-0.114464141428471
-5.45228052139282	-6.15494823455811	-10.1862888336182	-0.0716927722096443	0.0905601680278778	-0.114498689770699
-5.45620965957642	-6.15463304519653	-10.1901617050171	-0.071659155189991	0.09059177339077	-0.114536553621292
-5.4587984085083	-6.15532207489014	-10.1922130584717	-0.0716257020831108	0.0905725285410881	-0.114649280905724
-5.46481037139893	-6.15955638885498	-10.1756954193115	-0.0715608596801758	0.0905235707759857	-0.11468917876482
-5.46968793869019	-6.16372108459473	-10.184983253479	-0.0715972408652306	0.0905952230095863	-0.114736802875996
-5.47674083709717	-6.16406726837158	-10.1827192306519	-0.0714830011129379	0.090525284409523	-0.114802405238152
-5.48085498809814	-6.16930723190308	-10.1838874816895	-0.0714457854628563	0.090542234480381	-0.114806622266769
-5.48585033416748	-6.1693377494812	-10.1774806976318	-0.0714692026376724	0.0906010121107101	-0.11489599198103
-5.48652648925781	-6.17372465133667	-10.1782064437866	-0.0714132934808731	0.0904973298311234	-0.114977918565273
-5.49076223373413	-6.1747875213623	-10.1783313751221	-0.0713715925812721	0.0905505195260048	-0.114948071539402
-5.49777412414551	-6.17409753799438	-10.1754150390625	-0.0712797865271568	0.0905592069029808	-0.115017607808113
-5.50154447555542	-6.17888307571411	-10.1735811233521	-0.0713387876749039	0.0906417220830917	-0.115081332623959
-5.50265550613403	-6.18210220336914	-10.1758804321289	-0.0711911097168922	0.090573213994503	-0.115155346691608
-5.50606060028076	-6.18533802032471	-10.1728363037109	-0.0712075382471085	0.0905640423297882	-0.115209177136421
-5.50707197189331	-6.187575340271	-10.1773920059204	-0.0711803063750267	0.0905939191579819	-0.115286119282246
-5.51000499725342	-6.1901388168335	-10.1737718582153	-0.0711355283856392	0.0906065553426743	-0.115340240299702
-5.51359796524048	-6.19239473342896	-10.1768159866333	-0.0710953548550606	0.0906679704785347	-0.115432776510715
-5.51768016815186	-6.19307565689087	-10.1755065917969	-0.0711316466331482	0.0907275900244713	-0.115500517189503
-5.51469755172729	-6.19352054595947	-10.1772937774658	-0.0710168778896332	0.0906724706292152	-0.115617662668228
-5.51702356338501	-6.19603633880615	-10.1764135360718	-0.0709628388285637	0.0907118171453476	-0.115628264844418
-5.51931858062744	-6.19247484207153	-10.1754331588745	-0.071019247174263	0.0907234773039818	-0.115714073181152
-5.51621437072754	-6.19375324249268	-10.1795053482056	-0.0709123760461807	0.0907327830791473	-0.115802012383938
-5.51926326751709	-6.19403743743896	-10.1795425415039	-0.0708639100193977	0.0907275080680847	-0.115835949778557
-5.52142906188965	-6.19784021377563	-10.181583404541	-0.0709207877516747	0.0907647982239723	-0.115879990160465
-5.52312088012695	-6.19286346435547	-10.1856670379639	-0.0707775354385376	0.0908123329281807	-0.115921646356583
-5.52520799636841	-6.19758749008179	-10.1894998550415	-0.0707543194293976	0.0908641070127487	-0.115988485515118
-5.52550792694092	-6.1969780921936	-10.1808443069458	-0.0708192065358162	0.0908892527222633	-0.116124980151653
-5.52422428131104	-6.19753646850586	-10.1845827102661	-0.0707778930664063	0.0909548103809357	-0.116180047392845
-5.52521944046021	-6.19683361053467	-10.1861066818237	-0.0707799047231674	0.0909637361764908	-0.116203881800175
-5.5279393196106	-6.20176839828491	-10.182487487793	-0.0709227174520493	0.0910720601677895	-0.116261318325996
-5.52874994277954	-6.19508409500122	-10.1930150985718	-0.0709137618541718	0.0910598114132881	-0.116374909877777
-5.529456615448	-6.19588756561279	-10.1878871917725	-0.0708975270390511	0.0911618545651436	-0.116402640938759
-5.53186845779419	-6.19575357437134	-10.1858644485474	-0.0709003135561943	0.0912482291460037	-0.116535767912865
-5.5318489074707	-6.20005035400391	-10.1965799331665	-0.0709878578782082	0.0913084372878075	-0.116507560014725
-5.52984952926636	-6.19574213027954	-10.2010307312012	-0.0709812194108963	0.0913606882095337	-0.11656565964222
-5.53544569015503	-6.19664430618286	-10.1970567703247	-0.071032427251339	0.0913519486784935	-0.116575978696346
-5.53431177139282	-6.19541549682617	-10.196234703064	-0.0710763707756996	0.0914885178208351	-0.116622969508171
-5.53298139572144	-6.19547462463379	-10.1997318267822	-0.0710895135998726	0.0914527177810669	-0.116671681404114
-5.52967119216919	-6.19393587112427	-10.1976222991943	-0.0710949376225472	0.09148308634758	-0.11664591729641
-5.53300619125366	-6.19374132156372	-10.2044944763184	-0.0710834339261055	0.0914926677942276	-0.116693221032619
-5.53092288970947	-6.19060945510864	-10.197211265564	-0.0711266249418259	0.0916717648506165	-0.116675317287445
-5.52606868743896	-6.19301271438599	-10.2028827667236	-0.0711114779114723	0.0916392579674721	-0.116725787520409
-5.53119611740112	-6.19582033157349	-10.2095975875854	-0.0710934326052666	0.0916129574179649	-0.116701953113079
-5.5304217338562	-6.19324254989624	-10.2062273025513	-0.0710678473114967	0.091656856238842	-0.116688311100006
-5.52928686141968	-6.19814205169678	-10.2036485671997	-0.071043848991394	0.0916956141591072	-0.116724543273449
-5.53091526031494	-6.19503021240234	-10.2044382095337	-0.0710084065794945	0.0917135253548622	-0.116794683039188
-5.53157615661621	-6.1986403465271	-10.2089653015137	-0.0708845555782318	0.0917295888066292	-0.116797506809235
-5.53197240829468	-6.19972324371338	-10.2043609619141	-0.0708838254213333	0.0917327329516411	-0.11672930419445
-5.53556871414185	-6.20421600341797	-10.2157649993896	-0.0708859413862228	0.0918422266840935	-0.116730183362961
-5.53222465515137	-6.20496892929077	-10.2047462463379	-0.0708558782935143	0.0918906331062317	-0.116773918271065
-5.53410530090332	-6.21026039123535	-10.2051668167114	-0.070779874920845	0.0918219834566116	-0.116802684962749
-5.53687763214111	-6.210524559021	-10.2007656097412	-0.0708081126213074	0.0919207036495209	-0.116772316396236
-5.53711271286011	-6.21236181259155	-10.2073459625244	-0.0708122253417969	0.0919779762625694	-0.116770811378956
-5.53720951080322	-6.21364450454712	-10.1985473632813	-0.0707770362496376	0.0920435562729836	-0.116753682494164
-5.53918266296387	-6.2165355682373	-10.1985740661621	-0.0707308128476143	0.091990053653717	-0.116798013448715
-5.53801250457764	-6.21709632873535	-10.1942443847656	-0.0706920102238655	0.0920701175928116	-0.1167381554842
-5.53840208053589	-6.21889877319336	-10.2029905319214	-0.0706340968608856	0.0920576974749565	-0.116705045104027
-5.54456996917725	-6.22039890289307	-10.2016468048096	-0.0707336142659187	0.0920634567737579	-0.116644650697708
-5.54415607452393	-6.2223482131958	-10.1953468322754	-0.0706624239683151	0.0920316129922867	-0.116709187626839
-5.54676723480225	-6.22608947753906	-10.1932287216187	-0.0705928727984428	0.0920828357338905	-0.116596736013889
-5.5500431060791	-6.22878694534302	-10.1937522888184	-0.0705752521753311	0.0920702517032623	-0.116561703383923
-5.54943180084229	-6.23007774353027	-10.1923065185547	-0.0706740990281105	0.0921116694808006	-0.116518467664719
-5.55243349075317	-6.23043155670166	-10.1851825714111	-0.0705859512090683	0.0921222344040871	-0.11644696444273
-5.55353832244873	-6.23344421386719	-10.1841650009155	-0.0706079825758934	0.0921680629253387	-0.116393364965916
-5.55341625213623	-6.23265600204468	-10.1804065704346	-0.0705306604504585	0.0921650826931	-0.116402223706245
-5.55448627471924	-6.23832607269287	-10.1876745223999	-0.0705112963914871	0.0921375006437302	-0.116301022469997
-5.55892086029053	-6.23688650131226	-10.1844081878662	-0.0704892501235008	0.0921627953648567	-0.116272039711475
-5.55909442901611	-6.23975515365601	-10.1835536956787	-0.0705169662833214	0.0922389775514603	-0.116175912320614
-5.55810594558716	-6.2406439781189	-10.1780881881714	-0.0704215839505196	0.0922077521681786	-0.116184562444687
-5.55866098403931	-6.24472904205322	-10.180082321167	-0.0704365447163582	0.0921319872140884	-0.116130702197552
-5.56238269805908	-6.24490976333618	-10.1788034439087	-0.0704694092273712	0.0922164916992188	-0.116043128073215
-5.55855941772461	-6.24653720855713	-10.1787757873535	-0.0704403296113014	0.0922520831227303	-0.115986473858356
-5.55981206893921	-6.24790334701538	-10.1705141067505	-0.0704468339681625	0.0922427549958229	-0.115918032824993
-5.55732583999634	-6.24844169616699	-10.1699590682983	-0.0703863278031349	0.0921694785356522	-0.115915380418301
-5.55958223342896	-6.24831676483154	-10.1706581115723	-0.0703175440430641	0.0922907441854477	-0.115784026682377
-5.55594682693481	-6.25141096115112	-10.1699247360229	-0.070399597287178	0.0922356471419334	-0.115762546658516
-5.5584511756897	-6.24772787094116	-10.1689805984497	-0.0703900679945946	0.0922586098313332	-0.115664891898632
-5.55428266525269	-6.24623107910156	-10.1695137023926	-0.0703494846820831	0.0921732857823372	-0.115641459822655
-5.55236148834229	-6.24843597412109	-10.1762008666992	-0.0703310742974281	0.0921918973326683	-0.115513935685158
-5.55618000030518	-6.24395799636841	-10.1737728118896	-0.0703412517905235	0.0922189429402351	-0.115445137023926
-5.55505609512329	-6.24618148803711	-10.1763553619385	-0.0703472718596458	0.0922704562544823	-0.115316472947598
-5.55322885513306	-6.24212169647217	-10.1667098999023	-0.0702338442206383	0.0921701416373253	-0.115304358303547
-5.55397081375122	-6.24599742889404	-10.1716747283936	-0.0702503696084023	0.0920872613787651	-0.115229956805706
-5.55568408966064	-6.24409866333008	-10.1725645065308	-0.0702139735221863	0.0921270474791527	-0.115059271454811
-5.55711555480957	-6.24581956863403	-10.1749172210693	-0.0702316015958786	0.0920636206865311	-0.115101583302021
-5.55730104446411	-6.24476337432861	-10.1776752471924	-0.0701859816908836	0.0921046733856201	-0.115044184029102
-5.55438804626465	-6.24625015258789	-10.1758050918579	-0.0700936540961266	0.0919869914650917	-0.1149972230196
-5.55539703369141	-6.24957752227783	-10.175895690918	-0.0700680837035179	0.0919650420546532	-0.11493606120348
-5.55739736557007	-6.24547243118286	-10.1772165298462	-0.0700992047786713	0.0919044986367226	-0.114943198859692
-5.557204246521	-6.24827146530151	-10.1749153137207	-0.0699863657355309	0.0918827578425407	-0.114941209554672
-5.55764293670654	-6.24855089187622	-10.1752433776855	-0.0699863284826279	0.0917788594961166	-0.11485493183136
-5.55711603164673	-6.25038290023804	-10.1801443099976	-0.0700124725699425	0.0918508619070053	-0.114886999130249
-5.56109857559204	-6.24735879898071	-10.1724290847778	-0.0699300318956375	0.0918776914477348	-0.114826261997223
-5.56036424636841	-6.2473292350769	-10.1737966537476	-0.0699240565299988	0.0918308049440384	-0.114873826503754
-5.56591367721558	-6.24807453155518	-10.166220664978	-0.069864384829998	0.0918230712413788	-0.11483383923769
-5.5632209777832	-6.24842548370361	-10.1730241775513	-0.0699218511581421	0.0917854830622673	-0.114808589220047
-5.57044696807861	-6.24703216552734	-10.1769733428955	-0.0699296742677689	0.0918728411197662	-0.11479389667511
-5.5713357925415	-6.24890804290771	-10.1738967895508	-0.0699507743120193	0.0917673707008362	-0.114764779806137
-5.57130718231201	-6.25495576858521	-10.1718320846558	-0.0699899420142174	0.0917676836252213	-0.114765651524067
-5.57005453109741	-6.25399017333984	-10.1634674072266	-0.0700487792491913	0.0916941836476326	-0.114750556647778
-5.57416868209839	-6.25439357757568	-10.1643419265747	-0.0700790956616402	0.0917060151696205	-0.114669628441334
-5.5762791633606	-6.25441122055054	-10.1607332229614	-0.0700455978512764	0.0917878299951553	-0.114703886210918
-5.57395267486572	-6.2550950050354	-10.1493577957153	-0.0701267123222351	0.0917637944221497	-0.114711724221706
-5.57293558120728	-6.25668716430664	-10.1525545120239	-0.0701571255922318	0.0917428061366081	-0.114730067551136
-5.57726049423218	-6.25737762451172	-10.1524772644043	-0.0701127350330353	0.0917200446128845	-0.114691838622093
-5.5779128074646	-6.25954723358154	-10.142068862915	-0.0701152756810188	0.0917712971568108	-0.114629343152046
-5.57665681838989	-6.2598934173584	-10.142050743103	-0.0701789930462837	0.0917862504720688	-0.114651396870613
-5.57595825195313	-6.25614595413208	-10.1344518661499	-0.070091724395752	0.0917910113930702	-0.114614419639111
-5.57451248168945	-6.25850582122803	-10.1447277069092	-0.0700861215591431	0.0916992127895355	-0.114619359374046
-5.57727479934692	-6.25977897644043	-10.1350679397583	-0.0701862871646881	0.0917375758290291	-0.114545784890652
-5.57374954223633	-6.25950860977173	-10.1328954696655	-0.0701259300112724	0.0917390435934067	-0.114606261253357
-5.57489109039307	-6.26259517669678	-10.1257667541504	-0.0700899437069893	0.0916872248053551	-0.114575155079365
-5.57474565505981	-6.25561428070068	-10.1323261260986	-0.0699951127171516	0.0915189906954765	-0.114498451352119
-5.57360458374023	-6.25929546356201	-10.1295652389526	-0.0700214728713036	0.0915456488728523	-0.114405177533627
-5.57283067703247	-6.25683259963989	-10.1340742111206	-0.0700051560997963	0.0915679112076759	-0.114366300404072
-5.57334184646606	-6.25542736053467	-10.1294841766357	-0.0699841976165771	0.0915407538414001	-0.114256806671619
-5.57049465179443	-6.25284957885742	-10.1289691925049	-0.0698940455913544	0.091423861682415	-0.114210568368435
-5.57182836532593	-6.25685214996338	-10.1299629211426	-0.0698408260941505	0.091433160007	-0.114015400409698
-5.57101535797119	-6.25464153289795	-10.1253805160522	-0.069883719086647	0.0914518386125565	-0.113936446607113
-5.56856870651245	-6.25518226623535	-10.1278648376465	-0.0697987750172615	0.0913640707731247	-0.113950937986374
-5.56877279281616	-6.25540733337402	-10.1256532669067	-0.0697037726640701	0.0912622138857841	-0.113818727433681
-5.56678152084351	-6.25484275817871	-10.1238250732422	-0.0697430372238159	0.0911840423941612	-0.113711431622505
-5.56592035293579	-6.25814342498779	-10.1215629577637	-0.0697401463985443	0.0912335589528084	-0.113656297326088
-5.56622982025146	-6.25553894042969	-10.1150074005127	-0.0696666911244392	0.0911000818014145	-0.113613925874233
-5.56591653823853	-6.25648641586304	-10.1175556182861	-0.0696373805403709	0.0909990593791008	-0.113573662936687
-5.56319904327393	-6.25726270675659	-10.121470451355	-0.0695100575685501	0.0908510833978653	-0.113496094942093
-5.56679010391235	-6.25799179077148	-10.1191682815552	-0.0695087611675262	0.0908433049917221	-0.113413758575916
-5.56738233566284	-6.2568187713623	-10.1189641952515	-0.0694523230195045	0.090759165585041	-0.113362602889538
-5.56620502471924	-6.25760746002197	-10.1258201599121	-0.0692389309406281	0.0905469730496407	-0.113361597061157
-5.57144260406494	-6.26110744476318	-10.1218767166138	-0.0692546889185905	0.0905304551124573	-0.113231614232063
-5.57305908203125	-6.26014614105225	-10.1345930099487	-0.0691656991839409	0.0904664695262909	-0.113241136074066
-5.57428121566772	-6.26576089859009	-10.1332492828369	-0.0691375061869621	0.0904041454195976	-0.113256961107254
-5.57797288894653	-6.26533937454224	-10.1381998062134	-0.0690063983201981	0.0901952236890793	-0.113195069134235
-5.58238410949707	-6.26867437362671	-10.1453790664673	-0.0689396485686302	0.0901653841137886	-0.113163612782955
-5.58681011199951	-6.27316856384277	-10.1533346176147	-0.0689002871513367	0.0901245772838593	-0.113104417920113
-5.59178495407104	-6.27844619750977	-10.1507625579834	-0.06899094581604	0.0901216343045235	-0.113121286034584
-5.59298086166382	-6.27908992767334	-10.1532049179077	-0.0688127651810646	0.0898697897791862	-0.113225661218166
-5.60140371322632	-6.28780078887939	-10.1616697311401	-0.0687519237399101	0.0898512974381447	-0.113151855766773
-5.60757398605347	-6.2910213470459	-10.1551237106323	-0.06882094591856	0.0897202342748642	-0.113192707300186
-5.60820150375366	-6.29100751876831	-10.1627712249756	-0.0687258392572403	0.0896597355604172	-0.113252513110638
-5.614914894104	-6.29281520843506	-10.1587181091309	-0.0687265247106552	0.089567556977272	-0.113347500562668
-5.62268400192261	-6.29758358001709	-10.1590366363525	-0.0686509907245636	0.0895122066140175	-0.113353751599789
-5.62616205215454	-6.29839181900024	-10.1682424545288	-0.0687054023146629	0.0894368290901184	-0.113433204591274
-5.63059139251709	-6.30219030380249	-10.1701822280884	-0.0686323046684265	0.0893547907471657	-0.113485850393772
-5.63847684860229	-6.30304718017578	-10.1658620834351	-0.0686236917972565	0.0892404317855835	-0.113529838621616
-5.64047718048096	-6.30664157867432	-10.1709423065186	-0.0686231106519699	0.0891159325838089	-0.113539978861809
-5.64398384094238	-6.30820083618164	-10.1746425628662	-0.0685417577624321	0.0891034379601479	-0.113593935966492
-5.64691066741943	-6.3159294128418	-10.1771583557129	-0.0684685260057449	0.0889242887496948	-0.113616317510605
-5.65394735336304	-6.31848382949829	-10.1746644973755	-0.0684666261076927	0.0888739079236984	-0.113610222935677
-5.65677118301392	-6.32018280029297	-10.1832780838013	-0.0684319585561752	0.08883947879076	-0.11368066072464
-5.66125965118408	-6.32319498062134	-10.1768531799316	-0.0683972015976906	0.0887377187609673	-0.11372809112072
-5.66475582122803	-6.32408046722412	-10.1825342178345	-0.0682777240872383	0.088614821434021	-0.113773852586746
-5.66751194000244	-6.33029747009277	-10.1859664916992	-0.0682548508048058	0.088595949113369	-0.113710716366768
-5.67121410369873	-6.32876491546631	-10.189001083374	-0.0682510957121849	0.0885921344161034	-0.11375867575407
-5.66699028015137	-6.33279228210449	-10.1862668991089	-0.068195529282093	0.0885520875453949	-0.113761313259602
-5.66663074493408	-6.33337593078613	-10.187331199646	-0.0681128799915314	0.0885245427489281	-0.113700807094574
-5.66774797439575	-6.33625984191895	-10.1927223205566	-0.0680998265743256	0.0885130688548088	-0.113606505095959
-5.66765213012695	-6.33422708511353	-10.1899518966675	-0.06807029992342	0.0885194316506386	-0.113565810024738
-5.66225862503052	-6.33581447601318	-10.1911354064941	-0.0680114924907684	0.0885301604866982	-0.113580532371998
-5.66437864303589	-6.33656644821167	-10.1854782104492	-0.0679463967680931	0.0884514972567558	-0.113483339548111
-5.66265916824341	-6.33401870727539	-10.1926364898682	-0.0680547133088112	0.0884600952267647	-0.113412067294121
-5.66024971008301	-6.33562421798706	-10.1886739730835	-0.0680468380451202	0.0885933041572571	-0.113332875072956
-5.65594387054443	-6.3341326713562	-10.1898183822632	-0.0680683329701424	0.0886126980185509	-0.113341338932514
-5.65817642211914	-6.3323221206665	-10.1807470321655	-0.0680516734719276	0.0886990427970886	-0.113273665308952
-5.65157556533813	-6.3290638923645	-10.1818714141846	-0.0680335387587547	0.0887268334627151	-0.113189205527306
-5.64857816696167	-6.33256673812866	-10.1763401031494	-0.068042203783989	0.0888538435101509	-0.113084994256496
-5.64809083938599	-6.32895660400391	-10.1736822128296	-0.0681348741054535	0.0888183042407036	-0.113015778362751
-5.64866161346436	-6.32563066482544	-10.1705932617188	-0.0681321397423744	0.0889572575688362	-0.11291840672493
-5.64291191101074	-6.32281923294067	-10.1658382415771	-0.0681137666106224	0.088979184627533	-0.112937800586224
-5.64406061172485	-6.32519340515137	-10.1609687805176	-0.0681785568594933	0.0890623554587364	-0.112911149859428
-5.643150806427	-6.32400131225586	-10.1644535064697	-0.0681225210428238	0.0889451131224632	-0.112878032028675
-5.64434146881104	-6.32761812210083	-10.1602039337158	-0.0681491643190384	0.0891476720571518	-0.112841859459877
-5.64620637893677	-6.325843334198	-10.1512079238892	-0.0681328922510147	0.089189313352108	-0.112824611365795
-5.64411211013794	-6.32821178436279	-10.1516342163086	-0.0681045055389404	0.0892460197210312	-0.112822309136391
-5.64306735992432	-6.32665586471558	-10.1498689651489	-0.067995198071003	0.0891484096646309	-0.112827226519585
-5.65047883987427	-6.33274984359741	-10.1519870758057	-0.0681078732013702	0.089304618537426	-0.112736247479916
-5.64829635620117	-6.33340644836426	-10.1515607833862	-0.06814955919981	0.0893484428524971	-0.11275839060545
-5.64702653884888	-6.33564424514771	-10.1417808532715	-0.0680165961384773	0.0894173756241798	-0.112744063138962
-5.65202856063843	-6.33467578887939	-10.1380653381348	-0.0680025890469551	0.0893974378705025	-0.11271046102047
-5.65299415588379	-6.33727598190308	-10.1466608047485	-0.0680254846811295	0.0894796550273895	-0.112644910812378
-5.65584897994995	-6.3388352394104	-10.1418972015381	-0.0679843202233315	0.0895331129431725	-0.112632714211941
-5.65732383728027	-6.33745145797729	-10.1396465301514	-0.0679703950881958	0.0895226523280144	-0.112700589001179
-5.65959501266479	-6.34126281738281	-10.1356821060181	-0.0679993107914925	0.0895097479224205	-0.112707570195198
-5.65965557098389	-6.34053325653076	-10.1371898651123	-0.0679674670100212	0.0894872471690178	-0.112680211663246
-5.6666841506958	-6.34210634231567	-10.1339664459229	-0.0680867284536362	0.0896118879318237	-0.112697154283524
-5.66437959671021	-6.3359580039978	-10.1327152252197	-0.0680823400616646	0.0896201729774475	-0.112780727446079
-5.66667461395264	-6.33763408660889	-10.126989364624	-0.0680233389139175	0.0895680710673332	-0.112821988761425
-5.6653208732605	-6.34030675888062	-10.125431060791	-0.0680840313434601	0.0895214900374413	-0.112830892205238
-5.66701316833496	-6.34022665023804	-10.1187934875488	-0.0681171715259552	0.0895745232701302	-0.112875118851662
-5.66982221603394	-6.338791847229	-10.1135120391846	-0.0680136010050774	0.0895791947841644	-0.112869493663311
[truncated: 10,339 more rows]
