# Supplementary material for: Identification of Haptic Based Guiding Using Hard Reins
Source: PLoS One. 2015 Jul 22;10(7):e0132020. doi: 10.1371/journal.pone.0132020 (PMC4511788; doi:10.1371/journal.pone.0132020)
Supplement: S5 File — (ZIP) [file pone.0132020.s005.zip › Exp2_ForceData1/Subject1/path3/T6.csv]

Force X (N)	Force Y (N)	Force Z (N)	Torque X (N-m)	Torque Y (N-m)	Torque Z (N-m)	Frequency = 10000	Averaging Level = 16	F/T Serial Number = FT11772	Time Started = 19/02/2013 12:44:44
-5.96363496780396	-6.72303628921509	-12.1895227432251	-0.131716266274452	-0.064059279859066	-0.214700624346733
-5.97015857696533	-6.72665977478027	-12.1921100616455	-0.131718426942825	-0.0639504343271255	-0.214686185121536
-5.9716796875	-6.73174667358398	-12.1946363449097	-0.131846770644188	-0.0638462007045746	-0.214673936367035
-5.97300481796265	-6.73278141021729	-12.2108345031738	-0.131891861557961	-0.0637658834457397	-0.214696183800697
-5.97702741622925	-6.73120069503784	-12.2099027633667	-0.132004722952843	-0.063639871776104	-0.214754521846771
-5.97627639770508	-6.73331594467163	-12.2107076644897	-0.132079377770424	-0.0634519755840302	-0.214814156293869
-5.9768590927124	-6.73491334915161	-12.2083368301392	-0.132027894258499	-0.0634527504444122	-0.214963853359222
-5.97476100921631	-6.73521327972412	-12.206280708313	-0.132064938545227	-0.0634113028645515	-0.215042144060135
-5.97228527069092	-6.73694038391113	-12.2167224884033	-0.131934300065041	-0.0635334774851799	-0.215069308876991
-5.97281408309937	-6.73737955093384	-12.2211980819702	-0.131958514451981	-0.0634518265724182	-0.21509650349617
-5.97714424133301	-6.73834133148193	-12.2206201553345	-0.132026106119156	-0.0634061247110367	-0.215091720223427
-5.97774505615234	-6.74302101135254	-12.2237672805786	-0.132170721888542	-0.0633063018321991	-0.215057447552681
-5.98234272003174	-6.73965311050415	-12.2254085540771	-0.132174894213676	-0.0632301345467567	-0.21501787006855
-5.9814624786377	-6.73845148086548	-12.2348871231079	-0.132225304841995	-0.0630608350038528	-0.21510261297226
-5.98442363739014	-6.74340486526489	-12.2296504974365	-0.132228195667267	-0.0628990083932877	-0.21514892578125
-5.9787425994873	-6.74264001846313	-12.2309608459473	-0.132252335548401	-0.0628532022237778	-0.215290725231171
-5.97790193557739	-6.74471235275269	-12.2253923416138	-0.132081538438797	-0.0628640353679657	-0.21535849571228
-5.97819232940674	-6.75656461715698	-12.2316360473633	-0.132088422775269	-0.0628478080034256	-0.215396240353584
-5.97970771789551	-6.75577306747437	-12.2389135360718	-0.132058531045914	-0.0628775507211685	-0.215379178524017
-5.98315334320068	-6.75666427612305	-12.2441167831421	-0.132107555866241	-0.0628367960453033	-0.21535325050354
-5.98574352264404	-6.76299238204956	-12.2417621612549	-0.132108688354492	-0.0626428574323654	-0.215327844023705
-5.98674869537354	-6.76252508163452	-12.2525148391724	-0.132096722722054	-0.0626254752278328	-0.215370416641235
-5.9891095161438	-6.76301431655884	-12.254002571106	-0.132160663604736	-0.0625142753124237	-0.215456247329712
-5.99675512313843	-6.76881647109985	-12.2535705566406	-0.132168963551521	-0.0623336546123028	-0.21547956764698
-5.99579954147339	-6.7739953994751	-12.2647323608398	-0.132211148738861	-0.0622532144188881	-0.215612292289734
-5.9961142539978	-6.77422618865967	-12.2529878616333	-0.132118627429008	-0.0622791387140751	-0.215740859508514
-5.99294281005859	-6.78014087677002	-12.2603597640991	-0.132135182619095	-0.0622437633574009	-0.215882673859596
-5.99929141998291	-6.78604125976563	-12.2723035812378	-0.132106989622116	-0.0622394233942032	-0.215987116098404
-6.00042867660522	-6.79074335098267	-12.2815856933594	-0.132079809904099	-0.0623728670179844	-0.216093599796295
-6.00538206100464	-6.79199981689453	-12.291561126709	-0.132271200418472	-0.062229361385107	-0.216083765029907
-6.00753498077393	-6.79850387573242	-12.2971267700195	-0.132480725646019	-0.0621456876397133	-0.216186985373497
-6.01154232025146	-6.79631233215332	-12.3008718490601	-0.132504791021347	-0.0620751902461052	-0.216312482953072
-6.01264524459839	-6.79596567153931	-12.3004894256592	-0.132580101490021	-0.0619765371084213	-0.216422259807587
-6.01357650756836	-6.79665565490723	-12.3071012496948	-0.132579192519188	-0.0618802458047867	-0.216609790921211
-6.01331424713135	-6.79620599746704	-12.3127765655518	-0.132586941123009	-0.061960257589817	-0.216854333877563
-6.01348686218262	-6.7952733039856	-12.3104686737061	-0.132509291172028	-0.0619949586689472	-0.216990977525711
-6.0183048248291	-6.79598188400269	-12.3184204101563	-0.132578879594803	-0.0619850680232048	-0.217132940888405
-6.02241039276123	-6.79874467849731	-12.3289136886597	-0.132612377405167	-0.0618132054805756	-0.217273071408272
-6.030189037323	-6.7957444190979	-12.3316020965576	-0.132538944482803	-0.0617093741893768	-0.217377752065659
-6.03286218643188	-6.80055046081543	-12.3361139297485	-0.13273361325264	-0.0615255683660507	-0.217479363083839
-6.03829956054688	-6.79401826858521	-12.3438425064087	-0.132724642753601	-0.0614218935370445	-0.217648476362228
-6.04045009613037	-6.79314231872559	-12.3447151184082	-0.13271552324295	-0.0612463429570198	-0.217863738536835
-6.03894948959351	-6.79212713241577	-12.3490400314331	-0.132703065872192	-0.0611866749823093	-0.218039497733116
-6.0374870300293	-6.79055213928223	-12.3580007553101	-0.13268107175827	-0.0612430572509766	-0.218299493193626
-6.03395462036133	-6.79301357269287	-12.3631534576416	-0.132654219865799	-0.0612701289355755	-0.218456968665123
-6.03737306594849	-6.79385995864868	-12.3722343444824	-0.132681414484978	-0.06125608086586	-0.218432784080505
-6.03250455856323	-6.79895257949829	-12.3867607116699	-0.132778272032738	-0.0613065734505653	-0.218491822481155
-6.03226375579834	-6.79954290390015	-12.3964986801147	-0.132921442389488	-0.0613528080284595	-0.218506395816803
-6.03510236740112	-6.80029773712158	-12.4041509628296	-0.133104488253593	-0.0612596422433853	-0.218476444482803
-6.0317120552063	-6.80191993713379	-12.4146461486816	-0.133280381560326	-0.0612309239804745	-0.218595534563065
-6.03322696685791	-6.7991099357605	-12.4095077514648	-0.133349031209946	-0.0611178800463676	-0.218805462121964
-6.03303718566895	-6.79269886016846	-12.4111070632935	-0.133339926600456	-0.0610691793262959	-0.218965321779251
-6.02894973754883	-6.78647327423096	-12.4087076187134	-0.133427992463112	-0.0611128881573677	-0.219190508127213
-6.03008413314819	-6.78262853622437	-12.4059085845947	-0.133400797843933	-0.0611467771232128	-0.219282567501068
-6.02904796600342	-6.78010892868042	-12.408839225769	-0.13355016708374	-0.061021838337183	-0.219304457306862
-6.03112602233887	-6.7753324508667	-12.4178686141968	-0.133676961064339	-0.0609030984342098	-0.21939954161644
-6.0343542098999	-6.76747465133667	-12.4110345840454	-0.133798509836197	-0.0607842691242695	-0.219434931874275
-6.03830480575562	-6.76477384567261	-12.4079942703247	-0.1338170170784	-0.0605959556996822	-0.219445317983627
-6.0392918586731	-6.76245069503784	-12.4119415283203	-0.133833110332489	-0.0604292489588261	-0.219534277915955
-6.03663396835327	-6.75815582275391	-12.4139814376831	-0.133778676390648	-0.0603731200098991	-0.219677448272705
-6.03452157974243	-6.75367164611816	-12.4017763137817	-0.133771225810051	-0.0603641904890537	-0.219750091433525
-6.0334677696228	-6.75735187530518	-12.4131002426147	-0.133767932653427	-0.0603011474013329	-0.219785585999489
-6.03205728530884	-6.75381183624268	-12.4147367477417	-0.133605480194092	-0.0604346543550491	-0.219870314002037
-6.03316783905029	-6.75735950469971	-12.4151754379272	-0.133572325110435	-0.0604909919202328	-0.219910606741905
-6.03561067581177	-6.75718307495117	-12.4245338439941	-0.133496284484863	-0.06050169095397	-0.219836816191673
-6.03658294677734	-6.75586128234863	-12.4236164093018	-0.133567988872528	-0.0604871325194836	-0.219831630587578
-6.04209470748901	-6.75444221496582	-12.4305801391602	-0.133637547492981	-0.0604119524359703	-0.219853907823563
-6.04684972763062	-6.75366449356079	-12.4259233474731	-0.133745089173317	-0.0602724701166153	-0.219857603311539
-6.04882192611694	-6.75638961791992	-12.4309501647949	-0.133767545223236	-0.0603281334042549	-0.219839990139008
-6.04905605316162	-6.75243902206421	-12.4235544204712	-0.133880630135536	-0.0603532716631889	-0.219934567809105
-6.0483922958374	-6.75109004974365	-12.4200277328491	-0.133874028921127	-0.0603547804057598	-0.219991683959961
-6.04705333709717	-6.75293302536011	-12.4248561859131	-0.1337860673666	-0.0606391243636608	-0.220167994499207
-6.05188798904419	-6.75193643569946	-12.4368324279785	-0.133789673447609	-0.0607503280043602	-0.220190197229385
-6.05429267883301	-6.75068378448486	-12.4342250823975	-0.133838430047035	-0.0609073154628277	-0.220177739858627
-6.05866956710815	-6.75168609619141	-12.4488801956177	-0.133993595838547	-0.0610249191522598	-0.220243886113167
-6.06409311294556	-6.74515056610107	-12.4633588790894	-0.134207367897034	-0.0611739493906498	-0.220281809568405
-6.0676736831665	-6.74291753768921	-12.4640054702759	-0.134350523352623	-0.0610837116837502	-0.220404297113419
-6.06768560409546	-6.74103403091431	-12.4764919281006	-0.134392291307449	-0.0612160377204418	-0.220619559288025
-6.06743669509888	-6.73740673065186	-12.4770364761353	-0.134592235088348	-0.0613433606922627	-0.220777586102486
-6.07071352005005	-6.72656917572021	-12.4725608825684	-0.134705364704132	-0.0614675581455231	-0.220905154943466
-6.07009887695313	-6.72186279296875	-12.4752588272095	-0.134796261787415	-0.0616219714283943	-0.221147105097771
-6.06901693344116	-6.71523571014404	-12.4728527069092	-0.134781301021576	-0.0618482120335102	-0.221297979354858
-6.06672191619873	-6.70450258255005	-12.4719743728638	-0.134906753897667	-0.0618965104222298	-0.221353456377983
-6.0694842338562	-6.70391035079956	-12.4783840179443	-0.134974509477615	-0.0620358847081661	-0.221394181251526
-6.07464694976807	-6.68838548660278	-12.4875516891479	-0.135089084506035	-0.0620133131742477	-0.221459954977036
-6.07816886901855	-6.68252611160278	-12.4827184677124	-0.135208055377007	-0.0619609877467155	-0.221404835581779
-6.0729808807373	-6.6743278503418	-12.4924736022949	-0.135187119245529	-0.0620002932846546	-0.221484139561653
-6.07387113571167	-6.66856384277344	-12.4910926818848	-0.135286077857018	-0.0621065981686115	-0.221560031175613
-6.07503509521484	-6.66082382202148	-12.4863977432251	-0.135218784213066	-0.0621609576046467	-0.221588939428329
-6.07247400283813	-6.65985012054443	-12.4837274551392	-0.135235458612442	-0.0622785724699497	-0.221629768610001
-6.07141304016113	-6.65672159194946	-12.4838190078735	-0.13522781431675	-0.062310840934515	-0.221637547016144
-6.06823253631592	-6.65199661254883	-12.4851856231689	-0.135235384106636	-0.0624788850545883	-0.221582308411598
-6.07442092895508	-6.64934778213501	-12.4873723983765	-0.135267078876495	-0.0623820275068283	-0.221516206860542
-6.07287406921387	-6.64721775054932	-12.4913177490234	-0.135337397456169	-0.0624305121600628	-0.221415847539902
-6.07682037353516	-6.64075469970703	-12.4874591827393	-0.135339811444283	-0.0624118708074093	-0.221365511417389
-6.08107042312622	-6.634596824646	-12.4877681732178	-0.135457068681717	-0.0623241141438484	-0.221324250102043
-6.08355522155762	-6.63151550292969	-12.4822425842285	-0.135555312037468	-0.0622259750962257	-0.221249237656593
-6.08223152160645	-6.62337064743042	-12.4764776229858	-0.135542541742325	-0.0622064732015133	-0.221295401453972
-6.08480167388916	-6.61840343475342	-12.4698524475098	-0.135636359453201	-0.0622244030237198	-0.221321046352386
-6.08425569534302	-6.6168155670166	-12.4677419662476	-0.135594189167023	-0.0622262768447399	-0.221285924315453
-6.08450222015381	-6.61136245727539	-12.4648017883301	-0.135713011026382	-0.0623594634234905	-0.221318766474724
-6.08387041091919	-6.61001825332642	-12.4615964889526	-0.135676935315132	-0.0625142157077789	-0.22124819457531
-6.08297634124756	-6.60932540893555	-12.464337348938	-0.13582943379879	-0.0627353489398956	-0.221099302172661
-6.08464527130127	-6.61002254486084	-12.4682331085205	-0.135930985212326	-0.0629428178071976	-0.221031472086906
-6.08798456192017	-6.60218524932861	-12.4647092819214	-0.136095285415649	-0.063124805688858	-0.220963284373283
-6.08844661712646	-6.59470891952515	-12.4653425216675	-0.13633094727993	-0.0631256029009819	-0.220847219228745
-6.09423160552979	-6.58906602859497	-12.4586582183838	-0.136492341756821	-0.0632175132632256	-0.220888078212738
-6.09438991546631	-6.57786703109741	-12.4501399993896	-0.136699438095093	-0.0632561072707176	-0.220900148153305
-6.09842157363892	-6.56515789031982	-12.4313774108887	-0.136860072612762	-0.063305489718914	-0.220919966697693
-6.09602355957031	-6.55550622940063	-12.4185228347778	-0.136991962790489	-0.0633412897586823	-0.221000909805298
-6.09676742553711	-6.54348802566528	-12.4039001464844	-0.137005671858788	-0.0634357929229736	-0.221117854118347
-6.09854412078857	-6.53379106521606	-12.3845586776733	-0.137071624398232	-0.0634123384952545	-0.221152022480965
-6.1020131111145	-6.5302791595459	-12.3705101013184	-0.136989861726761	-0.063436433672905	-0.221137791872025
-6.10712051391602	-6.52762365341187	-12.3687744140625	-0.137030944228172	-0.0634603351354599	-0.22116357088089
-6.11074495315552	-6.52245426177979	-12.3539533615112	-0.137016296386719	-0.0634230896830559	-0.221079871058464
-6.11766529083252	-6.5201621055603	-12.3481121063232	-0.137070953845978	-0.0632982030510902	-0.220957070589066
-6.1183876991272	-6.51656532287598	-12.3425445556641	-0.137044459581375	-0.063310980796814	-0.220889687538147
-6.12181854248047	-6.51421451568604	-12.3351020812988	-0.137109860777855	-0.0631981119513512	-0.220822855830193
-6.12344646453857	-6.51017045974731	-12.3195762634277	-0.13699272274971	-0.0631688684225082	-0.220781192183495
-6.12259149551392	-6.51031303405762	-12.3093748092651	-0.136925891041756	-0.0633009150624275	-0.220763474702835
-6.12269973754883	-6.51000452041626	-12.2982149124146	-0.136928766965866	-0.0634806677699089	-0.22070886194706
-6.12490224838257	-6.50885391235352	-12.3006610870361	-0.136853158473969	-0.0635091364383698	-0.220564097166061
-6.12979698181152	-6.50240659713745	-12.2913227081299	-0.136964663863182	-0.0635272786021233	-0.220490992069244
-6.13742923736572	-6.49798154830933	-12.2836303710938	-0.136991947889328	-0.0634357109665871	-0.22038172185421
-6.139084815979	-6.49356603622437	-12.2728824615479	-0.137031212449074	-0.063405267894268	-0.220328465104103
-6.13954496383667	-6.48658752441406	-12.259840965271	-0.136910021305084	-0.0635013282299042	-0.220317289233208
-6.13789129257202	-6.48048830032349	-12.2474594116211	-0.136875867843628	-0.0636383518576622	-0.220191821455956
-6.14283084869385	-6.48005867004395	-12.2359447479248	-0.136811956763268	-0.0637158155441284	-0.220045760273933
-6.14005994796753	-6.4774603843689	-12.2343807220459	-0.136671826243401	-0.063944436609745	-0.219967275857925
-6.14499282836914	-6.47261762619019	-12.2180948257446	-0.13672012090683	-0.064110204577446	-0.219770923256874
-6.14879989624023	-6.46847534179688	-12.2074584960938	-0.136627420783043	-0.0641222894191742	-0.21956741809845
-6.15185832977295	-6.46201181411743	-12.2013835906982	-0.136637941002846	-0.0642307326197624	-0.219434544444084
-6.15522003173828	-6.45814037322998	-12.1904077529907	-0.136611670255661	-0.0642473325133324	-0.219345584511757
-6.16162872314453	-6.45745277404785	-12.1791868209839	-0.136621728539467	-0.0643119737505913	-0.219158321619034
-6.16581726074219	-6.45246171951294	-12.1736602783203	-0.13651879131794	-0.0643380433320999	-0.219087332487106
-6.16671371459961	-6.4485912322998	-12.164008140564	-0.136553600430489	-0.0645136684179306	-0.219021916389465
-6.17118644714355	-6.44330453872681	-12.144380569458	-0.136427208781242	-0.0646173655986786	-0.218939602375031
-6.17112636566162	-6.44319486618042	-12.1356611251831	-0.136315017938614	-0.0648251622915268	-0.218872502446175
-6.17378330230713	-6.44356250762939	-12.1271295547485	-0.136161267757416	-0.0650461092591286	-0.218790665268898
-6.18012809753418	-6.43896293640137	-12.1186285018921	-0.136134460568428	-0.0651696026325226	-0.218634426593781
-6.18436527252197	-6.43885231018066	-12.1087341308594	-0.136188089847565	-0.065293163061142	-0.218486249446869
-6.18928956985474	-6.43429517745972	-12.1032781600952	-0.136238545179367	-0.0654534548521042	-0.218401789665222
-6.19770383834839	-6.43132734298706	-12.0907573699951	-0.13639797270298	-0.065446637570858	-0.218303203582764
-6.20102787017822	-6.42588043212891	-12.0820093154907	-0.136497512459755	-0.0655420869588852	-0.218337565660477
-6.20095825195313	-6.42137432098389	-12.0671195983887	-0.136579573154449	-0.0656336024403572	-0.21838441491127
-6.20537519454956	-6.41591453552246	-12.05433177948	-0.136541187763214	-0.065702959895134	-0.218360066413879
-6.20437383651733	-6.41844415664673	-12.0452651977539	-0.136618703603745	-0.0658271759748459	-0.218354627490044
-6.20766592025757	-6.41741132736206	-12.0415544509888	-0.136646598577499	-0.066001795232296	-0.218311786651611
-6.21202993392944	-6.41407775878906	-12.0305042266846	-0.136768415570259	-0.0660243332386017	-0.218112990260124
-6.21749782562256	-6.4103536605835	-12.0257797241211	-0.136925309896469	-0.0659929215908051	-0.218048125505447
-6.21693468093872	-6.40754795074463	-12.0141830444336	-0.137011021375656	-0.0659885704517365	-0.218026459217072
-6.22265577316284	-6.40721702575684	-11.9962062835693	-0.137052163481712	-0.0659765973687172	-0.217941612005234
-6.21787929534912	-6.40534496307373	-11.9909229278564	-0.137120395898819	-0.0660007745027542	-0.217957064509392
-6.21891450881958	-6.4064040184021	-11.9842882156372	-0.137020349502563	-0.0661775693297386	-0.217887476086617
-6.22017955780029	-6.41003274917603	-11.972559928894	-0.137045234441757	-0.0662111416459084	-0.217825591564178
-6.22502088546753	-6.4141058921814	-11.9821786880493	-0.136975079774857	-0.0662995353341103	-0.217696696519852
-6.2258129119873	-6.41280937194824	-11.9805173873901	-0.13707309961319	-0.0663935840129852	-0.217610895633698
-6.23459243774414	-6.41499853134155	-11.968448638916	-0.137209370732307	-0.0662331208586693	-0.217443868517876
-6.23270750045776	-6.41255617141724	-11.9701948165894	-0.137263745069504	-0.0662666857242584	-0.217448845505714
-6.23795986175537	-6.41130495071411	-11.9547996520996	-0.137220829725266	-0.0663271248340607	-0.217457786202431
-6.23245525360107	-6.41240262985229	-11.9420022964478	-0.137212961912155	-0.0664788410067558	-0.217416912317276
-6.2386417388916	-6.41349649429321	-11.9407358169556	-0.137242421507835	-0.0665686652064323	-0.217351913452148
-6.23575210571289	-6.41236639022827	-11.9319152832031	-0.13727194070816	-0.0667987540364265	-0.217251509428024
-6.24032926559448	-6.41512393951416	-11.9321269989014	-0.1373171210289	-0.066773034632206	-0.217032268643379
-6.24657154083252	-6.41271781921387	-11.9346694946289	-0.137385874986649	-0.0667507946491241	-0.216927856206894
-6.24884843826294	-6.40879392623901	-11.9225072860718	-0.137548834085464	-0.0667968466877937	-0.216857299208641
-6.25330209732056	-6.41359996795654	-11.9137468338013	-0.137533187866211	-0.0667906776070595	-0.216802999377251
-6.24922943115234	-6.41054821014404	-11.9087839126587	-0.137413084506989	-0.0669727027416229	-0.216743007302284
-6.2503514289856	-6.41444158554077	-11.8993663787842	-0.137448340654373	-0.0670149698853493	-0.216654404997826
-6.25207662582397	-6.42320775985718	-11.8987197875977	-0.137487515807152	-0.0670885816216469	-0.216468930244446
-6.25793027877808	-6.42193365097046	-11.9042549133301	-0.137460559606552	-0.0671828836202621	-0.21629036962986
-6.26644134521484	-6.42527103424072	-11.8890066146851	-0.137560024857521	-0.0670982450246811	-0.216124638915062
-6.26724338531494	-6.42539548873901	-11.8866872787476	-0.137554079294205	-0.067011758685112	-0.216000407934189
-6.26462841033936	-6.42731189727783	-11.8786487579346	-0.1375432908535	-0.0670759677886963	-0.215883448719978
-6.26722860336304	-6.42527914047241	-11.86794090271	-0.137430101633072	-0.0670646652579308	-0.215800762176514
-6.26367902755737	-6.43508291244507	-11.8626413345337	-0.137486442923546	-0.067166656255722	-0.215620219707489
-6.26628541946411	-6.4366135597229	-11.8545656204224	-0.137344881892204	-0.0673230513930321	-0.215423196554184
-6.26860857009888	-6.43879508972168	-11.8543014526367	-0.137421071529388	-0.0673102587461472	-0.215152651071548
-6.27300691604614	-6.44303131103516	-11.8536939620972	-0.137468174099922	-0.067342035472393	-0.214974641799927
-6.27489566802979	-6.44146490097046	-11.8496742248535	-0.137424409389496	-0.0673139989376068	-0.214812606573105
-6.28108549118042	-6.44350528717041	-11.8398332595825	-0.1374841183424	-0.0672238543629646	-0.214623481035233
-6.27533912658691	-6.44407892227173	-11.8267726898193	-0.137443453073502	-0.0672654658555985	-0.214526951313019
-6.27655601501465	-6.44727659225464	-11.8240957260132	-0.137395694851875	-0.0672955065965652	-0.214460000395775
-6.27641773223877	-6.44890737533569	-11.8126106262207	-0.137323930859566	-0.0673761665821075	-0.214304983615875
-6.27762174606323	-6.45384502410889	-11.8117084503174	-0.137287884950638	-0.0674305707216263	-0.214146584272385
-6.28091287612915	-6.45450305938721	-11.8054637908936	-0.137312442064285	-0.0675582960247993	-0.21398800611496
-6.28618621826172	-6.45329141616821	-11.8079299926758	-0.13735494017601	-0.0674422159790993	-0.213824033737183
-6.28700017929077	-6.45470523834229	-11.80299949646	-0.137395292520523	-0.0674226209521294	-0.213705688714981
-6.28323984146118	-6.45156288146973	-11.8062524795532	-0.137385085225105	-0.067474253475666	-0.213639661669731
-6.28272438049316	-6.44878768920898	-11.787896156311	-0.137296229600906	-0.0675482898950577	-0.213558465242386
-6.28122758865356	-6.45311117172241	-11.788932800293	-0.137212380766869	-0.0676818639039993	-0.213498190045357
-6.27934217453003	-6.45431470870972	-11.7886199951172	-0.137192815542221	-0.0679137781262398	-0.213368713855743
-6.28200721740723	-6.45333814620972	-11.7821311950684	-0.13722737133503	-0.0679640769958496	-0.213174119591713
-6.28399896621704	-6.45399188995361	-11.7931680679321	-0.13713113963604	-0.0680120438337326	-0.213062167167664
-6.28498029708862	-6.45093631744385	-11.7877006530762	-0.137198626995087	-0.0680484101176262	-0.212975963950157
-6.29177188873291	-6.45238542556763	-11.7764444351196	-0.137300804257393	-0.0680056363344193	-0.212873086333275
-6.2864556312561	-6.45196008682251	-11.7787084579468	-0.137197107076645	-0.0679928660392761	-0.21283808350563
-6.28278255462646	-6.4506459236145	-11.7668371200562	-0.137147814035416	-0.0681473463773727	-0.212810456752777
-6.284255027771	-6.45369672775269	-11.7614994049072	-0.137128531932831	-0.0682680979371071	-0.212677702307701
-6.28769826889038	-6.45319938659668	-11.7693643569946	-0.137201875448227	-0.0683411136269569	-0.212536454200745
-6.29207181930542	-6.451171875	-11.7592239379883	-0.137250170111656	-0.0681696534156799	-0.212376058101654
-6.2929310798645	-6.45002174377441	-11.7550039291382	-0.137225493788719	-0.0681623890995979	-0.212400004267693
-6.28717851638794	-6.45101928710938	-11.7445020675659	-0.13722662627697	-0.0682398080825806	-0.212326005101204
-6.29258155822754	-6.44911527633667	-11.7333192825317	-0.13719779253006	-0.0683222487568855	-0.212281376123428
-6.28525495529175	-6.45611333847046	-11.7254056930542	-0.137116640806198	-0.0684011951088905	-0.212233603000641
-6.28526639938354	-6.45433616638184	-11.7217426300049	-0.13701069355011	-0.068518191576004	-0.212097957730293
-6.2905912399292	-6.45410108566284	-11.7136745452881	-0.137079760432243	-0.0684309899806976	-0.211921781301498
-6.29118537902832	-6.45404386520386	-11.712441444397	-0.137106284499168	-0.0683852210640907	-0.211822107434273
-6.29263734817505	-6.45092678070068	-11.6974306106567	-0.137067899107933	-0.0682814568281174	-0.211755141615868
-6.28935766220093	-6.45070123672485	-11.6875905990601	-0.136954367160797	-0.0683311223983765	-0.211633339524269
-6.28348684310913	-6.4537525177002	-11.6898365020752	-0.136878043413162	-0.0684728622436523	-0.21162311732769
-6.28372621536255	-6.45466184616089	-11.6782932281494	-0.136602774262428	-0.0686794966459274	-0.211427643895149
-6.28859424591064	-6.4557785987854	-11.6754751205444	-0.136673152446747	-0.0685485452413559	-0.211194142699242
-6.28969526290894	-6.45502614974976	-11.667498588562	-0.136579573154449	-0.0685413554310799	-0.211083680391312
-6.28667163848877	-6.4565691947937	-11.6578330993652	-0.136559545993805	-0.0684441775083542	-0.211042299866676
-6.28633832931519	-6.45661115646362	-11.656421661377	-0.136369690299034	-0.0685367956757545	-0.210963726043701
-6.28404855728149	-6.45955610275269	-11.6537818908691	-0.136116802692413	-0.0687053501605988	-0.210895404219627
-6.28533601760864	-6.46491146087646	-11.647650718689	-0.136097744107246	-0.0687841475009918	-0.210677146911621
-6.29372358322144	-6.46289968490601	-11.6525135040283	-0.136063128709793	-0.0688066780567169	-0.210498183965683
-6.29417753219604	-6.46176671981812	-11.6396818161011	-0.135969281196594	-0.0686651989817619	-0.210447922348976
-6.29311513900757	-6.46641778945923	-11.6411333084106	-0.13586063683033	-0.0686595365405083	-0.210390686988831
-6.29122591018677	-6.46534633636475	-11.6288986206055	-0.13570511341095	-0.0688188299536705	-0.210364475846291
-6.2934513092041	-6.46939468383789	-11.6228685379028	-0.135474756360054	-0.0689080581068993	-0.210243761539459
-6.29320526123047	-6.47231721878052	-11.6243343353271	-0.135473981499672	-0.0689677000045776	-0.210076674818993
-6.29831838607788	-6.47011232376099	-11.6185369491577	-0.135486990213394	-0.0688644573092461	-0.209939420223236
-6.30023908615112	-6.46830940246582	-11.6167306900024	-0.135466977953911	-0.0688124224543571	-0.209852874279022
-6.29851293563843	-6.46527624130249	-11.6074151992798	-0.135411500930786	-0.0688252747058868	-0.209829807281494
-6.29413270950317	-6.46727466583252	-11.5992736816406	-0.13520710170269	-0.0689446777105331	-0.209813237190247
-6.2900013923645	-6.47362756729126	-11.5961532592773	-0.135150924324989	-0.0690277740359306	-0.209706693887711
-6.2949481010437	-6.46991586685181	-11.600471496582	-0.135163381695747	-0.0691006705164909	-0.209567010402679
-6.29867553710938	-6.46907091140747	-11.5877342224121	-0.135202333331108	-0.0690215229988098	-0.209374099969864
-6.29726696014404	-6.46650409698486	-11.5850992202759	-0.135159194469452	-0.0689722001552582	-0.209416031837463
-6.29536819458008	-6.46454906463623	-11.5686435699463	-0.134994000196457	-0.0690143406391144	-0.209433391690254
-6.29136371612549	-6.46684646606445	-11.5654067993164	-0.134988933801651	-0.0691307559609413	-0.209378987550735
-6.29532480239868	-6.46760702133179	-11.5654850006104	-0.13491590321064	-0.0693026930093765	-0.209250196814537
-6.30013227462769	-6.46297025680542	-11.5549573898315	-0.134971261024475	-0.0691198334097862	-0.209098502993584
-6.29964637756348	-6.46264314651489	-11.5516223907471	-0.13505557179451	-0.0690258741378784	-0.209058374166489
-6.29884624481201	-6.46086835861206	-11.5408668518066	-0.134979590773582	-0.0690334066748619	-0.209096267819405
-6.2977819442749	-6.46236038208008	-11.5221538543701	-0.134957045316696	-0.0690915733575821	-0.209002152085304
-6.29459476470947	-6.46827125549316	-11.5230445861816	-0.134785071015358	-0.0692198649048805	-0.208941549062729
-6.30148553848267	-6.4655704498291	-11.5144739151001	-0.134673982858658	-0.0692631304264069	-0.208716735243797
-6.30633640289307	-6.46760320663452	-11.5142030715942	-0.134884849190712	-0.069046825170517	-0.208587631583214
-6.30607414245605	-6.46127462387085	-11.5044059753418	-0.134688556194305	-0.0690860226750374	-0.208561584353447
-6.30548477172852	-6.46656274795532	-11.4898719787598	-0.134565517306328	-0.0690796226263046	-0.208557486534119
-6.29861497879028	-6.47256469726563	-11.4887733459473	-0.134386360645294	-0.0693016797304153	-0.208558484911919
-6.30488586425781	-6.47482252120972	-11.4860305786133	-0.134428128600121	-0.0693053603172302	-0.208378344774246
-6.31157207489014	-6.48026990890503	-11.4857311248779	-0.134457096457481	-0.0692019909620285	-0.208153381943703
-6.31304931640625	-6.48113870620728	-11.4812326431274	-0.134382545948029	-0.0691119879484177	-0.208139300346375
-6.3095645904541	-6.48367214202881	-11.4679708480835	-0.1342753469944	-0.06916194409132	-0.208057820796967
-6.31215858459473	-6.49343395233154	-11.4637537002563	-0.134131595492363	-0.0692064091563225	-0.207997173070908
-6.31416511535645	-6.49657487869263	-11.4618682861328	-0.134042352437973	-0.0693168118596077	-0.207847952842712
-6.32092809677124	-6.50041055679321	-11.4602460861206	-0.13398765027523	-0.0690999031066895	-0.207701250910759
-6.32171201705933	-6.50264930725098	-11.4513673782349	-0.134024247527122	-0.0690599381923676	-0.207687199115753
-6.32700538635254	-6.50590705871582	-11.4367837905884	-0.133955031633377	-0.0690189376473427	-0.207721546292305
-6.32288646697998	-6.51374673843384	-11.4395637512207	-0.133849784731865	-0.069068118929863	-0.207706168293953
-6.32672023773193	-6.52096605300903	-11.4354286193848	-0.133666560053825	-0.0692003443837166	-0.207649171352386
-6.33181715011597	-6.52584600448608	-11.4374647140503	-0.133730515837669	-0.0691250041127205	-0.207575798034668
-6.33785915374756	-6.52735662460327	-11.4330005645752	-0.133705079555511	-0.0691178888082504	-0.207499593496323
-6.3432445526123	-6.52557945251465	-11.4319829940796	-0.133638501167297	-0.0690858066082001	-0.207534521818161
-6.34471797943115	-6.52867031097412	-11.4303960800171	-0.133606359362602	-0.0690085291862488	-0.207512736320496
-6.34202194213867	-6.53193759918213	-11.4279012680054	-0.133552223443985	-0.0690471604466438	-0.207544162869453
-6.34200954437256	-6.53481769561768	-11.4167184829712	-0.133411377668381	-0.0692523494362831	-0.207583114504814
-6.34633731842041	-6.53788614273071	-11.4121284484863	-0.133352249860764	-0.0693228244781494	-0.207545280456543
-6.34700489044189	-6.54650402069092	-11.4235048294067	-0.133223354816437	-0.0694301947951317	-0.207428246736526
-6.35037994384766	-6.54169511795044	-11.4205102920532	-0.133149191737175	-0.0694442316889763	-0.207345977425575
-6.35588121414185	-6.54820203781128	-11.4177951812744	-0.133145794272423	-0.0693139359354973	-0.207227051258087
-6.35920858383179	-6.548424243927	-11.4172286987305	-0.133140087127686	-0.0693071410059929	-0.20732370018959
-6.36134338378906	-6.55064296722412	-11.4085512161255	-0.132980301976204	-0.0693590044975281	-0.20733679831028
-6.36010599136353	-6.55393075942993	-11.4090433120728	-0.132815361022949	-0.0693944320082664	-0.207301959395409
-6.35672235488892	-6.55589723587036	-11.4095735549927	-0.132737949490547	-0.0695602893829346	-0.207296699285507
-6.36375665664673	-6.56375741958618	-11.4019565582275	-0.132633179426193	-0.0695818215608597	-0.207137003540993
-6.36840152740479	-6.56630373001099	-11.413046836853	-0.13268817961216	-0.0694308206439018	-0.207084313035011
-6.37106657028198	-6.56301546096802	-11.4111270904541	-0.1326564848423	-0.0694469213485718	-0.207049280405045
-6.37334251403809	-6.56740665435791	-11.4071044921875	-0.132509425282478	-0.0693795755505562	-0.207078352570534
-6.36677694320679	-6.57006549835205	-11.4082384109497	-0.132358640432358	-0.069518081843853	-0.207141578197479
-6.36697053909302	-6.57732677459717	-11.4054946899414	-0.132134631276131	-0.069662019610405	-0.20710152387619
-6.36933898925781	-6.58013772964478	-11.4095792770386	-0.132087171077728	-0.0696407407522202	-0.206981867551804
-6.37106513977051	-6.58431959152222	-11.4157867431641	-0.132108047604561	-0.0697019994258881	-0.206896916031837
-6.37245845794678	-6.58091926574707	-11.4182186126709	-0.132030859589577	-0.0696831569075584	-0.20687635242939
-6.37628316879272	-6.58592796325684	-11.4166536331177	-0.132078498601913	-0.069539412856102	-0.206819295883179
-6.37214422225952	-6.58291721343994	-11.4136457443237	-0.131959825754166	-0.0695971846580505	-0.206802889704704
-6.36651992797852	-6.58361577987671	-11.4067649841309	-0.131865501403809	-0.0696481913328171	-0.206821501255035
-6.36808729171753	-6.58742904663086	-11.4017429351807	-0.131790235638618	-0.0697048678994179	-0.206751361489296
-6.36350011825562	-6.59033155441284	-11.411416053772	-0.131700545549393	-0.069769099354744	-0.206706881523132
-6.36985683441162	-6.59034013748169	-11.4073133468628	-0.131691202521324	-0.0697100386023521	-0.206578508019447
-6.36969137191772	-6.59013080596924	-11.4074239730835	-0.131827294826508	-0.0695883333683014	-0.206431984901428
-6.37280559539795	-6.58724069595337	-11.402925491333	-0.131743207573891	-0.069519467651844	-0.20637446641922
-6.371506690979	-6.5849175453186	-11.3932218551636	-0.131683960556984	-0.0693659037351608	-0.206418320536613
-6.36671018600464	-6.58646202087402	-11.3886756896973	-0.13166019320488	-0.0694083273410797	-0.206321462988853
-6.36331939697266	-6.5887713432312	-11.3839159011841	-0.131589159369469	-0.0694589838385582	-0.206389620900154
-6.36396884918213	-6.59310483932495	-11.3796014785767	-0.131370604038239	-0.0695030242204666	-0.206273645162582
-6.36676502227783	-6.59418725967407	-11.3844795227051	-0.13153874874115	-0.0694545730948448	-0.206065431237221
-6.36819744110107	-6.59173393249512	-11.3879013061523	-0.131497457623482	-0.0693855881690979	-0.206027522683144
-6.36707258224487	-6.59334468841553	-11.3753938674927	-0.131541773676872	-0.0692120864987373	-0.206015810370445
-6.36322927474976	-6.59444999694824	-11.373291015625	-0.131412550806999	-0.0692616030573845	-0.206092640757561
-6.36500310897827	-6.59992694854736	-11.3683967590332	-0.131410643458366	-0.0692859217524529	-0.206035569310188
-6.3625226020813	-6.60018491744995	-11.3721046447754	-0.131244957447052	-0.0692803636193275	-0.205954566597939
-6.36383724212646	-6.59945678710938	-11.3737277984619	-0.131386667490005	-0.0691729336977005	-0.20583088696003
-6.36960506439209	-6.59862518310547	-11.3658046722412	-0.131472274661064	-0.0689806640148163	-0.205792725086212
-6.36389493942261	-6.60028886795044	-11.3610935211182	-0.131399855017662	-0.0689092501997948	-0.205882236361504
-6.36090421676636	-6.59917545318604	-11.3503522872925	-0.131335198879242	-0.0688457787036896	-0.205933302640915
-6.35566759109497	-6.60384464263916	-11.3455667495728	-0.131334975361824	-0.0688944160938263	-0.205870434641838
-6.35622024536133	-6.60479784011841	-11.3436965942383	-0.131375923752785	-0.0689063593745232	-0.205790668725967
-6.35553026199341	-6.60181617736816	-11.341775894165	-0.131372377276421	-0.0688469633460045	-0.205751284956932
-6.35752773284912	-6.60023880004883	-11.3404121398926	-0.131519913673401	-0.0685603469610214	-0.205659836530685
-6.35646677017212	-6.59678649902344	-11.3344163894653	-0.131661206483841	-0.0684729889035225	-0.20570470392704
-6.35176420211792	-6.59043455123901	-11.3247098922729	-0.131492182612419	-0.0684334263205528	-0.205732434988022
-6.34734058380127	-6.59261608123779	-11.3215370178223	-0.131503373384476	-0.0684225708246231	-0.205751925706863
-6.34234189987183	-6.59268951416016	-11.3209476470947	-0.131334692239761	-0.0685326755046844	-0.205778792500496
-6.34090375900269	-6.59110641479492	-11.3212900161743	-0.131395861506462	-0.0685988143086433	-0.205704376101494
-6.34354782104492	-6.59224081039429	-11.3303050994873	-0.131442874670029	-0.0685983523726463	-0.205634564161301
-6.34219551086426	-6.59025287628174	-11.3377265930176	-0.131436198949814	-0.0685774832963943	-0.205707356333733
-6.34665584564209	-6.58615303039551	-11.3319711685181	-0.131415322422981	-0.0685263425111771	-0.20570981502533
-6.34074687957764	-6.58741664886475	-11.3341484069824	-0.131392374634743	-0.0685162097215652	-0.205848962068558
-6.34010076522827	-6.58926677703857	-11.3258228302002	-0.131234914064407	-0.0686285197734833	-0.205928146839142
-6.34138917922974	-6.59488725662231	-11.3336181640625	-0.131260886788368	-0.0687475278973579	-0.205925777554512
-6.34941101074219	-6.5964469909668	-11.342399597168	-0.131146878004074	-0.0687450096011162	-0.205965578556061
-6.35182952880859	-6.59342193603516	-11.3399572372437	-0.13125167787075	-0.0686829388141632	-0.205960065126419
-6.35782718658447	-6.59538698196411	-11.3359537124634	-0.131307199597359	-0.068486288189888	-0.205999508500099
-6.35288715362549	-6.59514236450195	-11.338960647583	-0.131330341100693	-0.0684866160154343	-0.206136912107468
-6.35184097290039	-6.59636545181274	-11.3259544372559	-0.131219372153282	-0.0685314014554024	-0.206266716122627
-6.35188770294189	-6.60086488723755	-11.3279132843018	-0.13118514418602	-0.0686739906668663	-0.206311702728271
-6.35906648635864	-6.6001992225647	-11.3376369476318	-0.131205722689629	-0.0686335414648056	-0.206307977437973
-6.36299085617065	-6.60166215896606	-11.3297109603882	-0.131338059902191	-0.0684983506798744	-0.206304714083672
-6.36330509185791	-6.60025262832642	-11.3317441940308	-0.131365418434143	-0.0683669596910477	-0.206411525607109
-6.36177062988281	-6.59897565841675	-11.3312749862671	-0.131423324346542	-0.068465068936348	-0.206539839506149
-6.36477327346802	-6.59815835952759	-11.3200311660767	-0.131381452083588	-0.0684783458709717	-0.20660699903965
-6.3597354888916	-6.60288858413696	-11.3167905807495	-0.13130584359169	-0.0685773342847824	-0.206697002053261
-6.36386966705322	-6.60212802886963	-11.3221855163574	-0.131277963519096	-0.0686609223484993	-0.206737518310547
-6.365318775177	-6.6071572303772	-11.3180570602417	-0.131341531872749	-0.0685770735144615	-0.206658259034157
-6.37196397781372	-6.60377216339111	-11.3192710876465	-0.131427064538002	-0.068552665412426	-0.206691458821297
-6.37522506713867	-6.60294628143311	-11.3103837966919	-0.131422370672226	-0.0684944987297058	-0.206799954175949
-6.37876892089844	-6.60572195053101	-11.3085155487061	-0.131503641605377	-0.0684274137020111	-0.206818386912346
-6.37784671783447	-6.60583972930908	-11.3045701980591	-0.131496861577034	-0.0683493912220001	-0.206912040710449
-6.37916469573975	-6.60729122161865	-11.296404838562	-0.131453543901443	-0.0683407261967659	-0.207060992717743
-6.38202047348022	-6.60941791534424	-11.2908582687378	-0.131432756781578	-0.0684686601161957	-0.207102164626122
-6.38529682159424	-6.61637353897095	-11.2918663024902	-0.131453886628151	-0.0685539618134499	-0.207189410924911
-6.38922882080078	-6.61247825622559	-11.2883396148682	-0.131510213017464	-0.0685011446475983	-0.207141309976578
-6.40070915222168	-6.61629343032837	-11.2933864593506	-0.131526604294777	-0.0683475658297539	-0.207114398479462
-6.4027419090271	-6.6124267578125	-11.2865810394287	-0.131581991910934	-0.0683849081397057	-0.207319334149361
-6.40071630477905	-6.61393737792969	-11.2800693511963	-0.131613060832024	-0.0684275180101395	-0.207428976893425
-6.40409088134766	-6.6184344291687	-11.2822933197021	-0.131541043519974	-0.0685702934861183	-0.207526355981827
-6.41350603103638	-6.61690664291382	-11.2827653884888	-0.131595179438591	-0.0685875788331032	-0.207508608698845
-6.42039489746094	-6.61986398696899	-11.2867813110352	-0.131727397441864	-0.0685326084494591	-0.207514643669128
-6.42160129547119	-6.61890411376953	-11.2858848571777	-0.131685569882393	-0.0685564130544662	-0.20762126147747
-6.42173290252686	-6.61458206176758	-11.2773265838623	-0.131686806678772	-0.0686061307787895	-0.207725375890732
-6.42692756652832	-6.619065284729	-11.2806062698364	-0.131549149751663	-0.0688003301620483	-0.207779243588448
-6.43049621582031	-6.62099409103394	-11.2788543701172	-0.13156846165657	-0.0690477341413498	-0.207791611552238
-6.43854141235352	-6.62027454376221	-11.2812595367432	-0.131731703877449	-0.0689399316906929	-0.207697734236717
-6.43844223022461	-6.61856126785278	-11.2866497039795	-0.131817609071732	-0.0688991025090218	-0.20777028799057
-6.43980073928833	-6.61609983444214	-11.275333404541	-0.131659671664238	-0.0690373703837395	-0.207811042666435
-6.44030523300171	-6.62387847900391	-11.2780609130859	-0.13168977200985	-0.0690947473049164	-0.207894757390022
-6.44365453720093	-6.62320756912231	-11.2792806625366	-0.131503045558929	-0.0692976713180542	-0.207884714007378
-6.44840955734253	-6.62425374984741	-11.2834815979004	-0.131587669253349	-0.0693444535136223	-0.207770451903343
-6.45397758483887	-6.62701606750488	-11.285834312439	-0.131658524274826	-0.0692740678787231	-0.207758814096451
-6.45485305786133	-6.62757730484009	-11.2841625213623	-0.131634175777435	-0.069251261651516	-0.207794070243835
-6.4577465057373	-6.62696218490601	-11.2703533172607	-0.131656348705292	-0.0693048983812332	-0.207731828093529
-6.4530029296875	-6.63147878646851	-11.2733678817749	-0.131606668233871	-0.0694629773497581	-0.207871407270432
-6.45720767974854	-6.63420391082764	-11.2706079483032	-0.13138984143734	-0.0695569664239883	-0.207811370491982
-6.46313714981079	-6.64199256896973	-11.2709074020386	-0.131532669067383	-0.0694927200675011	-0.207650035619736
-6.46965360641479	-6.63985109329224	-11.2731924057007	-0.131582424044609	-0.0694525316357613	-0.207676738500595
-6.46979331970215	-6.64164113998413	-11.2646389007568	-0.131532147526741	-0.069352813065052	-0.207688331604004
-6.46998119354248	-6.64666366577148	-11.2642021179199	-0.13137012720108	-0.0694834589958191	-0.20779387652874
-6.47087430953979	-6.65294122695923	-11.2573280334473	-0.131249994039536	-0.069676548242569	-0.207760661840439
-6.47739410400391	-6.65630292892456	-11.2575979232788	-0.131347179412842	-0.0696402713656425	-0.207653477787971
-6.48036527633667	-6.65685892105103	-11.2587823867798	-0.131406873464584	-0.069626972079277	-0.207657933235168
-6.48643398284912	-6.65888690948486	-11.2554178237915	-0.131355613470078	-0.0695471540093422	-0.207777947187424
-6.48852348327637	-6.66503477096558	-11.2601184844971	-0.131336763501167	-0.0695600658655167	-0.207866162061691
-6.49138784408569	-6.66708469390869	-11.2508506774902	-0.131334334611893	-0.0697312504053116	-0.208017840981483
-6.49687099456787	-6.66942834854126	-11.2498197555542	-0.13117028772831	-0.0698000937700272	-0.208019942045212
-6.50346374511719	-6.67522811889648	-11.2669496536255	-0.131230860948563	-0.0699746385216713	-0.208030477166176
-6.51266670227051	-6.67364883422852	-11.266131401062	-0.131346881389618	-0.0698879733681679	-0.208060890436172
-6.51640176773071	-6.67545366287231	-11.2650604248047	-0.131383150815964	-0.0698795393109322	-0.20815247297287
-6.51846075057983	-6.67379999160767	-11.2699699401855	-0.131404519081116	-0.0699080675840378	-0.208324611186981
-6.51941585540771	-6.67468357086182	-11.2676420211792	-0.131286442279816	-0.0700747221708298	-0.208432912826538
-6.51737976074219	-6.67967462539673	-11.2679967880249	-0.131173387169838	-0.0702542066574097	-0.208488777279854
-6.52246379852295	-6.6771674156189	-11.2774429321289	-0.131248012185097	-0.0704047903418541	-0.208565175533295
-6.52737951278687	-6.67619943618774	-11.2735347747803	-0.131389409303665	-0.0704047307372093	-0.208486646413803
-6.52952241897583	-6.67381191253662	-11.282096862793	-0.131461650133133	-0.0703144147992134	-0.208542257547379
-6.52674770355225	-6.67211866378784	-11.2813138961792	-0.131411850452423	-0.0703303888440132	-0.20868031680584
-6.52425241470337	-6.67117071151733	-11.2759695053101	-0.131340026855469	-0.0704904198646545	-0.208740621805191
-6.52338123321533	-6.6757116317749	-11.2810363769531	-0.131364315748215	-0.0705993175506592	-0.208742216229439
-6.52515411376953	-6.67313814163208	-11.2781343460083	-0.131321161985397	-0.0707278251647949	-0.20875146985054
-6.52607774734497	-6.67523765563965	-11.2818584442139	-0.131368324160576	-0.0707520619034767	-0.208718627691269
-6.52906608581543	-6.67341279983521	-11.2980260848999	-0.131372049450874	-0.070682667195797	-0.208665013313293
-6.52954864501953	-6.67250394821167	-11.2917833328247	-0.131471395492554	-0.0706224888563156	-0.208704650402069
-6.5328254699707	-6.67192125320435	-11.285758972168	-0.131470188498497	-0.0705814138054848	-0.20870977640152
-6.52717447280884	-6.6725754737854	-11.2894916534424	-0.131492003798485	-0.0705598890781403	-0.208751618862152
-6.52694416046143	-6.6726861000061	-11.2845907211304	-0.131389409303665	-0.0706181302666664	-0.208858817815781
-6.52371978759766	-6.6733226776123	-11.2844953536987	-0.131296515464783	-0.0706529915332794	-0.208857089281082
-6.52546262741089	-6.67935705184937	-11.2870483398438	-0.131285473704338	-0.0706387534737587	-0.208773776888847
-6.52493762969971	-6.68031072616577	-11.2865123748779	-0.131286904215813	-0.0708256140351295	-0.208839401602745
-6.52855014801025	-6.67961359024048	-11.2845516204834	-0.13122595846653	-0.0708683952689171	-0.208793327212334
-6.53043174743652	-6.68076515197754	-11.2865915298462	-0.131332397460938	-0.0707049518823624	-0.208677396178246
-6.53414058685303	-6.67918586730957	-11.2960252761841	-0.131319269537926	-0.070671871304512	-0.20870715379715
-6.53483724594116	-6.674560546875	-11.289514541626	-0.131392106413841	-0.0706604942679405	-0.208798855543137
-6.53752899169922	-6.67660284042358	-11.2886819839478	-0.131460532546043	-0.0705542042851448	-0.208768218755722
-6.53608751296997	-6.67664909362793	-11.2889442443848	-0.131369888782501	-0.0706711634993553	-0.208882763981819
-6.53327560424805	-6.67579555511475	-11.2832126617432	-0.131320625543594	-0.070803701877594	-0.208992570638657
-6.53400087356567	-6.67868137359619	-11.2849464416504	-0.13129960000515	-0.0708254501223564	-0.209042146801949
-6.53102111816406	-6.68021440505981	-11.2988471984863	-0.131216436624527	-0.0710402354598045	-0.209108754992485
-6.53687953948975	-6.68113803863525	-11.2994203567505	-0.131174877285957	-0.0711744055151939	-0.209082916378975
-6.54157161712646	-6.68117141723633	-11.3065147399902	-0.131257995963097	-0.0711618810892105	-0.20904952287674
-6.54763412475586	-6.67918586730957	-11.310188293457	-0.131299197673798	-0.0712351053953171	-0.209135577082634
-6.54581451416016	-6.6793737411499	-11.3130655288696	-0.131325751543045	-0.0712529495358467	-0.209210067987442
-6.55144071578979	-6.67907285690308	-11.307954788208	-0.131325736641884	-0.0711858496069908	-0.209297478199005
-6.55119609832764	-6.67894124984741	-11.3117828369141	-0.131224781274796	-0.0713414922356606	-0.209524691104889
-6.54961919784546	-6.68137502670288	-11.3128957748413	-0.131090804934502	-0.0716340243816376	-0.20961120724678
-6.55505704879761	-6.68445158004761	-11.3111944198608	-0.131064981222153	-0.0717634409666061	-0.209685698151588
-6.5577564239502	-6.68716669082642	-11.323823928833	-0.131068751215935	-0.0718721151351929	-0.209746092557907
-6.56290149688721	-6.68471193313599	-11.3211364746094	-0.131018728017807	-0.0720098912715912	-0.209788098931313
-6.56768131256104	-6.68601417541504	-11.3292036056519	-0.131051272153854	-0.0720013082027435	-0.209833025932312
-6.5749888420105	-6.68701219558716	-11.3318700790405	-0.131013855338097	-0.0720931738615036	-0.209968462586403
-6.57877922058105	-6.68810129165649	-11.3310794830322	-0.131079778075218	-0.0721280723810196	-0.210118338465691
-6.58324146270752	-6.68691349029541	-11.3305931091309	-0.131019160151482	-0.0722465962171555	-0.210215404629707
-6.58403635025024	-6.68949699401855	-11.3291673660278	-0.130944803357124	-0.0723851323127747	-0.210417911410332
-6.5875129699707	-6.69490480422974	-11.3331174850464	-0.130834415555	-0.0725942924618721	-0.210504949092865
-6.59064769744873	-6.69575023651123	-11.3414001464844	-0.130837246775627	-0.072748988866806	-0.210652157664299
-6.5966591835022	-6.70311832427979	-11.3419342041016	-0.130694895982742	-0.072855181992054	-0.210793942213058
-6.60161161422729	-6.70621204376221	-11.3452854156494	-0.130656957626343	-0.0730758309364319	-0.210946872830391
-6.61155939102173	-6.70866632461548	-11.3473863601685	-0.130727127194405	-0.0731518790125847	-0.211097717285156
-6.62123155593872	-6.70946455001831	-11.3548250198364	-0.130614265799522	-0.0732601657509804	-0.211254253983498
-6.62642812728882	-6.71669483184814	-11.3563737869263	-0.13084714114666	-0.0733252242207527	-0.211432695388794
-6.63364696502686	-6.71489667892456	-11.3698177337646	-0.130831927061081	-0.0733267664909363	-0.211619392037392
-6.64153814315796	-6.71552753448486	-11.368953704834	-0.130827605724335	-0.073293149471283	-0.211880713701248
-6.64959621429443	-6.71850109100342	-11.3668165206909	-0.130865499377251	-0.0733046308159828	-0.212037652730942
-6.65095663070679	-6.7151665687561	-11.3755807876587	-0.130871936678886	-0.0734262764453888	-0.212328091263771
-6.65380907058716	-6.71646022796631	-11.3653335571289	-0.130964994430542	-0.0734582841396332	-0.212625175714493
-6.65132427215576	-6.71979331970215	-11.3747844696045	-0.130957260727882	-0.0735612362623215	-0.212824463844299
-6.64882278442383	-6.71625185012817	-11.3802127838135	-0.131012290716171	-0.0737018585205078	-0.212998300790787
-6.649245262146	-6.71368503570557	-11.3814859390259	-0.131007298827171	-0.0737934932112694	-0.213113710284233
-6.64716672897339	-6.70849561691284	-11.3831176757813	-0.131081283092499	-0.07375368475914	-0.213180288672447
-6.64603757858276	-6.70671510696411	-11.3920888900757	-0.131114780902863	-0.0738480091094971	-0.213311716914177
-6.6428918838501	-6.69612407684326	-11.3963184356689	-0.13129960000515	-0.0738631561398506	-0.213383167982101
-6.64240646362305	-6.69357204437256	-11.3961715698242	-0.131531283259392	-0.0736930668354034	-0.213408172130585
-6.6359715461731	-6.68509864807129	-11.4019708633423	-0.131601467728615	-0.0736428946256638	-0.213462203741074
-6.62853860855103	-6.6786732673645	-11.400857925415	-0.131666049361229	-0.0735908076167107	-0.213647782802582
-6.62170267105103	-6.66943216323853	-11.3951711654663	-0.131689861416817	-0.0735342726111412	-0.213710844516754
-6.61378860473633	-6.66238641738892	-11.397744178772	-0.131858453154564	-0.073360987007618	-0.213838830590248
-6.60673522949219	-6.65381288528442	-11.3970251083374	-0.131910443305969	-0.0733405649662018	-0.213958650827408
-6.59740209579468	-6.64796733856201	-11.3973455429077	-0.131974294781685	-0.07343540340662	-0.214060366153717
-6.59010314941406	-6.64103317260742	-11.3863010406494	-0.131980583071709	-0.0733755081892014	-0.214129239320755
-6.57857751846313	-6.63806915283203	-11.3978538513184	-0.132138177752495	-0.0733534023165703	-0.214243233203888
-6.57052230834961	-6.63254880905151	-11.4058361053467	-0.132145062088966	-0.0734151750802994	-0.21429505944252
-6.56808423995972	-6.62381601333618	-11.3965663909912	-0.132251277565956	-0.073433630168438	-0.214330390095711
-6.55921602249146	-6.62048292160034	-11.4010896682739	-0.132405787706375	-0.0733077675104141	-0.214334040880203
-6.55503511428833	-6.61385917663574	-11.4118232727051	-0.132463693618774	-0.073285773396492	-0.214436739683151
-6.55297756195068	-6.60508060455322	-11.4122219085693	-0.132616370916367	-0.0732026845216751	-0.214555561542511
-6.54931354522705	-6.60127830505371	-11.4097299575806	-0.132698819041252	-0.0731227472424507	-0.214589640498161
-6.54323387145996	-6.59555292129517	-11.418794631958	-0.132817730307579	-0.0731182396411896	-0.214757576584816
-6.53653240203857	-6.58771133422852	-11.419153213501	-0.132885381579399	-0.0731618851423264	-0.214899256825447
-6.53269195556641	-6.58348083496094	-11.4197015762329	-0.132907152175903	-0.073124073445797	-0.21491439640522
-6.52663421630859	-6.58065414428711	-11.4177484512329	-0.133021369576454	-0.073010079562664	-0.21505044400692
-6.52073287963867	-6.57849359512329	-11.4144611358643	-0.133015677332878	-0.0731216296553612	-0.215214401483536
-6.51728248596191	-6.57576274871826	-11.4098100662231	-0.132999166846275	-0.0732497796416283	-0.215322449803352
-6.5126805305481	-6.57461595535278	-11.4156923294067	-0.133029088377953	-0.0732079371809959	-0.215366929769516
-6.50877714157104	-6.57392644882202	-11.4241600036621	-0.133017137646675	-0.0733193159103394	-0.215388894081116
-6.50699472427368	-6.57038974761963	-11.4235029220581	-0.133007496595383	-0.0734228864312172	-0.215455204248428
-6.50869989395142	-6.56742572784424	-11.4218378067017	-0.133188679814339	-0.0734059512615204	-0.215425074100494
-6.5089168548584	-6.56695079803467	-11.4372692108154	-0.133240848779678	-0.0734139904379845	-0.215476706624031
-6.50480031967163	-6.55940723419189	-11.4319581985474	-0.13328418135643	-0.0734599530696869	-0.215549811720848
-6.50225210189819	-6.55886173248291	-11.4289207458496	-0.133326485753059	-0.0734027922153473	-0.215687662363052
-6.50272560119629	-6.55794477462769	-11.4337368011475	-0.13329704105854	-0.0734189599752426	-0.215744480490685
-6.49983024597168	-6.55637788772583	-11.4446477890015	-0.133331835269928	-0.0735856890678406	-0.215861976146698
-6.49790096282959	-6.55444431304932	-11.4357070922852	-0.133184507489204	-0.0737041607499123	-0.215901046991348
-6.49275350570679	-6.55388212203979	-11.4440622329712	-0.1331707239151	-0.0738741829991341	-0.215981468558311
-6.49225473403931	-6.55693006515503	-11.4470081329346	-0.13318932056427	-0.0740313082933426	-0.215969294309616
-6.49075984954834	-6.55485153198242	-11.4463634490967	-0.133129060268402	-0.0741919353604317	-0.216027528047562
-6.49227142333984	-6.55775690078735	-11.4461879730225	-0.133165046572685	-0.0742076262831688	-0.215966776013374
-6.49481248855591	-6.55677366256714	-11.4574880599976	-0.133115187287331	-0.0742173120379448	-0.215914532542229
-6.49627733230591	-6.55460262298584	-11.4554395675659	-0.133124098181725	-0.074260026216507	-0.215972065925598
-6.50178861618042	-6.55616426467896	-11.4571418762207	-0.133166208863258	-0.074257604777813	-0.215906292200089
-6.5005054473877	-6.5581521987915	-11.4623785018921	-0.133153215050697	-0.0743187442421913	-0.215983957052231
-6.50198841094971	-6.55833005905151	-11.4568061828613	-0.133129552006721	-0.0744076520204544	-0.21613621711731
-6.50212669372559	-6.55670738220215	-11.4617443084717	-0.133013725280762	-0.0744856223464012	-0.216209203004837
-6.50281476974487	-6.55975866317749	-11.4619293212891	-0.133041992783546	-0.0745513811707497	-0.216245412826538
-6.50125312805176	-6.5629768371582	-11.4735660552979	-0.132934361696243	-0.074783094227314	-0.216403618454933
-6.50556230545044	-6.56708192825317	-11.4719543457031	-0.132820129394531	-0.0749267786741257	-0.216489523649216
-6.50628471374512	-6.56699562072754	-11.478569984436	-0.132834374904633	-0.0749341771006584	-0.216490790247917
-6.51036596298218	-6.57141351699829	-11.4859800338745	-0.132923632860184	-0.0750075429677963	-0.216586098074913
-6.51301050186157	-6.56721973419189	-11.4956922531128	-0.132904931902885	-0.0750863552093506	-0.216599464416504
-6.51562738418579	-6.56779909133911	-11.4990644454956	-0.132946744561195	-0.0750723630189896	-0.216626971960068
-6.51518297195435	-6.56699705123901	-11.5046787261963	-0.133038014173508	-0.0750199258327484	-0.216722726821899
-6.51394462585449	-6.56375408172607	-11.5040168762207	-0.133113190531731	-0.075041189789772	-0.21686640381813
-6.51136064529419	-6.56096935272217	-11.5083913803101	-0.133060440421104	-0.0750402808189392	-0.217008873820305
-6.50815725326538	-6.56016778945923	-11.5102853775024	-0.133090734481812	-0.0751724988222122	-0.217108935117722
-6.50239849090576	-6.55892610549927	-11.5149087905884	-0.13297338783741	-0.0753021240234375	-0.217204406857491
-6.49614524841309	-6.55600595474243	-11.5235080718994	-0.132898792624474	-0.0753815993666649	-0.217233866453171
-6.49477815628052	-6.55970811843872	-11.5309219360352	-0.132897242903709	-0.0754706263542175	-0.217198804020882
-6.49009323120117	-6.55448865890503	-11.5450534820557	-0.132894784212112	-0.0755425021052361	-0.217240065336227
-6.48852491378784	-6.55371475219727	-11.5490646362305	-0.132951512932777	-0.075597807765007	-0.217199310660362
-6.4855375289917	-6.55034637451172	-11.5559844970703	-0.132922440767288	-0.0755345597863197	-0.217166692018509
-6.48486471176147	-6.54794549942017	-11.5679616928101	-0.132977038621902	-0.0754667818546295	-0.217170178890228
-6.47934055328369	-6.54171657562256	-11.5710535049438	-0.132937043905258	-0.0754496976733208	-0.217244729399681
-6.47561407089233	-6.54047822952271	-11.5715627670288	-0.132950529456139	-0.0754326060414314	-0.21726231276989
-6.4697699546814	-6.53702545166016	-11.5741767883301	-0.132913708686829	-0.0754035785794258	-0.21733632683754
-6.46417474746704	-6.53275871276855	-11.5749139785767	-0.132834941148758	-0.0754783973097801	-0.217397198081017
-6.45656251907349	-6.53287506103516	-11.5800247192383	-0.132725387811661	-0.0755643770098686	-0.217377528548241
-6.45404195785522	-6.53180551528931	-11.5781526565552	-0.132686704397202	-0.0756053626537323	-0.217344462871552
-6.44761085510254	-6.53403377532959	-11.5898475646973	-0.132698833942413	-0.0756376832723618	-0.217421859502792
-6.44782400131226	-6.52842378616333	-11.5952892303467	-0.13263700902462	-0.0756644383072853	-0.217372253537178
-6.44666433334351	-6.52796220779419	-11.5982904434204	-0.13275109231472	-0.0755515769124031	-0.217282861471176
-6.44571495056152	-6.5185546875	-11.6081819534302	-0.132743567228317	-0.0754946768283844	-0.217353329062462
-6.43980169296265	-6.51750707626343	-11.6031646728516	-0.132765620946884	-0.0754555985331535	-0.217386871576309
-6.43346071243286	-6.51379489898682	-11.599063873291	-0.132681638002396	-0.0753857120871544	-0.21736042201519
-6.42656660079956	-6.51570129394531	-11.59934425354	-0.132557675242424	-0.0754976868629456	-0.217433080077171
-6.4265308380127	-6.51545095443726	-11.6024045944214	-0.132454961538315	-0.0755608007311821	-0.217401787638664
-6.42344331741333	-6.51722860336304	-11.604302406311	-0.132577866315842	-0.0755854323506355	-0.217280402779579
-6.42267608642578	-6.51101160049438	-11.6157274246216	-0.132520228624344	-0.0754677578806877	-0.217229813337326
-6.42329072952271	-6.51170778274536	-11.6079978942871	-0.132519036531448	-0.0753187611699104	-0.217245787382126
-6.42389488220215	-6.51601982116699	-11.60546875	-0.132561460137367	-0.0751854628324509	-0.217222064733505
-6.42020893096924	-6.51296710968018	-11.5974273681641	-0.132412120699883	-0.0752739533782005	-0.217264890670776
-6.41778087615967	-6.51526355743408	-11.5912485122681	-0.132347464561462	-0.0751612186431885	-0.217262983322144
-6.41486549377441	-6.52008628845215	-11.5951995849609	-0.132197573781013	-0.0752446800470352	-0.217262372374535
-6.41512537002563	-6.51734685897827	-11.5914344787598	-0.132152080535889	-0.0752443671226501	-0.217264279723167
-6.41762542724609	-6.5207405090332	-11.5940418243408	-0.132108569145203	-0.0751534327864647	-0.217184230685234
-6.42092561721802	-6.52596807479858	-11.592827796936	-0.132236987352371	-0.0749930366873741	-0.217119827866554
-6.42212533950806	-6.5256552696228	-11.596658706665	-0.13218928873539	-0.0749188959598541	-0.217091232538223
-6.42291831970215	-6.5224781036377	-11.5964765548706	-0.132191061973572	-0.0747715979814529	-0.21710267663002
-6.42770195007324	-6.52624607086182	-11.5831470489502	-0.132190138101578	-0.0746019780635834	-0.217181518673897
-6.42358636856079	-6.52519464492798	-11.5830125808716	-0.132046490907669	-0.0746061503887177	-0.217255383729935
-6.42172241210938	-6.52650260925293	-11.5782194137573	-0.131963059306145	-0.0746477842330933	-0.217292606830597
-6.41966962814331	-6.52912998199463	-11.5716485977173	-0.131862670183182	-0.074634775519371	-0.21728989481926
-6.42195510864258	-6.53305149078369	-11.5789918899536	-0.131799951195717	-0.074641078710556	-0.217209324240685
-6.42147445678711	-6.53394889831543	-11.577919960022	-0.131725445389748	-0.0746520757675171	-0.217162892222404
-6.4241738319397	-6.53717803955078	-11.5789747238159	-0.131791740655899	-0.0744674429297447	-0.217127874493599
-6.429443359375	-6.53671503067017	-11.582802772522	-0.131720095872879	-0.0743970796465874	-0.217121735215187
-6.42911577224731	-6.5331916809082	-11.5742378234863	-0.131738573312759	-0.0742658823728561	-0.217096030712128
-6.43250846862793	-6.53938102722168	-11.5659828186035	-0.131661146879196	-0.0742453634738922	-0.217069610953331
-6.43160200119019	-6.5388503074646	-11.5657529830933	-0.131503909826279	-0.0741840377449989	-0.217112198472023
-6.42866230010986	-6.54159259796143	-11.565016746521	-0.131373584270477	-0.0742289945483208	-0.217117682099342
-6.42785930633545	-6.54692983627319	-11.5638771057129	-0.131259635090828	-0.0741959512233734	-0.217054650187492
-6.43453598022461	-6.54958868026733	-11.5686454772949	-0.131163075566292	-0.0742718130350113	-0.21696637570858
-6.43649625778198	-6.55191993713379	-11.5727977752686	-0.131082892417908	-0.0742436498403549	-0.216869458556175
-6.44151163101196	-6.55242586135864	-11.5713167190552	-0.131084382534027	-0.0740468353033066	-0.216803580522537
-6.44030904769897	-6.55460214614868	-11.5752716064453	-0.131105720996857	-0.0740227028727531	-0.216751828789711
-6.44522333145142	-6.55084466934204	-11.5807838439941	-0.130915850400925	-0.073938362300396	-0.216765627264977
-6.44320106506348	-6.55634737014771	-11.5773944854736	-0.130868151783943	-0.0739143714308739	-0.216818302869797
-6.44169855117798	-6.56120157241821	-11.5786046981812	-0.130611896514893	-0.0738863870501518	-0.216810047626495
-6.43773698806763	-6.56007862091064	-11.5777149200439	-0.130551770329475	-0.0740327686071396	-0.216831147670746
-6.44016408920288	-6.56705236434937	-11.5884380340576	-0.130435541272163	-0.0740098431706429	-0.216730251908302
-6.44417715072632	-6.57052755355835	-11.5907611846924	-0.130275249481201	-0.0740356892347336	-0.216684818267822
-6.44539356231689	-6.57059955596924	-11.5975370407104	-0.130254536867142	-0.073880523443222	-0.216650918126106
-6.44997835159302	-6.5730414390564	-11.5994577407837	-0.130244821310043	-0.0737506598234177	-0.216574028134346
-6.45043468475342	-6.57688188552856	-11.6031141281128	-0.130308598279953	-0.0736623555421829	-0.216536179184914
-6.44945669174194	-6.57464218139648	-11.6032266616821	-0.130194008350372	-0.0735348463058472	-0.216522499918938
-6.44911861419678	-6.5772008895874	-11.5977296829224	-0.13010285794735	-0.0733959078788757	-0.216564580798149
-6.44475078582764	-6.58204412460327	-11.6020660400391	-0.129871442914009	-0.0733925551176071	-0.216471672058105
-6.4383978843689	-6.58355379104614	-11.6108379364014	-0.12971992790699	-0.0735179483890533	-0.216471403837204
-6.4443531036377	-6.58457565307617	-11.6077919006348	-0.129651948809624	-0.0734603032469749	-0.216302141547203
-6.44214105606079	-6.58886003494263	-11.6150741577148	-0.129642516374588	-0.0733754858374596	-0.216179847717285
-6.4411768913269	-6.58853244781494	-11.6275596618652	-0.129543140530586	-0.0732478871941566	-0.21600466966629
-6.43955373764038	-6.58667325973511	-11.6273927688599	-0.129588410258293	-0.0731596574187279	-0.215872287750244
-6.44093561172485	-6.58589315414429	-11.6267652511597	-0.129510462284088	-0.0729801282286644	-0.215689569711685
-6.43843698501587	-6.58499431610107	-11.6276617050171	-0.129455491900444	-0.0728717744350433	-0.215661063790321
-6.43445491790771	-6.58548164367676	-11.6226062774658	-0.129392996430397	-0.0727231353521347	-0.215494200587273
-6.43013095855713	-6.58339262008667	-11.6219902038574	-0.129236117005348	-0.0727282240986824	-0.21532991528511
-6.42571640014648	-6.58423900604248	-11.6235570907593	-0.129224315285683	-0.0726191401481628	-0.21518512070179
-6.42169427871704	-6.58529043197632	-11.6252574920654	-0.129066526889801	-0.0725847706198692	-0.215042978525162
-6.41938924789429	-6.58605575561523	-11.618371963501	-0.129018604755402	-0.0725623294711113	-0.214796796441078
-6.41768741607666	-6.59033870697021	-11.6153955459595	-0.128923609852791	-0.0724556669592857	-0.214633300900459
-6.41328811645508	-6.59626007080078	-11.6211786270142	-0.128871619701385	-0.0724240243434906	-0.21447192132473
-6.41430330276489	-6.594970703125	-11.6163969039917	-0.128798991441727	-0.07233726978302	-0.21419794857502
-6.41475629806519	-6.5963830947876	-11.6158065795898	-0.128820359706879	-0.0722968354821205	-0.213942468166351
-6.41489696502686	-6.60188007354736	-11.6129570007324	-0.128893002867699	-0.0720887929201126	-0.213705286383629
-6.41454362869263	-6.59868764877319	-11.6092348098755	-0.128793641924858	-0.0719253271818161	-0.213544696569443
-6.41118097305298	-6.60148143768311	-11.6100225448608	-0.128779545426369	-0.0717884227633476	-0.213332056999207
-6.41372919082642	-6.60207843780518	-11.6031312942505	-0.12875534594059	-0.0715199783444405	-0.213184207677841
-6.41262435913086	-6.6043176651001	-11.5973958969116	-0.128736257553101	-0.0715839937329292	-0.213043957948685
-6.40847492218018	-6.60894918441772	-11.5822105407715	-0.128709048032761	-0.0714330300688744	-0.212901100516319
-6.40512752532959	-6.61152410507202	-11.5878162384033	-0.128665834665298	-0.0713931322097778	-0.212738439440727
-6.40464401245117	-6.61359262466431	-11.5854005813599	-0.128614544868469	-0.0714282914996147	-0.212502494454384
-6.40795564651489	-6.61386013031006	-11.5814332962036	-0.128626152873039	-0.0713292434811592	-0.2123022377491
-6.41140985488892	-6.61928081512451	-11.5783271789551	-0.128721326589584	-0.071126252412796	-0.212081238627434
-6.41086626052856	-6.6152081489563	-11.5726385116577	-0.128742292523384	-0.0709873512387276	-0.211951583623886
-6.4059944152832	-6.61591958999634	-11.5649909973145	-0.128791436553001	-0.0708626955747604	-0.211832404136658
-6.41075468063354	-6.61986112594604	-11.5612335205078	-0.128801450133324	-0.0707688927650452	-0.211695611476898
-6.40552139282227	-6.61861705780029	-11.5616521835327	-0.128803342580795	-0.0706861913204193	-0.211626246571541
-6.40433740615845	-6.61912775039673	-11.5489120483398	-0.128750741481781	-0.0707307904958725	-0.211484715342522
-6.40232133865356	-6.62199783325195	-11.5462169647217	-0.128690272569656	-0.0707368850708008	-0.211358100175858
-6.40029907226563	-6.62197875976563	-11.5541944503784	-0.128726378083229	-0.0707798451185226	-0.211232081055641
-6.40157604217529	-6.62355375289917	-11.5436964035034	-0.128746315836906	-0.0707286819815636	-0.211107239127159
-6.40199279785156	-6.62225961685181	-11.5442714691162	-0.128820806741714	-0.0706499144434929	-0.210933089256287
-6.40651369094849	-6.62136077880859	-11.5500154495239	-0.128884345293045	-0.0704969167709351	-0.210839211940765
-6.4053430557251	-6.61874151229858	-11.5368909835815	-0.129008874297142	-0.0703840106725693	-0.210832595825195
-6.40632057189941	-6.6214804649353	-11.530177116394	-0.12899611890316	-0.0703562498092651	-0.21081168949604
-6.40230941772461	-6.62095880508423	-11.5338068008423	-0.129047110676765	-0.0703130513429642	-0.210795670747757
-6.40161609649658	-6.62103176116943	-11.5256624221802	-0.128986775875092	-0.070293627679348	-0.210738882422447
-6.39695692062378	-6.62091875076294	-11.5252475738525	-0.129038915038109	-0.0704350769519806	-0.210711479187012
-6.39983749389648	-6.62440252304077	-11.5269470214844	-0.128987848758698	-0.0705219879746437	-0.210564509034157
-6.39912366867065	-6.62345218658447	-11.5288572311401	-0.129064902663231	-0.0705815032124519	-0.210575044155121
-6.4031400680542	-6.61985874176025	-11.5285224914551	-0.129180237650871	-0.0704738646745682	-0.210396468639374
-6.399338722229	-6.61703777313232	-11.533896446228	-0.129245638847351	-0.0704792812466621	-0.21037882566452
-6.40088558197021	-6.61529636383057	-11.5341930389404	-0.129307821393013	-0.0705126151442528	-0.210303783416748
-6.39930582046509	-6.61057138442993	-11.5272464752197	-0.129310458898544	-0.0705060586333275	-0.210315063595772
-6.39757061004639	-6.6117000579834	-11.5363864898682	-0.129381641745567	-0.0704634189605713	-0.210317462682724
-6.39410781860352	-6.61008930206299	-11.535327911377	-0.129346832633018	-0.0705637633800507	-0.210397839546204
-6.39165067672729	-6.60505628585815	-11.5254516601563	-0.129301771521568	-0.070648692548275	-0.210400938987732
-6.39034223556519	-6.60875082015991	-11.5294704437256	-0.129259571433067	-0.0708512887358665	-0.210342392325401
-6.38801097869873	-6.61176061630249	-11.5362319946289	-0.129309833049774	-0.0709132850170136	-0.21031628549099
-6.39365148544312	-6.60940599441528	-11.543065071106	-0.12938879430294	-0.0708300024271011	-0.210230529308319
-6.40036392211914	-6.61002397537231	-11.5451717376709	-0.129496470093727	-0.0707134827971458	-0.210208550095558
-6.39853096008301	-6.60751438140869	-11.5469369888306	-0.129498600959778	-0.0707321166992188	-0.210193529725075
-6.40115880966187	-6.60790777206421	-11.5370407104492	-0.12954318523407	-0.0706577003002167	-0.210225045681
-6.39805507659912	-6.60902309417725	-11.5388345718384	-0.129497826099396	-0.0707897394895554	-0.210222646594048
-6.39687204360962	-6.61001396179199	-11.5373954772949	-0.129466414451599	-0.0709054991602898	-0.2102320343256
-6.39926385879517	-6.6102032661438	-11.5290517807007	-0.129463344812393	-0.0709396004676819	-0.21025475859642
-6.4013409614563	-6.61706352233887	-11.5299787521362	-0.129577666521072	-0.0710382908582687	-0.210153996944427
-6.40597486495972	-6.61598110198975	-11.5445537567139	-0.129605248570442	-0.0710400342941284	-0.210058569908142
-6.40876865386963	-6.6123480796814	-11.5389003753662	-0.129660800099373	-0.0709609091281891	-0.210016116499901
-6.40947103500366	-6.61468887329102	-11.5463380813599	-0.129779517650604	-0.0709261149168015	-0.209931999444962
-6.4119234085083	-6.61201667785645	-11.5421047210693	-0.129782408475876	-0.0709193721413612	-0.209959402680397
-6.41202878952026	-6.61006832122803	-11.5368003845215	-0.129778295755386	-0.0708808898925781	-0.209972232580185
-6.41053295135498	-6.61077928543091	-11.5329914093018	-0.129712283611298	-0.0709275230765343	-0.209947824478149
-6.40588760375977	-6.61309385299683	-11.5346946716309	-0.129781231284142	-0.0710291117429733	-0.209954619407654
-6.40936660766602	-6.613037109375	-11.53639793396	-0.129650473594666	-0.0710671171545982	-0.209889814257622
-6.40839338302612	-6.61626291275024	-11.5322418212891	-0.129786536097527	-0.0710936039686203	-0.209771156311035
-6.41050863265991	-6.61838340759277	-11.5323677062988	-0.129732891917229	-0.0710734724998474	-0.209719583392143
-6.41071510314941	-6.61417865753174	-11.5365343093872	-0.129791185259819	-0.0710979923605919	-0.209610044956207
-6.41638708114624	-6.61490106582642	-11.5309906005859	-0.129918813705444	-0.070825383067131	-0.209483459591866
-6.41142225265503	-6.61420392990112	-11.5353918075562	-0.129886895418167	-0.0708163678646088	-0.20949587225914
-6.40843534469604	-6.61367893218994	-11.525821685791	-0.129845902323723	-0.0708084627985954	-0.209474965929985
-6.40523910522461	-6.61234617233276	-11.5192012786865	-0.129824534058571	-0.0708143040537834	-0.209415093064308
-6.40615320205688	-6.6168270111084	-11.5206623077393	-0.129859536886215	-0.0708726495504379	-0.209303587675095
-6.40187644958496	-6.61555957794189	-11.5282850265503	-0.129789561033249	-0.0709695890545845	-0.209284454584122
-6.4044623374939	-6.61940717697144	-11.5160026550293	-0.129824429750443	-0.0709124952554703	-0.209158018231392
-6.40602493286133	-6.61707210540771	-11.5242652893066	-0.129788890480995	-0.0708970129489899	-0.209056705236435
-6.40782880783081	-6.6173095703125	-11.5231685638428	-0.129883334040642	-0.0708807706832886	-0.208953619003296
-6.41150426864624	-6.61908102035522	-11.5234222412109	-0.129879176616669	-0.0708100944757462	-0.208887353539467
-6.41296243667603	-6.61586952209473	-11.5191841125488	-0.129958659410477	-0.070717878639698	-0.208788901567459
-6.41322898864746	-6.616135597229	-11.5243883132935	-0.129948347806931	-0.0706861317157745	-0.208849176764488
-6.40599775314331	-6.61191415786743	-11.5125255584717	-0.129956066608429	-0.0706868246197701	-0.208808675408363
-6.40670013427734	-6.61588621139526	-11.514931678772	-0.129802852869034	-0.0707686170935631	-0.208798035979271
-6.39961624145508	-6.6167106628418	-11.5200042724609	-0.129739001393318	-0.0709444433450699	-0.208781808614731
-6.40293169021606	-6.61751365661621	-11.5154123306274	-0.129854023456573	-0.0709327906370163	-0.208661362528801
-6.40365171432495	-6.61450576782227	-11.518367767334	-0.129964545369148	-0.0708914548158646	-0.208506062626839
-6.40330123901367	-6.61106443405151	-11.5230417251587	-0.130013450980186	-0.0707938000559807	-0.208476141095161
-6.40115356445313	-6.60772514343262	-11.5154695510864	-0.129953786730766	-0.0707763060927391	-0.208469957113266
-6.3988790512085	-6.60660362243652	-11.5140838623047	-0.129994079470634	-0.0707501769065857	-0.208379611372948
-6.39744758605957	-6.60372114181519	-11.512487411499	-0.130042910575867	-0.0708223208785057	-0.208438247442245
-6.38876342773438	-6.60342741012573	-11.5082321166992	-0.129852011799812	-0.0709440857172012	-0.208378687500954
-6.38819742202759	-6.60460758209229	-11.5115051269531	-0.129838779568672	-0.0710358694195747	-0.20824708044529
-6.38897371292114	-6.60364103317261	-11.5211324691772	-0.129786938428879	-0.0710368379950523	-0.208205714821815
-6.39288759231567	-6.60397624969482	-11.5220346450806	-0.129810765385628	-0.0710473656654358	-0.208135560154915
-6.39693403244019	-6.60336780548096	-11.5335874557495	-0.129872664809227	-0.0709441602230072	-0.208057552576065
-6.39609098434448	-6.59850597381592	-11.5263500213623	-0.12982577085495	-0.0709638223052025	-0.208145007491112
-6.39269781112671	-6.60426092147827	-11.5197944641113	-0.129819646477699	-0.070994459092617	-0.208240807056427
-6.39249515533447	-6.60584115982056	-11.5255661010742	-0.129617094993591	-0.0711248368024826	-0.208269849419594
-6.38965606689453	-6.60859203338623	-11.5325832366943	-0.12965427339077	-0.071166031062603	-0.208262920379639
-6.39708137512207	-6.60999965667725	-11.5368547439575	-0.129596620798111	-0.0713064670562744	-0.208297863602638
-6.39947462081909	-6.61368322372437	-11.5493726730347	-0.129716098308563	-0.0712201520800591	-0.208216145634651
-6.39899301528931	-6.60990476608276	-11.5528593063354	-0.129671171307564	-0.0711986795067787	-0.208180040121078
-6.40166807174683	-6.60875034332275	-11.5501441955566	-0.12972004711628	-0.0711040124297142	-0.208294808864594
-6.40038919448853	-6.61023426055908	-11.5468530654907	-0.129673957824707	-0.0711592510342598	-0.208366617560387
-6.39829635620117	-6.60918188095093	-11.5489940643311	-0.129604369401932	-0.0713149160146713	-0.208430275321007
-6.39509630203247	-6.6078052520752	-11.5475702285767	-0.129601389169693	-0.071321114897728	-0.208430737257004
-6.39304161071777	-6.60850667953491	-11.5474195480347	-0.12953482568264	-0.0714577436447144	-0.208402559161186
-6.39453935623169	-6.60692119598389	-11.5600929260254	-0.129494309425354	-0.071515679359436	-0.208401143550873
-6.39743661880493	-6.60467910766602	-11.5597057342529	-0.129570424556732	-0.071655198931694	-0.208295658230782
-6.39796304702759	-6.60221910476685	-11.5633907318115	-0.129654079675674	-0.0715958327054977	-0.208199918270111
-6.40113925933838	-6.59883451461792	-11.5667839050293	-0.129664555191994	-0.0715730637311935	-0.208175212144852
-6.39814472198486	-6.59318113327026	-11.5645208358765	-0.129678145051003	-0.0715126022696495	-0.208152443170547
-6.39835786819458	-6.59153747558594	-11.5676984786987	-0.129683569073677	-0.0715571194887161	-0.20810355246067
-6.39339113235474	-6.59051370620728	-11.5650157928467	-0.129704460501671	-0.0716096982359886	-0.208119496703148
-6.39400768280029	-6.59319305419922	-11.5580606460571	-0.129562765359879	-0.0717098340392113	-0.20813661813736
-6.39159774780273	-6.59478139877319	-11.5544109344482	-0.129543364048004	-0.0719026699662209	-0.208080634474754
-6.39768648147583	-6.59667158126831	-11.5614900588989	-0.129540920257568	-0.0719309225678444	-0.208013191819191
-6.39696311950684	-6.59546422958374	-11.5593509674072	-0.129476010799408	-0.0719650909304619	-0.207938581705093
-6.40484952926636	-6.60066032409668	-11.5634250640869	-0.12956790626049	-0.0718534737825394	-0.207844689488411
-6.40495824813843	-6.59810972213745	-11.5659379959106	-0.129676386713982	-0.0717871636152267	-0.207849949598312
-6.4108943939209	-6.59906911849976	-11.5551490783691	-0.129661619663239	-0.0716881155967712	-0.20786064863205
-6.4089412689209	-6.60057497024536	-11.5526390075684	-0.129591107368469	-0.0717325359582901	-0.20785129070282
-6.40776968002319	-6.60341548919678	-11.5600519180298	-0.129420682787895	-0.0717873498797417	-0.207864046096802
-6.40896558761597	-6.60402822494507	-11.5539646148682	-0.129391744732857	-0.0718879029154778	-0.207774728536606
-6.41536855697632	-6.61227703094482	-11.5629005432129	-0.129466116428375	-0.071897491812706	-0.207629233598709
-6.41801261901855	-6.60719919204712	-11.5690813064575	-0.129470646381378	-0.071847677230835	-0.207578897476196
-6.42024183273315	-6.60681343078613	-11.5679731369019	-0.129546284675598	-0.071802981197834	-0.207454293966293
-6.41733360290527	-6.6076979637146	-11.5599794387817	-0.129476875066757	-0.071782611310482	-0.207499533891678
-6.41480302810669	-6.60712194442749	-11.5615205764771	-0.129415780305862	-0.0718828737735748	-0.207441240549088
-6.41890382766724	-6.60536098480225	-11.560133934021	-0.129397377371788	-0.0719210654497147	-0.207361966371536
-6.41671133041382	-6.61126136779785	-11.5586681365967	-0.129355952143669	-0.0720061212778091	-0.207233861088753
-6.41907930374146	-6.61215305328369	-11.5587759017944	-0.129278838634491	-0.0721144825220108	-0.207118883728981
-6.41753244400024	-6.61215972900391	-11.5633878707886	-0.129400297999382	-0.0721099600195885	-0.206939905881882
-6.42334032058716	-6.61195087432861	-11.566086769104	-0.129414409399033	-0.0720144435763359	-0.206787779927254
-6.42668628692627	-6.61195802688599	-11.5630159378052	-0.129501059651375	-0.0719475299119949	-0.206664383411407
-6.43004989624023	-6.61091661453247	-11.5498666763306	-0.129435822367668	-0.0719061940908432	-0.206569626927376
-6.42471408843994	-6.61567831039429	-11.5417013168335	-0.129449456930161	-0.0718656778335571	-0.206564009189606
-6.42241239547729	-6.61690950393677	-11.5432596206665	-0.129257008433342	-0.0720298737287521	-0.206448897719383
-6.42478322982788	-6.62133741378784	-11.5340528488159	-0.129348307847977	-0.0721171945333481	-0.206240266561508
-6.43168210983276	-6.61935567855835	-11.5435190200806	-0.129415959119797	-0.072011224925518	-0.206050157546997
-6.43469667434692	-6.61904764175415	-11.5351362228394	-0.129535600543022	-0.0718716308474541	-0.20598042011261
-6.43285131454468	-6.62119197845459	-11.5287265777588	-0.129499420523643	-0.0718730092048645	-0.205972969532013
-6.43094682693481	-6.62091875076294	-11.5292110443115	-0.129424661397934	-0.0719616487622261	-0.205928713083267
-6.43025875091553	-6.62603330612183	-11.5205736160278	-0.129347905516624	-0.0720958784222603	-0.205857425928116
-6.42972803115845	-6.62909460067749	-11.5283098220825	-0.129366308450699	-0.0721922144293785	-0.205749914050102
-6.43448877334595	-6.62774610519409	-11.5348453521729	-0.129419580101967	-0.0721793174743652	-0.205573782324791
-6.43912410736084	-6.62628746032715	-11.5342798233032	-0.12947341799736	-0.072021022439003	-0.205384477972984
-6.43533325195313	-6.62666845321655	-11.5295066833496	-0.129544675350189	-0.071960523724556	-0.205352395772934
-6.42878150939941	-6.62678480148315	-11.5189342498779	-0.129529714584351	-0.0720372945070267	-0.205359980463982
-6.4292516708374	-6.62814855575562	-11.5187168121338	-0.129501298069954	-0.0721523612737656	-0.205174550414085
-6.42633724212646	-6.62931871414185	-11.5243549346924	-0.129471778869629	-0.072104699909687	-0.20503556728363
-6.42850780487061	-6.62720012664795	-11.5217533111572	-0.129634588956833	-0.0720765665173531	-0.204776734113693
-6.42638444900513	-6.62559795379639	-11.5189914703369	-0.129745751619339	-0.0719847455620766	-0.20466510951519
-6.42067527770996	-6.61616039276123	-11.51451587677	-0.129706144332886	-0.0719530209898949	-0.204631611704826
-6.41443252563477	-6.61763477325439	-11.5063390731812	-0.129720449447632	-0.0718746706843376	-0.204566657543182
-6.40786695480347	-6.61981344223022	-11.5074119567871	-0.129604637622833	-0.0720938444137573	-0.20441672205925
-6.41028928756714	-6.61751317977905	-11.4994621276855	-0.129736304283142	-0.0720059350132942	-0.204145610332489
-6.40926647186279	-6.61482906341553	-11.4986801147461	-0.129944801330566	-0.0718484967947006	-0.203980714082718
-6.40258359909058	-6.61036157608032	-11.4956464767456	-0.129945859313011	-0.071745939552784	-0.203999608755112
-6.396155834198	-6.61000490188599	-11.481653213501	-0.129992187023163	-0.0717401579022408	-0.203886806964874
-6.39623785018921	-6.60958528518677	-11.4753389358521	-0.129959270358086	-0.0716728791594505	-0.203781679272652
-6.38829946517944	-6.60810995101929	-11.4749460220337	-0.130032598972321	-0.0718372240662575	-0.203727394342422
-6.38598346710205	-6.61092090606689	-11.4649858474731	-0.130109488964081	-0.0717623829841614	-0.203539788722992
-6.38649892807007	-6.60766410827637	-11.4680795669556	-0.130091190338135	-0.071673795580864	-0.203408658504486
-6.38676404953003	-6.60321712493896	-11.4670248031616	-0.130225196480751	-0.0715969204902649	-0.203293830156326
-6.38699150085449	-6.60341358184814	-11.4633369445801	-0.130308404564857	-0.0714956074953079	-0.203158900141716
-6.38480043411255	-6.60303926467896	-11.4611186981201	-0.130433231592178	-0.071398951113224	-0.203166499733925
-6.38269186019897	-6.60151195526123	-11.4548292160034	-0.130352333188057	-0.0714549496769905	-0.203160554170609
-6.37580156326294	-6.5998706817627	-11.4501523971558	-0.13037046790123	-0.0714755058288574	-0.20309491455555
-6.3776912689209	-6.60187864303589	-11.454140663147	-0.130333870649338	-0.0715500861406326	-0.203047439455986
-6.37855958938599	-6.60262775421143	-11.4604797363281	-0.130293250083923	-0.0716697201132774	-0.202957987785339
-6.38054990768433	-6.59980869293213	-11.4597988128662	-0.13042688369751	-0.0715084299445152	-0.20285376906395
-6.38066005706787	-6.59958553314209	-11.4684362411499	-0.13053560256958	-0.0714345872402191	-0.20283043384552
-6.38112545013428	-6.5934853553772	-11.4608201980591	-0.130584791302681	-0.0714256390929222	-0.202852368354797
-6.37859630584717	-6.59437656402588	-11.4486408233643	-0.130595311522484	-0.0712894722819328	-0.202877283096313
-6.37533140182495	-6.59578418731689	-11.4547452926636	-0.130545556545258	-0.0714262723922729	-0.202898323535919
-6.37227821350098	-6.59458923339844	-11.4559898376465	-0.130587756633759	-0.0715561360120773	-0.202827125787735
-6.37820959091187	-6.59436511993408	-11.4649457931519	-0.130669265985489	-0.071462869644165	-0.202763542532921
-6.37961149215698	-6.59368276596069	-11.4674263000488	-0.130754336714745	-0.0713326260447502	-0.202776953577995
-6.38293933868408	-6.58735418319702	-11.4540891647339	-0.130785495042801	-0.0712766721844673	-0.202697649598122
-6.37428760528564	-6.58819913864136	-11.4614953994751	-0.130836471915245	-0.0713428482413292	-0.202743917703629
-6.36998891830444	-6.58647346496582	-11.4568061828613	-0.130684554576874	-0.0714983120560646	-0.202730476856232
-6.37088441848755	-6.59046220779419	-11.4585466384888	-0.130783706903458	-0.0715258717536926	-0.202541708946228
-6.37315130233765	-6.5864725112915	-11.4613447189331	-0.130895242094994	-0.0714070349931717	-0.202448233962059
-6.37449932098389	-6.58260297775269	-11.4541492462158	-0.130962669849396	-0.0712552517652512	-0.202367946505547
-6.37234401702881	-6.58175039291382	-11.4460496902466	-0.130999237298965	-0.0712167769670486	-0.202386885881424
-6.36792659759521	-6.58271360397339	-11.445517539978	-0.130912035703659	-0.0712078362703323	-0.202381268143654
-6.36617565155029	-6.58385848999023	-11.4366703033447	-0.130820542573929	-0.071246325969696	-0.202249586582184
-6.36637592315674	-6.58726930618286	-11.4430532455444	-0.130893304944038	-0.0712276995182037	-0.202153354883194
-6.36849355697632	-6.5850248336792	-11.4417781829834	-0.13086049258709	-0.0712303966283798	-0.201958253979683
-6.3714017868042	-6.58525943756104	-11.436185836792	-0.130915433168411	-0.0711306929588318	-0.201851576566696
-6.37086343765259	-6.58455944061279	-11.4381666183472	-0.130952015519142	-0.0709762424230576	-0.201757684350014
-6.36935615539551	-6.58506155014038	-11.4276180267334	-0.130968019366264	-0.0709146112203598	-0.201715767383575
-6.36994075775146	-6.58646821975708	-11.4254112243652	-0.130889609456062	-0.0709051936864853	-0.201635211706161
-6.36204433441162	-6.592125415802	-11.4291973114014	-0.130788967013359	-0.0710511431097984	-0.201656773686409
-6.36843681335449	-6.5928521156311	-11.4265995025635	-0.130709692835808	-0.0710417777299881	-0.201490566134453
-6.37148475646973	-6.59765768051147	-11.4334173202515	-0.130822822451591	-0.0708951056003571	-0.201326847076416
-6.37566518783569	-6.59555292129517	-11.4360847473145	-0.130842834711075	-0.0708502903580666	-0.201272010803223
-6.37437391281128	-6.59799909591675	-11.4290323257446	-0.130787670612335	-0.0707396268844604	-0.20127609372139
-6.37204790115356	-6.60109996795654	-11.4348487854004	-0.130650550127029	-0.0706464201211929	-0.20124526321888
-6.36860466003418	-6.60253190994263	-11.4274072647095	-0.130591750144958	-0.0707787796854973	-0.201205685734749
-6.372389793396	-6.60674428939819	-11.4306659698486	-0.130520060658455	-0.0708793550729752	-0.201111570000648
-6.3704948425293	-6.60972929000854	-11.4341325759888	-0.130619168281555	-0.0707434043288231	-0.200914070010185
-6.37583351135254	-6.60839986801147	-11.4399433135986	-0.130618661642075	-0.0706396400928497	-0.200824990868568
-6.37320947647095	-6.60839176177979	-11.4340677261353	-0.130715817213058	-0.0704485699534416	-0.200811758637428
-6.37114429473877	-6.60879135131836	-11.4360094070435	-0.130703538656235	-0.0704552382230759	-0.200798645615578
-6.36932039260864	-6.60589647293091	-11.4305534362793	-0.130652040243149	-0.070452943444252	-0.2007876932621
-6.36503553390503	-6.60748386383057	-11.4376173019409	-0.130539447069168	-0.0705097615718842	-0.200679838657379
-6.36152315139771	-6.60797643661499	-11.433219909668	-0.13055782020092	-0.0705710351467133	-0.200557723641396
-6.36072254180908	-6.60403776168823	-11.4390287399292	-0.130642548203468	-0.0705407857894897	-0.200410321354866
-6.36262989044189	-6.59989929199219	-11.4385509490967	-0.130784153938293	-0.0703706070780754	-0.200284406542778
-6.35772705078125	-6.59622192382813	-11.44016456604	-0.130892217159271	-0.0701836049556732	-0.200202837586403
-6.35195875167847	-6.5905385017395	-11.4319305419922	-0.130875691771507	-0.0701949372887611	-0.200132802128792
-6.34627389907837	-6.59134292602539	-11.4284143447876	-0.130873337388039	-0.0701300799846649	-0.200014978647232
-6.33782815933228	-6.59185552597046	-11.4307336807251	-0.130845218896866	-0.0703063756227493	-0.200027301907539
-6.34108448028564	-6.58788204193115	-11.428050994873	-0.130931034684181	-0.0702259838581085	-0.19981537759304
-6.33942365646362	-6.58798742294312	-11.4325838088989	-0.131108775734901	-0.0701056867837906	-0.199628055095673
-6.33602476119995	-6.58329725265503	-11.4337377548218	-0.131069481372833	-0.0700604692101479	-0.199571967124939
-6.3329758644104	-6.58332824707031	-11.419340133667	-0.131126895546913	-0.0699443221092224	-0.19954426586628
-6.32817411422729	-6.58200550079346	-11.4212036132813	-0.130984082818031	-0.0699728056788445	-0.19949346780777
-6.321448802948	-6.58116769790649	-11.4217939376831	-0.131035894155502	-0.0700915306806564	-0.199383422732353
-6.32201433181763	-6.58261728286743	-11.4215679168701	-0.130969509482384	-0.0700347200036049	-0.199192672967911
-6.32194566726685	-6.58378171920776	-11.4283828735352	-0.131048932671547	-0.0699369832873344	-0.199081107974052
-6.32374858856201	-6.58133172988892	-11.4172973632813	-0.131046921014786	-0.0698410794138908	-0.198940932750702
-6.31857633590698	-6.5824236869812	-11.4161071777344	-0.131046772003174	-0.0697932243347168	-0.198980540037155
-6.31482934951782	-6.58426475524902	-11.4150772094727	-0.130895376205444	-0.0699127614498138	-0.198875740170479
-6.31377172470093	-6.59036111831665	-11.41845703125	-0.13093101978302	-0.0699562802910805	-0.198761969804764
-6.31849098205566	-6.59378290176392	-11.429708480835	-0.130974307656288	-0.0699209049344063	-0.198656797409058
-6.32082176208496	-6.58972692489624	-11.4173498153687	-0.131089061498642	-0.0697940140962601	-0.198591470718384
-6.32616758346558	-6.59322071075439	-11.4216957092285	-0.131143510341644	-0.0696584805846214	-0.198640063405037
-6.32014942169189	-6.59364128112793	-11.4173154830933	-0.130996599793434	-0.0696916580200195	-0.198733747005463
-6.32081842422485	-6.59407949447632	-11.4142751693726	-0.130995273590088	-0.0697206109762192	-0.19870699942112
-6.32100057601929	-6.59785795211792	-11.4179801940918	-0.131045281887054	-0.0698116719722748	-0.198667019605637
-6.32403755187988	-6.59466218948364	-11.4268636703491	-0.131099507212639	-0.0697600990533829	-0.198618069291115
-6.32707214355469	-6.59573173522949	-11.4220628738403	-0.131232813000679	-0.0695919543504715	-0.198537036776543
-6.32585763931274	-6.59299802780151	-11.4168300628662	-0.131152987480164	-0.0695376768708229	-0.198700815439224
-6.31794786453247	-6.59187602996826	-11.4116840362549	-0.131143733859062	-0.0696709230542183	-0.19873358309269
-6.31693983078003	-6.59298372268677	-11.4240665435791	-0.131115213036537	-0.0697926804423332	-0.19867978990078
-6.31469249725342	-6.59206247329712	-11.4260206222534	-0.131171584129333	-0.0697458758950233	-0.19854012131691
-6.31904125213623	-6.58807325363159	-11.4296751022339	-0.131276652216911	-0.0695704519748688	-0.198472514748573
-6.31387996673584	-6.58612775802612	-11.433424949646	-0.131347924470901	-0.0695813745260239	-0.198525860905647
-6.30617141723633	-6.57975006103516	-11.424786567688	-0.131277233362198	-0.0696228593587875	-0.198573812842369
-6.30223655700684	-6.58640193939209	-11.4307146072388	-0.131189674139023	-0.069638192653656	-0.198510617017746
-6.29988622665405	-6.58304405212402	-11.4370098114014	-0.131164714694023	-0.0698007419705391	-0.198469638824463
-6.30143165588379	-6.58054113388062	-11.4323778152466	-0.13127575814724	-0.0695890784263611	-0.198276460170746
-6.29821872711182	-6.57796907424927	-11.4431638717651	-0.131348147988319	-0.0695195496082306	-0.198164612054825
-6.29168176651001	-6.5763840675354	-11.4341688156128	-0.131252288818359	-0.0693965628743172	-0.198185548186302
-6.28400945663452	-6.57555437088013	-11.4291820526123	-0.131146401166916	-0.0695153623819351	-0.198117658495903
-6.28051137924194	-6.57683944702148	-11.4322175979614	-0.13115006685257	-0.069610670208931	-0.197946682572365
-6.28000354766846	-6.57406616210938	-11.4405937194824	-0.1310945302248	-0.0695290565490723	-0.1977309435606
-6.27763271331787	-6.57268095016479	-11.4456987380981	-0.131189122796059	-0.0693303197622299	-0.197585269808769
-6.26841831207275	-6.57009744644165	-11.4334564208984	-0.13115818798542	-0.0693090260028839	-0.197561889886856
-6.26333618164063	-6.57150888442993	-11.4324407577515	-0.131020456552505	-0.0694097578525543	-0.197459012269974
-6.25986337661743	-6.57563257217407	-11.4366798400879	-0.130848363041878	-0.0694251209497452	-0.197327733039856
-6.26111507415771	-6.56939888000488	-11.4357290267944	-0.13093489408493	-0.0693171247839928	-0.197082161903381
-6.26156568527222	-6.57352066040039	-11.4396438598633	-0.131058186292648	-0.0691511034965515	-0.196963086724281
-6.25646877288818	-6.56871938705444	-11.428505897522	-0.130906522274017	-0.0690963938832283	-0.196904733777046
-6.25113773345947	-6.57668399810791	-11.4221572875977	-0.130778089165688	-0.0690573826432228	-0.196760460734367
-6.25086450576782	-6.5826210975647	-11.4260120391846	-0.130729332566261	-0.0691903531551361	-0.196619793772697
-6.25379037857056	-6.57811260223389	-11.4223604202271	-0.130749002099037	-0.0690532550215721	-0.196440011262894
-6.25750541687012	-6.58413314819336	-11.4284782409668	-0.130917206406593	-0.0689225494861603	-0.196289449930191
-6.25607061386108	-6.5847601890564	-11.4240131378174	-0.130815297365189	-0.0688025504350662	-0.19625198841095
-6.25547647476196	-6.58285427093506	-11.4164419174194	-0.130711406469345	-0.0687307417392731	-0.19626322388649
-6.2593240737915	-6.59373331069946	-11.422248840332	-0.130646631121635	-0.0687701106071472	-0.196261614561081
-6.25922203063965	-6.59369516372681	-11.4183320999146	-0.130596905946732	-0.0688018798828125	-0.196168318390846
-6.26442718505859	-6.59945392608643	-11.4251461029053	-0.130674928426743	-0.0686180293560028	-0.196021020412445
-6.26984643936157	-6.60324287414551	-11.4289855957031	-0.130754604935646	-0.0685397610068321	-0.196019574999809
-6.27400016784668	-6.59939813613892	-11.4217071533203	-0.130773037672043	-0.0683576315641403	-0.196048006415367
-6.26847124099731	-6.60506105422974	-11.4213418960571	-0.130770638585091	-0.0683249235153198	-0.196119233965874
-6.2679967880249	-6.60623836517334	-11.4215450286865	-0.130702823400497	-0.0684398114681244	-0.196058839559555
-6.26845550537109	-6.60984230041504	-11.4213781356812	-0.130847692489624	-0.0682766810059547	-0.195932656526566
-6.27564477920532	-6.60571908950806	-11.4320030212402	-0.130989611148834	-0.0681615844368935	-0.195840805768967
-6.27668619155884	-6.60108852386475	-11.4156808853149	-0.131069600582123	-0.0679170191287994	-0.195828586816788
-6.26975250244141	-6.60155773162842	-11.4176321029663	-0.131124958395958	-0.0678091570734978	-0.195832520723343
-6.26222610473633	-6.59873056411743	-11.4147472381592	-0.131146192550659	-0.067842498421669	-0.195807248353958
-6.25980567932129	-6.59795522689819	-11.4093379974365	-0.131099313497543	-0.0678904205560684	-0.195681393146515
-6.25841999053955	-6.59710264205933	-11.4134769439697	-0.131237924098969	-0.0677919164299965	-0.195481434464455
-6.25795412063599	-6.58952856063843	-11.4146099090576	-0.131386235356331	-0.0676421001553535	-0.195373818278313
-6.25349521636963	-6.58599853515625	-11.4087820053101	-0.131499007344246	-0.0673823729157448	-0.195348516106606
-6.24621772766113	-6.58234834671021	-11.4088134765625	-0.131493851542473	-0.0673907324671745	-0.195237532258034
-6.23747539520264	-6.57926988601685	-11.4014272689819	-0.131492555141449	-0.0674467235803604	-0.195169359445572
-6.23612499237061	-6.57635593414307	-11.4101839065552	-0.131500467658043	-0.0673872530460358	-0.194946214556694
-6.23339366912842	-6.5690279006958	-11.4062566757202	-0.131574064493179	-0.0673408284783363	-0.194809094071388
-6.23462533950806	-6.57111597061157	-11.4079608917236	-0.131780669093132	-0.0671347826719284	-0.194675981998444
-6.22746849060059	-6.56552982330322	-11.4039964675903	-0.131775468587875	-0.0670058503746986	-0.194614008069038
-6.21872806549072	-6.56011056900024	-11.3950510025024	-0.13169139623642	-0.067076601088047	-0.194576412439346
-6.21193552017212	-6.56527090072632	-11.398325920105	-0.131651014089584	-0.0671367943286896	-0.194420009851456
-6.21214246749878	-6.5636568069458	-11.4113807678223	-0.131747648119926	-0.0671494230628014	-0.194295182824135
-6.2154688835144	-6.56374359130859	-11.4088716506958	-0.131855621933937	-0.0670968443155289	-0.194120317697525
-6.21345663070679	-6.55939722061157	-11.4111585617065	-0.131894379854202	-0.0669419020414352	-0.194033607840538
-6.2058253288269	-6.55795669555664	-11.411096572876	-0.131901815533638	-0.0670098811388016	-0.194045320153236
-6.20410966873169	-6.55977725982666	-11.4094276428223	-0.131777763366699	-0.0670501738786697	-0.193995460867882
-6.20251893997192	-6.56496477127075	-11.4195222854614	-0.131771773099899	-0.0671359971165657	-0.193894296884537
-6.20268487930298	-6.55992746353149	-11.4236536026001	-0.131791472434998	-0.0671657547354698	-0.193716198205948
-6.20639371871948	-6.56257724761963	-11.4239549636841	-0.131902277469635	-0.0670148804783821	-0.193620890378952
-6.20333480834961	-6.55813407897949	-11.418604850769	-0.131817921996117	-0.0671041458845139	-0.193623647093773
-6.1983904838562	-6.55985307693481	-11.4190607070923	-0.13170924782753	-0.0672051161527634	-0.193525925278664
-6.19838666915894	-6.56358861923218	-11.4295425415039	-0.13168777525425	-0.0673369318246841	-0.193373143672943
-6.20658540725708	-6.56475877761841	-11.4299869537354	-0.131815180182457	-0.0672550275921822	-0.19325116276741
-6.20809316635132	-6.56278896331787	-11.4394207000732	-0.131867364048958	-0.0671746134757996	-0.193132504820824
-6.2057466506958	-6.55984592437744	-11.4311981201172	-0.131699874997139	-0.0672703385353088	-0.193203687667847
-6.19968843460083	-6.56212854385376	-11.4340362548828	-0.131606161594391	-0.0674853175878525	-0.193118825554848
-6.20513486862183	-6.5695104598999	-11.4446182250977	-0.131562083959579	-0.0676615461707115	-0.192964062094688
-6.20754051208496	-6.56888628005981	-11.447642326355	-0.131521835923195	-0.0677865967154503	-0.192788794636726
-6.20960760116577	-6.56932830810547	-11.4496755599976	-0.13166631758213	-0.0677149966359138	-0.192672207951546
-6.2090539932251	-6.56768321990967	-11.4557542800903	-0.131571590900421	-0.0677580386400223	-0.192640855908394
-6.21134328842163	-6.56768941879272	-11.4573268890381	-0.131413161754608	-0.0679586455225945	-0.192588701844215
-6.20824146270752	-6.5733528137207	-11.460410118103	-0.131298989057541	-0.0682221055030823	-0.19241651892662
-6.21079874038696	-6.570885181427	-11.47243309021	-0.131229504942894	-0.0683980658650398	-0.192200899124146
-6.21667528152466	-6.57322692871094	-11.4822225570679	-0.131253436207771	-0.0683226063847542	-0.191942304372787
-6.21838808059692	-6.57294273376465	-11.4860610961914	-0.131173953413963	-0.0683815777301788	-0.19188492000103
-6.21510362625122	-6.57354879379272	-11.4877738952637	-0.131014481186867	-0.0685878843069077	-0.19171716272831
-6.21264600753784	-6.57970523834229	-11.4905414581299	-0.130812451243401	-0.0687431618571281	-0.191605284810066
-6.20889902114868	-6.58008909225464	-11.5005693435669	-0.1307243257761	-0.069043941795826	-0.191443562507629
-6.21791315078735	-6.58361530303955	-11.505747795105	-0.130663678050041	-0.0691711753606796	-0.19122588634491
-6.22101163864136	-6.58605003356934	-11.5167217254639	-0.130686640739441	-0.0691108852624893	-0.191026538610458
-6.21996927261353	-6.58605575561523	-11.5126285552979	-0.130639865994453	-0.069250762462616	-0.190940335392952
-6.22048664093018	-6.59246969223022	-11.5110197067261	-0.130442291498184	-0.0692235752940178	-0.190815404057503
-6.21722888946533	-6.59695482254028	-11.5247488021851	-0.130245849490166	-0.0694714337587357	-0.190702095627785
-6.22430038452148	-6.60051393508911	-11.5236043930054	-0.13024528324604	-0.069431908428669	-0.19043393433094
-6.22276258468628	-6.60507869720459	-11.5280914306641	-0.130348965525627	-0.0693856850266457	-0.190213650465012
-6.2223973274231	-6.60225534439087	-11.5285444259644	-0.130235925316811	-0.0693297833204269	-0.190120682120323
-6.21777009963989	-6.60898971557617	-11.5189867019653	-0.130161106586456	-0.069358728826046	-0.189993038773537
-6.21584892272949	-6.61117315292358	-11.529691696167	-0.130028113722801	-0.0695677548646927	-0.189887091517448
-6.21312761306763	-6.61275053024292	-11.534049987793	-0.129989981651306	-0.0695807039737701	-0.189573422074318
-6.21764850616455	-6.61309432983398	-11.5381689071655	-0.130000904202461	-0.0695087686181068	-0.189347684383392
-6.21381139755249	-6.61092138290405	-11.5406484603882	-0.130015522241592	-0.069361187517643	-0.189236000180244
-6.20870208740234	-6.61275339126587	-11.5352439880371	-0.129892230033875	-0.0694259852170944	-0.189067855477333
-6.19947147369385	-6.61322069168091	-11.5458192825317	-0.129790768027306	-0.0695124268531799	-0.188963115215302
-6.19951725006104	-6.61339378356934	-11.5425233840942	-0.129688814282417	-0.0695427432656288	-0.188651025295258
-6.1983208656311	-6.61352014541626	-11.5482215881348	-0.1298688352108	-0.069433830678463	-0.188375473022461
-6.19584703445435	-6.60653305053711	-11.5498323440552	-0.129834115505219	-0.0693385303020477	-0.188160002231598
-6.18834066390991	-6.60048580169678	-11.5463199615479	-0.129744529724121	-0.0691382884979248	-0.188059240579605
-6.17818784713745	-6.60379266738892	-11.5474281311035	-0.129649758338928	-0.0692528411746025	-0.187942281365395
-6.17509698867798	-6.60556125640869	-11.5431480407715	-0.129738435149193	-0.0692323297262192	-0.187654927372932
-6.17440748214722	-6.60392427444458	-11.5488929748535	-0.129774674773216	-0.0690290480852127	-0.187311843037605
-6.17028951644897	-6.59542369842529	-11.5430536270142	-0.129871264100075	-0.0688284710049629	-0.187193289399147
-6.16084575653076	-6.59570026397705	-11.5305490493774	-0.129877373576164	-0.068695917725563	-0.187039375305176
-6.15300512313843	-6.5943717956543	-11.5329523086548	-0.129743993282318	-0.0687656700611115	-0.186872810125351
-6.14617967605591	-6.59185838699341	-11.5278749465942	-0.129860207438469	-0.0686746388673782	-0.186559662222862
-6.14484786987305	-6.58557796478271	-11.5270891189575	-0.129963934421539	-0.0684046745300293	-0.186281025409698
-6.13723182678223	-6.58225059509277	-11.5235548019409	-0.130068942904472	-0.068212017416954	-0.186161383986473
-6.13184833526611	-6.57870531082153	-11.5135688781738	-0.130082666873932	-0.0680549815297127	-0.185970306396484
-6.11715888977051	-6.57638740539551	-11.5123567581177	-0.130097404122353	-0.0680477395653725	-0.185842886567116
-6.114577293396	-6.57443332672119	-11.504768371582	-0.130116879940033	-0.0680189952254295	-0.185554206371307
-6.10887956619263	-6.57294034957886	-11.5017509460449	-0.130290940403938	-0.067807212471962	-0.185261204838753
-6.10089159011841	-6.56387424468994	-11.5026922225952	-0.130397453904152	-0.0676299929618835	-0.185041964054108
-6.09236621856689	-6.55803489685059	-11.4947443008423	-0.130431056022644	-0.0674490928649902	-0.184890061616898
-6.07937908172607	-6.55976247787476	-11.4873447418213	-0.130335494875908	-0.0675208419561386	-0.184765487909317
-6.07318735122681	-6.55444765090942	-11.4812669754028	-0.130277246236801	-0.0675255805253983	-0.184513345360756
-6.06948232650757	-6.554603099823	-11.4888038635254	-0.130476891994476	-0.0673456862568855	-0.18416403234005
-6.06672430038452	-6.54262638092041	-11.4864950180054	-0.130428582429886	-0.0671312138438225	-0.183998703956604
-6.05672931671143	-6.54653835296631	-11.4733943939209	-0.130482941865921	-0.0670080259442329	-0.183959439396858
-6.04923009872437	-6.54380130767822	-11.4773235321045	-0.130334377288818	-0.0672182813286781	-0.183766961097717
-6.04953908920288	-6.54398393630981	-11.4771041870117	-0.130521178245544	-0.0669222697615623	-0.183428570628166
-6.04501485824585	-6.53803014755249	-11.4790544509888	-0.130570814013481	-0.0667679160833359	-0.18337094783783
-6.03992223739624	-6.53802728652954	-11.4633560180664	-0.13053759932518	-0.066570483148098	-0.183256059885025
-6.0301251411438	-6.53805255889893	-11.4654350280762	-0.130381941795349	-0.0667018070816994	-0.18314528465271
-6.03193426132202	-6.53738260269165	-11.46715259552	-0.130471363663673	-0.0665612891316414	-0.182901263237
-6.0310640335083	-6.53741264343262	-11.4699783325195	-0.130652591586113	-0.0663134530186653	-0.182746261358261
-6.02495718002319	-6.5337700843811	-11.4573698043823	-0.130504593253136	-0.0662945657968521	-0.18271116912365
-6.01775455474854	-6.53656148910522	-11.4577960968018	-0.130419135093689	-0.066256619989872	-0.18261693418026
-6.01917695999146	-6.53968381881714	-11.4623136520386	-0.130516394972801	-0.0662617683410645	-0.182420045137405
-6.01842546463013	-6.53658962249756	-11.4538249969482	-0.130612716078758	-0.0660629421472549	-0.182177796959877
-6.01716947555542	-6.53347730636597	-11.4502210617065	-0.130698144435883	-0.0658136904239655	-0.18206998705864
-6.00704860687256	-6.52729988098145	-11.446044921875	-0.130574926733971	-0.0657646283507347	-0.182048007845879
-6.00688076019287	-6.53489542007446	-11.4413356781006	-0.130608513951302	-0.0658208355307579	-0.181824192404747
-6.00280475616455	-6.53423738479614	-11.4486284255981	-0.13065505027771	-0.0657284632325172	-0.181659743189812
-5.99988269805908	-6.52802896499634	-11.4473724365234	-0.130705147981644	-0.0655121132731438	-0.181456625461578
-5.99654388427734	-6.52777528762817	-11.4415111541748	-0.13073918223381	-0.0654197484254837	-0.181385844945908
-5.99031114578247	-6.52525949478149	-11.4328393936157	-0.130619943141937	-0.0655523166060448	-0.181260466575623
-5.98266220092773	-6.52372360229492	-11.443359375	-0.130545452237129	-0.0655958503484726	-0.180955439805984
-5.98437452316284	-6.51948165893555	-11.4445705413818	-0.130670785903931	-0.06546650826931	-0.180791556835175
-5.98528289794922	-6.51771688461304	-11.4399747848511	-0.130771234631538	-0.0652332082390785	-0.180626317858696
-5.9732813835144	-6.51509380340576	-11.4451789855957	-0.130544364452362	-0.0653351694345474	-0.180513173341751
-5.96976947784424	-6.51651191711426	-11.4413185119629	-0.130512282252312	-0.0653856098651886	-0.18028712272644
-5.96955728530884	-6.51472282409668	-11.4500942230225	-0.130684524774551	-0.0652908459305763	-0.180052950978279
-5.96451616287231	-6.50814628601074	-11.443717956543	-0.130694791674614	-0.065088227391243	-0.179974243044853
-5.95196056365967	-6.51196718215942	-11.448974609375	-0.130463004112244	-0.0652365460991859	-0.179806053638458
-5.9558310508728	-6.51233720779419	-11.4493093490601	-0.13055282831192	-0.0652138292789459	-0.179503291845322
-5.9552435874939	-6.50708913803101	-11.4511623382568	-0.130640283226967	-0.0650192946195602	-0.179282575845718
-5.94880104064941	-6.50489664077759	-11.452615737915	-0.130561783909798	-0.0649274364113808	-0.17927522957325
-5.94001245498657	-6.50517320632935	-11.441445350647	-0.130468621850014	-0.0649391338229179	-0.179081171751022
-5.93329048156738	-6.50844097137451	-11.4463376998901	-0.130597159266472	-0.064944788813591	-0.178776741027832
-5.9349102973938	-6.50560903549194	-11.4460248947144	-0.130518794059753	-0.0648277401924133	-0.178469061851501
-5.93226051330566	-6.50249099731445	-11.4451417922974	-0.130613595247269	-0.0645764693617821	-0.178304523229599
-5.92148447036743	-6.50232267379761	-11.426965713501	-0.130607753992081	-0.0646143853664398	-0.178181722760201
-5.91642999649048	-6.50533771514893	-11.4333257675171	-0.130523636937141	-0.0646422803401947	-0.177888959646225
-5.91734600067139	-6.5006046295166	-11.4366044998169	-0.130585536360741	-0.0644302442669868	-0.177618816494942
-5.91351270675659	-6.49786996841431	-11.423864364624	-0.130715981125832	-0.0642243325710297	-0.177394688129425
-5.90271806716919	-6.49467658996582	-11.4248847961426	-0.130534484982491	-0.0642583072185516	-0.177231892943382
-5.89861106872559	-6.50246477127075	-11.4247741699219	-0.130598053336143	-0.0642631202936172	-0.176910221576691
-5.89724826812744	-6.49647617340088	-11.427903175354	-0.130600780248642	-0.0642091110348701	-0.176586493849754
-5.89188718795776	-6.49170017242432	-11.4141798019409	-0.130626559257507	-0.0639321208000183	-0.176322564482689
-5.87918281555176	-6.4919490814209	-11.4118089675903	-0.130568280816078	-0.0639632120728493	-0.176126688718796
-5.87584924697876	-6.49464797973633	-11.4043912887573	-0.130572602152824	-0.0640872493386269	-0.175828620791435
-5.87209033966064	-6.48831415176392	-11.4075841903687	-0.130633488297462	-0.0638265311717987	-0.175423055887222
-5.86799621582031	-6.4816780090332	-11.4058198928833	-0.130559056997299	-0.0637034773826599	-0.175209671258926
-5.85916709899902	-6.48710870742798	-11.3893060684204	-0.130555540323257	-0.0636402145028114	-0.174993142485619
-5.85355377197266	-6.48381090164185	-11.3941516876221	-0.130521565675735	-0.0637342855334282	-0.174617499113083
-5.85223770141602	-6.48647737503052	-11.3905391693115	-0.130619183182716	-0.0634116902947426	-0.174261540174484
-5.84612083435059	-6.47977161407471	-11.3761606216431	-0.130520910024643	-0.06342863291502	-0.174165695905685
-5.83647727966309	-6.48483276367188	-11.3749980926514	-0.130462989211082	-0.0633639916777611	-0.173855304718018
-5.8389687538147	-6.47878551483154	-11.3829507827759	-0.130497232079506	-0.063274510204792	-0.173521816730499
-5.83814001083374	-6.47999715805054	-11.3713989257813	-0.130592659115791	-0.0630940198898315	-0.173281162977219
-5.82762861251831	-6.48000144958496	-11.3721351623535	-0.130477517843246	-0.0631290376186371	-0.173156797885895
-5.82141065597534	-6.48424196243286	-11.3703441619873	-0.130422294139862	-0.063144288957119	-0.172873750329018
-5.82705545425415	-6.48081159591675	-11.380407333374	-0.130453631281853	-0.0631436333060265	-0.172573789954185
-5.82193946838379	-6.47665691375732	-11.3674182891846	-0.130509912967682	-0.0629756450653076	-0.172401934862137
-5.81424570083618	-6.48128747940063	-11.3766098022461	-0.130326569080353	-0.0630443468689919	-0.172238454222679
-5.81188106536865	-6.48009490966797	-11.3699636459351	-0.130322068929672	-0.0631324201822281	-0.171998783946037
-5.81747722625732	-6.48211669921875	-11.3800754547119	-0.130466714501381	-0.0630066096782684	-0.17173820734024
-5.80974960327148	-6.47583484649658	-11.3715486526489	-0.130394116044044	-0.0629132390022278	-0.171723812818527
-5.80702304840088	-6.48032903671265	-11.3677730560303	-0.130284324288368	-0.0629677921533585	-0.171563625335693
-5.80530214309692	-6.48030662536621	-11.3735752105713	-0.130218014121056	-0.0631334334611893	-0.171325460076332
-5.80970191955566	-6.48132371902466	-11.3748083114624	-0.130364716053009	-0.0629740580916405	-0.171129077672958
-5.80815839767456	-6.48070859909058	-11.3731145858765	-0.130335420370102	-0.0628598928451538	-0.171113789081573
-5.80266284942627	-6.48081922531128	-11.3652400970459	-0.130282565951347	-0.0629579424858093	-0.171038702130318
-5.80107402801514	-6.4846978187561	-11.3722343444824	-0.130244210362434	-0.0630494654178619	-0.170812368392944
-5.80578231811523	-6.48152685165405	-11.3753032684326	-0.130374610424042	-0.0628403276205063	-0.170656397938728
-5.80178022384644	-6.48012351989746	-11.37415599823	-0.130369231104851	-0.0626910179853439	-0.170550391077995
-5.79322528839111	-6.47810173034668	-11.3664646148682	-0.130189910531044	-0.0628304108977318	-0.170462772250175
-5.79058027267456	-6.48511934280396	-11.3615293502808	-0.130243003368378	-0.0628458857536316	-0.170214027166367
-5.79694366455078	-6.47941255569458	-11.3693161010742	-0.13038595020771	-0.0626595690846443	-0.170054957270622
-5.78907299041748	-6.47781658172607	-11.3611879348755	-0.130378097295761	-0.062559001147747	-0.169956967234612
-5.78282928466797	-6.47977113723755	-11.3572597503662	-0.130229488015175	-0.06260696798563	-0.169914484024048
-5.78537178039551	-6.4806604385376	-11.3566846847534	-0.130219295620918	-0.0626023784279823	-0.169661551713943
-5.78363656997681	-6.47998428344727	-11.3633251190186	-0.130424082279205	-0.0623737275600433	-0.16947129368782
-5.77927541732788	-6.47400856018066	-11.3472623825073	-0.130354940891266	-0.0622631758451462	-0.169464752078056
-5.77232885360718	-6.47999095916748	-11.3480024337769	-0.130303874611855	-0.06235121935606	-0.169333294034004
-5.77247524261475	-6.47602033615112	-11.351975440979	-0.130399510264397	-0.0623417161405087	-0.169101059436798
-5.77313709259033	-6.47726058959961	-11.34934425354	-0.130505606532097	-0.0620069801807404	-0.169026583433151
-5.76536560058594	-6.47331237792969	-11.3414697647095	-0.130453154444695	-0.0621590949594975	-0.169029861688614
-5.76369714736938	-6.47503423690796	-11.3369550704956	-0.130377411842346	-0.0620489567518234	-0.168812587857246
-5.76573896408081	-6.47174167633057	-11.3453788757324	-0.13055382668972	-0.0618658661842346	-0.168658703565598
-5.76030492782593	-6.47059106826782	-11.3338737487793	-0.130600020289421	-0.0617501996457577	-0.16866846382618
-5.75362825393677	-6.46893882751465	-11.3302011489868	-0.130476534366608	-0.0619263537228107	-0.168605029582977
-5.75652313232422	-6.4683632850647	-11.3343696594238	-0.130721926689148	-0.0617498755455017	-0.16839325428009
-5.751877784729	-6.45825672149658	-11.3273181915283	-0.130752354860306	-0.0616381242871284	-0.168413773179054
-5.74450397491455	-6.46045303344727	-11.3284950256348	-0.130693674087524	-0.0617373958230019	-0.168395087122917
-5.74518346786499	-6.45644235610962	-11.3286848068237	-0.13079822063446	-0.0617623291909695	-0.168223440647125
-5.74703884124756	-6.4534649848938	-11.3254985809326	-0.130922943353653	-0.0615142919123173	-0.168171733617783
-5.73652648925781	-6.44980669021606	-11.3261089324951	-0.130893260240555	-0.0615371242165565	-0.168296873569489
-5.73150062561035	-6.45081853866577	-11.3174896240234	-0.130872368812561	-0.0616257824003696	-0.168178617954254
-5.7341365814209	-6.4468150138855	-11.3273153305054	-0.131080314517021	-0.0616381466388702	-0.168109431862831
-5.73183917999268	-6.43920564651489	-11.3177328109741	-0.13116642832756	-0.0614451505243778	-0.168101295828819
-5.72296094894409	-6.43811893463135	-11.3175392150879	-0.131106004118919	-0.0615517497062683	-0.168117135763168
-5.71764612197876	-6.43336963653564	-11.3167819976807	-0.131148621439934	-0.0616567470133305	-0.168084129691124
-5.72041273117065	-6.43329000473022	-11.3291873931885	-0.131207033991814	-0.0616510137915611	-0.167981252074242
-5.71833467483521	-6.42856979370117	-11.3257255554199	-0.131326094269753	-0.0615634508430958	-0.167955040931702
-5.71538972854614	-6.42568445205688	-11.3192329406738	-0.131333515048027	-0.0615583211183548	-0.167999640107155
-5.70631790161133	-6.42559432983398	-11.3205814361572	-0.131281405687332	-0.0617309249937534	-0.168058767914772
-5.71220588684082	-6.42603826522827	-11.32483959198	-0.131331607699394	-0.0618141926825047	-0.167965769767761
-5.71340274810791	-6.42516231536865	-11.3293743133545	-0.131473734974861	-0.0616430453956127	-0.167951732873917
-5.71104049682617	-6.41703224182129	-11.3275890350342	-0.131415799260139	-0.0616575442254543	-0.168052524328232
-5.7106499671936	-6.4248833656311	-11.3292894363403	-0.131381720304489	-0.061816893517971	-0.1681028008461
-5.71370792388916	-6.42513561248779	-11.3300132751465	-0.131432443857193	-0.0619138069450855	-0.168055832386017
-5.7179126739502	-6.42400026321411	-11.3370904922485	-0.131535336375237	-0.0617052279412746	-0.168028846383095
-5.71078586578369	-6.42178010940552	-11.3288307189941	-0.131416857242584	-0.061884842813015	-0.168221607804298
-5.71810531616211	-6.42594385147095	-11.3330240249634	-0.131456226110458	-0.061971053481102	-0.168136015534401
-5.71996927261353	-6.42565059661865	-11.3372020721436	-0.131459429860115	-0.0619625449180603	-0.16807509958744
-5.72102832794189	-6.42506885528564	-11.3401165008545	-0.131560027599335	-0.0618948191404343	-0.168092772364616
-5.71580219268799	-6.42426872253418	-11.3360595703125	-0.131392478942871	-0.0621402077376843	-0.168220072984695
-5.71816968917847	-6.42825746536255	-11.3392400741577	-0.131368666887283	-0.0622468143701553	-0.168077722191811
-5.72100353240967	-6.42707395553589	-11.3613882064819	-0.131393328309059	-0.0622888691723347	-0.168021410703659
-5.72544097900391	-6.42328214645386	-11.3572902679443	-0.131431967020035	-0.062244962900877	-0.168023765087128
-5.72012996673584	-6.42530918121338	-11.353479385376	-0.131341606378555	-0.0623666420578957	-0.168116420507431
-5.71939468383789	-6.43113660812378	-11.3599166870117	-0.131210014224052	-0.062598317861557	-0.168080687522888
-5.7274694442749	-6.43252563476563	-11.3700847625732	-0.131268128752708	-0.062565952539444	-0.167983502149582
-5.72688817977905	-6.42671346664429	-11.3683261871338	-0.131230637431145	-0.0625806376338005	-0.168000370264053
-5.72472715377808	-6.43416738510132	-11.3710794448853	-0.13121397793293	-0.0626588836312294	-0.168036222457886
-5.72736883163452	-6.43468141555786	-11.3763513565063	-0.131176546216011	-0.0628901943564415	-0.167952477931976
-5.73890352249146	-6.43584012985229	-11.3745517730713	-0.131258189678192	-0.062700092792511	-0.167938932776451
-5.73411798477173	-6.4381856918335	-11.3828163146973	-0.131098613142967	-0.0628919154405594	-0.16805936396122
-5.73689413070679	-6.44305181503296	-11.3814554214478	-0.131150126457214	-0.0629585012793541	-0.167951241135597
-5.7435622215271	-6.43734741210938	-11.3917102813721	-0.131112918257713	-0.0628937408328056	-0.16791757941246
-5.74600839614868	-6.44259691238403	-11.3818778991699	-0.131116941571236	-0.0628962069749832	-0.168027520179749
-5.74289608001709	-6.44309234619141	-11.3988094329834	-0.130981683731079	-0.063173271715641	-0.168060943484306
-5.74771022796631	-6.44441318511963	-11.4065799713135	-0.131035149097443	-0.0630508735775948	-0.167901426553726
-5.7487998008728	-6.44144201278687	-11.409291267395	-0.131024479866028	-0.0631083846092224	-0.16796986758709
-5.74752283096313	-6.44294118881226	-11.4005088806152	-0.131020471453667	-0.063196025788784	-0.167952835559845
-5.74423456192017	-6.44728946685791	-11.4173173904419	-0.130833119153976	-0.0634118914604187	-0.167913794517517
-5.75218534469604	-6.44565200805664	-11.4187250137329	-0.13087509572506	-0.0633244514465332	-0.167777299880981
-5.75211906433105	-6.4437108039856	-11.4256763458252	-0.130934283137321	-0.0632955580949783	-0.167707413434982
-5.74732160568237	-6.44310140609741	-11.4190063476563	-0.130753204226494	-0.0634185969829559	-0.167815491557121
-5.74666929244995	-6.44860696792603	-11.4302711486816	-0.130681276321411	-0.0635571405291557	-0.167756333947182
-5.75275945663452	-6.44623327255249	-11.4330434799194	-0.1307103484869	-0.0635590925812721	-0.167632266879082
-5.754234790802	-6.4428334236145	-11.4353075027466	-0.130762621760368	-0.0633378028869629	-0.167597457766533
-5.74970102310181	-6.44635581970215	-11.4316577911377	-0.130707770586014	-0.063435323536396	-0.167705565690994
-5.74683856964111	-6.44871520996094	-11.4326915740967	-0.130572929978371	-0.0636546537280083	-0.167554289102554
-5.75271701812744	-6.44933176040649	-11.4385538101196	-0.130692556500435	-0.0635411217808723	-0.167453795671463
-5.75254774093628	-6.44370698928833	-11.4420652389526	-0.13069249689579	-0.0635170489549637	-0.167446717619896
-5.74841165542603	-6.44696426391602	-11.4359149932861	-0.130639791488647	-0.063445471227169	-0.167463272809982
-5.74785995483398	-6.44904851913452	-11.4398021697998	-0.130563780665398	-0.0637005642056465	-0.167427241802216
-5.75278663635254	-6.4461407661438	-11.4426517486572	-0.130636930465698	-0.0635413900017738	-0.167226731777191
-5.74855947494507	-6.44606351852417	-11.4415159225464	-0.13066653907299	-0.0635403394699097	-0.167318195104599
-5.74502849578857	-6.44586563110352	-11.4403095245361	-0.130601719021797	-0.0636815801262856	-0.167273014783859
-5.7448992729187	-6.44845199584961	-11.4510374069214	-0.13047456741333	-0.063761293888092	-0.167232617735863
-5.75400018692017	-6.44458341598511	-11.451943397522	-0.130642160773277	-0.0635511800646782	-0.167122811079025
-5.74757528305054	-6.44141674041748	-11.448823928833	-0.130588471889496	-0.0635994076728821	-0.167206332087517
-5.74533557891846	-6.44769763946533	-11.4442205429077	-0.130543559789658	-0.0636755675077438	-0.167138308286667
-5.75183010101318	-6.44649934768677	-11.4560270309448	-0.13057379424572	-0.0635821968317032	-0.167088329792023
-5.75149440765381	-6.44273042678833	-11.4479084014893	-0.130572944879532	-0.0634133070707321	-0.167066141963005
-5.7438440322876	-6.44405651092529	-11.4503316879272	-0.130528524518013	-0.0635506510734558	-0.167176201939583
-5.74937725067139	-6.44983577728271	-11.4487104415894	-0.13053534924984	-0.0635537356138229	-0.167054086923599
-5.75068664550781	-6.44966983795166	-11.447566986084	-0.130662336945534	-0.0633984208106995	-0.16694550216198
-5.75133180618286	-6.44529294967651	-11.4502639770508	-0.130648553371429	-0.0632755607366562	-0.167002499103546
-5.74745655059814	-6.45136547088623	-11.4425802230835	-0.130622908473015	-0.0632790178060532	-0.167042568325996
-5.74835014343262	-6.45096588134766	-11.4500875473022	-0.1305942684412	-0.0634547993540764	-0.167015746235847
-5.75316190719604	-6.45284605026245	-11.4497022628784	-0.130655959248543	-0.0630946680903435	-0.166882798075676
-5.75014352798462	-6.45081472396851	-11.4414749145508	-0.130671605467796	-0.063170850276947	-0.167084962129593
-5.74778366088867	-6.45440196990967	-11.4433307647705	-0.13057304918766	-0.0631281584501266	-0.166991993784904
-5.75159502029419	-6.45067644119263	-11.4457120895386	-0.130728423595428	-0.0630073249340057	-0.166957572102547
-5.75510168075562	-6.45188522338867	-11.4350805282593	-0.130844801664352	-0.0628531575202942	-0.166997954249382
-5.74637985229492	-6.45464897155762	-11.4358539581299	-0.130674585700035	-0.0629649013280869	-0.167083352804184
-5.75089931488037	-6.45404291152954	-11.4389543533325	-0.130765795707703	-0.0629512518644333	-0.166931137442589
-5.75275182723999	-6.44819736480713	-11.4402599334717	-0.130918070673943	-0.0627497583627701	-0.167020171880722
-5.74625682830811	-6.44889831542969	-11.4297637939453	-0.130892023444176	-0.0627599284052849	-0.167100980877876
-5.74370145797729	-6.45041179656982	-11.4360551834106	-0.130793377757072	-0.0629000961780548	-0.167074337601662
-5.75159072875977	-6.44893312454224	-11.4343461990356	-0.131008639931679	-0.0626493543386459	-0.166986137628555
-5.74808645248413	-6.4428596496582	-11.43860912323	-0.131075605750084	-0.0625919699668884	-0.167072892189026
-5.74371576309204	-6.44059991836548	-11.4239091873169	-0.130958423018456	-0.0626926273107529	-0.167118474841118
-5.74226522445679	-6.44558334350586	-11.4314451217651	-0.131031349301338	-0.0627350658178329	-0.16708517074585
-5.74277210235596	-6.43867349624634	-11.432541847229	-0.131052404642105	-0.0625617355108261	-0.16705359518528
-5.74025106430054	-6.44153118133545	-11.4276466369629	-0.131140857934952	-0.0624630115926266	-0.167161256074905
-5.73494720458984	-6.43705558776855	-11.4272212982178	-0.131142511963844	-0.0625980123877525	-0.167195290327072
-5.73603963851929	-6.43868780136108	-11.4328908920288	-0.13111113011837	-0.0625444054603577	-0.167130902409554
-5.73969078063965	-6.4362998008728	-11.4343662261963	-0.131254598498344	-0.0622936487197876	-0.167254403233528
-5.73292303085327	-6.43406677246094	-11.4244031906128	-0.131294563412666	-0.0622863061726093	-0.167250514030457
-5.7273850440979	-6.43293809890747	-11.4244346618652	-0.131217733025551	-0.0623452961444855	-0.167307510972023
-5.73466110229492	-6.43241548538208	-11.4245443344116	-0.131382793188095	-0.0622287876904011	-0.167257457971573
-5.7343225479126	-6.43052339553833	-11.4288892745972	-0.131429433822632	-0.0620357133448124	-0.167339771986008
-5.72359800338745	-6.42904233932495	-11.4237260818481	-0.131322681903839	-0.0621294938027859	-0.167433425784111
-5.72849130630493	-6.43083429336548	-11.4252872467041	-0.131298929452896	-0.0621671713888645	-0.167368829250336
-5.73076152801514	-6.42705345153809	-11.427830696106	-0.13156221807003	-0.0619710087776184	-0.167361184954643
-5.72595882415771	-6.42278861999512	-11.4272184371948	-0.131478771567345	-0.0619324818253517	-0.167560890316963
-5.72164154052734	-6.42362117767334	-11.4229974746704	-0.131460011005402	-0.0620480813086033	-0.167540997266769
-5.72384309768677	-6.42359495162964	-11.4202690124512	-0.131605640053749	-0.0620005019009113	-0.167544633150101
-5.72289896011353	-6.4152045249939	-11.4228172302246	-0.131613507866859	-0.0618579760193825	-0.167597278952599
-5.72042846679688	-6.41857242584229	-11.4232921600342	-0.13169202208519	-0.0618183463811874	-0.167713910341263
-5.71936893463135	-6.41559934616089	-11.4223594665527	-0.13163235783577	-0.0619787760078907	-0.167705729603767
-5.72235155105591	-6.41166353225708	-11.433349609375	-0.131723403930664	-0.0617717355489731	-0.167667806148529
-5.71764183044434	-6.4044976234436	-11.4225282669067	-0.131800174713135	-0.0618076398968697	-0.167805626988411
-5.71746492385864	-6.40843915939331	-11.4226751327515	-0.131672218441963	-0.0618918165564537	-0.1678766310215
-5.71645355224609	-6.40741491317749	-11.4344530105591	-0.131709679961205	-0.0618823058903217	-0.167885646224022
-5.71774816513062	-6.40395307540894	-11.4343500137329	-0.131865561008453	-0.061688169836998	-0.167904898524284
-5.71325445175171	-6.39793872833252	-11.4324035644531	-0.131820350885391	-0.0617295168340206	-0.168057709932327
-5.71271228790283	-6.40411853790283	-11.4300651550293	-0.131716519594193	-0.0618213266134262	-0.168067246675491
-5.71592807769775	-6.40218782424927	-11.4393472671509	-0.131826102733612	-0.0618234686553478	-0.168044865131378
-5.71542549133301	-6.39562654495239	-11.4385633468628	-0.131954446434975	-0.0615924969315529	-0.16812539100647
-5.70742273330688	-6.39852142333984	-11.4377775192261	-0.131873473525047	-0.0616756826639175	-0.168237209320068
-5.71086549758911	-6.39899778366089	-11.4338483810425	-0.131840243935585	-0.0617344789206982	-0.168187811970711
-5.71145391464233	-6.3938136100769	-11.4452543258667	-0.132008016109467	-0.0615164451301098	-0.168151170015335
-5.70777940750122	-6.39084911346436	-11.4309825897217	-0.131960809230804	-0.0615321584045887	-0.168254718184471
-5.70580673217773	-6.3954930305481	-11.4362602233887	-0.131907030940056	-0.0615718849003315	-0.168198615312576
-5.70328950881958	-6.38841342926025	-11.4429950714111	-0.132058784365654	-0.0614476911723614	-0.168104708194733
-5.70398283004761	-6.38767194747925	-11.4356336593628	-0.132000997662544	-0.061338871717453	-0.168178632855415
-5.69686031341553	-6.38744735717773	-11.4230222702026	-0.132030352950096	-0.0614802315831184	-0.168276235461235
-5.69561052322388	-6.38924551010132	-11.443169593811	-0.131974890828133	-0.0615148097276688	-0.168104007840157
-5.69764089584351	-6.38209962844849	-11.4411849975586	-0.132097810506821	-0.0613374076783657	-0.168087869882584
-5.69414758682251	-6.38314008712769	-11.4267730712891	-0.132200226187706	-0.0612909123301506	-0.168080389499664
-5.68598031997681	-6.3843994140625	-11.433970451355	-0.132018432021141	-0.061383455991745	-0.168148204684258
-5.68747568130493	-6.38556623458862	-11.4346971511841	-0.132112070918083	-0.0612949132919312	-0.167986452579498
-5.69035577774048	-6.37783479690552	-11.4353113174438	-0.132224902510643	-0.0611755847930908	-0.167981177568436
-5.68496322631836	-6.37771415710449	-11.4310350418091	-0.132182478904724	-0.0610789246857166	-0.168078228831291
-5.67685842514038	-6.38092947006226	-11.4306755065918	-0.132057949900627	-0.0613166429102421	-0.167966961860657
-5.68432378768921	-6.37808179855347	-11.4240427017212	-0.132250264286995	-0.0610908903181553	-0.167834460735321
-5.67700815200806	-6.37254571914673	-11.4343242645264	-0.132301032543182	-0.0609527342021465	-0.167910665273666
-5.67406845092773	-6.37765550613403	-11.4210138320923	-0.132232442498207	-0.0609784461557865	-0.167862325906754
-5.67457485198975	-6.37267637252808	-11.4323930740356	-0.132283389568329	-0.0609288699924946	-0.16770102083683
-5.67262554168701	-6.37075090408325	-11.4191427230835	-0.132367208600044	-0.0607476457953453	-0.16774845123291
-5.66464281082153	-6.3714919090271	-11.4204044342041	-0.132316693663597	-0.060814380645752	-0.167778998613358
-5.65987205505371	-6.36910629272461	-11.4200487136841	-0.132356211543083	-0.0608566217124462	-0.167601004242897
-5.66360807418823	-6.36563396453857	-11.4273834228516	-0.132443204522133	-0.0606733076274395	-0.167557418346405
-5.66040658950806	-6.36203098297119	-11.4108352661133	-0.132459834218025	-0.0605932809412479	-0.167606562376022
-5.65068817138672	-6.36286926269531	-11.4151678085327	-0.132361382246017	-0.0607163533568382	-0.167638286948204
-5.65063238143921	-6.3589243888855	-11.4117946624756	-0.132369324564934	-0.0607028156518936	-0.167458459734917
-5.65023183822632	-6.35675811767578	-11.4170799255371	-0.132541224360466	-0.060513898730278	-0.167347729206085
-5.64556503295898	-6.3533148765564	-11.4048089981079	-0.132470354437828	-0.0605726949870586	-0.167472004890442
-5.63999700546265	-6.35689258575439	-11.3998155593872	-0.132381573319435	-0.0606120564043522	-0.167336151003838
-5.64207649230957	-6.35289859771729	-11.4075393676758	-0.132399708032608	-0.0606655515730381	-0.16715469956398
-5.64183187484741	-6.35100889205933	-11.4007549285889	-0.13254351913929	-0.0604576244950294	-0.167132258415222
-5.63339757919312	-6.35184764862061	-11.403902053833	-0.132430106401443	-0.0605491884052753	-0.167252138257027
-5.63746881484985	-6.35300540924072	-11.3994064331055	-0.132475405931473	-0.0605762973427773	-0.166997984051704
-5.63478851318359	-6.34949636459351	-11.4025049209595	-0.132486060261726	-0.0604435838758945	-0.167026534676552
-5.63127183914185	-6.34878349304199	-11.3888998031616	-0.132446959614754	-0.0604998208582401	-0.167012885212898
-5.63076734542847	-6.35171413421631	-11.3922367095947	-0.132388561964035	-0.060603741556406	-0.166924759745598
-5.63332939147949	-6.35086250305176	-11.3962163925171	-0.132464826107025	-0.060488548129797	-0.166771873831749
-5.63356637954712	-6.35075664520264	-11.3899831771851	-0.132502272725105	-0.0603268519043922	-0.166799366474152
-5.62910652160645	-6.3494234085083	-11.3767204284668	-0.132327869534492	-0.0605184808373451	-0.166755229234695
-5.63345718383789	-6.35357046127319	-11.3932876586914	-0.132355958223343	-0.0605647712945938	-0.166608393192291
-5.63847351074219	-6.35011386871338	-11.37864112854	-0.132500439882278	-0.0603670626878738	-0.16649317741394
-5.63089799880981	-6.3517599105835	-11.3788709640503	-0.132418841123581	-0.0603668913245201	-0.166560411453247
-5.63405656814575	-6.35483169555664	-11.3757495880127	-0.13237738609314	-0.0605542175471783	-0.16648243367672
-5.63653707504272	-6.35725021362305	-11.3820571899414	-0.132505521178246	-0.060427151620388	-0.166391238570213
-5.63597393035889	-6.35100603103638	-11.376446723938	-0.132481649518013	-0.0603634230792522	-0.166421964764595
-5.63599872589111	-6.35750532150269	-11.3781394958496	-0.13240085542202	-0.0604217313230038	-0.166435435414314
-5.64037179946899	-6.35892248153687	-11.376314163208	-0.132393583655357	-0.0604972913861275	-0.166396468877792
-5.64342784881592	-6.35775423049927	-11.3807563781738	-0.132560759782791	-0.0602881349623203	-0.166348114609718
-5.64164161682129	-6.35413360595703	-11.3730144500732	-0.132454246282578	-0.0603369511663914	-0.16650627553463
-5.6406364440918	-6.36181020736694	-11.3727378845215	-0.132476210594177	-0.0604970753192902	-0.166374489665031
-5.6464376449585	-6.35692310333252	-11.3869829177856	-0.13248410820961	-0.0603331513702869	-0.166328221559525
-5.64255523681641	-6.35669040679932	-11.3763484954834	-0.132531836628914	-0.0602110587060452	-0.166381865739822
-5.63668346405029	-6.35424327850342	-11.3792295455933	-0.132354438304901	-0.0604785569012165	-0.166372418403625
-5.63808727264404	-6.35650825500488	-11.3905124664307	-0.132492795586586	-0.0604277811944485	-0.166135922074318
-5.63812112808228	-6.35114049911499	-11.3839750289917	-0.132559359073639	-0.0603206343948841	-0.166198819875717
-5.633713722229	-6.35367584228516	-11.3798933029175	-0.132406458258629	-0.0604879595339298	-0.166213437914848
-5.63405275344849	-6.35247802734375	-11.3866548538208	-0.13236191868782	-0.0605300553143024	-0.166095763444901
-5.63231706619263	-6.3516583442688	-11.3912258148193	-0.13252067565918	-0.0604014173150063	-0.166084334254265
-5.62478446960449	-6.34994268417358	-11.3896541595459	-0.13229101896286	-0.0605600625276566	-0.166078820824623
-5.62882423400879	-6.35436725616455	-11.3973741531372	-0.132333546876907	-0.0605204775929451	-0.165892571210861
-5.62495756149292	-6.34718751907349	-11.3977212905884	-0.132452204823494	-0.0604893378913403	-0.165941640734673
-5.6234188079834	-6.34975719451904	-11.3926820755005	-0.132348492741585	-0.0604652091860771	-0.165969476103783
-5.62198305130005	-6.35245275497437	-11.3975763320923	-0.132297426462173	-0.0607119463384151	-0.165899232029915
-5.62549209594727	-6.34560346603394	-11.4044723510742	-0.13238437473774	-0.0604835823178291	-0.165803804993629
-5.61798667907715	-6.34643030166626	-11.3978309631348	-0.132402464747429	-0.0604673512279987	-0.165910124778748
-5.61980009078979	-6.34860563278198	-11.3984651565552	-0.132335960865021	-0.06062026694417	-0.16588731110096
-5.61592578887939	-6.34897422790527	-11.4102067947388	-0.132335469126701	-0.0606947913765907	-0.165818482637405
-5.61624717712402	-6.34191226959229	-11.4098625183105	-0.132452547550201	-0.0605710484087467	-0.16571606695652
-5.61497020721436	-6.34472322463989	-11.4111928939819	-0.132420301437378	-0.0605279617011547	-0.165762409567833
-5.60952234268188	-6.34289216995239	-11.4064254760742	-0.132389456033707	-0.0607910677790642	-0.165740042924881
-5.60771799087524	-6.34049320220947	-11.4213190078735	-0.132367208600044	-0.0607485622167587	-0.165611773729324
-5.60993003845215	-6.33329629898071	-11.4084177017212	-0.132449939846992	-0.0605971552431583	-0.165563061833382
-5.59924030303955	-6.33397150039673	-11.4106559753418	-0.132347986102104	-0.0607453882694244	-0.165611878037453
-5.59980487823486	-6.33413696289063	-11.413257598877	-0.132355660200119	-0.0608871951699257	-0.165461584925652
-5.60282754898071	-6.33222055435181	-11.4169607162476	-0.132502913475037	-0.0608031190931797	-0.165463969111443
-5.59652137756348	-6.32842063903809	-11.4120235443115	-0.132313847541809	-0.0609320625662804	-0.1655193567276
-5.59670925140381	-6.334228515625	-11.4165830612183	-0.132261499762535	-0.0610581375658512	-0.165431872010231
-5.5974907875061	-6.32766675949097	-11.4185619354248	-0.132393404841423	-0.0609139539301395	-0.165331929922104
-5.59105539321899	-6.32898902893066	-11.4203929901123	-0.132222890853882	-0.0610835552215576	-0.165403172373772
-5.59844255447388	-6.33180236816406	-11.4218921661377	-0.13215297460556	-0.0613054931163788	-0.165274798870087
-5.59945106506348	-6.32897233963013	-11.4295787811279	-0.132246345281601	-0.0612282864749432	-0.165137931704521
-5.59700918197632	-6.32471799850464	-11.4285335540771	-0.132197305560112	-0.0612288154661655	-0.165207326412201
-5.59459972381592	-6.33353853225708	-11.4213552474976	-0.132062673568726	-0.0614185445010662	-0.16526210308075
-5.60073137283325	-6.32968664169312	-11.4287166595459	-0.13200618326664	-0.0615523345768452	-0.165115982294083
-5.60630559921265	-6.33427762985229	-11.4287805557251	-0.132130220532417	-0.0613791197538376	-0.165062189102173
-5.60284423828125	-6.33702898025513	-11.4268360137939	-0.131911069154739	-0.061638742685318	-0.165200918912888
-5.60576820373535	-6.34249830245972	-11.4328088760376	-0.131864860653877	-0.0617187730967999	-0.165081277489662
-5.61673784255981	-6.33714246749878	-11.4315500259399	-0.131952673196793	-0.0616700388491154	-0.165044754743576
-5.61540603637695	-6.34324836730957	-11.4236135482788	-0.131944462656975	-0.0616621077060699	-0.165094584226608
-5.61399507522583	-6.34884071350098	-11.4263343811035	-0.131769075989723	-0.061972975730896	-0.165114805102348
-5.62600517272949	-6.35218000411987	-11.4309406280518	-0.131916284561157	-0.0618044249713421	-0.16499836742878
-5.62812948226929	-6.34687995910645	-11.4298849105835	-0.131861835718155	-0.0618990585207939	-0.165077194571495
-5.62713575363159	-6.3568811416626	-11.4305200576782	-0.13173620402813	-0.0620187520980835	-0.165098518133163
-5.63270425796509	-6.36072206497192	-11.4316473007202	-0.131796047091484	-0.0621839910745621	-0.165106222033501
-5.64262676239014	-6.35865879058838	-11.4287214279175	-0.131884634494781	-0.0619871020317078	-0.16499051451683
-5.64166402816772	-6.35809087753296	-11.4316606521606	-0.131879031658173	-0.0620481222867966	-0.165084213018417
-5.64262914657593	-6.359703540802	-11.4195823669434	-0.13176217675209	-0.0621356032788754	-0.165118634700775
-5.64720296859741	-6.366623878479	-11.4282712936401	-0.131789892911911	-0.062274307012558	-0.165027558803558
-5.65146207809448	-6.35879278182983	-11.4323062896729	-0.131818532943726	-0.0621917955577374	-0.164972960948944
-5.64841890335083	-6.36252880096436	-11.424861907959	-0.131822258234024	-0.0622279681265354	-0.165023267269135
-5.64632177352905	-6.36090469360352	-11.4240856170654	-0.131742417812347	-0.0624166280031204	-0.164958715438843
-5.65180158615112	-6.36174583435059	-11.4384422302246	-0.131801843643188	-0.0622807219624519	-0.16476771235466
-5.65075302124023	-6.36152505874634	-11.4223585128784	-0.13186901807785	-0.0622231364250183	-0.164777308702469
-5.64484643936157	-6.36421060562134	-11.4192428588867	-0.131693094968796	-0.0623178780078888	-0.164691433310509
-5.64548683166504	-6.36014556884766	-11.4195365905762	-0.131696447730064	-0.0623823441565037	-0.164527118206024
-5.64497327804565	-6.36074256896973	-11.4214220046997	-0.131895110011101	-0.0621920973062515	-0.164320230484009
-5.63862752914429	-6.35744142532349	-11.4153480529785	-0.131662800908089	-0.0622916929423809	-0.164304092526436
-5.63707304000854	-6.36491584777832	-11.4184284210205	-0.131628662347794	-0.0624094530940056	-0.16407872736454
-5.63813066482544	-6.35916662216187	-11.4231901168823	-0.131648316979408	-0.0622933022677898	-0.16391322016716
-5.63494348526001	-6.35994434356689	-11.4219923019409	-0.131621167063713	-0.0621033422648907	-0.163795292377472
-5.62514686584473	-6.36173343658447	-11.4198036193848	-0.131474986672401	-0.0622944124042988	-0.163715824484825
-5.6336989402771	-6.36383438110352	-11.4232902526855	-0.131563782691956	-0.0621882006525993	-0.163454577326775
-5.62582063674927	-6.35996294021606	-11.4292430877686	-0.131500706076622	-0.0621242634952068	-0.163419097661972
-5.61982727050781	-6.36373567581177	-11.4241027832031	-0.131398409605026	-0.0621445849537849	-0.163329213857651
-5.62117004394531	-6.36392498016357	-11.4348211288452	-0.131331712007523	-0.0623382106423378	-0.163118824362755
-5.62511205673218	-6.36248874664307	-11.4336185455322	-0.131386935710907	-0.0620692856609821	-0.162943288683891
-5.62052154541016	-6.36400318145752	-11.4357481002808	-0.131304830312729	-0.0622447840869427	-0.162993848323822
-5.61896133422852	-6.3666820526123	-11.4354028701782	-0.131169706583023	-0.0622318908572197	-0.162819012999535
-5.61646175384521	-6.36484575271606	-11.4492921829224	-0.13122695684433	-0.0621573105454445	-0.162631541490555
-5.61554002761841	-6.36188650131226	-11.4380826950073	-0.131285026669502	-0.0620488598942757	-0.162567332386971
-5.60594129562378	-6.36261129379272	-11.4413423538208	-0.131127595901489	-0.0621842592954636	-0.162555038928986
-5.61099529266357	-6.36423826217651	-11.4446105957031	-0.131129458546638	-0.0622020252048969	-0.162339150905609
-5.60977029800415	-6.36249828338623	-11.4515714645386	-0.131194904446602	-0.061986967921257	-0.162296772003174
-5.60038709640503	-6.35717964172363	-11.4433565139771	-0.131203413009644	-0.061992272734642	-0.162226393818855
-5.60013246536255	-6.36254358291626	-11.454309463501	-0.131145671010017	-0.0620941035449505	-0.162107720971107
-5.60151433944702	-6.36263704299927	-11.4434204101563	-0.13129435479641	-0.0620254725217819	-0.161912575364113
-5.59707021713257	-6.35712003707886	-11.445143699646	-0.131319120526314	-0.0618276298046112	-0.161841809749603
-5.59179067611694	-6.35539197921753	-11.4374599456787	-0.131137266755104	-0.0619543604552746	-0.161800920963287
-5.5927996635437	-6.36202001571655	-11.4462575912476	-0.131318554282188	-0.061818040907383	-0.16155806183815
-5.59217357635498	-6.35421180725098	-11.4400825500488	-0.131316021084785	-0.0617381669580936	-0.161474660038948
-5.58808374404907	-6.35761499404907	-11.4336137771606	-0.131358727812767	-0.0616410449147224	-0.161480262875557
-5.58325242996216	-6.3570761680603	-11.4309616088867	-0.131313294172287	-0.0617609247565269	-0.161302730441093
-5.5848331451416	-6.35663986206055	-11.4359531402588	-0.131435558199883	-0.0615595392882824	-0.161143571138382
-5.58073329925537	-6.34950685501099	-11.4195108413696	-0.131454810500145	-0.0614795461297035	-0.161218300461769
-5.57680559158325	-6.35587024688721	-11.417989730835	-0.131471693515778	-0.0615415126085281	-0.161077439785004
-5.58128118515015	-6.35182332992554	-11.4192266464233	-0.13150255382061	-0.0613726414740086	-0.160908803343773
-5.57678174972534	-6.35036897659302	-11.4107885360718	-0.131665363907814	-0.0612531714141369	-0.160891965031624
-5.57198667526245	-6.34822130203247	-11.4057292938232	-0.131450414657593	-0.0613990873098373	-0.160871937870979
-5.57285833358765	-6.35207653045654	-11.4057083129883	-0.1317508071661	-0.0612884052097797	-0.16062867641449
-5.56997919082642	-6.34371995925903	-11.3949537277222	-0.131722748279572	-0.0611640922725201	-0.160602912306786
-5.56497812271118	-6.34914302825928	-11.3961162567139	-0.131750658154488	-0.0612277798354626	-0.160536855459213
-5.57135200500488	-6.34655237197876	-11.3903961181641	-0.131885230541229	-0.0611988715827465	-0.160371527075768
-5.56807994842529	-6.34491395950317	-11.380898475647	-0.131986394524574	-0.0609556287527084	-0.160350129008293
-5.56522607803345	-6.3452000617981	-11.3753337860107	-0.131912589073181	-0.0610954165458679	-0.160420596599579
-5.56772422790527	-6.35094451904297	-11.3801651000977	-0.13205161690712	-0.0610290579497814	-0.160221338272095
-5.56910705566406	-6.34208393096924	-11.3679189682007	-0.132189691066742	-0.0608862638473511	-0.160186693072319
-5.56911277770996	-6.34758853912354	-11.363579750061	-0.132263526320457	-0.0608307123184204	-0.160275012254715
-5.564453125	-6.34738683700562	-11.3557500839233	-0.132217422127724	-0.0610026307404041	-0.160233944654465
-5.56940126419067	-6.34776735305786	-11.3617343902588	-0.132375106215477	-0.060925330966711	-0.160066455602646
-5.57146978378296	-6.34632015228271	-11.3634824752808	-0.132534027099609	-0.0608930364251137	-0.160041496157646
-5.56916427612305	-6.34551048278809	-11.3499565124512	-0.132662698626518	-0.0608254596590996	-0.160064533352852
-5.56230974197388	-6.34487533569336	-11.3509302139282	-0.132496014237404	-0.0610782951116562	-0.160093784332275
-5.57116413116455	-6.34065532684326	-11.3517980575562	-0.132679119706154	-0.0609624050557613	-0.159941464662552
-5.56776809692383	-6.33816003799438	-11.3496036529541	-0.13281936943531	-0.0609707720577717	-0.159921571612358
-5.56358814239502	-6.33409404754639	-11.3451948165894	-0.132758468389511	-0.0611729957163334	-0.159984454512596
-5.5665922164917	-6.33881759643555	-11.3538703918457	-0.132845118641853	-0.0612926445901394	-0.159878760576248
-5.56990242004395	-6.32929563522339	-11.342885017395	-0.132984727621078	-0.061149001121521	-0.159838274121284
-5.56242084503174	-6.33327293395996	-11.3496122360229	-0.132861524820328	-0.0614784806966782	-0.159925490617752
-5.57001686096191	-6.33222436904907	-11.3366317749023	-0.132978975772858	-0.061562042683363	-0.159778043627739
-5.57052850723267	-6.3309383392334	-11.3441152572632	-0.13312990963459	-0.0615221038460732	-0.159700512886047
-5.57151556015015	-6.32434415817261	-11.334342956543	-0.133090600371361	-0.0616148486733437	-0.159804537892342
-5.57189702987671	-6.33297729492188	-11.3389406204224	-0.13309083878994	-0.0617508962750435	-0.159823998808861
-5.57350063323975	-6.33124399185181	-11.3352308273315	-0.133062899112701	-0.061982300132513	-0.159705847501755
-5.58011674880981	-6.33391141891479	-11.3408088684082	-0.133260548114777	-0.0618875473737717	-0.159637197852135
-5.58095932006836	-6.33467578887939	-11.3312654495239	-0.1331517547369	-0.0620227642357349	-0.159799918532372
-5.58149862289429	-6.34129047393799	-11.3327884674072	-0.13312791287899	-0.0621740557253361	-0.159710630774498
-5.59165096282959	-6.34014129638672	-11.3460521697998	-0.133201241493225	-0.0622484125196934	-0.159673169255257
-5.59440517425537	-6.34172582626343	-11.3343181610107	-0.133215263485909	-0.0622795410454273	-0.159758254885674
-5.59565114974976	-6.34703636169434	-11.3388528823853	-0.133113771677017	-0.0625261068344116	-0.159775391221046
-5.60458612442017	-6.35095500946045	-11.3467397689819	-0.133295252919197	-0.0624896101653576	-0.159694045782089
-5.60603380203247	-6.34710836410522	-11.3449020385742	-0.133185386657715	-0.0625677183270454	-0.159809052944183
-5.60847425460815	-6.35852861404419	-11.3488683700562	-0.133151203393936	-0.0627251714468002	-0.159872084856033
-5.61615991592407	-6.35349893569946	-11.3556060791016	-0.133222073316574	-0.0629004910588264	-0.159823089838028
-5.62031078338623	-6.35738372802734	-11.3539705276489	-0.133185312151909	-0.0627883970737457	-0.159974828362465
-5.62022495269775	-6.36264324188232	-11.3548202514648	-0.133013904094696	-0.0631134063005447	-0.160048946738243
-5.62747716903687	-6.36257123947144	-11.3733978271484	-0.133247494697571	-0.0630246698856354	-0.159930989146233
-5.62830972671509	-6.35857963562012	-11.3618879318237	-0.133067399263382	-0.0631393566727638	-0.160119742155075
-5.62778615951538	-6.3671669960022	-11.3787384033203	-0.133033275604248	-0.0633696764707565	-0.160137116909027
-5.63479471206665	-6.3642954826355	-11.3832921981812	-0.133117079734802	-0.063448041677475	-0.160097405314445
-5.63583469390869	-6.36584806442261	-11.3830595016479	-0.133137688040733	-0.0634248629212379	-0.160132557153702
-5.63451957702637	-6.36661338806152	-11.3878946304321	-0.133022010326385	-0.0637457072734833	-0.160276651382446
-5.6361346244812	-6.36798095703125	-11.3974523544312	-0.132942229509354	-0.0637995228171349	-0.160195544362068
-5.63851833343506	-6.36428928375244	-11.4012660980225	-0.133018046617508	-0.0638459026813507	-0.160185545682907
-5.63919115066528	-6.3658127784729	-11.4014196395874	-0.132971525192261	-0.0638974606990814	-0.160296678543091
-5.63700819015503	-6.36804294586182	-11.4037399291992	-0.132778018712997	-0.0641878917813301	-0.160273656249046
-5.64357328414917	-6.36980247497559	-11.4192667007446	-0.132869452238083	-0.064149521291256	-0.160195723176003
-5.64279174804688	-6.36247777938843	-11.4223394393921	-0.132844924926758	-0.0642407536506653	-0.160285502672195
-5.64277648925781	-6.37230253219604	-11.4219875335693	-0.132653370499611	-0.0644421428442001	-0.160323813557625
-5.64794015884399	-6.37068748474121	-11.4308481216431	-0.132704883813858	-0.0645508468151093	-0.160277172923088
-5.65263080596924	-6.37139225006104	-11.4248905181885	-0.132818341255188	-0.0643234327435493	-0.160305976867676
-5.64747333526611	-6.37298679351807	-11.4306392669678	-0.132595881819725	-0.0646281391382217	-0.160394072532654
-5.65195035934448	-6.37921810150146	-11.4308004379272	-0.132608652114868	-0.0646779015660286	-0.160319626331329
-5.65760564804077	-6.37372732162476	-11.4377679824829	-0.132700577378273	-0.0646993145346642	-0.160290420055389
-5.65959787368774	-6.37670087814331	-11.431957244873	-0.132644504308701	-0.0646337047219276	-0.160468727350235
-5.65788888931274	-6.38030576705933	-11.4280881881714	-0.132504552602768	-0.0649337619543076	-0.160516798496246
-5.66119337081909	-6.38254451751709	-11.4410066604614	-0.132579773664474	-0.0647207275032997	-0.160391718149185
-5.6633563041687	-6.38051414489746	-11.4305992126465	-0.132556155323982	-0.0648343041539192	-0.160585433244705
-5.66310787200928	-6.38418912887573	-11.4282283782959	-0.132432043552399	-0.0649131387472153	-0.160524606704712
-5.66788578033447	-6.38606595993042	-11.4365224838257	-0.132555156946182	-0.0649510249495506	-0.160471633076668
-5.67562866210938	-6.38524770736694	-11.422966003418	-0.13257297873497	-0.0648238882422447	-0.160513877868652
-5.66833686828613	-6.39082431793213	-11.4301328659058	-0.132472425699234	-0.0649790540337563	-0.160675778985023
-5.67426347732544	-6.39201354980469	-11.4258260726929	-0.13248485326767	-0.0649624839425087	-0.160576164722443
-5.67982006072998	-6.3865385055542	-11.4271869659424	-0.132550746202469	-0.0649404972791672	-0.160670921206474
-5.67736291885376	-6.39330387115479	-11.4234008789063	-0.132397562265396	-0.0649918764829636	-0.160849213600159
-5.68175220489502	-6.39234113693237	-11.4263896942139	-0.132401511073112	-0.0651266947388649	-0.160861507058144
-5.69221210479736	-6.3949089050293	-11.4260940551758	-0.13251918554306	-0.0649129822850227	-0.160889461636543
-5.68541812896729	-6.39376544952393	-11.4353513717651	-0.132474690675735	-0.0649500787258148	-0.161148980259895
-5.6864128112793	-6.39812040328979	-11.4293775558472	-0.132414877414703	-0.0650913342833519	-0.161173611879349
-5.69208145141602	-6.39285516738892	-11.4378528594971	-0.132536098361015	-0.0650620609521866	-0.16118311882019
-5.69389343261719	-6.39434003829956	-11.4248342514038	-0.13252180814743	-0.0649385824799538	-0.161429837346077
-5.68975925445557	-6.39743185043335	-11.4330387115479	-0.132485464215279	-0.0651087984442711	-0.161606952548027
-5.69405317306519	-6.3940281867981	-11.438871383667	-0.13255912065506	-0.0650718808174133	-0.161537140607834
-5.69791126251221	-6.39069509506226	-11.4459810256958	-0.132720202207565	-0.0650319010019302	-0.161687552928925
-5.69864225387573	-6.38684415817261	-11.4251976013184	-0.132667660713196	-0.0649867951869965	-0.161929860711098
-5.69017648696899	-6.3870964050293	-11.4370918273926	-0.132614329457283	-0.0651583224534988	-0.16204921901226
-5.69279384613037	-6.38474988937378	-11.4448432922363	-0.132593616843224	-0.0652270913124084	-0.162060990929604
-5.69713973999023	-6.38331270217896	-11.4468488693237	-0.132776990532875	-0.0651268884539604	-0.162122711539268
-5.69324064254761	-6.37758684158325	-11.4367294311523	-0.132666453719139	-0.065210297703743	-0.162371784448624
-5.69161796569824	-6.38562059402466	-11.4402513504028	-0.132670789957047	-0.0652807578444481	-0.162367612123489
-5.6947340965271	-6.37662839889526	-11.4437341690063	-0.132785111665726	-0.065277062356472	-0.162402033805847
-5.69467496871948	-6.37452459335327	-11.4470443725586	-0.132842436432838	-0.0651417598128319	-0.162511318922043
-5.68614912033081	-6.37721824645996	-11.4444694519043	-0.132708519697189	-0.0653085485100746	-0.162673756480217
-5.69255018234253	-6.37755870819092	-11.4433765411377	-0.132767334580421	-0.0653768628835678	-0.16259092092514
-5.69275140762329	-6.37255573272705	-11.4522018432617	-0.132909163832664	-0.065235361456871	-0.162683546543121
-5.69067001342773	-6.36735820770264	-11.4408121109009	-0.132858827710152	-0.0652237758040428	-0.162855565547943
-5.69026803970337	-6.37466144561768	-11.4410591125488	-0.132785692811012	-0.0653252750635147	-0.162916362285614
-5.68819999694824	-6.37182569503784	-11.4472131729126	-0.13288551568985	-0.0654618516564369	-0.162861377000809
-5.69465065002441	-6.37076997756958	-11.4516248703003	-0.132960811257362	-0.0652828887104988	-0.162930086255074
-5.68999576568604	-6.36537551879883	-11.4383745193481	-0.132940322160721	-0.0654005259275436	-0.163124099373817
-5.6885142326355	-6.36981391906738	-11.4458827972412	-0.132909119129181	-0.0655597895383835	-0.163141831755638
-5.69819116592407	-6.36898469924927	-11.4510250091553	-0.132989421486855	-0.0654306858778	-0.163145169615746
-5.6964545249939	-6.36705732345581	-11.4499626159668	-0.133057281374931	-0.0654157251119614	-0.163325518369675
-5.69060325622559	-6.36507320404053	-11.4485120773315	-0.132933273911476	-0.0655806809663773	-0.163502126932144
-5.69527387619019	-6.37137985229492	-11.4481925964355	-0.133031934499741	-0.0656239837408066	-0.163449257612228
-5.69997453689575	-6.36312484741211	-11.4471702575684	-0.133184209465981	-0.0655331388115883	-0.163540214300156
-5.69623613357544	-6.36420297622681	-11.4441556930542	-0.133214771747589	-0.0654679387807846	-0.163700237870216
-5.69484949111938	-6.36574649810791	-11.4506998062134	-0.133091434836388	-0.0657616555690765	-0.163850948214531
-5.70236730575562	-6.36453628540039	-11.4486560821533	-0.133292257785797	-0.0656516179442406	-0.163804769515991
-5.69686460494995	-6.36087656021118	-11.4474687576294	-0.133386135101318	-0.065635196864605	-0.164007604122162
-5.69652986526489	-6.35989761352539	-11.4462537765503	-0.133286252617836	-0.065765269100666	-0.164127498865128
-5.69927310943604	-6.36182022094727	-11.4620523452759	-0.133279368281364	-0.0658521056175232	-0.16414001584053
-5.69644832611084	-6.35771179199219	-11.4573650360107	-0.133451536297798	-0.065758503973484	-0.164198368787766
-5.69831943511963	-6.35606718063354	-11.4557676315308	-0.133506491780281	-0.0657710134983063	-0.164323225617409
-5.69202041625977	-6.35615110397339	-11.4520626068115	-0.133423432707787	-0.0660342648625374	-0.16444656252861
-5.69116830825806	-6.35280799865723	-11.4646625518799	-0.133454158902168	-0.0659880638122559	-0.164400070905685
-5.69277811050415	-6.34846258163452	-11.458890914917	-0.133534029126167	-0.0659352764487267	-0.164422959089279
-5.68363618850708	-6.34890031814575	-11.4550151824951	-0.133455440402031	-0.0660621449351311	-0.164577677845955
-5.68840837478638	-6.34522819519043	-11.4516363143921	-0.133523061871529	-0.0661876574158669	-0.164471328258514
-5.68892526626587	-6.3454155921936	-11.4593086242676	-0.133731409907341	-0.0661122649908066	-0.164438962936401
-5.68628787994385	-6.33839178085327	-11.4530506134033	-0.133664831519127	-0.0661031752824783	-0.164566025137901
-5.67961025238037	-6.34464597702026	-11.4520235061646	-0.133600056171417	-0.0662703141570091	-0.164545550942421
-5.68623113632202	-6.34241914749146	-11.4513540267944	-0.133745402097702	-0.0663543418049812	-0.164481401443481
-5.68772029876709	-6.33946704864502	-11.4456853866577	-0.133848413825035	-0.0662296712398529	-0.164460644125938
-5.68010187149048	-6.34199333190918	-11.4424018859863	-0.133684873580933	-0.0664482265710831	-0.16455015540123
-5.68452978134155	-6.34556341171265	-11.4432220458984	-0.133810803294182	-0.0664479732513428	-0.164366066455841
-5.68765306472778	-6.33838796615601	-11.4477338790894	-0.133858814835548	-0.0664017871022224	-0.164354264736176
-5.68608379364014	-6.33939552307129	-11.4359979629517	-0.133890107274055	-0.0663834512233734	-0.164399862289429
-5.68301582336426	-6.34262943267822	-11.435601234436	-0.133731111884117	-0.0666049495339394	-0.164466544985771
-5.6831431388855	-6.34395933151245	-11.4427003860474	-0.133800476789474	-0.0666171908378601	-0.16422164440155
-5.68568229675293	-6.3403058052063	-11.4404726028442	-0.133896008133888	-0.0666405856609344	-0.164361044764519
-5.68511915206909	-6.34187269210815	-11.4314050674438	-0.133736088871956	-0.0667927265167236	-0.164350107312202
-5.69007015228271	-6.34253406524658	-11.4461269378662	-0.133839949965477	-0.0668398439884186	-0.164275825023651
-5.69413995742798	-6.34281635284424	-11.4389572143555	-0.133879631757736	-0.0668000504374504	-0.164270281791687
-5.68923282623291	-6.34474945068359	-11.4451303482056	-0.133696392178535	-0.0670230016112328	-0.164401546120644
-5.69086217880249	-6.34907054901123	-11.4462375640869	-0.13369907438755	-0.067189909517765	-0.164316624403
-5.69764757156372	-6.34503412246704	-11.4529914855957	-0.133889779448509	-0.0671699568629265	-0.164223849773407
-5.69829416275024	-6.34409284591675	-11.4438629150391	-0.133873030543327	-0.0671190619468689	-0.164269894361496
-5.69198131561279	-6.34920740127563	-11.4514532089233	-0.133649066090584	-0.0673832148313522	-0.164333179593086
-5.69868564605713	-6.34718894958496	-11.4483375549316	-0.133764415979385	-0.0674730986356735	-0.164178878068924
-5.69723653793335	-6.34295129776001	-11.4545774459839	-0.133857905864716	-0.0674612894654274	-0.164196699857712
-5.69527196884155	-6.34623336791992	-11.4472322463989	-0.133676931262016	-0.0676776245236397	-0.164179310202599
-5.69909906387329	-6.34816980361938	-11.4581460952759	-0.133695498108864	-0.0678686946630478	-0.164064019918442
-5.70268392562866	-6.34634685516357	-11.4566965103149	-0.133796855807304	-0.0678186267614365	-0.164023190736771
-5.70106601715088	-6.34865379333496	-11.4581861495972	-0.1336390376091	-0.067916601896286	-0.164079204201698
-5.69899702072144	-6.34773254394531	-11.4630928039551	-0.133534893393517	-0.0682407096028328	-0.164083927869797
-5.70503377914429	-6.34960556030273	-11.4765853881836	-0.133608192205429	-0.0682041868567467	-0.163902938365936
-5.70520401000977	-6.34992599487305	-11.4668760299683	-0.133591517806053	-0.0683133751153946	-0.163987427949905
-5.70038843154907	-6.35440444946289	-11.4798231124878	-0.13345105946064	-0.0685735121369362	-0.163951098918915
-5.71181154251099	-6.35292434692383	-11.4876365661621	-0.133519291877747	-0.0685650557279587	-0.163851901888847
-5.70903921127319	-6.35371255874634	-11.4874086380005	-0.133400127291679	-0.068576380610466	-0.163907781243324
-5.70724582672119	-6.35789346694946	-11.4816570281982	-0.133222907781601	-0.0688562989234924	-0.163804650306702
-5.7174220085144	-6.35885000228882	-11.4930362701416	-0.133381575345993	-0.0688201114535332	-0.163736268877983
-5.71863460540771	-6.35932540893555	-11.4854326248169	-0.133305504918098	-0.0687329843640327	-0.163794681429863
-5.70974969863892	-6.36301851272583	-11.4967975616455	-0.133098721504211	-0.0689886510372162	-0.163761094212532
-5.71998310089111	-6.36187982559204	-11.4988584518433	-0.133229911327362	-0.0689489021897316	-0.163549408316612
-5.71501016616821	-6.36325645446777	-11.5006093978882	-0.133279219269753	-0.0689852386713028	-0.163573026657104
-5.71574544906616	-6.3636212348938	-11.4932861328125	-0.133079126477242	-0.06906658411026	-0.163569495081902
-5.71919345855713	-6.36770009994507	-11.501841545105	-0.133186265826225	-0.0691399872303009	-0.163384601473808
-5.71916961669922	-6.36091661453247	-11.4956607818604	-0.133238598704338	-0.0690145939588547	-0.163362845778465
-5.7147274017334	-6.36359882354736	-11.4980010986328	-0.133090332150459	-0.0690829306840897	-0.163398265838623
-5.71079778671265	-6.36182880401611	-11.4999027252197	-0.133108094334602	-0.0692336112260818	-0.163301542401314
-5.71613168716431	-6.36227750778198	-11.5072927474976	-0.133141085505486	-0.0691524296998978	-0.163153290748596
-5.71547794342041	-6.35890054702759	-11.4895286560059	-0.133172824978828	-0.0690371245145798	-0.16313199698925
-5.70538473129272	-6.36390352249146	-11.4965209960938	-0.133062794804573	-0.0692262127995491	-0.163103848695755
-5.71227884292603	-6.35914945602417	-11.5003690719604	-0.133081585168839	-0.0692006200551987	-0.162957638502121
-5.71071290969849	-6.35975694656372	-11.5028524398804	-0.133177816867828	-0.0691026747226715	-0.162961050868034
-5.70128393173218	-6.35885429382324	-11.4954013824463	-0.133048817515373	-0.069160096347332	-0.162947714328766
-5.70534086227417	-6.36141681671143	-11.4995250701904	-0.133101314306259	-0.0692783296108246	-0.162752494215965
-5.70566844940186	-6.35744571685791	-11.4901084899902	-0.133148267865181	-0.0690840259194374	-0.162758558988571
-5.69811201095581	-6.35873174667358	-11.4951791763306	-0.133060768246651	-0.0691223591566086	-0.162747651338577
-5.69760608673096	-6.357253074646	-11.4919090270996	-0.133014500141144	-0.0692600458860397	-0.162621185183525
-5.69847059249878	-6.35473346710205	-11.5048046112061	-0.133126020431519	-0.0690957456827164	-0.162570655345917
-5.69387865066528	-6.35452461242676	-11.4916048049927	-0.132940173149109	-0.0692582726478577	-0.162589192390442
-5.69567203521729	-6.35734748840332	-11.4983596801758	-0.132971227169037	-0.0693276971578598	-0.162416636943817
-5.69499826431274	-6.35050201416016	-11.4992399215698	-0.132989019155502	-0.0692737773060799	-0.162352353334427
-5.69129133224487	-6.35372877120972	-11.4989604949951	-0.1330336779356	-0.0691514238715172	-0.162352710962296
-5.68644189834595	-6.35030269622803	-11.4870405197144	-0.13294281065464	-0.0693701356649399	-0.16237610578537
-5.69020223617554	-6.35491514205933	-11.5031747817993	-0.132943257689476	-0.0693958625197411	-0.16220822930336
-5.69089698791504	-6.34980201721191	-11.4959096908569	-0.133005142211914	-0.0692007541656494	-0.162221848964691
-5.68285703659058	-6.35254192352295	-11.49440574646	-0.132918924093246	-0.0693925246596336	-0.162251323461533
-5.68315649032593	-6.35284852981567	-11.4992122650146	-0.132903560996056	-0.0695022493600845	-0.162140026688576
-5.68942403793335	-6.34993839263916	-11.5006113052368	-0.133077248930931	-0.0693748295307159	-0.162057250738144
-5.68357419967651	-6.34740400314331	-11.4944639205933	-0.132999703288078	-0.0693593472242355	-0.162121966481209
-5.68070363998413	-6.35319519042969	-11.4939670562744	-0.1328966319561	-0.0695199519395828	-0.162023261189461
-5.68571901321411	-6.35017585754395	-11.4942407608032	-0.133032783865929	-0.0695687606930733	-0.161999017000198
-5.68044710159302	-6.34955644607544	-11.4986295700073	-0.132977545261383	-0.0694783329963684	-0.16199404001236
-5.68286943435669	-6.35127115249634	-11.4919443130493	-0.132904469966888	-0.0696986690163612	-0.161921158432961
-5.68710041046143	-6.34866762161255	-11.4957113265991	-0.133144587278366	-0.0696216523647308	-0.161869451403618
-5.68510770797729	-6.34531927108765	-11.4900875091553	-0.133021786808968	-0.0695952028036118	-0.162012308835983
-5.679283618927	-6.34870481491089	-11.4862565994263	-0.133002251386642	-0.0697176903486252	-0.16198068857193
-5.68280506134033	-6.35053253173828	-11.4908027648926	-0.133054837584496	-0.0698640421032906	-0.161932855844498
-5.68792104721069	-6.34757089614868	-11.4902620315552	-0.133198320865631	-0.0697016492486	-0.161808893084526
-5.68380832672119	-6.34674739837646	-11.4805021286011	-0.133190244436264	-0.0697876289486885	-0.161969125270844
-5.68347072601318	-6.3476243019104	-11.4833936691284	-0.133178353309631	-0.0699012354016304	-0.16186997294426
-5.68464708328247	-6.34656000137329	-11.4836978912354	-0.133285194635391	-0.0698373690247536	-0.161853149533272
-5.68446779251099	-6.34359979629517	-11.4750633239746	-0.133354619145393	-0.0697975605726242	-0.161801695823669
-5.67735528945923	-6.34294557571411	-11.4730396270752	-0.13328717648983	-0.0699116066098213	-0.161913305521011
-5.68132257461548	-6.34283256530762	-11.4740581512451	-0.133362457156181	-0.0699994564056396	-0.161783039569855
-5.68347597122192	-6.34240770339966	-11.4778833389282	-0.13352133333683	-0.0698688998818398	-0.161737561225891
-5.67553997039795	-6.33711290359497	-11.4664649963379	-0.13349024951458	-0.0699410364031792	-0.161821186542511
-5.67374515533447	-6.34010028839111	-11.4681282043457	-0.133419930934906	-0.0701327100396156	-0.161729201674461
-5.67647409439087	-6.33576393127441	-11.4662094116211	-0.133598670363426	-0.0701543092727661	-0.161651656031609
-5.6713662147522	-6.33332490921021	-11.4629516601563	-0.133586034178734	-0.0700264200568199	-0.161704450845718
-5.66521263122559	-6.33341598510742	-11.4603824615479	-0.133459702134132	-0.0702353715896606	-0.161689832806587
-5.66861534118652	-6.33513593673706	-11.4717645645142	-0.133637204766273	-0.0702366083860397	-0.161565870046616
-5.66766691207886	-6.32487010955811	-11.465765953064	-0.133597329258919	-0.0701814964413643	-0.161555796861649
-5.66277503967285	-6.33023262023926	-11.4622020721436	-0.13360071182251	-0.0703380182385445	-0.161615997552872
-5.66157484054565	-6.32874393463135	-11.4676609039307	-0.13346928358078	-0.0705209225416183	-0.161552309989929
-5.66508817672729	-6.32980632781982	-11.4729537963867	-0.13357375562191	-0.0704738795757294	-0.161469131708145
-5.66275978088379	-6.32723188400269	-11.4677581787109	-0.133646324276924	-0.0705531165003777	-0.161566957831383
-5.66081857681274	-6.3314266204834	-11.4558305740356	-0.133575201034546	-0.0706524550914764	-0.161584466695786
-5.66474962234497	-6.33248043060303	-11.4680185317993	-0.133492961525917	-0.0707149505615234	-0.161571204662323
-5.67000007629395	-6.3313570022583	-11.4680156707764	-0.133637145161629	-0.0706562474370003	-0.161548003554344
-5.66617870330811	-6.33182764053345	-11.4656934738159	-0.133629441261292	-0.070764347910881	-0.161686673760414
-5.6677131652832	-6.33774995803833	-11.4627723693848	-0.133525907993317	-0.0709547400474548	-0.161747485399246
-5.67634773254395	-6.33884239196777	-11.4709987640381	-0.133542746305466	-0.0710041001439095	-0.161768555641174
-5.67976427078247	-6.33484029769897	-11.4666194915771	-0.133591324090958	-0.0708756148815155	-0.161892756819725
-5.67384004592896	-6.3382830619812	-11.4699516296387	-0.133452340960503	-0.0712213590741158	-0.161998569965363
-5.68515348434448	-6.33954858779907	-11.470440864563	-0.133609607815742	-0.0711744949221611	-0.161963239312172
-5.68446922302246	-6.33609628677368	-11.4724540710449	-0.133570373058319	-0.0712217018008232	-0.162115171551704
-5.68663787841797	-6.33867502212524	-11.4713306427002	-0.133482024073601	-0.0714170709252357	-0.162213876843452
-5.69219779968262	-6.34103918075562	-11.4845390319824	-0.133411109447479	-0.071619376540184	-0.162185117602348
-5.69409799575806	-6.33899593353271	-11.4832353591919	-0.133537068963051	-0.0715801492333412	-0.162254169583321
-5.69537019729614	-6.33750295639038	-11.4780120849609	-0.13327731192112	-0.0719069316983223	-0.162461817264557
-5.70023059844971	-6.34162139892578	-11.4896230697632	-0.133390888571739	-0.0719349682331085	-0.162352651357651
-5.70326995849609	-6.33778190612793	-11.4907264709473	-0.133363291621208	-0.0719588696956635	-0.162507683038712
-5.70508050918579	-6.34395217895508	-11.4788837432861	-0.133212432265282	-0.072160117328167	-0.162591591477394
-5.70713186264038	-6.34547662734985	-11.4954414367676	-0.133135870099068	-0.0723573714494705	-0.162621006369591
-5.71301698684692	-6.34600782394409	-11.4946060180664	-0.133185282349586	-0.0722696185112	-0.162584826350212
-5.71173095703125	-6.34613513946533	-11.4932861328125	-0.133061811327934	-0.0724106281995773	-0.162781059741974
-5.71865892410278	-6.3549108505249	-11.488486289978	-0.133004084229469	-0.0725646018981934	-0.162673801183701
-5.72270774841309	-6.35383653640747	-11.4946918487549	-0.133029758930206	-0.0726020187139511	-0.162716373801231
-5.72102642059326	-6.35610628128052	-11.4957265853882	-0.132847979664803	-0.072603166103363	-0.162747517228127
-5.72804307937622	-6.36191129684448	-11.4933843612671	-0.132706925272942	-0.0728722140192986	-0.162779629230499
-5.73287868499756	-6.36131954193115	-11.5023593902588	-0.132826998829842	-0.0727481469511986	-0.162745162844658
-5.73343992233276	-6.36315631866455	-11.4926910400391	-0.132611259818077	-0.0729071572422981	-0.162916511297226
-5.73714780807495	-6.37059926986694	-11.491304397583	-0.132642313838005	-0.0730474442243576	-0.162810385227203
-5.74116277694702	-6.37225580215454	-11.503960609436	-0.132545739412308	-0.073051393032074	-0.162836641073227
-5.74292612075806	-6.37343597412109	-11.5006818771362	-0.132610097527504	-0.0729829967021942	-0.162871390581131
-5.74300909042358	-6.37575149536133	-11.4968004226685	-0.132463723421097	-0.073237381875515	-0.163084417581558
-5.74752330780029	-6.38086986541748	-11.5016298294067	-0.132381230592728	-0.0734099000692368	-0.163050815463066
-5.75502824783325	-6.38452386856079	-11.5149879455566	-0.132352873682976	-0.0732897147536278	-0.163088008761406
-5.75908613204956	-6.38332033157349	-11.5056791305542	-0.132424518465996	-0.0733370706439018	-0.163241371512413
-5.75413656234741	-6.39080715179443	-11.5122194290161	-0.132240921258926	-0.0736062824726105	-0.16339385509491
-5.76644849777222	-6.38889074325562	-11.5158557891846	-0.132279500365257	-0.0735860764980316	-0.163361877202988
-5.76949167251587	-6.39201784133911	-11.5134077072144	-0.132415175437927	-0.0735375806689262	-0.163464158773422
-5.76869487762451	-6.3886399269104	-11.5137996673584	-0.13216869533062	-0.0737071707844734	-0.163697823882103
-5.76926946640015	-6.39809226989746	-11.5178518295288	-0.132094189524651	-0.0738552287220955	-0.163754791021347
-5.77553701400757	-6.39289569854736	-11.5202054977417	-0.132181450724602	-0.07394078373909	-0.163796618580818
-5.78231048583984	-6.39345788955688	-11.5175094604492	-0.132259503006935	-0.0737497732043266	-0.163859590888023
-5.77803516387939	-6.39318418502808	-11.5285930633545	-0.132172152400017	-0.0738088488578796	-0.164046376943588
-5.77726221084595	-6.39210605621338	-11.5158739089966	-0.132108524441719	-0.0740148425102234	-0.164214104413986
-5.7796745300293	-6.39739608764648	-11.5264940261841	-0.132076591253281	-0.0742086842656136	-0.164203390479088
-5.78296566009521	-6.38980150222778	-11.5323801040649	-0.132140681147575	-0.0742040500044823	-0.164265289902687
-5.78782606124878	-6.39034700393677	-11.5295839309692	-0.132186129689217	-0.0740342810750008	-0.164371088147163
-5.78215074539185	-6.38956928253174	-11.5214614868164	-0.132169559597969	-0.0742263421416283	-0.164605751633644
-5.78388690948486	-6.39217138290405	-11.5305242538452	-0.132035657763481	-0.0743347331881523	-0.164614766836166
-5.78759336471558	-6.39338874816895	-11.5420083999634	-0.132150277495384	-0.074384443461895	-0.164689242839813
-5.79305028915405	-6.39168357849121	-11.5339059829712	-0.132164344191551	-0.0742778852581978	-0.164773344993591
-5.78669548034668	-6.39150524139404	-11.5331945419312	-0.132200211286545	-0.0744231641292572	-0.164988309144974
-5.79118776321411	-6.39578151702881	-11.5374517440796	-0.132004395127296	-0.0745837092399597	-0.16509385406971
-5.79640960693359	-6.39695882797241	-11.5454425811768	-0.132128238677979	-0.074497401714325	-0.165154874324799
-5.79502058029175	-6.39091634750366	-11.5457696914673	-0.132179766893387	-0.0744703933596611	-0.16535410284996
-5.79544162750244	-6.39766502380371	-11.544243812561	-0.13203963637352	-0.0745858773589134	-0.165489658713341
-5.80122900009155	-6.40033721923828	-11.5467691421509	-0.132051363587379	-0.0746580213308334	-0.165555164217949
-5.80269336700439	-6.39634656906128	-11.5477609634399	-0.132085099816322	-0.0745736062526703	-0.165658891201019
-5.79849910736084	-6.39343023300171	-11.5430107116699	-0.131919488310814	-0.0747037678956985	-0.165916576981544
-5.80274772644043	-6.4021167755127	-11.5466136932373	-0.131984978914261	-0.0748607814311981	-0.165909335017204
-5.80719518661499	-6.39517879486084	-11.5540008544922	-0.131985142827034	-0.0748265758156776	-0.165957257151604
-5.81089162826538	-6.39469909667969	-11.5569047927856	-0.132031708955765	-0.0746992379426956	-0.16613894701004
-5.80673027038574	-6.39418601989746	-11.5529317855835	-0.131859749555588	-0.0749400481581688	-0.166346579790115
-5.80717897415161	-6.39615631103516	-11.550705909729	-0.131890624761581	-0.0750494748353958	-0.166316002607346
-5.81410884857178	-6.39560747146606	-11.564884185791	-0.131878927350044	-0.0750322043895721	-0.166425704956055
-5.81603479385376	-6.39167308807373	-11.552661895752	-0.131906449794769	-0.075036808848381	-0.166558861732483
-5.80987596511841	-6.39718961715698	-11.5594396591187	-0.131811067461967	-0.0752347782254219	-0.16676165163517
-5.81727886199951	-6.39919710159302	-11.5631418228149	-0.131726190447807	-0.0754185989499092	-0.166837856173515
-5.82139444351196	-6.39701080322266	-11.570897102356	-0.131889477372169	-0.0753659605979919	-0.166841715574265
-5.82437467575073	-6.39053916931152	-11.569450378418	-0.131820440292358	-0.0754435211420059	-0.167107790708542
-5.82143688201904	-6.39581537246704	-11.56565284729	-0.131704658269882	-0.0755432546138763	-0.167269721627235
-5.82302093505859	-6.39795970916748	-11.5761852264404	-0.131569907069206	-0.0759307518601418	-0.167377844452858
-5.83180856704712	-6.39958095550537	-11.5766124725342	-0.131611377000809	-0.0758999735116959	-0.16735927760601
-5.83367729187012	-6.39919376373291	-11.5862827301025	-0.131621614098549	-0.0759375765919685	-0.167580515146255
-5.83399724960327	-6.39976453781128	-11.5803318023682	-0.131428956985474	-0.0762056931853294	-0.167793557047844
-5.84006834030151	-6.40855693817139	-11.5896253585815	-0.131371855735779	-0.0764219090342522	-0.167818710207939
-5.84667205810547	-6.40232563018799	-11.5899858474731	-0.131341397762299	-0.0764240399003029	-0.16789922118187
-5.84938049316406	-6.40729188919067	-11.5952825546265	-0.131326302886009	-0.0763815939426422	-0.168124601244926
-5.85036277770996	-6.40991830825806	-11.5908603668213	-0.131213903427124	-0.0766932889819145	-0.16827592253685
-5.86013317108154	-6.41559314727783	-11.5986652374268	-0.131148412823677	-0.076772078871727	-0.168318301439285
-5.86918973922729	-6.41527128219604	-11.601879119873	-0.131220355629921	-0.0766843482851982	-0.168479740619659
-5.8703818321228	-6.41479015350342	-11.5968255996704	-0.131067752838135	-0.0768072679638863	-0.168599620461464
-5.8667254447937	-6.4199538230896	-11.5965394973755	-0.130966201424599	-0.0770384669303894	-0.16881188750267
-5.87818288803101	-6.42156314849854	-11.5990953445435	-0.130878061056137	-0.0771120339632034	-0.168881490826607
-5.88446569442749	-6.42368602752686	-11.6064224243164	-0.130963087081909	-0.0771037563681602	-0.168911516666412
-5.88569021224976	-6.42148590087891	-11.5993251800537	-0.130909189581871	-0.0771616548299789	-0.169160321354866
-5.88864517211914	-6.42885494232178	-11.6072912216187	-0.130779340863228	-0.0773286372423172	-0.169223099946976
-5.89187049865723	-6.43238496780396	-11.6047401428223	-0.130616471171379	-0.0775448679924011	-0.169348821043968
-5.90335941314697	-6.43328428268433	-11.6100025177002	-0.130738630890846	-0.0774477869272232	-0.16934597492218
-5.90709972381592	-6.42982721328735	-11.6098747253418	-0.130703836679459	-0.0774844065308571	-0.16954942047596
-5.90649318695068	-6.43150949478149	-11.6044721603394	-0.130515277385712	-0.0776264742016792	-0.169714078307152
-5.90932703018188	-6.44025754928589	-11.6055860519409	-0.130451619625092	-0.0777747109532356	-0.169839277863503
-5.91499900817871	-6.43725109100342	-11.6075525283813	-0.130401119589806	-0.0778998211026192	-0.169839009642601
-5.92498683929443	-6.44259119033813	-11.6079044342041	-0.130463674664497	-0.0777269080281258	-0.169862195849419
-5.92806959152222	-6.44405937194824	-11.6132335662842	-0.130474284291267	-0.0777698382735252	-0.170072302222252
-5.93140172958374	-6.44520664215088	-11.5930271148682	-0.130449563264847	-0.0777927339076996	-0.1701989620924
-5.93019342422485	-6.44945669174194	-11.6021480560303	-0.13022568821907	-0.0779836475849152	-0.170342147350311
-5.94319105148315	-6.45005226135254	-11.6018123626709	-0.130210816860199	-0.0780077576637268	-0.170383587479591
-5.9494194984436	-6.4510383605957	-11.6089010238647	-0.130398079752922	-0.0778292641043663	-0.170472964644432
-5.94664335250854	-6.45077896118164	-11.6006736755371	-0.130196824669838	-0.0780391395092011	-0.170705035328865
-5.9467887878418	-6.45735120773315	-11.6013259887695	-0.13015016913414	-0.0781088694930077	-0.170764714479446
-5.95641469955444	-6.45672369003296	-11.6030035018921	-0.130157500505447	-0.0781676322221756	-0.170831352472305
-5.96574783325195	-6.45818328857422	-11.5980939865112	-0.130230411887169	-0.0779289305210114	-0.170878678560257
-5.96122646331787	-6.45613384246826	-11.6000280380249	-0.130161210894585	-0.0779982879757881	-0.171089515089989
-5.9607310295105	-6.45710563659668	-11.5939512252808	-0.129983559250832	-0.0781649947166443	-0.171225130558014
-5.96540451049805	-6.46178531646729	-11.5967788696289	-0.13011908531189	-0.0781594067811966	-0.171131268143654
-5.96790790557861	-6.45911693572998	-11.5968980789185	-0.130052477121353	-0.0780796259641647	-0.171183183789253
-5.97036361694336	-6.45982217788696	-11.5906372070313	-0.130106523633003	-0.0779533088207245	-0.171400636434555
-5.96615934371948	-6.45803451538086	-11.5924158096313	-0.129894360899925	-0.078095056116581	-0.171558022499084
-5.96500444412231	-6.46433210372925	-11.5859498977661	-0.129961967468262	-0.0781425461173058	-0.171464502811432
-5.97357940673828	-6.46126842498779	-11.5972461700439	-0.12994846701622	-0.0779926776885986	-0.171494573354721
-5.97460174560547	-6.45607042312622	-11.5844440460205	-0.129946038126945	-0.0778886377811432	-0.171644672751427
-5.9686222076416	-6.45851182937622	-11.5940637588501	-0.129763528704643	-0.0780571326613426	-0.171798840165138
-5.97106504440308	-6.45999145507813	-11.5929727554321	-0.129718035459518	-0.0781295225024223	-0.171786993741989
-5.97486114501953	-6.46258592605591	-11.5954465866089	-0.129853621125221	-0.0779226273298264	-0.171743541955948
-5.9759693145752	-6.45468378067017	-11.5951881408691	-0.129750192165375	-0.0778894945979118	-0.171884939074516
-5.96819639205933	-6.45758771896362	-11.5888156890869	-0.129611298441887	-0.0779322162270546	-0.171944797039032
-5.96888303756714	-6.46088314056396	-11.5960006713867	-0.129540354013443	-0.0780204087495804	-0.172037422657013
-5.97697687149048	-6.46186971664429	-11.5913648605347	-0.129634186625481	-0.0778519362211227	-0.171944066882133
-5.96966171264648	-6.45615005493164	-11.5986061096191	-0.129619792103767	-0.0778056085109711	-0.172095611691475
-5.96850395202637	-6.45667028427124	-11.5849885940552	-0.129416391253471	-0.0778369382023811	-0.172175705432892
-5.96665668487549	-6.46143388748169	-11.5851049423218	-0.129400119185448	-0.0778545066714287	-0.172131344676018
-5.96808767318726	-6.45753145217896	-11.5915460586548	-0.129405483603477	-0.0778401345014572	-0.172116339206696
-5.97007322311401	-6.45511293411255	-11.5869092941284	-0.129459574818611	-0.0776488408446312	-0.172054946422577
-5.96837139129639	-6.45311498641968	-11.5920972824097	-0.129423543810844	-0.0775660648941994	-0.172207415103912
-5.95961093902588	-6.45221853256226	-11.5720453262329	-0.129347503185272	-0.0775382667779922	-0.17226767539978
-5.9580512046814	-6.45379495620728	-11.5859479904175	-0.129264086484909	-0.077613927423954	-0.172201439738274
-5.96022129058838	-6.45262241363525	-11.5837268829346	-0.129232466220856	-0.077531598508358	-0.172134324908257
-5.95888519287109	-6.44968891143799	-11.5786066055298	-0.129289135336876	-0.0773137509822845	-0.172160193324089
-5.95293617248535	-6.44720602035522	-11.5771913528442	-0.129053086042404	-0.0773875042796135	-0.172294035553932
-5.95167589187622	-6.45514869689941	-11.5685052871704	-0.129108414053917	-0.0773918852210045	-0.172156855463982
-5.95612573623657	-6.45282220840454	-11.5793333053589	-0.129155710339546	-0.077228918671608	-0.172162309288979
-5.95493221282959	-6.44982528686523	-11.5670127868652	-0.12913616001606	-0.0769797116518021	-0.172201290726662
-5.95209932327271	-6.45369243621826	-11.5644960403442	-0.129028141498566	-0.0770313292741776	-0.17235304415226
-5.94863939285278	-6.45476293563843	-11.5586881637573	-0.128886103630066	-0.0770746693015099	-0.17237301170826
-5.95158958435059	-6.4586296081543	-11.5577001571655	-0.128954321146011	-0.0770018696784973	-0.17224058508873
-5.95641136169434	-6.45644664764404	-11.5587825775146	-0.128969550132751	-0.0768060907721519	-0.172313064336777
-5.95467615127563	-6.46042585372925	-11.5422267913818	-0.128927081823349	-0.0766846239566803	-0.172443330287933
-5.95203590393066	-6.46005535125732	-11.5452842712402	-0.128777965903282	-0.076972171664238	-0.172484949231148
-5.95817470550537	-6.4607310295105	-11.5484580993652	-0.12878006696701	-0.0767231658101082	-0.172400489449501
-5.96121740341187	-6.46035051345825	-11.5449352264404	-0.128851756453514	-0.0766305103898048	-0.1725834608078
-5.95993614196777	-6.46090888977051	-11.5254249572754	-0.128749594092369	-0.0766128823161125	-0.172647327184677
-5.96256494522095	-6.46458005905151	-11.5342655181885	-0.128682211041451	-0.0767607316374779	-0.172715425491333
-5.9746356010437	-6.46569299697876	-11.5249538421631	-0.128760978579521	-0.0764965191483498	-0.172696977853775
-5.96902561187744	-6.46643209457397	-11.5261716842651	-0.128710567951202	-0.0765454918146133	-0.172891780734062
-5.97063398361206	-6.47002029418945	-11.5184240341187	-0.12853442132473	-0.076608844101429	-0.172964692115784
-5.97977542877197	-6.4697093963623	-11.5191555023193	-0.128692641854286	-0.0766172483563423	-0.172898724675179
-5.98105192184448	-6.46935510635376	-11.5043096542358	-0.128717437386513	-0.076407290995121	-0.173059582710266
-5.98266077041626	-6.47454214096069	-11.5060787200928	-0.128479227423668	-0.0765754505991936	-0.173179596662521
-5.99091005325317	-6.47623109817505	-11.5015392303467	-0.128606289625168	-0.0766154378652573	-0.173167839646339
-5.99523115158081	-6.47692012786865	-11.4968786239624	-0.128753036260605	-0.0764469504356384	-0.173216015100479
-5.99861717224121	-6.47443914413452	-11.4885244369507	-0.12861742079258	-0.0764840096235275	-0.173453062772751
-6.0008373260498	-6.48649883270264	-11.4842987060547	-0.128633290529251	-0.0765704810619354	-0.173517271876335
-6.00932836532593	-6.482497215271	-11.4902639389038	-0.128640711307526	-0.0766170620918274	-0.17353367805481
-6.0194411277771	-6.48534440994263	-11.4845590591431	-0.128690585494041	-0.076399952173233	-0.173637241125107
-6.01888561248779	-6.48683166503906	-11.4674081802368	-0.128688633441925	-0.076475478708744	-0.17395344376564
-6.02395009994507	-6.49272727966309	-11.4684295654297	-0.128583773970604	-0.0765577778220177	-0.173970222473145
-6.03285503387451	-6.49530506134033	-11.4730024337769	-0.128594577312469	-0.0764724835753441	-0.174017831683159
-6.042151927948	-6.49345302581787	-11.4670906066895	-0.128725007176399	-0.0763492956757545	-0.174092084169388
-6.0397162437439	-6.49828910827637	-11.4639081954956	-0.128769025206566	-0.0764173790812492	-0.174346968531609
-6.04238986968994	-6.49863290786743	-11.4533052444458	-0.12852755188942	-0.0766763612627983	-0.174423456192017
-6.049156665802	-6.50513362884521	-11.4583854675293	-0.128761887550354	-0.0765301957726479	-0.174386993050575
-6.05454874038696	-6.49610090255737	-11.452561378479	-0.128793582320213	-0.0764770060777664	-0.174481615424156
-6.05545616149902	-6.49767351150513	-11.4515647888184	-0.128784894943237	-0.0763764679431915	-0.174581661820412
-6.05014562606812	-6.50202178955078	-11.4467315673828	-0.128602162003517	-0.0766640305519104	-0.174657061696053
-6.05789184570313	-6.50292015075684	-11.4426860809326	-0.128724738955498	-0.0766421183943748	-0.174516797065735
-6.05860996246338	-6.4973406791687	-11.4516849517822	-0.128804370760918	-0.0765413194894791	-0.174525767564774
-6.0580267906189	-6.49426126480103	-11.4423055648804	-0.128788992762566	-0.0765371322631836	-0.174663901329041
-6.05678653717041	-6.49695110321045	-11.4424209594727	-0.128745600581169	-0.0766876041889191	-0.174729034304619
-6.05579280853271	-6.49501132965088	-11.4397449493408	-0.12872476875782	-0.0769008621573448	-0.17472916841507
-6.06170606613159	-6.49495506286621	-11.4396142959595	-0.128808125853539	-0.0766609609127045	-0.174611285328865
-6.06186437606812	-6.49151229858398	-11.4371242523193	-0.128832593560219	-0.0767494663596153	-0.174800366163254
-6.0572247505188	-6.49257850646973	-11.4312725067139	-0.128751084208488	-0.0769019722938538	-0.174796879291534
-6.05676412582397	-6.49576997756958	-11.4409055709839	-0.128743752837181	-0.0769782140851021	-0.174825683236122
-6.06555938720703	-6.49247074127197	-11.4385948181152	-0.128803580999374	-0.0769966170191765	-0.174777656793594
-6.06579971313477	-6.49245119094849	-11.4384689331055	-0.128828853368759	-0.0769370943307877	-0.174876198172569
-6.06464004516602	-6.49158334732056	-11.4352388381958	-0.128709077835083	-0.0770825296640396	-0.175072640180588
-6.06038236618042	-6.49127578735352	-11.4414834976196	-0.128580078482628	-0.0772637575864792	-0.175108835101128
-6.06543350219727	-6.4925684928894	-11.4467668533325	-0.128567531704903	-0.0774973779916763	-0.175087332725525
-6.07153797149658	-6.48822736740112	-11.4473237991333	-0.128691032528877	-0.0774436816573143	-0.175119087100029
-6.06779956817627	-6.48650026321411	-11.4524936676025	-0.128527775406837	-0.0775885209441185	-0.175289124250412
-6.06794261932373	-6.48642015457153	-11.4554471969604	-0.128271907567978	-0.0779557898640633	-0.175368398427963
-6.07296371459961	-6.49111938476563	-11.4716367721558	-0.128366217017174	-0.0781457796692848	-0.1753009557724
-6.07596635818481	-6.48604202270508	-11.4756364822388	-0.128224477171898	-0.0782368183135986	-0.175442457199097
-6.07773494720459	-6.49349164962769	-11.4763231277466	-0.128196954727173	-0.0783761292695999	-0.175562337040901
-6.07721042633057	-6.49347925186157	-11.4862213134766	-0.127926349639893	-0.0787987112998962	-0.175695985555649
-6.08550262451172	-6.49995374679565	-11.4971027374268	-0.127913519740105	-0.078945703804493	-0.175652220845222
-6.09056520462036	-6.50185346603394	-11.5004863739014	-0.127885043621063	-0.0790875777602196	-0.175834983587265
-6.09686279296875	-6.50384616851807	-11.5039138793945	-0.127684339880943	-0.0793402716517448	-0.175931602716446
-6.09904623031616	-6.51236343383789	-11.5176525115967	-0.127417102456093	-0.079639732837677	-0.176057130098343
-6.11165952682495	-6.51658010482788	-11.5262575149536	-0.127402797341347	-0.0797806456685066	-0.176091358065605
-6.11891460418701	-6.51908540725708	-11.5321989059448	-0.127384781837463	-0.0799194350838661	-0.176135018467903
-6.12259721755981	-6.52415657043457	-11.5410900115967	-0.127056464552879	-0.0802249014377594	-0.176413848996162
-6.12716341018677	-6.53768348693848	-11.5527315139771	-0.12675978243351	-0.0805733948945999	-0.176471099257469
-6.14144992828369	-6.53726387023926	-11.5584278106689	-0.126758024096489	-0.0808626636862755	-0.176514536142349
-6.15256643295288	-6.54576778411865	-11.5658464431763	-0.126638203859329	-0.0808651149272919	-0.176618665456772
-6.15433120727539	-6.54900169372559	-11.5759735107422	-0.126358285546303	-0.0811740010976791	-0.176846027374268
-6.16251277923584	-6.5578351020813	-11.5816469192505	-0.126174718141556	-0.0815763100981712	-0.17696350812912
-6.17588901519775	-6.56929349899292	-11.5937309265137	-0.126022174954414	-0.0818185806274414	-0.177044495940208
-6.18580293655396	-6.5701208114624	-11.5933685302734	-0.125946491956711	-0.0818406715989113	-0.177163183689117
-6.19382429122925	-6.58037137985229	-11.5981636047363	-0.125828549265862	-0.0819341316819191	-0.177370592951775
-6.19983720779419	-6.58182716369629	-11.5981798171997	-0.125658541917801	-0.0823489353060722	-0.177634567022324
-6.21455764770508	-6.58986854553223	-11.6043424606323	-0.125444397330284	-0.0825465992093086	-0.177701830863953
-6.22194862365723	-6.59597826004028	-11.6177387237549	-0.125370547175407	-0.0825695469975472	-0.177749499678612
-6.23600292205811	-6.5920205116272	-11.6065769195557	-0.125233188271523	-0.0826481878757477	-0.177884727716446
-6.23316335678101	-6.60221576690674	-11.6165714263916	-0.125085398554802	-0.0829185172915459	-0.178149119019508
-6.24517393112183	-6.60830116271973	-11.6191329956055	-0.1248609572649	-0.0832007452845573	-0.17816761136055
-6.25847434997559	-6.61303663253784	-11.6279792785645	-0.124804243445396	-0.0832470208406448	-0.17822340130806
-6.26419544219971	-6.61047887802124	-11.6344041824341	-0.124723300337791	-0.0833833664655685	-0.178351208567619
-6.2695574760437	-6.61713171005249	-11.6333808898926	-0.124681577086449	-0.083431713283062	-0.178504943847656
-6.27433300018311	-6.62369155883789	-11.6476621627808	-0.124458342790604	-0.0837101638317108	-0.178755760192871
-6.27589130401611	-6.62820053100586	-11.6463680267334	-0.124282702803612	-0.0839669033885002	-0.178839847445488
-6.28385543823242	-6.63329267501831	-11.6507873535156	-0.124097622931004	-0.0842864215373993	-0.178938508033752
-6.29251956939697	-6.6386399269104	-11.6746425628662	-0.124050565063953	-0.0845213681459427	-0.178957432508469
-6.29900884628296	-6.63774108886719	-11.6790361404419	-0.124040320515633	-0.0845370441675186	-0.179097950458527
-6.30189418792725	-6.64453983306885	-11.6774139404297	-0.123993948101997	-0.0846518874168396	-0.179249063134193
-6.3007173538208	-6.64513349533081	-11.6812086105347	-0.123908087611198	-0.0849684253334999	-0.179435595870018
-6.30637550354004	-6.6499080657959	-11.6976613998413	-0.123777620494366	-0.0851200819015503	-0.179436355829239
-6.31326723098755	-6.65058898925781	-11.7055711746216	-0.123829491436481	-0.0852493718266487	-0.179533362388611
-6.3185658454895	-6.64721488952637	-11.7084121704102	-0.123823992908001	-0.0852735862135887	-0.179584681987762
-6.31758117675781	-6.64857387542725	-11.7017593383789	-0.123832546174526	-0.0853412449359894	-0.179744064807892
-6.31575727462769	-6.64730024337769	-11.7074928283691	-0.123684763908386	-0.0856253281235695	-0.179869681596756
-6.31697082519531	-6.65383243560791	-11.7075281143188	-0.123755909502506	-0.0856970548629761	-0.179871022701263
-6.32496976852417	-6.65043067932129	-11.7184209823608	-0.123760640621185	-0.085749939084053	-0.179893121123314
-6.32671022415161	-6.64708042144775	-11.7162685394287	-0.123940654098988	-0.0857139900326729	-0.179982855916023
-6.32929563522339	-6.6486964225769	-11.7164735794067	-0.123983271420002	-0.0855970531702042	-0.180073201656342
-6.32367086410522	-6.64529180526733	-11.7206830978394	-0.123957917094231	-0.0857414603233337	-0.180209934711456
-6.32135915756226	-6.64397287368774	-11.7070837020874	-0.123934261500835	-0.0858283117413521	-0.180383130908012
-6.31906127929688	-6.64506053924561	-11.7134885787964	-0.12405626475811	-0.0859640836715698	-0.180425778031349
-6.32196092605591	-6.64079856872559	-11.7179517745972	-0.12414725124836	-0.0859968811273575	-0.180431127548218
-6.32381439208984	-6.63873624801636	-11.7252941131592	-0.124310091137886	-0.0858338177204132	-0.180441811680794
-6.32024049758911	-6.63170433044434	-11.7157583236694	-0.12440013885498	-0.085779957473278	-0.180617153644562
-6.31396102905273	-6.62636709213257	-11.7079267501831	-0.124456532299519	-0.0858703404664993	-0.180736750364304
-6.30989360809326	-6.62690114974976	-11.7088479995728	-0.124512605369091	-0.0859780684113503	-0.180773884057999
-6.30594158172607	-6.62552976608276	-11.7206697463989	-0.124551691114902	-0.0860738083720207	-0.180768072605133
-6.30913114547729	-6.6161642074585	-11.7172708511353	-0.124728888273239	-0.0859869047999382	-0.180824667215347
-6.30521202087402	-6.61277866363525	-11.7196493148804	-0.124917447566986	-0.0859199464321136	-0.180891990661621
-6.2999095916748	-6.60492753982544	-11.7180633544922	-0.124979168176651	-0.0858620628714561	-0.18104512989521
-6.29718971252441	-6.60049438476563	-11.7082738876343	-0.125021561980247	-0.0858495980501175	-0.181196600198746
-6.28708219528198	-6.59873867034912	-11.7167854309082	-0.124994605779648	-0.086033321917057	-0.181318327784538
-6.29052639007568	-6.59637260437012	-11.7175168991089	-0.125120237469673	-0.0860377922654152	-0.181310340762138
-6.29024982452393	-6.59190988540649	-11.7202959060669	-0.125277116894722	-0.0859226807951927	-0.181366950273514
-6.28616666793823	-6.58381032943726	-11.7160024642944	-0.12530691921711	-0.0858525782823563	-0.181567385792732
-6.27887964248657	-6.58167695999146	-11.7090721130371	-0.125329956412315	-0.0859106779098511	-0.181738778948784
-6.27936315536499	-6.58306264877319	-11.7138538360596	-0.12535198032856	-0.0860460475087166	-0.181818783283234
-6.28076553344727	-6.57581949234009	-11.7130365371704	-0.12546794116497	-0.0859915092587471	-0.181850880384445
-6.27943515777588	-6.5725884437561	-11.7223711013794	-0.125522628426552	-0.0858544334769249	-0.181954815983772
-6.27789354324341	-6.57061004638672	-11.7127618789673	-0.125605165958405	-0.0858993977308273	-0.182146549224854
-6.27958583831787	-6.56702089309692	-11.7070236206055	-0.125595167279243	-0.0858909636735916	-0.182310059666634
-6.27142715454102	-6.57127285003662	-11.7101278305054	-0.125586271286011	-0.0859799757599831	-0.182519048452377
-6.27546548843384	-6.57071495056152	-11.7155990600586	-0.125605329871178	-0.0861321613192558	-0.182643070816994
-6.27704906463623	-6.57007503509521	-11.7217416763306	-0.125717237591743	-0.0861135572195053	-0.182682618498802
-6.28317737579346	-6.56466102600098	-11.7237987518311	-0.12578809261322	-0.0859172344207764	-0.182856053113937
-6.28289651870728	-6.55958366394043	-11.715708732605	-0.125902190804482	-0.0859297141432762	-0.183060675859451
-6.28341102600098	-6.56039619445801	-11.7168588638306	-0.125893205404282	-0.0858808606863022	-0.183313563466072
-6.28081178665161	-6.55976247787476	-11.7177047729492	-0.125910550355911	-0.0859663560986519	-0.183608904480934
-6.28089380264282	-6.56030321121216	-11.7118692398071	-0.125946924090385	-0.0861119106411934	-0.183743953704834
-6.28604888916016	-6.5595440864563	-11.7177391052246	-0.126106351613998	-0.0859922021627426	-0.18382054567337
-6.28785228729248	-6.55405902862549	-11.7172698974609	-0.12620884180069	-0.0858616307377815	-0.183991283178329
-6.28356027603149	-6.55162048339844	-11.7090044021606	-0.126318886876106	-0.0857709795236588	-0.184230148792267
-6.28250455856323	-6.54889583587646	-11.7059488296509	-0.126354873180389	-0.0858048498630524	-0.18449430167675
-6.28041076660156	-6.55002117156982	-11.6971464157104	-0.126389533281326	-0.0859388560056686	-0.184636905789375
-6.28122901916504	-6.54651784896851	-11.7115802764893	-0.126428619027138	-0.0858830809593201	-0.184710651636124
-6.28009128570557	-6.54051876068115	-11.7082481384277	-0.126672327518463	-0.0858263224363327	-0.184862315654755
-6.28740930557251	-6.53653240203857	-11.7010231018066	-0.126784190535545	-0.0856207981705666	-0.185032784938812
-6.27869415283203	-6.53373384475708	-11.703441619873	-0.126786276698112	-0.085685059428215	-0.185282573103905
-6.27559852600098	-6.52743721008301	-11.6912355422974	-0.126730188727379	-0.0857036784291267	-0.185451075434685
-6.27320957183838	-6.53400135040283	-11.6949052810669	-0.126922786235809	-0.0857187286019325	-0.185501754283905
-6.27597188949585	-6.52038717269897	-11.7024774551392	-0.127031475305557	-0.0856666266918182	-0.185660526156425
-6.27425193786621	-6.51493549346924	-11.6978578567505	-0.127236798405647	-0.0854679942131042	-0.185803577303886
-6.26621580123901	-6.50966691970825	-11.69566822052	-0.127326160669327	-0.0854469984769821	-0.186007872223854
-6.25810146331787	-6.50586414337158	-11.6927261352539	-0.127300456166267	-0.0855792313814163	-0.186210945248604
-6.258460521698	-6.50358724594116	-11.691499710083	-0.127355352044106	-0.0855765417218208	-0.186265856027603
-6.25661373138428	-6.50073194503784	-11.6985397338867	-0.127472043037415	-0.0855263248085976	-0.186276614665985
-6.24974870681763	-6.49178409576416	-11.6965570449829	-0.127678647637367	-0.085324652493	-0.186372622847557
-6.2468466758728	-6.49096393585205	-11.6903781890869	-0.127759471535683	-0.0853063017129898	-0.186577931046486
-6.23908567428589	-6.48374843597412	-11.687894821167	-0.127702757716179	-0.0854085981845856	-0.186745017766953
-6.23570728302002	-6.48388242721558	-11.6951169967651	-0.127690464258194	-0.0853825286030769	-0.186833575367928
-6.2319450378418	-6.48033428192139	-11.699933052063	-0.127877697348595	-0.0854024961590767	-0.186954364180565
-6.23373985290527	-6.47663736343384	-11.6982774734497	-0.127983465790749	-0.0852674841880798	-0.18705952167511
-6.23174095153809	-6.47161674499512	-11.702052116394	-0.128164142370224	-0.0850347876548767	-0.187234401702881
-6.22754907608032	-6.46718692779541	-11.6982774734497	-0.128113806247711	-0.0849670916795731	-0.18750374019146
-6.2205491065979	-6.46393585205078	-11.6941413879395	-0.128168150782585	-0.0849256590008736	-0.18770743906498
-6.22097206115723	-6.46471548080444	-11.697229385376	-0.128204181790352	-0.0848339274525642	-0.187835767865181
-6.21612215042114	-6.46052217483521	-11.6988677978516	-0.128164693713188	-0.0850105360150337	-0.187953338027
-6.21679973602295	-6.4577784538269	-11.7079162597656	-0.128438085317612	-0.0847773626446724	-0.188023090362549
-6.21397733688354	-6.45382738113403	-11.7070503234863	-0.128582149744034	-0.0845963060855865	-0.188224107027054
-6.20694780349731	-6.44662427902222	-11.7046432495117	-0.128504782915115	-0.084628202021122	-0.188456058502197
-6.19996738433838	-6.45016431808472	-11.7085599899292	-0.128473326563835	-0.0846546217799187	-0.188626736402512
-6.19624996185303	-6.44746255874634	-11.7051315307617	-0.128499642014503	-0.0847827941179276	-0.18871408700943
-6.19750070571899	-6.4440279006958	-11.7089252471924	-0.128564059734344	-0.0845802947878838	-0.188707560300827
-6.19924306869507	-6.44089984893799	-11.7169322967529	-0.128703996539116	-0.0844036489725113	-0.188876584172249
-6.19411897659302	-6.43983697891235	-11.7078008651733	-0.128782317042351	-0.0842958465218544	-0.189099296927452
-6.18732738494873	-6.43672895431519	-11.7065343856812	-0.128681361675262	-0.0842792317271233	-0.189269557595253
-6.18186712265015	-6.43619155883789	-11.7084875106812	-0.128709256649017	-0.0842894837260246	-0.189412727952003
-6.1831488609314	-6.43482446670532	-11.7061948776245	-0.128667652606964	-0.084306038916111	-0.189424619078636
-6.18372917175293	-6.43464469909668	-11.7134704589844	-0.128884613513947	-0.0840760245919228	-0.18944077193737
-6.18469381332397	-6.42654800415039	-11.7104272842407	-0.128876149654388	-0.0839260071516037	-0.189655974507332
-6.18000602722168	-6.42716646194458	-11.7080736160278	-0.128895968198776	-0.0837986245751381	-0.189816609025002
-6.17285966873169	-6.42922210693359	-11.7083044052124	-0.128803506493568	-0.0840214118361473	-0.190024986863136
-6.17537260055542	-6.42817306518555	-11.7053127288818	-0.128830909729004	-0.0839670598506927	-0.190067753195763
-6.18040657043457	-6.42515563964844	-11.7137842178345	-0.129015117883682	-0.0837952047586441	-0.190161928534508
-6.17730283737183	-6.41732978820801	-11.7137908935547	-0.129012525081635	-0.0837082415819168	-0.190375968813896
-6.17258167266846	-6.42101287841797	-11.7026748657227	-0.128987357020378	-0.0837046280503273	-0.190537601709366
-6.171067237854	-6.42139911651611	-11.7114915847778	-0.128977835178375	-0.0838483050465584	-0.190705046057701
-6.1764669418335	-6.42014169692993	-11.7181406021118	-0.129088804125786	-0.0836347490549088	-0.190696954727173
-6.17977952957153	-6.41718769073486	-11.7147054672241	-0.129161596298218	-0.0835669785737991	-0.190912574529648
-6.17890071868896	-6.41541194915771	-11.7048997879028	-0.129206374287605	-0.083482414484024	-0.191119700670242
-6.17312860488892	-6.41713285446167	-11.7080888748169	-0.129096820950508	-0.0836016833782196	-0.191313087940216
-6.17307710647583	-6.41488933563232	-11.7083559036255	-0.129088118672371	-0.0836830884218216	-0.191475570201874
-6.17844438552856	-6.41719770431519	-11.7119207382202	-0.129156738519669	-0.0836711153388023	-0.191558763384819
-6.18280601501465	-6.41546869277954	-11.7153491973877	-0.129342660307884	-0.0835256800055504	-0.191736340522766
-6.18110752105713	-6.41034746170044	-11.7114849090576	-0.12930203974247	-0.0834894701838493	-0.191952899098396
-6.18390417098999	-6.4118480682373	-11.7053070068359	-0.129286482930183	-0.0834573954343796	-0.192191407084465
-6.17837858200073	-6.41572284698486	-11.7102317810059	-0.129154533147812	-0.0836581289768219	-0.192409157752991
-6.1853289604187	-6.41547441482544	-11.7117166519165	-0.129247933626175	-0.0837083011865616	-0.192530423402786
-6.19166612625122	-6.41795778274536	-11.7162523269653	-0.129393979907036	-0.0836034491658211	-0.19261309504509
-6.19250440597534	-6.41344594955444	-11.7234001159668	-0.129400670528412	-0.0835941359400749	-0.19280481338501
-6.19639301300049	-6.41462421417236	-11.7128915786743	-0.12943822145462	-0.0835199058055878	-0.193051233887672
-6.19536876678467	-6.41583871841431	-11.7159719467163	-0.129385530948639	-0.0835375934839249	-0.193257927894592
-6.19302988052368	-6.41267156600952	-11.7128086090088	-0.129336014389992	-0.0837355479598045	-0.193502068519592
-6.19937133789063	-6.41632223129272	-11.7227821350098	-0.129371106624603	-0.0837967917323112	-0.193572953343391
-6.20002746582031	-6.4192795753479	-11.7269144058228	-0.129442811012268	-0.0837903171777725	-0.193725258111954
-6.21007204055786	-6.41321277618408	-11.7228984832764	-0.129513099789619	-0.0837309509515762	-0.193846881389618
-6.20770597457886	-6.41457748413086	-11.7181787490845	-0.129520416259766	-0.0837866067886353	-0.194168090820313
-6.20428085327148	-6.41528081893921	-11.7185087203979	-0.129508152604103	-0.0838936939835548	-0.194379657506943
-6.20834684371948	-6.41830682754517	-11.721076965332	-0.1294135004282	-0.083983950316906	-0.194560006260872
-6.21099138259888	-6.42359733581543	-11.7286357879639	-0.129454016685486	-0.0840369984507561	-0.194739907979965
-6.21652793884277	-6.42216491699219	-11.7335815429688	-0.129550695419312	-0.0840862542390823	-0.194860652089119
-6.22492742538452	-6.42429494857788	-11.734992980957	-0.129657700657845	-0.0839821472764015	-0.195002064108849
-6.22382879257202	-6.42516851425171	-11.7387247085571	-0.129691898822784	-0.0840145796537399	-0.195267155766487
-6.22653198242188	-6.42273807525635	-11.736291885376	-0.129718944430351	-0.0840223729610443	-0.195557370781898
-6.22464847564697	-6.42133283615112	-11.7345857620239	-0.129593551158905	-0.0841633602976799	-0.195757761597633
-6.22583055496216	-6.42559242248535	-11.741473197937	-0.129629194736481	-0.0842926874756813	-0.196038529276848
-6.23002004623413	-6.42404460906982	-11.7458772659302	-0.129533305764198	-0.0844796448945999	-0.196240767836571
-6.23159790039063	-6.42598676681519	-11.7602224349976	-0.129600405693054	-0.0846072286367416	-0.196321472525597
-6.2380633354187	-6.42397975921631	-11.7672080993652	-0.12962406873703	-0.08460683375597	-0.196492806077003
-6.24094486236572	-6.41929864883423	-11.7661743164063	-0.12967823445797	-0.0845608115196228	-0.196700990200043
-6.24372577667236	-6.42285537719727	-11.7677516937256	-0.129703670740128	-0.0846750512719154	-0.197016388177872
-6.24042129516602	-6.42290353775024	-11.7724189758301	-0.129626199603081	-0.0848383828997612	-0.197214126586914
-6.24241018295288	-6.4257755279541	-11.7730541229248	-0.129567503929138	-0.085012398660183	-0.197375223040581
-6.25080442428589	-6.42847728729248	-11.7848825454712	-0.129728019237518	-0.0850539654493332	-0.197489634156227
-6.25418853759766	-6.42283773422241	-11.7875490188599	-0.129761889576912	-0.0849728882312775	-0.197731658816338
-6.25507402420044	-6.42360734939575	-11.7917385101318	-0.129687905311584	-0.0849737301468849	-0.19797171652317
-6.24828290939331	-6.42393064498901	-11.7928380966187	-0.12972366809845	-0.0851835906505585	-0.198258608579636
-6.25246620178223	-6.42608118057251	-11.7955226898193	-0.129510745406151	-0.0853439047932625	-0.198430418968201
-6.25462198257446	-6.4307918548584	-11.8029146194458	-0.129648014903069	-0.0854426771402359	-0.198523983359337
-6.25613021850586	-6.42798042297363	-11.8162927627563	-0.129693582653999	-0.0854164361953735	-0.198626726865768
-6.25965881347656	-6.42306184768677	-11.8188276290894	-0.129749104380608	-0.0853327065706253	-0.198791593313217
-6.26015138626099	-6.4232816696167	-11.820387840271	-0.129696369171143	-0.0853449106216431	-0.198982298374176
-6.25708436965942	-6.42234230041504	-11.8236227035522	-0.129576802253723	-0.0855220630764961	-0.199189722537994
-6.25451707839966	-6.42412090301514	-11.8255300521851	-0.129473626613617	-0.0857265591621399	-0.199240788817406
-6.25020313262939	-6.42990064620972	-11.8397512435913	-0.129476428031921	-0.0858154445886612	-0.199343517422676
-6.25582981109619	-6.42698097229004	-11.8469476699829	-0.129350557923317	-0.0859065651893616	-0.199374169111252
-6.25868797302246	-6.42581129074097	-11.8516321182251	-0.129376873373985	-0.0858496278524399	-0.199398785829544
-6.26025342941284	-6.42904376983643	-11.8644781112671	-0.1294065117836	-0.0858307257294655	-0.199491173028946
-6.26011848449707	-6.42727756500244	-11.8609933853149	-0.129345744848251	-0.0858044847846031	-0.199548453092575
-6.25790643692017	-6.42894744873047	-11.8580913543701	-0.129363313317299	-0.0857211723923683	-0.19964537024498
-6.25748109817505	-6.43198108673096	-11.8667097091675	-0.129219055175781	-0.085755966603756	-0.199798330664635
-6.25623178482056	-6.43625640869141	-11.8643627166748	-0.129060000181198	-0.0858529061079025	-0.199896633625031
-6.25628995895386	-6.43804359436035	-11.8658447265625	-0.128971457481384	-0.0858923643827438	-0.199844390153885
-6.26020050048828	-6.44378709793091	-11.8759498596191	-0.128964066505432	-0.0859012752771378	-0.199831381440163
-6.2617073059082	-6.44111585617065	-11.8822259902954	-0.128961399197578	-0.0858650729060173	-0.199870198965073
-6.26472425460815	-6.44182538986206	-11.8763189315796	-0.128980621695518	-0.0856645852327347	-0.19985219836235
-6.26321077346802	-6.44519376754761	-11.8808012008667	-0.128881424665451	-0.0856762751936913	-0.199975147843361
-6.26330280303955	-6.44596815109253	-11.8749399185181	-0.128766864538193	-0.0856987461447716	-0.200007870793343
-6.26137733459473	-6.45129442214966	-11.8769474029541	-0.128734782338142	-0.0857582688331604	-0.199925929307938
-6.26114082336426	-6.45327568054199	-11.8788471221924	-0.128575384616852	-0.0857580378651619	-0.199991837143898
-6.26645517349243	-6.45553159713745	-11.8804588317871	-0.128657683730125	-0.0857550799846649	-0.199888169765472
-6.268883228302	-6.45801162719727	-11.879132270813	-0.128787085413933	-0.0855878815054893	-0.199858263134956
-6.26995325088501	-6.45046472549438	-11.8790988922119	-0.128718808293343	-0.0854876041412354	-0.199877023696899
-6.2710976600647	-6.45431709289551	-11.8707704544067	-0.128698498010635	-0.0853375270962715	-0.199963495135307
-6.26716423034668	-6.45755672454834	-11.8698453903198	-0.128580883145332	-0.085355319082737	-0.199998110532761
-6.26500177383423	-6.45748472213745	-11.8643751144409	-0.128566399216652	-0.0853810757398605	-0.200032472610474
-6.26965379714966	-6.45938396453857	-11.8634614944458	-0.128492221236229	-0.0853753983974457	-0.200015246868134
-6.27168607711792	-6.46509647369385	-11.8604011535645	-0.12858659029007	-0.0853279531002045	-0.199966862797737
-6.27298069000244	-6.46331167221069	-11.8689584732056	-0.128600761294365	-0.0852953717112541	-0.199969857931137
-6.27767562866211	-6.46059942245483	-11.8658399581909	-0.128667533397675	-0.0851011723279953	-0.19995953142643
-6.27954387664795	-6.46298456192017	-11.8663988113403	-0.128736406564713	-0.0849124118685722	-0.200021892786026
-6.28042316436768	-6.4603853225708	-11.8687267303467	-0.128657951951027	-0.0849433168768883	-0.200087562203407
-6.27893352508545	-6.46045732498169	-11.8555841445923	-0.128651067614555	-0.0848931223154068	-0.200172826647758
-6.27445316314697	-6.46591567993164	-11.8582143783569	-0.128572940826416	-0.0849318653345108	-0.200188964605331
-6.27044486999512	-6.46358299255371	-11.8622779846191	-0.128494963049889	-0.0849571526050568	-0.20022551715374
-6.27530145645142	-6.46446228027344	-11.8640127182007	-0.128564462065697	-0.0849373266100883	-0.200189411640167
-6.2766227722168	-6.46731519699097	-11.8687381744385	-0.128675103187561	-0.084768533706665	-0.200188651680946
-6.27818775177002	-6.46114158630371	-11.8668775558472	-0.12871141731739	-0.0847115069627762	-0.200203701853752
-6.27450132369995	-6.45974588394165	-11.8678245544434	-0.128716036677361	-0.0845572799444199	-0.200241893529892
-6.27261114120483	-6.45656394958496	-11.8658418655396	-0.128755211830139	-0.0845406055450439	-0.20033110678196
-6.26885366439819	-6.4579701423645	-11.8677654266357	-0.128704831004143	-0.0844855085015297	-0.200452148914337
-6.26465272903442	-6.45650815963745	-11.8527059555054	-0.128677889704704	-0.0844815447926521	-0.200471788644791
-6.26382350921631	-6.45870113372803	-11.8601999282837	-0.128681391477585	-0.0844535753130913	-0.200504392385483
-6.26618385314941	-6.45585489273071	-11.862247467041	-0.128740862011909	-0.0844287574291229	-0.200461626052856
-6.26241874694824	-6.45477485656738	-11.8608989715576	-0.128853127360344	-0.0843426510691643	-0.200443014502525
-6.26377248764038	-6.45458459854126	-11.8580226898193	-0.128923237323761	-0.0841437354683876	-0.200456440448761
-6.2607946395874	-6.45243740081787	-11.8593015670776	-0.129066750407219	-0.0840011164546013	-0.200508743524551
-6.26113796234131	-6.44666290283203	-11.8513011932373	-0.12910695374012	-0.0838548392057419	-0.200582787394524
-6.25733184814453	-6.4494891166687	-11.8503293991089	-0.129125148057938	-0.0838119313120842	-0.200678393244743
-6.2509503364563	-6.44960355758667	-11.8474950790405	-0.12912954390049	-0.0837731063365936	-0.200745791196823
-6.24618482589722	-6.44420289993286	-11.8452377319336	-0.129050850868225	-0.0837771445512772	-0.200809508562088
-6.2468376159668	-6.44930982589722	-11.84632396698	-0.129172891378403	-0.0837862715125084	-0.200814127922058
-6.25005769729614	-6.44581937789917	-11.8482112884521	-0.129285573959351	-0.0835620760917664	-0.200879961252213
-6.24845218658447	-6.44081354141235	-11.8407001495361	-0.129440903663635	-0.0833397582173347	-0.200912415981293
-6.24234485626221	-6.43704891204834	-11.8412637710571	-0.129467859864235	-0.0832482278347015	-0.201102584600449
-6.23570108413696	-6.43496561050415	-11.8308658599854	-0.129457235336304	-0.0832906812429428	-0.201226487755775
-6.2344217300415	-6.43774795532227	-11.8318071365356	-0.129561871290207	-0.083231084048748	-0.201227769255638
-6.23472595214844	-6.43421077728271	-11.8352851867676	-0.129591777920723	-0.0831729471683502	-0.20125538110733
-6.23394012451172	-6.4252724647522	-11.8360061645508	-0.129724562168121	-0.0830329954624176	-0.201294362545013
-6.2352032661438	-6.42492151260376	-11.8305511474609	-0.129827722907066	-0.0828079879283905	-0.201323226094246
-6.2278413772583	-6.42097043991089	-11.828950881958	-0.129914417862892	-0.0828194171190262	-0.201504081487656
-6.21965265274048	-6.41626119613647	-11.8107767105103	-0.129923343658447	-0.0828425586223602	-0.201529115438461
-6.21529769897461	-6.41782093048096	-11.8224449157715	-0.12992151081562	-0.0828890725970268	-0.201587229967117
-6.21893501281738	-6.4139723777771	-11.8227577209473	-0.129951149225235	-0.082759864628315	-0.201519757509232
-6.21903991699219	-6.41011953353882	-11.8193607330322	-0.13021519780159	-0.0825696140527725	-0.201526120305061
-6.21436452865601	-6.40708875656128	-11.813440322876	-0.130209073424339	-0.0824285820126534	-0.201673984527588
-6.20783424377441	-6.40219783782959	-11.808611869812	-0.130140140652657	-0.0824320465326309	-0.201729997992516
-6.20658826828003	-6.405921459198	-11.8100261688232	-0.130151480436325	-0.0824613198637962	-0.201705500483513
-6.20672178268433	-6.40478610992432	-11.8055658340454	-0.13016976416111	-0.0824710056185722	-0.201728731393814
-6.20753574371338	-6.40187692642212	-11.8047609329224	-0.130285561084747	-0.0823003351688385	-0.201671496033669
-6.20490169525146	-6.40030384063721	-11.8049631118774	-0.130411028862	-0.0821162760257721	-0.201722845435143
-6.20496368408203	-6.39595079421997	-11.800971031189	-0.130322098731995	-0.0819810628890991	-0.201850339770317
-6.20195722579956	-6.40052080154419	-11.7885637283325	-0.130368024110794	-0.0819087252020836	-0.201924279332161
-6.19680547714233	-6.39949798583984	-11.7940578460693	-0.130193695425987	-0.0820169597864151	-0.202004641294479
-6.19810628890991	-6.40219116210938	-11.7934246063232	-0.13021095097065	-0.0819260403513908	-0.201918765902519
-6.20175886154175	-6.40109443664551	-11.8051290512085	-0.130304291844368	-0.0818837285041809	-0.201963305473328
-6.20104598999023	-6.39930391311646	-11.7984657287598	-0.130278453230858	-0.0817513838410378	-0.202077373862267
-6.20195007324219	-6.39401435852051	-11.7878541946411	-0.130280241370201	-0.0817115977406502	-0.202089622616768
-6.19680643081665	-6.3993444442749	-11.7896318435669	-0.130190998315811	-0.0817015841603279	-0.202270954847336
-6.1956639289856	-6.39951610565186	-11.7878875732422	-0.129993259906769	-0.0818227082490921	-0.202252596616745
-6.19735050201416	-6.40367078781128	-11.7881298065186	-0.130060315132141	-0.0818719267845154	-0.20221996307373
-6.20266771316528	-6.40102529525757	-11.7951679229736	-0.130101814866066	-0.0818248838186264	-0.202258303761482
-6.20598840713501	-6.39843082427979	-11.7971954345703	-0.130054458975792	-0.081635870039463	-0.202335149049759
-6.20608425140381	-6.39955377578735	-11.7933025360107	-0.129935815930367	-0.0816694274544716	-0.202403903007507
-6.20388650894165	-6.39866256713867	-11.7962646484375	-0.129785418510437	-0.0818240791559219	-0.202556014060974
-6.20491123199463	-6.39950656890869	-11.8000736236572	-0.12961757183075	-0.0819933712482452	-0.202576115727425
-6.20918798446655	-6.40811824798584	-11.8088188171387	-0.129646256566048	-0.0820985659956932	-0.202556580305099
-6.21353101730347	-6.40385150909424	-11.8196620941162	-0.129529505968094	-0.0820903331041336	-0.202582463622093
-6.21999645233154	-6.41061449050903	-11.8210153579712	-0.129475772380829	-0.0820051357150078	-0.202608719468117
-6.22454404830933	-6.40935468673706	-11.8275728225708	-0.129336044192314	-0.0821198001503944	-0.202810630202293
-6.22144603729248	-6.41372108459473	-11.8216094970703	-0.129138737916946	-0.082198478281498	-0.202883616089821
-6.22881317138672	-6.41990232467651	-11.828709602356	-0.128983169794083	-0.0822402983903885	-0.202970653772354
-6.22836923599243	-6.4270191192627	-11.8434495925903	-0.128801614046097	-0.0824301093816757	-0.203066155314445
-6.23576641082764	-6.43031692504883	-11.8453245162964	-0.128650888800621	-0.0824854075908661	-0.203042387962341
-6.24261283874512	-6.4371657371521	-11.8549089431763	-0.128661334514618	-0.0823693051934242	-0.203032970428467
-6.247154712677	-6.43671751022339	-11.8642082214355	-0.128571793437004	-0.0823532864451408	-0.20309779047966
-6.25004529953003	-6.43487930297852	-11.8601140975952	-0.128540739417076	-0.0822686702013016	-0.203241914510727
-6.24880599975586	-6.44083642959595	-11.8665819168091	-0.128247499465942	-0.082324892282486	-0.203313127160072
-6.24695539474487	-6.44455623626709	-11.8680105209351	-0.128121569752693	-0.0824545696377754	-0.203355029225349
-6.25456190109253	-6.44759702682495	-11.8677768707275	-0.127923801541328	-0.0824872478842735	-0.203325673937798
-6.25412750244141	-6.45421934127808	-11.8790140151978	-0.128033354878426	-0.0823916718363762	-0.203250735998154
-6.25817537307739	-6.44931507110596	-11.8868474960327	-0.127867683768272	-0.082324780523777	-0.203227892518044
-6.26102733612061	-6.45150661468506	-11.8820991516113	-0.127849638462067	-0.0821360349655151	-0.203272059559822
-6.25787544250488	-6.45404195785522	-11.8848266601563	-0.127733528614044	-0.0822048708796501	-0.203311130404472
-6.2544207572937	-6.45277547836304	-11.8792591094971	-0.127551421523094	-0.0821980237960815	-0.203298062086105
-6.25100088119507	-6.45762395858765	-11.8817901611328	-0.127423197031021	-0.0822145193815231	-0.203208729624748
-6.25210046768188	-6.46002721786499	-11.8837566375732	-0.127386897802353	-0.0821309238672256	-0.203103184700012
-6.25611925125122	-6.4589695930481	-11.8869867324829	-0.12737013399601	-0.082013912498951	-0.20298507809639
-6.25802373886108	-6.45832252502441	-11.8873147964478	-0.127431377768517	-0.0818013399839401	-0.202990889549255
-6.25342512130737	-6.45520257949829	-11.8798980712891	-0.127258881926537	-0.0817179009318352	-0.203017100691795
-6.24665880203247	-6.45539665222168	-11.8813896179199	-0.127147644758224	-0.0816764235496521	-0.203040689229965
-6.25078010559082	-6.45819282531738	-11.8788328170776	-0.127087309956551	-0.0816492810845375	-0.202926114201546
-6.24781227111816	-6.46475887298584	-11.8782253265381	-0.127029940485954	-0.0816951096057892	-0.202966555953026
-6.25112152099609	-6.46184968948364	-11.8750772476196	-0.127025619149208	-0.08149354159832	-0.202868044376373
-6.24997663497925	-6.46432399749756	-11.8867340087891	-0.127161651849747	-0.0813514813780785	-0.202745020389557
-6.25116729736328	-6.45648050308228	-11.8826837539673	-0.127058863639832	-0.0811875090003014	-0.20278300344944
-6.25066947937012	-6.45666122436523	-11.8658866882324	-0.127019971609116	-0.0809673741459847	-0.202869847416878
-6.24501180648804	-6.45764112472534	-11.8711814880371	-0.127000778913498	-0.080975167453289	-0.202934801578522
-6.24234580993652	-6.45559930801392	-11.8651332855225	-0.126807615160942	-0.0809701159596443	-0.20286813378334
-6.24206066131592	-6.4582052230835	-11.863715171814	-0.126837655901909	-0.080881804227829	-0.202828392386436
-6.23931884765625	-6.45968055725098	-11.8688011169434	-0.126837685704231	-0.0808497071266174	-0.202784687280655
-6.24732732772827	-6.45678663253784	-11.8637762069702	-0.126917704939842	-0.0805111601948738	-0.202683284878731
-6.24315595626831	-6.45399856567383	-11.8543977737427	-0.126958340406418	-0.0802645906805992	-0.202689379453659
-6.23999929428101	-6.45358324050903	-11.8477516174316	-0.126891449093819	-0.0802199169993401	-0.202769294381142
-6.23542928695679	-6.45278215408325	-11.8426942825317	-0.126822367310524	-0.0801638811826706	-0.202730149030685
-6.23760175704956	-6.46013593673706	-11.8421039581299	-0.126797869801521	-0.0801020190119743	-0.202719748020172
-6.24202251434326	-6.453537940979	-11.8415374755859	-0.126857087016106	-0.0800485014915466	-0.202613294124603
-6.24480295181274	-6.45245409011841	-11.8322668075562	-0.126973614096642	-0.0797568783164024	-0.202524736523628
-6.24003839492798	-6.45043849945068	-11.8283576965332	-0.126939058303833	-0.0795857757329941	-0.202569723129272
-6.24126291275024	-6.44978618621826	-11.81467628479	-0.126835137605667	-0.0796064734458923	-0.202679425477982
-6.23610734939575	-6.4549765586853	-11.8142185211182	-0.126783430576324	-0.0795866549015045	-0.202639445662498
-6.23834562301636	-6.45627546310425	-11.8211698532104	-0.12673981487751	-0.0796152055263519	-0.202560216188431
-6.24301910400391	-6.45342683792114	-11.8145017623901	-0.126713797450066	-0.07950359582901	-0.202541887760162
-6.24638509750366	-6.45164251327515	-11.8198881149292	-0.126746386289597	-0.079266145825386	-0.202470541000366
-6.24582195281982	-6.44875574111938	-11.8140535354614	-0.126811668276787	-0.0792003199458122	-0.202602460980415
-6.24625062942505	-6.44813776016235	-11.8041162490845	-0.126714184880257	-0.0791716948151588	-0.202631369233131
-6.24115991592407	-6.45363092422485	-11.8059940338135	-0.126637414097786	-0.0791666582226753	-0.202732056379318
-6.24435424804688	-6.45502376556396	-11.804799079895	-0.126459956169128	-0.0792469903826714	-0.202724203467369
-6.2475848197937	-6.45436906814575	-11.8082838058472	-0.126414939761162	-0.0791735723614693	-0.202609434723854
-6.25466871261597	-6.45385456085205	-11.8143243789673	-0.126449137926102	-0.0790566429495811	-0.202589109539986
-6.25273513793945	-6.4520468711853	-11.8097333908081	-0.126505672931671	-0.0789618417620659	-0.202688053250313
-6.25331354141235	-6.45093822479248	-11.8129796981812	-0.126399338245392	-0.078840471804142	-0.202653899788857
-6.25039434432983	-6.45205545425415	-11.8149852752686	-0.126279294490814	-0.0788764879107475	-0.202783778309822
-6.24861526489258	-6.4507360458374	-11.8122901916504	-0.126114904880524	-0.0788889974355698	-0.202870607376099
-6.24946260452271	-6.45500087738037	-11.8092403411865	-0.125999554991722	-0.0789717584848404	-0.202805161476135
-6.24670362472534	-6.45826053619385	-11.8180856704712	-0.125933185219765	-0.0789826959371567	-0.202831715345383
-6.24961566925049	-6.45308351516724	-11.8225898742676	-0.125906318426132	-0.0789705365896225	-0.202784061431885
-6.2531623840332	-6.45416212081909	-11.8197069168091	-0.125857055187225	-0.078766755759716	-0.20275291800499
-6.25419664382935	-6.45576143264771	-11.8298988342285	-0.125847995281219	-0.0787353366613388	-0.20289409160614
-6.25198030471802	-6.45404005050659	-11.818585395813	-0.125774294137955	-0.0786268413066864	-0.203000709414482
-6.24998807907104	-6.45394802093506	-11.8259868621826	-0.125623464584351	-0.0785818696022034	-0.203153267502785
-6.24811887741089	-6.45735025405884	-11.8275442123413	-0.125454187393188	-0.0786410197615623	-0.203273504972458
-6.24711942672729	-6.4594521522522	-11.8291215896606	-0.125352844595909	-0.0787035077810287	-0.203277930617332
-6.25116109848022	-6.46497011184692	-11.8277978897095	-0.125445917248726	-0.0785965994000435	-0.20327764749527
-6.25557613372803	-6.458092212677	-11.8365440368652	-0.125407636165619	-0.078485980629921	-0.203369006514549
-6.25521373748779	-6.45496845245361	-11.8303413391113	-0.12537257373333	-0.0782043412327766	-0.203510940074921
-6.25326728820801	-6.46046924591064	-11.8290157318115	-0.125291958451271	-0.0781665667891502	-0.20365335047245
-6.25215911865234	-6.45826816558838	-11.8338327407837	-0.125116780400276	-0.0781162604689598	-0.20375569164753
-6.25263404846191	-6.45980787277222	-11.8318576812744	-0.125037714838982	-0.0780637711286545	-0.203867211937904
-6.25215244293213	-6.46138763427734	-11.8415374755859	-0.125012427568436	-0.0781456902623177	-0.203895822167397
-6.25409603118896	-6.45759630203247	-11.8459396362305	-0.124909467995167	-0.0780204758048058	-0.20391058921814
-6.25378084182739	-6.45829105377197	-11.8458795547485	-0.124976791441441	-0.0777394846081734	-0.203956261277199
-6.2512845993042	-6.45910692214966	-11.8437957763672	-0.124956600368023	-0.0776968225836754	-0.204147279262543
-6.2474365234375	-6.45689392089844	-11.8340120315552	-0.124791659414768	-0.0776423141360283	-0.204185277223587
-6.24723196029663	-6.45788288116455	-11.838604927063	-0.124629482626915	-0.0776108279824257	-0.204170405864716
-6.24759292602539	-6.45968055725098	-11.8413991928101	-0.124570086598396	-0.0774766802787781	-0.204188153147697
-6.25027179718018	-6.45843744277954	-11.8334217071533	-0.124574981629848	-0.0773810669779778	-0.204168722033501
-6.24757432937622	-6.45831346511841	-11.8382349014282	-0.124684482812881	-0.077078565955162	-0.204170852899551
-6.24794864654541	-6.45220136642456	-11.8358840942383	-0.124582089483738	-0.076948918402195	-0.204209983348846
-6.24523448944092	-6.45485591888428	-11.8179616928101	-0.124487273395061	-0.0767124220728874	-0.204226821660995
-6.23986387252808	-6.45383214950562	-11.8257026672363	-0.124399580061436	-0.0766559094190598	-0.20430214703083
-6.235764503479	-6.45342206954956	-11.8184127807617	-0.124333135783672	-0.0766060277819633	-0.204371392726898
-6.2370285987854	-6.45356559753418	-11.8126363754272	-0.124236382544041	-0.0765070244669914	-0.204335957765579
-6.23683261871338	-6.45559310913086	-11.8133411407471	-0.124239325523376	-0.0763209015130997	-0.20427006483078
-6.23930692672729	-6.44960165023804	-11.8149013519287	-0.124259598553181	-0.0760576575994492	-0.204315841197968
-6.23732566833496	-6.44929885864258	-11.8093881607056	-0.124191232025623	-0.0757493302226067	-0.204327121376991
-6.23559808731079	-6.44901180267334	-11.803318977356	-0.124219924211502	-0.0756059736013412	-0.204451590776443
-6.23126411437988	-6.45018720626831	-11.7916193008423	-0.124028131365776	-0.0755610167980194	-0.20452019572258
-6.22940492630005	-6.45070171356201	-11.7956380844116	-0.123886741697788	-0.0754194259643555	-0.204564824700356
-6.22913026809692	-6.45435619354248	-11.7964429855347	-0.123895049095154	-0.0753761380910873	-0.204585075378418
-6.23408079147339	-6.4520525932312	-11.8020515441895	-0.123784080147743	-0.0751764848828316	-0.204596474766731
-6.23633670806885	-6.45382690429688	-11.7959051132202	-0.123852945864201	-0.0748996362090111	-0.204609334468842
-6.23696756362915	-6.45141983032227	-11.7974948883057	-0.123769044876099	-0.0747028440237045	-0.204797714948654
-6.22954416275024	-6.45072031021118	-11.7902126312256	-0.123578518629074	-0.0745806097984314	-0.204928666353226
-6.23411273956299	-6.45799827575684	-11.7878437042236	-0.123397260904312	-0.0745150074362755	-0.204952999949455
-6.23256683349609	-6.46128511428833	-11.7937717437744	-0.123251378536224	-0.0745285153388977	-0.205001518130302
-6.23775863647461	-6.4590220451355	-11.7933120727539	-0.123219706118107	-0.0743499100208282	-0.205006539821625
-6.23944330215454	-6.46229553222656	-11.7972841262817	-0.123239241540432	-0.0740552619099617	-0.205052629113197
-6.2425856590271	-6.45942497253418	-11.7984409332275	-0.123025640845299	-0.0739209279417992	-0.205160886049271
-6.23981714248657	-6.46253442764282	-11.7885618209839	-0.122918017208576	-0.0737506523728371	-0.205266252160072
-6.24300765991211	-6.46463251113892	-11.7885131835938	-0.122600562870502	-0.0736462250351906	-0.205429866909981
-6.23966550827026	-6.4653787612915	-11.7895669937134	-0.122528061270714	-0.0735714435577393	-0.205523297190666
-6.24180698394775	-6.47055339813232	-11.7912111282349	-0.122306525707245	-0.0734691768884659	-0.205599829554558
-6.24603939056396	-6.47716617584229	-11.7956399917603	-0.122164525091648	-0.0733655691146851	-0.205606013536453
-6.25121927261353	-6.47563028335571	-11.800817489624	-0.122088700532913	-0.0731296315789223	-0.205656692385674
-6.25435066223145	-6.47816801071167	-11.7989635467529	-0.122018702328205	-0.0728444382548332	-0.205778136849403
-6.25959634780884	-6.48198461532593	-11.7977247238159	-0.121926814317703	-0.0726155713200569	-0.205895960330963
-6.25778818130493	-6.47824859619141	-11.7954769134521	-0.121662199497223	-0.0725296884775162	-0.206080421805382
-6.2601957321167	-6.48456573486328	-11.7932319641113	-0.121551603078842	-0.0723514407873154	-0.206232726573944
-6.25828790664673	-6.48809671401978	-11.7946653366089	-0.12123990803957	-0.0723707526922226	-0.20633402466774
-6.26457691192627	-6.49344253540039	-11.7966241836548	-0.121121279895306	-0.0722668692469597	-0.206439152359962
-6.27352380752563	-6.49573945999146	-11.7943592071533	-0.121058322489262	-0.0720438808202744	-0.206459432840347
-6.2742600440979	-6.49737453460693	-11.8025665283203	-0.120981104671955	-0.0717488527297974	-0.206541806459427
-6.27900314331055	-6.4948263168335	-11.7916240692139	-0.120888441801071	-0.0715317279100418	-0.206673249602318
-6.28146171569824	-6.49849605560303	-11.7958183288574	-0.120818465948105	-0.0713205561041832	-0.206837847828865
-6.28254461288452	-6.50082921981812	-11.7853126525879	-0.120561510324478	-0.0712364464998245	-0.207042559981346
-6.28339529037476	-6.50167560577393	-11.7795715332031	-0.120454110205173	-0.0712250396609306	-0.207191005349159
-6.28557300567627	-6.50473213195801	-11.7794609069824	-0.120306372642517	-0.0711168199777603	-0.207253351807594
-6.29018974304199	-6.51066827774048	-11.7844085693359	-0.120203547179699	-0.0710462480783463	-0.20735065639019
-6.29678773880005	-6.51068210601807	-11.792989730835	-0.120128974318504	-0.070871964097023	-0.207415699958801
-6.30273485183716	-6.51224422454834	-11.7923278808594	-0.120078794658184	-0.0706682428717613	-0.207482740283012
-6.30398559570313	-6.51175498962402	-11.7979297637939	-0.119977340102196	-0.0704801380634308	-0.207648620009422
[truncated: 9,781 more rows]
