# Supplementary material for: Identification of Haptic Based Guiding Using Hard Reins
Source: PLoS One. 2015 Jul 22;10(7):e0132020. doi: 10.1371/journal.pone.0132020 (PMC4511788; doi:10.1371/journal.pone.0132020)
Supplement: S5 File — (ZIP) [file pone.0132020.s005.zip › Exp2_ForceData1/Subject1/path3/T7.csv]

Force X (N)	Force Y (N)	Force Z (N)	Torque X (N-m)	Torque Y (N-m)	Torque Z (N-m)	Frequency = 10000	Averaging Level = 16	F/T Serial Number = FT11772	Time Started = 19/02/2013 12:45:33
-6.26153945922852	-6.26300525665283	-10.5584192276001	-0.0593403428792953	-0.0068077533505857	-0.0960520952939987
-6.26771545410156	-6.26955127716064	-10.5623626708984	-0.0594000406563282	-0.00695174839347601	-0.0961349830031395
-6.27338171005249	-6.26840448379517	-10.5692281723022	-0.0592696331441402	-0.00686293840408325	-0.096120685338974
-6.26669931411743	-6.26166105270386	-10.5589561462402	-0.059393759816885	-0.0070380661636591	-0.0961792320013046
-6.27606773376465	-6.27018213272095	-10.5629806518555	-0.059432677924633	-0.00708718411624432	-0.0962200611829758
-6.27523517608643	-6.26485252380371	-10.568323135376	-0.0593700557947159	-0.00715088378638029	-0.0962487012147903
-6.27904176712036	-6.26066970825195	-10.5589151382446	-0.059509314596653	-0.00733175734058023	-0.0963057354092598
-6.28297138214111	-6.26740026473999	-10.5709972381592	-0.059434924274683	-0.00724873412400484	-0.0963150784373283
-6.27889823913574	-6.26166009902954	-10.5649747848511	-0.0594560280442238	-0.00744020333513618	-0.0963208898901939
-6.28571605682373	-6.26168012619019	-10.5702743530273	-0.0594920925796032	-0.00753822596743703	-0.0963683277368546
-6.28457260131836	-6.26149702072144	-10.5748615264893	-0.0595464818179607	-0.00760724907740951	-0.0964545831084251
-6.28837585449219	-6.26242065429688	-10.5638217926025	-0.0597073808312416	-0.00779115967452526	-0.0964911803603172
-6.29876232147217	-6.26378583908081	-10.5773077011108	-0.0596264526247978	-0.0078378701582551	-0.0963980108499527
-6.29235887527466	-6.26377725601196	-10.5706624984741	-0.0596812404692173	-0.00795009080320597	-0.0965086296200752
-6.30034780502319	-6.26654720306396	-10.5657196044922	-0.059683546423912	-0.00804376974701881	-0.0966062098741531
-6.30360889434814	-6.26787233352661	-10.5793571472168	-0.0596403554081917	-0.00801158603280783	-0.0965908765792847
-6.30094814300537	-6.26804685592651	-10.5767288208008	-0.0598337016999722	-0.00817382894456387	-0.0966255888342857
-6.31130313873291	-6.26973485946655	-10.570818901062	-0.0596399866044521	-0.00823407247662544	-0.0966861397027969
-6.30583763122559	-6.2685604095459	-10.5756235122681	-0.0597787350416183	-0.0083793131634593	-0.0967614501714706
-6.31251287460327	-6.27108860015869	-10.574951171875	-0.0599327944219112	-0.00839148554950953	-0.0967800095677376
-6.32048225402832	-6.27026414871216	-10.5867748260498	-0.0597930550575256	-0.00843452569097281	-0.0967990830540657
-6.31580877304077	-6.26922798156738	-10.5777244567871	-0.0599691048264503	-0.00863514374941587	-0.0969429910182953
-6.32293558120728	-6.27372598648071	-10.585485458374	-0.0598012432456017	-0.0086833955720067	-0.0970103815197945
-6.32100820541382	-6.26831722259521	-10.5833406448364	-0.0599729344248772	-0.00880786962807179	-0.0970074087381363
-6.33009719848633	-6.27029418945313	-10.593729019165	-0.0599723421037197	-0.00895094033330679	-0.0970390439033508
-6.32440710067749	-6.26483678817749	-10.5926933288574	-0.0599540062248707	-0.00903121568262577	-0.0970731824636459
-6.32624435424805	-6.26715230941772	-10.592113494873	-0.0599641241133213	-0.00931406859308481	-0.09714075922966
-6.33242845535278	-6.26658010482788	-10.6042242050171	-0.0598784759640694	-0.00927931070327759	-0.09708022326231
-6.32597303390503	-6.26026678085327	-10.6018772125244	-0.0599676556885242	-0.00950224604457617	-0.0971247777342796
-6.33288192749023	-6.2668833732605	-10.614330291748	-0.0599234700202942	-0.00957678072154522	-0.0971178039908409
-6.32986450195313	-6.2600359916687	-10.6141586303711	-0.0598160438239574	-0.00973344314843416	-0.09709482640028
-6.33187627792358	-6.25947332382202	-10.6154499053955	-0.0599334426224232	-0.00987669080495834	-0.0971754118800163
-6.33475875854492	-6.26440525054932	-10.6293859481812	-0.0597818605601788	-0.00989905279129744	-0.0971929654479027
-6.33187437057495	-6.26136255264282	-10.6189441680908	-0.0598537437617779	-0.0100788753479719	-0.0971750468015671
-6.33592796325684	-6.26441764831543	-10.6300659179688	-0.059785258024931	-0.0101950233802199	-0.0971959829330444
-6.33492851257324	-6.26153230667114	-10.6393098831177	-0.0596060529351234	-0.0101116420701146	-0.0972389504313469
-6.33308076858521	-6.26316165924072	-10.6252717971802	-0.0597180314362049	-0.0102930953726172	-0.0971874222159386
-6.34178781509399	-6.26834297180176	-10.6396722793579	-0.0596290081739426	-0.0103060454130173	-0.0971760451793671
-6.33491230010986	-6.26656150817871	-10.6406297683716	-0.0595709457993507	-0.0103537626564503	-0.0972789600491524
-6.3349871635437	-6.26820755004883	-10.6370840072632	-0.0596395283937454	-0.0105006163939834	-0.0972310751676559
-6.34212160110474	-6.27037715911865	-10.6500988006592	-0.0595467127859592	-0.0105680618435144	-0.0972384363412857
-6.33448219299316	-6.27112197875977	-10.6452007293701	-0.0594234056770802	-0.0105792721733451	-0.0972668528556824
-6.33830833435059	-6.26843786239624	-10.6432695388794	-0.0595346577465534	-0.0106910262256861	-0.0973262488842011
-6.34114742279053	-6.27627420425415	-10.6514310836792	-0.0595081374049187	-0.0107586914673448	-0.0972949787974358
-6.34048366546631	-6.27463722229004	-10.6597633361816	-0.059312928467989	-0.0108070028945804	-0.0972849801182747
-6.33179950714111	-6.27311325073242	-10.6526298522949	-0.0594399832189083	-0.0109948785975575	-0.0975102558732033
-6.33792543411255	-6.27949333190918	-10.6656484603882	-0.0593515411019325	-0.0110628316178918	-0.0974002033472061
-6.32964563369751	-6.27483701705933	-10.6756553649902	-0.0592493377625942	-0.0112591525539756	-0.0974474623799324
-6.33704471588135	-6.27663230895996	-10.6725454330444	-0.05930370464921	-0.0114005664363503	-0.0974799618124962
-6.33606719970703	-6.2765736579895	-10.6756591796875	-0.0591900460422039	-0.0115114692598581	-0.0974679291248322
-6.33496904373169	-6.27428340911865	-10.6764631271362	-0.059343010187149	-0.0114895720034838	-0.0974907353520393
-6.35008239746094	-6.27981996536255	-10.6785583496094	-0.0592687614262104	-0.0114607904106379	-0.0974826365709305
-6.34302043914795	-6.27552318572998	-10.6805744171143	-0.059220626950264	-0.0115743931382895	-0.0975380688905716
-6.34461688995361	-6.27799272537231	-10.6777667999268	-0.0593108981847763	-0.0115005588158965	-0.0976415649056435
-6.35628604888916	-6.28230094909668	-10.6783895492554	-0.0592344924807549	-0.0114579005166888	-0.0975992679595947
-6.347815990448	-6.27953672409058	-10.6833343505859	-0.0592541769146919	-0.0114614628255367	-0.0976694002747536
-6.3508129119873	-6.2890567779541	-10.6707935333252	-0.0593261606991291	-0.0115687837824225	-0.0977649986743927
-6.35893154144287	-6.28677368164063	-10.6810321807861	-0.0592136718332767	-0.0113573707640171	-0.0977514907717705
-6.35227823257446	-6.28383636474609	-10.679539680481	-0.059271115809679	-0.0114075727760792	-0.0978437438607216
-6.35899543762207	-6.29365587234497	-10.6766405105591	-0.0591430589556694	-0.0112784514203668	-0.0978932678699493
-6.35443162918091	-6.29299020767212	-10.682933807373	-0.0591355599462986	-0.0112559339031577	-0.0979023352265358
-6.35669183731079	-6.29414319992065	-10.685040473938	-0.0592120587825775	-0.0111709889024496	-0.0979817435145378
-6.35630798339844	-6.29725456237793	-10.6829671859741	-0.0590995363891125	-0.0110187716782093	-0.0980194434523582
-6.35227298736572	-6.29904174804688	-10.6801023483276	-0.0591382756829262	-0.0110175078734756	-0.0979606360197067
-6.35778856277466	-6.30155611038208	-10.6862344741821	-0.059116568416357	-0.0109435021877289	-0.0979950428009033
-6.35149049758911	-6.29794836044312	-10.6822366714478	-0.059143602848053	-0.0107834823429585	-0.0979700013995171
-6.3505392074585	-6.29965829849243	-10.6778497695923	-0.0592350549995899	-0.0108612850308418	-0.0979483872652054
-6.35452365875244	-6.29999399185181	-10.6801099777222	-0.0592053383588791	-0.0107273813337088	-0.0979228839278221
-6.34478044509888	-6.29292106628418	-10.6769933700562	-0.0592813491821289	-0.0106334872543812	-0.0978537499904633
-6.35080051422119	-6.29305267333984	-10.6717767715454	-0.0593350827693939	-0.0105673372745514	-0.0979039967060089
-6.3507080078125	-6.29392862319946	-10.6760740280151	-0.0593547821044922	-0.0104973316192627	-0.0977830588817596
-6.34122276306152	-6.28864908218384	-10.6733341217041	-0.0595377385616302	-0.0104871252551675	-0.0977644845843315
-6.35076284408569	-6.28711843490601	-10.6684036254883	-0.0595259740948677	-0.0104306591674685	-0.0978401452302933
-6.34459733963013	-6.28426504135132	-10.6752328872681	-0.0595809519290924	-0.0102785713970661	-0.0977781936526299
-6.33957433700562	-6.27989292144775	-10.6633977890015	-0.0597391128540039	-0.010279668495059	-0.0977154672145844
-6.34366893768311	-6.28090286254883	-10.666036605835	-0.0597194135189056	-0.0102272583171725	-0.0978261679410934
-6.34032154083252	-6.27770900726318	-10.6703472137451	-0.0597403794527054	-0.0101544605568051	-0.0977945700287819
-6.33494329452515	-6.27536392211914	-10.6609525680542	-0.0599464625120163	-0.0101035768166184	-0.0976957082748413
-6.34201240539551	-6.27775382995605	-10.669750213623	-0.0598713383078575	-0.0100906230509281	-0.0977777242660522
-6.33577299118042	-6.2732253074646	-10.6593561172485	-0.0599268525838852	-0.00996658392250538	-0.0977726727724075
-6.33055639266968	-6.27453327178955	-10.6592969894409	-0.060146689414978	-0.00989696569740772	-0.0976770594716072
-6.33694791793823	-6.27346229553223	-10.6625318527222	-0.0600344128906727	-0.00986314099282026	-0.0976807922124863
-6.32536649703979	-6.26759052276611	-10.6598968505859	-0.0601087510585785	-0.00978920981287956	-0.0976481437683105
-6.31973457336426	-6.26775646209717	-10.6561470031738	-0.0603168047964573	-0.00976566225290298	-0.0976444184780121
-6.32749223709106	-6.26543807983398	-10.6601219177246	-0.0602129474282265	-0.00958854705095291	-0.0975804552435875
-6.31426429748535	-6.26059579849243	-10.6547899246216	-0.0601700060069561	-0.00970751978456974	-0.0975039452314377
-6.30905771255493	-6.26178026199341	-10.6521511077881	-0.0603413842618465	-0.00962396804243326	-0.0975352451205254
-6.31583452224731	-6.2597770690918	-10.6657085418701	-0.0602229498326778	-0.00956092588603497	-0.097402349114418
-6.30404901504517	-6.25124359130859	-10.6599998474121	-0.0602395124733448	-0.00959423836320639	-0.0973835065960884
-6.29970026016235	-6.25434112548828	-10.6522693634033	-0.0603686682879925	-0.00960688386112452	-0.0974429696798325
-6.30651187896729	-6.25320816040039	-10.6733083724976	-0.0602251179516315	-0.00944321230053902	-0.0973138734698296
-6.29532814025879	-6.24412965774536	-10.6653861999512	-0.0603202059864998	-0.0095421439036727	-0.0972802042961121
-6.29605627059937	-6.25243282318115	-10.6617975234985	-0.060365155339241	-0.00957268103957176	-0.0972991958260536
-6.29441738128662	-6.25076627731323	-10.6720418930054	-0.0601506493985653	-0.00938168354332447	-0.097289152443409
-6.28908157348633	-6.24550437927246	-10.6626415252686	-0.0603407993912697	-0.00941947568207979	-0.0972914695739746
-6.29249000549316	-6.25348615646362	-10.6694183349609	-0.0602427683770657	-0.00939639285206795	-0.0973214581608772
-6.28895950317383	-6.25185537338257	-10.6643342971802	-0.0602084435522556	-0.00932828709483147	-0.0972869321703911
-6.28926372528076	-6.24875211715698	-10.6603507995605	-0.0602767616510391	-0.00939185172319412	-0.0973489582538605
-6.2945237159729	-6.25603151321411	-10.6695384979248	-0.0602121166884899	-0.00911611132323742	-0.0973249077796936
-6.28755760192871	-6.24989652633667	-10.6553821563721	-0.0602694898843765	-0.00925726536661386	-0.0973235592246056
-6.2901554107666	-6.25357151031494	-10.6619596481323	-0.0602426938712597	-0.00924516562372446	-0.0973432436585426
-6.29026699066162	-6.25584268569946	-10.6603145599365	-0.0602020882070065	-0.00906630046665668	-0.0974266603589058
-6.28821134567261	-6.25150299072266	-10.6532049179077	-0.0603462345898151	-0.00916237104684114	-0.0973902270197868
-6.29782104492188	-6.25682783126831	-10.6539173126221	-0.0602463968098164	-0.00909128878265619	-0.0973976477980614
-6.29189825057983	-6.25408220291138	-10.6521577835083	-0.0602592527866364	-0.00904200877994299	-0.0974426493048668
-6.29572343826294	-6.25914716720581	-10.6342124938965	-0.0603953935205936	-0.0090672392398119	-0.0974955260753632
-6.30167436599731	-6.26468229293823	-10.6538496017456	-0.0602251030504704	-0.00896250270307064	-0.0975004583597183
-6.29562330245972	-6.26476955413818	-10.6384706497192	-0.0603206194937229	-0.00892267562448978	-0.0975269749760628
-6.3017430305481	-6.26465272903442	-10.6336889266968	-0.060463972389698	-0.00896226614713669	-0.097625732421875
-6.31082201004028	-6.26997566223145	-10.6348762512207	-0.060347106307745	-0.00878392066806555	-0.0976696312427521
-6.30963516235352	-6.27310562133789	-10.6335248947144	-0.0603712014853954	-0.00873817596584558	-0.0976689457893372
-6.30790138244629	-6.2747688293457	-10.6202373504639	-0.0604801997542381	-0.00877066981047392	-0.0978972315788269
-6.31811714172363	-6.28067302703857	-10.6257476806641	-0.0604595206677914	-0.00866045150905848	-0.097882479429245
-6.31429576873779	-6.278977394104	-10.6301422119141	-0.0604526028037071	-0.0086026880890131	-0.0979118123650551
-6.31329250335693	-6.28259801864624	-10.611795425415	-0.0605717226862907	-0.00861603952944279	-0.0980736687779427
-6.32372140884399	-6.28624534606934	-10.6138181686401	-0.0604632571339607	-0.00843620952218771	-0.0980980172753334
-6.31533718109131	-6.28455114364624	-10.6120204925537	-0.0605953186750412	-0.00847670808434486	-0.0981685966253281
-6.31945943832397	-6.28925228118896	-10.6039972305298	-0.0606718808412552	-0.008441012352705	-0.0982530042529106
-6.32218551635742	-6.28884029388428	-10.6044836044312	-0.0604985952377319	-0.00828678719699383	-0.0982273817062378
-6.31313562393188	-6.2885217666626	-10.5967702865601	-0.0606753192842007	-0.00825620535761118	-0.0982395559549332
-6.32348203659058	-6.29100894927979	-10.6099262237549	-0.0606663934886456	-0.00820137746632099	-0.0983036607503891
-6.31842994689941	-6.28721380233765	-10.6050853729248	-0.0605729445815086	-0.00812432076781988	-0.0983767807483673
-6.31211090087891	-6.29206418991089	-10.5925149917603	-0.06080337241292	-0.00820086989551783	-0.0983932316303253
-6.32318305969238	-6.29154634475708	-10.6033706665039	-0.0607598572969437	-0.00808685552328825	-0.098449669778347
-6.31319999694824	-6.29049968719482	-10.5953989028931	-0.0606953352689743	-0.00800107978284359	-0.0984196364879608
-6.30881929397583	-6.29011154174805	-10.5911026000977	-0.0608538277447224	-0.00804016459733248	-0.0984549820423126
-6.31396245956421	-6.29114675521851	-10.5993671417236	-0.060934878885746	-0.0078897075727582	-0.0985405445098877
-6.30954694747925	-6.28855562210083	-10.5998001098633	-0.0607516430318356	-0.00790504645556211	-0.0985028892755508
-6.30194568634033	-6.2875337600708	-10.5910472869873	-0.0609388053417206	-0.00794114917516708	-0.0985415279865265
-6.30996704101563	-6.29047203063965	-10.5919561386108	-0.0609675236046314	-0.00782046839594841	-0.0985811054706573
-6.3020339012146	-6.28825664520264	-10.5953245162964	-0.0609083361923695	-0.00766345020383596	-0.0985714048147202
-6.29651927947998	-6.28306102752686	-10.5896120071411	-0.0611411854624748	-0.00779936043545604	-0.0986281707882881
-6.30192518234253	-6.28498935699463	-10.5961799621582	-0.0611195303499699	-0.00770329777151346	-0.0986625328660011
-6.2929859161377	-6.27898979187012	-10.5931377410889	-0.0611167401075363	-0.00750333955511451	-0.0986399799585342
-6.29085493087769	-6.28083229064941	-10.5848903656006	-0.0612732134759426	-0.00764407822862267	-0.0986361131072044
-6.28893089294434	-6.28090476989746	-10.5981502532959	-0.0611866042017937	-0.00748704420402646	-0.0985753983259201
-6.28156328201294	-6.27188539505005	-10.5873279571533	-0.0613693445920944	-0.00751872593536973	-0.0985592603683472
-6.2834734916687	-6.27657747268677	-10.5913162231445	-0.0614195391535759	-0.00743132689967752	-0.0986312925815582
-6.27722454071045	-6.2728271484375	-10.5873889923096	-0.0615023896098137	-0.00736369891092181	-0.0985157266259193
-6.27563238143921	-6.26680326461792	-10.5832099914551	-0.061603982001543	-0.00746090384200215	-0.0985485464334488
-6.27753877639771	-6.26707935333252	-10.5850896835327	-0.0616308785974979	-0.00724109960719943	-0.0985880270600319
-6.27330017089844	-6.26290988922119	-10.5778141021729	-0.0617780983448029	-0.00721797114238143	-0.0985856354236603
-6.27619123458862	-6.26229810714722	-10.5875997543335	-0.0618195906281471	-0.00714969588443637	-0.0986021608114243
-6.26926517486572	-6.25908088684082	-10.5798330307007	-0.0619731061160564	-0.0070956745184958	-0.0985422432422638
-6.26605463027954	-6.2583966255188	-10.5756893157959	-0.0620508790016174	-0.00711059803143144	-0.0986558198928833
-6.26782274246216	-6.25760936737061	-10.5765228271484	-0.0619976557791233	-0.00699342740699649	-0.0986283272504807
-6.25943660736084	-6.25412893295288	-10.5730514526367	-0.062192615121603	-0.00700236996635795	-0.0985802337527275
-6.27064800262451	-6.25468778610229	-10.5858497619629	-0.0621306821703911	-0.00687793688848615	-0.098656490445137
-6.25622034072876	-6.25106287002563	-10.5703897476196	-0.062319103628397	-0.00691840657964349	-0.0986957550048828
-6.25919151306152	-6.25536394119263	-10.573486328125	-0.0623754970729351	-0.00685398979112506	-0.0987468138337135
-6.26266098022461	-6.25019264221191	-10.5808248519897	-0.0623405613005161	-0.00671625696122646	-0.0987603440880775
-6.25592136383057	-6.24596738815308	-10.5768852233887	-0.0625000298023224	-0.00684371078386903	-0.0988171175122261
-6.26195859909058	-6.25282716751099	-10.5814781188965	-0.0623890198767185	-0.00674641923978925	-0.0988274440169334
-6.25605297088623	-6.24663352966309	-10.5712327957153	-0.0624404288828373	-0.00680951774120331	-0.098891019821167
-6.26255321502686	-6.24772119522095	-10.5796842575073	-0.0625350326299667	-0.0068193580955267	-0.0989564955234528
-6.25859928131104	-6.24582767486572	-10.5926895141602	-0.0624292381107807	-0.00675019714981318	-0.0989585891366005
-6.25971412658691	-6.24741172790527	-10.5816059112549	-0.062525562942028	-0.0069090211763978	-0.0990691035985947
-6.26271104812622	-6.24881601333618	-10.589075088501	-0.0624898932874203	-0.00681300973519683	-0.0990960597991943
-6.25868034362793	-6.24249982833862	-10.5879688262939	-0.0625157207250595	-0.00677811168134212	-0.0991272777318954
-6.26446151733398	-6.24883604049683	-10.5896911621094	-0.0625693872570992	-0.00688105775043368	-0.0993098318576813
-6.2656364440918	-6.24880027770996	-10.5892648696899	-0.0624800361692905	-0.00686723040416837	-0.0992653965950012
-6.26311635971069	-6.24677610397339	-10.5884294509888	-0.0624944157898426	-0.00699459249153733	-0.0993869677186012
-6.27045297622681	-6.25104093551636	-10.5955848693848	-0.0624304227530956	-0.00693647237494588	-0.0995683744549751
-6.26804161071777	-6.25240564346313	-10.5960512161255	-0.062499426305294	-0.00705733522772789	-0.0996216163039207
-6.27557468414307	-6.25360536575317	-10.5995950698853	-0.0624051801860332	-0.00711957179009914	-0.0997432470321655
-6.27408218383789	-6.25251531600952	-10.6081762313843	-0.0623363256454468	-0.00713655445724726	-0.0998513698577881
-6.27685737609863	-6.25458717346191	-10.6003761291504	-0.0624233894050121	-0.00722487736493349	-0.100050449371338
-6.28937959671021	-6.25838279724121	-10.6094131469727	-0.0622861869633198	-0.00727372476831079	-0.100182510912418
-6.28220176696777	-6.25998973846436	-10.6146926879883	-0.0622885003685951	-0.00738328089937568	-0.100225351750851
-6.29063749313354	-6.26237154006958	-10.613184928894	-0.0622008182108402	-0.00747341383248568	-0.100442931056023
-6.29314136505127	-6.26243019104004	-10.6166200637817	-0.0620878152549267	-0.00749017205089331	-0.100570812821388
-6.29531288146973	-6.26849365234375	-10.6167840957642	-0.0622174367308617	-0.00761981960386038	-0.100710682570934
-6.30858659744263	-6.27049589157104	-10.6368007659912	-0.0619727931916714	-0.00758265657350421	-0.100817576050758
-6.2983660697937	-6.26967620849609	-10.6252298355103	-0.0619730763137341	-0.00776641303673387	-0.100993797183037
-6.3090558052063	-6.27643251419067	-10.6374082565308	-0.0619540065526962	-0.00778708653524518	-0.101177364587784
-6.31502389907837	-6.2760968208313	-10.642879486084	-0.0617878660559654	-0.00780123565346003	-0.101220726966858
-6.31368017196655	-6.27624797821045	-10.6383943557739	-0.0619050413370132	-0.00802193768322468	-0.101433642208576
-6.32250452041626	-6.28579998016357	-10.6510334014893	-0.0616789758205414	-0.00802424643188715	-0.101521588861942
-6.32201623916626	-6.28278017044067	-10.6464281082153	-0.061666302382946	-0.00812610704451799	-0.101702786982059
-6.32727527618408	-6.28436040878296	-10.6477518081665	-0.0616532415151596	-0.00831689219921827	-0.101778365671635
-6.33292436599731	-6.28979587554932	-10.6599254608154	-0.0614161230623722	-0.00825995765626431	-0.101916961371899
-6.32961988449097	-6.29058504104614	-10.6542263031006	-0.0614120736718178	-0.0085204504430294	-0.102081768214703
-6.34043788909912	-6.29489755630493	-10.6659269332886	-0.0613969601690769	-0.0085979662835598	-0.102188006043434
-6.34055948257446	-6.29500579833984	-10.6717777252197	-0.0612396784126759	-0.00859634019434452	-0.102313227951527
-6.34290075302124	-6.30002069473267	-10.6689872741699	-0.0611464120447636	-0.00883044302463531	-0.102474294602871
-6.34919786453247	-6.30573701858521	-10.6800870895386	-0.0610583014786243	-0.00891939643770456	-0.102530092000961
-6.34494686126709	-6.3029580116272	-10.6800289154053	-0.060947597026825	-0.0090180728584528	-0.10264964401722
-6.35586404800415	-6.30904006958008	-10.6826934814453	-0.0608384273946285	-0.00918630231171846	-0.102833449840546
-6.35802459716797	-6.31102800369263	-10.6973943710327	-0.0607051253318787	-0.00919747166335583	-0.102913364768028
-6.35527944564819	-6.31088066101074	-10.6895427703857	-0.0606711953878403	-0.00944802723824978	-0.103044241666794
-6.36738395690918	-6.3171215057373	-10.7057952880859	-0.0605326108634472	-0.00942770857363939	-0.103167377412319
-6.36337661743164	-6.31928539276123	-10.705135345459	-0.0605095773935318	-0.00954031385481358	-0.103276930749416
-6.36873388290405	-6.32585906982422	-10.7067623138428	-0.0605213344097137	-0.00964502710849047	-0.103354558348656
-6.37326860427856	-6.3272008895874	-10.7224683761597	-0.0602704845368862	-0.00971076264977455	-0.103481233119965
-6.37009716033936	-6.33108806610107	-10.7070598602295	-0.0603577382862568	-0.00987575575709343	-0.103703998029232
-6.38127660751343	-6.33304166793823	-10.725248336792	-0.0602042861282825	-0.00991677213460207	-0.103746883571148
-6.37634658813477	-6.33295583724976	-10.7281284332275	-0.0602447912096977	-0.0100609017536044	-0.10377598553896
-6.38339519500732	-6.33623933792114	-10.7271680831909	-0.0602511875331402	-0.0101302666589618	-0.103981927037239
-6.38449335098267	-6.33441019058228	-10.7290287017822	-0.0601489692926407	-0.010182592086494	-0.104009903967381
-6.379065990448	-6.33427429199219	-10.7311754226685	-0.0603182055056095	-0.0102534843608737	-0.10405907034874
-6.39098358154297	-6.3364372253418	-10.7326335906982	-0.0602327920496464	-0.0103312395513058	-0.104119352996349
-6.38357830047607	-6.33539867401123	-10.7351169586182	-0.0600931718945503	-0.0104114273563027	-0.104190804064274
-6.38039875030518	-6.33542776107788	-10.7339239120483	-0.0602961517870426	-0.0105418749153614	-0.1043481528759
-6.3899941444397	-6.3366641998291	-10.7455463409424	-0.0602068901062012	-0.0104846190661192	-0.104303568601608
-6.38144493103027	-6.32913541793823	-10.7413530349731	-0.0602084882557392	-0.0106326406821609	-0.10432143509388
-6.38769769668579	-6.33403015136719	-10.739333152771	-0.0602420531213284	-0.0106343682855368	-0.104406505823135
-6.38611650466919	-6.33119249343872	-10.7451000213623	-0.0602576956152916	-0.0105895549058914	-0.104358673095703
-6.38182401657104	-6.32512998580933	-10.7411785125732	-0.0604455880820751	-0.0107495877891779	-0.104445323348045
-6.3853907585144	-6.33139801025391	-10.7424182891846	-0.0603017248213291	-0.0106916399672627	-0.104448385536671
-6.37985229492188	-6.32741165161133	-10.7476081848145	-0.0603973008692265	-0.010803459212184	-0.104424245655537
-6.38002490997314	-6.32494926452637	-10.7436141967773	-0.0604724809527397	-0.0108416900038719	-0.104494966566563
-6.38211154937744	-6.33013486862183	-10.7462596893311	-0.0604467429220676	-0.0105976331979036	-0.104499578475952
-6.37520790100098	-6.32289934158325	-10.7380323410034	-0.0605649463832378	-0.0107326563447714	-0.104476474225521
-6.37903547286987	-6.32393455505371	-10.741491317749	-0.0604961179196835	-0.0106992768123746	-0.104519315063953
-6.37243032455444	-6.32101154327393	-10.7423868179321	-0.0605570748448372	-0.0105852298438549	-0.104495242238045
-6.37407732009888	-6.32007360458374	-10.7356958389282	-0.0606514252722263	-0.010665925219655	-0.104506589472294
-6.37324714660645	-6.32030630111694	-10.7429723739624	-0.0606569051742554	-0.0105574252083898	-0.10452176630497
-6.36362934112549	-6.31439208984375	-10.7400846481323	-0.0607593171298504	-0.0106418039649725	-0.104476556181908
-6.36409378051758	-6.31505155563354	-10.7439479827881	-0.0607297159731388	-0.0105721969157457	-0.104490540921688
-6.35760164260864	-6.31010484695435	-10.7424039840698	-0.0608339421451092	-0.0104725463315845	-0.10439795255661
-6.35508251190186	-6.30733776092529	-10.7355947494507	-0.0609989203512669	-0.0105314198881388	-0.104294635355473
-6.35417938232422	-6.30224132537842	-10.7461404800415	-0.0608131997287273	-0.0104887560009956	-0.10431195795536
-6.34081792831421	-6.30053806304932	-10.7282733917236	-0.0611335597932339	-0.0104699097573757	-0.104276672005653
-6.34684610366821	-6.29823446273804	-10.7339105606079	-0.0610021874308586	-0.0103419376537204	-0.104128122329712
-6.33496856689453	-6.29185771942139	-10.7355279922485	-0.0611248053610325	-0.0103706493973732	-0.104081965982914
-6.33446550369263	-6.29136896133423	-10.7256059646606	-0.0612417683005333	-0.0103379208594561	-0.104090705513954
-6.33188343048096	-6.2870044708252	-10.7291831970215	-0.061121691018343	-0.0102781411260366	-0.104049876332283
-6.32258367538452	-6.28252601623535	-10.7190971374512	-0.0613430328667164	-0.0102017028257251	-0.1040228754282
-6.32484149932861	-6.28100156784058	-10.7228116989136	-0.0614221319556236	-0.010149153880775	-0.103979602456093
-6.3248143196106	-6.27792596817017	-10.7214794158936	-0.0612966306507587	-0.010030978359282	-0.103999845683575
-6.31243801116943	-6.27626371383667	-10.7070665359497	-0.061607152223587	-0.0100817224010825	-0.103981919586658
-6.3206148147583	-6.27531480789185	-10.7201976776123	-0.0616171658039093	-0.00995388999581337	-0.103977747261524
-6.31032800674438	-6.26795959472656	-10.7104225158691	-0.0615909770131111	-0.00996271055191755	-0.103965818881989
-6.30402135848999	-6.26989936828613	-10.7041997909546	-0.0617261976003647	-0.0100343991070986	-0.103990703821182
-6.31083059310913	-6.26674938201904	-10.7154674530029	-0.0616914667189121	-0.00986814219504595	-0.103964596986771
-6.30512475967407	-6.25814533233643	-10.7096433639526	-0.0617905482649803	-0.00988589879125357	-0.103979483246803
-6.30393028259277	-6.26115560531616	-10.7136764526367	-0.0618192479014397	-0.00995144806802273	-0.103993594646454
-6.30260181427002	-6.25729322433472	-10.7173290252686	-0.0618568584322929	-0.00990328192710876	-0.103969261050224
-6.30021619796753	-6.25103855133057	-10.7024421691895	-0.0619613528251648	-0.00992347858846188	-0.103994689881802
-6.30329608917236	-6.25368690490723	-10.7122287750244	-0.0619531981647015	-0.00989759154617786	-0.104021102190018
-6.29663610458374	-6.25015735626221	-10.7048397064209	-0.0619825124740601	-0.00992584321647882	-0.103992760181427
-6.29650163650513	-6.2463116645813	-10.7037296295166	-0.0621868520975113	-0.0100121414288878	-0.104032181203365
-6.30479717254639	-6.24596357345581	-10.7070875167847	-0.0620760284364223	-0.00991238560527563	-0.104176037013531
-6.29687404632568	-6.24362468719482	-10.7005882263184	-0.0622739270329475	-0.0099309217184782	-0.104124270379543
-6.30161428451538	-6.24122905731201	-10.7033805847168	-0.0623004361987114	-0.0100667411461473	-0.104149267077446
-6.30128860473633	-6.23812913894653	-10.6959295272827	-0.0622338503599167	-0.00993167236447334	-0.10427712649107
-6.29755640029907	-6.23802280426025	-10.6960620880127	-0.0624264925718308	-0.0100229978561401	-0.104288943111897
-6.30413675308228	-6.23836994171143	-10.6999444961548	-0.0624468475580215	-0.0100856143981218	-0.104395680129528
-6.29841995239258	-6.23447704315186	-10.6924734115601	-0.0624228753149509	-0.0100573031231761	-0.104450263082981
-6.30117511749268	-6.23585557937622	-10.6795358657837	-0.06253881752491	-0.0101337041705847	-0.104488290846348
-6.30343294143677	-6.23330163955688	-10.6903457641602	-0.0625612884759903	-0.0100829862058163	-0.104589365422726
-6.29916477203369	-6.22805738449097	-10.6880302429199	-0.0626776367425919	-0.0101160015910864	-0.104573592543602
-6.30513381958008	-6.23052310943604	-10.6879177093506	-0.0626124888658524	-0.0101780835539103	-0.104701347649097
-6.30090665817261	-6.22894191741943	-10.6825389862061	-0.062600202858448	-0.0101899625733495	-0.104769147932529
-6.30100536346436	-6.22606325149536	-10.6858491897583	-0.0628376305103302	-0.0101955384016037	-0.104801319539547
-6.31001949310303	-6.22836637496948	-10.6972789764404	-0.0627240613102913	-0.0102668534964323	-0.104917265474796
-6.30097150802612	-6.22452116012573	-10.6870813369751	-0.062737263739109	-0.0104169510304928	-0.104978434741497
-6.30450010299683	-6.22548055648804	-10.6897621154785	-0.0628936588764191	-0.0104321800172329	-0.105055570602417
-6.31101369857788	-6.22369241714478	-10.6936464309692	-0.0627990663051605	-0.0103712622076273	-0.10507407784462
-6.30058717727661	-6.22197103500366	-10.6876907348633	-0.0629523918032646	-0.010592870414257	-0.105205349624157
-6.3092679977417	-6.22754335403442	-10.6930055618286	-0.0628481730818748	-0.0105804456397891	-0.105282850563526
-6.307936668396	-6.21934270858765	-10.6989660263062	-0.0628279969096184	-0.0106190200895071	-0.105280421674252
-6.31206512451172	-6.22034311294556	-10.6983766555786	-0.063005767762661	-0.0106143215671182	-0.105333685874939
-6.31132841110229	-6.22057056427002	-10.6996574401855	-0.0628369376063347	-0.0106063662096858	-0.105381973087788
-6.3064079284668	-6.21609735488892	-10.688702583313	-0.0629172399640083	-0.0108350748196244	-0.105422787368298
-6.31621885299683	-6.22082424163818	-10.7055606842041	-0.0629687085747719	-0.0108329309150577	-0.105427585542202
-6.30895376205444	-6.21312856674194	-10.6977596282959	-0.0629766583442688	-0.0108145754784346	-0.105508625507355
-6.31407737731934	-6.21731424331665	-10.6901226043701	-0.0631246939301491	-0.0109676923602819	-0.10558570176363
-6.31549167633057	-6.21625661849976	-10.7004051208496	-0.0630570948123932	-0.0109394500032067	-0.10555425286293
-6.31337690353394	-6.21202516555786	-10.6921014785767	-0.0632033199071884	-0.0109225269407034	-0.105605527758598
-6.32241344451904	-6.21743249893188	-10.6969137191772	-0.0632225573062897	-0.0109903449192643	-0.105698525905609
-6.31989908218384	-6.21552753448486	-10.6990003585815	-0.0632747560739517	-0.0108840689063072	-0.105653263628483
-6.31902933120728	-6.21220350265503	-10.6981801986694	-0.0634668916463852	-0.0110296020284295	-0.105735883116722
-6.32433938980103	-6.21366739273071	-10.7018995285034	-0.0633305907249451	-0.0108873741701245	-0.10580813139677
-6.32358407974243	-6.21343231201172	-10.6913213729858	-0.0635679140686989	-0.0109218740835786	-0.105878226459026
-6.33052492141724	-6.21605062484741	-10.6974039077759	-0.0635861679911613	-0.0108023239299655	-0.105924651026726
-6.32747983932495	-6.21533870697021	-10.6956272125244	-0.0637181326746941	-0.0107710994780064	-0.105925098061562
-6.33373546600342	-6.2155909538269	-10.6954755783081	-0.0636719465255737	-0.0107155395671725	-0.106022991240025
-6.32605886459351	-6.21313858032227	-10.685791015625	-0.0637269914150238	-0.0106738721951842	-0.106071963906288
-6.33165121078491	-6.21627044677734	-10.6934785842896	-0.0638634115457535	-0.0106767378747463	-0.10608933866024
-6.3295636177063	-6.21015930175781	-10.7079439163208	-0.0637634471058846	-0.0106438733637333	-0.106020882725716
-6.32356023788452	-6.205650806427	-10.703709602356	-0.0639853551983833	-0.0107217831537127	-0.106067106127739
-6.32134819030762	-6.21376514434814	-10.7077293395996	-0.0637954995036125	-0.0106986407190561	-0.105994664132595
-6.31659173965454	-6.20493221282959	-10.7115821838379	-0.0639525204896927	-0.01078743301332	-0.105913825333118
-6.31006193161011	-6.204345703125	-10.7247886657715	-0.064006432890892	-0.010914389975369	-0.105976924300194
-6.30535936355591	-6.20279312133789	-10.7322111129761	-0.0639484450221062	-0.0111096315085888	-0.10578192025423
-6.30440235137939	-6.204665184021	-10.7409515380859	-0.064033716917038	-0.0113200079649687	-0.105800032615662
-6.30784606933594	-6.19566774368286	-10.7473888397217	-0.0639856979250908	-0.0112623935565352	-0.105701513588428
-6.30925559997559	-6.1921763420105	-10.7427606582642	-0.0641238242387772	-0.0113227656111121	-0.105647467076778
-6.31001806259155	-6.19778442382813	-10.7557668685913	-0.064013697206974	-0.0112860407680273	-0.105627320706844
-6.30312871932983	-6.19313621520996	-10.7574090957642	-0.0640787556767464	-0.0114399110898376	-0.105623975396156
-6.30857229232788	-6.19646978378296	-10.7691926956177	-0.0640231296420097	-0.0114796767011285	-0.105529494583607
-6.30236768722534	-6.19512987136841	-10.7725715637207	-0.0640521571040154	-0.0113995904102921	-0.105438351631165
-6.30925416946411	-6.1966381072998	-10.7605495452881	-0.0641881376504898	-0.0114386295899749	-0.105420351028442
-6.30954599380493	-6.19995212554932	-10.7841806411743	-0.0641169995069504	-0.0113896830007434	-0.105334930121899
-6.30277681350708	-6.1962833404541	-10.7806701660156	-0.0642027780413628	-0.011406296864152	-0.105194821953773
-6.31109523773193	-6.20143604278564	-10.7802038192749	-0.0639618188142776	-0.0113770877942443	-0.105167366564274
-6.30489063262939	-6.19938516616821	-10.7804775238037	-0.064032569527626	-0.0112653048709035	-0.105012103915215
-6.30361938476563	-6.19982004165649	-10.7852087020874	-0.0641169175505638	-0.0112875774502754	-0.104907460510731
-6.30915546417236	-6.20273923873901	-10.7920904159546	-0.0638523027300835	-0.0112914424389601	-0.104856304824352
-6.29869079589844	-6.20088577270508	-10.7851753234863	-0.0639986246824265	-0.0113320322707295	-0.104752920567989
-6.30564785003662	-6.20433044433594	-10.7943840026855	-0.0638740137219429	-0.011203077621758	-0.10464882850647
-6.30529928207397	-6.20080041885376	-10.8010635375977	-0.0638080611824989	-0.0111381150782108	-0.10442640632391
-6.29793167114258	-6.20187520980835	-10.7995014190674	-0.0639261901378632	-0.0112217729911208	-0.104376815259457
-6.30708932876587	-6.20752763748169	-10.8081560134888	-0.0637004598975182	-0.0110579906031489	-0.104333654046059
-6.29939031600952	-6.20479869842529	-10.8062696456909	-0.0637547224760056	-0.0110619068145752	-0.104107528924942
-6.30196523666382	-6.20451974868774	-10.8155879974365	-0.0638398453593254	-0.0111158369109035	-0.104106679558754
-6.30009508132935	-6.20859909057617	-10.8163661956787	-0.0636031851172447	-0.0110378293320537	-0.103929914534092
-6.29584264755249	-6.20803308486938	-10.8140602111816	-0.0637348145246506	-0.0111334454268217	-0.103818349540234
-6.30482959747314	-6.20969009399414	-10.8261556625366	-0.063730388879776	-0.0110188713297248	-0.103704921901226
-6.30183696746826	-6.20540475845337	-10.8249387741089	-0.0635946094989777	-0.0110318027436733	-0.103570222854614
-6.30307245254517	-6.21187686920166	-10.8222761154175	-0.0636915788054466	-0.0111898574978113	-0.103471279144287
-6.30970621109009	-6.2123703956604	-10.8263807296753	-0.063584640622139	-0.0110569130629301	-0.103358410298824
-6.30456495285034	-6.20588541030884	-10.8234643936157	-0.0636875703930855	-0.0110679473727942	-0.103171721100807
-6.30926322937012	-6.21436548233032	-10.8285989761353	-0.0636424347758293	-0.011127226985991	-0.103132635354996
-6.30888032913208	-6.21287727355957	-10.8256282806396	-0.0636637583374977	-0.0111504280939698	-0.102967895567417
-6.31350994110107	-6.21495628356934	-10.8266906738281	-0.063656322658062	-0.0112318992614746	-0.102854557335377
-6.31405448913574	-6.21727085113525	-10.833423614502	-0.0636050552129745	-0.0111018493771553	-0.102786168456078
-6.31319522857666	-6.21722507476807	-10.8156728744507	-0.0637134611606598	-0.0112417824566364	-0.102665364742279
-6.32111930847168	-6.22121047973633	-10.8295030593872	-0.0636289343237877	-0.0113261416554451	-0.102507531642914
-6.31694078445435	-6.2236270904541	-10.8279781341553	-0.0636110231280327	-0.0112336510792375	-0.102473929524422
-6.31879234313965	-6.22515678405762	-10.815731048584	-0.0637111887335777	-0.0113981049507856	-0.102348767220974
-6.32683038711548	-6.23072338104248	-10.8283214569092	-0.0635909512639046	-0.0113429026678205	-0.102244444191456
-6.31782817840576	-6.22926902770996	-10.8289108276367	-0.0636403784155846	-0.0114428382366896	-0.10210282355547
-6.32176637649536	-6.23419618606567	-10.8218288421631	-0.0636803358793259	-0.0114625077694654	-0.102051638066769
-6.3246054649353	-6.23578786849976	-10.8322734832764	-0.0635217875242233	-0.0115181030705571	-0.101958096027374
-6.31621026992798	-6.23451280593872	-10.829309463501	-0.0636505410075188	-0.0116674909368157	-0.101768061518669
-6.32345056533813	-6.23899459838867	-10.842342376709	-0.0635395273566246	-0.0117980604991317	-0.101801596581936
-6.31430625915527	-6.23838329315186	-10.843620300293	-0.0635198652744293	-0.0119631262496114	-0.101650156080723
-6.3167142868042	-6.24275779724121	-10.8473720550537	-0.0635807067155838	-0.0120413778349757	-0.10151918977499
-6.32457542419434	-6.24238348007202	-10.8626823425293	-0.0634366720914841	-0.0120656723156571	-0.101422369480133
-6.31336164474487	-6.24136877059937	-10.8573703765869	-0.0635134875774384	-0.0122866155579686	-0.101333804428577
-6.32000160217285	-6.24795007705688	-10.8684959411621	-0.063432589173317	-0.0123209683224559	-0.101269133388996
-6.32149314880371	-6.24634265899658	-10.8685131072998	-0.0633785873651505	-0.0123797673732042	-0.101060643792152
-6.31663131713867	-6.24483442306519	-10.8650751113892	-0.0634690448641777	-0.0125019773840904	-0.10101754963398
-6.3233323097229	-6.2530312538147	-10.8749198913574	-0.0632934495806694	-0.0124858934432268	-0.10092069208622
-6.31721782684326	-6.25006628036499	-10.8673496246338	-0.0632304176688194	-0.0125738512724638	-0.100860826671124
-6.31967449188232	-6.24942064285278	-10.86745262146	-0.0633707493543625	-0.0126195810735226	-0.100709810853004
-6.32210302352905	-6.25688743591309	-10.8703355789185	-0.0632458627223969	-0.0125600891187787	-0.100675478577614
-6.32042455673218	-6.25536441802979	-10.8689985275269	-0.0632313042879105	-0.0125996796414256	-0.100577294826508
-6.31959199905396	-6.25315809249878	-10.8733682632446	-0.0633709356188774	-0.0126934163272381	-0.100520096719265
-6.32436513900757	-6.2617564201355	-10.8731889724731	-0.0631656125187874	-0.0126078184694052	-0.100422419607639
-6.31800365447998	-6.2601466178894	-10.8763990402222	-0.0631275922060013	-0.0127053875476122	-0.100289314985275
-6.31613302230835	-6.25824880599976	-10.8748779296875	-0.0632483512163162	-0.0128259425982833	-0.100289009511471
-6.3198709487915	-6.26225662231445	-10.878568649292	-0.0630879476666451	-0.012780518271029	-0.100155726075172
-6.3151273727417	-6.25804471969604	-10.8778524398804	-0.0631352663040161	-0.0129131013527513	-0.0999978929758072
-6.31720924377441	-6.26097345352173	-10.8822164535522	-0.0631890967488289	-0.0129987299442291	-0.0999838188290596
-6.3178973197937	-6.26405620574951	-10.8872108459473	-0.0630674883723259	-0.0129799330607057	-0.0998413413763046
-6.31442308425903	-6.26179981231689	-10.8786239624023	-0.0630677118897438	-0.0130747649818659	-0.099735327064991
-6.31461906433105	-6.26319360733032	-10.8818826675415	-0.0631260201334953	-0.013135114684701	-0.0996566265821457
-6.31636762619019	-6.26492404937744	-10.882698059082	-0.0630409196019173	-0.0130034321919084	-0.0996291935443878
-6.31111717224121	-6.2630820274353	-10.8748512268066	-0.0631652101874352	-0.0131950452923775	-0.099487267434597
-6.31409645080566	-6.26519727706909	-10.878809928894	-0.0631232410669327	-0.0131799858063459	-0.099438302218914
-6.31219434738159	-6.26537799835205	-10.8781547546387	-0.0630950257182121	-0.0130971046164632	-0.0994023755192757
-6.30882358551025	-6.26358270645142	-10.869215965271	-0.0631955116987228	-0.0131395803764462	-0.0992690548300743
-6.31437492370605	-6.26565074920654	-10.8763446807861	-0.0631725564599037	-0.0132290963083506	-0.0992142111063004
-6.31017255783081	-6.26875686645508	-10.8754453659058	-0.0631647109985352	-0.0131157590076327	-0.0991882234811783
-6.30824089050293	-6.2681450843811	-10.8643589019775	-0.0633116066455841	-0.0130961667746305	-0.0991226509213448
-6.31236267089844	-6.26893329620361	-10.8693361282349	-0.0633319392800331	-0.0130813969299197	-0.09906867146492
-6.30464220046997	-6.27054023742676	-10.8708782196045	-0.0632582902908325	-0.0130914812907577	-0.0989895686507225
-6.29954051971436	-6.2694673538208	-10.8601341247559	-0.0634594410657883	-0.0130971372127533	-0.0990182012319565
-6.30890703201294	-6.27142000198364	-10.8590927124023	-0.0633350610733032	-0.0129706906154752	-0.0989346653223038
-6.2978458404541	-6.26660013198853	-10.8583202362061	-0.0633708313107491	-0.0130083980038762	-0.0988298207521439
-6.29879570007324	-6.27071809768677	-10.8530158996582	-0.0635154992341995	-0.0129690170288086	-0.0988682061433792
-6.29991769790649	-6.26930570602417	-10.8546571731567	-0.0633996352553368	-0.0129613075405359	-0.0987264290452003
-6.29276084899902	-6.26879930496216	-10.8478994369507	-0.0635951235890388	-0.0129582714289427	-0.0986753031611443
-6.29954767227173	-6.27044010162354	-10.8494958877563	-0.0635403543710709	-0.0128822550177574	-0.0986547842621803
-6.29534721374512	-6.26655197143555	-10.8489103317261	-0.063450038433075	-0.0129011562094092	-0.0985339283943176
-6.28719329833984	-6.26659202575684	-10.8408985137939	-0.0637104585766792	-0.0128928786143661	-0.0985473543405533
-6.29481172561646	-6.27080059051514	-10.8481292724609	-0.0636290013790131	-0.0128165232017636	-0.0984412133693695
-6.28306818008423	-6.26271438598633	-10.8412456512451	-0.0636718794703484	-0.0128653282299638	-0.0983605533838272
-6.28109979629517	-6.2671365737915	-10.8264722824097	-0.0637697651982307	-0.0128806848078966	-0.0982871875166893
-6.2847318649292	-6.2666802406311	-10.8307857513428	-0.0636554583907127	-0.0127657931298018	-0.0981154441833496
-6.27649450302124	-6.25988101959229	-10.8205556869507	-0.0638115257024765	-0.0127141568809748	-0.0980748683214188
-6.27875232696533	-6.2677640914917	-10.8145809173584	-0.0637464225292206	-0.0127182910218835	-0.0980083122849464
-6.26699018478394	-6.26179075241089	-10.8146438598633	-0.0637544468045235	-0.0127613535150886	-0.0978438928723335
-6.26796102523804	-6.25903511047363	-10.8140983581543	-0.0638608783483505	-0.0127276899293065	-0.097799189388752
-6.26700687408447	-6.26159143447876	-10.8108043670654	-0.0637778416275978	-0.0126402555033565	-0.0977135673165321
-6.25878429412842	-6.25767469406128	-10.800124168396	-0.0638261139392853	-0.0127330394461751	-0.0976003482937813
-6.26225852966309	-6.25830125808716	-10.8060169219971	-0.0638710558414459	-0.0126666985452175	-0.0976107269525528
-6.25372791290283	-6.2539701461792	-10.8110694885254	-0.0638244152069092	-0.012535996735096	-0.0975478962063789
-6.25453758239746	-6.25208520889282	-10.8035898208618	-0.063818983733654	-0.0126425046473742	-0.0975178927183151
-6.25315999984741	-6.25201892852783	-10.807825088501	-0.0637582764029503	-0.0125599559396505	-0.09743632376194
-6.24103593826294	-6.24768352508545	-10.8013010025024	-0.0637699291110039	-0.0125890094786882	-0.0973323881626129
-6.24405002593994	-6.24853944778442	-10.7984943389893	-0.0637858062982559	-0.012575613334775	-0.0973692908883095
-6.23939275741577	-6.24401712417603	-10.803053855896	-0.0637383088469505	-0.0125596970319748	-0.0972772762179375
-6.23215866088867	-6.23961162567139	-10.7946710586548	-0.0638783425092697	-0.0126221347600222	-0.097192257642746
-6.2382116317749	-6.24082040786743	-10.7940835952759	-0.0637423694133759	-0.0125917876139283	-0.0972303077578545
-6.23124122619629	-6.23472309112549	-10.7984838485718	-0.0637579336762428	-0.0125550143420696	-0.0971803218126297
-6.22676134109497	-6.23571825027466	-10.7960538864136	-0.063840888440609	-0.0126213412731886	-0.0971310809254646
-6.23532390594482	-6.23657894134521	-10.795841217041	-0.0636682137846947	-0.0125646665692329	-0.0971286818385124
-6.22254753112793	-6.23089504241943	-10.7917623519897	-0.0637681856751442	-0.0125741809606552	-0.0971339270472527
-6.22782850265503	-6.23439836502075	-10.7848424911499	-0.0638579204678535	-0.0125550590455532	-0.0970767810940742
-6.23174571990967	-6.2300763130188	-10.7920503616333	-0.0636588931083679	-0.0124897798523307	-0.0970496609807014
-6.22024154663086	-6.22702264785767	-10.7853479385376	-0.0638175904750824	-0.0126321716234088	-0.0970828235149384
-6.22779989242554	-6.23437690734863	-10.7857007980347	-0.0636814311146736	-0.0125398579984903	-0.0971307530999184
-6.22942018508911	-6.23092794418335	-10.7932395935059	-0.063548780977726	-0.0124887367710471	-0.0970568656921387
-6.21677017211914	-6.22567415237427	-10.7793283462524	-0.0637519285082817	-0.0125574581325054	-0.0971391424536705
-6.22188472747803	-6.23590993881226	-10.7894849777222	-0.0635855942964554	-0.0125641170889139	-0.0971347987651825
-6.21977281570435	-6.22845602035522	-10.7864570617676	-0.063460148870945	-0.0125570157542825	-0.0970654487609863
-6.21982765197754	-6.231125831604	-10.7830200195313	-0.063551276922226	-0.0125961061567068	-0.0971498191356659
-6.22223901748657	-6.23422002792358	-10.7951097488403	-0.0632956624031067	-0.012555462308228	-0.0971371084451675
-6.21518564224243	-6.23020362854004	-10.7892513275146	-0.0632372498512268	-0.0126631930470467	-0.0972233936190605
-6.22331237792969	-6.23291778564453	-10.7983026504517	-0.063251405954361	-0.012649504467845	-0.0972441881895065
-6.21983003616333	-6.22898626327515	-10.8018445968628	-0.0629973188042641	-0.0125766536220908	-0.0972521752119064
-6.21922254562378	-6.2338662147522	-10.7993097305298	-0.0630697011947632	-0.0127216083928943	-0.0973684415221214
-6.22091817855835	-6.2344708442688	-10.8037662506104	-0.0628193393349648	-0.0126853166148067	-0.0973713770508766
-6.21459150314331	-6.23240327835083	-10.8057746887207	-0.062887117266655	-0.0127040818333626	-0.0973823890089989
-6.22145175933838	-6.23658847808838	-10.8015928268433	-0.0628256648778915	-0.0127028143033385	-0.0975521430373192
-6.21710920333862	-6.23466205596924	-10.8025341033936	-0.0627402663230896	-0.0127303227782249	-0.0974831581115723
-6.21861839294434	-6.23205184936523	-10.8049993515015	-0.0627403482794762	-0.0128041440621018	-0.0975413098931313
-6.22152376174927	-6.2365140914917	-10.8019256591797	-0.0625635012984276	-0.0127107007429004	-0.0976362824440002
-6.21765756607056	-6.23361349105835	-10.7995843887329	-0.0626835078001022	-0.0127366203814745	-0.0976409614086151
-6.22371292114258	-6.23471117019653	-10.8026523590088	-0.0625733658671379	-0.0128395864740014	-0.0976907685399055
-6.22120332717896	-6.23619318008423	-10.7991018295288	-0.0625316351652145	-0.0127742914482951	-0.0977346450090408
-6.21946573257446	-6.23299694061279	-10.7893590927124	-0.0625917315483093	-0.0127820074558258	-0.0977887883782387
-6.22952461242676	-6.23639488220215	-10.7957334518433	-0.0625577494502068	-0.0127375097945333	-0.0978953540325165
-6.22790384292603	-6.23569869995117	-10.8022994995117	-0.062429167330265	-0.0127863064408302	-0.0978902727365494
-6.22107791900635	-6.23231410980225	-10.7854852676392	-0.0625027418136597	-0.0129012977704406	-0.0980415418744087
-6.23134326934814	-6.23576641082764	-10.7941236495972	-0.0624106451869011	-0.012811841443181	-0.0980472043156624
-6.23046731948853	-6.23218822479248	-10.8053321838379	-0.0622141361236572	-0.0128844752907753	-0.0980790257453918
-6.22586727142334	-6.2307243347168	-10.7896327972412	-0.062397189438343	-0.0130619509145617	-0.0982133597135544
-6.23845291137695	-6.23353385925293	-10.7969903945923	-0.0622884891927242	-0.012959779240191	-0.0982274264097214
-6.23885679244995	-6.2327938079834	-10.7929515838623	-0.062169261276722	-0.0129485921934247	-0.098333477973938
-6.23761129379272	-6.23268461227417	-10.7846145629883	-0.0622153095901012	-0.0130813168361783	-0.0985060408711433
-6.24569034576416	-6.23524284362793	-10.8001718521118	-0.0619912706315517	-0.01305777952075	-0.0986035391688347
-6.24283742904663	-6.23240518569946	-10.7933702468872	-0.0620750300586224	-0.0130480239167809	-0.0986265912652016
-6.25049161911011	-6.23541975021362	-10.7980518341064	-0.0620854645967484	-0.0130597688257694	-0.0987386405467987
-6.25017118453979	-6.23506641387939	-10.7967662811279	-0.0618007443845272	-0.0130939548835158	-0.0988696217536926
-6.24712944030762	-6.23578977584839	-10.7917575836182	-0.0619009733200073	-0.0131791364401579	-0.0990033522248268
-6.25980281829834	-6.24052572250366	-10.8093948364258	-0.0618267320096493	-0.0131492046639323	-0.0990670993924141
-6.25202512741089	-6.23542642593384	-10.8025693893433	-0.061690054833889	-0.0132076246663928	-0.0991652607917786
-6.25647020339966	-6.24293994903564	-10.7965421676636	-0.0617475248873234	-0.0133231533691287	-0.0993128940463066
-6.25838375091553	-6.24383163452148	-10.8123054504395	-0.0615661144256592	-0.013235249556601	-0.0993508249521255
-6.25643682479858	-6.23856067657471	-10.8048830032349	-0.0615967400372028	-0.013305283151567	-0.0994897186756134
-6.26293516159058	-6.24427509307861	-10.8087959289551	-0.0614725202322006	-0.013377757743001	-0.0995949432253838
-6.26270198822021	-6.23907613754272	-10.8143701553345	-0.0614230744540691	-0.0134035274386406	-0.0996619015932083
-6.26617813110352	-6.23545789718628	-10.8088464736938	-0.0614476203918457	-0.0135582890361547	-0.0998454838991165
-6.26643037796021	-6.24051475524902	-10.8161926269531	-0.0613333769142628	-0.0133959231898189	-0.0999209955334663
-6.26493215560913	-6.23613977432251	-10.8093194961548	-0.0613766051828861	-0.0135716451331973	-0.099997341632843
-6.26740217208862	-6.23902893066406	-10.8102769851685	-0.0613369978964329	-0.0135885775089264	-0.100116409361362
-6.26881074905396	-6.23618793487549	-10.8111238479614	-0.0612516589462757	-0.0135370073840022	-0.100203901529312
-6.26963806152344	-6.23643112182617	-10.8056745529175	-0.0613164082169533	-0.0136912688612938	-0.100329473614693
-6.27706623077393	-6.2399787902832	-10.8144025802612	-0.061250276863575	-0.0136808445677161	-0.100383274257183
-6.26946401596069	-6.23708868026733	-10.8110256195068	-0.0612536929547787	-0.0137064633890986	-0.100463449954987
-6.27867269515991	-6.24071359634399	-10.8059329986572	-0.0612363219261169	-0.0137774907052517	-0.100628606975079
-6.27823543548584	-6.23692417144775	-10.8103704452515	-0.0611828491091728	-0.0137276472523808	-0.100666806101799
-6.27724361419678	-6.23702716827393	-10.8093929290771	-0.0612660087645054	-0.0138495340943336	-0.100770607590675
-6.28646373748779	-6.24111127853394	-10.8134336471558	-0.0610280968248844	-0.0139306513592601	-0.100905455648899
-6.27826690673828	-6.23939514160156	-10.8134546279907	-0.0611544251441956	-0.0139646297320724	-0.101060457527637
-6.28476047515869	-6.2430477142334	-10.8066158294678	-0.0612691678106785	-0.013981225900352	-0.101095087826252
-6.29791069030762	-6.24780416488647	-10.8216466903687	-0.0611074604094028	-0.0138986120000482	-0.101251609623432
-6.29144906997681	-6.24472141265869	-10.8083038330078	-0.0610877238214016	-0.0140257189050317	-0.101384595036507
-6.296462059021	-6.24972009658813	-10.8054513931274	-0.0611654557287693	-0.0140166711062193	-0.101507171988487
-6.30741500854492	-6.25035524368286	-10.8213815689087	-0.060962151736021	-0.0140883959829807	-0.101565785706043
-6.29875516891479	-6.2509970664978	-10.8143224716187	-0.0611409768462181	-0.0142030185088515	-0.10175671428442
-6.30898523330688	-6.2578330039978	-10.8166961669922	-0.0610125549137592	-0.0142322182655334	-0.101889632642269
-6.31355142593384	-6.25564241409302	-10.8201942443848	-0.0609715022146702	-0.0142094912007451	-0.101943880319595
-6.31167125701904	-6.25428438186646	-10.8137807846069	-0.0611203238368034	-0.0144270518794656	-0.102148979902267
-6.32011985778809	-6.26175546646118	-10.8247985839844	-0.0609016269445419	-0.0144389113411307	-0.102279886603355
-6.31618928909302	-6.25611209869385	-10.8173551559448	-0.0609273761510849	-0.0145560326054692	-0.10236482322216
-6.32282876968384	-6.25515079498291	-10.8206243515015	-0.0610320456326008	-0.0146691668778658	-0.102527417242527
-6.3284273147583	-6.25937986373901	-10.8323183059692	-0.0608335398137569	-0.0146542675793171	-0.102626346051693
-6.32720232009888	-6.25357913970947	-10.8315439224243	-0.0608533807098866	-0.014883391559124	-0.10274812579155
-6.33371257781982	-6.25343322753906	-10.8414688110352	-0.0609048716723919	-0.0149479936808348	-0.102910436689854
-6.33548974990845	-6.25561094284058	-10.845591545105	-0.0607276223599911	-0.0149657540023327	-0.103052586317062
-6.33185195922852	-6.25336790084839	-10.840217590332	-0.0608559399843216	-0.0152741698548198	-0.103174641728401
-6.34098291397095	-6.25448513031006	-10.8437633514404	-0.0608136206865311	-0.0152279129251838	-0.103367269039154
-6.3428111076355	-6.25611400604248	-10.8441753387451	-0.0606849677860737	-0.0152558237314224	-0.103475838899612
-6.34156847000122	-6.25619411468506	-10.8459730148315	-0.060752660036087	-0.0153808444738388	-0.10356017947197
-6.35052537918091	-6.25791931152344	-10.8415441513062	-0.0608476139605045	-0.0154304569587111	-0.103792048990726
-6.35158205032349	-6.25813961029053	-10.8448343276978	-0.0608220100402832	-0.0153374988585711	-0.103867046535015
-6.35095548629761	-6.25990533828735	-10.8340082168579	-0.0609047301113606	-0.0155189307406545	-0.103983245790005
-6.36129140853882	-6.26362371444702	-10.8437013626099	-0.0608726032078266	-0.0155159765854478	-0.10417976975441
-6.35668039321899	-6.26466989517212	-10.8435335159302	-0.0607998222112656	-0.0154127571731806	-0.104317225515842
-6.35954666137695	-6.26406049728394	-10.8296604156494	-0.0609847046434879	-0.0155269484966993	-0.104477144777775
-6.36815500259399	-6.26837015151978	-10.8402423858643	-0.0609377883374691	-0.0154516231268644	-0.104519009590149
-6.36277151107788	-6.26770544052124	-10.8327836990356	-0.0609897598624229	-0.0154475755989552	-0.104680955410004
-6.36989212036133	-6.26950883865356	-10.8174285888672	-0.0610556192696095	-0.0154663780704141	-0.104866720736027
-6.37187194824219	-6.26926469802856	-10.8347139358521	-0.0609564334154129	-0.0154202040284872	-0.104958713054657
-6.3659291267395	-6.26834154129028	-10.8215818405151	-0.0611015632748604	-0.0154286976903677	-0.105084903538227
-6.37879037857056	-6.27270984649658	-10.8211889266968	-0.0610901564359665	-0.0154602630063891	-0.105302900075912
-6.37732362747192	-6.26781797409058	-10.826361656189	-0.0610796995460987	-0.0154996998608112	-0.105406194925308
-6.37338829040527	-6.26891088485718	-10.8178834915161	-0.0612251572310925	-0.0155714275315404	-0.105530560016632
-6.38648128509521	-6.27352952957153	-10.8225145339966	-0.0610194317996502	-0.0156093090772629	-0.10570415854454
-6.38476467132568	-6.27092361450195	-10.8189373016357	-0.0610133074223995	-0.0156010985374451	-0.105864107608795
-6.38457822799683	-6.27336502075195	-10.8238315582275	-0.061146154999733	-0.0156090660020709	-0.10596426576376
-6.39299821853638	-6.27726125717163	-10.8250560760498	-0.0610029771924019	-0.0156182087957859	-0.106136687099934
-6.39025497436523	-6.27584457397461	-10.8199577331543	-0.0609451904892921	-0.0156564544886351	-0.106240682303905
-6.38942003250122	-6.27435874938965	-10.8176488876343	-0.0611092448234558	-0.0156346149742603	-0.106361903250217
-6.40261363983154	-6.27998018264771	-10.8248748779297	-0.0610031858086586	-0.0156490821391344	-0.106473341584206
-6.40030288696289	-6.27717733383179	-10.8244895935059	-0.0608343333005905	-0.0156993139535189	-0.106660634279251
-6.39762735366821	-6.27994871139526	-10.817720413208	-0.0610076412558556	-0.0156946703791618	-0.106850385665894
-6.41009712219238	-6.28790712356567	-10.824182510376	-0.0609058924019337	-0.0156132727861404	-0.106907591223717
-6.40472269058228	-6.28113794326782	-10.8241863250732	-0.0608143210411072	-0.0156185319647193	-0.107033550739288
-6.40963125228882	-6.2883505821228	-10.8184785842896	-0.0608032308518887	-0.0157199334353209	-0.107221141457558
-6.41815233230591	-6.28834533691406	-10.8271865844727	-0.0607242584228516	-0.0155460732057691	-0.10723627358675
-6.4103536605835	-6.28255748748779	-10.8192768096924	-0.0607086420059204	-0.0156770963221788	-0.10738480836153
-6.41840839385986	-6.29483604431152	-10.8241453170776	-0.0605960600078106	-0.0156614519655705	-0.107530362904072
-6.41411733627319	-6.29125118255615	-10.8286924362183	-0.0605145581066608	-0.0156869404017925	-0.107586614787579
-6.41348314285278	-6.29112005233765	-10.8256216049194	-0.0605693534016609	-0.0157644879072905	-0.107713617384434
-6.42273902893066	-6.29617834091187	-10.8354625701904	-0.0603902339935303	-0.0155626432970166	-0.107793562114239
-6.41581296920776	-6.29180192947388	-10.8314781188965	-0.0603689812123775	-0.015704682096839	-0.107855044305325
-6.42374038696289	-6.29265356063843	-10.8311748504639	-0.0603402629494667	-0.0157535020262003	-0.108027741312981
-6.42121410369873	-6.28893613815308	-10.8396215438843	-0.060188140720129	-0.0156509410589933	-0.108109444379807
-6.42220067977905	-6.28919744491577	-10.8367490768433	-0.0602372214198112	-0.0158514399081469	-0.10822706669569
-6.42844676971436	-6.29056978225708	-10.8372974395752	-0.0601275153458118	-0.0157511122524738	-0.108350232243538
-6.42304086685181	-6.288987159729	-10.8451671600342	-0.0601271539926529	-0.0158137027174234	-0.108392827212811
-6.43071413040161	-6.28883123397827	-10.8456926345825	-0.0600267201662064	-0.0158358905464411	-0.108651652932167
-6.43222904205322	-6.2868390083313	-10.8578128814697	-0.0599942654371262	-0.0158166065812111	-0.108731687068939
-6.43048524856567	-6.28813171386719	-10.8557281494141	-0.0600385032594204	-0.0159031935036182	-0.108792006969452
-6.43862533569336	-6.28955078125	-10.857123374939	-0.0597625151276588	-0.0159746184945107	-0.10896235704422
-6.43220949172974	-6.28601264953613	-10.8567409515381	-0.0598386526107788	-0.0159697458148003	-0.109102047979832
-6.43918037414551	-6.28807258605957	-10.8662004470825	-0.0597428865730762	-0.0160202533006668	-0.109170667827129
-6.44288492202759	-6.28876876831055	-10.8693599700928	-0.0596672333776951	-0.0159337595105171	-0.10931321233511
-6.43729305267334	-6.28591346740723	-10.8601779937744	-0.0597671531140804	-0.0160612836480141	-0.109445802867413
-6.44615888595581	-6.288658618927	-10.8711376190186	-0.0596236139535904	-0.0159685704857111	-0.109536156058311
-6.44560480117798	-6.28478956222534	-10.8736906051636	-0.0595879405736923	-0.015971789136529	-0.109609112143517
-6.44744205474854	-6.28699636459351	-10.8707084655762	-0.0596912428736687	-0.0160097312182188	-0.109737187623978
-6.45437574386597	-6.28997278213501	-10.8735942840576	-0.0594130493700504	-0.0159701574593782	-0.109924584627151
-6.4501371383667	-6.288414478302	-10.8760080337524	-0.0595045424997807	-0.0159438904374838	-0.109970331192017
-6.45242547988892	-6.28639030456543	-10.8729152679443	-0.0595260672271252	-0.0160205122083426	-0.11006423830986
-6.45641136169434	-6.29405975341797	-10.8817882537842	-0.0593083165585995	-0.0158991683274508	-0.110163651406765
-6.45138359069824	-6.28747224807739	-10.8739175796509	-0.0593335628509521	-0.0158676318824291	-0.110245399177074
-6.45841407775879	-6.28992319107056	-10.8710336685181	-0.0594149045646191	-0.0158149283379316	-0.110338874161243
-6.45730876922607	-6.29224586486816	-10.8729314804077	-0.0591606833040714	-0.0156959891319275	-0.110350236296654
-6.45414924621582	-6.28995227813721	-10.8638668060303	-0.0593361482024193	-0.015783566981554	-0.110499933362007
-6.46044969558716	-6.29119968414307	-10.8668584823608	-0.0592989027500153	-0.0156384035944939	-0.110578313469887
-6.4601035118103	-6.29181098937988	-10.866569519043	-0.0591822676360607	-0.0154531979933381	-0.110642097890377
-6.45487976074219	-6.28922033309937	-10.85671043396	-0.0592808090150356	-0.0155210588127375	-0.110761366784573
-6.4629864692688	-6.28885650634766	-10.8547773361206	-0.0593075081706047	-0.0153715927153826	-0.110880561172962
-6.46343469619751	-6.28918838500977	-10.8564395904541	-0.0591802373528481	-0.0151458578184247	-0.110966250300407
-6.45750761032104	-6.28977918624878	-10.8503513336182	-0.0592711418867111	-0.0152904037386179	-0.111044213175774
-6.46251106262207	-6.28887891769409	-10.8543663024902	-0.0592504478991032	-0.0151971057057381	-0.111215822398663
-6.45792007446289	-6.28815317153931	-10.8570709228516	-0.0591888725757599	-0.0150478696450591	-0.111243665218353
-6.45545101165771	-6.28302717208862	-10.8507585525513	-0.059283658862114	-0.0151435509324074	-0.111280933022499
-6.46054220199585	-6.28594493865967	-10.8572101593018	-0.0592218525707722	-0.0150913558900356	-0.111369222402573
-6.45056343078613	-6.28064632415771	-10.8588247299194	-0.0592438951134682	-0.0149603681638837	-0.111312657594681
-6.44878387451172	-6.2796630859375	-10.853609085083	-0.0592357888817787	-0.0150848319754004	-0.111361138522625
-6.44976234436035	-6.27883577346802	-10.8665227890015	-0.0591735392808914	-0.0149920601397753	-0.111392050981522
-6.43891334533691	-6.27490091323853	-10.8646612167358	-0.0590723529458046	-0.0149033861234784	-0.111382052302361
-6.43909978866577	-6.2745509147644	-10.8606538772583	-0.0591374784708023	-0.0149786015972495	-0.111458763480186
-6.44132566452026	-6.27263021469116	-10.8754940032959	-0.0589619353413582	-0.0148229226469994	-0.111421518027782
-6.43086051940918	-6.26789426803589	-10.8729152679443	-0.05902049690485	-0.0148118725046515	-0.111443027853966
-6.43427848815918	-6.26891851425171	-10.8683576583862	-0.0589064285159111	-0.0147954169660807	-0.111537784337997
-6.4345555305481	-6.26616334915161	-10.878080368042	-0.0588127970695496	-0.0146599104627967	-0.111533798277378
-6.4248104095459	-6.2637186050415	-10.8727045059204	-0.0588593073189259	-0.0146491210907698	-0.111573718488216
-6.43178558349609	-6.26402235031128	-10.8742971420288	-0.0586881563067436	-0.0145380049943924	-0.111629843711853
-6.42357015609741	-6.2621545791626	-10.877890586853	-0.0586243458092213	-0.0144522823393345	-0.111617155373096
-6.41861581802368	-6.26258277893066	-10.8696222305298	-0.0588248483836651	-0.0143677489832044	-0.111607857048512
-6.42776250839233	-6.26439189910889	-10.8801393508911	-0.0585475564002991	-0.0142402406781912	-0.111589387059212
-6.4155158996582	-6.25994443893433	-10.8628606796265	-0.0585389621555805	-0.0141842877492309	-0.111606284976006
-6.41708326339722	-6.26069450378418	-10.8614206314087	-0.0587018355727196	-0.0140881203114986	-0.111635193228722
-6.42398071289063	-6.26320123672485	-10.878080368042	-0.0585082769393921	-0.0139848366379738	-0.111605778336525
-6.40927505493164	-6.25734090805054	-10.8583145141602	-0.058615155518055	-0.0140039995312691	-0.111706763505936
-6.41411542892456	-6.26110410690308	-10.8632469177246	-0.05865578353405	-0.0138551341369748	-0.111701220273972
-6.42022657394409	-6.25759363174438	-10.8693685531616	-0.058494221419096	-0.0137685928493738	-0.111725956201553
-6.41034555435181	-6.25308084487915	-10.8571100234985	-0.0586050562560558	-0.0138418162241578	-0.11173889040947
-6.40980386734009	-6.25775051116943	-10.8643198013306	-0.0586804784834385	-0.0137676429003477	-0.111809410154819
-6.4140567779541	-6.25556945800781	-10.8658819198608	-0.0584690906107426	-0.0136241214349866	-0.111753843724728
-6.40372228622437	-6.24836540222168	-10.8605403900146	-0.0585627816617489	-0.0136357042938471	-0.111776679754257
-6.40614366531372	-6.2553596496582	-10.8510456085205	-0.0585703775286675	-0.0135889742523432	-0.111848898231983
-6.40848350524902	-6.25298929214478	-10.860447883606	-0.058498814702034	-0.0134699335321784	-0.111800462007523
-6.40222883224487	-6.24485540390015	-10.8553218841553	-0.0585893429815769	-0.0134188309311867	-0.111865065991879
-6.40328359603882	-6.2527813911438	-10.8521203994751	-0.0585019290447235	-0.0133701330050826	-0.111941054463387
-6.40169095993042	-6.24907207489014	-10.8585424423218	-0.0585281252861023	-0.0133198918774724	-0.111899018287659
-6.40167951583862	-6.24444580078125	-10.8491020202637	-0.0585802420973778	-0.0133050568401814	-0.112021461129189
-6.40428161621094	-6.25198459625244	-10.8582105636597	-0.0584660619497299	-0.0131073901429772	-0.11203458160162
-6.39944410324097	-6.24639129638672	-10.8537149429321	-0.058483000844717	-0.0132167544215918	-0.112067028880119
-6.40558099746704	-6.24751281738281	-10.8548259735107	-0.0584533959627151	-0.0132136167958379	-0.112162955105305
-6.40080881118774	-6.24756336212158	-10.8636121749878	-0.0584361851215363	-0.0129572078585625	-0.112148344516754
-6.40469598770142	-6.24549722671509	-10.8525228500366	-0.0584831051528454	-0.0131574729457498	-0.112193405628204
-6.40714406967163	-6.24814939498901	-10.8664617538452	-0.0584085769951344	-0.013091922737658	-0.112241916358471
-6.40362215042114	-6.24516534805298	-10.8616580963135	-0.0583794079720974	-0.0130102699622512	-0.11224690079689
-6.40872049331665	-6.24869918823242	-10.853461265564	-0.0584425553679466	-0.0130458949133754	-0.112336345016956
-6.41108894348145	-6.25104761123657	-10.8630714416504	-0.0583543218672276	-0.0129352733492851	-0.112337321043015
-6.41067981719971	-6.2486720085144	-10.8599557876587	-0.0584480687975883	-0.0130461733788252	-0.112423323094845
-6.42107439041138	-6.25188636779785	-10.8618011474609	-0.0582879148423672	-0.0130545208230615	-0.112578570842743
-6.41370820999146	-6.24971961975098	-10.8586006164551	-0.0583037324249744	-0.0131425941362977	-0.112641908228397
-6.42333173751831	-6.25176429748535	-10.8666143417358	-0.0583319775760174	-0.0131484726443887	-0.112703189253807
-6.42800140380859	-6.25379610061646	-10.8730602264404	-0.0581245273351669	-0.0132212918251753	-0.112822234630585
-6.422523021698	-6.2565770149231	-10.8723459243774	-0.058224979788065	-0.0133032780140638	-0.112971611320972
-6.43343353271484	-6.26083755493164	-10.8817806243896	-0.058036457747221	-0.0132608218118548	-0.11304547637701
-6.43209838867188	-6.25929260253906	-10.8810844421387	-0.0579916387796402	-0.0133573282510042	-0.113090761005878
-6.43895101547241	-6.2626519203186	-10.8835802078247	-0.0580134652554989	-0.0133503535762429	-0.113172918558121
-6.4439582824707	-6.27165603637695	-10.8832950592041	-0.0577870011329651	-0.0133272670209408	-0.11331694573164
-6.44329452514648	-6.27173328399658	-10.888090133667	-0.0577444471418858	-0.0134124057367444	-0.113339088857174
-6.4479455947876	-6.27054405212402	-10.8851795196533	-0.0578154139220715	-0.0134976282715797	-0.113477483391762
-6.45111227035522	-6.28166389465332	-10.8957386016846	-0.0575273856520653	-0.0134745156392455	-0.113535493612289
-6.44858694076538	-6.27915048599243	-10.8959608078003	-0.0575637817382813	-0.0134317092597485	-0.113508865237236
-6.45332288742065	-6.2835865020752	-10.8921957015991	-0.0576415434479713	-0.0133903296664357	-0.113581381738186
-6.45692253112793	-6.28885078430176	-10.8980255126953	-0.0573764331638813	-0.0132931089028716	-0.113569617271423
-6.44950723648071	-6.28772163391113	-10.8905353546143	-0.0574071481823921	-0.0133937513455749	-0.1136474609375
-6.45838212966919	-6.29071140289307	-10.8963012695313	-0.0573829151690006	-0.0133184101432562	-0.113602615892887
-6.45269393920898	-6.2869987487793	-10.90110206604	-0.0573256276547909	-0.0132482079789042	-0.113534390926361
-6.4508638381958	-6.28798055648804	-10.8934860229492	-0.0573525652289391	-0.0134002901613712	-0.113592147827148
-6.45361185073853	-6.28953456878662	-10.8995847702026	-0.0572352781891823	-0.0132380975410342	-0.113503485918045
-6.44525527954102	-6.28300285339355	-10.8953485488892	-0.0573582723736763	-0.0132829397916794	-0.113431118428707
-6.44932126998901	-6.28836584091187	-10.902777671814	-0.0572973936796188	-0.0132705997675657	-0.113464079797268
-6.44666481018066	-6.28528261184692	-10.9093637466431	-0.0572295412421227	-0.0131820263341069	-0.113321550190449
-6.43625020980835	-6.27944087982178	-10.9016513824463	-0.0572376139461994	-0.0133483279496431	-0.113268166780472
-6.44121170043945	-6.27854204177856	-10.9102945327759	-0.0571002326905727	-0.0132314376533031	-0.113301113247871
-6.43071508407593	-6.27411794662476	-10.9133911132813	-0.0571796670556068	-0.0132800554856658	-0.113080091774464
-6.42816781997681	-6.27143144607544	-10.9098434448242	-0.0571719966828823	-0.0133225368335843	-0.113074213266373
-6.42941904067993	-6.27423715591431	-10.9074640274048	-0.0570379793643951	-0.0132053950801492	-0.113032773137093
-6.4213752746582	-6.26883172988892	-10.9081039428711	-0.0571668669581413	-0.0132410228252411	-0.112948894500732
-6.42436408996582	-6.26947498321533	-10.9092321395874	-0.0571438111364841	-0.0132541283965111	-0.112849056720734
-6.42073011398315	-6.26776361465454	-10.9164161682129	-0.056962177157402	-0.0131892012432218	-0.112768955528736
-6.40850830078125	-6.26257610321045	-10.9055604934692	-0.0570616684854031	-0.0132508240640163	-0.112834215164185
-6.41612529754639	-6.2642879486084	-10.9156513214111	-0.0569092370569706	-0.0130836851894855	-0.112720146775246
-6.4041895866394	-6.26099491119385	-10.9178991317749	-0.0568809770047665	-0.0130584463477135	-0.112612761557102
-6.40743064880371	-6.26215982437134	-10.9118013381958	-0.0569348894059658	-0.0130423661321402	-0.112618401646614
-6.40076971054077	-6.26074171066284	-10.9135808944702	-0.0568325147032738	-0.0129700107499957	-0.11251962184906
-6.39402294158936	-6.25756692886353	-10.9036903381348	-0.0569831989705563	-0.012924044393003	-0.112472519278526
-6.40414810180664	-6.2598991394043	-10.9114418029785	-0.0568907670676708	-0.0128484927117825	-0.112432301044464
-6.39370727539063	-6.25836372375488	-10.9079933166504	-0.056835014373064	-0.0128797357901931	-0.112403213977814
-6.39049339294434	-6.26200771331787	-10.9046440124512	-0.057012602686882	-0.0128266168758273	-0.112436763942242
-6.39466333389282	-6.26001071929932	-10.9161949157715	-0.0568200536072254	-0.0126854833215475	-0.112341359257698
-6.38265657424927	-6.25021076202393	-10.9097461700439	-0.0569576397538185	-0.012737381272018	-0.112304039299488
-6.38826560974121	-6.25875568389893	-10.9051055908203	-0.056929312646389	-0.0126868411898613	-0.112357117235661
-6.38820695877075	-6.25442695617676	-10.908745765686	-0.0568387806415558	-0.0125655308365822	-0.112253911793232
-6.38557767868042	-6.24683618545532	-10.9056119918823	-0.0570151954889297	-0.0125918760895729	-0.112294808030128
-6.39001655578613	-6.25380659103394	-10.9065713882446	-0.0569450855255127	-0.012525619007647	-0.112315014004707
-6.38498067855835	-6.2478928565979	-10.9077796936035	-0.0568871721625328	-0.0125317173078656	-0.112246632575989
-6.38032531738281	-6.24255657196045	-10.8946475982666	-0.0570374317467213	-0.0125837009400129	-0.112321980297565
-6.3904070854187	-6.24914264678955	-10.9026756286621	-0.0570327192544937	-0.0124525921419263	-0.112289413809776
-6.38492155075073	-6.23974990844727	-10.902871131897	-0.0570140816271305	-0.0124620702117682	-0.112239144742489
-6.38455104827881	-6.24126577377319	-10.8998908996582	-0.0572116896510124	-0.0125835165381432	-0.11238557100296
-6.38851976394653	-6.24485969543457	-10.9034643173218	-0.0571024194359779	-0.0124313766136765	-0.112375564873219
-6.3861985206604	-6.23917293548584	-10.9041299819946	-0.0571054816246033	-0.0125583931803703	-0.112444199621677
-6.38682508468628	-6.23926591873169	-10.9031057357788	-0.0571607910096645	-0.0126034095883369	-0.112520150840282
-6.3913631439209	-6.24043083190918	-10.9070520401001	-0.0570169575512409	-0.0124725680798292	-0.112582802772522
-6.38913345336914	-6.23901510238647	-10.9001045227051	-0.0571652166545391	-0.0125350011512637	-0.112549975514412
-6.39358568191528	-6.23920726776123	-10.9067821502686	-0.0571490935981274	-0.0125648221001029	-0.112622164189816
-6.39432811737061	-6.23794460296631	-10.9089870452881	-0.0569914653897285	-0.0123997023329139	-0.112752087414265
-6.38743019104004	-6.23953580856323	-10.8984384536743	-0.0571557022631168	-0.012438952922821	-0.112752489745617
-6.39328765869141	-6.23894309997559	-10.8942155838013	-0.0571292042732239	-0.0124198393896222	-0.112837694585323
-6.39546155929565	-6.23937654495239	-10.8975715637207	-0.0570256561040878	-0.0122603382915258	-0.112938307225704
-6.39166975021362	-6.23426818847656	-10.892466545105	-0.0571879707276821	-0.0123612508177757	-0.112944848835468
-6.39777135848999	-6.23643159866333	-10.8908224105835	-0.0572346411645412	-0.0122457686811686	-0.112974666059017
-6.39518356323242	-6.23599290847778	-10.9003839492798	-0.0571732595562935	-0.0121617745608091	-0.113027602434158
-6.39158201217651	-6.23387670516968	-10.8811511993408	-0.0571911931037903	-0.0122663164511323	-0.113144271075726
-6.39746046066284	-6.23640394210815	-10.8889350891113	-0.0571783855557442	-0.0121771460399032	-0.113142646849155
-6.38994836807251	-6.23157501220703	-10.8935947418213	-0.0572012774646282	-0.0121616264805198	-0.113143011927605
-6.38982963562012	-6.23303937911987	-10.8843326568604	-0.0572892427444458	-0.0122645515948534	-0.113328672945499
-6.39729404449463	-6.23404741287231	-10.8923244476318	-0.0571853630244732	-0.0120858158916235	-0.113270089030266
-6.38940668106079	-6.22692012786865	-10.8855094909668	-0.0572595112025738	-0.012192171998322	-0.113313242793083
-6.39375400543213	-6.23284006118774	-10.8813457489014	-0.0573669299483299	-0.0121967811137438	-0.113439664244652
-6.39731216430664	-6.22956514358521	-10.8822145462036	-0.0571989938616753	-0.0121242916211486	-0.113509260118008
-6.39050197601318	-6.22793912887573	-10.8764905929565	-0.0573828667402267	-0.0121284471824765	-0.113577991724014
-6.40081453323364	-6.22753381729126	-10.8894443511963	-0.0574066042900085	-0.0121072949841619	-0.113627560436726
-6.39857053756714	-6.2262134552002	-10.8844566345215	-0.0572431236505508	-0.0120781734585762	-0.113765381276608
-6.39409971237183	-6.22600269317627	-10.8712472915649	-0.0574613474309444	-0.0121234795078635	-0.11389921605587
-6.40797472000122	-6.22770595550537	-10.8843517303467	-0.0573979876935482	-0.0119969509541988	-0.113924883306026
-6.39967679977417	-6.21667575836182	-10.882453918457	-0.0573351494967937	-0.0121055217459798	-0.113981753587723
-6.40470838546753	-6.22379350662231	-10.8803415298462	-0.0573322288691998	-0.012224493548274	-0.114140428602695
-6.40598917007446	-6.22261571884155	-10.886438369751	-0.0572315603494644	-0.0121172908693552	-0.114169031381607
-6.40185070037842	-6.21662187576294	-10.879114151001	-0.0574020929634571	-0.0122181624174118	-0.114272050559521
-6.40999889373779	-6.22219467163086	-10.881462097168	-0.0572895035147667	-0.0121589815244079	-0.114367470145226
-6.40856552124023	-6.21654033660889	-10.884388923645	-0.0572925098240376	-0.0122103188186884	-0.114382587373257
-6.40521192550659	-6.21674251556396	-10.8729362487793	-0.0574204847216606	-0.0123069761320949	-0.114501498639584
-6.4147515296936	-6.22216892242432	-10.8789777755737	-0.0571822971105576	-0.0121158193796873	-0.114589206874371
-6.41135740280151	-6.21703433990479	-10.8743581771851	-0.057252861559391	-0.0121992621570826	-0.114585362374783
-6.41630458831787	-6.21936464309692	-10.8783283233643	-0.0572393834590912	-0.0122680058702827	-0.114748105406761
-6.41515398025513	-6.21800422668457	-10.8779163360596	-0.0570848546922207	-0.0120970951393247	-0.114819653332233
-6.41415977478027	-6.21585083007813	-10.8682861328125	-0.0571699663996696	-0.0122676230967045	-0.114808209240437
-6.42112636566162	-6.22003841400146	-10.8740186691284	-0.0570801123976707	-0.0122517328709364	-0.114849850535393
-6.41506290435791	-6.22003316879272	-10.8774261474609	-0.056997999548912	-0.0122161079198122	-0.114890411496162
-6.41682529449463	-6.21700572967529	-10.8640308380127	-0.0570079274475574	-0.0123058734461665	-0.114927962422371
-6.42488288879395	-6.22066783905029	-10.8813714981079	-0.0567806661128998	-0.0122131649404764	-0.114934742450714
-6.41302347183228	-6.21893501281738	-10.8798503875732	-0.0567850135266781	-0.0123137244954705	-0.114919185638428
-6.41908359527588	-6.22176837921143	-10.8772811889648	-0.0566910430788994	-0.0123398350551724	-0.114956401288509
-6.42152261734009	-6.220130443573	-10.8881168365479	-0.0564677305519581	-0.0122610991820693	-0.114929132163525
-6.41427373886108	-6.21931886672974	-10.8855962753296	-0.056481096893549	-0.0123274959623814	-0.114874504506588
-6.42678546905518	-6.22256946563721	-10.8942089080811	-0.0561754629015923	-0.0123752551153302	-0.114885121583939
-6.41997957229614	-6.22094440460205	-10.892614364624	-0.055950116366148	-0.0123993773013353	-0.114893458783627
-6.41769552230835	-6.22420120239258	-10.8975973129272	-0.0559835247695446	-0.0124050686135888	-0.114814922213554
-6.42644739151001	-6.22674179077148	-10.9080390930176	-0.0556668750941753	-0.0123107666149735	-0.114709950983524
-6.41378259658813	-6.22280931472778	-10.9044017791748	-0.0555683895945549	-0.0124476635828614	-0.114768721163273
-6.41857099533081	-6.23186826705933	-10.9109888076782	-0.0553896464407444	-0.0123534426093102	-0.114633858203888
-6.41981935501099	-6.22810983657837	-10.9170198440552	-0.0551758706569672	-0.0122880237177014	-0.114489488303661
-6.41228055953979	-6.23145771026611	-10.9112138748169	-0.0552152097225189	-0.0123612722381949	-0.114446736872196
-6.41856241226196	-6.23945093154907	-10.9185209274292	-0.0549083761870861	-0.0121988598257303	-0.114296786487103
-6.41236543655396	-6.23954439163208	-10.9116840362549	-0.0548041611909866	-0.0122159793972969	-0.114163316786289
-6.41726446151733	-6.24017095565796	-10.917049407959	-0.054798748344183	-0.0121793458238244	-0.114070668816566
-6.41746425628662	-6.24415302276611	-10.919753074646	-0.054479107260704	-0.0119712464511395	-0.113878346979618
-6.40836954116821	-6.24597597122192	-10.9089784622192	-0.054516289383173	-0.0120695363730192	-0.113752260804176
-6.41297769546509	-6.24979639053345	-10.9163970947266	-0.0543819852173328	-0.011949353851378	-0.113555990159512
-6.40756750106812	-6.24504947662354	-10.9179191589355	-0.0542673878371716	-0.0117679871618748	-0.113397501409054
-6.40859413146973	-6.24955081939697	-10.9117240905762	-0.0542621091008186	-0.0119365686550736	-0.113280400633812
-6.41141366958618	-6.25180721282959	-10.9182176589966	-0.0541323833167553	-0.0117345796898007	-0.11300303041935
-6.40198135375977	-6.24397134780884	-10.9065771102905	-0.0541019327938557	-0.0117955757305026	-0.112859591841698
-6.40713787078857	-6.24958992004395	-10.9114894866943	-0.053974200040102	-0.0117414435371757	-0.112738184630871
-6.40139245986938	-6.24744033813477	-10.9134283065796	-0.0539360493421555	-0.0117095531895757	-0.112463049590588
-6.40059614181519	-6.24398040771484	-10.9065475463867	-0.0539380609989166	-0.0117560522630811	-0.112373471260071
-6.40202474594116	-6.24591970443726	-10.912899017334	-0.0537250973284245	-0.0116517627611756	-0.112231746315956
-6.39620113372803	-6.24332284927368	-10.9086742401123	-0.0538197308778763	-0.0116051537916064	-0.112075433135033
-6.39976406097412	-6.24707984924316	-10.9128074645996	-0.0537876673042774	-0.0116757918149233	-0.111848533153534
-6.39697360992432	-6.24438714981079	-10.9211759567261	-0.0535657927393913	-0.0116311078891158	-0.111653476953506
-6.38867282867432	-6.2441349029541	-10.9079132080078	-0.0536868050694466	-0.0116982972249389	-0.111633665859699
-6.39443302154541	-6.24662351608276	-10.9180192947388	-0.0535987727344036	-0.0116282738745213	-0.111380346119404
-6.39040660858154	-6.24339389801025	-10.9195461273193	-0.0534451045095921	-0.0115705356001854	-0.111217513680458
-6.38629102706909	-6.24856758117676	-10.9102697372437	-0.053620558232069	-0.0116512943059206	-0.111122339963913
-6.38983917236328	-6.2490234375	-10.9132061004639	-0.0534372627735138	-0.0115473410114646	-0.110837839543819
-6.38291597366333	-6.24285078048706	-10.9116697311401	-0.0534794554114342	-0.0114819658920169	-0.110683634877205
-6.38017654418945	-6.24854898452759	-10.904109954834	-0.0535232946276665	-0.0114669380709529	-0.110538065433502
-6.38287973403931	-6.24758386611938	-10.9104986190796	-0.05328768491745	-0.0113659342750907	-0.110382989048958
-6.37355613708496	-6.24867105484009	-10.8997135162354	-0.0534518398344517	-0.0114100556820631	-0.11016109585762
-6.3810338973999	-6.25044679641724	-10.9128379821777	-0.0534166470170021	-0.0114321373403072	-0.10995826125145
-6.37163734436035	-6.24838924407959	-10.9023084640503	-0.0532384067773819	-0.0114331962540746	-0.109837122261524
-6.36712551116943	-6.250159740448	-10.8939847946167	-0.0534807369112968	-0.0114430412650108	-0.109651498496532
-6.37764692306519	-6.25414419174194	-10.901517868042	-0.0533444583415985	-0.0113270943984389	-0.109442196786404
-6.36723852157593	-6.24989700317383	-10.8975229263306	-0.0533864088356495	-0.0113456277176738	-0.109349556267262
-6.36736536026001	-6.25343751907349	-10.8895206451416	-0.053470753133297	-0.0114972786977887	-0.109197489917278
-6.36937189102173	-6.25674390792847	-10.89870262146	-0.0533719845116138	-0.011332418769598	-0.109037227928638
-6.36356687545776	-6.252272605896	-10.8848571777344	-0.0534492768347263	-0.0114004025235772	-0.108832024037838
-6.36773729324341	-6.25603914260864	-10.8826847076416	-0.0534606613218784	-0.0114688277244568	-0.108731687068939
-6.36911821365356	-6.25640821456909	-10.8909997940063	-0.0534859672188759	-0.0113809509202838	-0.108588702976704
-6.36846971511841	-6.2531533241272	-10.8820991516113	-0.0535613335669041	-0.0115181468427181	-0.108464501798153
-6.37222242355347	-6.26038503646851	-10.8830165863037	-0.0534861050546169	-0.01150734256953	-0.108435928821564
-6.37127733230591	-6.25555372238159	-10.8804407119751	-0.0534405037760735	-0.0115846069529653	-0.108308561146259
-6.37185859680176	-6.25868225097656	-10.882586479187	-0.0536146424710751	-0.0117261903360486	-0.108291819691658
-6.37986516952515	-6.25931644439697	-10.8800373077393	-0.0534655749797821	-0.0116690350696445	-0.108310170471668
-6.38078451156616	-6.26243305206299	-10.8781700134277	-0.0535045824944973	-0.0117357959970832	-0.108085997402668
-6.37782192230225	-6.2611289024353	-10.8716897964478	-0.0535721369087696	-0.0118294777348638	-0.108189485967159
-6.38608932495117	-6.26799774169922	-10.8729591369629	-0.0535624288022518	-0.0119044203311205	-0.108178026974201
-6.38919448852539	-6.27173852920532	-10.8801374435425	-0.0534737072885036	-0.0119627499952912	-0.108118414878845
-6.38478660583496	-6.27063131332397	-10.8670129776001	-0.0536740124225616	-0.0120024690404534	-0.108126282691956
-6.3954496383667	-6.27679872512817	-10.8703479766846	-0.053540475666523	-0.0121040213853121	-0.10815504938364
-6.39831447601318	-6.27865743637085	-10.8715124130249	-0.0535403229296207	-0.0120506519451737	-0.108124814927578
-6.39706897735596	-6.28383588790894	-10.8666400909424	-0.0536378137767315	-0.0122310044243932	-0.108093157410622
-6.40927410125732	-6.28704261779785	-10.8793258666992	-0.053436640650034	-0.012223326601088	-0.108185850083828
-6.40447044372559	-6.28819704055786	-10.8662252426147	-0.0535179562866688	-0.0122836530208588	-0.108157493174076
-6.40479469299316	-6.29174184799194	-10.8728704452515	-0.0536091327667236	-0.0123758288100362	-0.108098775148392
-6.41493844985962	-6.29370927810669	-10.8721647262573	-0.0534109063446522	-0.0124693671241403	-0.108208917081356
-6.40858793258667	-6.29265689849854	-10.8767347335815	-0.0533894300460815	-0.0124740758910775	-0.108169697225094
-6.40902137756348	-6.29481029510498	-10.8703727722168	-0.0534704141318798	-0.0125439316034317	-0.108124494552612
-6.41528224945068	-6.29948282241821	-10.8742418289185	-0.0533092506229877	-0.0126590067520738	-0.108146876096725
-6.41035318374634	-6.29507255554199	-10.8859796524048	-0.0533111728727818	-0.0127389151602983	-0.108166225254536
-6.40527582168579	-6.29448318481445	-10.8783235549927	-0.0534649603068829	-0.0127851665019989	-0.108066633343697
-6.41500329971313	-6.29841232299805	-10.8852319717407	-0.0532589145004749	-0.0128698218613863	-0.108125559985638
-6.40661573410034	-6.29321146011353	-10.8844518661499	-0.0531518794596195	-0.0128905698657036	-0.10811473429203
-6.40155696868896	-6.29248428344727	-10.8894357681274	-0.0532980524003506	-0.0130024561658502	-0.108012408018112
-6.40875911712646	-6.29771375656128	-10.8933353424072	-0.0531652346253395	-0.0130083607509732	-0.108112260699272
-6.39853096008301	-6.29272031784058	-10.892147064209	-0.0530444085597992	-0.0130832111462951	-0.108081571757793
-6.39656734466553	-6.29259777069092	-10.8976802825928	-0.053184513002634	-0.0131573118269444	-0.108119510114193
-6.40440702438354	-6.29472732543945	-10.9050436019897	-0.0531348697841167	-0.0130908163264394	-0.108112558722496
-6.39367628097534	-6.29211616516113	-10.8997774124146	-0.053035993129015	-0.0132504338398576	-0.108102329075336
-6.39096879959106	-6.29209327697754	-10.9049854278564	-0.0531021095812321	-0.0131871243938804	-0.108186148107052
-6.40042686462402	-6.2915506362915	-10.9108972549438	-0.0529939122498035	-0.0131679158657789	-0.108149103820324
-6.38698101043701	-6.28682899475098	-10.9043445587158	-0.0529866963624954	-0.0131791448220611	-0.108160242438316
-6.38863086700439	-6.29194593429565	-10.901104927063	-0.0530811585485935	-0.0132637051865458	-0.108279727399349
-6.39231538772583	-6.28926515579224	-10.9102506637573	-0.0530132874846458	-0.0131399864330888	-0.108210906386375
-6.38268375396729	-6.28113555908203	-10.9033451080322	-0.0530839711427689	-0.0131567344069481	-0.108330130577087
-6.38708782196045	-6.2918176651001	-10.9033937454224	-0.0530948974192142	-0.0131663177162409	-0.108403123915195
-6.3848934173584	-6.28616189956665	-10.9069204330444	-0.0530017651617527	-0.0130039965733886	-0.108341798186302
-6.37947988510132	-6.27761745452881	-10.898138999939	-0.0531651191413403	-0.0130840567871928	-0.1084253937006
-6.38244104385376	-6.28723096847534	-10.9052743911743	-0.0532079860568047	-0.0130279893055558	-0.108520247042179
-6.38056707382202	-6.281898021698	-10.9044647216797	-0.0531288795173168	-0.0129598090425134	-0.108587764203548
-6.37621164321899	-6.27776336669922	-10.8976421356201	-0.0533342398703098	-0.0129871368408203	-0.108636662364006
-6.37889671325684	-6.28271770477295	-10.9017753601074	-0.0532882511615753	-0.0129093239083886	-0.108770653605461
-6.37701892852783	-6.27565240859985	-10.899037361145	-0.0532236881554127	-0.0128820994868875	-0.108815141022205
-6.37386846542358	-6.27869176864624	-10.8927021026611	-0.0534222349524498	-0.0128561556339264	-0.10885901004076
-6.37903594970703	-6.27905368804932	-10.8913068771362	-0.0534544587135315	-0.0127384280785918	-0.109042331576347
-6.37603807449341	-6.27801609039307	-10.892183303833	-0.0534473396837711	-0.0126838609576225	-0.109013892710209
-6.36929750442505	-6.27269506454468	-10.8789577484131	-0.0535659566521645	-0.0126748308539391	-0.109149061143398
-6.37545156478882	-6.27355337142944	-10.8850021362305	-0.0536054149270058	-0.0126583389937878	-0.109301500022411
-6.37140893936157	-6.27002286911011	-10.8887662887573	-0.0534942671656609	-0.0125040011480451	-0.109254822134972
-6.36144399642944	-6.26644659042358	-10.8767719268799	-0.053727425634861	-0.0125317415222526	-0.109409980475903
-6.37126874923706	-6.26655292510986	-10.8824529647827	-0.0536639243364334	-0.0124728148803115	-0.109579749405384
-6.36695384979248	-6.26729774475098	-10.8821992874146	-0.0537079758942127	-0.0122805265709758	-0.10956946760416
-6.36003017425537	-6.26463174819946	-10.8750171661377	-0.0538618788123131	-0.0122790802270174	-0.109634727239609
-6.36535978317261	-6.26327419281006	-10.8798484802246	-0.053765282034874	-0.0122602004557848	-0.109881550073624
-6.3591685295105	-6.25901079177856	-10.8730897903442	-0.0537862628698349	-0.0120356390252709	-0.109869658946991
-6.3552188873291	-6.2584285736084	-10.875599861145	-0.0539462752640247	-0.0120697077363729	-0.109877191483974
-6.36170625686646	-6.25704383850098	-10.8711223602295	-0.0537308715283871	-0.0119871813803911	-0.110146768391132
-6.35557460784912	-6.25587749481201	-10.8784713745117	-0.0538165494799614	-0.0119073586538434	-0.11019242554903
-6.34811449050903	-6.25167989730835	-10.8681230545044	-0.0539014749228954	-0.0118684712797403	-0.110222972929478
-6.35337972640991	-6.2562084197998	-10.8712425231934	-0.0537610985338688	-0.0117228887975216	-0.110368728637695
-6.3494348526001	-6.24882888793945	-10.8701753616333	-0.0538093224167824	-0.0116196935996413	-0.110442489385605
-6.34340381622314	-6.24758148193359	-10.86487865448	-0.0538888163864613	-0.0115048950538039	-0.110471464693546
-6.34973001480103	-6.25005674362183	-10.8733825683594	-0.0537565387785435	-0.0115421134978533	-0.110606670379639
-6.33967399597168	-6.24443817138672	-10.8676156997681	-0.0537140592932701	-0.0114430310204625	-0.110750444233418
-6.33946132659912	-6.24308776855469	-10.8689136505127	-0.0538360364735127	-0.0113588543608785	-0.110837005078793
-6.34749269485474	-6.24481248855591	-10.8818845748901	-0.0535743795335293	-0.0112471925094724	-0.110893338918686
-6.33526945114136	-6.24144744873047	-10.8649635314941	-0.0536453165113926	-0.0112824533134699	-0.11108086258173
-6.33926200866699	-6.24430179595947	-10.8810758590698	-0.053547315299511	-0.011174432002008	-0.111166693270206
-6.34251403808594	-6.23813581466675	-10.8875646591187	-0.0533302165567875	-0.011060587130487	-0.111209340393543
-6.33520412445068	-6.23776817321777	-10.8840036392212	-0.0534725859761238	-0.0111757926642895	-0.11143696308136
-6.34375190734863	-6.24230575561523	-10.8967714309692	-0.0531716570258141	-0.0110246911644936	-0.111525923013687
-6.3395733833313	-6.23844861984253	-10.8876924514771	-0.053132601082325	-0.010991308838129	-0.11167062073946
-6.34614706039429	-6.242431640625	-10.8941583633423	-0.0530850924551487	-0.0109781119972467	-0.111806087195873
-6.34495735168457	-6.2406268119812	-10.9066734313965	-0.0528823435306549	-0.0108138797804713	-0.111908502876759
-6.34506368637085	-6.2426118850708	-10.8950805664063	-0.0529640875756741	-0.0109179504215717	-0.112117603421211
-6.35229825973511	-6.24845552444458	-10.9124355316162	-0.0528537556529045	-0.010797705501318	-0.112240724265575
-6.34585046768188	-6.24586868286133	-10.9119033813477	-0.0527718476951122	-0.0105916848406196	-0.112365320324898
-6.3482780456543	-6.24920701980591	-10.9049882888794	-0.0527493134140968	-0.0107432818040252	-0.112516678869724
-6.35573053359985	-6.25318336486816	-10.9083166122437	-0.0526023581624031	-0.0105455508455634	-0.112678840756416
-6.35152292251587	-6.25117206573486	-10.9088554382324	-0.0525347366929054	-0.0103722093626857	-0.112841464579105
-6.35352611541748	-6.25315618515015	-10.909740447998	-0.052572101354599	-0.0104466183111072	-0.112930081784725
-6.35908985137939	-6.25653839111328	-10.9102973937988	-0.0525045990943909	-0.010339779779315	-0.113110348582268
-6.35692548751831	-6.25542497634888	-10.9134645462036	-0.0524042211472988	-0.0100877769291401	-0.113176107406616
-6.35324621200562	-6.25624418258667	-10.9074182510376	-0.0524072237312794	-0.0101957656443119	-0.113259613513947
-6.36002635955811	-6.2593355178833	-10.9156398773193	-0.052303783595562	-0.0100662047043443	-0.113399006426334
-6.35738515853882	-6.25606727600098	-10.9137649536133	-0.0521951541304588	-0.00982294324785471	-0.113495565950871
-6.35431480407715	-6.25493669509888	-10.9026498794556	-0.0523183755576611	-0.00989389978349209	-0.113528333604336
-6.35929536819458	-6.25557518005371	-10.9123611450195	-0.0522508658468723	-0.00976936146616936	-0.113630905747414
-6.35971260070801	-6.25592708587646	-10.9111490249634	-0.0521297715604305	-0.00963573344051838	-0.113804876804352
-6.35288619995117	-6.25354528427124	-10.9045143127441	-0.0522416494786739	-0.00965398363769054	-0.113768331706524
-6.35536813735962	-6.25287055969238	-10.9052400588989	-0.0522590316832066	-0.00962526910007	-0.11386850476265
-6.36168241500854	-6.25559043884277	-10.9064121246338	-0.0521055683493614	-0.00941602792590857	-0.113984070718288
-6.35708236694336	-6.2499475479126	-10.9032850265503	-0.0522272251546383	-0.00932980701327324	-0.114014565944672
-6.35489892959595	-6.249183177948	-10.8996829986572	-0.0522812716662884	-0.00944735016673803	-0.114028193056583
-6.36148071289063	-6.24988031387329	-10.9065103530884	-0.0521710477769375	-0.00934398639947176	-0.114205628633499
-6.35917806625366	-6.24722623825073	-10.905309677124	-0.0521833561360836	-0.00920067355036736	-0.114238068461418
-6.35306644439697	-6.24430131912231	-10.9029407501221	-0.0523275583982468	-0.0093320133164525	-0.114198178052902
-6.3626766204834	-6.24456024169922	-10.8990955352783	-0.0521923638880253	-0.00925627909600735	-0.114400394260883
-6.35975790023804	-6.24343872070313	-10.9109182357788	-0.052206315100193	-0.00918536446988583	-0.114417441189289
-6.35325527191162	-6.23995208740234	-10.9033527374268	-0.0523060224950314	-0.00926256272941828	-0.114461742341518
-6.36492776870728	-6.2413444519043	-10.9088373184204	-0.0521046556532383	-0.0092568164691329	-0.114581525325775
-6.35889673233032	-6.23660087585449	-10.9087934494019	-0.0521795488893986	-0.00925169233232737	-0.114635474979877
-6.35732746124268	-6.23801422119141	-10.9004468917847	-0.0522956550121307	-0.00922299083322287	-0.114720195531845
-6.36546468734741	-6.23771619796753	-10.9102201461792	-0.0520495027303696	-0.00920909270644188	-0.11475483328104
-6.35575532913208	-6.23212623596191	-10.9028215408325	-0.0521978363394737	-0.00928931031376123	-0.114901699125767
-6.36298799514771	-6.23626136779785	-10.904878616333	-0.0522362478077412	-0.00925580319017172	-0.115005373954773
-6.3699254989624	-6.23525333404541	-10.9160804748535	-0.0521585755050182	-0.00914769060909748	-0.115091562271118
-6.36252593994141	-6.233473777771	-10.9021921157837	-0.0523022189736366	-0.00925733894109726	-0.115252293646336
-6.3682804107666	-6.24044132232666	-10.9113540649414	-0.0522289015352726	-0.00917235482484102	-0.115345649421215
-6.36726665496826	-6.23335409164429	-10.9121723175049	-0.0522248335182667	-0.00912086758762598	-0.115379758179188
-6.36947298049927	-6.23306131362915	-10.9040832519531	-0.052411463111639	-0.00925947818905115	-0.115540683269501
-6.37681865692139	-6.23791265487671	-10.9118604660034	-0.0522283315658569	-0.0091716917231679	-0.115637555718422
-6.37058687210083	-6.23207330703735	-10.9054765701294	-0.0523090846836567	-0.00927272532135248	-0.115726225078106
-6.37561941146851	-6.23053979873657	-10.9098796844482	-0.0524908490478992	-0.00928721763193607	-0.115809887647629
-6.3812689781189	-6.23259449005127	-10.9175329208374	-0.0522931702435017	-0.00921283289790154	-0.115908086299896
-6.37561893463135	-6.22858142852783	-10.9051361083984	-0.0524867549538612	-0.00932744611054659	-0.115915559232235
-6.38080167770386	-6.22316408157349	-10.9070997238159	-0.0526161901652813	-0.00942581240087748	-0.116001017391682
-6.3838095664978	-6.22608804702759	-10.9157314300537	-0.0525010973215103	-0.0092787891626358	-0.11607700586319
-6.38005113601685	-6.22432470321655	-10.909987449646	-0.0526379309594631	-0.00952678080648184	-0.116093814373016
-6.38472461700439	-6.22295045852661	-10.9104824066162	-0.0527365207672119	-0.00946701224893332	-0.116257205605507
-6.38781023025513	-6.22420787811279	-10.91246509552	-0.0526362434029579	-0.00936395395547152	-0.116298981010914
-6.38360214233398	-6.22015237808228	-10.9166593551636	-0.0527555830776691	-0.00950728915631771	-0.116360321640968
-6.39116144180298	-6.22410917282104	-10.911247253418	-0.0528139360249043	-0.00954683125019073	-0.11648378521204
-6.38835573196411	-6.22193431854248	-10.9193420410156	-0.0528202094137669	-0.00940918084233999	-0.116588585078716
-6.3896918296814	-6.218994140625	-10.9096279144287	-0.0529159717261791	-0.00958731025457382	-0.116703733801842
-6.39506053924561	-6.22264814376831	-10.9189758300781	-0.0529064126312733	-0.00955589953809977	-0.116759352385998
-6.38938570022583	-6.22073888778687	-10.9201755523682	-0.0529949702322483	-0.00939791370183229	-0.116856835782528
-6.3911566734314	-6.22381210327148	-10.905571937561	-0.0531392060220242	-0.0094979265704751	-0.116961181163788
-6.39664697647095	-6.22463846206665	-10.9164142608643	-0.0531110651791096	-0.00942520052194595	-0.116968862712383
-6.38887548446655	-6.22270584106445	-10.9192371368408	-0.053178783506155	-0.00935536809265614	-0.117116563022137
-6.39009618759155	-6.22265291213989	-10.9088554382324	-0.0533391907811165	-0.00944410637021065	-0.11713720113039
-6.39533090591431	-6.22329807281494	-10.9188919067383	-0.0532792136073112	-0.00943986978381872	-0.117148041725159
-6.3870210647583	-6.21948480606079	-10.9207696914673	-0.0533695258200169	-0.00941083952784538	-0.117201045155525
-6.38766813278198	-6.22063207626343	-10.9131174087524	-0.0535736605525017	-0.00945654232054949	-0.117226891219616
-6.39445495605469	-6.2185378074646	-10.9248132705688	-0.0534616969525814	-0.00947351939976215	-0.117307126522064
-6.39036226272583	-6.21797561645508	-10.9260873794556	-0.0535212680697441	-0.00948451645672321	-0.117285914719105
-6.38356065750122	-6.21471309661865	-10.9168796539307	-0.0536657348275185	-0.00954991206526756	-0.117418400943279
-6.39364624023438	-6.21620225906372	-10.9269437789917	-0.0536780878901482	-0.00953811500221491	-0.117397181689739
-6.38821840286255	-6.21250295639038	-10.934850692749	-0.053712286055088	-0.0095741106197238	-0.117466330528259
-6.38754415512085	-6.21214628219604	-10.9209995269775	-0.0539253950119019	-0.0095932874828577	-0.117641285061836
-6.39297342300415	-6.21382141113281	-10.9288301467896	-0.0538497194647789	-0.00954434648156166	-0.117612317204475
-6.39098405838013	-6.21000194549561	-10.9235420227051	-0.0539737045764923	-0.00953080784529448	-0.117671765387058
-6.39278268814087	-6.21577644348145	-10.9187259674072	-0.0541323833167553	-0.00964752212166786	-0.117778033018112
-6.39719533920288	-6.21341276168823	-10.9266233444214	-0.0539780743420124	-0.00957486964762211	-0.117853075265884
-6.39134788513184	-6.21390247344971	-10.9155168533325	-0.0541696660220623	-0.0096451910212636	-0.117931716144085
-6.39928150177002	-6.21538686752319	-10.9336748123169	-0.0542233996093273	-0.00963807106018066	-0.118055559694767
-6.3950047492981	-6.21085786819458	-10.9333600997925	-0.0541214272379875	-0.00969746429473162	-0.118127517402172
-6.39550495147705	-6.2113037109375	-10.9170780181885	-0.0543152876198292	-0.00988851860165596	-0.118227891623974
-6.40589714050293	-6.21516704559326	-10.9375686645508	-0.0542131587862968	-0.00982705783098936	-0.118296474218369
-6.39895915985107	-6.20935916900635	-10.935188293457	-0.0542093701660633	-0.00992471165955067	-0.118441492319107
-6.40330505371094	-6.21658563613892	-10.9357089996338	-0.0542947389185429	-0.0101083032786846	-0.118525303900242
-6.40839719772339	-6.21688461303711	-10.9468078613281	-0.0542580112814903	-0.0100244414061308	-0.118552342057228
-6.40469264984131	-6.21030426025391	-10.9374866485596	-0.0543035939335823	-0.0100987870246172	-0.118683941662312
-6.41036462783813	-6.21797704696655	-10.9431867599487	-0.0543119460344315	-0.0102246338501573	-0.118780195713043
-6.41383171081543	-6.21921300888062	-10.9417743682861	-0.0542419999837875	-0.0101542910560966	-0.118866592645645
-6.41929817199707	-6.215651512146	-10.9351854324341	-0.0543910674750805	-0.0102500654757023	-0.118999138474464
-6.42607498168945	-6.22228097915649	-10.9447412490845	-0.0542749688029289	-0.0102202147245407	-0.119034998118877
-6.42389059066772	-6.21977615356445	-10.9449415206909	-0.0542835183441639	-0.010322610847652	-0.119126960635185
-6.42599201202393	-6.2259669303894	-10.9397277832031	-0.0543162785470486	-0.010394899174571	-0.119185701012611
-6.43133783340454	-6.22763872146606	-10.9415597915649	-0.0542545989155769	-0.0102832680568099	-0.119337812066078
-6.42945003509521	-6.2288122177124	-10.9345903396606	-0.0543739981949329	-0.0103655932471156	-0.119305796921253
-6.43755054473877	-6.23405456542969	-10.93971824646	-0.0542892143130302	-0.010417103767395	-0.119397543370724
-6.43871784210205	-6.23627853393555	-10.9402990341187	-0.0542327053844929	-0.0102771064266562	-0.119545519351959
-6.43963384628296	-6.23666763305664	-10.9281101226807	-0.0543679110705853	-0.0103373089805245	-0.119479432702065
-6.4441614151001	-6.23858261108398	-10.9405498504639	-0.0542817004024982	-0.0103470189496875	-0.11952056735754
-6.44011545181274	-6.23792028427124	-10.936990737915	-0.0543232299387455	-0.010314223356545	-0.119561217725277
-6.44165134429932	-6.23971033096313	-10.927906036377	-0.0544178560376167	-0.010335186496377	-0.119586318731308
-6.44956302642822	-6.24336862564087	-10.9271984100342	-0.0543129183351994	-0.0102620301768184	-0.11961192637682
-6.44519090652466	-6.24230670928955	-10.9315147399902	-0.0543399341404438	-0.0102059626951814	-0.119604825973511
-6.4419846534729	-6.24370765686035	-10.9186725616455	-0.0544772930443287	-0.0102746393531561	-0.119668647646904
-6.45221376419067	-6.2441234588623	-10.9245386123657	-0.0543238557875156	-0.0100172171369195	-0.119621075689793
-6.44516229629517	-6.24434852600098	-10.9264316558838	-0.0544131211936474	-0.0100544458255172	-0.119575992226601
-6.44940137863159	-6.24776887893677	-10.9156436920166	-0.0545105002820492	-0.00998475775122643	-0.119675643742085
-6.44855117797852	-6.24945545196533	-10.914475440979	-0.054413266479969	-0.00989813730120659	-0.119557671248913
-6.44303750991821	-6.24787521362305	-10.9088172912598	-0.0546364225447178	-0.00984223838895559	-0.119559116661549
-6.45314168930054	-6.25183534622192	-10.9102354049683	-0.0546205826103687	-0.00968836806714535	-0.119504034519196
-6.44688940048218	-6.24951648712158	-10.9159860610962	-0.0545381940901279	-0.00960421841591597	-0.119507893919945
-6.43831300735474	-6.25008344650269	-10.8992462158203	-0.0548045933246613	-0.00953221693634987	-0.119403019547462
-6.44226503372192	-6.25231552124023	-10.9011306762695	-0.0548696517944336	-0.0094822971150279	-0.11932634562254
-6.44004487991333	-6.24728393554688	-10.9038105010986	-0.0547462888062	-0.0093295918777585	-0.119258962571621
-6.43341016769409	-6.24906969070435	-10.8884706497192	-0.0550787076354027	-0.00934554915875196	-0.119146101176739
-6.44008731842041	-6.24803018569946	-10.9037199020386	-0.0550495237112045	-0.00913419388234615	-0.119092613458633
-6.42809009552002	-6.24225234985352	-10.8919973373413	-0.0549470484256744	-0.00913300272077322	-0.119014002382755
-6.42232131958008	-6.24322366714478	-10.8910417556763	-0.0551947951316834	-0.00916260853409767	-0.118880279362202
-6.42494916915894	-6.24124097824097	-10.8950862884521	-0.0552623011171818	-0.00901124253869057	-0.118762917816639
-6.41593647003174	-6.23486757278442	-10.8876295089722	-0.0551820881664753	-0.00895336270332336	-0.118552342057228
-6.4094614982605	-6.23264789581299	-10.8852005004883	-0.0553275644779205	-0.00901838950812817	-0.118479080498219
-6.41185760498047	-6.23329257965088	-10.8873147964478	-0.0552933998405933	-0.00887061841785908	-0.118322096765041
-6.40326452255249	-6.22508573532104	-10.8877639770508	-0.0553040467202663	-0.00876814033836126	-0.118150845170021
-6.3936128616333	-6.22163391113281	-10.8759164810181	-0.0554154925048351	-0.00894662365317345	-0.117982186377048
-6.39858865737915	-6.22146368026733	-10.8843908309937	-0.0554247610270977	-0.00875140260905027	-0.117831379175186
-6.39052152633667	-6.21552562713623	-10.8855075836182	-0.0553377978503704	-0.00863807462155819	-0.117653995752335
-6.38454151153564	-6.21484375	-10.8758897781372	-0.055535800755024	-0.00884964223951101	-0.117521077394485
-6.38709402084351	-6.21571350097656	-10.8824815750122	-0.0554843693971634	-0.00869053136557341	-0.117346465587616
-6.37576866149902	-6.21082496643066	-10.8791160583496	-0.0554654374718666	-0.00863650813698769	-0.117193028330803
-6.37506341934204	-6.20713567733765	-10.8712463378906	-0.0555480942130089	-0.00868816953152418	-0.117049030959606
-6.37478590011597	-6.2098445892334	-10.8807172775269	-0.0554987154901028	-0.00860024616122246	-0.116937637329102
-6.36822414398193	-6.20354175567627	-10.8639278411865	-0.0555640086531639	-0.00859126728028059	-0.116742372512817
-6.37604427337646	-6.20729398727417	-10.8757152557373	-0.055526178330183	-0.00850846897810698	-0.116712369024754
-6.37149477005005	-6.20326614379883	-10.8733053207397	-0.0555207803845406	-0.00848143361508846	-0.11656054854393
-6.36336421966553	-6.2029595375061	-10.867579460144	-0.0555848143994808	-0.00859800074249506	-0.116362616419792
-6.37349653244019	-6.20572280883789	-10.8674974441528	-0.0554281212389469	-0.00850759726017714	-0.116354838013649
-6.36771965026855	-6.20165109634399	-10.8775291442871	-0.0554530620574951	-0.00853542517870665	-0.116227507591248
-6.36443996429443	-6.20038843154907	-10.8722629547119	-0.0555012635886669	-0.00860296934843063	-0.116092257201672
-6.373131275177	-6.20275402069092	-10.869854927063	-0.0553998872637749	-0.00867798179388046	-0.11609698086977
-6.37125444412231	-6.20242071151733	-10.8736457824707	-0.0553498901426792	-0.00861511752009392	-0.115998484194279
-6.3707127571106	-6.2035026550293	-10.870059967041	-0.0554282739758492	-0.00868120603263378	-0.115922063589096
-6.37949132919312	-6.20808935165405	-10.8732414245605	-0.0552017912268639	-0.00871500000357628	-0.115900695323944
-6.37650632858276	-6.20448780059814	-10.8814449310303	-0.05513696372509	-0.00874067097902298	-0.115828588604927
-6.37489604949951	-6.20629119873047	-10.8680000305176	-0.0552442222833633	-0.00882652308791876	-0.115753546357155
-6.38894176483154	-6.2092981338501	-10.8743276596069	-0.0550924278795719	-0.00883905775845051	-0.11577296257019
-6.38751649856567	-6.21164083480835	-10.8731203079224	-0.0548898205161095	-0.00874235853552818	-0.11572590470314
-6.38669395446777	-6.21827268600464	-10.8760051727295	-0.0550164245069027	-0.00883634574711323	-0.115623593330383
-6.39859437942505	-6.22181749343872	-10.8760614395142	-0.0548048578202724	-0.00886922609061003	-0.115699969232082
-6.40167236328125	-6.22533321380615	-10.8785057067871	-0.0547153577208519	-0.00886848103255033	-0.115624785423279
-6.40118026733398	-6.22825241088867	-10.8760604858398	-0.0547249913215637	-0.00889859441667795	-0.115588642656803
-6.41219139099121	-6.23765802383423	-10.8746004104614	-0.0546404309570789	-0.00890725385397673	-0.115642048418522
-6.41617727279663	-6.23873472213745	-10.8820199966431	-0.0543879233300686	-0.00893950182944536	-0.115640059113503
-6.41476535797119	-6.24158143997192	-10.8753433227539	-0.0544438324868679	-0.00896615814417601	-0.115664027631283
-6.42659139633179	-6.25059604644775	-10.8872785568237	-0.0543318763375282	-0.00893767829984427	-0.115641407668591
-6.42726850509644	-6.2500114440918	-10.8910903930664	-0.0541268326342106	-0.00896325148642063	-0.115636050701141
-6.42645835876465	-6.25624561309814	-10.8826093673706	-0.0542579181492329	-0.00913287419825792	-0.115670181810856
-6.44094038009644	-6.26181268692017	-10.8924999237061	-0.0540714412927628	-0.00906330440193415	-0.115658439695835
-6.43773412704468	-6.26048755645752	-10.8878936767578	-0.054014328867197	-0.00900836754590273	-0.115653574466705
-6.44492673873901	-6.27526330947876	-10.8835144042969	-0.0540328621864319	-0.00915461592376232	-0.115682758390903
-6.44986057281494	-6.27341318130493	-10.8938007354736	-0.0538651645183563	-0.00905089359730482	-0.115623518824577
-6.44979095458984	-6.27095222473145	-10.8852729797363	-0.0538822077214718	-0.00907530076801777	-0.115619584918022
-6.45268106460571	-6.27765560150146	-10.8915367126465	-0.0539015047252178	-0.00915773678570986	-0.115624606609344
-6.46087551116943	-6.28117418289185	-10.8977613449097	-0.0538132674992085	-0.00908071640878916	-0.115561276674271
-6.45488929748535	-6.27904081344604	-10.8962688446045	-0.0538253001868725	-0.00906970538198948	-0.115479238331318
-6.45869207382202	-6.28269147872925	-10.888632774353	-0.053867269307375	-0.00915858894586563	-0.115469299256802
-6.465500831604	-6.28558349609375	-10.8993244171143	-0.0538250766694546	-0.00905657280236483	-0.115395553410053
-6.45937776565552	-6.28049659729004	-10.8933944702148	-0.0538120083510876	-0.00903108157217503	-0.11529990285635
-6.46101665496826	-6.28584718704224	-10.8906373977661	-0.0539341159164906	-0.00916004832834005	-0.115307062864304
-6.46582221984863	-6.28698110580444	-10.9027328491211	-0.0539597570896149	-0.00896384567022324	-0.115172013640404
-6.45896100997925	-6.28124523162842	-10.8940591812134	-0.0539859980344772	-0.00899782311171293	-0.11510793119669
-6.4619026184082	-6.28322124481201	-10.8934011459351	-0.0540615133941174	-0.00905782170593739	-0.115027204155922
-6.46187257766724	-6.28484344482422	-10.9042711257935	-0.0540072843432426	-0.00888646487146616	-0.115004442632198
-6.45322895050049	-6.27759265899658	-10.8913326263428	-0.0541508719325066	-0.00886134896427393	-0.114828154444695
-6.46030950546265	-6.28039073944092	-10.8927230834961	-0.0542658232152462	-0.00889335945248604	-0.114762768149376
-6.45541143417358	-6.27810668945313	-10.8953065872192	-0.0543196201324463	-0.0087304599583149	-0.114579819142818
-6.44323110580444	-6.27074813842773	-10.8878965377808	-0.0545336827635765	-0.00876308232545853	-0.114376418292522
-6.4474778175354	-6.27179050445557	-10.88258934021	-0.0545984879136086	-0.00873685441911221	-0.114347830414772
-6.44256973266602	-6.26617383956909	-10.8872222900391	-0.0547010600566864	-0.0085154240950942	-0.114088490605354
-6.42830085754395	-6.25996017456055	-10.8800935745239	-0.05489257350564	-0.0084847891703248	-0.113923810422421
-6.43171548843384	-6.25808000564575	-10.8729982376099	-0.0549927279353142	-0.00850418489426374	-0.113803014159203
-6.42526197433472	-6.25196266174316	-10.8784313201904	-0.0550078973174095	-0.00831533689051867	-0.113580398261547
-6.41406488418579	-6.24531555175781	-10.8737878799438	-0.0552655309438705	-0.00831227190792561	-0.113419927656651
-6.41016340255737	-6.24680805206299	-10.8695106506348	-0.0553360320627689	-0.00826116278767586	-0.113284096121788
-6.40274906158447	-6.23696327209473	-10.8731489181519	-0.0553674213588238	-0.00817177630960941	-0.113098949193954
-6.39099502563477	-6.23466444015503	-10.8614864349365	-0.0556423701345921	-0.0081986403092742	-0.112864330410957
-6.39370346069336	-6.23173379898071	-10.8630571365356	-0.0556434653699398	-0.00809051934629679	-0.112757600843906
-6.38457345962524	-6.22767448425293	-10.8627710342407	-0.0556524284183979	-0.00799109879881144	-0.112562298774719
-6.37183904647827	-6.2223105430603	-10.861156463623	-0.0559169165790081	-0.00797345489263535	-0.112266153097153
-6.37062644958496	-6.21941995620728	-10.8517160415649	-0.0559783726930618	-0.00791764445602894	-0.112241446971893
-6.36530876159668	-6.21507406234741	-10.8543481826782	-0.055972408503294	-0.00771628739312291	-0.112028494477272
-6.35336971282959	-6.20893383026123	-10.845552444458	-0.0562487915158272	-0.00763115473091602	-0.111821532249451
-6.35331773757935	-6.20969390869141	-10.835880279541	-0.0563131645321846	-0.00762417819350958	-0.111671231687069
-6.34792947769165	-6.20250654220581	-10.8444709777832	-0.0562609471380711	-0.00749809900298715	-0.111519359052181
-6.33445453643799	-6.19937801361084	-10.8282155990601	-0.056499470025301	-0.00746183749288321	-0.111328311264515
-6.33238935470581	-6.19300746917725	-10.8314952850342	-0.0566141419112682	-0.00744842877611518	-0.111182622611523
-6.32678174972534	-6.19208097457886	-10.8267011642456	-0.0565447956323624	-0.00728477351367474	-0.111013829708099
-6.31606864929199	-6.18563365936279	-10.8205289840698	-0.0567421056330204	-0.00726226530969143	-0.11079827696085
-6.31180286407471	-6.18251991271973	-10.8171224594116	-0.0569187439978123	-0.00722249923273921	-0.110677018761635
-6.30542421340942	-6.18170738220215	-10.8153209686279	-0.0568035840988159	-0.00714524416252971	-0.110456764698029
-6.29429292678833	-6.1714391708374	-10.8122587203979	-0.0570103488862515	-0.00719108711928129	-0.110270626842976
-6.29503059387207	-6.1697473526001	-10.8031778335571	-0.0571898221969604	-0.00710368808358908	-0.110144332051277
-6.28834772109985	-6.16370868682861	-10.8091945648193	-0.0570397824048996	-0.00704906461760402	-0.109912000596523
-6.27327823638916	-6.15926027297974	-10.7952966690063	-0.0572285689413548	-0.00715667428448796	-0.109803251922131
-6.2770619392395	-6.15499401092529	-10.8008260726929	-0.0573067739605904	-0.00706723053008318	-0.109654657542706
-6.26846075057983	-6.15104866027832	-10.8020925521851	-0.0571883469820023	-0.00690151378512383	-0.109433315694332
-6.26057815551758	-6.1462140083313	-10.79114818573	-0.0572952032089233	-0.0070201144553721	-0.109307982027531
-6.26211071014404	-6.14313173294067	-10.8011474609375	-0.0573594570159912	-0.00690675107762218	-0.10912649333477
-6.25179862976074	-6.13698625564575	-10.787281036377	-0.0573096200823784	-0.00674672098830342	-0.108947560191154
-6.25111389160156	-6.13835096359253	-10.7836875915527	-0.0573946684598923	-0.00693846261128783	-0.108854293823242
-6.25039196014404	-6.13639450073242	-10.7918977737427	-0.057304996997118	-0.00676395650953054	-0.108674995601177
-6.24020338058472	-6.12750244140625	-10.7789840698242	-0.0573214143514633	-0.00679188221693039	-0.108554475009441
-6.2450122833252	-6.13059711456299	-10.7771739959717	-0.0574057027697563	-0.00677997805178165	-0.108461692929268
-6.24290943145752	-6.12942361831665	-10.7812042236328	-0.057289719581604	-0.00674717733636498	-0.108319997787476
-6.23708534240723	-6.12605762481689	-10.774374961853	-0.0573171600699425	-0.00664997892454267	-0.108254104852676
-6.24193143844604	-6.12827682495117	-10.7660961151123	-0.0573111958801746	-0.0067073474638164	-0.108208172023296
-6.24271631240845	-6.13095951080322	-10.7786493301392	-0.0571752674877644	-0.00669223489239812	-0.108108296990395
-6.23678255081177	-6.13041067123413	-10.7777519226074	-0.0570137649774551	-0.00661677028983831	-0.108072616159916
-6.23765754699707	-6.13010549545288	-10.7615404129028	-0.057099636644125	-0.00665586441755295	-0.107998937368393
-6.24742984771729	-6.13219022750854	-10.7786931991577	-0.0570082552731037	-0.00664239190518856	-0.107934735715389
-6.24023771286011	-6.13359689712524	-10.7728796005249	-0.0568430423736572	-0.00655572023242712	-0.107915088534355
-6.24441051483154	-6.13360404968262	-10.7704305648804	-0.0568948574364185	-0.00670426804572344	-0.107899442315102
-6.25129985809326	-6.1375617980957	-10.7835531234741	-0.0565837435424328	-0.00667932676151395	-0.107878319919109
-6.24679565429688	-6.13969421386719	-10.7751436233521	-0.0564821921288967	-0.00664969719946384	-0.107910588383675
-6.24920034408569	-6.1433048248291	-10.776029586792	-0.056518167257309	-0.00672127772122622	-0.10785599052906
-6.25803422927856	-6.14656496047974	-10.7797203063965	-0.0563127100467682	-0.00670133251696825	-0.107904598116875
-6.25696802139282	-6.14805030822754	-10.7968807220459	-0.0561588257551193	-0.00671850983053446	-0.107840955257416
-6.25828647613525	-6.15175437927246	-10.7860774993896	-0.0560966804623604	-0.0067620538175106	-0.107945211231709
-6.26825094223022	-6.15657615661621	-10.7929782867432	-0.0559322237968445	-0.00671364087611437	-0.107890047132969
-6.26572608947754	-6.15536260604858	-10.800274848938	-0.0557251572608948	-0.00674356054514647	-0.107887707650661
-6.26489734649658	-6.16086769104004	-10.7974433898926	-0.0558319985866547	-0.00680848583579063	-0.107979483902454
-6.27796268463135	-6.16207361221313	-10.8023157119751	-0.0555149577558041	-0.00677510211244226	-0.107889264822006
-6.27436351776123	-6.16120672225952	-10.8122005462646	-0.0554901175200939	-0.00677617639303207	-0.107854142785072
-6.27896499633789	-6.16834831237793	-10.8090944290161	-0.0554074421525002	-0.00685868225991726	-0.107849054038525
-6.28154420852661	-6.16712284088135	-10.8197240829468	-0.0551404803991318	-0.00677831657230854	-0.107805490493774
-6.27818393707275	-6.16556024551392	-10.8190240859985	-0.0551477298140526	-0.006821577437222	-0.107698887586594
-6.28000450134277	-6.16735506057739	-10.8189058303833	-0.0551830418407917	-0.00692970119416714	-0.107657261192799
-6.285400390625	-6.16937398910522	-10.8230638504028	-0.0548992902040482	-0.00683978386223316	-0.107638448476791
-6.28211688995361	-6.16754722595215	-10.8221225738525	-0.0549082607030869	-0.00684917625039816	-0.107513375580311
-6.28196334838867	-6.16654062271118	-10.8237905502319	-0.0549323335289955	-0.0069354847073555	-0.107466913759708
-6.28724336624146	-6.17230463027954	-10.8292436599731	-0.0546995364129543	-0.00678829802200198	-0.107380837202072
-6.28208208084106	-6.16308212280273	-10.8284406661987	-0.0547209307551384	-0.00678138574585319	-0.107250921428204
-6.2813138961792	-6.1650505065918	-10.8218259811401	-0.054856114089489	-0.00687041459605098	-0.107193700969219
-6.28455066680908	-6.16908693313599	-10.831883430481	-0.054617740213871	-0.00676141446456313	-0.107140071690083
-6.27898502349854	-6.16607141494751	-10.8265419006348	-0.0546094216406345	-0.00675348564982414	-0.107037015259266
-6.27885437011719	-6.16159677505493	-10.8300762176514	-0.0546574220061302	-0.00675406260415912	-0.106924451887608
-6.27964544296265	-6.16683864593506	-10.8296308517456	-0.0544571131467819	-0.00668285228312016	-0.106864981353283
-6.27160453796387	-6.16297626495361	-10.8225841522217	-0.054515365511179	-0.00669969245791435	-0.106770612299442
-6.27151870727539	-6.16295528411865	-10.8277578353882	-0.0545454584062099	-0.00663120625540614	-0.106661163270473
-6.27010917663574	-6.16710376739502	-10.8308687210083	-0.0544439069926739	-0.0065205660648644	-0.106571547687054
-6.26282548904419	-6.16196823120117	-10.8255167007446	-0.0544603802263737	-0.00660427054390311	-0.106415130198002
-6.2628288269043	-6.16149806976318	-10.8208446502686	-0.0545556545257568	-0.00651718443259597	-0.106343902647495
-6.26163339614868	-6.16189241409302	-10.8303775787354	-0.0544579476118088	-0.00635184440761805	-0.106217756867409
-6.25130224227905	-6.15736818313599	-10.8226823806763	-0.0544635504484177	-0.00646514166146517	-0.106032863259315
-6.24896621704102	-6.15700149536133	-10.8131322860718	-0.0545509643852711	-0.0064352941699326	-0.105957135558128
-6.24497222900391	-6.15868997573853	-10.8230266571045	-0.0544917918741703	-0.00627741636708379	-0.105790786445141
-6.2327184677124	-6.15201425552368	-10.8122787475586	-0.0545869804918766	-0.00639003980904818	-0.105570510029793
-6.23056936264038	-6.15211820602417	-10.8185787200928	-0.054556842893362	-0.00641094427555799	-0.105429887771606
-6.22657489776611	-6.14887571334839	-10.8205623626709	-0.0544291324913502	-0.0061898548156023	-0.105330690741539
-6.2145848274231	-6.1445894241333	-10.8119583129883	-0.0545883402228355	-0.0063170064240694	-0.10502152889967
-6.21166706085205	-6.14003944396973	-10.8185291290283	-0.0545481108129025	-0.0063433526083827	-0.10484554618597
-6.20462560653687	-6.13784122467041	-10.8200368881226	-0.0544875487685204	-0.00622809026390314	-0.104720540344715
-6.19413185119629	-6.13168382644653	-10.8079614639282	-0.0545326881110668	-0.00633653113618493	-0.104457795619965
-6.19351577758789	-6.12922239303589	-10.8235139846802	-0.0544571168720722	-0.00635608844459057	-0.104308485984802
-6.1786675453186	-6.12306976318359	-10.8247127532959	-0.0543832667171955	-0.00636438559740782	-0.104108653962612
-6.17123460769653	-6.11796569824219	-10.822696685791	-0.054417759180069	-0.00645430898293853	-0.103893950581551
-6.17346477508545	-6.11341094970703	-10.8264436721802	-0.0542872622609138	-0.00638882396742702	-0.103691302239895
-6.15891742706299	-6.10834312438965	-10.8324584960938	-0.0542915798723698	-0.00646941922605038	-0.103470109403133
-6.15100145339966	-6.10444164276123	-10.8281717300415	-0.0543673858046532	-0.00653349235653877	-0.103364415466785
-6.15254545211792	-6.10273122787476	-10.8324432373047	-0.0542585700750351	-0.00646035047248006	-0.103116862475872
-6.13922882080078	-6.09718751907349	-10.8333787918091	-0.0543574243783951	-0.00649596657603979	-0.102847456932068
-6.13765144348145	-6.09817457199097	-10.8226613998413	-0.054341297596693	-0.00660084933042526	-0.102801509201527
-6.13971996307373	-6.09694623947144	-10.830114364624	-0.0542226992547512	-0.00650377757847309	-0.10254093259573
-6.1274938583374	-6.09124708175659	-10.8265380859375	-0.0542538985610008	-0.00655100913718343	-0.102389149367809
-6.12731552124023	-6.09428644180298	-10.8168354034424	-0.0543332733213902	-0.00662290211766958	-0.102243393659592
-6.12717485427856	-6.09148836135864	-10.8275146484375	-0.0541465245187283	-0.00654500164091587	-0.102071039378643
-6.11603927612305	-6.09096574783325	-10.8171224594116	-0.0543097034096718	-0.00656634010374546	-0.101951323449612
-6.12110710144043	-6.08859920501709	-10.8276071548462	-0.054259043186903	-0.00661659194156528	-0.101762965321541
-6.11654710769653	-6.08523607254028	-10.8281278610229	-0.0540623106062412	-0.00655980734154582	-0.101612903177738
-6.1062650680542	-6.08762645721436	-10.8164072036743	-0.0542491935193539	-0.00671701459214091	-0.101503759622574
-6.11396026611328	-6.08516931533813	-10.8290224075317	-0.0540875717997551	-0.00665692426264286	-0.101275593042374
-6.09971475601196	-6.07963228225708	-10.8284597396851	-0.0540805123746395	-0.00672472175210714	-0.101088352501392
-6.09644079208374	-6.08158540725708	-10.8224725723267	-0.0541027225553989	-0.00686547206714749	-0.100906774401665
-6.09851598739624	-6.08150339126587	-10.8335990905762	-0.0539719648659229	-0.00680396007373929	-0.100678630173206
-6.08840990066528	-6.07522392272949	-10.8282833099365	-0.0539932586252689	-0.00680441875010729	-0.100519955158234
-6.08652973175049	-6.07785177230835	-10.8343992233276	-0.0540512390434742	-0.00699267582967877	-0.100306198000908
-6.08767604827881	-6.07654285430908	-10.8277502059937	-0.0537962466478348	-0.00689423037692904	-0.100127145648003
-6.07697057723999	-6.06818151473999	-10.8319845199585	-0.0538328923285007	-0.00692172208800912	-0.0998772755265236
-6.07579231262207	-6.07731866836548	-10.8369235992432	-0.0537541769444942	-0.00696064811199903	-0.0997773036360741
-6.0788893699646	-6.07817697525024	-10.8399019241333	-0.0535493642091751	-0.00681855762377381	-0.0995189324021339
-6.06817293167114	-6.07052564620972	-10.8356151580811	-0.053651936352253	-0.00680803181603551	-0.0993586331605911
-6.06995010375977	-6.07843399047852	-10.8351736068726	-0.0535680949687958	-0.0068595870397985	-0.0992428362369537
-6.06887531280518	-6.07718467712402	-10.8367319107056	-0.0535053610801697	-0.00674648117274046	-0.0988945066928864
-6.05944299697876	-6.07253313064575	-10.8298797607422	-0.0533825941383839	-0.00682809203863144	-0.0987951457500458
-6.06090211868286	-6.07656145095825	-10.8343572616577	-0.0533180311322212	-0.00675298133864999	-0.0986510217189789
-6.05400514602661	-6.07260751724243	-10.8395662307739	-0.0532584935426712	-0.00669665401801467	-0.0983751267194748
-6.05102348327637	-6.07306671142578	-10.8331937789917	-0.0532574318349361	-0.00680674519389868	-0.0981983840465546
-6.0492057800293	-6.07607555389404	-10.8394861221313	-0.0530858002603054	-0.00662041502073407	-0.0980290621519089
-6.03920650482178	-6.0727391242981	-10.8318653106689	-0.0531431101262569	-0.0067313420586288	-0.0977891534566879
-6.04033946990967	-6.07183837890625	-10.8381071090698	-0.0530171282589436	-0.00672918651252985	-0.0975615903735161
-6.03076839447021	-6.0688042640686	-10.8381595611572	-0.0529944337904453	-0.00666648428887129	-0.097278393805027
-6.03328847885132	-6.06933927536011	-10.835883140564	-0.0529337599873543	-0.00674902973696589	-0.0971504524350166
-6.02752017974854	-6.06729030609131	-10.832407951355	-0.0527138859033585	-0.00664582895115018	-0.0968819335103035
-6.01824474334717	-6.06218862533569	-10.8285531997681	-0.0528349243104458	-0.00665622670203447	-0.0966145247220993
-6.02254009246826	-6.0645809173584	-10.8351745605469	-0.0527258291840553	-0.00665062200278044	-0.0964434072375298
-6.010910987854	-6.06264495849609	-10.828709602356	-0.0526954866945744	-0.00658941315487027	-0.0962386652827263
-6.01525211334229	-6.06742238998413	-10.8329591751099	-0.0527305118739605	-0.00654615834355354	-0.0960191562771797
-6.01160287857056	-6.06139326095581	-10.831600189209	-0.0525786057114601	-0.00652924180030823	-0.0957320034503937
-6.00455379486084	-6.05918836593628	-10.8209457397461	-0.0527061969041824	-0.00653081713244319	-0.0955747365951538
-6.00775051116943	-6.06534242630005	-10.8219184875488	-0.0525883808732033	-0.00642401957884431	-0.0953825488686562
-5.99883890151978	-6.0592212677002	-10.8126831054688	-0.0526039116084576	-0.00639642402529716	-0.0951855555176735
-5.99727869033813	-6.05778408050537	-10.8094072341919	-0.0526839531958103	-0.00639108940958977	-0.0949795916676521
-5.99401140213013	-6.06009721755981	-10.8073024749756	-0.052522037178278	-0.00609748577699065	-0.0947642549872398
-5.98620748519897	-6.05820751190186	-10.7936754226685	-0.0526536144316196	-0.00625122478231788	-0.0946015045046806
-5.98732662200928	-6.05869722366333	-10.7965898513794	-0.0526434406638145	-0.00608502328395844	-0.0944023132324219
-5.9776668548584	-6.05067729949951	-10.7857875823975	-0.0526735745370388	-0.00596962589770556	-0.0941373258829117
-5.97766160964966	-6.05573558807373	-10.7786169052124	-0.052798006683588	-0.00599310314282775	-0.0940316468477249
-5.97727918624878	-6.0545449256897	-10.7802457809448	-0.0527447164058685	-0.00590303214266896	-0.0937509462237358
-5.96668672561646	-6.04782629013062	-10.7695741653442	-0.0528561025857925	-0.00585623225197196	-0.0936425551772118
-5.96727991104126	-6.05079078674316	-10.7645273208618	-0.052878350019455	-0.00567561853677034	-0.0934612825512886
-5.95626926422119	-6.04523134231567	-10.7578868865967	-0.0529646724462509	-0.00559017481282353	-0.0931560397148132
-5.95186328887939	-6.04005861282349	-10.7528581619263	-0.0529767610132694	-0.00560280820354819	-0.092955656349659
-5.94917392730713	-6.04121685028076	-10.7534255981445	-0.0529631227254868	-0.00538694951683283	-0.0927335768938065
-5.93612241744995	-6.03359222412109	-10.7411594390869	-0.0531417839229107	-0.00540041970089078	-0.0923754051327705
-5.93284130096436	-6.03144598007202	-10.7392063140869	-0.053145382553339	-0.00537474080920219	-0.0921231955289841
-5.92498254776001	-6.02868509292603	-10.7416467666626	-0.0529582798480988	-0.00530887581408024	-0.0917769595980644
-5.91209650039673	-6.02296876907349	-10.7266607284546	-0.0532246008515358	-0.00530955893918872	-0.0915590301156044
-5.91102695465088	-6.02089595794678	-10.7346096038818	-0.0532211326062679	-0.00522068794816732	-0.0912129878997803
-5.90676975250244	-6.01321697235107	-10.7354755401611	-0.0531043745577335	-0.00510999746620655	-0.0910033956170082
-5.89106845855713	-6.01103973388672	-10.7164907455444	-0.0533090345561504	-0.00513797765597701	-0.0908099412918091
-5.89422178268433	-6.01173639297485	-10.7192668914795	-0.0532952919602394	-0.0049848104827106	-0.0905213356018066
-5.88842582702637	-6.01045036315918	-10.7199020385742	-0.0531158484518528	-0.00497209653258324	-0.0903132185339928
-5.87561464309692	-6.00923490524292	-10.7084398269653	-0.0533035658299923	-0.00497265672311187	-0.0901850908994675
-5.88001298904419	-6.00826835632324	-10.7056713104248	-0.0532290525734425	-0.00485279271379113	-0.0900260210037231
-5.88044929504395	-6.00980615615845	-10.7177801132202	-0.0531537421047688	-0.00475542386993766	-0.0897753685712814
-5.86712074279785	-6.00719213485718	-10.7069606781006	-0.0532421208918095	-0.00487034302204847	-0.089708998799324
-5.87400341033936	-6.01173114776611	-10.7080354690552	-0.0531638674438	-0.00471223425120115	-0.0896516665816307
-5.87309551239014	-6.00951862335205	-10.7143297195435	-0.0530691109597683	-0.00462749134749174	-0.0894587486982346
-5.86220979690552	-6.00888109207153	-10.7047233581543	-0.0532164722681046	-0.00470682652667165	-0.089435800909996
-5.86689710617065	-6.01581335067749	-10.7079524993896	-0.0531274266541004	-0.00461048120632768	-0.0893841758370399
-5.86714649200439	-6.00892877578735	-10.7102870941162	-0.0530288405716419	-0.00445528468117118	-0.0892291441559792
-5.86167240142822	-6.01270627975464	-10.6985130310059	-0.0532646887004375	-0.00455369288101792	-0.0891933888196945
-5.86558437347412	-6.0196533203125	-10.7063302993774	-0.0530696511268616	-0.00440698163583875	-0.0891422778367996
-5.85917997360229	-6.01774978637695	-10.7007703781128	-0.0530424006283283	-0.00451189652085304	-0.0890141278505325
-5.86273384094238	-6.01749753952026	-10.6989641189575	-0.0531637147068977	-0.00449496973305941	-0.0888890400528908
-5.86137723922729	-6.02004480361938	-10.7107591629028	-0.0529339648783207	-0.00441973470151424	-0.088785208761692
-5.8558087348938	-6.01875638961792	-10.6953792572021	-0.0531109496951103	-0.00454626465216279	-0.0886575281620026
-5.86235666275024	-6.0193190574646	-10.7016086578369	-0.0530464239418507	-0.00450316770002246	-0.0885492488741875
-5.85799694061279	-6.01746320724487	-10.7039213180542	-0.0528886504471302	-0.00435999734327197	-0.0883554816246033
-5.85761165618896	-6.01904916763306	-10.6940908432007	-0.0530360601842403	-0.004545574542135	-0.0882860273122787
-5.8578896522522	-6.01878833770752	-10.7022905349731	-0.0529515407979488	-0.00446479301899672	-0.0881233885884285
-5.85144329071045	-6.01226329803467	-10.6959009170532	-0.053046241402626	-0.00450806971639395	-0.088042177259922
-5.86087656021118	-6.01751804351807	-10.6944169998169	-0.0529631860554218	-0.00455505307763815	-0.0879965499043465
-5.85741710662842	-6.01392078399658	-10.6996164321899	-0.0529746413230896	-0.00450470112264156	-0.0878039225935936
-5.85413789749146	-6.01025152206421	-10.6944942474365	-0.0530707389116287	-0.00465603172779083	-0.087770126760006
-5.862633228302	-6.01208066940308	-10.6997451782227	-0.0529302842915058	-0.00461708381772041	-0.087720662355423
-5.85681867599487	-6.00992774963379	-10.6989669799805	-0.0530111193656921	-0.00468722870573401	-0.0875631347298622
-5.85673809051514	-6.01750516891479	-10.6945858001709	-0.0530818961560726	-0.00475085573270917	-0.0874549672007561
-5.86158609390259	-6.01762294769287	-10.710223197937	-0.0528937056660652	-0.00473862560465932	-0.0873995944857597
-5.85194396972656	-6.01632738113403	-10.6889972686768	-0.0530854240059853	-0.00486187636852264	-0.0873522087931633
-5.85910367965698	-6.02189826965332	-10.7039861679077	-0.0530653670430183	-0.00484413839876652	-0.087166965007782
-5.8576455116272	-6.0206618309021	-10.6993722915649	-0.0529280193150043	-0.00483270362019539	-0.0871156752109528
-5.85161542892456	-6.02001571655273	-10.6896705627441	-0.0531030856072903	-0.00496680475771427	-0.0870806872844696
-5.86011791229248	-6.02306938171387	-10.6969785690308	-0.0530968494713306	-0.0048839719966054	-0.0869109034538269
-5.85261726379395	-6.02329778671265	-10.6910390853882	-0.053012166172266	-0.00493635470047593	-0.086805947124958
-5.84822034835815	-6.02768278121948	-10.6792631149292	-0.05317198112607	-0.00495719211176038	-0.0867488980293274
-5.85730314254761	-6.02571535110474	-10.6851072311401	-0.0530378632247448	-0.00486617023125291	-0.0866259038448334
-5.85061120986938	-6.02523469924927	-10.6808080673218	-0.0531565472483635	-0.00481324782595038	-0.0864472612738609
-5.84769582748413	-6.02321624755859	-10.6736478805542	-0.0533379837870598	-0.00493437983095646	-0.0864140763878822
-5.85170841217041	-6.02921438217163	-10.6680974960327	-0.0531800910830498	-0.00480279047042131	-0.0862922519445419
-5.84662818908691	-6.02332067489624	-10.662787437439	-0.0533258467912674	-0.00482476130127907	-0.0861110538244247
-5.8422474861145	-6.02234888076782	-10.6549949645996	-0.0534897111356258	-0.00489223655313253	-0.0860788375139236
-5.84699678421021	-6.02976560592651	-10.6618041992188	-0.0533898957073689	-0.00489211408421397	-0.0859666541218758
-5.84269380569458	-6.02335357666016	-10.6528663635254	-0.0534138344228268	-0.0048300982452929	-0.0857225507497787
-5.84205389022827	-6.02100324630737	-10.6467504501343	-0.0536167845129967	-0.00496212998405099	-0.0857019424438477
-5.84374523162842	-6.02624845504761	-10.6526546478271	-0.0535428449511528	-0.00492864055559039	-0.0855095162987709
-5.83765459060669	-6.01834058761597	-10.6439790725708	-0.0535836890339851	-0.0050251055508852	-0.0854215025901794
-5.84252309799194	-6.0224027633667	-10.6406078338623	-0.0537433512508869	-0.00503039266914129	-0.0853423476219177
-5.84100246429443	-6.02238988876343	-10.6399202346802	-0.0536517649888992	-0.00502913072705269	-0.0852264761924744
-5.83786821365356	-6.01740837097168	-10.6267023086548	-0.0537685565650463	-0.00516063999384642	-0.0852196514606476
-5.84470987319946	-6.02178859710693	-10.6381072998047	-0.0538490973412991	-0.00519748963415623	-0.0851179361343384
-5.84424829483032	-6.01962375640869	-10.6378984451294	-0.0537768006324768	-0.00509982835501432	-0.0850510448217392
-5.84117650985718	-6.02223920822144	-10.6259660720825	-0.0539095178246498	-0.00532048381865025	-0.084980808198452
-5.84835243225098	-6.02156972885132	-10.6272954940796	-0.054000910371542	-0.00522138364613056	-0.0849927738308907
-5.84747934341431	-6.02103328704834	-10.6225566864014	-0.0539559349417686	-0.00514664128422737	-0.0849309861660004
-5.84605360031128	-6.01988172531128	-10.6218843460083	-0.0540152974426746	-0.00538199674338102	-0.0848808139562607
-5.84873533248901	-6.021164894104	-10.6145296096802	-0.0540549606084824	-0.00536446832120419	-0.0848936885595322
-5.8468279838562	-6.02034616470337	-10.6143951416016	-0.0541615225374699	-0.00526727642863989	-0.0848421677947044
-5.8491063117981	-6.02375841140747	-10.6028261184692	-0.0543119162321091	-0.00544528476893902	-0.0848084986209869
-5.85640144348145	-6.02606248855591	-10.5996217727661	-0.054376307874918	-0.00540900602936745	-0.0848049819469452
-5.85032272338867	-6.02422475814819	-10.6071882247925	-0.0544180311262608	-0.00537274591624737	-0.0848079323768616
-5.85246658325195	-6.02505970001221	-10.5917072296143	-0.054552111774683	-0.00553061813116074	-0.0848510339856148
-5.85903120040894	-6.02639198303223	-10.6059007644653	-0.0545013211667538	-0.0054686963558197	-0.0848036110401154
-5.84939479827881	-6.02236938476563	-10.6023149490356	-0.054462805390358	-0.00545730069279671	-0.0848267450928688
-5.8532133102417	-6.02745676040649	-10.5917596817017	-0.0546439588069916	-0.00553065910935402	-0.0848273485898972
-5.85867214202881	-6.02927160263062	-10.6130065917969	-0.054577074944973	-0.00554774329066277	-0.0847460553050041
-5.84727668762207	-6.02803087234497	-10.6069660186768	-0.0546058118343353	-0.00559852411970496	-0.0847464948892593
-5.84717988967896	-6.02926588058472	-10.5963449478149	-0.054771400988102	-0.00560948438942432	-0.0847648829221725
-5.85371255874634	-6.03310012817383	-10.6082668304443	-0.0547497980296612	-0.00548220565542579	-0.0846774503588676
-5.8462119102478	-6.02960777282715	-10.6039752960205	-0.0548955462872982	-0.00549093307927251	-0.0846330597996712
-5.84838104248047	-6.03003692626953	-10.6041736602783	-0.0549463294446468	-0.00545383291319013	-0.0846912488341331
-5.84963035583496	-6.02760648727417	-10.5954351425171	-0.0548869036138058	-0.00542874960228801	-0.0846608951687813
-5.84441566467285	-6.02265930175781	-10.602578163147	-0.055133655667305	-0.00536879478022456	-0.0846068933606148
-5.85334253311157	-6.02255058288574	-10.6008529663086	-0.0551842264831066	-0.00541921798139811	-0.0847202613949776
-5.84757041931152	-6.01523780822754	-10.5993881225586	-0.0550950281322002	-0.00541361048817635	-0.084689699113369
-5.8454065322876	-6.01217746734619	-10.5978527069092	-0.0554596073925495	-0.00550447776913643	-0.0846587941050529
-5.8566689491272	-6.01336288452148	-10.6050519943237	-0.0554343983530998	-0.00542254745960236	-0.0847344249486923
-5.84826993942261	-6.00806331634521	-10.5994739532471	-0.0555009916424751	-0.00544845033437014	-0.0847685262560844
-5.85182952880859	-6.00752353668213	-10.5942659378052	-0.0556649155914783	-0.00543063506484032	-0.0848563089966774
-5.86179780960083	-6.00516700744629	-10.6011848449707	-0.0557024329900742	-0.00539287319406867	-0.0848513096570969
-5.8507137298584	-5.99830532073975	-10.5977544784546	-0.0559111647307873	-0.00545362802222371	-0.0849316120147705
-5.85902309417725	-6.00552845001221	-10.5900955200195	-0.0560757219791412	-0.00549582159146667	-0.0850960612297058
-5.86729574203491	-6.00173187255859	-10.6035194396973	-0.0561152771115303	-0.00547304935753345	-0.0851199850440025
-5.8628625869751	-5.99372386932373	-10.5960159301758	-0.0563147999346256	-0.00556281767785549	-0.0852402150630951
-5.87119626998901	-6.00377893447876	-10.6008214950562	-0.0563179813325405	-0.00555282086133957	-0.0853861644864082
-5.87336778640747	-5.99964046478271	-10.6058673858643	-0.0562852658331394	-0.00557098304852843	-0.0854266807436943
-5.87122774124146	-5.99454975128174	-10.6036853790283	-0.0564449951052666	-0.00563510740175843	-0.0855684876441956
-5.87877321243286	-6.00414228439331	-10.6116037368774	-0.0564361438155174	-0.00562285399064422	-0.0856136679649353
-5.87695598602295	-5.99866056442261	-10.6118955612183	-0.0565590299665928	-0.00572067452594638	-0.0856484845280647
-5.88592720031738	-5.99856758117676	-10.6122074127197	-0.0565644800662994	-0.00574691500514746	-0.0858244299888611
-5.8849081993103	-5.99881267547607	-10.6143054962158	-0.0566070042550564	-0.00560730416327715	-0.0858329012989998
-5.88444709777832	-5.99945402145386	-10.6117925643921	-0.0567287243902683	-0.00582258403301239	-0.085931658744812
-5.89154529571533	-6.0020751953125	-10.6235361099243	-0.0566466264426708	-0.00566133111715317	-0.0859950557351112
-5.88362264633179	-5.99912595748901	-10.6160593032837	-0.0566232316195965	-0.0055621275678277	-0.0860448181629181
-5.88846158981323	-6.00106954574585	-10.601900100708	-0.0566963143646717	-0.00559225445613265	-0.0861411169171333
-5.88992786407471	-5.99962663650513	-10.6234874725342	-0.0567000918090343	-0.00551303802058101	-0.0861336439847946
-5.88361072540283	-5.99666786193848	-10.6231784820557	-0.0568207055330276	-0.00560591882094741	-0.0861865729093552
-5.89166688919067	-5.99730777740479	-10.6181764602661	-0.0567087046802044	-0.00559123372659087	-0.0863148421049118
-5.88957118988037	-5.99422979354858	-10.6274375915527	-0.0567024759948254	-0.00550000136718154	-0.0863066837191582
-5.88392019271851	-5.99238061904907	-10.6245183944702	-0.0568078272044659	-0.00554242776706815	-0.0863450914621353
-5.88886213302612	-5.99234056472778	-10.6242742538452	-0.0566756650805473	-0.00545878056436777	-0.0864678248763084
-5.88144683837891	-5.98544073104858	-10.6266479492188	-0.0566205270588398	-0.00537824677303433	-0.0864489749073982
-5.87785720825195	-5.98647356033325	-10.6260900497437	-0.0567715466022491	-0.00531292008236051	-0.0864336714148521
-5.88999891281128	-5.98743486404419	-10.6361694335938	-0.0564846396446228	-0.00525363907217979	-0.0864114761352539
-5.8770604133606	-5.98232746124268	-10.6257476806641	-0.0565335266292095	-0.00523504335433245	-0.0864538252353668
-5.87283992767334	-5.98345851898193	-10.6335611343384	-0.0565871559083462	-0.00518508767709136	-0.0863856226205826
-5.88172769546509	-5.97975587844849	-10.6464309692383	-0.0564098320901394	-0.00517892790958285	-0.0863355398178101
-5.86850881576538	-5.97304916381836	-10.638370513916	-0.0564310364425182	-0.00521732633933425	-0.0863313376903534
-5.86792373657227	-5.97555017471313	-10.6338081359863	-0.056655153632164	-0.00521617056801915	-0.0862881541252136
-5.87414026260376	-5.97146844863892	-10.6466579437256	-0.056566946208477	-0.00504088448360562	-0.0862749889492989
-5.86404323577881	-5.96561574935913	-10.6435241699219	-0.0565427206456661	-0.00506628258153796	-0.0862909927964211
-5.86086940765381	-5.96623659133911	-10.6363201141357	-0.0567051023244858	-0.00495619559660554	-0.0864478796720505
-5.86746454238892	-5.96280145645142	-10.6408195495605	-0.0566204041242599	-0.00478963693603873	-0.086444228887558
-5.85855197906494	-5.95418071746826	-10.6356821060181	-0.0567036643624306	-0.00466970866546035	-0.086467333137989
-5.85915756225586	-5.95762872695923	-10.6239681243896	-0.0567909106612206	-0.00462918821722269	-0.0866307318210602
-5.86725854873657	-5.95970010757446	-10.635760307312	-0.0567025244235992	-0.00433685071766377	-0.0865806266665459
-5.85456609725952	-5.95096492767334	-10.6219358444214	-0.0568082258105278	-0.00427193846553564	-0.0866357088088989
-5.86068677902222	-5.9602222442627	-10.6194429397583	-0.0567624159157276	-0.0041999751701951	-0.0867018327116966
-5.86031198501587	-5.95773029327393	-10.6286792755127	-0.0567038580775261	-0.00406858045607805	-0.0866699144244194
-5.85644674301147	-5.95477437973022	-10.6221256256104	-0.0568799562752247	-0.00399755034595728	-0.0867798253893852
-5.85744047164917	-5.9585280418396	-10.6239881515503	-0.0568039193749428	-0.00378513149917126	-0.0867717266082764
-5.85307264328003	-5.95507574081421	-10.6158866882324	-0.0568755902349949	-0.00377838127315044	-0.0867487192153931
-5.85897731781006	-5.95503377914429	-10.6169147491455	-0.0569683201611042	-0.00371078285388649	-0.0868529006838799
-5.85678768157959	-5.94896554946899	-10.6093320846558	-0.0569957904517651	-0.00354028749279678	-0.0868828222155571
-5.85882616043091	-5.95116853713989	-10.6088380813599	-0.0570892952382565	-0.00358126452192664	-0.0869413763284683
-5.86137723922729	-5.9513258934021	-10.6082201004028	-0.0570786036550999	-0.00340110762044787	-0.0870102271437645
-5.85468101501465	-5.94614362716675	-10.6027870178223	-0.0571762584149837	-0.00332944048568606	-0.0870437026023865
-5.86447429656982	-5.94645071029663	-10.5903835296631	-0.0572336204349995	-0.00321093038655818	-0.0872172564268112
-5.86674737930298	-5.9449291229248	-10.6016235351563	-0.0572767779231071	-0.0030687574762851	-0.0871921628713608
-5.85696029663086	-5.94018507003784	-10.5928554534912	-0.0573537647724152	-0.00304026552475989	-0.0872484743595123
-5.86354351043701	-5.94126462936401	-10.5769100189209	-0.0574894733726978	-0.00294058676809072	-0.0873529687523842
-5.86743116378784	-5.94146728515625	-10.5922470092773	-0.0574159063398838	-0.00282498262822628	-0.087311789393425
-5.85770416259766	-5.93703937530518	-10.580605506897	-0.0575954765081406	-0.00277105229906738	-0.0873729661107063
-5.86531639099121	-5.93939828872681	-10.5811071395874	-0.0574466176331043	-0.00278840097598732	-0.0874448344111443
-5.8649263381958	-5.93384981155396	-10.5871477127075	-0.0574970692396164	-0.00261842599138618	-0.0874618142843246
-5.85766458511353	-5.93307638168335	-10.5716648101807	-0.0576826706528664	-0.00257707550190389	-0.0874402895569801
-5.86613130569458	-5.9403190612793	-10.5745639801025	-0.0576276555657387	-0.00253540882840753	-0.0875281393527985
-5.85922718048096	-5.93236398696899	-10.5690908432007	-0.0575645640492439	-0.00237847352400422	-0.0875614434480667
-5.85697793960571	-5.93357515335083	-10.5678005218506	-0.0577547959983349	-0.00238211709074676	-0.0875082388520241
-5.86654329299927	-5.93514585494995	-10.5695533752441	-0.0575865432620049	-0.00224763015285134	-0.0875727310776711
-5.85436582565308	-5.93080997467041	-10.5600271224976	-0.057547852396965	-0.00221293489448726	-0.0876073762774467
-5.85715913772583	-5.93589639663696	-10.5606269836426	-0.0576512776315212	-0.00210211495868862	-0.0875929296016693
-5.8664870262146	-5.93884515762329	-10.5659513473511	-0.0574232004582882	-0.00194142432883382	-0.0875844955444336
-5.85505628585815	-5.93614196777344	-10.5595932006836	-0.0574928186833858	-0.00206227204762399	-0.0876697450876236
-5.86032009124756	-5.94377279281616	-10.5630912780762	-0.0574930384755135	-0.00202138116583228	-0.0877295956015587
-5.86727714538574	-5.94571733474731	-10.5677289962769	-0.0573551580309868	-0.00184558180626482	-0.0877107232809067
-5.86050224304199	-5.93493938446045	-10.5649919509888	-0.0573934130370617	-0.00192607892677188	-0.0877038910984993
-5.86678600311279	-5.9476842880249	-10.5613231658936	-0.0572912096977234	-0.00183060416020453	-0.0878717303276062
-5.87035465240479	-5.94449710845947	-10.5643291473389	-0.0572447404265404	-0.00179841020144522	-0.0878468826413155
-5.86875581741333	-5.9385290145874	-10.561842918396	-0.057365670800209	-0.00180483260191977	-0.087892934679985
-5.87557792663574	-5.94963788986206	-10.5620355606079	-0.0572371706366539	-0.00189886055886745	-0.0880051553249359
-5.8780951499939	-5.94704389572144	-10.569408416748	-0.0570955350995064	-0.00165465101599693	-0.0880130231380463
-5.87659168243408	-5.94228458404541	-10.554913520813	-0.0571734681725502	-0.001751912641339	-0.0880118831992149
-5.88328313827515	-5.95039653778076	-10.5616064071655	-0.0571503266692162	-0.0018074408872053	-0.0880536660552025
-5.88425970077515	-5.94886875152588	-10.5655403137207	-0.0571019686758518	-0.00180842983536422	-0.0880758315324783
-5.88221788406372	-5.94483470916748	-10.5572357177734	-0.05719980224967	-0.00184393278323114	-0.0880898088216782
-5.89075422286987	-5.95608949661255	-10.5668830871582	-0.057120718061924	-0.00177930179052055	-0.0881424769759178
-5.8851203918457	-5.95325756072998	-10.5589199066162	-0.0570456683635712	-0.00192431814502925	-0.0881013125181198
-5.89006948471069	-5.95431756973267	-10.5601291656494	-0.0570888891816139	-0.00194247323088348	-0.0881388932466507
-5.89171361923218	-5.95772171020508	-10.5591659545898	-0.0569620169699192	-0.00179892091546208	-0.0882230401039124
-5.8878960609436	-5.95846796035767	-10.5509166717529	-0.0570305362343788	-0.00191344774793833	-0.0881267189979553
-5.89675521850586	-5.96049833297729	-10.5605163574219	-0.0569391809403896	-0.0020114395301789	-0.088153101503849
-5.89280080795288	-5.9627103805542	-10.5593280792236	-0.0568688735365868	-0.00189056887757033	-0.0881861075758934
-5.89443254470825	-5.9631290435791	-10.5508832931519	-0.0569274723529816	-0.00199958099983633	-0.0881548970937729
-5.90147256851196	-5.96827936172485	-10.5627069473267	-0.0568024143576622	-0.0019805661868304	-0.0880958288908005
-5.89285182952881	-5.96779251098633	-10.5604553222656	-0.0568066537380219	-0.00198956858366728	-0.0880771055817604
-5.89985036849976	-5.97250318527222	-10.5581922531128	-0.0567744523286819	-0.00198593619279563	-0.0880995914340019
-5.89673328399658	-5.97157382965088	-10.5616693496704	-0.0566727481782436	-0.00198066048324108	-0.0880267471075058
-5.89639759063721	-5.97293329238892	-10.5517959594727	-0.056817140430212	-0.00198312103748322	-0.0879446789622307
-5.90734672546387	-5.97670793533325	-10.556206703186	-0.0565553270280361	-0.00190027325879782	-0.0878858864307404
-5.89290142059326	-5.9749698638916	-10.5475749969482	-0.056680042296648	-0.0019973658490926	-0.0878849551081657
-5.89939498901367	-5.98113250732422	-10.5444889068604	-0.0567350946366787	-0.00196207710541785	-0.0878433659672737
-5.90046262741089	-5.97839021682739	-10.5542964935303	-0.0565391108393669	-0.00186533236410469	-0.0876696109771729
-5.89071178436279	-5.97584533691406	-10.5385503768921	-0.0567584373056889	-0.00196043425239623	-0.0877308025956154
-5.89781856536865	-5.98260545730591	-10.5466938018799	-0.0565904527902603	-0.00190183846279979	-0.087637722492218
-5.89503049850464	-5.97932624816895	-10.5435981750488	-0.0566464811563492	-0.00187945330981165	-0.0875217616558075
-5.88827753067017	-5.97833061218262	-10.532844543457	-0.0568109340965748	-0.00199881452135742	-0.0874848291277885
-5.89464902877808	-5.98331022262573	-10.5417242050171	-0.0566461011767387	-0.00193450483493507	-0.087436243891716
-5.88883018493652	-5.97860097885132	-10.5312995910645	-0.0567144006490707	-0.00194806116633117	-0.087397038936615
-5.89240646362305	-5.97933149337769	-10.5320806503296	-0.0568563565611839	-0.0019572505261749	-0.0873142257332802
-5.89089202880859	-5.98135852813721	-10.5373678207397	-0.0567190460860729	-0.00180230848491192	-0.0872039869427681
-5.88454294204712	-5.97918462753296	-10.5236883163452	-0.0568643733859062	-0.00198983238078654	-0.0871869921684265
-5.89020013809204	-5.98351049423218	-10.5306510925293	-0.0568429753184319	-0.00182729039806873	-0.0870705991983414
-5.88337373733521	-5.97496604919434	-10.5224056243896	-0.0568875148892403	-0.00182692531961948	-0.0869847163558006
-5.88349437713623	-5.98015260696411	-10.5144691467285	-0.057057648897171	-0.00201521092094481	-0.0869611948728561
-5.88611125946045	-5.98210668563843	-10.526273727417	-0.0570090152323246	-0.00191415613517165	-0.0868584364652634
-5.87762403488159	-5.97397089004517	-10.5064544677734	-0.0570899993181229	-0.00194879120681435	-0.0867629125714302
-5.88102865219116	-5.97814226150513	-10.5062770843506	-0.0571102537214756	-0.00203272560611367	-0.0867194309830666
-5.87957715988159	-5.97636032104492	-10.5119714736938	-0.0570860728621483	-0.00190901907626539	-0.0866133794188499
-5.8717999458313	-5.97477722167969	-10.5011968612671	-0.0572411976754665	-0.00205452344380319	-0.0865286961197853
-5.88204860687256	-5.97692680358887	-10.5001583099365	-0.0571626424789429	-0.0020319705363363	-0.0864760875701904
-5.87321043014526	-5.97286510467529	-10.4993839263916	-0.0573232434689999	-0.00205984618514776	-0.0863219648599625
-5.87082052230835	-5.97451686859131	-10.4931917190552	-0.057353425770998	-0.00211056345142424	-0.0861708745360374
-5.87641620635986	-5.97598123550415	-10.4976959228516	-0.0571878999471664	-0.00210330286063254	-0.0861500725150108
-5.86652326583862	-5.97497987747192	-10.4987373352051	-0.0573503524065018	-0.00223124795593321	-0.0860966369509697
-5.86793565750122	-5.9744668006897	-10.4974184036255	-0.0572870410978794	-0.00227468041703105	-0.0858562886714935
-5.8717622756958	-5.97529697418213	-10.5068511962891	-0.0571858957409859	-0.00227944063954055	-0.0858560353517532
-5.86315822601318	-5.97465133666992	-10.5027694702148	-0.0572639927268028	-0.00243320851586759	-0.085769034922123
-5.86746740341187	-5.97464656829834	-10.5040502548218	-0.0572729781270027	-0.00247569824568927	-0.0856441482901573
-5.86969804763794	-5.975998878479	-10.5130710601807	-0.0569803453981876	-0.00250575877726078	-0.0856810435652733
-5.8604907989502	-5.97222805023193	-10.5151281356812	-0.0571030154824257	-0.00268035568296909	-0.0856903567910194
-5.86777210235596	-5.97599172592163	-10.517578125	-0.0571073889732361	-0.0026435749605298	-0.0855676904320717
-5.8743200302124	-5.97648096084595	-10.5302448272705	-0.0568282753229141	-0.00270365551114082	-0.0854815393686295
-5.85886144638062	-5.97439432144165	-10.5211944580078	-0.0570120364427567	-0.00288536050356925	-0.0854998677968979
-5.86819696426392	-5.9793176651001	-10.525032043457	-0.0569642558693886	-0.00286574568599463	-0.0854617729783058
-5.87105274200439	-5.98130416870117	-10.5358648300171	-0.0567712485790253	-0.00288312346674502	-0.0853231996297836
-5.85850667953491	-5.97634029388428	-10.5268850326538	-0.0568399466574192	-0.00309210876002908	-0.0853066071867943
-5.86442136764526	-5.98140525817871	-10.533953666687	-0.0568401850759983	-0.00308569567278028	-0.0852803960442543
-5.870285987854	-5.98133230209351	-10.5359659194946	-0.0567599982023239	-0.00310640735551715	-0.0851843431591988
-5.86442422866821	-5.97825813293457	-10.5295925140381	-0.056808739900589	-0.00323693687096238	-0.0851265415549278
-5.86627197265625	-5.98566675186157	-10.5393047332764	-0.0567530207335949	-0.00329193542711437	-0.0851024389266968
-5.86596155166626	-5.98275375366211	-10.5426979064941	-0.0566447898745537	-0.00329031143337488	-0.0849604830145836
-5.86557292938232	-5.97904205322266	-10.5393695831299	-0.0568192154169083	-0.00334975752048194	-0.0849200338125229
-5.86382579803467	-5.98563051223755	-10.5443077087402	-0.056602630764246	-0.003321279771626	-0.084862969815731
-5.86303234100342	-5.98491430282593	-10.544472694397	-0.0565269142389297	-0.00347338709980249	-0.0847303345799446
-5.8636360168457	-5.98114824295044	-10.5480546951294	-0.0565999820828438	-0.00350684300065041	-0.0846856459975243
-5.86842584609985	-5.99041891098022	-10.5491609573364	-0.0564346984028816	-0.00347280711866915	-0.0846185982227325
-5.86443138122559	-5.9884672164917	-10.552734375	-0.0564454533159733	-0.00358509505167603	-0.0844868794083595
-5.86130237579346	-5.98431444168091	-10.5474758148193	-0.0564516149461269	-0.00359028810635209	-0.084469348192215
-5.86513805389404	-5.99166440963745	-10.5563325881958	-0.0562730506062508	-0.00355626596137881	-0.0843951180577278
-5.86120796203613	-5.98759365081787	-10.5568189620972	-0.0562416724860668	-0.00371158192865551	-0.084296777844429
-5.86658477783203	-5.99101686477661	-10.5560188293457	-0.0561629831790924	-0.00369759439490736	-0.0842266082763672
-5.86574840545654	-5.99051475524902	-10.5619955062866	-0.056075245141983	-0.00361612509004772	-0.084150642156601
-5.86467027664185	-5.99153566360474	-10.5569772720337	-0.0560795851051807	-0.00377395562827587	-0.0840550735592842
-5.8711838722229	-5.99464511871338	-10.5665330886841	-0.0559289567172527	-0.00370851065963507	-0.0840196087956429
-5.86257266998291	-5.99513292312622	-10.565770149231	-0.0558503866195679	-0.00363720580935478	-0.0839617252349854
-5.86637401580811	-5.99614429473877	-10.5564117431641	-0.0559478066861629	-0.00375739322043955	-0.0839414298534393
-5.87392520904541	-5.99916219711304	-10.564510345459	-0.0558778271079063	-0.00371916149742901	-0.0838290378451347
-5.86742210388184	-5.99825954437256	-10.5626878738403	-0.0558185204863548	-0.00362699874676764	-0.083799235522747
-5.86942958831787	-6.00467443466187	-10.5508499145508	-0.055885523557663	-0.00367083982564509	-0.0837242901325226
-5.87378311157227	-6.0060863494873	-10.5597667694092	-0.0557627789676189	-0.00363728264346719	-0.0836572721600533
-5.86515522003174	-6.00722169876099	-10.5563974380493	-0.0557767562568188	-0.0035384907387197	-0.0836457535624504
-5.86707210540771	-6.01162004470825	-10.5428762435913	-0.0558910183608532	-0.00357328401878476	-0.0835978016257286
-5.87516403198242	-6.01122093200684	-10.5480470657349	-0.0557816363871098	-0.00343020865693688	-0.0834854692220688
-5.86942577362061	-6.01553106307983	-10.5523929595947	-0.0558099038898945	-0.00345550547353923	-0.0833812728524208
-5.87140274047852	-6.01189470291138	-10.5371522903442	-0.0559546947479248	-0.00340655515901744	-0.083418220281601
-5.87200450897217	-6.01130390167236	-10.5370492935181	-0.0558681599795818	-0.00337688694708049	-0.0832797288894653
-5.86398315429688	-6.01023387908936	-10.5375089645386	-0.0560238398611546	-0.00335364416241646	-0.0831400379538536
-5.86540460586548	-6.00872230529785	-10.5291557312012	-0.0560876689851284	-0.00344873778522015	-0.0831568539142609
-5.86746501922607	-6.00807046890259	-10.5297212600708	-0.0559706725180149	-0.00330762285739183	-0.083049938082695
-5.85877513885498	-6.00414419174194	-10.524866104126	-0.0562302507460117	-0.00330546521581709	-0.0829589664936066
-5.86639976501465	-6.00469303131104	-10.5199689865112	-0.0562476776540279	-0.00331638776697218	-0.0829094797372818
-5.85772323608398	-6.00073146820068	-10.5196800231934	-0.0562142580747604	-0.00333599862642586	-0.0828434079885483
-5.85070466995239	-5.99915504455566	-10.5124483108521	-0.0565139353275299	-0.0033158459700644	-0.082815408706665
-5.85758209228516	-5.9975528717041	-10.51233959198	-0.0563433654606342	-0.00320544606074691	-0.08268091827631
-5.84406471252441	-5.98905324935913	-10.5116834640503	-0.0564338974654675	-0.00322511373087764	-0.0826305001974106
-5.84450006484985	-5.99470996856689	-10.5052270889282	-0.0565470457077026	-0.00319019122980535	-0.0825973302125931
-5.84404325485229	-5.99061059951782	-10.5094137191772	-0.0565031580626965	-0.00309518980793655	-0.0824442282319069
-5.83290767669678	-5.98038196563721	-10.4928026199341	-0.0566624812781811	-0.00310608185827732	-0.0823464840650558
-5.83262538909912	-5.99027967453003	-10.4964799880981	-0.0566430799663067	-0.00312935747206211	-0.0823274627327919
-5.83152484893799	-5.98649406433105	-10.504114151001	-0.0565800964832306	-0.00299856276251376	-0.0821834877133369
-5.82121229171753	-5.98159742355347	-10.5003099441528	-0.0566975139081478	-0.0030635385774076	-0.0821097046136856
-5.82045793533325	-5.98749542236328	-10.4975805282593	-0.0566904284060001	-0.0030207266099751	-0.08205646276474
-5.81561136245728	-5.98039484024048	-10.500657081604	-0.0566076524555683	-0.00296241673640907	-0.0819189473986626
-5.81237411499023	-5.97835540771484	-10.4930038452148	-0.0568106286227703	-0.00303381378762424	-0.0818521827459335
-5.81133317947388	-5.98240375518799	-10.5065078735352	-0.0566676147282124	-0.00295303948223591	-0.0816607102751732
-5.80186986923218	-5.97354125976563	-10.5018939971924	-0.0567564517259598	-0.00304785021580756	-0.0815527066588402
-5.79818868637085	-5.97670459747314	-10.5030202865601	-0.0568416528403759	-0.0030970296356827	-0.0814824104309082
-5.79485654830933	-5.97112846374512	-10.5068454742432	-0.0567884109914303	-0.00294735888019204	-0.0813322439789772
-5.78847455978394	-5.96904706954956	-10.4955444335938	-0.0569672286510468	-0.00309548224322498	-0.0811929404735565
-5.7895975112915	-5.96783208847046	-10.5095081329346	-0.0568951368331909	-0.00302998325787485	-0.081023745238781
-5.7799072265625	-5.96320724487305	-10.5038251876831	-0.0569410435855389	-0.00304127507843077	-0.0809555053710938
-5.78016042709351	-5.96064758300781	-10.4988765716553	-0.0571086741983891	-0.0031099368352443	-0.0808354541659355
-5.77825927734375	-5.95740222930908	-10.5150127410889	-0.0570474080741405	-0.00311449868604541	-0.0806256830692291
-5.7682580947876	-5.95167016983032	-10.5075283050537	-0.0572029054164886	-0.00316262780688703	-0.0805380940437317
-5.77136421203613	-5.94943523406982	-10.5119771957397	-0.0571328476071358	-0.0032699485309422	-0.0804416984319687
-5.76235961914063	-5.94314193725586	-10.5186223983765	-0.0571382157504559	-0.00324122491292655	-0.0802727565169334
-5.75730323791504	-5.94062042236328	-10.5182065963745	-0.0573943220078945	-0.00327582191675901	-0.0801902413368225
-5.7626805305481	-5.93808507919312	-10.5315828323364	-0.057236086577177	-0.00330814532935619	-0.0800186097621918
-5.74578857421875	-5.93021488189697	-10.5210332870483	-0.0574008822441101	-0.00343728577718139	-0.079933799803257
-5.74745845794678	-5.93162107467651	-10.5253238677979	-0.0574405677616596	-0.00344061991199851	-0.0798372477293015
-5.74835252761841	-5.92821741104126	-10.5380249023438	-0.0573410354554653	-0.00339206354692578	-0.0796305388212204
-5.73418617248535	-5.91884136199951	-10.5294017791748	-0.0575363263487816	-0.00349993351846933	-0.0795789062976837
-5.73788976669312	-5.92505598068237	-10.5376501083374	-0.0575064085423946	-0.00350507814437151	-0.0794381499290466
-5.73350286483765	-5.91347455978394	-10.5417261123657	-0.0575294904410839	-0.00348022673279047	-0.0792553424835205
-5.72418260574341	-5.91103172302246	-10.5316095352173	-0.0577046684920788	-0.00366512988694012	-0.0791626572608948
-5.72889471054077	-5.91484212875366	-10.5423879623413	-0.0576413385570049	-0.00356085156090558	-0.0791334360837936
-5.72396469116211	-5.90726709365845	-10.5400629043579	-0.0576717033982277	-0.00355626689270139	-0.0790170952677727
-5.71853494644165	-5.90176486968994	-10.5423374176025	-0.0578599832952023	-0.00357893342152238	-0.0789429843425751
-5.72068357467651	-5.90750598907471	-10.5392398834229	-0.0578347556293011	-0.00366862630471587	-0.0789352431893349
-5.7229323387146	-5.90229415893555	-10.5483274459839	-0.0578411482274532	-0.00362828164361417	-0.0788079649209976
-5.71478748321533	-5.89686059951782	-10.5357885360718	-0.0579670034348965	-0.00373042724095285	-0.0787796527147293
-5.71831035614014	-5.90241956710815	-10.5375213623047	-0.0579616390168667	-0.00375695596449077	-0.0787357017397881
-5.72150564193726	-5.8999195098877	-10.5513734817505	-0.0579553470015526	-0.00372515781782568	-0.0786931440234184
-5.7134370803833	-5.89298152923584	-10.5391073226929	-0.0580218061804771	-0.00373607384972274	-0.0786638930439949
-5.71635723114014	-5.90066576004028	-10.5468215942383	-0.0581315457820892	-0.00387562601827085	-0.0786981508135796
-5.72031450271606	-5.89868879318237	-10.5467367172241	-0.0581334680318832	-0.00391964986920357	-0.0786415264010429
-5.716956615448	-5.89482069015503	-10.5451126098633	-0.0581966936588287	-0.00388700212351978	-0.0786681100726128
-5.71818208694458	-5.89868640899658	-10.5448513031006	-0.0582834333181381	-0.0040600192733109	-0.078731045126915
-5.72337198257446	-5.89926195144653	-10.551230430603	-0.0582262799143791	-0.00403678650036454	-0.0787312686443329
-5.71825551986694	-5.8946681022644	-10.5510215759277	-0.0582590214908123	-0.00403141183778644	-0.0788075551390648
-5.72766256332397	-5.90108966827393	-10.5427083969116	-0.0583253502845764	-0.00423517031595111	-0.0788713693618774
-5.72864723205566	-5.90087652206421	-10.5577926635742	-0.0581868551671505	-0.00416136579588056	-0.0788808315992355
-5.72722434997559	-5.89949989318848	-10.5581216812134	-0.0582200773060322	-0.00417159451171756	-0.0789586678147316
-5.73216676712036	-5.90631723403931	-10.5523271560669	-0.058227077126503	-0.00434934487566352	-0.0790732577443123
-5.73541831970215	-5.90888643264771	-10.5638971328735	-0.0581333264708519	-0.0042864503338933	-0.079104371368885
-5.73034572601318	-5.90740013122559	-10.5584163665771	-0.0582251287996769	-0.00434177648276091	-0.079146720468998
-5.74312162399292	-5.91394948959351	-10.5619421005249	-0.0581762827932835	-0.00434862356632948	-0.079256497323513
-5.74378681182861	-5.9174542427063	-10.5681324005127	-0.0581523925065994	-0.00435984320938587	-0.0792846977710724
-5.73894596099854	-5.91653919219971	-10.5662679672241	-0.0581606812775135	-0.00449123606085777	-0.0792537033557892
-5.74730396270752	-5.92183303833008	-10.5622825622559	-0.0580500513315201	-0.00443739304319024	-0.0794157981872559
-5.74516010284424	-5.92392301559448	-10.5666952133179	-0.0581208094954491	-0.00436949357390404	-0.0794152691960335
-5.74750804901123	-5.92442417144775	-10.5685997009277	-0.0581097714602947	-0.00442935712635517	-0.0794147774577141
-5.75320768356323	-5.92791509628296	-10.5738649368286	-0.05799875035882	-0.00445418851450086	-0.0795519351959229
-5.74678325653076	-5.9274845123291	-10.5638933181763	-0.0580967999994755	-0.00453826924785972	-0.0795964822173119
-5.75587940216064	-5.93155384063721	-10.5697650909424	-0.057983610779047	-0.00452204747125506	-0.0795847922563553
-5.76149082183838	-5.93183708190918	-10.5818767547607	-0.0578398108482361	-0.00448233308270574	-0.0796619430184364
-5.74988651275635	-5.92800760269165	-10.5822877883911	-0.0578812472522259	-0.00460113445296884	-0.0796483680605888
-5.75683736801147	-5.93303442001343	-10.581732749939	-0.0579273886978626	-0.00459488062188029	-0.0797264873981476
-5.76509046554565	-5.93599224090576	-10.5965270996094	-0.0576763823628426	-0.00467862980440259	-0.0797004699707031
-5.75454235076904	-5.93010473251343	-10.5872859954834	-0.0577375739812851	-0.00481790350750089	-0.0798306837677956
-5.76399564743042	-5.93479585647583	-10.5955572128296	-0.0578253567218781	-0.00486228987574577	-0.0798263698816299
-5.77062511444092	-5.93635511398315	-10.6122131347656	-0.0577577501535416	-0.00482599902898073	-0.0798551067709923
-5.76069355010986	-5.92928600311279	-10.6016578674316	-0.0577811002731323	-0.00499294698238373	-0.0799219310283661
-5.76753568649292	-5.93535184860229	-10.6116514205933	-0.0578935146331787	-0.00496684852987528	-0.0799427479505539
-5.77846813201904	-5.93455171585083	-10.6148805618286	-0.0577412806451321	-0.00491371378302574	-0.0799710229039192
-5.76864147186279	-5.92994165420532	-10.6115713119507	-0.0578362308442593	-0.00508086755871773	-0.0801005735993385
-5.77188348770142	-5.93373203277588	-10.612642288208	-0.057838000357151	-0.00504672201350331	-0.0801969766616821
-5.77835655212402	-5.93378973007202	-10.6207008361816	-0.0577651187777519	-0.00500898342579603	-0.0801674798130989
-5.76988172531128	-5.9278998374939	-10.6183595657349	-0.0578253082931042	-0.00505105499178171	-0.0802061781287193
-5.77315092086792	-5.93459558486938	-10.6141901016235	-0.0579186454415321	-0.00510364258661866	-0.0803103372454643
-5.77780151367188	-5.93270444869995	-10.6220731735229	-0.057786863297224	-0.00505939638242126	-0.0802242159843445
-5.77016878128052	-5.92422914505005	-10.6163501739502	-0.0578761398792267	-0.00502687459811568	-0.0803012773394585
-5.77192544937134	-5.93462467193604	-10.6161317825317	-0.0579895339906216	-0.00513557577505708	-0.0803543478250504
-5.77178907394409	-5.92999649047852	-10.6281595230103	-0.0579011552035809	-0.00493672443553805	-0.0802935436367989
-5.76490783691406	-5.92251491546631	-10.617018699646	-0.0579027011990547	-0.00499807624146342	-0.0802614167332649
-5.76964902877808	-5.9292197227478	-10.623007774353	-0.057980515062809	-0.00492108473554254	-0.0803010314702988
-5.76977348327637	-5.92878293991089	-10.62380027771	-0.0579968094825745	-0.00483236135914922	-0.0802704095840454
-5.76077222824097	-5.91942691802979	-10.6136589050293	-0.0580351948738098	-0.00478705950081348	-0.0801744908094406
-5.76031637191772	-5.92348718643188	-10.6075477600098	-0.0581797994673252	-0.00481165666133165	-0.0802256092429161
-5.75918388366699	-5.92573070526123	-10.6164083480835	-0.0581252835690975	-0.00472363643348217	-0.0801198482513428
-5.75143814086914	-5.91724824905396	-10.6073341369629	-0.0582234561443329	-0.00464294664561749	-0.0800945311784744
-5.7522177696228	-5.91845846176147	-10.602560043335	-0.0583117753267288	-0.00470817089080811	-0.080117478966713
-5.75221872329712	-5.91910600662231	-10.6133432388306	-0.0583006590604782	-0.00453454907983541	-0.0800425112247467
-5.74263095855713	-5.91219663619995	-10.6019477844238	-0.0584266781806946	-0.00448200479149818	-0.0800586193799973
-5.74702739715576	-5.91595649719238	-10.6007041931152	-0.0584998913109303	-0.00451452191919088	-0.0800670608878136
-5.74594163894653	-5.91263008117676	-10.6078271865845	-0.0584550090134144	-0.00444259867072105	-0.0800384283065796
-5.73895168304443	-5.90722322463989	-10.5961055755615	-0.0585914589464664	-0.00432072393596172	-0.0800333246588707
-5.74176216125488	-5.90606594085693	-10.5971269607544	-0.0586531683802605	-0.00442645885050297	-0.0800366252660751
-5.74171876907349	-5.90606355667114	-10.5983200073242	-0.0586326979100704	-0.00425389502197504	-0.0799747258424759
-5.73072528839111	-5.90043163299561	-10.5935430526733	-0.058701153844595	-0.00428454671055079	-0.0799311250448227
-5.73673725128174	-5.90123748779297	-10.5891265869141	-0.0588341318070889	-0.00431216973811388	-0.0799869000911713
-5.73684358596802	-5.8971791267395	-10.5944690704346	-0.0588181093335152	-0.00423385947942734	-0.0799255967140198
-5.7270336151123	-5.89496278762817	-10.5876960754395	-0.0588713884353638	-0.0042323567904532	-0.0798816457390785
-5.73382568359375	-5.89513540267944	-10.5826082229614	-0.0589916259050369	-0.00420841667801142	-0.0799119099974632
-5.73313999176025	-5.89468336105347	-10.5857648849487	-0.0589715167880058	-0.00410738587379456	-0.0798570439219475
-5.72953701019287	-5.8935980796814	-10.581711769104	-0.0590430051088333	-0.0041765752248466	-0.0798502489924431
-5.73798370361328	-5.89425420761108	-10.5834684371948	-0.0589217431843281	-0.00409420859068632	-0.0799176394939423
-5.73079395294189	-5.89323043823242	-10.5751047134399	-0.0590199753642082	-0.00409583793953061	-0.0798755586147308
-5.73374700546265	-5.89700698852539	-10.5769157409668	-0.0590546503663063	-0.00408377032727003	-0.0798952803015709
-5.73932075500488	-5.89989328384399	-10.5791912078857	-0.0588973015546799	-0.0039959903806448	-0.0798395797610283
-5.73368358612061	-5.896080493927	-10.5711421966553	-0.0591055825352669	-0.00398964621126652	-0.0799324437975883
-5.74163866043091	-5.9059100151062	-10.575345993042	-0.0589305087924004	-0.00394315458834171	-0.0799848064780235
-5.73641395568848	-5.90449571609497	-10.5682029724121	-0.0590347833931446	-0.00392760429531336	-0.0799152106046677
-5.7472071647644	-5.90528774261475	-10.5801286697388	-0.0589920356869698	-0.00387103948742151	-0.0799802020192146
-5.74329614639282	-5.90925979614258	-10.5727567672729	-0.0588668584823608	-0.00381603930145502	-0.0800085663795471
-5.74738502502441	-5.91323757171631	-10.562726020813	-0.0589967332780361	-0.00383576564490795	-0.0800450444221497
-5.75678730010986	-5.91735219955444	-10.570255279541	-0.0589339546859264	-0.00363234966062009	-0.0800550282001495
-5.757408618927	-5.91704320907593	-10.5676860809326	-0.0588402301073074	-0.00361984386108816	-0.0799936950206757
-5.75351572036743	-5.91792964935303	-10.5550136566162	-0.0589745789766312	-0.00370896514505148	-0.0800030902028084
-5.76120758056641	-5.92436027526855	-10.5605821609497	-0.0590069517493248	-0.00362329254858196	-0.0800471752882004
-5.75995922088623	-5.92384481430054	-10.5649118423462	-0.0588308684527874	-0.00353764067403972	-0.0799582079052925
-5.7571120262146	-5.92213916778564	-10.5527181625366	-0.0590026713907719	-0.00362896523438394	-0.0800085291266441
-5.76851177215576	-5.92787599563599	-10.5519580841064	-0.0589744187891483	-0.00349773815833032	-0.0799498334527016
-5.76393747329712	-5.92251920700073	-10.5574655532837	-0.0589569173753262	-0.0034211294259876	-0.079949826002121
-5.76590013504028	-5.9289402961731	-10.5499877929688	-0.059041790664196	-0.00357348448596895	-0.0799354985356331
-5.77160692214966	-5.92781829833984	-10.5618810653687	-0.0589383654296398	-0.0034876074641943	-0.0798538327217102
-5.764564037323	-5.92200660705566	-10.5504636764526	-0.0589688159525394	-0.00337558332830668	-0.0798396542668343
-5.76464462280273	-5.92453002929688	-10.5520277023315	-0.0590487979352474	-0.00344907492399216	-0.0798028558492661
-5.76956081390381	-5.92773246765137	-10.5561780929565	-0.0590035244822502	-0.00335222575813532	-0.0797825008630753
-5.76138114929199	-5.92315196990967	-10.5454721450806	-0.0591687224805355	-0.0032915323972702	-0.0797435939311981
-5.76555109024048	-5.92278099060059	-10.5381088256836	-0.0591220557689667	-0.00326119642704725	-0.0796855986118317
-5.76908588409424	-5.92554044723511	-10.5451402664185	-0.0591388493776321	-0.00312589388340712	-0.0796012356877327
-5.75738430023193	-5.92349624633789	-10.5377082824707	-0.0591671988368034	-0.00300488458015025	-0.0795246139168739
-5.75858640670776	-5.92294073104858	-10.5263977050781	-0.0593043491244316	-0.00293501396663487	-0.0794869884848595
-5.7616138458252	-5.92468643188477	-10.5366849899292	-0.059263102710247	-0.00288163917139173	-0.0793676599860191
-5.75250768661499	-5.92294120788574	-10.5288114547729	-0.0592739060521126	-0.00273258658125997	-0.0793058350682259
-5.7491397857666	-5.91757535934448	-10.5174026489258	-0.0593337379395962	-0.00276032974943519	-0.0791750326752663
-5.74996423721313	-5.92100667953491	-10.527811050415	-0.059370294213295	-0.00263049732893705	-0.0790458470582962
-5.74638605117798	-5.91991090774536	-10.522557258606	-0.0592787005007267	-0.00247399602085352	-0.0790263414382935
-5.73834609985352	-5.91547298431396	-10.5141839981079	-0.0595045424997807	-0.00241883774287999	-0.078844241797924
-5.74053764343262	-5.91709327697754	-10.5118179321289	-0.0595457479357719	-0.0023602640721947	-0.0787472799420357
-5.74377870559692	-5.91739749908447	-10.5151128768921	-0.0593608431518078	-0.00222640135325491	-0.0787483304738998
-5.7332968711853	-5.91259431838989	-10.5129203796387	-0.0594617463648319	-0.00207596039399505	-0.0786142721772194
-5.73050785064697	-5.91283226013184	-10.5045347213745	-0.059545811265707	-0.0020575940143317	-0.0784421339631081
-5.73750782012939	-5.91576766967773	-10.4995489120483	-0.0594377219676971	-0.0019339487189427	-0.0784534215927124
-5.73370599746704	-5.9144983291626	-10.506706237793	-0.0594536066055298	-0.00183964590542018	-0.0783249214291573
-5.72281885147095	-5.91161346435547	-10.4953660964966	-0.0595373250544071	-0.00179576023947448	-0.0782268419861794
-5.72482252120972	-5.9170093536377	-10.4862298965454	-0.0595176257193089	-0.00172252755146474	-0.0782030522823334
-5.73057794570923	-5.91709852218628	-10.4913854598999	-0.0594855844974518	-0.00154953636229038	-0.0781168788671494
-5.72550392150879	-5.91563844680786	-10.4865627288818	-0.0595383234322071	-0.00140664365608245	-0.0780048966407776
-5.71981239318848	-5.91582822799683	-10.4665479660034	-0.0595818087458611	-0.00146916811354458	-0.0780430138111115
-5.72546768188477	-5.91916036605835	-10.4757986068726	-0.0595913864672184	-0.00128752773161978	-0.0778834372758865
-5.72663068771362	-5.92068958282471	-10.4805002212524	-0.0594202317297459	-0.00109809951391071	-0.0778237283229828
-5.71996641159058	-5.91676187515259	-10.4557657241821	-0.0596104264259338	-0.0010671375785023	-0.0778969898819923
-5.72355508804321	-5.92151117324829	-10.459602355957	-0.0596740059554577	-0.000935848278459162	-0.0777132660150528
-5.72887468338013	-5.92250204086304	-10.4542694091797	-0.0594823844730854	-0.00084054603939876	-0.0776807889342308
-5.72174119949341	-5.91988468170166	-10.4483184814453	-0.0595661923289299	-0.000804100651293993	-0.0776600316166878
-5.72070074081421	-5.92099332809448	-10.4369297027588	-0.0597202852368355	-0.000610480725299567	-0.0775883123278618
-5.73230743408203	-5.92579793930054	-10.4431467056274	-0.0595393255352974	-0.000589124509133399	-0.0775022432208061
-5.71977663040161	-5.92017602920532	-10.4331398010254	-0.059481643140316	-0.000489610945805907	-0.0774686858057976
-5.71930122375488	-5.92370843887329	-10.4321336746216	-0.0596656687557697	-0.00041287942440249	-0.0773596614599228
-5.72384452819824	-5.92614126205444	-10.4331636428833	-0.0595340803265572	-0.000315252604195848	-0.0773376002907753
-5.71883201599121	-5.92418670654297	-10.4275369644165	-0.0595473535358906	-0.000197451532585546	-0.0772286504507065
-5.71314525604248	-5.92365694046021	-10.4229593276978	-0.059687290340662	-0.000184087155503221	-0.0771897882223129
-5.72264671325684	-5.92669820785522	-10.4172229766846	-0.0595354661345482	-4.58247923234012E-05	-0.0771148279309273
-5.7127513885498	-5.92424726486206	-10.4162797927856	-0.0594651959836483	-3.65844607586041E-05	-0.0770250484347343
-5.70650482177734	-5.92575216293335	-10.4075527191162	-0.0596481449902058	0.000116981085739098	-0.0769899412989616
-5.71586132049561	-5.92855596542358	-10.4156608581543	-0.0595590732991695	0.000289806659566239	-0.0769087299704552
-5.70993757247925	-5.92524814605713	-10.4108695983887	-0.0593699626624584	0.000387033738661557	-0.0767845138907433
-5.70392322540283	-5.9230055809021	-10.3945055007935	-0.0595341958105564	0.000390590343158692	-0.0767169818282127
-5.71047735214233	-5.92861175537109	-10.4077024459839	-0.0594830587506294	0.000574447389226407	-0.0766356587409973
-5.7017617225647	-5.92485618591309	-10.3985290527344	-0.0593327581882477	0.000639662088360637	-0.0765840113162994
-5.69716310501099	-5.92831707000732	-10.3872594833374	-0.0594453364610672	0.000654461735393852	-0.0765463262796402
-5.70390701293945	-5.92957878112793	-10.3960943222046	-0.0593617185950279	0.000864361354615539	-0.0764910653233528
-5.69662237167358	-5.92630004882813	-10.3869600296021	-0.0592929758131504	0.00101723603438586	-0.0763919353485107
-5.6945333480835	-5.92868185043335	-10.3804588317871	-0.0593524016439915	0.000980623648501933	-0.0763722062110901
-5.70010566711426	-5.93121004104614	-10.387565612793	-0.0593006238341331	0.0011773135047406	-0.0763289108872414
-5.69070386886597	-5.92407321929932	-10.3834552764893	-0.0593213737010956	0.00126427179202437	-0.0762861669063568
-5.69371271133423	-5.92848062515259	-10.374153137207	-0.0593350119888783	0.00124080991372466	-0.0763056427240372
-5.69695901870728	-5.93123149871826	-10.3829879760742	-0.0593190528452396	0.00142668234184384	-0.0762758776545525
-5.68828058242798	-5.92410802841187	-10.3736953735352	-0.0593825466930866	0.00153951952233911	-0.0762364938855171
-5.69518327713013	-5.93021535873413	-10.3666820526123	-0.0593580864369869	0.00154961785301566	-0.0762494653463364
-5.6961727142334	-5.93046236038208	-10.37855052948	-0.0592862591147423	0.00172952516004443	-0.076151080429554
-5.68983459472656	-5.92306232452393	-10.3674182891846	-0.0592640601098537	0.00172273477073759	-0.0761261656880379
-5.69286823272705	-5.92819786071777	-10.3708305358887	-0.0593334399163723	0.00175943085923791	-0.076106071472168
-5.68862104415894	-5.92569446563721	-10.371919631958	-0.0592521764338017	0.00192452524788678	-0.0760065913200378
-5.68721294403076	-5.92349147796631	-10.3594799041748	-0.0593107677996159	0.00189909269101918	-0.0759727507829666
-5.69316720962524	-5.92496538162231	-10.3667078018188	-0.0591427013278008	0.0020220095757395	-0.0759248211979866
-5.68709897994995	-5.92179489135742	-10.3638305664063	-0.0592594854533672	0.00211901869624853	-0.0758318230509758
-5.68891716003418	-5.92329120635986	-10.3613014221191	-0.0593182146549225	0.00210917857475579	-0.0757709890604019
-5.69180059432983	-5.9238452911377	-10.3697233200073	-0.0591590330004692	0.00222084042616189	-0.0757800340652466
-5.68063831329346	-5.92157936096191	-10.3526477813721	-0.0592893399298191	0.00224207807332277	-0.075749009847641
-5.68858289718628	-5.92379188537598	-10.3553075790405	-0.0593401603400707	0.00230804551392794	-0.0756449103355408
-5.68954610824585	-5.92352390289307	-10.3618364334106	-0.0591130703687668	0.00242345756851137	-0.075601264834404
-5.68418836593628	-5.92167663574219	-10.3451385498047	-0.0592558421194553	0.00249488465487957	-0.0756161883473396
-5.69097948074341	-5.92565584182739	-10.3504600524902	-0.0592406317591667	0.00253616273403168	-0.0755511447787285
-5.69255208969116	-5.92761564254761	-10.3541450500488	-0.0590468421578407	0.0026468017604202	-0.0755169168114662
-5.68340539932251	-5.92629241943359	-10.3420438766479	-0.0591689012944698	0.00259146722964942	-0.0755472704768181
-5.69150352478027	-5.93346357345581	-10.3443298339844	-0.0591535083949566	0.00275741494260728	-0.0755269750952721
-5.69757699966431	-5.93586158752441	-10.3530225753784	-0.0589376427233219	0.00280588096939027	-0.0754236280918121
-5.68720531463623	-5.93037748336792	-10.3483734130859	-0.0589365251362324	0.00272901612333953	-0.0754368230700493
-5.69200849533081	-5.9393196105957	-10.3513832092285	-0.0589133724570274	0.00278127612546086	-0.0754489675164223
-5.70032119750977	-5.94128799438477	-10.3715972900391	-0.0586659759283066	0.00279584294185042	-0.0753115862607956
-5.68734455108643	-5.93584108352661	-10.3597049713135	-0.0587059184908867	0.00268536107614636	-0.0753447934985161
-5.69555282592773	-5.94526720046997	-10.3715944290161	-0.0585003271698952	0.00268659787252545	-0.0753541067242622
-5.69608068466187	-5.94249725341797	-10.3777532577515	-0.0583993308246136	0.00278002442792058	-0.0752290189266205
-5.69336414337158	-5.94422721862793	-10.3717041015625	-0.058460395783186	0.00260102027095854	-0.0751923173666
-5.69902658462524	-5.95034074783325	-10.38405418396	-0.0582529604434967	0.00262176361866295	-0.0751536041498184
-5.69881916046143	-5.94803190231323	-10.3834390640259	-0.0581240616738796	0.00263989716768265	-0.0750548765063286
-5.69407320022583	-5.94644021987915	-10.3868198394775	-0.0582160204648972	0.00242702011018991	-0.0749791860580444
-5.6968469619751	-5.95411586761475	-10.3915767669678	-0.0580061972141266	0.00249831820838153	-0.0748530179262161
-5.69418096542358	-5.94818687438965	-10.3922309875488	-0.0579268671572208	0.00233315373770893	-0.0746714323759079
-5.69221925735474	-5.94539880752563	-10.3933916091919	-0.0580001212656498	0.00232075853273273	-0.0745605602860451
-5.6943564414978	-5.95423889160156	-10.3936452865601	-0.0578532554209232	0.00215473142452538	-0.0744450315833092
-5.6939582824707	-5.95053815841675	-10.4051733016968	-0.0576907619833946	0.0020688297227025	-0.0742441266775131
-5.68486595153809	-5.94441699981689	-10.4049863815308	-0.0577876679599285	0.00191391352564096	-0.0741233825683594
-5.69060325622559	-5.95034503936768	-10.4154167175293	-0.0576869212090969	0.00176584697328508	-0.0739663690328598
-5.68962907791138	-5.94598913192749	-10.4167814254761	-0.0575790703296661	0.00170831801369786	-0.0737054347991943
-5.69128227233887	-5.94493722915649	-10.4222736358643	-0.0575881004333496	0.00143445609137416	-0.0736193507909775
-5.69398403167725	-5.95100736618042	-10.4351558685303	-0.0574113354086876	0.00141993467696011	-0.0734775587916374
-5.68930196762085	-5.94683742523193	-10.4338655471802	-0.0573791079223156	0.00123352382797748	-0.073312371969223
-5.6899676322937	-5.94727802276611	-10.4412403106689	-0.0573938861489296	0.0010013347491622	-0.0732122510671616
-5.69857788085938	-5.94971704483032	-10.4473571777344	-0.0572293363511562	0.00104895047843456	-0.0731653794646263
-5.697585105896	-5.94739055633545	-10.4547691345215	-0.0572662055492401	0.00080829841317609	-0.0730506479740143
-5.69901371002197	-5.94885730743408	-10.4570980072021	-0.0572378151118755	0.000557145045604557	-0.0730118826031685
-5.7057147026062	-5.95072555541992	-10.4687194824219	-0.0570584945380688	0.000512448139488697	-0.0730368122458458
-5.70329713821411	-5.95149326324463	-10.4700813293457	-0.0571227483451366	0.000338529091095552	-0.0729312226176262
-5.70580387115479	-5.95080184936523	-10.4801988601685	-0.0570764951407909	0.000134554560645483	-0.0729374215006828
-5.716712474823	-5.95651245117188	-10.4891080856323	-0.0569034777581692	3.05623325402848E-05	-0.072942391037941
-5.7153902053833	-5.95372676849365	-10.49489402771	-0.0568937659263611	-5.92210453760345E-05	-0.0728763267397881
-5.71198272705078	-5.95640087127686	-10.4999179840088	-0.0569657348096371	-0.00026880600489676	-0.0728076174855232
-5.72100973129272	-5.95876264572144	-10.508129119873	-0.0567996725440025	-0.000429347273893654	-0.0728675648570061
-5.72130346298218	-5.95701932907104	-10.5175981521606	-0.0566548556089401	-0.000464363140054047	-0.072785921394825
-5.71540784835815	-5.95458507537842	-10.5199718475342	-0.0567245148122311	-0.000681057863403112	-0.0727187097072601
-5.72464275360107	-5.96290636062622	-10.5218181610107	-0.0566793531179428	-0.000882043619640172	-0.0728144496679306
-5.72813940048218	-5.96094274520874	-10.5355682373047	-0.0564734190702438	-0.000960772973485291	-0.0727187320590019
-5.72218942642212	-5.95897483825684	-10.5397920608521	-0.05649209395051	-0.0010797951836139	-0.0727473273873329
-5.72826814651489	-5.9599871635437	-10.541220664978	-0.0564084649085999	-0.00129954156000167	-0.0728544667363167
-5.73675918579102	-5.96612691879272	-10.5532531738281	-0.056368175894022	-0.00125763472169638	-0.0728836730122566
-5.73344945907593	-5.96710252761841	-10.5594129562378	-0.0561849065124989	-0.00136078346986324	-0.0728553608059883
-5.73494148254395	-5.96779823303223	-10.5585117340088	-0.0562549196183681	-0.00154842797201127	-0.0730363950133324
-5.74341869354248	-5.9715256690979	-10.5682954788208	-0.0560490600764751	-0.00145420699845999	-0.0730083435773849
-5.74015188217163	-5.97303056716919	-10.5792980194092	-0.055990744382143	-0.00155768636614084	-0.0730117335915565
-5.74080896377563	-5.97832536697388	-10.5648355484009	-0.0560721941292286	-0.00163090392015874	-0.0732064917683601
-5.75204515457153	-5.97815990447998	-10.5804300308228	-0.0558708645403385	-0.00157765729818493	-0.0731792971491814
-5.74846124649048	-5.9782075881958	-10.5884017944336	-0.0558057874441147	-0.00165382272098213	-0.0732996761798859
-5.74521064758301	-5.97901058197021	-10.5823268890381	-0.055820643901825	-0.00175886286888272	-0.0733728557825089
-5.75555372238159	-5.9839940071106	-10.5903568267822	-0.055709894746542	-0.00164418714120984	-0.0734193325042725
-5.75841569900513	-5.98446655273438	-10.6039161682129	-0.0555454716086388	-0.00172515807207674	-0.0733969286084175
-5.74824237823486	-5.98139476776123	-10.5988960266113	-0.0556131154298782	-0.00180840806569904	-0.0735382661223412
-5.75697994232178	-5.98815965652466	-10.6038866043091	-0.05554573610425	-0.0017766545061022	-0.073572501540184
-5.76212406158447	-5.98663854598999	-10.6230773925781	-0.0553059652447701	-0.00177156669087708	-0.0735634043812752
-5.75159502029419	-5.9829568862915	-10.6157026290894	-0.0553384348750114	-0.00200990820303559	-0.0736443027853966
-5.76174688339233	-5.98878955841064	-10.6252813339233	-0.0552082359790802	-0.00189396378118545	-0.0737261101603508
-5.76292133331299	-5.98534345626831	-10.6334733963013	-0.0551095493137836	-0.0018397478852421	-0.0736811310052872
-5.7572979927063	-5.9834361076355	-10.6277561187744	-0.0551501326262951	-0.00202281516976655	-0.0738100111484528
-5.7583966255188	-5.98885345458984	-10.6383008956909	-0.0550761371850967	-0.00199563801288605	-0.0739015564322472
-5.76639366149902	-5.98629760742188	-10.6459913253784	-0.0549400933086872	-0.00187402497977018	-0.0738684758543968
-5.75810241699219	-5.98321723937988	-10.6480588912964	-0.0548201464116573	-0.00195488706231117	-0.0739239975810051
-5.75961875915527	-5.98784780502319	-10.6405096054077	-0.0549034625291824	-0.00194795615971088	-0.0740151926875114
-5.76771068572998	-5.98837089538574	-10.6618900299072	-0.0548240058124065	-0.00183751794975251	-0.0740613490343094
-5.76032447814941	-5.9848198890686	-10.6600561141968	-0.0547257885336876	-0.00187072716653347	-0.0741014406085014
-5.7572135925293	-5.98796796798706	-10.657114982605	-0.0548086278140545	-0.001942363451235	-0.0742010623216629
-5.76429033279419	-5.98907852172852	-10.6643514633179	-0.05478810146451	-0.00183713214937598	-0.0742664411664009
-5.76342487335205	-5.98593187332153	-10.6663446426392	-0.054536409676075	-0.0018465822795406	-0.0742625370621681
-5.75965976715088	-5.98575353622437	-10.6599187850952	-0.0545836240053177	-0.00189921318087727	-0.0744080021977425
-5.7694206237793	-5.98730516433716	-10.6765050888062	-0.054613009095192	-0.00179118511732668	-0.0744918957352638
-5.76455593109131	-5.9869236946106	-10.683572769165	-0.0543886348605156	-0.00161914946511388	-0.0744812339544296
-5.75844049453735	-5.98860120773315	-10.6722068786621	-0.054516289383173	-0.00182124366983771	-0.074645109474659
-5.76742267608643	-5.99007415771484	-10.6853437423706	-0.0544631853699684	-0.00166467332746834	-0.0746488645672798
-5.7602105140686	-5.98607587814331	-10.6823778152466	-0.0543879605829716	-0.0015359785174951	-0.0746739953756332
-5.76074171066284	-5.98968982696533	-10.6759519577026	-0.0544376783072948	-0.00164815911557525	-0.0747426226735115
-5.76788711547852	-5.98855495452881	-10.6944198608398	-0.0543379299342632	-0.00149885192513466	-0.0748133212327957
-5.76264524459839	-5.98967790603638	-10.6909074783325	-0.0542954243719578	-0.00143864681012928	-0.0748505890369415
-5.759765625	-5.98891115188599	-10.6919612884521	-0.0543254017829895	-0.00149354175664485	-0.0748074725270271
-5.76506948471069	-5.98755693435669	-10.6954832077026	-0.0543262772262096	-0.00139382120687515	-0.0749411582946777
-5.76350927352905	-5.98774576187134	-10.7008152008057	-0.0542715899646282	-0.00115468271542341	-0.0749110132455826
-5.7570686340332	-5.9857497215271	-10.6865835189819	-0.054324459284544	-0.00122556381393224	-0.0749190002679825
-5.75851774215698	-5.98862171173096	-10.6931343078613	-0.0543644092977047	-0.00116096914280206	-0.0749477669596672
-5.7606201171875	-5.98573017120361	-10.6898994445801	-0.054209690541029	-0.000917317345738411	-0.0750087648630142
-5.75598621368408	-5.98364782333374	-10.6799659729004	-0.0544323809444904	-0.000920857361052185	-0.0750079825520515
-5.7600998878479	-5.9860143661499	-10.6846294403076	-0.054407462477684	-0.000853322388138622	-0.0750449746847153
-5.75608730316162	-5.98665475845337	-10.680793762207	-0.0542928874492645	-0.000675827264785767	-0.0751394256949425
-5.75420665740967	-5.9849100112915	-10.6809968948364	-0.0544886216521263	-0.000594748184084892	-0.0750615671277046
-5.75498819351196	-5.98342084884644	-10.6800880432129	-0.0544472970068455	-0.000584108754992485	-0.075151115655899
-5.75836133956909	-5.98359823226929	-10.6771469116211	-0.0543332919478416	-0.00030420973780565	-0.0751959905028343
-5.75301504135132	-5.97861433029175	-10.6793527603149	-0.0544156655669212	-0.000239825632888824	-0.0751855298876762
-5.75247192382813	-5.98229742050171	-10.6717720031738	-0.0544636026024818	-0.000244070615735836	-0.0751897841691971
-5.75371551513672	-5.98083448410034	-10.6822671890259	-0.0542976744472981	-0.000127242761664093	-0.0752667859196663
-5.74510049819946	-5.9784574508667	-10.6698818206787	-0.0543838888406754	-3.65860432793852E-05	-0.0752292796969414
-5.7469048500061	-5.97520399093628	-10.6707420349121	-0.0544116981327534	4.59505936305504E-05	-0.0752380788326263
-5.74999046325684	-5.97626781463623	-10.674485206604	-0.0542428903281689	0.000112746107333805	-0.0752653256058693
-5.73790645599365	-5.97074222564697	-10.6609535217285	-0.0544173903763294	0.000153357221279293	-0.0753078162670136
-5.74385070800781	-5.97321319580078	-10.668643951416	-0.0544105097651482	0.000317131372867152	-0.0752479061484337
-5.7443585395813	-5.97132349014282	-10.6706056594849	-0.0542148239910603	0.0003890099178534	-0.0753025710582733
-5.73460531234741	-5.96556377410889	-10.6652336120605	-0.0542889684438705	0.00041675305692479	-0.0753203928470612
-5.73367786407471	-5.96632099151611	-10.659610748291	-0.054315622895956	0.000514741986989975	-0.0753064826130867
-5.74206018447876	-5.96764755249023	-10.6729745864868	-0.0541790574789047	0.000644099083729088	-0.0752504393458366
-5.72660684585571	-5.96124649047852	-10.6569204330444	-0.054191991686821	0.000667339190840721	-0.0753368735313416
-5.72987270355225	-5.96659851074219	-10.6547117233276	-0.0543061159551144	0.000814081227872521	-0.0753220170736313
-5.73483657836914	-5.96518898010254	-10.6684064865112	-0.0541048757731915	0.00102525961119682	-0.0752520933747292
-5.72096109390259	-5.95742511749268	-10.6572599411011	-0.0541885197162628	0.000982693512924016	-0.0753650441765785
-5.72485542297363	-5.96476459503174	-10.6533946990967	-0.0541206113994122	0.0011062566190958	-0.0753008052706718
-5.72840738296509	-5.96390151977539	-10.6546335220337	-0.0540670827031136	0.00133430410642177	-0.0752889513969421
-5.7173171043396	-5.95806789398193	-10.6533966064453	-0.0540546588599682	0.00122074387036264	-0.0752668380737305
-5.71755790710449	-5.96280431747437	-10.6540374755859	-0.0540511310100555	0.00131429999601096	-0.0753464624285698
-5.72158670425415	-5.96284580230713	-10.665506362915	-0.0538876056671143	0.00141388538759202	-0.0752264335751534
-5.71139144897461	-5.95602560043335	-10.6649799346924	-0.0538525842130184	0.00145012955181301	-0.0752618089318275
-5.70789098739624	-5.95749473571777	-10.6495962142944	-0.0539421252906322	0.00144112820271403	-0.0753205642104149
-5.71834850311279	-5.95874929428101	-10.6663637161255	-0.0538226887583733	0.00158608960919082	-0.0752858743071556
-5.70882701873779	-5.95228004455566	-10.6598663330078	-0.0537371076643467	0.00157436518929899	-0.0753081664443016
-5.7064208984375	-5.9563250541687	-10.6618146896362	-0.0537846237421036	0.00150820589624345	-0.0753786340355873
-5.71278715133667	-5.95412874221802	-10.6702842712402	-0.0537220798432827	0.00172521150670946	-0.0753365531563759
-5.70842885971069	-5.95018243789673	-10.6690301895142	-0.0536543764173985	0.00175703025888652	-0.0753853097558022
-5.70543527603149	-5.9494891166687	-10.6608381271362	-0.0536667816340923	0.00161874468903989	-0.075451672077179
-5.71407461166382	-5.95038795471191	-10.663724899292	-0.0536932162940502	0.00172718998510391	-0.0755078941583633
-5.70918321609497	-5.95002698898315	-10.6713848114014	-0.0535173453390598	0.0018588388338685	-0.0754838585853577
-5.70441007614136	-5.94897174835205	-10.6599311828613	-0.053589504212141	0.00172267854213715	-0.0755257233977318
-5.71266031265259	-5.94887971878052	-10.6759300231934	-0.0536229871213436	0.00184299261309206	-0.0756178796291351
-5.71199083328247	-5.9514102935791	-10.6724939346313	-0.0534738413989544	0.00193065137136728	-0.0757174342870712
-5.70960187911987	-5.95067739486694	-10.6694965362549	-0.0535551868379116	0.00177645694930106	-0.0757120400667191
-5.71485042572021	-5.94999694824219	-10.6785907745361	-0.0535601116716862	0.00191400712355971	-0.0758700370788574
-5.71279668807983	-5.94994831085205	-10.6843118667603	-0.0534516572952271	0.00197902065701783	-0.0759077146649361
-5.70900249481201	-5.94672679901123	-10.6716947555542	-0.0534989796578884	0.00188451120629907	-0.0758446082472801
-5.70951890945435	-5.94430541992188	-10.6787424087524	-0.0535318367183208	0.00184625713154674	-0.0759935155510902
-5.71114587783813	-5.94874048233032	-10.6862020492554	-0.0534498319029808	0.00201129307970405	-0.0760185196995735
-5.70598459243774	-5.94510555267334	-10.6788568496704	-0.0534502901136875	0.00194348068907857	-0.0760155543684959
-5.70670700073242	-5.94050788879395	-10.6833944320679	-0.0535191297531128	0.00190265430137515	-0.0760347098112106
-5.71045303344727	-5.94431638717651	-10.6845607757568	-0.0534433610737324	0.00213501485995948	-0.0761889219284058
-5.70606279373169	-5.93915176391602	-10.6789264678955	-0.0534862540662289	0.0021119904704392	-0.0760367512702942
-5.70378923416138	-5.93488502502441	-10.6754331588745	-0.0535803437232971	0.00208268454298377	-0.0761264935135841
-5.70560932159424	-5.93693542480469	-10.676139831543	-0.0535373985767365	0.0022155751939863	-0.0762178674340248
-5.69949388504028	-5.93263530731201	-10.6825313568115	-0.0536265484988689	0.00229958794079721	-0.0761417970061302
-5.69887971878052	-5.9298038482666	-10.6693487167358	-0.0537097156047821	0.00230012065730989	-0.0762176066637039
-5.69921636581421	-5.92956018447876	-10.6754465103149	-0.05362693592906	0.00241245492361486	-0.0762632638216019
-5.69319295883179	-5.9248423576355	-10.6741285324097	-0.0538271367549896	0.00249328813515604	-0.0762528106570244
-5.68915176391602	-5.92555904388428	-10.6682090759277	-0.0539484731853008	0.00249503506347537	-0.0761860534548759
-5.69122743606567	-5.92248678207397	-10.6727542877197	-0.0537004210054874	0.00265314686112106	-0.0762327760457993
-5.68025779724121	-5.91642951965332	-10.6635265350342	-0.0539258271455765	0.0027243890799582	-0.0761685594916344
-5.68429183959961	-5.91711568832397	-10.6643695831299	-0.0539952218532562	0.00284084002487361	-0.0761064141988754
-5.68166446685791	-5.91411590576172	-10.6675148010254	-0.0538584291934967	0.00292404228821397	-0.0760722458362579
-5.6688175201416	-5.90911293029785	-10.6572313308716	-0.054053720086813	0.00298735802061856	-0.0759925469756126
-5.6641149520874	-5.90950441360474	-10.6626062393188	-0.0541616417467594	0.00308704935014248	-0.0758853256702423
-5.66792726516724	-5.90814018249512	-10.6571197509766	-0.0539307184517384	0.00323758646845818	-0.0758320763707161
-5.65321254730225	-5.90093803405762	-10.653356552124	-0.0540537983179092	0.00332034076564014	-0.0757355093955994
-5.65029191970825	-5.89800596237183	-10.6454458236694	-0.0542406886816025	0.00342488824389875	-0.0756382271647453
-5.65519285202026	-5.89856719970703	-10.6571550369263	-0.0540527477860451	0.00357876694761217	-0.0755475834012032
-5.64097929000854	-5.89126253128052	-10.6409301757813	-0.054044671356678	0.00368923554196954	-0.0754975751042366
-5.63439321517944	-5.8918628692627	-10.645411491394	-0.0542122684419155	0.00376070407219231	-0.0753789618611336
-5.63802909851074	-5.89347839355469	-10.6534843444824	-0.0540551766753197	0.00390059617348015	-0.0753092840313911
-5.62625885009766	-5.88802909851074	-10.6404476165771	-0.0540160350501537	0.00395627971738577	-0.07526545971632
-5.61581516265869	-5.8819055557251	-10.6432161331177	-0.0541517324745655	0.00401032669469714	-0.0751546248793602
-5.62222385406494	-5.88521242141724	-10.6396627426147	-0.0540485866367817	0.00412988476455212	-0.0751144587993622
-5.61567974090576	-5.88004064559937	-10.6490917205811	-0.0537999905645847	0.00416015414521098	-0.07498599588871
-5.59967422485352	-5.87608909606934	-10.6406402587891	-0.0539414398372173	0.00418944889679551	-0.0749406665563583
-5.60130643844604	-5.87484741210938	-10.6446704864502	-0.0540244318544865	0.00420014513656497	-0.0748003348708153
-5.59840154647827	-5.87510061264038	-10.6446046829224	-0.0538170598447323	0.00427441950887442	-0.0747597515583038
-5.59126138687134	-5.87160062789917	-10.6465044021606	-0.0538063198328018	0.00427797716110945	-0.0746036916971207
-5.58564615249634	-5.86541271209717	-10.6464166641235	-0.0538479052484035	0.00424429122358561	-0.0745790377259254
-5.58646392822266	-5.87252044677734	-10.6510066986084	-0.0536698214709759	0.00433774339035153	-0.0744863152503967
-5.58271455764771	-5.86481761932373	-10.6573104858398	-0.0535861849784851	0.00437613902613521	-0.0743637308478355
-5.57435750961304	-5.86030530929565	-10.641471862793	-0.0536951720714569	0.00424733338877559	-0.0742589235305786
-5.57718324661255	-5.86760282516479	-10.6557083129883	-0.0535572394728661	0.00435776123777032	-0.0742361694574356
-5.57912635803223	-5.86314344406128	-10.6587009429932	-0.0533549934625626	0.00448860041797161	-0.0740730240941048
-5.56616258621216	-5.85638999938965	-10.6571340560913	-0.0534171983599663	0.0043745394796133	-0.0739767402410507
-5.5677809715271	-5.86348628997803	-10.6524868011475	-0.0533756427466869	0.00436172541230917	-0.0739412531256676
-5.5705509185791	-5.86256313323975	-10.6641330718994	-0.0532346330583096	0.00446416484192014	-0.0737803280353546
-5.56189155578613	-5.85636758804321	-10.6598625183105	-0.0532252676784992	0.00435764668509364	-0.0737527906894684
-5.56295776367188	-5.86132001876831	-10.6645402908325	-0.0530315488576889	0.00434239907190204	-0.0736755430698395
-5.56513452529907	-5.85984516143799	-10.67502784729	-0.0528602823615074	0.00438227271661162	-0.0735709294676781
-5.55546855926514	-5.852698802948	-10.6713752746582	-0.0527940578758717	0.00430645700544119	-0.0734648853540421
-5.55554914474487	-5.85680055618286	-10.6714458465576	-0.0527723096311092	0.0041961632668972	-0.0733784884214401
-5.56031942367554	-5.86039781570435	-10.6810998916626	-0.0524914897978306	0.00434232503175735	-0.0733310505747795
-5.55356645584106	-5.85286426544189	-10.6832180023193	-0.0523457080125809	0.00431830808520317	-0.0732019245624542
-5.55018472671509	-5.85783958435059	-10.6861534118652	-0.0522389858961105	0.00411057518795133	-0.0732534229755402
-5.55766534805298	-5.86021852493286	-10.7001466751099	-0.0520620867609978	0.0041769384406507	-0.0731561928987503
-5.55308771133423	-5.85932683944702	-10.7024602890015	-0.0518148429691792	0.00419118022546172	-0.073063999414444
-5.55381774902344	-5.86277055740356	-10.7028865814209	-0.0518011562526226	0.00396140059456229	-0.0730768367648125
-5.56299877166748	-5.86640024185181	-10.7189846038818	-0.0515271909534931	0.00401220237836242	-0.0730894356966019
-5.56045484542847	-5.86362314224243	-10.7177047729492	-0.0513515919446945	0.00401599379256368	-0.0730773583054543
-5.56109762191772	-5.86954641342163	-10.7214460372925	-0.0513263680040836	0.00375863118097186	-0.0730252265930176
-5.56338977813721	-5.87313032150269	-10.7294416427612	-0.0511044077575207	0.00383736309595406	-0.0730229690670967
-5.56531763076782	-5.87402296066284	-10.7273559570313	-0.0510421134531498	0.00403636042028666	-0.0729151889681816
-5.56844282150269	-5.87478160858154	-10.715989112854	-0.0510186329483986	0.00379609898664057	-0.0728877708315849
-5.5758810043335	-5.88089513778687	-10.7255229949951	-0.0508986003696918	0.00374671001918614	-0.0728909000754356
-5.57869577407837	-5.8807544708252	-10.7331838607788	-0.0506992898881435	0.00385283725336194	-0.0729368031024933
-5.57334232330322	-5.88182878494263	-10.7294082641602	-0.0506352260708809	0.00359689840115607	-0.0728724747896194
-5.57770395278931	-5.8858003616333	-10.7464895248413	-0.0503914020955563	0.00356186204589903	-0.0727754607796669
-5.5788893699646	-5.88583278656006	-10.7429819107056	-0.050212312489748	0.00369752780534327	-0.0727898254990578
-5.57675504684448	-5.88836050033569	-10.7501783370972	-0.050161350518465	0.00357967894524336	-0.0726871639490128
-5.57500982284546	-5.88693475723267	-10.7516031265259	-0.0500624552369118	0.00352553371340036	-0.072684720158577
-5.57850742340088	-5.8904447555542	-10.7682647705078	-0.0497374385595322	0.00342956907115877	-0.0726855620741844
-5.57329940795898	-5.88815069198608	-10.7610816955566	-0.0497577264904976	0.00353852356784046	-0.0725283548235893
-5.56861591339111	-5.89125347137451	-10.7601442337036	-0.0497350767254829	0.00335793616250157	-0.0724129378795624
-5.57460784912109	-5.89278221130371	-10.7699518203735	-0.0494576841592789	0.00342095526866615	-0.0724628642201424
-5.57127475738525	-5.89412641525269	-10.7786235809326	-0.0493681132793427	0.00346151506528258	-0.0723097771406174
-5.5659008026123	-5.89236879348755	-10.7831926345825	-0.0493145659565926	0.00343593512661755	-0.0722464993596077
-5.57037496566772	-5.89910984039307	-10.7745933532715	-0.0492123402655125	0.00341737014241517	-0.0722842887043953
-5.57421684265137	-5.90198183059692	-10.7932596206665	-0.0490606911480427	0.00347315636463463	-0.0721423849463463
-5.56312608718872	-5.90076208114624	-10.7864837646484	-0.0489977672696114	0.00350726745091379	-0.0720209404826164
-5.5641188621521	-5.90277433395386	-10.7795753479004	-0.0490816533565521	0.00347572169266641	-0.0720636025071144
-5.5717601776123	-5.90394258499146	-10.7928609848022	-0.0489805452525616	0.00357134453952312	-0.0719549432396889
-5.56951761245728	-5.90511226654053	-10.7925386428833	-0.0489597208797932	0.00356146856211126	-0.0718444660305977
-5.5612530708313	-5.90242671966553	-10.7800197601318	-0.0490808114409447	0.00359803764149547	-0.0718869417905808
-5.56610155105591	-5.90255689620972	-10.7913427352905	-0.0490715093910694	0.00353452516719699	-0.0717428028583527
-5.57008790969849	-5.90344762802124	-10.7903070449829	-0.0488494224846363	0.00364974560216069	-0.0716907009482384
-5.55930423736572	-5.89634037017822	-10.7815504074097	-0.0490861423313618	0.00356225064024329	-0.0716339573264122
-5.55929279327393	-5.89658880233765	-10.7844533920288	-0.0492577031254768	0.00360010867007077	-0.0715161859989166
-5.56158018112183	-5.89803123474121	-10.7875270843506	-0.0490937978029251	0.00361592997796834	-0.0715137496590614
-5.55472755432129	-5.89226007461548	-10.7858285903931	-0.0491471514105797	0.00362029415555298	-0.0714051201939583
-5.55067014694214	-5.89330005645752	-10.7759342193604	-0.0493710599839687	0.00365085806697607	-0.071320578455925
-5.56037330627441	-5.89428329467773	-10.7832489013672	-0.0492827706038952	0.00364482961595058	-0.0712405890226364
-5.54867315292358	-5.88744497299194	-10.7669649124146	-0.0492757745087147	0.00372818391770124	-0.0711756646633148
-5.54098272323608	-5.88836574554443	-10.7728929519653	-0.0495333522558212	0.00371048203669488	-0.0710564777255058
-5.54659938812256	-5.89081478118896	-10.7664108276367	-0.0494654662907124	0.00377162615768611	-0.0710637867450714
-5.54596614837646	-5.89050722122192	-10.7734813690186	-0.0494364202022552	0.0039148828946054	-0.0708914995193481
-5.53518772125244	-5.88504314422607	-10.7640590667725	-0.0495454408228397	0.00395551370456815	-0.0707698166370392
-5.53270769119263	-5.89095258712769	-10.7614288330078	-0.0497032590210438	0.0039233174175024	-0.0707087889313698
-5.53261661529541	-5.88947010040283	-10.7598447799683	-0.049586046487093	0.00412748847156763	-0.0705662965774536
-5.52688789367676	-5.88516569137573	-10.7526636123657	-0.0496872290968895	0.00423534587025642	-0.0704318806529045
-5.52086400985718	-5.88431549072266	-10.7523174285889	-0.0498433411121368	0.00422371225431561	-0.0703534334897995
-5.52107906341553	-5.88994264602661	-10.7470769882202	-0.0497747212648392	0.00441600428894162	-0.0703315585851669
-5.51846361160278	-5.88361549377441	-10.7465238571167	-0.0497930198907852	0.00454950844869018	-0.0701462775468826
-5.50693941116333	-5.88404417037964	-10.7344245910645	-0.0499866493046284	0.00458158645778894	-0.0700674876570702
-5.51268005371094	-5.88924121856689	-10.7423286437988	-0.0499275699257851	0.00473569426685572	-0.0700060352683067
-5.51006650924683	-5.88541555404663	-10.7379856109619	-0.049880638718605	0.00487691909074783	-0.0698606595396996
-5.50007200241089	-5.88191318511963	-10.7343883514404	-0.0499935336410999	0.00482718367129564	-0.0698036104440689
-5.49531602859497	-5.8873233795166	-10.7296161651611	-0.0499925427138805	0.00493697682395577	-0.0697901844978333
-5.50518703460693	-5.88799285888672	-10.744213104248	-0.0500245615839958	0.00502704782411456	-0.0696405917406082
-5.49674224853516	-5.88228130340576	-10.738865852356	-0.0499334894120693	0.00509050907567143	-0.0695853233337402
-5.49016857147217	-5.8836030960083	-10.7249174118042	-0.0501144677400589	0.00515993870794773	-0.0694615915417671
-5.4954981803894	-5.88149642944336	-10.7352256774902	-0.0502039641141891	0.00519761769101024	-0.0694186091423035
-5.49256753921509	-5.88173627853394	-10.7314491271973	-0.0500267669558525	0.00526611786335707	-0.0693371519446373
-5.48610401153564	-5.87596845626831	-10.7232141494751	-0.0501996539533138	0.00535381957888603	-0.0692317858338356
-5.48719549179077	-5.87378072738647	-10.7258462905884	-0.0503239147365093	0.00534190703183413	-0.0691779777407646
-5.48766040802002	-5.87387561798096	-10.7289428710938	-0.0502662733197212	0.00544418022036552	-0.0690703466534615
-5.47827625274658	-5.86825704574585	-10.7186641693115	-0.0504471026360989	0.00544848386198282	-0.0690039619803429
-5.47746133804321	-5.86475944519043	-10.7203855514526	-0.0506323538720608	0.00548704341053963	-0.0689161866903305
-5.47868824005127	-5.86844253540039	-10.7217988967896	-0.0505452826619148	0.00555334379896522	-0.0688644051551819
-5.47452735900879	-5.8619236946106	-10.7196474075317	-0.0505784228444099	0.00561277940869331	-0.0687486752867699
-5.4684362411499	-5.85382890701294	-10.7130680084229	-0.0507593750953674	0.00557460449635983	-0.0687288567423821
-5.47335720062256	-5.86176300048828	-10.7130680084229	-0.0506965555250645	0.00559437787160277	-0.0686828345060349
-5.46571445465088	-5.85559558868408	-10.7185401916504	-0.0506536662578583	0.00561793241649866	-0.0685844272375107
-5.46009349822998	-5.84926843643188	-10.7100667953491	-0.0507776401937008	0.00564295426011086	-0.068589873611927
-5.46250247955322	-5.85594797134399	-10.718656539917	-0.0507573187351227	0.0056011532433331	-0.0685455277562141
-5.46199893951416	-5.85348463058472	-10.7141284942627	-0.0506808720529079	0.00578055903315544	-0.0684505850076675
-5.4532265663147	-5.84652948379517	-10.7087640762329	-0.0508661344647408	0.00578553043305874	-0.0683710277080536
-5.45370674133301	-5.85514307022095	-10.7018661499023	-0.0508456751704216	0.00569536304101348	-0.0684286281466484
-5.45887422561646	-5.85611343383789	-10.7078857421875	-0.0508035272359848	0.00587326847016811	-0.0683497712016106
-5.45224809646606	-5.85133075714111	-10.7052850723267	-0.0507969856262207	0.00601426791399717	-0.068368673324585
-5.45213937759399	-5.85790157318115	-10.6972360610962	-0.0509842820465565	0.00591456238180399	-0.0682974010705948
-5.45664405822754	-5.86208248138428	-10.697003364563	-0.0508846193552017	0.00607924396172166	-0.0683475956320763
-5.45373725891113	-5.86304903030396	-10.701192855835	-0.0508180595934391	0.00619520153850317	-0.068228118121624
-5.4504976272583	-5.85875988006592	-10.6985149383545	-0.050853468477726	0.00610647862777114	-0.06822619587183
-5.45297718048096	-5.85970497131348	-10.6868829727173	-0.0508858263492584	0.00618863897398114	-0.0682380050420761
-5.45624017715454	-5.8655834197998	-10.7011194229126	-0.0508098937571049	0.0062559787184	-0.0682359412312508
-5.45022392272949	-5.86528968811035	-10.7006015777588	-0.0507164113223553	0.00626662001013756	-0.0682013854384422
-5.44937515258789	-5.86287784576416	-10.694993019104	-0.0508102551102638	0.00625227158889174	-0.0681848898530006
-5.45718765258789	-5.86879682540894	-10.7001342773438	-0.0507143959403038	0.00623507285490632	-0.0682904124259949
-5.45485019683838	-5.86626720428467	-10.7002153396606	-0.050740834325552	0.00629628216847777	-0.0681503787636757
-5.45396280288696	-5.86349868774414	-10.6996936798096	-0.0507806017994881	0.00618703803047538	-0.0682091042399406
-5.46076536178589	-5.86999988555908	-10.7005014419556	-0.0507440380752087	0.00625226553529501	-0.0683217719197273
-5.45622253417969	-5.86971664428711	-10.7049713134766	-0.0506835170090199	0.00634139869362116	-0.0682206153869629
-5.45000886917114	-5.86388731002808	-10.6938514709473	-0.0507827885448933	0.00625829305499792	-0.0683014541864395
-5.46011304855347	-5.868980884552	-10.6982231140137	-0.050778191536665	0.00617374107241631	-0.0683719292283058
-5.46339845657349	-5.87133741378784	-10.7008256912231	-0.0506440810859203	0.00628256378695369	-0.0683928728103638
-5.45811414718628	-5.86818075180054	-10.7047901153564	-0.0506018400192261	0.00632004160434008	-0.0683571696281433
-5.45888566970825	-5.86715936660767	-10.6959753036499	-0.0507941320538521	0.00623219460248947	-0.0684361830353737
-5.46205949783325	-5.86876058578491	-10.7098836898804	-0.0507861450314522	0.00622015446424484	-0.0684880986809731
-5.46202182769775	-5.86967706680298	-10.7049922943115	-0.050618689507246	0.00629182485863566	-0.0685905739665031
-5.45850086212158	-5.86837768554688	-10.7021465301514	-0.0507044307887554	0.00629212660714984	-0.0685411095619202
-5.46088743209839	-5.86841917037964	-10.7056493759155	-0.0506884977221489	0.00626075454056263	-0.0686154142022133
-5.46601343154907	-5.87109899520874	-10.7049293518066	-0.0505129583179951	0.00634284224361181	-0.0687094032764435
-5.46319103240967	-5.87000513076782	-10.7052869796753	-0.0506486222147942	0.00635828077793121	-0.0687031000852585
-5.46220302581787	-5.87153482437134	-10.7046117782593	-0.0506813824176788	0.0063011865131557	-0.0687004625797272
-5.46836853027344	-5.87443351745605	-10.7084369659424	-0.0504887923598289	0.00641942629590631	-0.0688441395759583
-5.46765327453613	-5.87487602233887	-10.7107925415039	-0.05048593506217	0.0064847799949348	-0.0688520073890686
-5.46023273468018	-5.87203454971313	-10.7040233612061	-0.0505896285176277	0.00644829636439681	-0.0688579306006432
-5.46820640563965	-5.87782096862793	-10.706111907959	-0.050445020198822	0.00644990615546703	-0.0690577104687691
-5.47150278091431	-5.8753719329834	-10.7180614471436	-0.0502960793673992	0.00658912397921085	-0.0689527913928032
-5.46038866043091	-5.8724799156189	-10.7052841186523	-0.0503351613879204	0.00660477019846439	-0.0690367296338081
-5.46828126907349	-5.87490320205688	-10.6996240615845	-0.0503300428390503	0.00662609050050378	-0.0690802335739136
-5.46883630752563	-5.87410593032837	-10.7024869918823	-0.0502224415540695	0.00672405492514372	-0.0690801590681076
-5.46450138092041	-5.87308979034424	-10.70276927948	-0.0502557680010796	0.00674510141834617	-0.0690987184643745
-5.46502733230591	-5.87388610839844	-10.6929082870483	-0.0502485707402229	0.00669603189453483	-0.069258488714695
-5.4711012840271	-5.87608098983765	-10.6950979232788	-0.0501488223671913	0.00688250456005335	-0.0691844001412392
-5.46619272232056	-5.87286806106567	-10.7030076980591	-0.0500605516135693	0.00691507151350379	-0.0691956058144569
-5.4610710144043	-5.87268590927124	-10.6851968765259	-0.050221610814333	0.00686543947085738	-0.0693677142262459
-5.47317886352539	-5.87460708618164	-10.6913328170776	-0.0502297505736351	0.00695158261805773	-0.0693212598562241
-5.47319841384888	-5.87524938583374	-10.6967067718506	-0.0499996952712536	0.00707529298961163	-0.0693816691637039
-5.46548175811768	-5.8765926361084	-10.6908559799194	-0.0500876605510712	0.00707474490627646	-0.0694870799779892
-5.47285890579224	-5.87606954574585	-10.6895771026611	-0.0501349084079266	0.00718394294381142	-0.0696136653423309
-5.48049449920654	-5.88135671615601	-10.7004547119141	-0.0499714203178883	0.0072230277583003	-0.0696386471390724
-5.47370529174805	-5.87603807449341	-10.6879539489746	-0.0499770194292068	0.00721342023462057	-0.0697598531842232
-5.47946119308472	-5.88467836380005	-10.6834831237793	-0.0500874035060406	0.00733855413272977	-0.0698848590254784
-5.48857593536377	-5.88589239120483	-10.6993741989136	-0.0498766452074051	0.00739228166639805	-0.0699132531881332
-5.47851467132568	-5.87915372848511	-10.6923656463623	-0.049906138330698	0.00729424972087145	-0.0700956955552101
-5.48605632781982	-5.88741159439087	-10.6970491409302	-0.0499727316200733	0.00733424490317702	-0.0701576098799706
-5.49366998672485	-5.8843674659729	-10.7021331787109	-0.0497982874512672	0.0074473787099123	-0.0702260136604309
-5.48735046386719	-5.88396978378296	-10.6911582946777	-0.0499274395406246	0.00735643459483981	-0.0703454911708832
-5.49502086639404	-5.89172840118408	-10.6924810409546	-0.0498215407133102	0.00743604078888893	-0.0705097243189812
-5.50174713134766	-5.89121627807617	-10.7031707763672	-0.0497182495892048	0.00748977810144424	-0.0705076530575752
-5.49637985229492	-5.88311243057251	-10.694993019104	-0.0496684163808823	0.00752066029235721	-0.0706081092357636
-5.4999475479126	-5.89304876327515	-10.6899585723877	-0.0497984923422337	0.00751792499795556	-0.0707856118679047
-5.50771141052246	-5.89044904708862	-10.6966142654419	-0.0496776141226292	0.00761541025713086	-0.0707840174436569
-5.50288534164429	-5.88370704650879	-10.6895065307617	-0.0496775172650814	0.00758365401998162	-0.070935495197773
-5.50841474533081	-5.8923602104187	-10.6875324249268	-0.0497221238911152	0.00743571063503623	-0.0710882917046547
-5.51229476928711	-5.88958215713501	-10.6933689117432	-0.049566175788641	0.00764264119789004	-0.0710624679923058
-5.51098442077637	-5.88433742523193	-10.6888628005981	-0.0497037470340729	0.00761184608563781	-0.0712243318557739
-5.51374244689941	-5.88952493667603	-10.6917333602905	-0.049736961722374	0.00747213698923588	-0.0714010745286942
-5.52398252487183	-5.89269113540649	-10.6922073364258	-0.0495958067476749	0.0076101291924715	-0.0715194046497345
-5.52097940444946	-5.88876581192017	-10.6942558288574	-0.0496742241084576	0.007667216937989	-0.0715907216072083
-5.52071619033813	-5.89202690124512	-10.6889581680298	-0.0498107634484768	0.00748010957613587	-0.0717413350939751
-5.52833890914917	-5.89310121536255	-10.6996631622314	-0.0497901365160942	0.00760179245844483	-0.0718497335910797
-5.52707719802856	-5.88901805877686	-10.6963319778442	-0.0497061125934124	0.00770340021699667	-0.0719802901148796
-5.52941608428955	-5.89400100708008	-10.6867666244507	-0.0499515607953072	0.00754646398127079	-0.0720997676253319
-5.53564500808716	-5.89417171478271	-10.6980772018433	-0.049895528703928	0.00766071397811174	-0.0721260830760002
-5.53179740905762	-5.88905143737793	-10.6895933151245	-0.0498986206948757	0.0077600721269846	-0.0722584053874016
-5.53382301330566	-5.8903923034668	-10.6870460510254	-0.0499931089580059	0.00762084685266018	-0.0723609551787376
-5.53905057907104	-5.89282369613647	-10.6969175338745	-0.0499868392944336	0.00769401714205742	-0.0724828541278839
-5.53577136993408	-5.88770198822021	-10.6886920928955	-0.0500987209379673	0.00775530328974128	-0.072553813457489
-5.54376316070557	-5.88755798339844	-10.6874694824219	-0.0501066148281097	0.00766338454559445	-0.0726812183856964
-5.54632472991943	-5.88878583908081	-10.6866359710693	-0.0500893257558346	0.00780847808346152	-0.0727539584040642
-5.54002618789673	-5.88552904129028	-10.6900339126587	-0.0501718483865261	0.00772139616310596	-0.0728332921862602
-5.55005073547363	-5.88598346710205	-10.6875867843628	-0.0501962043344975	0.00778572121635079	-0.0730719789862633
-5.55449628829956	-5.88624334335327	-10.6969480514526	-0.0502079874277115	0.00781842414289713	-0.0730956271290779
-5.5475959777832	-5.88258075714111	-10.6943378448486	-0.0503593161702156	0.0077725313603878	-0.0732011720538139
-5.55948066711426	-5.88733291625977	-10.6877307891846	-0.050347313284874	0.00772315077483654	-0.0734039098024368
-5.56028747558594	-5.88643264770508	-10.694447517395	-0.0503583401441574	0.00780876679345965	-0.0734870508313179
-5.55826187133789	-5.88444137573242	-10.6949510574341	-0.0505258291959763	0.00777531182393432	-0.0736080780625343
-5.56802797317505	-5.88617610931396	-10.7000885009766	-0.0503671616315842	0.00775778153911233	-0.0738013610243797
-5.56479978561401	-5.88192415237427	-10.6998796463013	-0.0504167154431343	0.00779976462945342	-0.0739208310842514
-5.56462383270264	-5.88278818130493	-10.6985235214233	-0.0506167784333229	0.00773987267166376	-0.0740016773343086
-5.57568693161011	-5.88430404663086	-10.7122344970703	-0.0503827035427094	0.00771125638857484	-0.0741659626364708
-5.56837940216064	-5.88029861450195	-10.6995315551758	-0.0504444092512131	0.00764348218217492	-0.0743394792079926
-5.57080078125	-5.88092708587646	-10.7088651657104	-0.0505684576928616	0.00759399309754372	-0.0743890032172203
-5.58309316635132	-5.8811674118042	-10.7189798355103	-0.0503578037023544	0.00757570285350084	-0.0745980814099312
-5.580246925354	-5.87895393371582	-10.7153024673462	-0.0502900555729866	0.00765610905364156	-0.0746389776468277
-5.5786566734314	-5.87951850891113	-10.7189607620239	-0.0504587590694427	0.00759391952306032	-0.0747530683875084
-5.58893013000488	-5.88376426696777	-10.7198610305786	-0.0503776371479034	0.00760424509644508	-0.0749075338244438
-5.58993530273438	-5.88214111328125	-10.7254705429077	-0.0502720326185226	0.00767141301184893	-0.0750418081879616
-5.58446788787842	-5.88046264648438	-10.7186002731323	-0.0503664799034595	0.00760380644351244	-0.0751635208725929
-5.59210014343262	-5.88560819625854	-10.7254991531372	-0.0504341833293438	0.00761659070849419	-0.0752399265766144
-5.59569931030273	-5.88871383666992	-10.7274122238159	-0.0502308420836926	0.00764726148918271	-0.0753493681550026
-5.59596490859985	-5.88721561431885	-10.7156543731689	-0.0503912791609764	0.00766307907178998	-0.0754510387778282
-5.60577201843262	-5.89013576507568	-10.7284364700317	-0.0504370294511318	0.00768186990171671	-0.0755903050303459
-5.60117864608765	-5.89310312271118	-10.7225284576416	-0.0502339713275433	0.00774032436311245	-0.0756871104240417
-5.60024118423462	-5.88905811309814	-10.7196321487427	-0.0503189004957676	0.00766156427562237	-0.0757451802492142
-5.61051607131958	-5.89483451843262	-10.7289924621582	-0.050350546836853	0.00776150915771723	-0.0759336575865746
-5.61142063140869	-5.89619207382202	-10.725564956665	-0.0500805303454399	0.0077990940771997	-0.0759504437446594
-5.60681867599487	-5.89590740203857	-10.723443031311	-0.0502098649740219	0.00770298019051552	-0.0761551409959793
-5.61400747299194	-5.8968071937561	-10.7266721725464	-0.0501944199204445	0.00778373098000884	-0.0762641280889511
-5.61674118041992	-5.90038347244263	-10.7360019683838	-0.0499758757650852	0.00790077168494463	-0.0763153061270714
-5.61301708221436	-5.89762115478516	-10.7276334762573	-0.0500149205327034	0.00787004642188549	-0.076408214867115
-5.6154670715332	-5.89511489868164	-10.7272424697876	-0.0501069873571396	0.00782097410410643	-0.0764865577220917
-5.62207365036011	-5.90413188934326	-10.7328596115112	-0.0499259307980537	0.00791574735194445	-0.0766189694404602
-5.62068939208984	-5.90244388580322	-10.7417650222778	-0.0498199984431267	0.00796465016901493	-0.0766205713152885
-5.61557674407959	-5.89659929275513	-10.7291736602783	-0.0498928278684616	0.00805519241839647	-0.0767409205436707
-5.62171363830566	-5.90146541595459	-10.7372102737427	-0.0498741082847118	0.00806461833417416	-0.0767912045121193
-5.61998701095581	-5.90369272232056	-10.7343034744263	-0.0498120225965977	0.0081649562343955	-0.0768469944596291
-5.61571645736694	-5.89600229263306	-10.7301044464111	-0.0498216077685356	0.00818140804767609	-0.0769345387816429
-5.61894845962524	-5.90350008010864	-10.7279682159424	-0.0497613698244095	0.00820806622505188	-0.0770410969853401
-5.62331914901733	-5.90462207794189	-10.7320413589478	-0.0496445335447788	0.0083482526242733	-0.0770515128970146
-5.61689281463623	-5.89655065536499	-10.7312622070313	-0.0495989769697189	0.00852237548679113	-0.0770929157733917
-5.61871862411499	-5.9033727645874	-10.7242870330811	-0.0496650747954845	0.00836960878223181	-0.0771292299032211
-5.62467336654663	-5.90517520904541	-10.7369699478149	-0.0495271310210228	0.00852114707231522	-0.0771955847740173
-5.61733388900757	-5.90156602859497	-10.7284374237061	-0.0495032593607903	0.00865306612104177	-0.0772572383284569
-5.61902189254761	-5.90468645095825	-10.7235040664673	-0.0494861267507076	0.00862815417349339	-0.0772949755191803
-5.62373542785645	-5.90681648254395	-10.7299203872681	-0.0494274273514748	0.00884562265127897	-0.0773667022585869
-5.61787891387939	-5.90363836288452	-10.7208127975464	-0.0494879372417927	0.0090495441108942	-0.077402152121067
-5.62640190124512	-5.90674495697021	-10.7204427719116	-0.0494104772806168	0.00906599685549736	-0.0775353983044624
-5.6267261505127	-5.9105167388916	-10.7240314483643	-0.0493407398462296	0.00925037357956171	-0.0775319635868073
-5.62027502059937	-5.90957689285278	-10.7218408584595	-0.0493762977421284	0.00932082440704107	-0.0776120573282242
-5.62734174728394	-5.91358137130737	-10.7106666564941	-0.0494272895157337	0.00941858999431133	-0.0777573511004448
-5.6335506439209	-5.91732311248779	-10.7312059402466	-0.0493055880069733	0.00955493655055761	-0.0778151080012321
-5.62438440322876	-5.91649007797241	-10.7244501113892	-0.0492395907640457	0.00963454134762287	-0.0779111906886101
-5.62909936904907	-5.91753244400024	-10.7052907943726	-0.0494062304496765	0.00970345176756382	-0.0780075863003731
-5.63652276992798	-5.92053365707397	-10.7186222076416	-0.0492520108819008	0.00974268931895494	-0.0780845507979393
-5.63514184951782	-5.92037057876587	-10.7146368026733	-0.0492266528308392	0.00998514704406261	-0.0781489759683609
-5.63393878936768	-5.91916084289551	-10.7071657180786	-0.0493671074509621	0.00992137286812067	-0.0782193318009377
-5.64147520065308	-5.92245721817017	-10.7079524993896	-0.0493157655000687	0.0100385872647166	-0.0782760828733444
-5.63943338394165	-5.92285585403442	-10.7158126831055	-0.0492223128676414	0.0101385498419404	-0.0783351883292198
-5.63646078109741	-5.92056655883789	-10.7048683166504	-0.0493278577923775	0.0100867608562112	-0.0784792974591255
-5.647047996521	-5.92413473129272	-10.7106151580811	-0.0492604225873947	0.0101970573887229	-0.07842156291008
-5.64996433258057	-5.92022180557251	-10.7207841873169	-0.0490677729249001	0.0102318851277232	-0.0785329192876816
-5.64240217208862	-5.91892576217651	-10.7048768997192	-0.0491988956928253	0.0101794488728046	-0.0786246508359909
-5.65302181243896	-5.91722679138184	-10.7206878662109	-0.0491509549319744	0.0101573681458831	-0.0786644965410233
-5.65217781066895	-5.91600179672241	-10.7270479202271	-0.0488583855330944	0.0101579520851374	-0.0787327736616135
-5.6439847946167	-5.91575765609741	-10.7169046401978	-0.0489520654082298	0.0100494939833879	-0.0787880420684814
-5.65333938598633	-5.91698455810547	-10.7220153808594	-0.0488790012896061	0.0101159140467644	-0.0788489505648613
-5.65632104873657	-5.91540288925171	-10.7364273071289	-0.0486463457345963	0.0102106351405382	-0.0787748917937279
-5.64858436584473	-5.90931034088135	-10.7305507659912	-0.0487018935382366	0.0100756483152509	-0.0788841173052788
-5.65685939788818	-5.91649103164673	-10.7340412139893	-0.0485857352614403	0.0101994201540947	-0.0788975358009338
-5.65713882446289	-5.91661739349365	-10.7469863891602	-0.0483845584094524	0.0102074630558491	-0.0788527205586433
-5.64772081375122	-5.91098070144653	-10.7418785095215	-0.0483428984880447	0.0100755738094449	-0.0789838433265686
-5.6567964553833	-5.91902780532837	-10.7553625106812	-0.0480973273515701	0.0102242594584823	-0.0790548920631409
-5.65553426742554	-5.91301965713501	-10.7582950592041	-0.047973919659853	0.0103126270696521	-0.0790054649114609
-5.65013694763184	-5.91379499435425	-10.749888420105	-0.0480204522609711	0.0102305039763451	-0.0790974572300911
-5.65716981887817	-5.92245531082153	-10.7612733840942	-0.0477999076247215	0.0102754505351186	-0.0791889429092407
-5.65542793273926	-5.91700506210327	-10.7592039108276	-0.0476075746119022	0.0104204909875989	-0.0792076513171196
-5.65329790115356	-5.91773319244385	-10.7623777389526	-0.0477190352976322	0.010374273173511	-0.0792359113693237
-5.6560115814209	-5.92451238632202	-10.7587118148804	-0.047420471906662	0.0104426220059395	-0.0793141424655914
-5.65186595916748	-5.92311906814575	-10.7630834579468	-0.0473995953798294	0.0104621518403292	-0.0793111026287079
-5.65448713302612	-5.92371416091919	-10.7680225372314	-0.0473830737173557	0.0104102240875363	-0.0793440341949463
-5.65550470352173	-5.92965888977051	-10.7738494873047	-0.0471474826335907	0.0105350567027926	-0.0793364867568016
-5.64997053146362	-5.92791700363159	-10.7789325714111	-0.0470714047551155	0.0103110074996948	-0.0792951360344887
-5.65243291854858	-5.92865419387817	-10.7811241149902	-0.0470291972160339	0.0103526609018445	-0.0793514847755432
-5.65089130401611	-5.9308819770813	-10.7933778762817	-0.046837355941534	0.0103872092440724	-0.0792860984802246
-5.64605855941772	-5.93059253692627	-10.7943840026855	-0.0467870570719242	0.0101114138960838	-0.0792733281850815
-5.65226984024048	-5.93273878097534	-10.7931709289551	-0.0466828979551792	0.0100227976217866	-0.0793447494506836
-5.65135097503662	-5.93449449539185	-10.8026094436646	-0.0464760698378086	0.0100888377055526	-0.0792466104030609
-5.64709901809692	-5.93470907211304	-10.8006286621094	-0.0465319417417049	0.00986888445913792	-0.0791651904582977
-5.65298318862915	-5.93696165084839	-10.8087272644043	-0.0464792437851429	0.0097097884863615	-0.0791769027709961
-5.65382766723633	-5.93776273727417	-10.8171539306641	-0.0462843254208565	0.00968456827104092	-0.0791256129741669
-5.6509222984314	-5.93565845489502	-10.8122081756592	-0.0463171862065792	0.00939728412777185	-0.0790254175662994
-5.66154384613037	-5.94089126586914	-10.8326616287231	-0.0460987240076065	0.00932300370186567	-0.0789874941110611
-5.65548324584961	-5.94070196151733	-10.8322095870972	-0.0460165850818157	0.00911396183073521	-0.0789821222424507
-5.65899419784546	-5.94088268280029	-10.8266468048096	-0.0461110584437847	0.00886313058435917	-0.0788814797997475
-5.66802453994751	-5.9441032409668	-10.8501052856445	-0.0459029302000999	0.0087305111810565	-0.0788033977150917
-5.66372346878052	-5.94626331329346	-10.8440818786621	-0.0459021516144276	0.00847366731613874	-0.0787224248051643
-5.66977453231812	-5.9482569694519	-10.8384189605713	-0.0458839721977711	0.00824008230119944	-0.0786907747387886
-5.67760753631592	-5.94881391525269	-10.8588743209839	-0.0457079969346523	0.00817326828837395	-0.0785880610346794
-5.67369890213013	-5.95129728317261	-10.8534154891968	-0.0457485057413578	0.00794621743261814	-0.0784863233566284
-5.68370246887207	-5.95426225662231	-10.8598871231079	-0.0455756261944771	0.00772686582058668	-0.0785303041338921
-5.68309593200684	-5.95465040206909	-10.8610105514526	-0.0454233475029469	0.00751917436718941	-0.0784369334578514
-5.68685865402222	-5.95907115936279	-10.8659000396729	-0.0455201715230942	0.00734046241268516	-0.0783850774168968
-5.70079755783081	-5.96218299865723	-10.8782930374146	-0.0452553667128086	0.00726067274808884	-0.0783776342868805
-5.69224405288696	-5.95989322662354	-10.8717308044434	-0.0452117659151554	0.00700976187363267	-0.0784111544489861
-5.69983196258545	-5.97102117538452	-10.8832492828369	-0.0452316887676716	0.00691003864631057	-0.0784519240260124
-5.71073246002197	-5.97082996368408	-10.8918199539185	-0.0450542531907558	0.00685688387602568	-0.0784499198198318
-5.70186424255371	-5.97164535522461	-10.8884077072144	-0.0449969656765461	0.00659359013661742	-0.0784647539258003
-5.70679807662964	-5.97756385803223	-10.8906812667847	-0.0449843555688858	0.00655402848497033	-0.0785254836082459
-5.71794652938843	-5.98297262191772	-10.8969011306763	-0.0448250658810139	0.00654168939217925	-0.0784555599093437
-5.71624279022217	-5.97972536087036	-10.8999462127686	-0.0446852929890156	0.00640632165595889	-0.0784855633974075
-5.71345853805542	-5.98352766036987	-10.8904161453247	-0.0448014736175537	0.00619707722216845	-0.0786352977156639
-5.72976589202881	-5.98672866821289	-10.9092035293579	-0.0446864143013954	0.00629049725830555	-0.0785916671156883
-5.72168970108032	-5.9840350151062	-10.9033899307251	-0.0445010811090469	0.0061638243496418	-0.0786318704485893
-5.71977853775024	-5.9860405921936	-10.8996152877808	-0.0445610769093037	0.00599611829966307	-0.0787166431546211
-5.72833395004272	-5.98756217956543	-10.9180212020874	-0.0443924814462662	0.00613660085946321	-0.0787423178553581
-5.72235012054443	-5.98163461685181	-10.9147481918335	-0.0443742200732231	0.00605783797800541	-0.0786878019571304
-5.72160911560059	-5.98470211029053	-10.9137582778931	-0.0443662814795971	0.00590922124683857	-0.0787598714232445
-5.7294487953186	-5.98586320877075	-10.9285726547241	-0.0442229956388474	0.0059500178322196	-0.0788113847374916
-5.72288084030151	-5.98084020614624	-10.9339332580566	-0.0440947934985161	0.00598346348851919	-0.0787660181522369
-5.72159004211426	-5.98324966430664	-10.9257678985596	-0.0440684705972672	0.00580061506479979	-0.078883558511734
[truncated: 8,417 more rows]
