# Supplementary material for: Identification of Haptic Based Guiding Using Hard Reins
Source: PLoS One. 2015 Jul 22;10(7):e0132020. doi: 10.1371/journal.pone.0132020 (PMC4511788; doi:10.1371/journal.pone.0132020)
Supplement: S5 File — (ZIP) [file pone.0132020.s005.zip › Exp2_ForceData1/Subject1/path3/T8.csv]

Force X (N)	Force Y (N)	Force Z (N)	Torque X (N-m)	Torque Y (N-m)	Torque Z (N-m)	Frequency = 10000	Averaging Level = 16	F/T Serial Number = FT11772	Time Started = 19/02/2013 12:50:03
-5.43347692489624	-6.38651132583618	-12.1075162887573	-0.0933626964688301	0.0192892961204052	-0.0719947069883347
-5.43854951858521	-6.38921785354614	-12.1222791671753	-0.0932072475552559	0.0190920941531658	-0.0717830881476402
-5.44096851348877	-6.38210582733154	-12.1414937973022	-0.0931291729211807	0.0190766490995884	-0.0716217309236526
-5.43830490112305	-6.37578964233398	-12.1401271820068	-0.0929877758026123	0.0192168056964874	-0.0717012360692024
-5.43404245376587	-6.37536144256592	-12.1135969161987	-0.0930247157812119	0.019262257963419	-0.0716801658272743
-5.42872047424316	-6.38446807861328	-12.1043090820313	-0.0929440706968308	0.0190855599939823	-0.071598693728447
-5.43242168426514	-6.39252710342407	-12.1004648208618	-0.0928510129451752	0.0187762081623077	-0.071306586265564
-5.43726396560669	-6.39491891860962	-12.1186494827271	-0.0927192643284798	0.0186859220266342	-0.07112006098032
-5.43669986724854	-6.38926410675049	-12.1468296051025	-0.0925737097859383	0.0185478925704956	-0.0710362941026688
-5.43391132354736	-6.37768602371216	-12.1524295806885	-0.09249147772789	0.0187174454331398	-0.0710112676024437
-5.42739725112915	-6.38004589080811	-12.1398429870605	-0.09245266020298	0.0186033342033625	-0.0711291953921318
-5.42510318756104	-6.39079141616821	-12.1290817260742	-0.0924187377095222	0.0184200182557106	-0.0709837004542351
-5.42479038238525	-6.3990912437439	-12.1294536590576	-0.0923304855823517	0.0182462520897388	-0.0707955956459045
-5.42911720275879	-6.39911317825317	-12.1588706970215	-0.0921662747859955	0.0179892759770155	-0.0706069469451904
-5.43186855316162	-6.38812685012817	-12.1718292236328	-0.0921391099691391	0.0181157700717449	-0.0705789849162102
-5.42218589782715	-6.3814549446106	-12.1692762374878	-0.0920288935303688	0.0181642342358828	-0.070663183927536
-5.41678094863892	-6.38464832305908	-12.143593788147	-0.0920052081346512	0.0180279407650232	-0.0706058964133263
-5.41606473922729	-6.39481353759766	-12.1330394744873	-0.0920838415622711	0.0178483258932829	-0.070541687309742
-5.42170763015747	-6.39935398101807	-12.1589212417603	-0.0918580293655396	0.0175942294299603	-0.0702996328473091
-5.4223780632019	-6.38709211349487	-12.1797523498535	-0.0918366685509682	0.0176139753311872	-0.0703562349081039
-5.41925048828125	-6.37806797027588	-12.1751203536987	-0.0917660072445869	0.0176331494003534	-0.0705503225326538
-5.41140508651733	-6.38360071182251	-12.1523790359497	-0.0917874947190285	0.0174638964235783	-0.0706518664956093
-5.41540050506592	-6.39065170288086	-12.1517276763916	-0.0917669236660004	0.0172296017408371	-0.0705689936876297
-5.41967868804932	-6.39253425598145	-12.1749544143677	-0.0916416719555855	0.0170638635754585	-0.0704588517546654
-5.42226696014404	-6.38091516494751	-12.1992349624634	-0.0915707498788834	0.0170393008738756	-0.0705245658755302
-5.41492414474487	-6.37440490722656	-12.1865329742432	-0.0916780829429626	0.017134178429842	-0.0707178264856339
-5.41403675079346	-6.38496112823486	-12.1557559967041	-0.0916167795658112	0.0169203318655491	-0.0708083659410477
-5.42129135131836	-6.38827562332153	-12.1700592041016	-0.0915423706173897	0.0166046731173992	-0.070643424987793
-5.424485206604	-6.38052654266357	-12.2074432373047	-0.0913509726524353	0.0164692271500826	-0.0707134753465652
-5.42603397369385	-6.37487936019897	-12.2095813751221	-0.0914707258343697	0.0165462121367455	-0.0709137246012688
-5.42118883132935	-6.37377691268921	-12.1870918273926	-0.0914690941572189	0.0165480896830559	-0.0711654499173164
-5.42090702056885	-6.38511753082275	-12.1785402297974	-0.0913620963692665	0.016303202137351	-0.071218766272068
-5.42977905273438	-6.3931884765625	-12.193455696106	-0.0913385003805161	0.0160586647689343	-0.0711587369441986
-5.43772506713867	-6.38484859466553	-12.2129106521606	-0.0911903977394104	0.015924122184515	-0.0711663439869881
-5.43882513046265	-6.37844753265381	-12.2327852249146	-0.091128408908844	0.0159144978970289	-0.0713673681020737
-5.43489646911621	-6.37317752838135	-12.2148456573486	-0.0912839472293854	0.0160297267138958	-0.0715707689523697
-5.43605709075928	-6.37956619262695	-12.1887140274048	-0.0912000387907028	0.0158991981297731	-0.0717435255646706
-5.43970251083374	-6.38940572738647	-12.1816968917847	-0.0911799073219299	0.0156246814876795	-0.071732796728611
-5.44737148284912	-6.38855695724487	-12.2046537399292	-0.0910662785172462	0.0154331987723708	-0.0717501863837242
-5.45335578918457	-6.38404321670532	-12.2197532653809	-0.0910351946949959	0.0153290750458837	-0.0718153193593025
-5.45512628555298	-6.37146139144897	-12.2357244491577	-0.0909888595342636	0.0153715666383505	-0.0720843225717545
-5.45307731628418	-6.37105941772461	-12.2250118255615	-0.0909151658415794	0.0152352536097169	-0.0723147094249725
-5.45613050460815	-6.3736252784729	-12.2058515548706	-0.091023214161396	0.015131089836359	-0.0725188553333282
-5.45474767684937	-6.38329696655273	-12.198356628418	-0.0909740403294563	0.014815759845078	-0.0725545436143875
-5.46340370178223	-6.38877773284912	-12.2206563949585	-0.0908568128943443	0.0145613253116608	-0.0724785998463631
-5.47250652313232	-6.37984228134155	-12.2489080429077	-0.0907538384199142	0.0144201843068004	-0.0725402384996414
-5.4724235534668	-6.37343502044678	-12.2459306716919	-0.0907487720251083	0.0144901080057025	-0.0728129148483276
-5.4708194732666	-6.37149953842163	-12.2294921875	-0.0906517282128334	0.0143919391557574	-0.0730561390519142
-5.46920442581177	-6.38216066360474	-12.2101879119873	-0.0906978920102119	0.0141823505982757	-0.0731507837772369
-5.47561693191528	-6.39120435714722	-12.2089519500732	-0.0906621590256691	0.0138139920309186	-0.073138140141964
-5.48543310165405	-6.389488697052	-12.2324781417847	-0.0904116109013557	0.0135908480733633	-0.0731815844774246
-5.48604440689087	-6.38275051116943	-12.2574396133423	-0.0903373509645462	0.0134595399722457	-0.0733084827661514
-5.48998022079468	-6.37023162841797	-12.2532224655151	-0.0904006138443947	0.0134810768067837	-0.0736132264137268
-5.48284244537354	-6.3792896270752	-12.2280807495117	-0.090442880988121	0.0133646493777633	-0.0739274322986603
-5.49475860595703	-6.39182615280151	-12.2234907150269	-0.0904149562120438	0.0130431745201349	-0.0739216208457947
-5.50282049179077	-6.39227771759033	-12.2481718063354	-0.090210072696209	0.0128068896010518	-0.0739035382866859
-5.51033878326416	-6.38584423065186	-12.2836771011353	-0.0899913981556892	0.0127302752807736	-0.0740679651498795
-5.50971364974976	-6.37884187698364	-12.2757577896118	-0.0900534614920616	0.0127759194001555	-0.0743504762649536
-5.50522422790527	-6.38216161727905	-12.2524127960205	-0.089991882443428	0.0125709343701601	-0.0745970830321312
-5.51276254653931	-6.39226245880127	-12.2433032989502	-0.0899199172854424	0.0122972801327705	-0.0746354907751083
-5.51811695098877	-6.39534330368042	-12.2646751403809	-0.0898400619626045	0.012006601318717	-0.0746217370033264
-5.5255970954895	-6.39014196395874	-12.2805986404419	-0.0896569862961769	0.0117293111979961	-0.0747083723545074
-5.5302152633667	-6.38270664215088	-12.2986078262329	-0.0897010415792465	0.0117933284491301	-0.0748949721455574
-5.52756452560425	-6.37775707244873	-12.2885026931763	-0.0896569117903709	0.0118527319282293	-0.0752468407154083
-5.52865839004517	-6.38029527664185	-12.2676639556885	-0.0896677896380425	0.0117496801540256	-0.0753895044326782
-5.52889013290405	-6.39040851593018	-12.256495475769	-0.0896763652563095	0.0115415174514055	-0.0754751041531563
-5.5398998260498	-6.39568567276001	-12.2674446105957	-0.0895696431398392	0.0113034918904305	-0.0754223018884659
-5.54994678497314	-6.38957071304321	-12.2957611083984	-0.089543491601944	0.0112773906439543	-0.0754863321781158
-5.54888486862183	-6.38164567947388	-12.3046054840088	-0.0894686505198479	0.0112925488501787	-0.0757125988602638
-5.55263948440552	-6.37656831741333	-12.2939863204956	-0.0895566716790199	0.0112493075430393	-0.0759700760245323
-5.54632997512817	-6.38067579269409	-12.265682220459	-0.0897327661514282	0.0111621776595712	-0.0761866271495819
-5.55255889892578	-6.38620042800903	-12.2567949295044	-0.089693695306778	0.0108501221984625	-0.0761697143316269
-5.56229591369629	-6.38414335250854	-12.2810897827148	-0.0896797776222229	0.0107661001384258	-0.0761501118540764
-5.56422328948975	-6.3745288848877	-12.2962980270386	-0.0895538553595543	0.0107517167925835	-0.0763024687767029
-5.56499862670898	-6.3632173538208	-12.2883777618408	-0.0897328332066536	0.010870635509491	-0.0766305699944496
-5.56319046020508	-6.36568355560303	-12.2612466812134	-0.0898315906524658	0.0108342040330172	-0.0769097506999969
-5.56702327728271	-6.37013292312622	-12.2448616027832	-0.0899110808968544	0.010639226064086	-0.0769420340657234
-5.56839418411255	-6.37410163879395	-12.2548055648804	-0.0899555683135986	0.0105405263602734	-0.0769394710659981
-5.5773754119873	-6.36781644821167	-12.2771711349487	-0.089838795363903	0.0103311957791448	-0.0769320949912071
-5.58309459686279	-6.36035108566284	-12.2956438064575	-0.0898842737078667	0.0103881517425179	-0.0769873410463333
-5.57982110977173	-6.35194778442383	-12.2854108810425	-0.0899187326431274	0.0104792965576053	-0.0772407948970795
-5.57907629013062	-6.34820938110352	-12.2630910873413	-0.0900224149227142	0.0105374837294221	-0.0773743987083435
-5.57494211196899	-6.35178327560425	-12.2493047714233	-0.0900535881519318	0.0104787843301892	-0.0774883702397347
-5.58189487457275	-6.35857963562012	-12.2362794876099	-0.0900188758969307	0.0102771082893014	-0.0774569511413574
-5.58666610717773	-6.35955333709717	-12.2472734451294	-0.0900120288133621	0.0102410744875669	-0.0774093940854073
-5.59008264541626	-6.35760641098022	-12.2652721405029	-0.089940033853054	0.010077677667141	-0.0773670747876167
-5.59284687042236	-6.34895420074463	-12.2787199020386	-0.0900338739156723	0.0102582210674882	-0.077514111995697
-5.58749771118164	-6.34433078765869	-12.2568817138672	-0.0901218801736832	0.0104730976745486	-0.0778103247284889
-5.58766651153564	-6.34885311126709	-12.2332763671875	-0.0901350528001785	0.0104971081018448	-0.0778316855430603
-5.58884191513062	-6.35867071151733	-12.2283201217651	-0.0902365520596504	0.0104288114234805	-0.0778435170650482
-5.5971827507019	-6.36252450942993	-12.2394561767578	-0.090257354080677	0.0103031005710363	-0.0776521563529968
-5.59800577163696	-6.35184907913208	-12.2544069290161	-0.0902238413691521	0.0104335220530629	-0.0776579305529594
-5.59433507919312	-6.34573698043823	-12.2527084350586	-0.0902987420558929	0.0106838420033455	-0.0778003707528114
-5.59394645690918	-6.35019397735596	-12.2140464782715	-0.0905329659581184	0.0107987262308598	-0.077915646135807
-5.59267711639404	-6.35535478591919	-12.1957778930664	-0.0906640291213989	0.0106703359633684	-0.077807143330574
-5.59562253952026	-6.35566854476929	-12.204249382019	-0.0906283855438232	0.0105775920674205	-0.0775669291615486
-5.59976482391357	-6.34476852416992	-12.211612701416	-0.0906656533479691	0.0107319727540016	-0.0775787457823753
-5.5944766998291	-6.33352422714233	-12.2149801254272	-0.0906544402241707	0.0109111852943897	-0.0776786059141159
-5.58805179595947	-6.33666896820068	-12.1766157150269	-0.0909293368458748	0.0109387915581465	-0.0777900293469429
-5.5925121307373	-6.34749841690063	-12.160195350647	-0.0910309851169586	0.0109254382550716	-0.0775901451706886
-5.59371137619019	-6.34415483474731	-12.1760406494141	-0.0909795835614204	0.010894063860178	-0.0773568823933601
-5.59375	-6.33421802520752	-12.1823196411133	-0.091078482568264	0.0109987407922745	-0.0773603841662407
-5.58749675750732	-6.32642841339111	-12.170636177063	-0.09121223539114	0.0112967249006033	-0.077382855117321
-5.57981157302856	-6.32935285568237	-12.1280307769775	-0.0913431793451309	0.0113753853365779	-0.0774162784218788
-5.58009815216064	-6.33403730392456	-12.105565071106	-0.0915353372693062	0.011322439648211	-0.0772674679756165
-5.57985687255859	-6.33858156204224	-12.1122188568115	-0.0915916189551353	0.0112585900351405	-0.0770334601402283
-5.58380460739136	-6.33271169662476	-12.1175050735474	-0.091654434800148	0.0113357119262218	-0.0768289566040039
-5.57773685455322	-6.32082033157349	-12.1247539520264	-0.0916364043951035	0.0114532019942999	-0.0769210681319237
-5.57146739959717	-6.31730985641479	-12.1003179550171	-0.0918212682008743	0.0116290673613548	-0.0770889520645142
-5.56671142578125	-6.32180452346802	-12.0662260055542	-0.0919267013669014	0.0115984566509724	-0.076938271522522
-5.56833648681641	-6.32937240600586	-12.0710401535034	-0.0919065251946449	0.0113958297297359	-0.0767637938261032
-5.5750617980957	-6.32508182525635	-12.084005355835	-0.0919453129172325	0.0113735636696219	-0.0765612050890923
-5.57463645935059	-6.31681489944458	-12.0888652801514	-0.091935433447361	0.011567915789783	-0.0765835344791412
-5.57201194763184	-6.31120634078979	-12.0780429840088	-0.0920561775565147	0.0115917138755322	-0.0766335129737854
-5.5673975944519	-6.31528568267822	-12.045615196228	-0.0922160521149635	0.0116578387096524	-0.0766616091132164
-5.56900405883789	-6.32737922668457	-12.0224275588989	-0.0921855047345161	0.0115075744688511	-0.0765724182128906
-5.57748317718506	-6.33037757873535	-12.0245342254639	-0.0922316312789917	0.0113314017653465	-0.0763468220829964
-5.58271932601929	-6.32587385177612	-12.0460052490234	-0.0922010093927383	0.0112865539267659	-0.0763729363679886
-5.58778667449951	-6.31952428817749	-12.0419187545776	-0.0922199189662933	0.0114280302077532	-0.0763566792011261
-5.58450031280518	-6.31518030166626	-12.0200157165527	-0.0922921895980835	0.0115455100312829	-0.076603926718235
-5.58566045761108	-6.32658004760742	-11.9905395507813	-0.0923172160983086	0.0114282676950097	-0.0766451805830002
-5.59229755401611	-6.33680391311646	-11.9814958572388	-0.0924263596534729	0.011304653249681	-0.0765324831008911
-5.60168981552124	-6.33919382095337	-11.9947643280029	-0.0923290476202965	0.0111391292884946	-0.0764105170965195
-5.6121711730957	-6.332603931427	-12.0063028335571	-0.0922608897089958	0.0112040005624294	-0.0763855949044228
-5.61187171936035	-6.32497453689575	-12.0018367767334	-0.0922822877764702	0.0113439448177814	-0.0765013322234154
-5.61556386947632	-6.32672643661499	-11.9706697463989	-0.0923343077301979	0.0113241700455546	-0.0766550749540329
-5.6176438331604	-6.33256244659424	-11.9501886367798	-0.0924634784460068	0.0113092344254255	-0.0767217501997948
-5.62297010421753	-6.3421425819397	-11.9276733398438	-0.0923773646354675	0.011111474595964	-0.0766156762838364
-5.63432502746582	-6.34557723999023	-11.9327735900879	-0.0923731699585915	0.0109938662499189	-0.0764006301760674
-5.64196300506592	-6.33879661560059	-11.9450702667236	-0.0923143997788429	0.0110052274540067	-0.0764330700039864
-5.64405298233032	-6.33124971389771	-11.9477338790894	-0.0922888517379761	0.0110580930486321	-0.0765871778130531
-5.64842224121094	-6.33076620101929	-11.9216775894165	-0.0923370122909546	0.0110276220366359	-0.0766937807202339
-5.64980173110962	-6.33894443511963	-11.8944101333618	-0.0923262611031532	0.0109459161758423	-0.0767291188240051
-5.65424633026123	-6.35138559341431	-11.8828792572021	-0.0923480316996574	0.010822668671608	-0.076626218855381
-5.66226243972778	-6.3534574508667	-11.8947076797485	-0.0922067388892174	0.0106342565268278	-0.0764979049563408
-5.67498779296875	-6.35156345367432	-11.9064102172852	-0.0922076627612114	0.0106122903525829	-0.0763856172561646
-5.67741394042969	-6.34652090072632	-11.9079456329346	-0.0921096801757813	0.010638115927577	-0.0764801427721977
-5.6831226348877	-6.34486055374146	-11.8981924057007	-0.0920830816030502	0.0105866445228457	-0.0765645280480385
-5.68367910385132	-6.34444093704224	-11.8778467178345	-0.0921983420848846	0.0107194082811475	-0.0766470953822136
-5.68581676483154	-6.35415935516357	-11.8469524383545	-0.0922358557581902	0.0106401238590479	-0.0767523571848869
-5.69218635559082	-6.35974740982056	-11.8327589035034	-0.0923023298382759	0.0105511490255594	-0.0767057240009308
-5.69733095169067	-6.36599445343018	-11.8230352401733	-0.0921800956130028	0.0103684822097421	-0.0766638666391373
-5.7088794708252	-6.37421274185181	-11.8286094665527	-0.0921869054436684	0.0101892650127411	-0.0765531808137894
-5.71513652801514	-6.36671924591064	-11.8509607315063	-0.0920910090208054	0.0102261016145349	-0.0765366554260254
-5.71682167053223	-6.36077976226807	-11.8489265441895	-0.0920316949486732	0.0102615281939507	-0.0766900852322578
-5.7187328338623	-6.35439395904541	-11.8428010940552	-0.0920158326625824	0.0103112859651446	-0.0768527239561081
-5.7171049118042	-6.36519241333008	-11.813835144043	-0.0921094045042992	0.0101804547011852	-0.0769652873277664
-5.72387504577637	-6.37149477005005	-11.8016757965088	-0.0921152532100677	0.0100130997598171	-0.0769665092229843
-5.72592067718506	-6.37933206558228	-11.8078460693359	-0.0920693278312683	0.00982705317437649	-0.0768420174717903
-5.73219013214111	-6.37866592407227	-11.8263387680054	-0.0920577645301819	0.00967149436473846	-0.0767748281359673
-5.73758172988892	-6.37320709228516	-11.8433790206909	-0.0919275879859924	0.00967218261212111	-0.076778382062912
-5.73957586288452	-6.36698818206787	-11.8414726257324	-0.0919984206557274	0.0097731938585639	-0.0769625753164291
-5.73801231384277	-6.36513996124268	-11.828483581543	-0.0919967889785767	0.00979556329548359	-0.0771414190530777
-5.73675012588501	-6.36944532394409	-11.8164501190186	-0.0920566394925117	0.00963559001684189	-0.0771642178297043
-5.73880577087402	-6.37626028060913	-11.8086423873901	-0.0921324342489243	0.00953767728060484	-0.0772372931241989
-5.74367094039917	-6.38414144515991	-11.8077564239502	-0.0920431241393089	0.00937663298100233	-0.0771220102906227
-5.74834823608398	-6.37802076339722	-11.8284692764282	-0.0920481234788895	0.00922189746052027	-0.0770363286137581
-5.74927282333374	-6.37380456924438	-11.855281829834	-0.0920237526297569	0.00918302498757839	-0.077019140124321
-5.7484016418457	-6.36122512817383	-11.8478851318359	-0.0921378880739212	0.00935119111090899	-0.0771795958280563
-5.74035596847534	-6.36572504043579	-11.8316526412964	-0.0921862795948982	0.00936803873628378	-0.0773818120360374
-5.74038696289063	-6.37180614471436	-11.8151779174805	-0.0922243967652321	0.00924064591526985	-0.0773049145936966
-5.74055957794189	-6.37841701507568	-11.8289613723755	-0.0922819674015045	0.00904763583093882	-0.0771420374512672
-5.74421405792236	-6.37370538711548	-11.8543491363525	-0.0921638533473015	0.00896722171455622	-0.0769648775458336
-5.74384737014771	-6.36530256271362	-11.8723678588867	-0.0922682732343674	0.00909961853176355	-0.0769709199666977
-5.73851823806763	-6.35884284973145	-11.8579301834106	-0.0922465547919273	0.00921786297112703	-0.0770833641290665
-5.73396444320679	-6.35773754119873	-11.8376312255859	-0.0924080312252045	0.00920809619128704	-0.077147364616394
-5.72518730163574	-6.35892152786255	-11.8319301605225	-0.0924312323331833	0.00925199687480927	-0.0771503895521164
-5.72850131988525	-6.36695384979248	-11.8205757141113	-0.0925482288002968	0.00914488639682531	-0.077009990811348
-5.7296576499939	-6.36551380157471	-11.8337507247925	-0.0925101861357689	0.00899846106767654	-0.0768836438655853
-5.72994661331177	-6.3647928237915	-11.8465700149536	-0.0924198776483536	0.0089893126860261	-0.076799564063549
-5.728600025177	-6.35725259780884	-11.863899230957	-0.0924403741955757	0.00912060681730509	-0.0767120867967606
-5.72368335723877	-6.35085535049438	-11.8701972961426	-0.0923998653888702	0.00922458060085773	-0.0768000110983849
-5.72048139572144	-6.34393358230591	-11.8617782592773	-0.0925573483109474	0.00933581031858921	-0.0769026726484299
-5.70790433883667	-6.35026502609253	-11.8456888198853	-0.0926023423671722	0.00938867125660181	-0.0770279094576836
-5.71034717559814	-6.35443639755249	-11.8361902236938	-0.0926012173295021	0.00932295992970467	-0.0768635049462318
-5.71198081970215	-6.36285591125488	-11.8548984527588	-0.0925366878509521	0.00914796721190214	-0.0766648948192596
-5.7170262336731	-6.35594367980957	-11.8869304656982	-0.0924624353647232	0.00925717875361443	-0.0765398144721985
-5.70733547210693	-6.34400177001953	-11.8807096481323	-0.0925198197364807	0.00942799169570208	-0.0766571834683418
-5.70002365112305	-6.34463500976563	-11.8693628311157	-0.092531181871891	0.00949360337108374	-0.076768085360527
-5.69761657714844	-6.35216903686523	-11.8556623458862	-0.0926093235611916	0.00941902492195368	-0.0767140537500381
-5.69682312011719	-6.35797882080078	-11.8524551391602	-0.0925147756934166	0.00934997107833624	-0.076542504131794
-5.69951772689819	-6.35765790939331	-11.8734979629517	-0.0924759656190872	0.0092161213979125	-0.0764121636748314
-5.70671224594116	-6.35282850265503	-11.8937091827393	-0.0924436822533607	0.00939642358571291	-0.0763364061713219
-5.70044279098511	-6.34477758407593	-11.9017496109009	-0.0924409478902817	0.00954743847250938	-0.0764435827732086
-5.69343280792236	-6.33987188339233	-11.8825235366821	-0.0925416722893715	0.00968118663877249	-0.0765791907906532
-5.68587923049927	-6.34842681884766	-11.8649387359619	-0.0926297307014465	0.00973850768059492	-0.0766533613204956
-5.69161033630371	-6.35603713989258	-11.8635101318359	-0.0926668345928192	0.0095995869487524	-0.0765422806143761
-5.6919059753418	-6.36070585250854	-11.8807611465454	-0.0926601067185402	0.00958697032183409	-0.0763713717460632
-5.6947135925293	-6.35454940795898	-11.9060955047607	-0.0925702974200249	0.00967933423817158	-0.0763370618224144
-5.69185638427734	-6.34621477127075	-11.9021043777466	-0.0927601531147957	0.00990378204733133	-0.0764103978872299
-5.68503093719482	-6.34909820556641	-11.8840837478638	-0.0928122773766518	0.0100781321525574	-0.0765693187713623
-5.68596935272217	-6.35356378555298	-11.8554706573486	-0.0928915813565254	0.010070163756609	-0.0765696987509727
-5.68410062789917	-6.36295747756958	-11.8519077301025	-0.0929857715964317	0.0100733209401369	-0.0764634981751442
-5.6920018196106	-6.35927438735962	-11.8839511871338	-0.0929686352610588	0.00999607052654028	-0.0762667208909988
-5.68900299072266	-6.34781312942505	-11.8975124359131	-0.0929979756474495	0.0102212959900498	-0.0763614773750305
-5.6834979057312	-6.34207534790039	-11.8856649398804	-0.0931127443909645	0.0104078268632293	-0.0766035094857216
-5.68105268478394	-6.34570550918579	-11.862003326416	-0.0932473838329315	0.0104462197050452	-0.0766238272190094
-5.67145681381226	-6.35088539123535	-11.8534183502197	-0.0933297351002693	0.0105246743187308	-0.076636366546154
-5.67789316177368	-6.3564076423645	-11.8508377075195	-0.0933610647916794	0.0104364193975925	-0.0764415934681892
-5.6799054145813	-6.35763502120972	-11.8681144714355	-0.0933718010783196	0.0104759372770786	-0.0762806981801987
-5.67993831634521	-6.35339689254761	-11.8822469711304	-0.0934492871165276	0.0105050159618258	-0.0762888416647911
-5.67854452133179	-6.34133052825928	-11.8898544311523	-0.0935348123311996	0.0107006076723337	-0.076287105679512
-5.67102956771851	-6.33674097061157	-11.8928928375244	-0.0935973152518272	0.0108333714306355	-0.0764055326581001
-5.66591453552246	-6.33242750167847	-11.8761005401611	-0.0937370806932449	0.0110215079039335	-0.0765000954270363
-5.65761756896973	-6.33604574203491	-11.8559885025024	-0.093853697180748	0.0111281238496304	-0.0765540078282356
-5.65777349472046	-6.33925914764404	-11.8405723571777	-0.0940148234367371	0.011151853017509	-0.0765342190861702
-5.65560579299927	-6.34371137619019	-11.8490619659424	-0.0939906165003777	0.0111116049811244	-0.076496958732605
-5.65932416915894	-6.34369421005249	-11.8611640930176	-0.0940734669566154	0.0111727360635996	-0.0763584673404694
-5.65760803222656	-6.335533618927	-11.8845291137695	-0.0941119492053986	0.01126913074404	-0.0762995183467865
-5.65592527389526	-6.3260326385498	-11.9013595581055	-0.0940721035003662	0.0114680957049131	-0.0764330625534058
-5.65189027786255	-6.32095956802368	-11.8919878005981	-0.0941414758563042	0.0117777669802308	-0.076614685356617
-5.64428997039795	-6.32457304000854	-11.8832416534424	-0.0942665189504623	0.011838142760098	-0.0766959562897682
-5.64252090454102	-6.33232688903809	-11.8741683959961	-0.0943705961108208	0.0118762766942382	-0.0766223073005676
-5.63844156265259	-6.33948183059692	-11.8839159011841	-0.094377689063549	0.0118723344057798	-0.0766074657440186
-5.64542770385742	-6.33834171295166	-11.9030885696411	-0.0943459793925285	0.0119659714400768	-0.0764240175485611
-5.64215564727783	-6.3298454284668	-11.9290027618408	-0.0943402126431465	0.0122919147834182	-0.0765033736824989
-5.642982006073	-6.32380056381226	-11.9266805648804	-0.0943650305271149	0.0125660756602883	-0.0766804590821266
-5.63600730895996	-6.32132530212402	-11.9117803573608	-0.0945163518190384	0.0128482040017843	-0.0767739489674568
-5.63215255737305	-6.32776260375977	-11.8906764984131	-0.094537228345871	0.0129690757021308	-0.0769145935773849
-5.63418102264404	-6.33610248565674	-11.8875951766968	-0.0946192443370819	0.0130938524380326	-0.0768909007310867
-5.63621377944946	-6.33980369567871	-11.8977565765381	-0.094547837972641	0.0132609764114022	-0.0768538862466812
-5.6413426399231	-6.33638381958008	-11.9167280197144	-0.0945965647697449	0.0132737429812551	-0.0768415480852127
-5.63553810119629	-6.32246685028076	-11.9392766952515	-0.0945822298526764	0.0136910481378436	-0.0770411863923073
-5.63463258743286	-6.32103538513184	-11.939995765686	-0.0946030616760254	0.0139710148796439	-0.0772968381643295
-5.62947750091553	-6.32191514968872	-11.9232044219971	-0.0947354659438133	0.0142092518508434	-0.0774670392274857
-5.63015031814575	-6.33463144302368	-11.9198417663574	-0.0947227329015732	0.0142159294337034	-0.0775239393115044
-5.63773059844971	-6.33864307403564	-11.9317674636841	-0.0947690010070801	0.0143290692940354	-0.0774973779916763
-5.63856410980225	-6.32947206497192	-11.9687099456787	-0.0946262180805206	0.0146175371482968	-0.0776051431894302
-5.63914203643799	-6.32228326797485	-11.979471206665	-0.0947192013263702	0.0150097794830799	-0.0778534039855003
-5.63568544387817	-6.32547807693481	-11.9583511352539	-0.0948171988129616	0.0154099818319082	-0.078205518424511
-5.62993049621582	-6.33327531814575	-11.9448070526123	-0.0947998091578484	0.0154267083853483	-0.0783607065677643
-5.64013242721558	-6.33945178985596	-11.9542970657349	-0.0948879569768906	0.0156108308583498	-0.0783670172095299
-5.64650917053223	-6.33868265151978	-11.9879112243652	-0.0946722626686096	0.0158235672861338	-0.0784994661808014
-5.65063714981079	-6.33622646331787	-12.0056276321411	-0.0946509912610054	0.0161350946873426	-0.0786778926849365
-5.64987087249756	-6.3308424949646	-12.0244512557983	-0.0946633368730545	0.0165303982794285	-0.0789981558918953
-5.65044546127319	-6.32946872711182	-12.0167760848999	-0.0946638286113739	0.0168486181646585	-0.0793951526284218
-5.65082836151123	-6.33380651473999	-12.0116033554077	-0.0947192385792732	0.0171721577644348	-0.0796853005886078
-5.65081787109375	-6.33882665634155	-12.0096435546875	-0.0946856662631035	0.0173775143921375	-0.0799068734049797
-5.65784120559692	-6.34945487976074	-12.0147228240967	-0.0946120321750641	0.0176055375486612	-0.0800726562738419
-5.6606273651123	-6.35704374313354	-12.034348487854	-0.0945921242237091	0.0176997035741806	-0.0801629945635796
-5.67351293563843	-6.35336065292358	-12.0618076324463	-0.0945319011807442	0.0179657284170389	-0.0803094804286957
-5.67556095123291	-6.35057640075684	-12.0851202011108	-0.094401091337204	0.0183374993503094	-0.0805919915437698
-5.67458486557007	-6.34718894958496	-12.0933427810669	-0.0944633483886719	0.0186513438820839	-0.0808662325143814
-5.67405414581299	-6.34527254104614	-12.0869464874268	-0.0944642424583435	0.0189689509570599	-0.0812396854162216
-5.67062997817993	-6.35937118530273	-12.0670471191406	-0.0944605693221092	0.0191738437861204	-0.0814268961548805
-5.67326211929321	-6.3676700592041	-12.0735397338867	-0.0944940969347954	0.0193377118557692	-0.0815069749951363
-5.67797946929932	-6.3714485168457	-12.0871028900146	-0.0943878442049026	0.0194657687097788	-0.0814546495676041
-5.6835618019104	-6.37166357040405	-12.1153659820557	-0.0943616777658463	0.019793814048171	-0.0815667286515236
-5.6850790977478	-6.36675405502319	-12.1345510482788	-0.0942216664552689	0.0201239343732595	-0.0817516446113586
-5.68595743179321	-6.35934352874756	-12.1395435333252	-0.0942378863692284	0.0206362139433622	-0.0819703936576843
-5.68104362487793	-6.36313104629517	-12.1248455047607	-0.094223715364933	0.0209579300135374	-0.0823988988995552
-5.6820011138916	-6.3697247505188	-12.1123285293579	-0.0942066982388496	0.0211978890001774	-0.0824396461248398
-5.68095111846924	-6.37615156173706	-12.1183633804321	-0.0941865593194962	0.0213959570974112	-0.082568421959877
-5.68695974349976	-6.38359975814819	-12.1266832351685	-0.0940972194075584	0.0215783640742302	-0.0825147405266762
-5.69345188140869	-6.38420009613037	-12.1469259262085	-0.094010978937149	0.0218872427940369	-0.0825148224830627
-5.69635629653931	-6.37553834915161	-12.1685047149658	-0.093865267932415	0.0222482290118933	-0.082695372402668
-5.69288969039917	-6.36722564697266	-12.1627569198608	-0.0938966795802116	0.0227822549641132	-0.0828330963850021
-5.68512773513794	-6.37117433547974	-12.1460494995117	-0.0939017459750175	0.02314792573452	-0.0830154046416283
-5.69016075134277	-6.37798070907593	-12.1305150985718	-0.0938476249575615	0.0234030485153198	-0.0830632150173187
-5.69003868103027	-6.38701725006104	-12.1281967163086	-0.0937638953328133	0.0235846135765314	-0.0830152407288551
-5.69648790359497	-6.38420724868774	-12.1634511947632	-0.0936106517910957	0.0236626602709293	-0.0829149037599564
-5.70108890533447	-6.37638521194458	-12.1776056289673	-0.0936514362692833	0.0240817442536354	-0.0829723179340363
-5.69541692733765	-6.37420797348022	-12.1824369430542	-0.0935876071453094	0.0243842173367739	-0.0831483602523804
-5.6928882598877	-6.37145042419434	-12.167839050293	-0.0935378521680832	0.0247684735804796	-0.083234615623951
-5.68746423721313	-6.37851428985596	-12.1527833938599	-0.0935905948281288	0.0250203870236874	-0.0832841768860817
-5.69124126434326	-6.38531351089478	-12.140830039978	-0.0935726091265678	0.0251936335116625	-0.0832860767841339
-5.68984603881836	-6.39569711685181	-12.1448802947998	-0.093510739505291	0.0253805685788393	-0.0830482318997383
-5.69586277008057	-6.39215660095215	-12.1703062057495	-0.0933277606964111	0.0256341844797134	-0.0829495266079903
-5.69724750518799	-6.38649463653564	-12.1841926574707	-0.0932618454098701	0.0260253101587296	-0.0828810781240463
-5.69409561157227	-6.3839225769043	-12.1775369644165	-0.0932192951440811	0.026388805359602	-0.08298459649086
-5.69168853759766	-6.38051700592041	-12.16379737854	-0.0931751579046249	0.0267826840281487	-0.0830715820193291
-5.68660974502563	-6.38736009597778	-12.1362295150757	-0.09322290122509	0.0270078890025616	-0.0830317214131355
-5.68458938598633	-6.39858055114746	-12.1174087524414	-0.0932423323392868	0.0271060168743134	-0.0828590020537376
-5.68609857559204	-6.40063238143921	-12.119797706604	-0.0930544137954712	0.0272645000368357	-0.0826559141278267
-5.68552875518799	-6.40150785446167	-12.1325702667236	-0.0930436998605728	0.0274092312902212	-0.0824547037482262
-5.68762636184692	-6.39603757858276	-12.1421937942505	-0.0929349362850189	0.027692187577486	-0.0823627039790154
-5.68815660476685	-6.39269495010376	-12.135573387146	-0.0930192619562149	0.0280486941337585	-0.0822711512446404
-5.67932081222534	-6.38741683959961	-12.1229944229126	-0.0930347964167595	0.0284142643213272	-0.0823683738708496
-5.67292261123657	-6.39486598968506	-12.0943765640259	-0.0930943340063095	0.028473911806941	-0.0823224857449532
-5.67551231384277	-6.40447902679443	-12.0818481445313	-0.0931792631745338	0.0286269709467888	-0.0821310579776764
-5.6752724647522	-6.40925884246826	-12.0777778625488	-0.0930917784571648	0.0286517199128866	-0.0819637253880501
-5.67987537384033	-6.41172695159912	-12.0778570175171	-0.0930481180548668	0.0288123544305563	-0.0817661583423615
-5.67937421798706	-6.40864562988281	-12.0870027542114	-0.0930704176425934	0.0289415791630745	-0.0815364271402359
-5.68226146697998	-6.40249156951904	-12.0920600891113	-0.0930856019258499	0.0291900373995304	-0.0814671441912651
-5.6782488822937	-6.39641904830933	-12.0886545181274	-0.0931056514382362	0.0295619051903486	-0.081419363617897
-5.67324066162109	-6.39561700820923	-12.0607938766479	-0.0931819230318069	0.0297867450863123	-0.0814000070095062
-5.66855239868164	-6.39723777770996	-12.0360841751099	-0.0931975990533829	0.0300022345036268	-0.0813282206654549
-5.66729164123535	-6.40152263641357	-12.0170488357544	-0.0932764559984207	0.0301457773894072	-0.0811136364936829
-5.66310214996338	-6.40759611129761	-11.9943351745605	-0.0932565331459045	0.0302165821194649	-0.0809507519006729
-5.66641759872437	-6.41353034973145	-11.9818830490112	-0.0933201909065247	0.0302693583071232	-0.0807462558150291
-5.66650009155273	-6.41464614868164	-11.9707279205322	-0.0932252258062363	0.0303906705230474	-0.0805213302373886
-5.66764688491821	-6.4185004234314	-11.9650011062622	-0.0933056175708771	0.0303879510611296	-0.080342173576355
-5.6685004234314	-6.42040252685547	-11.9597597122192	-0.0932539105415344	0.0304926447570324	-0.0801020786166191
-5.66965103149414	-6.41918134689331	-11.9627084732056	-0.0932433903217316	0.030643455684185	-0.0799046829342842
-5.6689772605896	-6.41397666931152	-11.9732913970947	-0.0932150334119797	0.030785258859396	-0.0797329917550087
-5.67041921615601	-6.41091680526733	-11.9763126373291	-0.0931035801768303	0.0309086106717587	-0.0796687602996826
-5.66371583938599	-6.40380144119263	-11.9668035507202	-0.0931402817368507	0.0312003251165152	-0.0796583145856857
-5.66261672973633	-6.40572834014893	-11.9452066421509	-0.093257911503315	0.0311885438859463	-0.0795904472470284
-5.65862417221069	-6.40821027755737	-11.9230356216431	-0.0932411104440689	0.0313971936702728	-0.0794929713010788
-5.65494680404663	-6.41817808151245	-11.9024639129639	-0.0932385474443436	0.0313432216644287	-0.0793864503502846
-5.65694808959961	-6.42702913284302	-11.8986597061157	-0.0932747274637222	0.0313339084386826	-0.0790810436010361
-5.65957736968994	-6.43252468109131	-11.9010143280029	-0.093213215470314	0.0313395410776138	-0.0788060054183006
-5.66531276702881	-6.42702531814575	-11.9085683822632	-0.0931183844804764	0.0313738957047462	-0.0786144733428955
-5.66340589523315	-6.42560291290283	-11.915358543396	-0.0931842476129532	0.0315040722489357	-0.0784210115671158
-5.66044473648071	-6.41619539260864	-11.910662651062	-0.0931644663214684	0.0315906926989555	-0.0782640501856804
-5.6569356918335	-6.41723489761353	-11.9043121337891	-0.0931783244013786	0.0317325331270695	-0.0781545117497444
-5.6548113822937	-6.4123067855835	-11.8886251449585	-0.0932229682803154	0.0318395793437958	-0.0780524015426636
-5.64470767974854	-6.41490983963013	-11.8682737350464	-0.0932953134179115	0.0320212431252003	-0.0780329629778862
-5.64421224594116	-6.42305564880371	-11.8327608108521	-0.0933479890227318	0.0319567993283272	-0.0778307020664215
-5.64037704467773	-6.42820930480957	-11.8232154846191	-0.093373529613018	0.0319612100720406	-0.0776030495762825
-5.64104223251343	-6.42975282669067	-11.8205127716064	-0.0934590101242065	0.0318800173699856	-0.0773995146155357
-5.64260721206665	-6.427809715271	-11.8278865814209	-0.0932265520095825	0.031915508210659	-0.0771438628435135
-5.63902950286865	-6.42456150054932	-11.8456716537476	-0.0932485833764076	0.0319471769034863	-0.0769299566745758
-5.63583040237427	-6.41199159622192	-11.8410444259644	-0.0933346822857857	0.0320965647697449	-0.0768619924783707
-5.63084840774536	-6.41068410873413	-11.8205585479736	-0.0933253392577171	0.0322655960917473	-0.0768493115901947
-5.62586355209351	-6.41441059112549	-11.8063936233521	-0.0935041308403015	0.0323760323226452	-0.0767792165279388
-5.62109708786011	-6.42044067382813	-11.7791681289673	-0.0934580564498901	0.0322559028863907	-0.0765488222241402
-5.6233434677124	-6.4287257194519	-11.7742481231689	-0.0935707241296768	0.0322845131158829	-0.0762604922056198
-5.61974000930786	-6.43134641647339	-11.7737827301025	-0.0935022160410881	0.0322262346744537	-0.076001450419426
-5.62202310562134	-6.42907238006592	-11.7661514282227	-0.0935209840536118	0.0322773456573486	-0.0757304951548576
-5.61881971359253	-6.42360210418701	-11.7747831344604	-0.0934792160987854	0.0323532484471798	-0.075488343834877
-5.61734294891357	-6.4167103767395	-11.7828454971313	-0.0934267267584801	0.0324952378869057	-0.0753060728311539
-5.61112308502197	-6.41321754455566	-11.7680931091309	-0.0934728756546974	0.032680556178093	-0.075255386531353
-5.603919506073	-6.41391372680664	-11.7373886108398	-0.0935503169894218	0.0327130369842052	-0.0751558765769005
-5.60023975372314	-6.41856002807617	-11.7133502960205	-0.0936101526021957	0.0327002592384815	-0.0749878883361816
-5.59903430938721	-6.42952919006348	-11.7025747299194	-0.0935880914330482	0.0325192138552666	-0.0746836140751839
-5.60415697097778	-6.43137550354004	-11.7102241516113	-0.0935506820678711	0.0325080901384354	-0.0743564069271088
-5.6021556854248	-6.43021011352539	-11.7182369232178	-0.0934190452098846	0.0325615964829922	-0.0741425082087517
-5.60374546051025	-6.42000436782837	-11.7220315933228	-0.093503050506115	0.0326798520982265	-0.0740464702248573
-5.6008825302124	-6.41666793823242	-11.7087278366089	-0.0935452729463577	0.0328513868153095	-0.0739901438355446
-5.59583520889282	-6.4156346321106	-11.6937437057495	-0.093563586473465	0.0328982025384903	-0.0739331617951393
-5.58895921707153	-6.42074060440063	-11.6706771850586	-0.0936713963747025	0.0329639762639999	-0.0738733783364296
-5.58939933776855	-6.42757701873779	-11.6469173431396	-0.0937071219086647	0.0329246409237385	-0.073642373085022
-5.58769512176514	-6.43121910095215	-11.6401901245117	-0.0936893820762634	0.0328760743141174	-0.0734089612960815
-5.59084796905518	-6.43609571456909	-11.6441440582275	-0.0937786474823952	0.032744511961937	-0.0731250271201134
-5.59277629852295	-6.43192863464355	-11.6579570770264	-0.0937779173254967	0.0328236632049084	-0.0728538185358047
-5.59072494506836	-6.42434501647949	-11.6588096618652	-0.0936810150742531	0.0327960029244423	-0.0726516768336296
-5.58816146850586	-6.41582059860229	-11.6504955291748	-0.0938258767127991	0.0329316593706608	-0.0726467818021774
-5.58108901977539	-6.41563558578491	-11.6321144104004	-0.0938816666603088	0.0331093855202198	-0.0726446509361267
-5.57607126235962	-6.41653776168823	-11.600474357605	-0.0939306616783142	0.0330521166324615	-0.0724756568670273
-5.57583332061768	-6.4273829460144	-11.5776538848877	-0.0940548256039619	0.0329136773943901	-0.0722356960177422
-5.57829236984253	-6.42992782592773	-11.587984085083	-0.0939411446452141	0.0326559878885746	-0.0718903467059135
-5.57577514648438	-6.42185735702515	-11.5955619812012	-0.0939462184906006	0.0327612049877644	-0.0716691315174103
-5.57596206665039	-6.41551971435547	-11.5982255935669	-0.0939052328467369	0.0327728465199471	-0.0716328397393227
-5.57150077819824	-6.41008329391479	-11.5876121520996	-0.0939367339015007	0.0329136438667774	-0.0716166198253632
-5.56488704681396	-6.409264087677	-11.5627393722534	-0.0940975919365883	0.0329505689442158	-0.0716037750244141
-5.56492614746094	-6.41313743591309	-11.5404224395752	-0.094169870018959	0.0329135879874229	-0.0714793726801872
-5.56251382827759	-6.42359256744385	-11.518461227417	-0.0941527336835861	0.0327478498220444	-0.0712842717766762
-5.56811237335205	-6.42773628234863	-11.5237274169922	-0.0942398458719254	0.0325828418135643	-0.0710314139723778
-5.56901407241821	-6.42243719100952	-11.520001411438	-0.0942004770040512	0.0325986407697201	-0.0708717852830887
-5.57139730453491	-6.4170937538147	-11.5269250869751	-0.0942179411649704	0.0326054617762566	-0.0707269236445427
-5.56779861450195	-6.40770626068115	-11.5248565673828	-0.0943246781826019	0.032726127654314	-0.0707028657197952
-5.56612110137939	-6.40604400634766	-11.4930734634399	-0.0943455323576927	0.0328175015747547	-0.0707639381289482
-5.56172370910645	-6.41044616699219	-11.4595670700073	-0.0945098996162415	0.032851867377758	-0.0707916989922524
-5.56045436859131	-6.41399431228638	-11.4404668807983	-0.094554677605629	0.0326199345290661	-0.0706074982881546
-5.56321239471436	-6.4130744934082	-11.4314184188843	-0.0946253910660744	0.0324559137225151	-0.070428192615509
-5.56913471221924	-6.41328620910645	-11.4389162063599	-0.0945699512958527	0.0323398560285568	-0.0702787041664124
-5.57306289672852	-6.40759134292603	-11.4531574249268	-0.0945781022310257	0.0322646461427212	-0.0701624676585197
-5.57149791717529	-6.39876556396484	-11.4555425643921	-0.0945644602179527	0.0322640091180801	-0.0702083632349968
-5.5692286491394	-6.39230012893677	-11.4430408477783	-0.0947232469916344	0.0322727523744106	-0.0702987760305405
-5.5684986114502	-6.38999032974243	-11.4156951904297	-0.0948095098137856	0.0322829149663448	-0.07035131752491
-5.56433439254761	-6.39637804031372	-11.3906555175781	-0.0949006155133247	0.0320812873542309	-0.0704214349389076
-5.56734991073608	-6.40233707427979	-11.3828468322754	-0.0949352905154228	0.0318541638553143	-0.0702736601233482
-5.5698413848877	-6.40957546234131	-11.3844337463379	-0.0949002429842949	0.0316042602062225	-0.0700725391507149
-5.58115386962891	-6.40199518203735	-11.4091520309448	-0.0948918610811234	0.031548198312521	-0.0699965432286263
-5.57605934143066	-6.39004135131836	-11.4160232543945	-0.0947922021150589	0.0314852297306061	-0.0700567588210106
-5.57676601409912	-6.38476371765137	-11.4001150131226	-0.0948884859681129	0.0314115770161152	-0.0701554864645004
-5.57765626907349	-6.38692283630371	-11.3783464431763	-0.0949158519506454	0.0313677377998829	-0.0702515691518784
-5.57893371582031	-6.39502716064453	-11.3654088973999	-0.0949428826570511	0.0311287771910429	-0.0702829658985138
-5.58331155776978	-6.40060901641846	-11.3574409484863	-0.0949803069233894	0.0307801812887192	-0.0701718777418137
-5.59284639358521	-6.40103197097778	-11.3792295455933	-0.0948076546192169	0.0305243823677301	-0.0701010525226593
-5.59748935699463	-6.39529418945313	-11.389009475708	-0.094776377081871	0.0303883329033852	-0.0701512098312378
-5.60355377197266	-6.39110946655273	-11.3960390090942	-0.0947323963046074	0.0303023140877485	-0.070263147354126
-5.60592746734619	-6.38971948623657	-11.3916645050049	-0.0947475209832191	0.0301373060792685	-0.0703497752547264
-5.60754108428955	-6.38749694824219	-11.3889017105103	-0.0947088301181793	0.030072508379817	-0.070656843483448
-5.6112322807312	-6.38832807540894	-11.3699617385864	-0.0947641655802727	0.0299750287085772	-0.0708146989345551
-5.60938739776611	-6.39892864227295	-11.3547258377075	-0.0947495028376579	0.0297188945114613	-0.0710297673940659
-5.62298822402954	-6.4042820930481	-11.3553609848022	-0.0947827696800232	0.029445294290781	-0.0710633471608162
-5.63315916061401	-6.40878343582153	-11.3612728118896	-0.0946788191795349	0.0292118228971958	-0.0710697919130325
-5.64832162857056	-6.40814733505249	-11.3867273330688	-0.094621367752552	0.0290375240147114	-0.07115887850523
-5.65184593200684	-6.39866495132446	-11.4059400558472	-0.0945127606391907	0.0289324875921011	-0.0712815076112747
-5.65370273590088	-6.3959379196167	-11.4040832519531	-0.0944680646061897	0.0288355033844709	-0.0716150626540184
-5.65972518920898	-6.39521741867065	-11.3888168334961	-0.0945449471473694	0.028779124841094	-0.0718267112970352
-5.66448831558228	-6.40130376815796	-11.3693065643311	-0.0944783911108971	0.0285529941320419	-0.0720245912671089
-5.67278480529785	-6.40929555892944	-11.3685264587402	-0.0945126935839653	0.0281769596040249	-0.0720865428447723
-5.68337631225586	-6.4141058921814	-11.3775205612183	-0.0943339765071869	0.0279244743287563	-0.0721177309751511
-5.69460248947144	-6.41556644439697	-11.3945941925049	-0.094298243522644	0.0276709478348494	-0.0721674636006355
-5.70290851593018	-6.41297578811646	-11.4208526611328	-0.0941030457615852	0.027516508474946	-0.0723620131611824
-5.71416282653809	-6.40865993499756	-11.4351778030396	-0.0940438583493233	0.0274104196578264	-0.07253298163414
-5.71799039840698	-6.40523529052734	-11.4439687728882	-0.0939178019762039	0.0273574478924274	-0.0727891325950623
-5.72446298599243	-6.40441179275513	-11.4412927627563	-0.0938505902886391	0.0272874049842358	-0.0730479061603546
-5.72699689865112	-6.40816879272461	-11.4354553222656	-0.093840479850769	0.0272422526031733	-0.0732371285557747
-5.73072528839111	-6.41445684432983	-11.4228477478027	-0.0937913209199905	0.0270639136433601	-0.0734898373484612
-5.73684740066528	-6.42484569549561	-11.4172105789185	-0.0937316194176674	0.0268739927560091	-0.0735756829380989
-5.74647331237793	-6.43853759765625	-11.4223432540894	-0.0936052203178406	0.0266777537763119	-0.0735870003700256
-5.75704383850098	-6.43735361099243	-11.4445924758911	-0.0935715138912201	0.0265512987971306	-0.073644332587719
-5.766357421875	-6.43528985977173	-11.4645805358887	-0.0933609381318092	0.0264790579676628	-0.0738049820065498
-5.76991176605225	-6.42862176895142	-11.4706163406372	-0.0933610051870346	0.0265495777130127	-0.0739690884947777
-5.77102947235107	-6.42619800567627	-11.46311378479	-0.0933007299900055	0.0265879277139902	-0.0742416083812714
-5.77056646347046	-6.43839836120605	-11.4346828460693	-0.0933505371212959	0.026504423469305	-0.0744490101933479
-5.77583885192871	-6.44182252883911	-11.4308938980103	-0.0932589769363403	0.0262958724051714	-0.0745113268494606
-5.78092002868652	-6.44700765609741	-11.4439039230347	-0.0931360721588135	0.0260231047868729	-0.0744845494627953
-5.79429769515991	-6.44316148757935	-11.4712810516357	-0.0931004583835602	0.0261215381324291	-0.0745613053441048
-5.79689264297485	-6.43222904205322	-11.4844179153442	-0.0929857939481735	0.0261173509061337	-0.0747663155198097
-5.79675006866455	-6.42946195602417	-11.4725522994995	-0.0930063873529434	0.0261492449790239	-0.0750069245696068
-5.79581594467163	-6.43106460571289	-11.4585599899292	-0.0930208042263985	0.0261403042823076	-0.0753014907240868
-5.79663276672363	-6.44460487365723	-11.4431285858154	-0.093091145157814	0.0260487720370293	-0.0753439664840698
-5.80360317230225	-6.45113849639893	-11.4534826278687	-0.0929692909121513	0.0258704535663128	-0.075300045311451
-5.8111629486084	-6.44938135147095	-11.4757204055786	-0.0929365456104279	0.0257433243095875	-0.075307197868824
-5.81538534164429	-6.44312047958374	-11.4869022369385	-0.0928874537348747	0.0259261298924685	-0.0754735246300697
-5.81337594985962	-6.4344687461853	-11.4867935180664	-0.0927972570061684	0.0259664356708527	-0.0757013335824013
-5.81250143051147	-6.4334282875061	-11.4694366455078	-0.0928639024496078	0.0260030832141638	-0.0758755281567574
-5.8052544593811	-6.44050455093384	-11.4477167129517	-0.0929376259446144	0.0259804241359234	-0.0760243013501167
-5.80887126922607	-6.44396877288818	-11.4383478164673	-0.0929034724831581	0.0259336400777102	-0.0761180594563484
-5.81198787689209	-6.44903516769409	-11.4418630599976	-0.0929410010576248	0.0258127599954605	-0.0761355459690094
-5.81623983383179	-6.45079898834229	-11.4548740386963	-0.0928861573338509	0.0256624352186918	-0.0761154070496559
-5.818030834198	-6.44812202453613	-11.4729957580566	-0.0927944332361221	0.0256653465330601	-0.0761541202664375
-5.82108068466187	-6.44116592407227	-11.4847545623779	-0.0928138047456741	0.0256979875266552	-0.076272688806057
-5.81616687774658	-6.43417644500732	-11.4918441772461	-0.0928320959210396	0.0258114263415337	-0.0765141546726227
-5.81403827667236	-6.43040943145752	-11.4879112243652	-0.0928258448839188	0.0257785599678755	-0.0767041593790054
-5.81288433074951	-6.42803621292114	-11.4783964157104	-0.0928558185696602	0.0258952528238297	-0.07695572078228
-5.80948877334595	-6.43236970901489	-11.4705953598022	-0.0929119661450386	0.0258080996572971	-0.0770977735519409
-5.80845403671265	-6.43830871582031	-11.463041305542	-0.0929909944534302	0.0257797054946423	-0.0771668404340744
-5.80615091323853	-6.44424057006836	-11.4698448181152	-0.092897966504097	0.025520471855998	-0.0772595405578613
-5.81802701950073	-6.44696664810181	-11.4810724258423	-0.0929548367857933	0.0254347622394562	-0.0771958231925964
-5.81798553466797	-6.44213104248047	-11.5021200180054	-0.0928802192211151	0.0254561454057693	-0.0773137360811234
-5.82192468643188	-6.4357123374939	-11.514760017395	-0.0928284525871277	0.0254435855895281	-0.0774145871400833
-5.81882286071777	-6.42704820632935	-11.5224752426147	-0.0928334891796112	0.0255520008504391	-0.0776296481490135
-5.81568098068237	-6.42327308654785	-11.5135660171509	-0.0928802043199539	0.0256068352609873	-0.0778134763240814
-5.81754541397095	-6.42455196380615	-11.4973249435425	-0.0929683744907379	0.0256697330623865	-0.0781086832284927
-5.81642866134644	-6.426682472229	-11.4937267303467	-0.0930669829249382	0.0256983712315559	-0.0782286673784256
-5.81606340408325	-6.42970657348633	-11.4829635620117	-0.0930880531668663	0.0256984867155552	-0.0783991366624832
-5.81810760498047	-6.43751192092896	-11.4789924621582	-0.0931317359209061	0.0255168005824089	-0.0784386396408081
-5.8232421875	-6.43992805480957	-11.4842462539673	-0.0931785628199577	0.0254250951111317	-0.0784736722707748
-5.82831954956055	-6.4403657913208	-11.4985542297363	-0.0930628404021263	0.0253661051392555	-0.0785963609814644
-5.83283948898315	-6.43449974060059	-11.5190172195435	-0.0930541008710861	0.0254715923219919	-0.0786839425563812
-5.83325004577637	-6.43338251113892	-11.5291652679443	-0.0930551141500473	0.0254531595855951	-0.0789144411683083
-5.83425903320313	-6.4239330291748	-11.5381126403809	-0.0930785909295082	0.0255855694413185	-0.0791384652256966
-5.83463382720947	-6.42493534088135	-11.5330371856689	-0.0930887684226036	0.0255957040935755	-0.0793844535946846
-5.83655881881714	-6.42394542694092	-11.5250148773193	-0.0931343287229538	0.025706784799695	-0.0796949714422226
-5.83413505554199	-6.43040180206299	-11.5121164321899	-0.0931775197386742	0.025592215359211	-0.0798934921622276
-5.8389196395874	-6.43689203262329	-11.5100860595703	-0.0932788401842117	0.0256090294569731	-0.08002570271492
-5.84729194641113	-6.44644117355347	-11.5152673721313	-0.0932500138878822	0.0254652034491301	-0.0800780728459358
-5.85457468032837	-6.4455680847168	-11.5347309112549	-0.0932295620441437	0.0254577156156302	-0.0801264196634293
-5.85916376113892	-6.44135189056396	-11.5479011535645	-0.0932303965091705	0.0254700537770987	-0.0803850814700127
-5.86578035354614	-6.43674612045288	-11.5617446899414	-0.0932959914207459	0.0256359651684761	-0.0805840864777565
-5.86825609207153	-6.43399477005005	-11.5659046173096	-0.0933067426085472	0.0257508028298616	-0.0808425471186638
-5.87107706069946	-6.43229341506958	-11.5507612228394	-0.0934123918414116	0.0258945040404797	-0.0811512246727943
-5.86811065673828	-6.43274307250977	-11.5325202941895	-0.0934740006923676	0.0259459689259529	-0.0814715847373009
-5.8722095489502	-6.44064235687256	-11.5197858810425	-0.0935898497700691	0.0259722881019115	-0.0816226005554199
-5.87498235702515	-6.44810676574707	-11.5133228302002	-0.0936755165457726	0.0258879363536835	-0.0817695632576942
-5.88072443008423	-6.45103311538696	-11.5126371383667	-0.0935969203710556	0.0258244685828686	-0.0817761197686195
-5.88838958740234	-6.44522333145142	-11.5292415618896	-0.0936606973409653	0.0259171072393656	-0.0819397047162056
-5.89057683944702	-6.44085693359375	-11.5453405380249	-0.0936180204153061	0.025892298668623	-0.0820815935730934
-5.89520120620728	-6.43209552764893	-11.5545501708984	-0.0937265679240227	0.0261225812137127	-0.0822966769337654
-5.89095067977905	-6.4280104637146	-11.5466871261597	-0.0937364548444748	0.0262030195444822	-0.0825948491692543
-5.89161157608032	-6.42613649368286	-11.5263729095459	-0.0938904881477356	0.0262941494584084	-0.0828738957643509
-5.88946199417114	-6.43490600585938	-11.512300491333	-0.093999058008194	0.0263059195131063	-0.0830871313810349
-5.89426279067993	-6.43935775756836	-11.5095767974854	-0.0941005796194077	0.0262720584869385	-0.0831434726715088
-5.89710378646851	-6.44043970108032	-11.5169219970703	-0.0940655842423439	0.026232460513711	-0.0832163840532303
-5.90238380432129	-6.43416357040405	-11.5284938812256	-0.0941111370921135	0.0262384675443172	-0.0832334235310555
-5.90599822998047	-6.42542409896851	-11.5415878295898	-0.0941128879785538	0.0264456961303949	-0.0833877474069595
-5.9030499458313	-6.41965007781982	-11.5338125228882	-0.0942261889576912	0.0266082491725683	-0.0836579725146294
-5.90138006210327	-6.41577672958374	-11.5150260925293	-0.0943798869848251	0.0267683453857899	-0.0839168280363083
-5.89618682861328	-6.42459011077881	-11.4895467758179	-0.0944770574569702	0.0267253499478102	-0.0840291380882263
-5.90140151977539	-6.43153524398804	-11.4817953109741	-0.0945793688297272	0.0266664996743202	-0.0840353816747665
-5.90516328811646	-6.42784547805786	-11.4928016662598	-0.094542421400547	0.0266818795353174	-0.0840771943330765
-5.9062819480896	-6.42643022537231	-11.5119218826294	-0.0945493578910828	0.0266692135483027	-0.0841364189982414
-5.90663766860962	-6.4164924621582	-11.5299777984619	-0.0946060195565224	0.0267516579478979	-0.0842890813946724
-5.90935897827148	-6.40929269790649	-11.5230560302734	-0.0947208777070045	0.0268558487296104	-0.0845919251441956
-5.9056921005249	-6.40060091018677	-11.5125770568848	-0.0948067158460617	0.0270519461482763	-0.0848618075251579
-5.89899682998657	-6.40283393859863	-11.4937763214111	-0.0948630720376968	0.0270301252603531	-0.0850471928715706
-5.90329599380493	-6.40942239761353	-11.4822044372559	-0.0950042754411697	0.0270235873758793	-0.0850972086191177
-5.90371990203857	-6.41307210922241	-11.4856128692627	-0.0950542911887169	0.026946010068059	-0.0851649641990662
-5.90852117538452	-6.41399955749512	-11.4889278411865	-0.0951055139303207	0.0268947761505842	-0.0851721912622452
-5.91289472579956	-6.40955018997192	-11.5077905654907	-0.09508216381073	0.026928985491395	-0.0851745307445526
-5.91415166854858	-6.40165853500366	-11.5243158340454	-0.0951216816902161	0.0269551519304514	-0.0853204280138016
-5.91153764724731	-6.39493322372437	-11.5278806686401	-0.0950915217399597	0.0271199475973845	-0.0854834616184235
-5.91260766983032	-6.39162254333496	-11.5083618164063	-0.0952833443880081	0.0272551104426384	-0.0857307687401772
-5.90883255004883	-6.39101552963257	-11.4886169433594	-0.0952952280640602	0.0272942055016756	-0.085816815495491
-5.9101185798645	-6.39520883560181	-11.4729290008545	-0.0953601598739624	0.0272040646523237	-0.0858655348420143
-5.91025352478027	-6.40115737915039	-11.4779634475708	-0.0954042077064514	0.0271218176931143	-0.0858897790312767
-5.91582536697388	-6.40556240081787	-11.4818239212036	-0.0953878834843636	0.0270324591547251	-0.0858252197504044
-5.9180006980896	-6.39928340911865	-11.4976091384888	-0.0953768864274025	0.0270064994692802	-0.0858821645379066
-5.9230751991272	-6.39620923995972	-11.5049104690552	-0.0953270494937897	0.0269965380430222	-0.0858811512589455
-5.92523670196533	-6.3906774520874	-11.5163993835449	-0.0953642874956131	0.0271098632365465	-0.0859889462590218
-5.92531394958496	-6.38426113128662	-11.5156745910645	-0.0953557640314102	0.0272150859236717	-0.0861842930316925
-5.92287492752075	-6.37591218948364	-11.5171747207642	-0.0953344404697418	0.0272832196205854	-0.0863770395517349
-5.92097187042236	-6.379319190979	-11.4959983825684	-0.0953245386481285	0.0272121075540781	-0.0865625590085983
-5.92335319519043	-6.38030004501343	-11.4896011352539	-0.0954178720712662	0.0271789077669382	-0.0866790413856506
-5.9246711730957	-6.38871479034424	-11.486536026001	-0.095355786383152	0.0270671844482422	-0.0866978242993355
-5.92852020263672	-6.3884801864624	-11.4817733764648	-0.0954202264547348	0.0270761512219906	-0.0867375880479813
-5.93027448654175	-6.39303159713745	-11.4908428192139	-0.0952937677502632	0.0269204284995794	-0.0867779478430748
-5.94133377075195	-6.39807319641113	-11.5076389312744	-0.0953631177544594	0.0267534367740154	-0.0867391005158424
-5.94286394119263	-6.40007066726685	-11.5139465332031	-0.095263734459877	0.0267448090016842	-0.0867966860532761
-5.95086908340454	-6.39547348022461	-11.5233879089355	-0.0952104181051254	0.0267446115612984	-0.0868058875203133
-5.95521068572998	-6.39133310317993	-11.5384283065796	-0.0951861068606377	0.0267936065793037	-0.086837112903595
-5.95851612091064	-6.39031600952148	-11.5428838729858	-0.0951643064618111	0.0267489086836576	-0.0869797840714455
-5.95870876312256	-6.38948202133179	-11.546311378479	-0.0951087027788162	0.026762256398797	-0.0871066376566887
-5.96395921707153	-6.38563442230225	-11.5485734939575	-0.0951753258705139	0.0268422123044729	-0.0872662141919136
-5.96499395370483	-6.38676643371582	-11.5350513458252	-0.0951888784766197	0.0268831122666597	-0.0874441489577293
-5.96482372283936	-6.39036750793457	-11.520601272583	-0.0951789394021034	0.0268511846661568	-0.0875615701079369
-5.9639835357666	-6.39754199981689	-11.512900352478	-0.0951848402619362	0.0267451219260693	-0.0876422226428986
-5.9717869758606	-6.40282869338989	-11.5045747756958	-0.0952460318803787	0.0266162659972906	-0.0876691788434982
-5.97456455230713	-6.40853452682495	-11.5126800537109	-0.0950883105397224	0.0264633148908615	-0.0876307487487793
-5.98429679870605	-6.40985298156738	-11.53089427948	-0.0950827747583389	0.0262769088149071	-0.0875767469406128
-5.98705148696899	-6.4041600227356	-11.5552463531494	-0.0950382873415947	0.0262883957475424	-0.087639607489109
-5.99273061752319	-6.39815282821655	-11.5623159408569	-0.0949789807200432	0.0262729711830616	-0.0877519771456718
-5.99244689941406	-6.39639616012573	-11.5636911392212	-0.0950426682829857	0.0264267511665821	-0.0880336090922356
-5.99100208282471	-6.39767694473267	-11.5459451675415	-0.0950201228260994	0.0262893047183752	-0.0881798043847084
-5.99087285995483	-6.40491580963135	-11.5372686386108	-0.0950990244746208	0.0261862948536873	-0.0882264226675034
-5.99833297729492	-6.41579627990723	-11.5334205627441	-0.0950372964143753	0.0259482525289059	-0.0882151648402214
-6.00783777236938	-6.41801595687866	-11.5457677841187	-0.0950460061430931	0.0257979221642017	-0.0881160423159599
-6.01346874237061	-6.41578483581543	-11.5668039321899	-0.094932995736599	0.0257620830088854	-0.0881187990307808
-6.01791906356812	-6.4077844619751	-11.5826740264893	-0.0948935896158218	0.025737252086401	-0.0882265716791153
-6.01726818084717	-6.40410709381104	-11.578272819519	-0.0948849320411682	0.025815412402153	-0.0884167179465294
-6.01631450653076	-6.406569480896	-11.5680713653564	-0.0949695035815239	0.0257520079612732	-0.0885428190231323
-6.01796340942383	-6.40940999984741	-11.5432662963867	-0.0950495451688766	0.0257480293512344	-0.0886675268411636
-6.02090215682983	-6.41627931594849	-11.5423049926758	-0.0950412452220917	0.0255100131034851	-0.0886713787913322
-6.03036212921143	-6.42305946350098	-11.5489196777344	-0.0950021147727966	0.0253460686653852	-0.088636115193367
-6.03633117675781	-6.42460441589355	-11.5708627700806	-0.0949052423238754	0.0252109877765179	-0.0885624289512634
-6.04141855239868	-6.41615533828735	-11.587908744812	-0.09492077678442	0.0251973439007998	-0.0886233896017075
-6.04101228713989	-6.41481637954712	-11.6023550033569	-0.0948601737618446	0.0252429060637951	-0.0888235121965408
-6.04262399673462	-6.40983390808105	-11.5944471359253	-0.0948883444070816	0.025253914296627	-0.0889705866575241
-6.04035425186157	-6.41129207611084	-11.5903511047363	-0.0948829725384712	0.0252364352345467	-0.089106872677803
-6.04259777069092	-6.41357851028442	-11.5747327804565	-0.0948914736509323	0.0251660663634539	-0.089157909154892
-6.04048871994019	-6.41805934906006	-11.5734510421753	-0.0949990078806877	0.0250451397150755	-0.0892554223537445
-6.04550266265869	-6.42584991455078	-11.5702228546143	-0.0950005874037743	0.0248166043311358	-0.0892021283507347
-6.04723787307739	-6.42955541610718	-11.5772609710693	-0.0949148163199425	0.024657741189003	-0.0891742184758186
-6.04987335205078	-6.43271827697754	-11.5956630706787	-0.0948915332555771	0.0244663283228874	-0.0890353918075562
-6.05268573760986	-6.42444849014282	-11.6136617660522	-0.0947836488485336	0.0244248323142529	-0.0890622138977051
-6.05716991424561	-6.42017936706543	-11.6285104751587	-0.0948164537549019	0.0244248509407043	-0.0891426205635071
-6.05783081054688	-6.41501235961914	-11.6303606033325	-0.0947927162051201	0.0244754310697317	-0.089348703622818
-6.0535740852356	-6.4170389175415	-11.6125555038452	-0.094803586602211	0.0244432408362627	-0.0894657149910927
-6.05268955230713	-6.41898345947266	-11.5974454879761	-0.094848245382309	0.0243308003991842	-0.0895627290010452
-6.05749702453613	-6.42740154266357	-11.5862016677856	-0.094769112765789	0.024184649810195	-0.0895641669631004
-6.06260538101196	-6.43396329879761	-11.5925073623657	-0.0948335528373718	0.0239543914794922	-0.0894617885351181
-6.06542682647705	-6.43449449539185	-11.6161203384399	-0.0946862995624542	0.023714167997241	-0.089428149163723
-6.0730562210083	-6.42813777923584	-11.6380500793457	-0.0945867523550987	0.0237146858125925	-0.089440256357193
-6.07249450683594	-6.41938257217407	-11.6446342468262	-0.0945494696497917	0.0237418711185455	-0.0895930826663971
-6.07170104980469	-6.41842269897461	-11.6401872634888	-0.0945364087820053	0.0237044040113688	-0.0897629410028458
-6.07029104232788	-6.4179048538208	-11.6292867660522	-0.0944854468107224	0.023584958165884	-0.0898660942912102
-6.06819629669189	-6.42672395706177	-11.6248111724854	-0.0944603905081749	0.0233823750168085	-0.0899348258972168
-6.07497024536133	-6.43662691116333	-11.6241426467896	-0.0944916978478432	0.0231947936117649	-0.0899504199624062
-6.07230949401855	-6.44110536575317	-11.6334428787231	-0.094292514026165	0.0229647792875767	-0.0898948535323143
-6.08102130889893	-6.43912553787231	-11.6609659194946	-0.0942117348313332	0.0228427313268185	-0.0898285657167435
-6.08383321762085	-6.43882513046265	-11.6878662109375	-0.0940857604146004	0.0227270778268576	-0.0898774340748787
-6.08683824539185	-6.43390703201294	-11.6981639862061	-0.0939998328685761	0.022701209411025	-0.0899718180298805
-6.08545589447021	-6.42982912063599	-11.7020463943481	-0.093891330063343	0.0227167010307312	-0.0901938006281853
-6.08390188217163	-6.4280858039856	-11.6891822814941	-0.0939103439450264	0.0226347371935844	-0.0903019681572914
-6.08288908004761	-6.43652868270874	-11.6910648345947	-0.0938450917601585	0.022604214027524	-0.0904960632324219
-6.08603954315186	-6.44296836853027	-11.678014755249	-0.0937806814908981	0.0224480517208576	-0.0905551016330719
-6.09080982208252	-6.45190334320068	-11.678391456604	-0.0936589986085892	0.0223473347723484	-0.0905948877334595
-6.09690046310425	-6.45817756652832	-11.6843385696411	-0.0935600772500038	0.0220486540347338	-0.0906049087643623
-6.10341358184814	-6.46001863479614	-11.7064247131348	-0.0934510082006454	0.0220237206667662	-0.0906639248132706
-6.11279916763306	-6.46032428741455	-11.7229452133179	-0.0933777168393135	0.0219304580241442	-0.0907434597611427
-6.11483669281006	-6.45474910736084	-11.7432441711426	-0.0932409167289734	0.0219941437244415	-0.090923473238945
-6.12062406539917	-6.45509624481201	-11.7410230636597	-0.0931144878268242	0.0220714844763279	-0.0911929905414581
-6.12087106704712	-6.45038414001465	-11.7409610748291	-0.0931481719017029	0.022057706490159	-0.0914427638053894
-6.12138175964355	-6.4564962387085	-11.7260236740112	-0.0931065306067467	0.0219897627830505	-0.0916977524757385
-6.12581443786621	-6.46386480331421	-11.7214269638062	-0.0931425392627716	0.0220084972679615	-0.0917948707938194
-6.12950611114502	-6.47237014770508	-11.7283201217651	-0.0928720384836197	0.0217465776950121	-0.0919390916824341
-6.14282894134521	-6.4790244102478	-11.7420225143433	-0.0928371027112007	0.0216144323348999	-0.0919733271002769
-6.14983463287354	-6.48285484313965	-11.7622566223145	-0.0927047654986382	0.0214808229357004	-0.0920936688780785
-6.15987825393677	-6.47949028015137	-11.7818021774292	-0.0926636755466461	0.0214775577187538	-0.0921896919608116
-6.16469669342041	-6.47170543670654	-11.8012208938599	-0.092517763376236	0.0215632878243923	-0.0925153568387032
-6.16767740249634	-6.47222709655762	-11.7953147888184	-0.0925035998225212	0.0216514579951763	-0.092798575758934
-6.16997528076172	-6.474928855896	-11.7896995544434	-0.0924741849303246	0.0216801501810551	-0.093145027756691
-6.17483234405518	-6.48160886764526	-11.7744312286377	-0.0924423784017563	0.0215874388813972	-0.0933653637766838
-6.18071746826172	-6.49245977401733	-11.7783088684082	-0.092423290014267	0.0214963462203741	-0.0935771316289902
-6.18774271011353	-6.49898147583008	-11.7885961532593	-0.0923702120780945	0.021397165954113	-0.0937106534838676
-6.1982159614563	-6.49934387207031	-11.815375328064	-0.0922854989767075	0.0214456561952829	-0.0938079059123993
-6.20652723312378	-6.49528169631958	-11.8406410217285	-0.0920626521110535	0.0214759223163128	-0.0940516442060471
-6.20906448364258	-6.48863220214844	-11.8531808853149	-0.0920349359512329	0.0216477438807487	-0.0944367572665215
-6.20781373977661	-6.49039077758789	-11.8445291519165	-0.0920310467481613	0.0217747613787651	-0.0949014723300934
-6.20933723449707	-6.49541759490967	-11.8262891769409	-0.0920353457331657	0.0217926576733589	-0.0951214954257011
-6.2134952545166	-6.50512742996216	-11.8304195404053	-0.0919957309961319	0.0217314660549164	-0.0953202694654465
-6.22062587738037	-6.51117467880249	-11.8440723419189	-0.0919552445411682	0.0216740313917398	-0.095416858792305
-6.23141431808472	-6.50921487808228	-11.8731021881104	-0.0918189659714699	0.0218148324638605	-0.0955510139465332
-6.23390245437622	-6.50204086303711	-11.8854312896729	-0.0916870087385178	0.0219554454088211	-0.0958566814661026
-6.23691940307617	-6.4958438873291	-11.8896369934082	-0.0916948541998863	0.0221830103546381	-0.0961250141263008
-6.23053741455078	-6.49918413162231	-11.8761510848999	-0.0917900279164314	0.02230672724545	-0.0965192094445229
-6.2337498664856	-6.50414609909058	-11.8611106872559	-0.0918034762144089	0.0224541239440441	-0.0967750176787376
-6.23539209365845	-6.51201772689819	-11.8497953414917	-0.0917491242289543	0.0224626343697309	-0.0968864187598228
-6.24149608612061	-6.51787662506104	-11.8662443161011	-0.091738186776638	0.022351348772645	-0.0969920977950096
-6.24815130233765	-6.51400518417358	-11.8921098709106	-0.0916728377342224	0.0224909875541925	-0.0971404388546944
-6.25291872024536	-6.51019811630249	-11.9115009307861	-0.0916280746459961	0.0226458441466093	-0.0974104329943657
-6.2522120475769	-6.50105762481689	-11.9142122268677	-0.0916287153959274	0.0229270327836275	-0.0977712646126747
-6.24996566772461	-6.50373601913452	-11.9105730056763	-0.0916233584284782	0.0230397079139948	-0.0981352031230927
-6.25041055679321	-6.50399303436279	-11.8959541320801	-0.0916312038898468	0.0231946930289268	-0.0984577238559723
-6.25382423400879	-6.51492738723755	-11.8930253982544	-0.0915441885590553	0.0231905020773411	-0.0986417680978775
-6.25942897796631	-6.52074575424194	-11.9074821472168	-0.0915732160210609	0.023135120049119	-0.098724938929081
-6.26654148101807	-6.51667976379395	-11.9337129592896	-0.0914119482040405	0.0232201442122459	-0.0989210903644562
-6.27143573760986	-6.51277494430542	-11.9542407989502	-0.0914064720273018	0.0234772618860006	-0.0991157814860344
-6.27332258224487	-6.50475645065308	-11.9638452529907	-0.0913292989134789	0.0236997827887535	-0.0994967818260193
-6.2705020904541	-6.50491142272949	-11.9622526168823	-0.0913188755512238	0.023830434307456	-0.099744476377964
-6.26811790466309	-6.50200128555298	-11.9506883621216	-0.0913594588637352	0.0239879358559847	-0.100060790777206
-6.27056074142456	-6.51268100738525	-11.9294166564941	-0.0913301333785057	0.0239656269550323	-0.100312575697899
-6.27776193618774	-6.51999998092651	-11.9400186538696	-0.0913397297263145	0.0239546690136194	-0.100424438714981
-6.28411149978638	-6.52343034744263	-11.9620351791382	-0.0911578238010406	0.0239478852599859	-0.100571118295193
-6.29144716262817	-6.51727104187012	-11.9834833145142	-0.0911161005496979	0.0240182690322399	-0.100759983062744
-6.29025888442993	-6.50787401199341	-11.998927116394	-0.0909993946552277	0.0242907125502825	-0.101118490099907
-6.29396629333496	-6.50636577606201	-11.9944934844971	-0.0909599736332893	0.0244588200002909	-0.101523138582706
-6.29014348983765	-6.51025342941284	-11.9741067886353	-0.0910051465034485	0.0246048755943775	-0.101881496608257
-6.29548740386963	-6.5217547416687	-11.9730606079102	-0.090931735932827	0.024507898837328	-0.102055974304676
-6.30673456192017	-6.52542448043823	-11.9901905059814	-0.0908005461096764	0.0245119910687208	-0.102153591811657
-6.31111097335815	-6.52497100830078	-12.0139923095703	-0.0907181352376938	0.0245706811547279	-0.102359935641289
-6.3221960067749	-6.52016401290894	-12.0281219482422	-0.0906957685947418	0.0247730147093534	-0.102606669068336
-6.32147121429443	-6.51621150970459	-12.0352487564087	-0.0906080082058907	0.0250003281980753	-0.10291113704443
-6.32116413116455	-6.51365947723389	-12.0253028869629	-0.0906045138835907	0.0251652523875237	-0.103322699666023
-6.32336759567261	-6.51922416687012	-12.0004425048828	-0.0906647443771362	0.0252930037677288	-0.103621378540993
-6.32970952987671	-6.52982234954834	-11.9959115982056	-0.0905822962522507	0.0251624565571547	-0.103734783828259
-6.34026336669922	-6.53099489212036	-12.0091743469238	-0.0905658826231956	0.0251444075256586	-0.103851869702339
-6.3450403213501	-6.53204870223999	-12.0331182479858	-0.090411476790905	0.0251769796013832	-0.103974506258965
-6.35585069656372	-6.52138996124268	-12.0513439178467	-0.0903586000204086	0.0254697632044554	-0.104323469102383
-6.35493469238281	-6.5149712562561	-12.0456943511963	-0.0903458073735237	0.0256080571562052	-0.104676686227322
-6.35518407821655	-6.51862764358521	-12.0392827987671	-0.0902983024716377	0.0256309546530247	-0.105049066245556
-6.35661935806274	-6.52549505233765	-12.0301895141602	-0.090312547981739	0.0256629008799791	-0.105260923504829
-6.36564016342163	-6.538245677948	-12.0321340560913	-0.090268075466156	0.0255789421498775	-0.105341531336308
-6.37484312057495	-6.53757333755493	-12.058253288269	-0.0902081429958344	0.0255692433565855	-0.105404950678349
-6.38341522216797	-6.53587627410889	-12.0800228118896	-0.0899794772267342	0.0255766678601503	-0.105619490146637
-6.3893609046936	-6.52912092208862	-12.0963077545166	-0.0899761468172073	0.025812117382884	-0.1058114990592
-6.39040374755859	-6.52506113052368	-12.0855579376221	-0.0899422988295555	0.0259438790380955	-0.106232888996601
-6.39388084411621	-6.53518342971802	-12.0675773620605	-0.0899737477302551	0.0260118469595909	-0.106437608599663
-6.39714574813843	-6.54300165176392	-12.0661096572876	-0.0899356454610825	0.0258980039507151	-0.106564238667488
-6.40536880493164	-6.54541540145874	-12.0919466018677	-0.089821845293045	0.025810893625021	-0.106557190418243
-6.41685485839844	-6.54189538955688	-12.1139554977417	-0.0897597447037697	0.0259614679962397	-0.106763243675232
-6.41857719421387	-6.53258419036865	-12.1284513473511	-0.0896382108330727	0.0261591356247664	-0.107067354023457
-6.41533708572388	-6.5314359664917	-12.1072492599487	-0.0896887704730034	0.0262800175696611	-0.107391104102135
-6.42082691192627	-6.53999471664429	-12.1015100479126	-0.0896889120340347	0.0263017471879721	-0.107605278491974
-6.42535543441772	-6.55107307434082	-12.1037178039551	-0.0895754620432854	0.0261744577437639	-0.107598416507244
-6.42983150482178	-6.54911947250366	-12.1260404586792	-0.0895450040698051	0.0262479167431593	-0.107666738331318
-6.43751525878906	-6.54956245422363	-12.1494474411011	-0.0893997773528099	0.0261612087488174	-0.107715949416161
-6.44204950332642	-6.54412317276001	-12.165753364563	-0.0893460512161255	0.0263717882335186	-0.107890501618385
-6.44263648986816	-6.53738641738892	-12.1820545196533	-0.0891944319009781	0.02641786262393	-0.108077980577946
-6.4436206817627	-6.53267574310303	-12.1713819503784	-0.0892050787806511	0.0266659799963236	-0.108257345855236
-6.43881177902222	-6.53547334671021	-12.1567106246948	-0.0891815647482872	0.0266612265259027	-0.108469687402248
-6.44123935699463	-6.53561496734619	-12.1518154144287	-0.0892155021429062	0.0266832280904055	-0.108545333147049
-6.44147348403931	-6.54438591003418	-12.146092414856	-0.0891802310943604	0.0266085714101791	-0.108508221805096
-6.44465303421021	-6.5491156578064	-12.1554117202759	-0.0891180634498596	0.026507381349802	-0.108478151261806
-6.44718170166016	-6.54931974411011	-12.1752777099609	-0.0890252590179443	0.0264483019709587	-0.108410499989986
-6.45416402816772	-6.54487371444702	-12.1951684951782	-0.0889508351683617	0.026389192789793	-0.108359888195992
-6.44966268539429	-6.53839015960693	-12.2119932174683	-0.0888577923178673	0.0265136454254389	-0.10845348238945
-6.44861936569214	-6.53382062911987	-12.2165784835815	-0.0888047963380814	0.0266468971967697	-0.108605287969112
-6.4442286491394	-6.53492164611816	-12.1970767974854	-0.0889219492673874	0.0267335548996925	-0.108809605240822
-6.4420371055603	-6.54342126846313	-12.1803579330444	-0.0887948796153069	0.0266281384974718	-0.108778148889542
-6.44320154190063	-6.54607057571411	-12.1906595230103	-0.0888048261404037	0.0266142059117556	-0.108688250184059
-6.44791221618652	-6.54870128631592	-12.2072830200195	-0.0886658057570457	0.0264879539608955	-0.108612053096294
-6.45308971405029	-6.5490870475769	-12.2258853912354	-0.0886154025793076	0.0264917481690645	-0.108461275696754
-6.45051670074463	-6.54111957550049	-12.2366342544556	-0.0885404050350189	0.0265990179032087	-0.108496032655239
-6.45052480697632	-6.5369029045105	-12.2447671890259	-0.0884671956300735	0.0267615914344788	-0.108583472669125
-6.44379615783691	-6.53275442123413	-12.2350778579712	-0.0885190814733505	0.0268715228885412	-0.1086236089468
-6.4404034614563	-6.53995513916016	-12.2138748168945	-0.0885145291686058	0.0268238298594952	-0.108660265803337
-6.44025659561157	-6.54629707336426	-12.1958227157593	-0.0885760933160782	0.0268026161938906	-0.10855209082365
-6.43897294998169	-6.55242967605591	-12.2090816497803	-0.0884729325771332	0.0266081821173429	-0.108348846435547
-6.44504976272583	-6.5492959022522	-12.2223424911499	-0.0884672403335571	0.0266409534960985	-0.108199216425419
-6.44002437591553	-6.54136800765991	-12.2411394119263	-0.0883619710803032	0.026721753180027	-0.108117952942848
-6.44096946716309	-6.53429365158081	-12.2470560073853	-0.0882958546280861	0.0267942566424608	-0.108106151223183
-6.43594074249268	-6.52805423736572	-12.239649772644	-0.0882477015256882	0.0269508417695761	-0.108188688755035
-6.43081188201904	-6.53294658660889	-12.2194232940674	-0.0883285328745842	0.0269141811877489	-0.108159393072128
-6.42798852920532	-6.53856325149536	-12.209246635437	-0.0883290395140648	0.0268182121217251	-0.108096912503242
-6.42592144012451	-6.54291105270386	-12.2081165313721	-0.0882721841335297	0.0267214849591255	-0.107863016426563
-6.42522144317627	-6.54705905914307	-12.2326059341431	-0.0882160663604736	0.026639373973012	-0.107600666582584
-6.42972564697266	-6.54092788696289	-12.2516822814941	-0.08799809217453	0.0265088565647602	-0.107424348592758
-6.42954301834106	-6.53566217422485	-12.2620973587036	-0.0880460515618324	0.026655588299036	-0.107348546385765
-6.42289066314697	-6.52986240386963	-12.2643222808838	-0.0879785418510437	0.0267146248370409	-0.107393674552441
-6.41901588439941	-6.52964735031128	-12.2546615600586	-0.0879913866519928	0.0267455577850342	-0.107335694134235
-6.41136407852173	-6.5353684425354	-12.2308511734009	-0.088004395365715	0.0266754925251007	-0.107280924916267
-6.41247797012329	-6.54221248626709	-12.2153167724609	-0.0879819020628929	0.0266189780086279	-0.10709198564291
-6.41629219055176	-6.54741477966309	-12.2214546203613	-0.087903119623661	0.0265580415725708	-0.106919221580029
-6.41955804824829	-6.55089378356934	-12.2382211685181	-0.0878437161445618	0.0263469852507114	-0.106653928756714
-6.42051124572754	-6.54400062561035	-12.2600002288818	-0.0877499654889107	0.0264482535421848	-0.10648300498724
-6.42055654525757	-6.54102849960327	-12.2668905258179	-0.0876949280500412	0.0265958197414875	-0.106461890041828
-6.41573047637939	-6.53362321853638	-12.2578964233398	-0.0877306535840034	0.0266382787376642	-0.106497742235661
-6.40673494338989	-6.54063510894775	-12.2394895553589	-0.087742991745472	0.0266414228826761	-0.106499567627907
-6.41208362579346	-6.55074834823608	-12.2247791290283	-0.0878480076789856	0.0264580380171537	-0.106276780366898
-6.41365623474121	-6.55464029312134	-12.2409658432007	-0.0876974388957024	0.0263029783964157	-0.105993941426277
-6.41820669174194	-6.54534339904785	-12.2750110626221	-0.0875144153833389	0.0262773372232914	-0.1058060079813
-6.41568517684937	-6.539794921875	-12.2701272964478	-0.087639182806015	0.0264259241521358	-0.10583670437336
-6.40891265869141	-6.54254531860352	-12.2557172775269	-0.0875912755727768	0.0264816526323557	-0.10588638484478
-6.4100341796875	-6.54989814758301	-12.2363328933716	-0.0876049101352692	0.0263681020587683	-0.105721816420555
-6.40830993652344	-6.55774688720703	-12.226188659668	-0.0876160562038422	0.0262211188673973	-0.10555711388588
-6.41355800628662	-6.56238412857056	-12.2395696640015	-0.0875322818756104	0.02604740858078	-0.105350144207478
-6.41828536987305	-6.55837106704712	-12.2580728530884	-0.0874391570687294	0.0259819738566875	-0.105184376239777
-6.41703128814697	-6.55633115768433	-12.2773199081421	-0.0873300284147263	0.0260062254965305	-0.105064056813717
-6.41567897796631	-6.54566669464111	-12.2777366638184	-0.087309941649437	0.026127515360713	-0.105063877999783
-6.41166543960571	-6.55119657516479	-12.2747936248779	-0.0873444452881813	0.0261078961193562	-0.104989528656006
-6.41009378433228	-6.55175590515137	-12.2621431350708	-0.0873826891183853	0.0261914357542992	-0.104995898902416
-6.40472745895386	-6.56042766571045	-12.2440538406372	-0.0872782692313194	0.0260230079293251	-0.104868732392788
-6.40756177902222	-6.5713677406311	-12.2423791885376	-0.0873276218771935	0.0258809234946966	-0.104585714638233
-6.40892648696899	-6.57457828521729	-12.2583436965942	-0.0872719138860703	0.0257958378642797	-0.104359500110149
-6.41263151168823	-6.56982374191284	-12.2832384109497	-0.0871227830648422	0.0257404260337353	-0.104113295674324
-6.40868520736694	-6.56335592269897	-12.2920026779175	-0.0871658176183701	0.0258796513080597	-0.104022771120071
-6.40140438079834	-6.56239938735962	-12.2777824401855	-0.0871589332818985	0.0259797926992178	-0.104029886424541
-6.39758968353271	-6.56737852096558	-12.2625322341919	-0.087282657623291	0.0260574817657471	-0.103935301303864
-6.39143037796021	-6.57869005203247	-12.2444515228271	-0.0872316211462021	0.0258439928293228	-0.103703923523426
-6.39886045455933	-6.58467864990234	-12.2551202774048	-0.08731559664011	0.025739474222064	-0.103376545011997
-6.39210367202759	-6.57751798629761	-12.2748413085938	-0.0871957466006279	0.0257775448262692	-0.103154376149178
-6.38916349411011	-6.57317399978638	-12.2817296981812	-0.0871988087892532	0.0259567946195602	-0.103122428059578
-6.38279867172241	-6.56857967376709	-12.2642774581909	-0.0873187929391861	0.0261172186583281	-0.103166647255421
-6.37324094772339	-6.57198762893677	-12.2457275390625	-0.0873865857720375	0.0260638426989317	-0.103027731180191
-6.37169408798218	-6.58314228057861	-12.2289485931396	-0.0875051245093346	0.026061587035656	-0.102835208177567
-6.36904859542847	-6.58596038818359	-12.2402114868164	-0.0874335020780563	0.025966128334403	-0.102550089359283
-6.37115001678467	-6.58620643615723	-12.2529535293579	-0.0875102505087852	0.0259204115718603	-0.102206453680992
-6.36574935913086	-6.58054733276367	-12.2594566345215	-0.0875009447336197	0.0260891877114773	-0.102151528000832
-6.36375665664673	-6.5720591545105	-12.2640972137451	-0.0875837430357933	0.0262219570577145	-0.102034337818623
-6.35526990890503	-6.56830930709839	-12.2523183822632	-0.0876994654536247	0.0263875778764486	-0.101982288062572
-6.34397649765015	-6.57026147842407	-12.2185621261597	-0.0879075527191162	0.0263926461338997	-0.101896166801453
-6.34097862243652	-6.57761383056641	-12.1958465576172	-0.087987907230854	0.026441041380167	-0.101657994091511
-6.33722162246704	-6.58332538604736	-12.2025184631348	-0.0879742950201035	0.026225958019495	-0.101345986127853
-6.33913707733154	-6.57689237594604	-12.2120532989502	-0.0880070477724075	0.0263147410005331	-0.101067133247852
-6.33221626281738	-6.56936454772949	-12.2217407226563	-0.0880796685814857	0.0264877490699291	-0.101007886230946
-6.32633638381958	-6.562415599823	-12.2085247039795	-0.0881763249635696	0.0265912804752588	-0.100964814424515
-6.31495904922485	-6.55658292770386	-12.194845199585	-0.0882964953780174	0.0266943722963333	-0.100865095853806
-6.30854797363281	-6.56121110916138	-12.1730537414551	-0.0883790478110313	0.0266533084213734	-0.100764691829681
-6.30482769012451	-6.5659704208374	-12.1626148223877	-0.0885577276349068	0.0265796016901731	-0.100596912205219
-6.30079555511475	-6.57065391540527	-12.1628036499023	-0.0885514244437218	0.0264681614935398	-0.100236460566521
-6.29923915863037	-6.5658164024353	-12.1822957992554	-0.0885910466313362	0.0264719743281603	-0.100026421248913
-6.29455089569092	-6.55786848068237	-12.1946887969971	-0.0885299518704414	0.0264830887317657	-0.0998095124959946
-6.29311180114746	-6.55040168762207	-12.1963157653809	-0.0886976271867752	0.0265922043472528	-0.0997520536184311
-6.28231906890869	-6.54493522644043	-12.1848516464233	-0.0886592417955399	0.0267495457082987	-0.0997941941022873
-6.27477788925171	-6.54634571075439	-12.1548519134521	-0.0888746306300163	0.026766637340188	-0.0996740162372589
-6.26786756515503	-6.55628299713135	-12.1359024047852	-0.0889920964837074	0.0267099998891354	-0.0995405167341232
-6.26878213882446	-6.56167316436768	-12.1413021087646	-0.0889298915863037	0.026598010212183	-0.0992673635482788
-6.26923084259033	-6.55750274658203	-12.1498727798462	-0.0890485569834709	0.0265250094234943	-0.0991248413920403
-6.26770877838135	-6.55162191390991	-12.1597566604614	-0.0889888182282448	0.0265260953456163	-0.0990175306797028
-6.26692008972168	-6.54451847076416	-12.1697750091553	-0.0890772193670273	0.0268194768577814	-0.0989822894334793
-6.25752782821655	-6.54196548461914	-12.1582441329956	-0.0891273468732834	0.0269337520003319	-0.0990827530622482
-6.25465631484985	-6.54106950759888	-12.1285171508789	-0.089231014251709	0.0268992185592651	-0.0991135016083717
-6.24722003936768	-6.54982089996338	-12.124041557312	-0.089281365275383	0.0268516223877668	-0.0990257635712624
-6.25372219085693	-6.55849123001099	-12.1282911300659	-0.0893260687589645	0.0266610477119684	-0.0988564491271973
-6.25682973861694	-6.55600595474243	-12.1493663787842	-0.0892365723848343	0.0266695600003004	-0.0987121909856796
-6.25350427627563	-6.54969453811646	-12.1649570465088	-0.0891671478748322	0.0267335698008537	-0.0986970290541649
-6.25306797027588	-6.54292011260986	-12.1624927520752	-0.0892360731959343	0.0269410628825426	-0.0987564250826836
-6.24687337875366	-6.54348039627075	-12.138277053833	-0.0893601849675179	0.0270300637930632	-0.0989329740405083
-6.24385547637939	-6.55043745040894	-12.1164989471436	-0.0894603058695793	0.0269550625234842	-0.0989197567105293
-6.24015522003174	-6.55748796463013	-12.110767364502	-0.0894753709435463	0.0269068870693445	-0.0988473519682884
-6.24552822113037	-6.56326198577881	-12.1172790527344	-0.089420884847641	0.0267779361456633	-0.0988356843590736
-6.2489914894104	-6.56033277511597	-12.1396818161011	-0.0893412306904793	0.0267881751060486	-0.0987306833267212
-6.24905920028687	-6.55119657516479	-12.1551160812378	-0.0892887562513351	0.0268521904945374	-0.0987710058689117
-6.24609470367432	-6.54367876052856	-12.1555585861206	-0.0894036144018173	0.0269964504987001	-0.0989134833216667
-6.24203681945801	-6.5470175743103	-12.1447420120239	-0.0894709527492523	0.0270503275096416	-0.0990452840924263
-6.23782539367676	-6.55171966552734	-12.1220502853394	-0.0895944982767105	0.0270908307284117	-0.0991454720497131
-6.24102592468262	-6.56070280075073	-12.1149969100952	-0.0895370617508888	0.0269546285271645	-0.0990840941667557
-6.24536228179932	-6.56757593154907	-12.1253900527954	-0.0895681530237198	0.026879059150815	-0.0989954173564911
-6.24702119827271	-6.56527137756348	-12.1380281448364	-0.0895265713334084	0.0268383454531431	-0.0989579111337662
-6.25115060806274	-6.55838871002197	-12.1546354293823	-0.0895178616046906	0.0268690157681704	-0.0990117266774178
-6.24711227416992	-6.55144453048706	-12.1581373214722	-0.0895082801580429	0.0270531885325909	-0.0991226136684418
-6.24532890319824	-6.55069446563721	-12.1408367156982	-0.0895358622074127	0.0272707995027304	-0.0993371456861496
-6.24156713485718	-6.55555057525635	-12.1127777099609	-0.0896172076463699	0.0273096896708012	-0.0994006842374802
-6.23913240432739	-6.56719636917114	-12.1034421920776	-0.0895714089274406	0.0272065754979849	-0.0993832349777222
-6.24676036834717	-6.56820774078369	-12.1061944961548	-0.0896053686738014	0.0270874556154013	-0.099293053150177
-6.24803113937378	-6.57068586349487	-12.129919052124	-0.0895665809512138	0.0271517056971788	-0.0993057191371918
-6.25040626525879	-6.56481313705444	-12.145884513855	-0.0895339250564575	0.0272240526974201	-0.0993440970778465
-6.24746561050415	-6.5584511756897	-12.1418542861938	-0.0894632712006569	0.027332516387105	-0.099558137357235
-6.24465274810791	-6.55694198608398	-12.133659362793	-0.0895894393324852	0.0274262558668852	-0.0997251495718956
-6.24291086196899	-6.56696557998657	-12.1078853607178	-0.0896679908037186	0.0274930279701948	-0.0998310819268227
-6.23743486404419	-6.57221508026123	-12.1059036254883	-0.089557908475399	0.0273184292018414	-0.0998702645301819
-6.24602603912354	-6.57633209228516	-12.120512008667	-0.0896082147955894	0.0272338520735502	-0.0997502580285072
-6.24981784820557	-6.57218742370605	-12.1429738998413	-0.0894648432731628	0.0272330045700073	-0.0998036414384842
-6.25109767913818	-6.56328821182251	-12.1548051834106	-0.0894106924533844	0.0273325070738792	-0.0998921990394592
-6.24615287780762	-6.55884170532227	-12.1549501419067	-0.0893777310848236	0.0273602548986673	-0.100042290985584
-6.24376344680786	-6.55919313430786	-12.1403675079346	-0.0894866287708282	0.0274287890642881	-0.100249573588371
-6.24083852767944	-6.56459760665894	-12.1165084838867	-0.0895153358578682	0.0273690558969975	-0.100386932492256
-6.24578285217285	-6.57339668273926	-12.1129360198975	-0.0894593000411987	0.0272089801728725	-0.100384674966335
-6.24849414825439	-6.57072067260742	-12.1229705810547	-0.0893695205450058	0.0270790047943592	-0.100449241697788
-6.25220537185669	-6.56830072402954	-12.1467990875244	-0.0892555266618729	0.0269631147384644	-0.100426070392132
-6.25470495223999	-6.5600848197937	-12.1629915237427	-0.089266799390316	0.0271177962422371	-0.100654378533363
-6.25250768661499	-6.55290937423706	-12.157883644104	-0.0891002044081688	0.0271847248077393	-0.100958243012428
-6.25157117843628	-6.559401512146	-12.1411361694336	-0.0892170369625092	0.0271208975464106	-0.101233914494514
-6.25648260116577	-6.5698618888855	-12.1263265609741	-0.0891560316085815	0.0269981231540442	-0.101338528096676
-6.26179981231689	-6.57590436935425	-12.1381931304932	-0.0890295803546906	0.0268817730247974	-0.101286217570305
-6.26852607727051	-6.57464838027954	-12.1591930389404	-0.0890281647443771	0.0267965216189623	-0.101355835795403
-6.27108192443848	-6.57377862930298	-12.1781530380249	-0.0888455808162689	0.0267314556986094	-0.101513624191284
-6.27698421478271	-6.56339597702026	-12.1874904632568	-0.0888558253645897	0.026888070628047	-0.101743049919605
-6.27340364456177	-6.56341600418091	-12.1763639450073	-0.0888844653964043	0.0269041247665882	-0.102065518498421
-6.2748441696167	-6.56902408599854	-12.1572685241699	-0.0888391882181168	0.0268286280333996	-0.102246001362801
-6.27993965148926	-6.57990837097168	-12.1545009613037	-0.0888857319951057	0.0266015324741602	-0.102294407784939
-6.2864670753479	-6.58359432220459	-12.1708660125732	-0.0886611789464951	0.0265057347714901	-0.102334655821323
-6.29336643218994	-6.57602500915527	-12.1951007843018	-0.088684119284153	0.026443213224411	-0.102528586983681
-6.29313898086548	-6.56650304794312	-12.2013301849365	-0.0885552540421486	0.0264829099178314	-0.102841004729271
-6.29766511917114	-6.56737232208252	-12.1941928863525	-0.0885608047246933	0.0265374314039946	-0.103193625807762
-6.29434490203857	-6.57078123092651	-12.1870012283325	-0.0885857120156288	0.026512311771512	-0.103455923497677
-6.30039024353027	-6.58120822906494	-12.1726598739624	-0.0885175541043282	0.0263188388198614	-0.103588059544563
-6.3065037727356	-6.58434200286865	-12.1809940338135	-0.0885407105088234	0.0262118633836508	-0.103693559765816
-6.31857872009277	-6.58616924285889	-12.1973428726196	-0.0883884876966476	0.0260236412286758	-0.1037912145257
-6.32513332366943	-6.58054399490356	-12.2239122390747	-0.0883221253752708	0.0260739587247372	-0.103947907686234
-6.32688331604004	-6.57513523101807	-12.2338743209839	-0.0882204174995422	0.0260629449039698	-0.10425790399313
-6.33337640762329	-6.57095575332642	-12.2353649139404	-0.0882639661431313	0.0261709466576576	-0.104480728507042
-6.33055830001831	-6.5703125	-12.2192411422729	-0.0882925093173981	0.0261841304600239	-0.104912914335728
-6.33438634872437	-6.57800912857056	-12.1989278793335	-0.0883480757474899	0.025992713868618	-0.105082325637341
-6.34045314788818	-6.58532905578613	-12.1934804916382	-0.0884183123707771	0.0258195605129004	-0.105196893215179
-6.35025262832642	-6.58657503128052	-12.2138977050781	-0.0883157402276993	0.025628462433815	-0.105297446250916
-6.35821104049683	-6.57902860641479	-12.2366514205933	-0.0882508903741837	0.0257073454558849	-0.105477020144463
-6.3572473526001	-6.56942367553711	-12.2481365203857	-0.0882526785135269	0.0257133860141039	-0.105790324509144
-6.35981750488281	-6.56574249267578	-12.2291584014893	-0.0882837325334549	0.0257807783782482	-0.106190949678421
-6.35607862472534	-6.56939458847046	-12.2174911499023	-0.0883285850286484	0.025742756202817	-0.106476061046124
-6.36557865142822	-6.5786304473877	-12.2153701782227	-0.0883214622735977	0.0255292970687151	-0.106518641114235
-6.37080955505371	-6.58046197891235	-12.2325420379639	-0.0882879942655563	0.0253193136304617	-0.106593780219555
-6.38021659851074	-6.58105182647705	-12.2565832138062	-0.0882624685764313	0.0252491924911737	-0.106740981340408
-6.38073539733887	-6.56702184677124	-12.2684850692749	-0.0881691724061966	0.0253382287919521	-0.106946729123592
-6.3798770904541	-6.56573295593262	-12.273136138916	-0.0881768316030502	0.0253777597099543	-0.107226192951202
-6.38116788864136	-6.55844306945801	-12.2731151580811	-0.088213749229908	0.0252971537411213	-0.107477493584156
-6.38270950317383	-6.56157207489014	-12.2602996826172	-0.088262565433979	0.0252774059772491	-0.107756473124027
-6.38568592071533	-6.56688785552979	-12.2411022186279	-0.088251531124115	0.0252331886440516	-0.107896983623505
-6.3857536315918	-6.57278728485107	-12.2388820648193	-0.0881723910570145	0.0249405596405268	-0.107990212738514
-6.39710283279419	-6.57314729690552	-12.2590208053589	-0.0882317796349525	0.0248112883418798	-0.107993148267269
-6.39573526382446	-6.56419849395752	-12.2856073379517	-0.0881728455424309	0.0248800273984671	-0.108208760619164
-6.40148448944092	-6.55660390853882	-12.2876691818237	-0.0881275311112404	0.0249418709427118	-0.108422011137009
-6.39997482299805	-6.55116128921509	-12.2803030014038	-0.0881624594330788	0.0249765701591969	-0.108797751367092
-6.40035343170166	-6.55402088165283	-12.26771068573	-0.0881760343909264	0.0248960480093956	-0.109034717082977
-6.39959144592285	-6.55911779403687	-12.2525758743286	-0.0882538110017776	0.0248309969902039	-0.109185837209225
-6.40013933181763	-6.56232595443726	-12.2564334869385	-0.0882037431001663	0.0246593821793795	-0.109353579580784
-6.41278982162476	-6.56546211242676	-12.2647895812988	-0.0881125777959824	0.0244992524385452	-0.109290353953838
-6.41367769241333	-6.56407690048218	-12.2882328033447	-0.0881253853440285	0.0244086273014545	-0.109373658895493
-6.41713809967041	-6.55324172973633	-12.3095359802246	-0.0880774557590485	0.0244337189942598	-0.109498575329781
-6.41457414627075	-6.54592323303223	-12.3048305511475	-0.08807772397995	0.0245408080518246	-0.109725162386894
-6.41222524642944	-6.54542255401611	-12.2862482070923	-0.0881573557853699	0.0245632510632277	-0.109945438802242
-6.41311168670654	-6.55006456375122	-12.2711296081543	-0.0882162898778915	0.0244496744126081	-0.110102355480194
-6.41749477386475	-6.55951690673828	-12.2704772949219	-0.0881327018141747	0.0242523271590471	-0.110017880797386
-6.42505788803101	-6.55373859405518	-12.288872718811	-0.0881664827466011	0.024121955037117	-0.110021404922009
-6.42724275588989	-6.54518556594849	-12.314715385437	-0.0880032032728195	0.0241371635347605	-0.110120110213757
-6.42583131790161	-6.5369234085083	-12.3157424926758	-0.088015578687191	0.0242206659168005	-0.110317178070545
-6.4214186668396	-6.53564357757568	-12.2918319702148	-0.0880704373121262	0.024243239313364	-0.110503353178501
-6.42094087600708	-6.54802179336548	-12.2803106307983	-0.0881404355168343	0.0240609645843506	-0.110548533499241
-6.42925071716309	-6.55178022384644	-12.2899122238159	-0.0880942121148109	0.0239247363060713	-0.11044916510582
-6.4289813041687	-6.54890632629395	-12.3090581893921	-0.0879951566457748	0.0238508880138397	-0.110411673784256
-6.43593502044678	-6.53925704956055	-12.3272848129272	-0.087908960878849	0.0238467641174793	-0.11049497127533
-6.43159627914429	-6.53601884841919	-12.3239774703979	-0.0879356190562248	0.0240052863955498	-0.110706515610218
-6.429443359375	-6.53601741790771	-12.3087940216064	-0.087934248149395	0.0239324681460857	-0.110848017036915
-6.4278039932251	-6.53973913192749	-12.2918119430542	-0.0879921093583107	0.0239096060395241	-0.110853843390942
-6.43184232711792	-6.54531669616699	-12.282998085022	-0.0879310369491577	0.0237090736627579	-0.110872939229012
-6.43967342376709	-6.55136108398438	-12.2938566207886	-0.0878783836960793	0.0234760791063309	-0.110761001706123
-6.44501543045044	-6.55030870437622	-12.3195838928223	-0.0877561792731285	0.0233951508998871	-0.110751897096634
-6.44737672805786	-6.53794193267822	-12.3367986679077	-0.0877496600151062	0.0234848186373711	-0.110862329602242
-6.44570112228394	-6.5329704284668	-12.316855430603	-0.0877162516117096	0.0235313847661018	-0.111063033342361
-6.44094324111938	-6.5415620803833	-12.3040904998779	-0.0877467840909958	0.0233555398881435	-0.111184388399124
-6.44956827163696	-6.54845333099365	-12.3022232055664	-0.0877233743667603	0.0231939125806093	-0.111041948199272
-6.45547389984131	-6.55498504638672	-12.3277015686035	-0.0875797048211098	0.0230022165924311	-0.11091660708189
-6.46302270889282	-6.54482936859131	-12.3502721786499	-0.0875077247619629	0.02297268435359	-0.110887698829174
-6.45738458633423	-6.53720331192017	-12.3512868881226	-0.0874635875225067	0.0230111628770828	-0.110990472137928
-6.45552539825439	-6.53665494918823	-12.3295660018921	-0.0875272080302238	0.0230882279574871	-0.111098296940327
-6.45256948471069	-6.54266119003296	-12.3134498596191	-0.0876374170184135	0.0229729693382978	-0.111153319478035
-6.45724487304688	-6.55079460144043	-12.313606262207	-0.0875057131052017	0.022713391110301	-0.110974878072739
-6.462815284729	-6.54758310317993	-12.3310165405273	-0.0874399542808533	0.0225107073783875	-0.110810644924641
-6.46337127685547	-6.53908443450928	-12.3568677902222	-0.0874025821685791	0.0225822497159243	-0.110822878777981
-6.46038770675659	-6.53185892105103	-12.3510150909424	-0.0873773992061615	0.0225452892482281	-0.110946856439114
-6.45499992370605	-6.53046083450317	-12.3348894119263	-0.087422251701355	0.0226043742150068	-0.111014284193516
-6.45454263687134	-6.54022741317749	-12.3209667205811	-0.0874436497688293	0.0224107299000025	-0.110949128866196
-6.45766448974609	-6.54499530792236	-12.3315668106079	-0.0874219462275505	0.0221392568200827	-0.110747516155243
-6.45782518386841	-6.54159450531006	-12.3555755615234	-0.0872992500662804	0.0219986140727997	-0.110463514924049
-6.46189069747925	-6.53580570220947	-12.3631525039673	-0.0872783064842224	0.0220390595495701	-0.110489621758461
-6.45820093154907	-6.52825975418091	-12.3668518066406	-0.0872513577342033	0.0220413357019424	-0.110545188188553
-6.45443391799927	-6.53133153915405	-12.3458204269409	-0.0873034372925758	0.0220081862062216	-0.110525339841843
-6.45281171798706	-6.53351545333862	-12.3373775482178	-0.0872967913746834	0.0219265297055244	-0.110443517565727
-6.45508432388306	-6.54097700119019	-12.3285465240479	-0.0872086212038994	0.0216906052082777	-0.11026156693697
-6.46283578872681	-6.54679203033447	-12.3448085784912	-0.0871909558773041	0.0215087234973907	-0.110049523413181
-6.46283149719238	-6.5406231880188	-12.3724737167358	-0.0870700851082802	0.0214466229081154	-0.109923832118511
-6.46509456634521	-6.53292608261108	-12.3826570510864	-0.0871039107441902	0.0215145386755466	-0.109975032508373
-6.46003580093384	-6.531813621521	-12.3661937713623	-0.087074413895607	0.0216025523841381	-0.110074408352375
-6.45329856872559	-6.54029846191406	-12.3493928909302	-0.0871169343590736	0.0214807726442814	-0.110042102634907
-6.45649909973145	-6.54434299468994	-12.3468675613403	-0.0871603339910507	0.0214369893074036	-0.109850376844406
-6.45800018310547	-6.55311250686646	-12.3492116928101	-0.0871217772364616	0.0212275814265013	-0.109583862125874
-6.4655590057373	-6.54723787307739	-12.3722410202026	-0.0870899707078934	0.0212062019854784	-0.109327614307404
-6.46069145202637	-6.5395040512085	-12.3879299163818	-0.0870490744709969	0.0212363470345736	-0.109197787940502
-6.45166444778442	-6.53385210037231	-12.3811779022217	-0.0871723815798759	0.0213012620806694	-0.109188042581081
-6.44528675079346	-6.5323805809021	-12.3599081039429	-0.0872465968132019	0.0213407780975103	-0.109082937240601
-6.43948221206665	-6.53658962249756	-12.3379726409912	-0.0873190015554428	0.0212217047810555	-0.108848914504051
-6.43325185775757	-6.53860664367676	-12.3274631500244	-0.087354764342308	0.0210650041699409	-0.108618967235088
-6.431969165802	-6.54092121124268	-12.3352270126343	-0.0872572436928749	0.0208753123879433	-0.108252182602882
-6.43022632598877	-6.53755903244019	-12.3612146377563	-0.0873471572995186	0.0208735372871161	-0.107985064387321
-6.42287588119507	-6.52519607543945	-12.3699197769165	-0.0872514694929123	0.0209205392748117	-0.107787922024727
-6.40981197357178	-6.52254343032837	-12.3483762741089	-0.0873416885733604	0.0210500303655863	-0.107738859951496
-6.40156555175781	-6.52971029281616	-12.3275785446167	-0.0873767733573914	0.0209324453026056	-0.107550106942654
-6.39647483825684	-6.53708076477051	-12.3240165710449	-0.0874124765396118	0.0207729265093803	-0.107146613299847
-6.3950047492981	-6.53729009628296	-12.3342714309692	-0.0874136462807655	0.0206479262560606	-0.106763206422329
-6.39098405838013	-6.53235483169556	-12.3559513092041	-0.0873069539666176	0.0206597521901131	-0.106463685631752
-6.38550472259521	-6.52304220199585	-12.3580341339111	-0.0874292552471161	0.0207634381949902	-0.106326282024384
-6.37434673309326	-6.52068567276001	-12.3273057937622	-0.0874466225504875	0.0208357963711023	-0.106255531311035
-6.37114238739014	-6.52681684494019	-12.3133783340454	-0.087500311434269	0.0207130834460258	-0.105968691408634
-6.37095594406128	-6.53765201568604	-12.3088798522949	-0.0875256955623627	0.0205822307616472	-0.105600535869598
-6.3698582649231	-6.53874921798706	-12.3243970870972	-0.0873981565237045	0.0205389335751534	-0.10525880753994
-6.36951208114624	-6.53496885299683	-12.3348550796509	-0.0874242857098579	0.0204867124557495	-0.105021312832832
-6.36438751220703	-6.5297794342041	-12.3485383987427	-0.0873809456825256	0.0203958582133055	-0.104840621352196
-6.36314249038696	-6.52494764328003	-12.3475751876831	-0.0874442681670189	0.0205715801566839	-0.104742743074894
-6.35069847106934	-6.52099418640137	-12.3355045318604	-0.0875232741236687	0.0206123422831297	-0.104708686470985
-6.34750127792358	-6.521644115448	-12.3216075897217	-0.0875486582517624	0.0205987654626369	-0.104535073041916
-6.33931732177734	-6.53266382217407	-12.3096103668213	-0.0876193419098854	0.0204785019159317	-0.104277402162552
-6.34110260009766	-6.53966283798218	-12.3216466903687	-0.0875482857227325	0.0202610064297915	-0.103846795856953
-6.33978271484375	-6.53095960617065	-12.3467035293579	-0.0875288099050522	0.0201902985572815	-0.103535838425159
-6.33379125595093	-6.52363872528076	-12.3547563552856	-0.0874145328998566	0.0202170629054308	-0.103399761021137
-6.32648229598999	-6.51970672607422	-12.3376131057739	-0.087619811296463	0.0204142555594444	-0.103241808712482
-6.31581735610962	-6.52156400680542	-12.3156471252441	-0.0877043604850769	0.0204038340598345	-0.103092707693577
-6.3151683807373	-6.52907609939575	-12.29345703125	-0.0877450108528137	0.0201850309967995	-0.102723486721516
-6.30942869186401	-6.53233528137207	-12.3052406311035	-0.0877195373177528	0.020116288214922	-0.102350793778896
-6.30767726898193	-6.52748918533325	-12.3255043029785	-0.0876901969313622	0.0199872963130474	-0.10200385004282
-6.30339765548706	-6.5168924331665	-12.3322372436523	-0.0877101719379425	0.0201686546206474	-0.101757325232029
-6.29226493835449	-6.51417636871338	-12.3285083770752	-0.0876576751470566	0.0202199332416058	-0.101665139198303
-6.28444671630859	-6.51119947433472	-12.3107481002808	-0.0878035798668861	0.0203347001224756	-0.101481653749943
-6.27387619018555	-6.51595115661621	-12.2857980728149	-0.0878243744373322	0.0202845297753811	-0.101332440972328
-6.27114820480347	-6.51810359954834	-12.2722215652466	-0.0879350304603577	0.0201745349913836	-0.100974038243294
-6.26650619506836	-6.52356576919556	-12.2692308425903	-0.0878449380397797	0.0200941823422909	-0.100588098168373
-6.26735639572144	-6.52297019958496	-12.2979307174683	-0.0878283306956291	0.019968256354332	-0.100242972373962
-6.26167392730713	-6.50961017608643	-12.3047399520874	-0.0878029614686966	0.0201201923191547	-0.0999677777290344
-6.2519097328186	-6.5053825378418	-12.296688079834	-0.0877718031406403	0.0201524756848812	-0.0998464375734329
-6.2446813583374	-6.50381183624268	-12.2828092575073	-0.0878822728991508	0.0202380679547787	-0.0996835380792618
-6.23728513717651	-6.51015663146973	-12.2535991668701	-0.087915301322937	0.0201207995414734	-0.0994361415505409
-6.2323956489563	-6.51686096191406	-12.2471008300781	-0.0880489274859428	0.0199926234781742	-0.0991434827446938
-6.23042440414429	-6.51943206787109	-12.2593460083008	-0.0879072695970535	0.0198351833969355	-0.0987380668520927
-6.23243570327759	-6.51265430450439	-12.2773160934448	-0.0878798738121986	0.0198863931000233	-0.0984812006354332
-6.2282190322876	-6.50254583358765	-12.284255027771	-0.0879338905215263	0.0200240164995193	-0.0984225124120712
-6.21913242340088	-6.4999885559082	-12.2739400863647	-0.0878934487700462	0.0199990440160036	-0.0983906090259552
-6.21180057525635	-6.50683212280273	-12.248574256897	-0.088049441576004	0.0199829619377851	-0.0982431769371033
-6.20967245101929	-6.51618766784668	-12.2477111816406	-0.0879729315638542	0.0197942387312651	-0.097924642264843
-6.21025609970093	-6.51563215255737	-12.2637710571289	-0.087886668741703	0.0197054408490658	-0.0975208878517151
-6.20812082290649	-6.51015138626099	-12.2861385345459	-0.087910607457161	0.0196458529680967	-0.0973509550094604
-6.20195388793945	-6.50244903564453	-12.2864513397217	-0.0879052430391312	0.0197568386793137	-0.0972649306058884
-6.19632530212402	-6.49812078475952	-12.2704334259033	-0.0879517868161201	0.0198308452963829	-0.097207598388195
-6.18339109420776	-6.50424814224243	-12.2465705871582	-0.0879747942090034	0.0197427049279213	-0.0970626398921013
-6.18360900878906	-6.50932312011719	-12.2309446334839	-0.0880612656474113	0.0196273438632488	-0.0968319699168205
-6.18078136444092	-6.50977754592896	-12.2420682907104	-0.0878834798932076	0.0193485487252474	-0.0964721739292145
-6.18230152130127	-6.50727462768555	-12.261549949646	-0.0879064425826073	0.0192487835884094	-0.0962937846779823
-6.17544031143188	-6.49093818664551	-12.2725858688354	-0.0878177434206009	0.0193893071264029	-0.0962182655930519
-6.16693115234375	-6.49018144607544	-12.2593851089478	-0.0879492312669754	0.0193933565169573	-0.0962550863623619
-6.16163444519043	-6.49216318130493	-12.248477935791	-0.0879223570227623	0.0193469412624836	-0.0962025448679924
-6.1568341255188	-6.49712038040161	-12.2341337203979	-0.0878750830888748	0.0190706718713045	-0.0959685519337654
-6.15995979309082	-6.50668239593506	-12.2499074935913	-0.0878458097577095	0.0188505053520203	-0.0956978127360344
-6.15926742553711	-6.49993324279785	-12.2764692306519	-0.0877370685338974	0.0187836401164532	-0.0955362394452095
-6.15721607208252	-6.49167203903198	-12.2846250534058	-0.0876030847430229	0.01866415143013	-0.0954796299338341
-6.15168046951294	-6.48630332946777	-12.2947874069214	-0.0876768082380295	0.0186682380735874	-0.0954800099134445
-6.14706325531006	-6.48403072357178	-12.2813348770142	-0.0875687152147293	0.0185825377702713	-0.0955011174082756
-6.14336824417114	-6.48841381072998	-12.2652111053467	-0.0876981392502785	0.0185213517397642	-0.0955402478575706
-6.1417088508606	-6.49680995941162	-12.2599086761475	-0.0875551477074623	0.0181919168680906	-0.0953596606850624
-6.14568614959717	-6.50025320053101	-12.2676105499268	-0.0875175595283508	0.0179742388427258	-0.0952240452170372
-6.15116453170776	-6.49705505371094	-12.3011341094971	-0.0873057097196579	0.017731074243784	-0.0951761901378632
-6.1530966758728	-6.49280548095703	-12.3208675384521	-0.0872287228703499	0.0176917519420385	-0.0951196178793907
-6.15356826782227	-6.48603916168213	-12.33203125	-0.087098054587841	0.0176800452172756	-0.0953103080391884
-6.15033578872681	-6.48557949066162	-12.3222408294678	-0.0870760083198547	0.0175729803740978	-0.095448337495327
-6.15044784545898	-6.49104976654053	-12.3102903366089	-0.0871520861983299	0.0174870453774929	-0.0955908596515656
-6.1509370803833	-6.50113439559937	-12.3011283874512	-0.0870445519685745	0.0172984320670366	-0.0956671759486198
-6.16077423095703	-6.50663709640503	-12.3093852996826	-0.0870345830917358	0.017145361751318	-0.0955832302570343
-6.16578483581543	-6.50989055633545	-12.336522102356	-0.0869044363498688	0.0169513132423162	-0.0955388769507408
-6.17495584487915	-6.50497674942017	-12.3535375595093	-0.0867970213294029	0.0169369168579578	-0.0955864787101746
-6.17269849777222	-6.49418306350708	-12.3595752716064	-0.0867867916822433	0.0170169360935688	-0.0957937836647034
-6.16825675964355	-6.49951124191284	-12.3373222351074	-0.0868563205003738	0.0169879663735628	-0.0960313305258751
-6.17371225357056	-6.50477838516235	-12.3207187652588	-0.0869347974658012	0.0169336404651403	-0.0961089134216309
-6.1772403717041	-6.51517295837402	-12.324688911438	-0.0868414416909218	0.0166618674993515	-0.0961146429181099
-6.18511724472046	-6.51260709762573	-12.3411407470703	-0.0867943838238716	0.0164687391370535	-0.0960870310664177
-6.18558311462402	-6.50759220123291	-12.3628168106079	-0.0866747349500656	0.0163884032517672	-0.096151165664196
-6.1887583732605	-6.49702310562134	-12.3788118362427	-0.086696445941925	0.0164502542465925	-0.0963627174496651
-6.18823957443237	-6.49264764785767	-12.3725805282593	-0.0867051556706429	0.0164501368999481	-0.0966222733259201
-6.18495607376099	-6.50076293945313	-12.3571290969849	-0.0867488458752632	0.0163352303206921	-0.096844807267189
-6.19048166275024	-6.5023775100708	-12.3526782989502	-0.0867547392845154	0.0161875560879707	-0.0969458594918251
-6.19494724273682	-6.50949382781982	-12.3598642349243	-0.0866949707269669	0.0159381460398436	-0.0969476923346519
-6.20164108276367	-6.50728845596313	-12.3832149505615	-0.0867338329553604	0.0158138107508421	-0.0970233082771301
-6.20446443557739	-6.49965000152588	-12.4074563980103	-0.0866579189896584	0.015867842361331	-0.0971249416470528
-6.20917844772339	-6.49127626419067	-12.4042415618896	-0.0866642370820045	0.0159202814102173	-0.0974081009626389
-6.2008581161499	-6.49130296707153	-12.3907508850098	-0.0867010653018951	0.015955425798893	-0.097678117454052
-6.19988536834717	-6.49751901626587	-12.3738241195679	-0.0867533460259438	0.0157992299646139	-0.0977492928504944
-6.20082378387451	-6.50266313552856	-12.3723249435425	-0.0867808908224106	0.0157059878110886	-0.0978352129459381
-6.2087516784668	-6.50490045547485	-12.3874645233154	-0.08662249147892	0.0154947154223919	-0.0977746099233627
-6.21355009078979	-6.50048446655273	-12.4100160598755	-0.0866470262408257	0.0153717519715428	-0.0978326797485352
-6.2136549949646	-6.49021196365356	-12.4289283752441	-0.0865592733025551	0.0154739692807198	-0.0980534553527832
-6.20701122283936	-6.48471355438232	-12.4195470809937	-0.0866752862930298	0.0155347026884556	-0.0983587652444839
-6.20673847198486	-6.48953628540039	-12.4030141830444	-0.0867276564240456	0.0154984407126904	-0.0985771343111992
-6.21050930023193	-6.49990797042847	-12.4007024765015	-0.0867176502943039	0.0153636457398534	-0.0986017361283302
-6.2111177444458	-6.50098705291748	-12.4109296798706	-0.0867645218968391	0.0152017250657082	-0.098598837852478
-6.21822357177734	-6.49780797958374	-12.4365701675415	-0.0866270139813423	0.0150789488106966	-0.0986636355519295
-6.22098350524902	-6.48851919174194	-12.4544048309326	-0.0866499170660973	0.015201848000288	-0.0988291427493095
-6.21326637268066	-6.48473882675171	-12.4514274597168	-0.0866436436772347	0.0152183482423425	-0.0990438312292099
-6.21495580673218	-6.48270082473755	-12.432201385498	-0.0867384597659111	0.0153366848826408	-0.0993119031190872
-6.21043682098389	-6.48634147644043	-12.4241609573364	-0.0866880863904953	0.0152533352375031	-0.0995077639818192
-6.21401214599609	-6.49416875839233	-12.4241390228271	-0.0867916196584702	0.0150445159524679	-0.0995097160339355
-6.21357917785645	-6.4948558807373	-12.4413623809814	-0.0867304429411888	0.0149170393124223	-0.0995397940278053
-6.21996545791626	-6.49586772918701	-12.4547691345215	-0.0866103917360306	0.0147788161411881	-0.0996352285146713
-6.22254991531372	-6.48953437805176	-12.4740428924561	-0.0865687057375908	0.014767836779356	-0.0997295826673508
-6.2231764793396	-6.48723363876343	-12.4865083694458	-0.0865320637822151	0.0147370956838131	-0.0998902693390846
-6.22143936157227	-6.48082590103149	-12.4964962005615	-0.0865418091416359	0.0147564196959138	-0.100077651441097
-6.22389650344849	-6.48014163970947	-12.5012168884277	-0.086572103202343	0.0147833917289972	-0.100301802158356
-6.21947956085205	-6.47718286514282	-12.4947462081909	-0.0865999907255173	0.0148677853867412	-0.100541844964027
-6.21761751174927	-6.47887086868286	-12.4861831665039	-0.0865045487880707	0.0147713953629136	-0.100802883505821
-6.21820163726807	-6.4854621887207	-12.4773273468018	-0.0866138488054276	0.014715913683176	-0.100901834666729
-6.2199649810791	-6.49558639526367	-12.4775514602661	-0.0865670219063759	0.0145325073972344	-0.101013042032719
-6.22715425491333	-6.49608516693115	-12.4948139190674	-0.0865501090884209	0.0144328866153955	-0.101019114255905
-6.22839117050171	-6.49481391906738	-12.5223608016968	-0.0864166170358658	0.014355544000864	-0.101041100919247
-6.23338460922241	-6.48777103424072	-12.536826133728	-0.0864267274737358	0.0144438901916146	-0.101293057203293
-6.23499393463135	-6.48184680938721	-12.5340814590454	-0.0863814279437065	0.0145777789875865	-0.101585105061531
-6.23191452026367	-6.48388767242432	-12.5170116424561	-0.0864441469311714	0.0145047521218657	-0.101819694042206
-6.23374509811401	-6.48943042755127	-12.4988803863525	-0.0865757167339325	0.0144632216542959	-0.102046601474285
-6.23891639709473	-6.49746370315552	-12.5069875717163	-0.0865459442138672	0.0142517611384392	-0.102145172655582
-6.2471776008606	-6.49915885925293	-12.5153169631958	-0.0864960104227066	0.0141613213345408	-0.102202147245407
-6.25340127944946	-6.49734401702881	-12.5360555648804	-0.0863678082823753	0.014171751216054	-0.102318115532398
-6.2575831413269	-6.48583841323853	-12.551833152771	-0.0865187868475914	0.014248332940042	-0.102615237236023
-6.25878667831421	-6.4802098274231	-12.5463342666626	-0.0864684209227562	0.0142716942355037	-0.102910943329334
-6.2599139213562	-6.4824104309082	-12.5333681106567	-0.0865467116236687	0.0143033303320408	-0.103249929845333
-6.26318740844727	-6.48918867111206	-12.5232076644897	-0.0865530595183373	0.0142654394730926	-0.103467144072056
-6.27041912078857	-6.4995379447937	-12.5196990966797	-0.086486928164959	0.01412692386657	-0.103559158742428
-6.27869319915771	-6.50313282012939	-12.530933380127	-0.0865600407123566	0.0139991994947195	-0.10364843159914
-6.28667688369751	-6.49952554702759	-12.560736656189	-0.0863689035177231	0.0139610432088375	-0.103770732879639
-6.29252147674561	-6.49321937561035	-12.574779510498	-0.086409904062748	0.0139899961650372	-0.104060016572475
-6.292160987854	-6.48834753036499	-12.5596342086792	-0.0864694267511368	0.014110092073679	-0.104422368109226
-6.29813814163208	-6.49878406524658	-12.5388469696045	-0.0865223780274391	0.0141003355383873	-0.104642659425735
-6.30257940292358	-6.50580501556396	-12.5303182601929	-0.0865219980478287	0.0139414416626096	-0.104790084064007
-6.31283187866211	-6.51034307479858	-12.5520668029785	-0.0864089503884315	0.0137314042076468	-0.104799397289753
-6.32383251190186	-6.50788354873657	-12.5813341140747	-0.0863853543996811	0.0137533592060208	-0.10500917583704
-6.32646989822388	-6.50167274475098	-12.5874185562134	-0.0862728282809258	0.0137683600187302	-0.10529301315546
-6.33136558532715	-6.50007677078247	-12.5834121704102	-0.0864082872867584	0.0138548128306866	-0.105646744370461
-6.33275747299194	-6.50087690353394	-12.5671520233154	-0.0864393189549446	0.0138562731444836	-0.106035262346268
-6.33831167221069	-6.50968360900879	-12.5594158172607	-0.0864453613758087	0.013733440078795	-0.106180921196938
-6.34262275695801	-6.51746320724487	-12.5515289306641	-0.0864159613847733	0.0136200413107872	-0.106324717402458
-6.35250568389893	-6.52320098876953	-12.5689516067505	-0.0863711386919022	0.0134437652304769	-0.106360450387001
-6.36308670043945	-6.52342462539673	-12.5878553390503	-0.0863129571080208	0.0134212411940098	-0.106498472392559
-6.36984920501709	-6.51928949356079	-12.614086151123	-0.0861901566386223	0.0133747365325689	-0.106697425246239
-6.37103319168091	-6.51048231124878	-12.6150407791138	-0.0862355157732964	0.0135367037728429	-0.106891170144081
-6.36757659912109	-6.51435995101929	-12.607084274292	-0.0862605944275856	0.0135216163471341	-0.107229925692081
-6.37041854858398	-6.51969575881958	-12.5872201919556	-0.0863178968429565	0.0135820768773556	-0.107412040233612
-6.37027215957642	-6.53027248382568	-12.5755701065063	-0.0863148123025894	0.0135162565857172	-0.107470259070396
-6.38286066055298	-6.53643178939819	-12.5836448669434	-0.0863009691238403	0.0133013231679797	-0.107440248131752
-6.38701581954956	-6.53372669219971	-12.6074409484863	-0.086173802614212	0.013302774168551	-0.107400141656399
-6.38956928253174	-6.5299973487854	-12.6177597045898	-0.0861261934041977	0.0133680449798703	-0.107561744749546
-6.38932943344116	-6.52449989318848	-12.6159076690674	-0.0862149968743324	0.0135289179161191	-0.107795171439648
-6.38479423522949	-6.52852916717529	-12.6033630371094	-0.0862107872962952	0.0135709522292018	-0.108038201928139
-6.38557577133179	-6.53463888168335	-12.5741119384766	-0.0863820910453796	0.0135680735111237	-0.108126401901245
-6.38599252700806	-6.54266309738159	-12.5755739212036	-0.0862752050161362	0.0134297218173742	-0.108123026788235
-6.39007806777954	-6.54512214660645	-12.5986700057983	-0.0862962082028389	0.0132301794365048	-0.108009800314903
-6.39557123184204	-6.53562116622925	-12.6150722503662	-0.0862584412097931	0.0134162092581391	-0.108050413429737
-6.39457321166992	-6.53202104568481	-12.6091375350952	-0.0862754210829735	0.0135834608227015	-0.108239851891994
-6.38952350616455	-6.53098249435425	-12.5875015258789	-0.0863988772034645	0.0136115318164229	-0.108407720923424
-6.38693189620972	-6.53943967819214	-12.5618982315063	-0.0864829048514366	0.0135376527905464	-0.108431346714497
-6.39065027236938	-6.54649066925049	-12.5650186538696	-0.086468942463398	0.0134073114022613	-0.108300112187862
-6.39601278305054	-6.54167938232422	-12.5763349533081	-0.0864269509911537	0.0133518381044269	-0.108236633241177
-6.3967227935791	-6.53330373764038	-12.5929937362671	-0.0863904878497124	0.0134306643158197	-0.108260758221149
-6.39461374282837	-6.5255651473999	-12.5901069641113	-0.0864892527461052	0.0136006250977516	-0.108478277921677
-6.3855299949646	-6.52561664581299	-12.5663442611694	-0.0866168588399887	0.0135659342631698	-0.108620792627335
-6.3881688117981	-6.53600549697876	-12.5484838485718	-0.0866504982113838	0.0135101582854986	-0.108558028936386
-6.39328289031982	-6.54222059249878	-12.5643939971924	-0.0866155549883842	0.0133834229782224	-0.108379952609539
-6.39391565322876	-6.53658151626587	-12.5826435089111	-0.0865931436419487	0.0133969206362963	-0.108345285058022
-6.39371776580811	-6.52599382400513	-12.5872917175293	-0.0866585075855255	0.0135231511667371	-0.108380861580372
-6.38753652572632	-6.52369546890259	-12.5689859390259	-0.0866973102092743	0.0136675834655762	-0.108573980629444
-6.38553094863892	-6.52777290344238	-12.5401601791382	-0.0868735089898109	0.0136413611471653	-0.10860189050436
-6.38340473175049	-6.53811407089233	-12.5281362533569	-0.0868685841560364	0.0135216750204563	-0.108498044312
-6.3861198425293	-6.53866052627563	-12.539119720459	-0.0868463143706322	0.0133077222853899	-0.10837610065937
-6.39234256744385	-6.53330850601196	-12.5586452484131	-0.0868723392486572	0.0134633909910917	-0.108284637331963
-6.38583374023438	-6.52167892456055	-12.5601787567139	-0.0868839621543884	0.0135829662904143	-0.108443275094032
-6.38037300109863	-6.51638889312744	-12.5431213378906	-0.0869537517428398	0.0136291598901153	-0.108581431210041
-6.37730693817139	-6.51918745040894	-12.5289859771729	-0.0870751217007637	0.013654381968081	-0.108661480247974
-6.37979888916016	-6.5245623588562	-12.5124578475952	-0.0872251763939857	0.0136160822585225	-0.108647786080837
-6.37842464447021	-6.52897310256958	-12.506760597229	-0.0872153341770172	0.0135339070111513	-0.108568914234638
-6.38259983062744	-6.53090810775757	-12.5143690109253	-0.0872371643781662	0.0134344724938273	-0.108398094773293
-6.38272047042847	-6.52608585357666	-12.5279588699341	-0.0872013047337532	0.0134299965575337	-0.10839319229126
-6.38748645782471	-6.51846790313721	-12.5326328277588	-0.0872951522469521	0.0135006308555603	-0.108388595283031
-6.38272666931152	-6.51056575775146	-12.5308427810669	-0.0874032229185104	0.0136575326323509	-0.108600661158562
-6.37706470489502	-6.5116605758667	-12.5005435943604	-0.087436854839325	0.013630973175168	-0.108638569712639
-6.37512016296387	-6.51420497894287	-12.4771938323975	-0.0876720771193504	0.013698092661798	-0.108629025518894
-6.37515354156494	-6.52091312408447	-12.4689617156982	-0.0876064449548721	0.0135175185278058	-0.108570389449596
-6.37869501113892	-6.5236930847168	-12.4798650741577	-0.0876390933990479	0.0133405374363065	-0.108469173312187
-6.38157367706299	-6.51565885543823	-12.5035343170166	-0.0875895470380783	0.0132445776835084	-0.108447805047035
-6.38465642929077	-6.50876474380493	-12.5089492797852	-0.0876577645540237	0.0132936211302876	-0.108490757644176
-6.37816095352173	-6.49967861175537	-12.5058546066284	-0.0876685976982117	0.0133920777589083	-0.108746618032455
-6.37509489059448	-6.4982442855835	-12.4838428497314	-0.0877182260155678	0.0133444126695395	-0.108909636735916
-6.37193155288696	-6.50463342666626	-12.4677848815918	-0.0879189223051071	0.013260817155242	-0.108910568058491
-6.37327098846436	-6.51104545593262	-12.4683179855347	-0.087902657687664	0.0130383716896176	-0.108884923160076
-6.38094186782837	-6.51247072219849	-12.4840850830078	-0.0878956913948059	0.0129336649551988	-0.108746588230133
-6.38104724884033	-6.5029182434082	-12.5067529678345	-0.087851919233799	0.0128983333706856	-0.108740255236626
-6.38218307495117	-6.49634408950806	-12.5048227310181	-0.0879055112600327	0.012979157269001	-0.108876802027225
-6.37677001953125	-6.49132776260376	-12.4839067459106	-0.08807522803545	0.0130685903131962	-0.109087079763412
-6.37065029144287	-6.49424362182617	-12.4649534225464	-0.088185541331768	0.0129432501271367	-0.109187945723534
-6.37253475189209	-6.4958062171936	-12.4466485977173	-0.0882163867354393	0.0127844158560038	-0.109132796525955
-6.37262439727783	-6.50317049026489	-12.4517641067505	-0.0882240459322929	0.0126229263842106	-0.109033837914467
-6.37793684005737	-6.49855279922485	-12.4794673919678	-0.08829165995121	0.0124525530263782	-0.108960904181004
-6.3775200843811	-6.48605060577393	-12.4922466278076	-0.0882423147559166	0.0124628525227308	-0.109043426811695
-6.37313318252563	-6.47927045822144	-12.4837799072266	-0.0883151814341545	0.0124563938006759	-0.109192371368408
-6.36799764633179	-6.47524833679199	-12.4754114151001	-0.0883942991495132	0.0124969370663166	-0.109290160238743
-6.3613862991333	-6.48173570632935	-12.4562158584595	-0.088478185236454	0.0123174050822854	-0.109387598931789
-6.35997247695923	-6.48363208770752	-12.4534730911255	-0.0884525701403618	0.0120661677792668	-0.109204672276974
-6.36321926116943	-6.4920539855957	-12.4680318832397	-0.0884093418717384	0.0118551030755043	-0.109135910868645
-6.36443996429443	-6.4810585975647	-12.490514755249	-0.0883351415395737	0.0117439720779657	-0.109113141894341
-6.35931825637817	-6.47070503234863	-12.5000972747803	-0.0882471203804016	0.0116902533918619	-0.109148867428303
-6.35594844818115	-6.46685266494751	-12.4942817687988	-0.0883569344878197	0.0117204301059246	-0.109276235103607
-6.34943962097168	-6.46928644180298	-12.4668455123901	-0.0884128957986832	0.0115614244714379	-0.109383769333363
-6.34682130813599	-6.47815704345703	-12.4579839706421	-0.0883883163332939	0.0114127462729812	-0.10937026143074
-6.34997320175171	-6.47891283035278	-12.4637794494629	-0.0883849188685417	0.0111603047698736	-0.109219580888748
-6.35114479064941	-6.47931814193726	-12.4787645339966	-0.0882803574204445	0.0109295714646578	-0.109140649437904
-6.35556554794312	-6.47407484054565	-12.4991931915283	-0.088311180472374	0.0109729003161192	-0.109225302934647
-6.34902477264404	-6.46498918533325	-12.4988813400269	-0.0881831049919128	0.0109529299661517	-0.109367407858372
-6.34406328201294	-6.46117067337036	-12.4796695709229	-0.088297002017498	0.0109258117154241	-0.109539419412613
-6.34164047241211	-6.46957302093506	-12.4622039794922	-0.0884438455104828	0.0107308086007833	-0.109595082700253
-6.34340190887451	-6.47488498687744	-12.4549770355225	-0.0883935987949371	0.0105162179097533	-0.109490908682346
-6.3429708480835	-6.47853803634644	-12.4712800979614	-0.0884112790226936	0.0103250201791525	-0.109384782612324
-6.34643507003784	-6.47453737258911	-12.4882469177246	-0.0883152708411217	0.0101025970652699	-0.109320297837257
-6.34767532348633	-6.4686279296875	-12.4996185302734	-0.0883515402674675	0.010019856505096	-0.109290391206741
-6.34736347198486	-6.46368503570557	-12.5074348449707	-0.0882605165243149	0.00992227718234062	-0.109401173889637
-6.34390783309937	-6.45554685592651	-12.4941310882568	-0.0884017124772072	0.00994651298969984	-0.109489150345325
-6.33835363388062	-6.45912790298462	-12.4805812835693	-0.0884761512279511	0.00985254161059856	-0.109629198908806
-6.33983087539673	-6.45538997650146	-12.4743413925171	-0.0885482728481293	0.00969479139894247	-0.109592527151108
-6.33605813980103	-6.46163606643677	-12.4578285217285	-0.0886136665940285	0.00949923042207956	-0.109623618423939
-6.33781766891479	-6.46856832504272	-12.4466857910156	-0.0886419117450714	0.00919746235013008	-0.109531715512276
-6.33959197998047	-6.46891212463379	-12.4697875976563	-0.0886031985282898	0.00901611521840096	-0.109328977763653
-6.34230470657349	-6.46379423141479	-12.4787549972534	-0.0886887162923813	0.00889920443296433	-0.10931359231472
-6.34024429321289	-6.45203876495361	-12.4868106842041	-0.0886712223291397	0.00885035283863544	-0.109387338161469
-6.33645677566528	-6.44767189025879	-12.4761581420898	-0.0887603983283043	0.00886980444192886	-0.109554953873158
-6.33494567871094	-6.44541025161743	-12.4515743255615	-0.088950514793396	0.00879770237952471	-0.109642513096333
-6.32857036590576	-6.45436668395996	-12.4406423568726	-0.0890694186091423	0.00844995863735676	-0.109542727470398
-6.33044719696045	-6.45656585693359	-12.4482326507568	-0.0891163945198059	0.00816132314503193	-0.109324552118778
-6.33253383636475	-6.45071315765381	-12.4663639068604	-0.0891239121556282	0.00801313575357199	-0.109204947948456
-6.33075857162476	-6.44049167633057	-12.4680557250977	-0.0892309918999672	0.00801420770585537	-0.109269961714745
-6.32296943664551	-6.43543195724487	-12.450174331665	-0.0894397422671318	0.00804670341312885	-0.109333463013172
-6.31622505187988	-6.4402027130127	-12.4203414916992	-0.0895761400461197	0.00767326541244984	-0.109290271997452
-6.31891012191772	-6.4454550743103	-12.4210681915283	-0.0895847976207733	0.00739100342616439	-0.109085209667683
-6.32160615921021	-6.44074487686157	-12.4381332397461	-0.0895644202828407	0.00720195798203349	-0.108965814113617
-6.32065916061401	-6.43453550338745	-12.4522933959961	-0.0895931124687195	0.00704812817275524	-0.108896985650063
-6.31956481933594	-6.42279720306396	-12.4541444778442	-0.0896214693784714	0.00700327614322305	-0.109015062451363
-6.31162595748901	-6.41944599151611	-12.4304695129395	-0.0897146388888359	0.00694825453683734	-0.109165772795677
-6.30987167358398	-6.42268705368042	-12.415810585022	-0.08986896276474	0.00672028260305524	-0.109175741672516
-6.30963802337646	-6.43136930465698	-12.4125022888184	-0.0898796766996384	0.00642719818279147	-0.109011232852936
-6.31562995910645	-6.43365383148193	-12.4220972061157	-0.0898801013827324	0.00615441706031561	-0.108872815966606
-6.31638813018799	-6.42442464828491	-12.4420051574707	-0.0899531841278076	0.0061059701256454	-0.108802400529385
-6.31747817993164	-6.41872358322144	-12.4479360580444	-0.0899243131279945	0.00605424167588353	-0.108830042183399
-6.3143630027771	-6.4102725982666	-12.4407091140747	-0.0900416672229767	0.00598375080153346	-0.108955085277557
-6.31361722946167	-6.4108510017395	-12.4248447418213	-0.090163953602314	0.00588556053116918	-0.108999364078045
-6.30878639221191	-6.40952253341675	-12.4073247909546	-0.0903179347515106	0.00585700804367661	-0.109047621488571
-6.30516529083252	-6.41235685348511	-12.3898439407349	-0.0903422012925148	0.00552421575412154	-0.109066225588322
-6.30745410919189	-6.41746711730957	-12.3862771987915	-0.0904359519481659	0.00523412087932229	-0.108900457620621
-6.30741786956787	-6.41741275787354	-12.4039869308472	-0.0903561785817146	0.0049651344306767	-0.108767211437225
-6.31340312957764	-6.40807771682739	-12.4266548156738	-0.0903735384345055	0.00481849396601319	-0.108684241771698
-6.30560111999512	-6.39512252807617	-12.4305305480957	-0.0904411152005196	0.00477793673053384	-0.108816288411617
-6.30075025558472	-6.39345026016235	-12.4163179397583	-0.0904800742864609	0.00472047505900264	-0.108854703605175
-6.29805564880371	-6.39194011688232	-12.3982620239258	-0.0904971212148666	0.00458578066900373	-0.10890007019043
-6.29124164581299	-6.40212297439575	-12.3856534957886	-0.0905379205942154	0.00428908504545689	-0.108794160187244
-6.29870462417603	-6.40353488922119	-12.3991851806641	-0.0905110165476799	0.00405571516603231	-0.108545161783695
-6.29900693893433	-6.39596462249756	-12.4189796447754	-0.0904403850436211	0.00394522491842508	-0.108465537428856
-6.30114412307739	-6.38719844818115	-12.4245452880859	-0.0904223769903183	0.00394987221807241	-0.108527272939682
-6.2910852432251	-6.38455867767334	-12.4033260345459	-0.0905265286564827	0.00397841027006507	-0.108594365417957
-6.28965616226196	-6.39433765411377	-12.3798780441284	-0.0905863493680954	0.00384064228273928	-0.108636274933815
-6.29108810424805	-6.39919805526733	-12.366096496582	-0.0906678289175034	0.00361747201532125	-0.108501270413399
-6.29270935058594	-6.40393829345703	-12.3706607818604	-0.0905835703015327	0.00338459829799831	-0.108380235731602
-6.30064392089844	-6.39845657348633	-12.3899450302124	-0.0905902534723282	0.00324958539567888	-0.108228519558907
-6.29338026046753	-6.38900518417358	-12.4057712554932	-0.0905822068452835	0.00325406040064991	-0.108347997069359
-6.28954458236694	-6.38447570800781	-12.3874788284302	-0.0906277149915695	0.00322985649108887	-0.108525350689888
-6.2865686416626	-6.38926410675049	-12.3670806884766	-0.0907376110553741	0.00314944144338369	-0.108565345406532
-6.28754329681396	-6.39926195144653	-12.3606386184692	-0.0907591581344604	0.0029085089918226	-0.108506999909878
-6.29362154006958	-6.40250825881958	-12.3656148910522	-0.0907708182930946	0.00267925369553268	-0.108296073973179
-6.29419708251953	-6.39836454391479	-12.3813629150391	-0.0906945690512657	0.00253396341577172	-0.108275130391121
-6.29616355895996	-6.38960838317871	-12.393045425415	-0.0907587483525276	0.00253162509761751	-0.108320750296116
-6.2924919128418	-6.38561725616455	-12.3798274993896	-0.0907990485429764	0.00268091633915901	-0.108481280505657
-6.28941059112549	-6.38667297363281	-12.363395690918	-0.0909003391861916	0.00252667884342372	-0.108542799949646
-6.28778791427612	-6.38779926300049	-12.3497171401978	-0.0909641310572624	0.00233182962983847	-0.108567282557487
-6.28867149353027	-6.40112972259521	-12.3444242477417	-0.0909667834639549	0.00209093722514808	-0.108434714376926
-6.29393196105957	-6.39946317672729	-12.3553733825684	-0.0910142511129379	0.001940110581927	-0.108338251709938
-6.29307985305786	-6.39740037918091	-12.3627595901489	-0.090984158217907	0.00182332145050168	-0.108351714909077
-6.29643964767456	-6.39314031600952	-12.3820552825928	-0.0910321846604347	0.00179208815097809	-0.108390167355537
-6.29825925827026	-6.38480758666992	-12.38258934021	-0.0909315645694733	0.00179204158484936	-0.108479365706444
-6.29531955718994	-6.38351106643677	-12.3657007217407	-0.0910839736461639	0.00187705678399652	-0.108726933598518
-6.28900527954102	-6.38873481750488	-12.3494234085083	-0.0912497341632843	0.0017765472875908	-0.108815774321556
-6.2981128692627	-6.39795589447021	-12.3375558853149	-0.0912148728966713	0.00158776750322431	-0.108743004500866
-6.29986476898193	-6.39981174468994	-12.3475360870361	-0.0913075506687164	0.00146715634036809	-0.108604341745377
-6.30357694625854	-6.39345598220825	-12.3690633773804	-0.0912827700376511	0.00141897529829293	-0.108637586236
-6.30307054519653	-6.38506650924683	-12.3722038269043	-0.0914276912808418	0.0015197372995317	-0.108744218945503
-6.30071258544922	-6.38178539276123	-12.3577585220337	-0.0914035215973854	0.00157019577454776	-0.108915001153946
-6.29779481887817	-6.38530683517456	-12.3302688598633	-0.0916231870651245	0.00154428707901388	-0.108997039496899
-6.29958820343018	-6.39312744140625	-12.3151025772095	-0.0916521027684212	0.00142570352181792	-0.108977310359478
-6.30202388763428	-6.39299154281616	-12.3191118240356	-0.091540664434433	0.00117643235716969	-0.108845360577106
-6.30632162094116	-6.38734912872314	-12.3448781967163	-0.0916716158390045	0.00115795875899494	-0.108804136514664
-6.30403470993042	-6.37338781356812	-12.3572149276733	-0.0916067808866501	0.00117105524986982	-0.108993597328663
-6.30324697494507	-6.37072849273682	-12.3434047698975	-0.0916852951049805	0.00121193553786725	-0.109084457159042
-6.299391746521	-6.37270164489746	-12.3301076889038	-0.0917503163218498	0.00112026475835592	-0.109246127307415
-6.30270338058472	-6.37858104705811	-12.3169851303101	-0.0918687134981155	0.00104284391272813	-0.109207913279533
-6.29754066467285	-6.38299655914307	-12.3148202896118	-0.0918872579932213	0.000822553178295493	-0.109172493219376
-6.30276012420654	-6.38640308380127	-12.3221988677979	-0.0918245688080788	0.000550945231225342	-0.109108544886112
-6.30950498580933	-6.38377571105957	-12.3400411605835	-0.091818742454052	0.000581044761929661	-0.10904286056757
-6.31094074249268	-6.38153409957886	-12.3578243255615	-0.0917105376720428	0.000448463601060212	-0.109125375747681
-6.31475687026978	-6.37508344650269	-12.3586111068726	-0.0917148366570473	0.000589499599300325	-0.109214410185814
-6.31490135192871	-6.37522888183594	-12.3574056625366	-0.0917278602719307	0.000537256302777678	-0.109282411634922
-6.31403350830078	-6.37375736236572	-12.3526391983032	-0.0917955711483955	0.000670464243739843	-0.10944140702486
-6.31202459335327	-6.37758159637451	-12.3160018920898	-0.0918406695127487	0.000667281972710043	-0.109632655978203
-6.31186008453369	-6.38959550857544	-12.30029296875	-0.0919579938054085	0.00061053381068632	-0.109628446400166
-6.31532955169678	-6.39366579055786	-12.2955293655396	-0.0918055698275566	0.0003733872435987	-0.109540656208992
-6.32184982299805	-6.39069843292236	-12.3218517303467	-0.0918742790818214	0.000444757199147716	-0.109462097287178
-6.3235387802124	-6.37923192977905	-12.3273096084595	-0.0918524116277695	0.000593797070905566	-0.109584391117096
-6.3202052116394	-6.37491178512573	-12.3169145584106	-0.0917476490139961	0.000692745903506875	-0.109841257333755
-6.32532215118408	-6.37917470932007	-12.2969989776611	-0.0918925628066063	0.000731670763343573	-0.110047787427902
-6.32802200317383	-6.38610124588013	-12.282301902771	-0.0918505191802979	0.000659003271721303	-0.110188692808151
-6.33273124694824	-6.39177322387695	-12.2791557312012	-0.0919464975595474	0.000606750545557588	-0.110257469117641
-6.34136915206909	-6.39507055282593	-12.2926301956177	-0.0919013395905495	0.00040869033546187	-0.110336817800999
-6.35113143920898	-6.39705848693848	-12.3060579299927	-0.0919710248708725	0.0003821502905339	-0.11030438542366
-6.35355806350708	-6.38935852050781	-12.3177585601807	-0.0919356644153595	0.000462478288682178	-0.110498800873756
-6.35593366622925	-6.38404655456543	-12.3202257156372	-0.0919594988226891	0.000534041377250105	-0.110737808048725
-6.35245561599731	-6.3823618888855	-12.3039293289185	-0.0920609161257744	0.000647383509203792	-0.110903911292553
-6.35522413253784	-6.38609647750854	-12.2856035232544	-0.0921913161873817	0.000602652144152671	-0.111129686236382
-6.35686540603638	-6.39422035217285	-12.2695922851563	-0.0923048704862595	0.000496327818837017	-0.111181132495403
-6.36554002761841	-6.39663600921631	-12.2655563354492	-0.0922407656908035	0.000392783549614251	-0.111274719238281
-6.37000846862793	-6.39678430557251	-12.2766542434692	-0.0922628045082092	0.000255435210419819	-0.11129979044199
-6.37453985214233	-6.39319705963135	-12.3042583465576	-0.0922201946377754	0.000249658332904801	-0.111443445086479
-6.37652158737183	-6.38593864440918	-12.3136720657349	-0.0922007337212563	0.000402975740144029	-0.111713856458664
-6.37498998641968	-6.37772989273071	-12.3113145828247	-0.0921828746795654	0.000460427429061383	-0.111915186047554
-6.37409257888794	-6.38233804702759	-12.2973003387451	-0.0923966243863106	0.00046032975660637	-0.112201683223248
-6.37351894378662	-6.38669538497925	-12.2806806564331	-0.092351570725441	0.000348243454936892	-0.112434431910515
-6.37688207626343	-6.3969464302063	-12.2821550369263	-0.0923742055892944	0.000197119588847272	-0.1124207675457
-6.38162040710449	-6.39726686477661	-12.2962923049927	-0.0923735499382019	0.000150667052366771	-0.112483821809292
-6.38812303543091	-6.39836883544922	-12.3205347061157	-0.0922806933522224	-1.10868095362093E-05	-0.112535215914249
-6.39331960678101	-6.38811063766479	-12.3422374725342	-0.0922575891017914	0.000130048356368206	-0.112699180841446
-6.39337873458862	-6.38303422927856	-12.3415212631226	-0.092232808470726	0.000186391800525598	-0.11307131499052
-6.39313936233521	-6.38539028167725	-12.3132486343384	-0.0923457890748978	0.000210116384550929	-0.113329119980335
-6.39615964889526	-6.39224290847778	-12.3011989593506	-0.0924335569143295	6.84511105646379E-05	-0.113443203270435
-6.40436220169067	-6.40028190612793	-12.3236036300659	-0.0922857522964478	-0.000144300793181174	-0.113467365503311
-6.41086101531982	-6.38615989685059	-12.3510484695435	-0.0922895818948746	-0.000104141967312898	-0.113737232983112
-6.40833854675293	-6.38266372680664	-12.3450517654419	-0.09238500893116	4.50702609668951E-05	-0.114083588123322
-6.40727806091309	-6.38692045211792	-12.3278903961182	-0.0923799797892571	-6.52735907351598E-05	-0.114417873322964
-6.41732692718506	-6.39688491821289	-12.3335886001587	-0.092400960624218	-0.000228762364713475	-0.114426217973232
-6.42250823974609	-6.39870977401733	-12.3526096343994	-0.0922921076416969	-0.00037767889443785	-0.114566802978516
-6.42864799499512	-6.39326572418213	-12.3738708496094	-0.0923513844609261	-0.000362211227184162	-0.11466521769762
-6.43025922775269	-6.37980794906616	-12.3841514587402	-0.0922647342085838	-0.000239013417740352	-0.114973030984402
-6.42624616622925	-6.37853002548218	-12.3693742752075	-0.0924426466226578	-0.000214058251003735	-0.115365751087666
-6.42722177505493	-6.38593149185181	-12.3458547592163	-0.0924655571579933	-0.000229160708840936	-0.115505747497082
-6.43181133270264	-6.39514398574829	-12.3464374542236	-0.0924636051058769	-0.00048703805077821	-0.115599602460861
-6.44256591796875	-6.39011144638062	-12.3777313232422	-0.0924655944108963	-0.000610026821959764	-0.115506365895271
-6.44250965118408	-6.38151836395264	-12.3985481262207	-0.0923933908343315	-0.000487795943627134	-0.115744858980179
-6.44370746612549	-6.37214326858521	-12.3881731033325	-0.092375174164772	-0.000392477435525507	-0.11605679243803
-6.43916845321655	-6.37642049789429	-12.363564491272	-0.0924789980053902	-0.000391717156162485	-0.116304457187653
-6.44310855865479	-6.3888373374939	-12.3666276931763	-0.0924953371286392	-0.000569327850826085	-0.11639042943716
-6.45154666900635	-6.39013814926147	-12.3817434310913	-0.0924702808260918	-0.0006554817664437	-0.116413943469524
-6.45445537567139	-6.38299751281738	-12.4092769622803	-0.09235779941082	-0.000587036600336432	-0.11656691133976
-6.4561562538147	-6.37767171859741	-12.4100732803345	-0.0923240035772324	-0.000501584843732417	-0.116794414818287
-6.45343923568726	-6.37560224533081	-12.4065971374512	-0.0923962444067001	-0.000384726881748065	-0.117100015282631
-6.45176601409912	-6.3792576789856	-12.387975692749	-0.0924456790089607	-0.000458690308732912	-0.117320612072945
-6.45497941970825	-6.38546085357666	-12.374626159668	-0.0925182476639748	-0.000505425850860775	-0.117418326437473
-6.45989227294922	-6.39259481430054	-12.3816318511963	-0.0924136713147163	-0.000637208868283778	-0.11743900924921
-6.47050809860229	-6.38811731338501	-12.4141969680786	-0.0923530906438828	-0.000684893340803683	-0.117480710148811
-6.47183656692505	-6.37811946868896	-12.4312353134155	-0.0923531576991081	-0.000502595969010144	-0.117831982672215
-6.46855306625366	-6.37548685073853	-12.416090965271	-0.0923792868852615	-0.000509197707287967	-0.11815295368433
-6.4677939414978	-6.38214635848999	-12.4001045227051	-0.0924792811274529	-0.000432174478191882	-0.11836513876915
-6.46887493133545	-6.38488912582397	-12.400279045105	-0.0924231112003326	-0.000612471718341112	-0.118490718305111
-6.47868251800537	-6.39242506027222	-12.4138441085815	-0.0924026519060135	-0.000777879555243999	-0.118393741548061
-6.48166131973267	-6.39130592346191	-12.4314432144165	-0.0923042893409729	-0.000796669453848153	-0.118555992841721
-6.48834609985352	-6.38239097595215	-12.4515132904053	-0.0923296213150024	-0.000732026237528771	-0.118669107556343
-6.48691129684448	-6.37758493423462	-12.451057434082	-0.092312678694725	-0.000612220668699592	-0.118909791111946
-6.48425483703613	-6.37475824356079	-12.4338045120239	-0.092404805123806	-0.000518240674864501	-0.119149692356586
-6.48650026321411	-6.38423824310303	-12.4055547714233	-0.0923989489674568	-0.000535958795808256	-0.119294382631779
-6.4901294708252	-6.39312934875488	-12.4116582870483	-0.0923190787434578	-0.000745594850741327	-0.119294129312038
-6.49735832214355	-6.39012145996094	-12.4228830337524	-0.0922496095299721	-0.000880133593454957	-0.119343258440495
-6.50085639953613	-6.38819980621338	-12.4467191696167	-0.0921857580542564	-0.000845729489810765	-0.119386926293373
-6.50534820556641	-6.38283157348633	-12.4645490646362	-0.0921990871429443	-0.000735387089662254	-0.11961430311203
-6.50547981262207	-6.37555742263794	-12.4578924179077	-0.0921315178275108	-0.000572472345083952	-0.119812667369843
-6.50678110122681	-6.37564134597778	-12.4420671463013	-0.092142678797245	-0.000511507736518979	-0.120020925998688
-6.50542449951172	-6.37798547744751	-12.4328336715698	-0.0921148434281349	-0.000477822788525373	-0.120167680084705
-6.50879049301147	-6.38512182235718	-12.4207372665405	-0.0921286195516586	-0.000456717883935198	-0.120226383209229
-6.51345443725586	-6.39622497558594	-12.4206447601318	-0.0921219736337662	-0.00054666877258569	-0.120172664523125
-6.52000093460083	-6.39859628677368	-12.4320964813232	-0.0919988825917244	-0.000693389563821256	-0.120090626180172
-6.52778434753418	-6.39571619033813	-12.4543218612671	-0.0919623523950577	-0.000516835600137711	-0.120116449892521
-6.52747440338135	-6.38655042648315	-12.4598951339722	-0.0918312147259712	-0.000476431945571676	-0.120250225067139
-6.52572917938232	-6.38272619247437	-12.44655418396	-0.0919303894042969	-0.000194265143363737	-0.120395511388779
-6.52298069000244	-6.38675212860107	-12.4319190979004	-0.0918910726904869	-0.000135516427690163	-0.120505392551422
-6.52556800842285	-6.39237022399902	-12.4159078598022	-0.0919055193662643	-0.000122740602819249	-0.120482370257378
-6.5270094871521	-6.40290451049805	-12.4130878448486	-0.0918391421437263	-0.000209446850931272	-0.120386436581612
-6.53575277328491	-6.40446710586548	-12.4293966293335	-0.0916672497987747	-0.000367735367035493	-0.120231829583645
-6.54004096984863	-6.40119361877441	-12.4485864639282	-0.0916847437620163	-0.000205711257876828	-0.120217204093933
-6.53880071640015	-6.393714427948	-12.4545478820801	-0.0915609076619148	-7.48816892155446E-05	-0.120351441204548
-6.53492259979248	-6.38871049880981	-12.4377059936523	-0.0915950015187263	-1.70623279700521E-05	-0.120487757027149
-6.53062391281128	-6.39726161956787	-12.425368309021	-0.0915624126791954	-2.05769742933626E-06	-0.120597139000893
-6.53576231002808	-6.4070258140564	-12.4113054275513	-0.0915940180420876	-8.98323633009568E-05	-0.120504729449749
-6.53958177566528	-6.41384983062744	-12.4238557815552	-0.0914970263838768	-9.38958910410292E-05	-0.120346136391163
-6.54180383682251	-6.41361618041992	-12.4389410018921	-0.0913957059383392	-0.000126121420180425	-0.120210707187653
-6.54302787780762	-6.40281200408936	-12.4557409286499	-0.091339685022831	3.3378746593371E-05	-0.12014626711607
-6.54307842254639	-6.4007568359375	-12.4588747024536	-0.0913267135620117	0.000138249306473881	-0.12023402005434
-6.54038667678833	-6.39846420288086	-12.4428510665894	-0.0913905799388886	0.000332335330313072	-0.120261780917645
-6.53355503082275	-6.40173673629761	-12.4162826538086	-0.0914366915822029	0.000373467075405642	-0.120240166783333
-6.53540325164795	-6.4125337600708	-12.4060430526733	-0.0914418250322342	0.000335009681293741	-0.120093062520027
-6.53643035888672	-6.41572237014771	-12.4076137542725	-0.091279424726963	0.000179624767042696	-0.119902834296227
-6.53677940368652	-6.41529369354248	-12.4243650436401	-0.0913548320531845	0.000247414747718722	-0.119671002030373
-6.53667020797729	-6.40631914138794	-12.4392795562744	-0.0913192182779312	0.000435090158134699	-0.119668170809746
-6.53509616851807	-6.40314388275146	-12.4334955215454	-0.0912707969546318	0.000571189972106367	-0.119756571948528
-6.52722644805908	-6.39932012557983	-12.4254884719849	-0.091376818716526	0.000677685777191073	-0.119802549481392
-6.51918268203735	-6.40330982208252	-12.4115467071533	-0.0913259238004684	0.000702271529007703	-0.119711421430111
-6.5195951461792	-6.41286325454712	-12.3954877853394	-0.0914071947336197	0.000652512593660504	-0.119547039270401
-6.52217769622803	-6.42018413543701	-12.4060764312744	-0.0913095325231552	0.000563741545192897	-0.119341306388378
-6.52541589736938	-6.41511201858521	-12.4240827560425	-0.0912508219480515	0.000531736295670271	-0.119117349386215
-6.51677989959717	-6.405846118927	-12.4350070953369	-0.0912050530314446	0.00070922973100096	-0.119067415595055
-6.51598358154297	-6.4039831161499	-12.4211254119873	-0.0912247747182846	0.000921736180316657	-0.119097098708153
-6.50887680053711	-6.40639066696167	-12.394024848938	-0.0913304388523102	0.00102464598603547	-0.119025640189648
-6.50584983825684	-6.4153733253479	-12.3801469802856	-0.0912385582923889	0.000846029492095113	-0.118881560862064
-6.50982093811035	-6.41870450973511	-12.3943557739258	-0.091312974691391	0.000771958206314594	-0.1185707077384
-6.50896167755127	-6.4113450050354	-12.4180068969727	-0.0912090614438057	0.000883661850821227	-0.118496298789978
-6.5084810256958	-6.40368413925171	-12.4220638275146	-0.0911501944065094	0.00100490439217538	-0.11852391064167
-6.50057315826416	-6.39949417114258	-12.4104537963867	-0.0912182256579399	0.00117609521839768	-0.118574887514114
-6.49316120147705	-6.40346193313599	-12.3877763748169	-0.0912369191646576	0.00109848158899695	-0.118551783263683
-6.49312448501587	-6.41046380996704	-12.3745489120483	-0.09136563539505	0.00105063931550831	-0.118419721722603
-6.48971080780029	-6.41539621353149	-12.3812742233276	-0.091279573738575	0.000959712313488126	-0.118282809853554
-6.49823045730591	-6.41812086105347	-12.3951196670532	-0.091214619576931	0.000911555194761604	-0.117972359061241
-6.49702262878418	-6.41451787948608	-12.4045133590698	-0.0911487191915512	0.000907422916498035	-0.117847323417664
-6.49619245529175	-6.41140413284302	-12.4211339950562	-0.0911252945661545	0.000957113457843661	-0.117732264101505
-6.49130773544312	-6.40498685836792	-12.4237766265869	-0.0910221934318542	0.00105988013092428	-0.117592111229897
-6.48851299285889	-6.40092277526855	-12.4182157516479	-0.0911420062184334	0.00110273493919522	-0.117594353854656
-6.48291921615601	-6.40135478973389	-12.3966836929321	-0.0910779237747192	0.00121287594083697	-0.117571718990803
-6.47605562210083	-6.41343355178833	-12.3752326965332	-0.0911253094673157	0.00119024445302784	-0.117478989064693
-6.48039150238037	-6.41727113723755	-12.3756093978882	-0.0911563858389854	0.00103078386746347	-0.117196828126907
-6.48098230361938	-6.42131328582764	-12.3871173858643	-0.0909617245197296	0.000922839739359915	-0.116904638707638
-6.48426628112793	-6.4121150970459	-12.4108467102051	-0.0909834504127502	0.00108079111669213	-0.116834603250027
-6.47815036773682	-6.40394592285156	-12.4170408248901	-0.0907875671982765	0.0012443499872461	-0.116874873638153
-6.47148513793945	-6.40958786010742	-12.3915758132935	-0.0909137204289436	0.00121009675785899	-0.116956382989883
-6.47100782394409	-6.41684818267822	-12.3788547515869	-0.090995654463768	0.00118576409295201	-0.116858102381229
-6.47044992446899	-6.43080949783325	-12.3822269439697	-0.0908335670828819	0.000989894033409655	-0.116527423262596
-6.47370624542236	-6.42713594436646	-12.4075384140015	-0.0907798483967781	0.00098702753894031	-0.116354711353779
-6.47552108764648	-6.42365646362305	-12.4159164428711	-0.0907016843557358	0.00100209808442742	-0.116302073001862
-6.4730167388916	-6.41810369491577	-12.4196453094482	-0.0907525047659874	0.00109030830208212	-0.11631727963686
-6.46733283996582	-6.41560173034668	-12.4045209884644	-0.0906911268830299	0.00116370595060289	-0.116411603987217
-6.4639744758606	-6.42421245574951	-12.3755979537964	-0.0907878577709198	0.00106626143679023	-0.116345465183258
-6.46736574172974	-6.42986965179443	-12.3776807785034	-0.0907051712274551	0.00093654845841229	-0.116169415414333
-6.46881008148193	-6.43461942672729	-12.3890514373779	-0.0905961692333221	0.000699663534760475	-0.115998357534409
-6.47336530685425	-6.42885065078735	-12.418496131897	-0.0906319692730904	0.000734665663912892	-0.115932814776897
-6.47404861450195	-6.42441511154175	-12.4303531646729	-0.0905547961592674	0.000694580725394189	-0.115891359746456
-6.47170209884644	-6.41720819473267	-12.427393913269	-0.090640127658844	0.000775327323935926	-0.116033919155598
-6.4672908782959	-6.41954135894775	-12.4211864471436	-0.0906067714095116	0.000736210960894823	-0.116157241165638
-6.46821975708008	-6.4206109046936	-12.4033088684082	-0.0905455946922302	0.000706883787643164	-0.116211265325546
-6.46869659423828	-6.42954349517822	-12.3984832763672	-0.0906590223312378	0.000483555922983214	-0.116123177111149
-6.47482967376709	-6.44042301177979	-12.4108791351318	-0.090624064207077	0.000275307451374829	-0.115937404334545
-6.47911691665649	-6.43152856826782	-12.4338321685791	-0.0905201062560081	0.000218832850805484	-0.115828208625317
-6.47821235656738	-6.42460966110229	-12.4477987289429	-0.090428426861763	0.000277495390037075	-0.115884363651276
-6.47686195373535	-6.42112827301025	-12.4448232650757	-0.0905876606702805	0.000307752285152674	-0.115950129926205
-6.47208023071289	-6.42302417755127	-12.4311666488647	-0.0905167460441589	0.000404195190640166	-0.116088405251503
-6.47146368026733	-6.42784452438354	-12.4121217727661	-0.0906119346618652	0.000217109132790938	-0.116014532744884
-6.47040557861328	-6.43512725830078	-12.4070119857788	-0.0905801877379417	5.29308599652722E-05	-0.11590888351202
-6.47579479217529	-6.43595695495605	-12.4183750152588	-0.0905185118317604	-0.000144502089824528	-0.115757636725903
-6.47982740402222	-6.43192291259766	-12.4447984695435	-0.0903717130422592	-0.000175543114892207	-0.115726962685585
-6.47734546661377	-6.4256443977356	-12.4609451293945	-0.0902835577726364	-0.000216465268749744	-0.115795120596886
-6.47496700286865	-6.41790390014648	-12.453013420105	-0.0903406590223312	-0.000205058313440531	-0.11585833132267
-6.46985960006714	-6.42101812362671	-12.4421014785767	-0.0903129354119301	-0.000137324212118983	-0.116006411612034
-6.47088193893433	-6.43002939224243	-12.4256744384766	-0.0903453603386879	-0.000318142352625728	-0.116007059812546
-6.47532653808594	-6.4383020401001	-12.4399175643921	-0.0902326330542564	-0.000556911458261311	-0.115817129611969
-6.48251676559448	-6.44065523147583	-12.4588308334351	-0.090167447924614	-0.000665611471049488	-0.115767292678356
-6.48322296142578	-6.43348979949951	-12.4800176620483	-0.0900120213627815	-0.000615237338934094	-0.115750476717949
-6.47931432723999	-6.42569923400879	-12.4755058288574	-0.0900062620639801	-0.00058985291980207	-0.115922510623932
-6.47585535049438	-6.42578601837158	-12.4603157043457	-0.0900709182024002	-0.00058035971596837	-0.116103313863277
-6.47727966308594	-6.43661308288574	-12.4351291656494	-0.0900072008371353	-0.000659034529235214	-0.11609211564064
-6.48273849487305	-6.44244289398193	-12.4417390823364	-0.0900156274437904	-0.000911735871341079	-0.116015531122684
-6.48389005661011	-6.44276762008667	-12.4613752365112	-0.089924044907093	-0.000960900448262692	-0.115924492478371
-6.49157476425171	-6.43933153152466	-12.4720888137817	-0.0898455232381821	-0.00108834798447788	-0.115901604294777
-6.49318504333496	-6.43203258514404	-12.4878797531128	-0.0897361263632774	-0.00101565150544047	-0.116060823202133
-6.49322700500488	-6.43027305603027	-12.4893178939819	-0.0896598622202873	-0.000997182331047952	-0.116110011935234
-6.49266052246094	-6.42728710174561	-12.4831275939941	-0.0897180736064911	-0.00102270231582224	-0.116280235350132
-6.48952198028564	-6.43093872070313	-12.4657182693481	-0.089746467769146	-0.00106760684866458	-0.116417191922665
-6.49054479598999	-6.43372392654419	-12.4521741867065	-0.0898350924253464	-0.00106120109558105	-0.116477221250534
-6.49027347564697	-6.44349145889282	-12.4431428909302	-0.0897320434451103	-0.00121801835484803	-0.116482332348824
-6.49947786331177	-6.4487361907959	-12.4525423049927	-0.0896847099065781	-0.00134822190739214	-0.116423480212688
-6.50601863861084	-6.45267915725708	-12.4699516296387	-0.0896018370985985	-0.00136578571982682	-0.116385236382484
-6.51290464401245	-6.4442720413208	-12.4861087799072	-0.0896011739969254	-0.00140923704020679	-0.116424314677715
-6.51325845718384	-6.43544912338257	-12.4880714416504	-0.0894849598407745	-0.00127877749036998	-0.11661421507597
-6.51035070419312	-6.43592166900635	-12.4776935577393	-0.0896677225828171	-0.00121434067841619	-0.116806901991367
-6.51258039474487	-6.43818330764771	-12.4578247070313	-0.08958899974823	-0.00124267721548676	-0.11699915677309
-6.51362371444702	-6.44346189498901	-12.4440946578979	-0.0895773395895958	-0.00135159981437027	-0.117031432688236
-6.51261281967163	-6.44686317443848	-12.4463787078857	-0.0894828513264656	-0.00149860244709998	-0.117096826434135
-6.518235206604	-6.45535135269165	-12.450159072876	-0.0894048511981964	-0.00173981895204633	-0.116963982582092
-6.52821207046509	-6.45574522018433	-12.4789743423462	-0.0893473848700523	-0.00170434743631631	-0.116990752518177
-6.53310775756836	-6.44867944717407	-12.4932498931885	-0.0891292691230774	-0.00180067587643862	-0.117076329886913
-6.53384828567505	-6.44288778305054	-12.4989128112793	-0.0891022980213165	-0.00168635102454573	-0.117250949144363
-6.53384685516357	-6.44288063049316	-12.4969568252563	-0.0890095829963684	-0.00167407328262925	-0.117505960166454
-6.53540802001953	-6.44344615936279	-12.4953985214233	-0.0890372097492218	-0.00170554523356259	-0.117668628692627
-6.53381681442261	-6.44805574417114	-12.4755125045776	-0.0890007838606834	-0.0017080093966797	-0.117869392037392
-6.54097414016724	-6.45488166809082	-12.4759979248047	-0.0889763981103897	-0.00177813530899584	-0.117891862988472
-6.54651355743408	-6.46435928344727	-12.4677362442017	-0.0888877660036087	-0.00188744463957846	-0.117905467748642
-6.5553822517395	-6.47407913208008	-12.4880266189575	-0.0887977927923203	-0.00202083052136004	-0.117861598730087
-6.56361865997314	-6.46710157394409	-12.5093660354614	-0.0887017846107483	-0.00192370894365013	-0.117928586900234
-6.56694507598877	-6.46700620651245	-12.5144453048706	-0.0885909646749496	-0.00186024873983115	-0.118023842573166
-6.56767177581787	-6.46012735366821	-12.519419670105	-0.0886522755026817	-0.001790642272681	-0.118200205266476
-6.56620216369629	-6.46382522583008	-12.4990425109863	-0.0886690393090248	-0.0017402155790478	-0.118384025990963
-6.56433391571045	-6.46496200561523	-12.4775466918945	-0.0887395665049553	-0.00160303560551256	-0.118538424372673
-6.5619740486145	-6.46901655197144	-12.4687528610229	-0.0886184275150299	-0.00182510737795383	-0.118605993688107
-6.56541442871094	-6.47485399246216	-12.4654588699341	-0.0887238830327988	-0.0019187789876014	-0.118547819554806
-6.57055616378784	-6.47645950317383	-12.4894018173218	-0.0885970816016197	-0.00209104781970382	-0.118498615920544
-6.57504558563232	-6.47316741943359	-12.5053634643555	-0.0886066928505898	-0.00210492615588009	-0.118439964950085
-6.57100820541382	-6.46197319030762	-12.5236196517944	-0.088536836206913	-0.00199885503388941	-0.11860329657793
-6.56432104110718	-6.45454072952271	-12.5045347213745	-0.0885499492287636	-0.00193860195577145	-0.118748500943184
-6.56144142150879	-6.45504188537598	-12.4915428161621	-0.0886214002966881	-0.00198967289179564	-0.118812076747417
-6.55485868453979	-6.46592903137207	-12.4889974594116	-0.0885780230164528	-0.00216993154026568	-0.11868330091238
-6.56423807144165	-6.46546602249146	-12.5166873931885	-0.0885405763983727	-0.00231931847520173	-0.11846386641264
-6.56053066253662	-6.45499229431152	-12.5354013442993	-0.0884881913661957	-0.0022974053863436	-0.118494085967541
-6.55450534820557	-6.44871950149536	-12.5347146987915	-0.0885248258709908	-0.00218822108581662	-0.118515565991402
-6.54533672332764	-6.447190284729	-12.5089740753174	-0.0886599346995354	-0.00208157068118453	-0.118618734180927
-6.54053068161011	-6.4540901184082	-12.4870653152466	-0.0886600539088249	-0.00212562992237508	-0.118586614727974
-6.54278612136841	-6.46035242080688	-12.4879608154297	-0.0887126550078392	-0.00221840827725828	-0.118411995470524
-6.54201793670654	-6.4590916633606	-12.5159149169922	-0.0885817557573318	-0.00229841470718384	-0.118227146565914
-6.54639148712158	-6.44985485076904	-12.530933380127	-0.0885970070958138	-0.00216346303932369	-0.118208475410938
-6.53670930862427	-6.44340419769287	-12.5314607620239	-0.0886690691113472	-0.00199078931473196	-0.118336081504822
-6.52791023254395	-6.44269752502441	-12.5025291442871	-0.0887715891003609	-0.001935267704539	-0.118439190089703
-6.52267789840698	-6.44777345657349	-12.4908494949341	-0.0888474136590958	-0.00193741731345654	-0.118404306471348
-6.52246618270874	-6.45547103881836	-12.4877004623413	-0.0889299735426903	-0.00210501276887953	-0.118247799575329
-6.52756214141846	-6.45164680480957	-12.5105991363525	-0.0888711810112	-0.00213004020042717	-0.118041060864925
-6.5220832824707	-6.43679285049438	-12.5282363891602	-0.0889498665928841	-0.00191324669867754	-0.118102252483368
-6.51501560211182	-6.43375015258789	-12.5110569000244	-0.0890056416392326	-0.00174501654691994	-0.118163824081421
-6.51056671142578	-6.43519258499146	-12.4898862838745	-0.0891239196062088	-0.00164960150141269	-0.118238918483257
-6.50446033477783	-6.44246053695679	-12.4705839157104	-0.0892438068985939	-0.001844298443757	-0.118119634687901
-6.50781106948853	-6.44432926177979	-12.4659204483032	-0.0893451049923897	-0.00193615211173892	-0.117931962013245
-6.50608730316162	-6.44057989120483	-12.4896507263184	-0.089336596429348	-0.00193300622049719	-0.117840498685837
-6.50845193862915	-6.43411540985107	-12.502646446228	-0.0894129872322083	-0.00186518731061369	-0.1177938580513
-6.50416994094849	-6.42132902145386	-12.5075283050537	-0.0894878283143044	-0.00168055901303887	-0.117955513298512
-6.49793338775635	-6.41833829879761	-12.4901485443115	-0.0896318182349205	-0.0015882276929915	-0.118087187409401
-6.49609565734863	-6.42322111129761	-12.4670963287354	-0.089773066341877	-0.00154629570897669	-0.118110649287701
-6.48954677581787	-6.42822074890137	-12.4611139297485	-0.0898206233978271	-0.00171216926537454	-0.118123933672905
-6.49577140808105	-6.43408584594727	-12.4677209854126	-0.0898907035589218	-0.00177632155828178	-0.117953039705753
-6.49997758865356	-6.43596363067627	-12.4801158905029	-0.0899038314819336	-0.0018158188322559	-0.117846943438053
-6.50241184234619	-6.43257236480713	-12.4976959228516	-0.0899303257465363	-0.00175034697167575	-0.117881961166859
-6.49891901016235	-6.42039966583252	-12.5012674331665	-0.0898971110582352	-0.00165653286967427	-0.117952279746532
-6.49853658676147	-6.41708374023438	-12.5010643005371	-0.0900822505354881	-0.00151275610551238	-0.118058294057846
-6.49646425247192	-6.41650581359863	-12.4886646270752	-0.0901365801692009	-0.00149206747300923	-0.11824644356966
-6.49562978744507	-6.42366695404053	-12.4666385650635	-0.0903087332844734	-0.00139564019627869	-0.11830772459507
-6.49196481704712	-6.42700052261353	-12.4538078308105	-0.0904146507382393	-0.00141600798815489	-0.118388719856739
-6.49704217910767	-6.43412399291992	-12.449688911438	-0.0904991403222084	-0.00152083858847618	-0.118373222649097
-6.49822378158569	-6.43658113479614	-12.4533224105835	-0.0905567780137062	-0.0015580125618726	-0.118281476199627
-6.50573492050171	-6.4389533996582	-12.4606437683105	-0.0905846655368805	-0.00152817473281175	-0.118289135396481
-6.5116720199585	-6.43023061752319	-12.4841423034668	-0.0906411185860634	-0.00142612936906517	-0.118256732821465
-6.51177072525024	-6.42673540115356	-12.4886159896851	-0.0907028988003731	-0.00134619872551411	-0.118417918682098
-6.51104688644409	-6.42001056671143	-12.4834766387939	-0.0908732712268829	-0.0012115272693336	-0.118617728352547
-6.50778484344482	-6.42288875579834	-12.460503578186	-0.090987391769886	-0.00113262154627591	-0.118818767368793
-6.50993537902832	-6.43363523483276	-12.4493398666382	-0.0911066383123398	-0.00112981477286667	-0.118874296545982
-6.51249933242798	-6.4373950958252	-12.4502429962158	-0.0911764055490494	-0.00128881214186549	-0.118847839534283
-6.52105283737183	-6.44309520721436	-12.463454246521	-0.0911658480763435	-0.00135387131012976	-0.118792913854122
-6.52499485015869	-6.43639898300171	-12.4918689727783	-0.0912799686193466	-0.00128145795315504	-0.118797473609447
-6.52561235427856	-6.42954158782959	-12.5032768249512	-0.091317318379879	-0.00116070243529975	-0.118976958096027
-6.52436256408691	-6.42498874664307	-12.4923667907715	-0.0914290398359299	-0.00110891996882856	-0.119155876338482
-6.52097415924072	-6.43048524856567	-12.4635934829712	-0.0914955288171768	-0.00114666554145515	-0.119322493672371
-6.52267122268677	-6.43638753890991	-12.4608573913574	-0.0915749743580818	-0.00126077374443412	-0.119327731430531
-6.52822971343994	-6.44020748138428	-12.4708690643311	-0.0915549769997597	-0.00135261344257742	-0.119210928678513
-6.53568363189697	-6.43426465988159	-12.5111379623413	-0.0916014835238457	-0.00130608980543911	-0.119283832609653
-6.53167772293091	-6.42082691192627	-12.5085220336914	-0.0916186720132828	-0.00112364708911628	-0.119563080370426
-6.52580451965332	-6.43259429931641	-12.4854612350464	-0.0917725935578346	-0.00117995229084045	-0.119797892868519
-6.53047227859497	-6.44007968902588	-12.4748735427856	-0.0918923020362854	-0.00134352990426123	-0.119759052991867
-6.53412294387817	-6.44379234313965	-12.4937610626221	-0.0918974205851555	-0.00142919097561389	-0.119719795882702
-6.53853893280029	-6.44104719161987	-12.5117197036743	-0.0918615311384201	-0.0014347534161061	-0.119693204760551
-6.54185581207275	-6.43051433563232	-12.5212154388428	-0.091902881860733	-0.00120439066085964	-0.119879685342312
-6.5371675491333	-6.42892599105835	-12.51012134552	-0.0920726582407951	-0.00112870568409562	-0.1201286688447
-6.53765726089478	-6.43530368804932	-12.48277759552	-0.0922205522656441	-0.001174958772026	-0.120180830359459
-6.53953838348389	-6.44453239440918	-12.4798707962036	-0.0923168957233429	-0.00136986130382866	-0.120099306106567
-6.54585647583008	-6.43850517272949	-12.514609336853	-0.0922301560640335	-0.00153180153574795	-0.120063431560993
-6.54698610305786	-6.42558193206787	-12.5249881744385	-0.0923480615019798	-0.00129291322082281	-0.120267860591412
-6.54172945022583	-6.42007875442505	-12.5128707885742	-0.0924142077565193	-0.00130231841467321	-0.120580047369003
-6.54011726379395	-6.42425298690796	-12.4983129501343	-0.0925264656543732	-0.00138598075136542	-0.120676957070827
-6.53898620605469	-6.43010139465332	-12.4942321777344	-0.0925302952528	-0.00157967919949442	-0.120708979666233
-6.54727458953857	-6.43450212478638	-12.5151557922363	-0.0924685373902321	-0.00177132501266897	-0.120587676763535
-6.55202293395996	-6.42964601516724	-12.5444383621216	-0.0925118252635002	-0.00183852447662503	-0.120568320155144
-6.55649375915527	-6.41998481750488	-12.5568819046021	-0.0924092978239059	-0.00185273890383542	-0.120778687298298
-6.55354166030884	-6.41046094894409	-12.553168296814	-0.0925435274839401	-0.00179959088563919	-0.120991982519627
-6.54731225967407	-6.4114670753479	-12.5361289978027	-0.0926383063197136	-0.00191048800479621	-0.121218033134937
-6.55246448516846	-6.41689014434814	-12.5168170928955	-0.092659018933773	-0.00208128313533962	-0.121295690536499
-6.55651664733887	-6.4233341217041	-12.5266942977905	-0.0926907956600189	-0.00224853563122451	-0.12128621339798
-6.56306266784668	-6.41890382766724	-12.548807144165	-0.0926521122455597	-0.00250496109947562	-0.121293030679226
-6.57064008712769	-6.41219997406006	-12.5788440704346	-0.0927314907312393	-0.00245796632952988	-0.121409274637699
-6.56845664978027	-6.40553617477417	-12.5803279876709	-0.092798262834549	-0.00248120073229074	-0.121664814651012
-6.56699848175049	-6.40125417709351	-12.5607976913452	-0.0928879529237747	-0.00244031986221671	-0.12194936722517
-6.56467008590698	-6.40810203552246	-12.542516708374	-0.0930157452821732	-0.00257211877033114	-0.122183337807655
-6.57149696350098	-6.41179180145264	-12.542929649353	-0.0931131914258003	-0.00279653794132173	-0.122161909937859
-6.57715034484863	-6.41214179992676	-12.5652599334717	-0.0931255668401718	-0.00297596817836165	-0.12210501730442
-6.57849073410034	-6.40501165390015	-12.5860185623169	-0.0931113362312317	-0.00288532162085176	-0.122196465730667
-6.57955932617188	-6.39392137527466	-12.5824203491211	-0.0932837352156639	-0.0028353501111269	-0.12238010764122
-6.57204914093018	-6.39498615264893	-12.5598087310791	-0.0934084802865982	-0.0027673055883497	-0.122632376849651
-6.57534980773926	-6.40297174453735	-12.5415077209473	-0.093564935028553	-0.00297465734183788	-0.122594878077507
-6.57746315002441	-6.4063868522644	-12.5531406402588	-0.093604639172554	-0.00321804266422987	-0.122550994157791
-6.58245849609375	-6.40803861618042	-12.5693435668945	-0.0936224833130836	-0.00334197445772588	-0.1225775629282
-6.58207368850708	-6.39591264724731	-12.5925168991089	-0.0936057344079018	-0.00326356803998351	-0.122627310454845
-6.57721471786499	-6.39340543746948	-12.5977468490601	-0.093646876513958	-0.00331212254241109	-0.122806534171104
-6.57527875900269	-6.38603353500366	-12.5881805419922	-0.0937986075878143	-0.00325296842493117	-0.123012512922287
-6.57082271575928	-6.3916482925415	-12.5745716094971	-0.0938994288444519	-0.00329348095692694	-0.123173341155052
-6.57196235656738	-6.39794683456421	-12.5641832351685	-0.0938807129859924	-0.00339757767505944	-0.123151160776615
-6.57458543777466	-6.40555381774902	-12.5727672576904	-0.0938636735081673	-0.00364662450738251	-0.12308943271637
-6.57949256896973	-6.40883207321167	-12.5852451324463	-0.0939672216773033	-0.00371894077397883	-0.123134188354015
-6.58209657669067	-6.40292501449585	-12.6041135787964	-0.0939300879836082	-0.00371517450548708	-0.123087882995605
-6.58041191101074	-6.39583158493042	-12.6069622039795	-0.0939766466617584	-0.00356386695057154	-0.123248055577278
-6.58021545410156	-6.39167165756226	-12.5955591201782	-0.0941181853413582	-0.00341307185590267	-0.123425088822842
-6.57776689529419	-6.40276288986206	-12.566333770752	-0.0942413657903671	-0.00350412982515991	-0.1235236749053
-6.58155250549316	-6.40601634979248	-12.5632972717285	-0.0942917838692665	-0.00370232202112675	-0.123414494097233
-6.58750629425049	-6.4051342010498	-12.5828657150269	-0.0942642018198967	-0.00381643604487181	-0.123340211808681
-6.59205913543701	-6.39773368835449	-12.600733757019	-0.0943508595228195	-0.00371901015751064	-0.123447306454182
-6.58848476409912	-6.38611650466919	-12.5944852828979	-0.0944500714540482	-0.00358641357161105	-0.123638547956944
-6.58142042160034	-6.39254331588745	-12.5717134475708	-0.0945929810404778	-0.00369737879373133	-0.123828954994678
-6.58740520477295	-6.39881420135498	-12.5618209838867	-0.0946691706776619	-0.00383379077538848	-0.123804211616516
-6.59026527404785	-6.40214538574219	-12.5763578414917	-0.0946072414517403	-0.00398811558261514	-0.123638436198235
-6.59803676605225	-6.39540576934814	-12.6027927398682	-0.0945723205804825	-0.0039168712683022	-0.123538985848427
-6.59587574005127	-6.38567972183228	-12.6042137145996	-0.0947311371564865	-0.00389921967871487	-0.123599797487259
-6.59060859680176	-6.38588237762451	-12.5888147354126	-0.0947833508253098	-0.00371081125922501	-0.123782016336918
-6.59074831008911	-6.38794088363647	-12.5652074813843	-0.0948493182659149	-0.0037895618006587	-0.123789817094803
-6.58727073669434	-6.39555358886719	-12.5539770126343	-0.0949610248208046	-0.00391502631828189	-0.12366184592247
-6.59597778320313	-6.4002833366394	-12.5728950500488	-0.0949253514409065	-0.00407180329784751	-0.123506680130959
-6.59725284576416	-6.39081430435181	-12.6022415161133	-0.09489756077528	-0.00390875479206443	-0.1234210729599
-6.59056901931763	-6.38497638702393	-12.6016492843628	-0.0948278456926346	-0.00384375848807395	-0.123607501387596
-6.59012651443481	-6.38367938995361	-12.5907363891602	-0.0949437916278839	-0.00381330610252917	-0.123667500913143
-6.58249616622925	-6.39272785186768	-12.573413848877	-0.0949175730347633	-0.00385951669886708	-0.123692192137241
-6.58796453475952	-6.40483236312866	-12.5800857543945	-0.0949475988745689	-0.00401860428974032	-0.123439438641071
-6.59483861923218	-6.40622091293335	-12.6081647872925	-0.0948378294706345	-0.00402616197243333	-0.123329430818558
-6.5964298248291	-6.39847326278687	-12.6279973983765	-0.0947700515389442	-0.00401019444689155	-0.123312965035439
-6.59321069717407	-6.39343118667603	-12.6290674209595	-0.0947115123271942	-0.00390688655897975	-0.123351626098156
-6.59028768539429	-6.39566564559937	-12.6174306869507	-0.0947359576821327	-0.0038197401445359	-0.12348335981369
-6.58993673324585	-6.39814281463623	-12.5998544692993	-0.0947987884283066	-0.00385655602440238	-0.123527862131596
-6.58738088607788	-6.40864133834839	-12.5890874862671	-0.0948408842086792	-0.00395152717828751	-0.123435348272324
-6.59077787399292	-6.41430187225342	-12.5909967422485	-0.0947856083512306	-0.00413172133266926	-0.123304679989815
-6.5971474647522	-6.40986824035645	-12.6131076812744	-0.0946903079748154	-0.00407637376338243	-0.123144440352917
-6.59739112854004	-6.40368604660034	-12.6277446746826	-0.0947450622916222	-0.00403990130871534	-0.123172655701637
-6.59628677368164	-6.39510202407837	-12.6252136230469	-0.0947863757610321	-0.00385182886384428	-0.123295851051807
-6.59140014648438	-6.39830350875854	-12.6115322113037	-0.0947835147380829	-0.00380712235346437	-0.123470850288868
-6.5906834602356	-6.41154384613037	-12.5901155471802	-0.0950296893715858	-0.00387066579423845	-0.123450867831707
-6.5936450958252	-6.41536998748779	-12.6068572998047	-0.0949035808444023	-0.00400198623538017	-0.123302944004536
-6.59791135787964	-6.40706014633179	-12.6295480728149	-0.0947910770773888	-0.00397841446101666	-0.123169392347336
-6.59788274765015	-6.39646434783936	-12.6326179504395	-0.0948689952492714	-0.00389110622927547	-0.123315684497356
-6.58945369720459	-6.4019513130188	-12.6101961135864	-0.0950306877493858	-0.0037146934773773	-0.123471431434155
-6.58962249755859	-6.41056632995605	-12.5883369445801	-0.0950176492333412	-0.00393456313759089	-0.123353309929371
-6.59775018692017	-6.41072797775269	-12.6128120422363	-0.0950528159737587	-0.00394428893923759	-0.123195119202137
-6.59729623794556	-6.40087699890137	-12.6332092285156	-0.0949751138687134	-0.00389233394525945	-0.123233750462532
-6.59518432617188	-6.3975191116333	-12.6115779876709	-0.0951503664255142	-0.00368519336916506	-0.123465918004513
-6.59225463867188	-6.40432643890381	-12.5905895233154	-0.095251090824604	-0.0036783458199352	-0.123583935201168
-6.59481287002563	-6.41373205184937	-12.5955677032471	-0.0952164307236671	-0.00383075862191617	-0.123401343822479
-6.6041259765625	-6.40672206878662	-12.6222038269043	-0.095249779522419	-0.00376190198585391	-0.123352542519569
-6.60191488265991	-6.40010833740234	-12.6159009933472	-0.0952490493655205	-0.00343661685474217	-0.123545505106449
-6.59631729125977	-6.40125799179077	-12.5899095535278	-0.0954118594527245	-0.00344381597824395	-0.123698927462101
-6.59821701049805	-6.41162729263306	-12.5724334716797	-0.0955561995506287	-0.00344243575818837	-0.123676799237728
-6.60231256484985	-6.41569471359253	-12.5850391387939	-0.0955282300710678	-0.00363132380880415	-0.12354901432991
-6.61113595962524	-6.40821647644043	-12.6075162887573	-0.0955329537391663	-0.00348564167506993	-0.123574249446392
-6.60552024841309	-6.39651918411255	-12.6097297668457	-0.0955782681703568	-0.00330385286360979	-0.12380588799715
-6.5996208190918	-6.40428829193115	-12.5826139450073	-0.0957384184002876	-0.00326380599290133	-0.124010533094406
-6.60428428649902	-6.41107034683228	-12.576286315918	-0.0958545431494713	-0.00336779933422804	-0.123953141272068
-6.60982370376587	-6.41139459609985	-12.601634979248	-0.0958000645041466	-0.00347958132624626	-0.123876288533211
-6.61328601837158	-6.40496873855591	-12.6201505661011	-0.0958527103066444	-0.0033942551817745	-0.123964890837669
-6.61022996902466	-6.39615345001221	-12.6072998046875	-0.0959957614541054	-0.00319547601975501	-0.1242640838027
-6.60801458358765	-6.40060901641846	-12.571418762207	-0.0960713922977448	-0.00321033061482012	-0.124402098357677
-6.60998821258545	-6.40958452224731	-12.5713558197021	-0.0961827412247658	-0.00330273364670575	-0.124392285943031
-6.61418676376343	-6.41075420379639	-12.5879983901978	-0.0961398482322693	-0.00345104769803584	-0.124367997050285
-6.61651515960693	-6.40535926818848	-12.6060438156128	-0.0961330607533455	-0.00348890013992786	-0.1243661865592
-6.61817789077759	-6.39428520202637	-12.6174726486206	-0.0962629914283752	-0.0033703853841871	-0.124577179551125
-6.61791515350342	-6.39273071289063	-12.6031560897827	-0.096415787935257	-0.00330690247938037	-0.124851733446121
-6.61443138122559	-6.39713001251221	-12.5781955718994	-0.0965230837464333	-0.00320301414467394	-0.125021949410439
-6.61280202865601	-6.40413188934326	-12.5799703598022	-0.0965720638632774	-0.00345088029280305	-0.124978438019753
-6.61614322662354	-6.40771484375	-12.5871438980103	-0.0966519266366959	-0.00360310869291425	-0.124846771359444
-6.61887788772583	-6.39731931686401	-12.6151523590088	-0.0965230539441109	-0.0035898475907743	-0.124800443649292
-6.61863327026367	-6.3857216835022	-12.6192111968994	-0.0964774712920189	-0.00341501273214817	-0.124965749680996
-6.61937999725342	-6.38363742828369	-12.5996513366699	-0.0967190191149712	-0.00327032408677042	-0.125229090452194
-6.6230673789978	-6.39322280883789	-12.5807962417603	-0.0967585816979408	-0.00331872468814254	-0.125403806567192
-6.63038301467896	-6.40023422241211	-12.5953969955444	-0.0967938378453255	-0.00365727744065225	-0.125429019331932
-6.63900470733643	-6.39810943603516	-12.6146726608276	-0.096790574491024	-0.00366053381003439	-0.125507310032845
-6.63924598693848	-6.39208555221558	-12.6293392181396	-0.0968223437666893	-0.00370413460768759	-0.125705286860466
-6.63789558410645	-6.38598728179932	-12.6337270736694	-0.0968801453709602	-0.00361062190495431	-0.125914663076401
-6.63813018798828	-6.38624906539917	-12.6230173110962	-0.0969894304871559	-0.00367867900058627	-0.126147553324699
-6.64130592346191	-6.39305210113525	-12.6033391952515	-0.0971409529447556	-0.00377703690901399	-0.126200988888741
-6.64349937438965	-6.40318298339844	-12.6138696670532	-0.0970987901091576	-0.00398297002539039	-0.126176252961159
-6.65341997146606	-6.39786529541016	-12.646201133728	-0.0969966053962708	-0.00406926358118653	-0.126147016882896
-6.65402507781982	-6.38945007324219	-12.6600732803345	-0.0970462337136269	-0.00407253764569759	-0.126383632421494
-6.65312576293945	-6.38720655441284	-12.6549711227417	-0.097106970846653	-0.00395276956260204	-0.126598045229912
-6.65042686462402	-6.38966655731201	-12.630931854248	-0.0972175747156143	-0.00399224180728197	-0.126781910657883
-6.6500039100647	-6.39913034439087	-12.6181688308716	-0.0972714424133301	-0.00418456736952066	-0.126807764172554
-6.65673732757568	-6.40380573272705	-12.6249008178711	-0.0972248762845993	-0.00440105609595776	-0.126793146133423
-6.66072368621826	-6.39830207824707	-12.6544017791748	-0.097210168838501	-0.00441762153059244	-0.126727417111397
-6.65607166290283	-6.39074182510376	-12.6677360534668	-0.0972035229206085	-0.00434312550351024	-0.126973062753677
-6.65576601028442	-6.38400220870972	-12.6536407470703	-0.0973433628678322	-0.0042073717340827	-0.127181619405746
-6.64990854263306	-6.3915638923645	-12.637749671936	-0.0973756909370422	-0.00432771630585194	-0.127352297306061
-6.65581464767456	-6.40009021759033	-12.642297744751	-0.0973649397492409	-0.00454083224758506	-0.127200573682785
-6.6594033241272	-6.39684629440308	-12.6714887619019	-0.0972963124513626	-0.00454884395003319	-0.127222284674644
-6.66230964660645	-6.38952159881592	-12.6867294311523	-0.0972741544246674	-0.0045094508677721	-0.127352461218834
-6.66159439086914	-6.38172721862793	-12.6816902160645	-0.0973133519291878	-0.00439328607171774	-0.127525046467781
-6.65478229522705	-6.38418817520142	-12.6684541702271	-0.0973409041762352	-0.00434662774205208	-0.127703651785851
-6.65454864501953	-6.39013814926147	-12.6467761993408	-0.0974013134837151	-0.00440266216173768	-0.127763330936432
-6.65591287612915	-6.39519643783569	-12.6449584960938	-0.0973729714751244	-0.00444434536620975	-0.127739071846008
-6.65865802764893	-6.39864063262939	-12.6543884277344	-0.0973308831453323	-0.00466846209019423	-0.127769038081169
-6.66343545913696	-6.39702463150024	-12.6751375198364	-0.0972369983792305	-0.00465417839586735	-0.127734273672104
-6.66551446914673	-6.38711547851563	-12.6928424835205	-0.0972136631608009	-0.0046026105992496	-0.127908393740654
-6.66402626037598	-6.3777174949646	-12.694787979126	-0.0971527546644211	-0.00450715888291597	-0.128089472651482
-6.65973806381226	-6.38192558288574	-12.6815776824951	-0.0971672981977463	-0.00451530935242772	-0.128323778510094
-6.66295003890991	-6.38777542114258	-12.6707782745361	-0.0972745046019554	-0.00456110201776028	-0.128427356481552
-6.66391515731812	-6.39707565307617	-12.6720218658447	-0.0971099883317947	-0.00471668690443039	-0.128401190042496
-6.67002582550049	-6.39960241317749	-12.6849575042725	-0.0970949456095696	-0.00487620197236538	-0.128377974033356
-6.67461156845093	-6.39195775985718	-12.7153987884521	-0.0969018265604973	-0.00481729675084352	-0.128416448831558
-6.67670059204102	-6.38930130004883	-12.7250490188599	-0.096869558095932	-0.00473877834156156	-0.12858060002327
-6.67491436004639	-6.38270235061646	-12.7132501602173	-0.0969228968024254	-0.00458503002300859	-0.128843009471893
-6.6714563369751	-6.39114236831665	-12.6805562973022	-0.0969104245305061	-0.00464007956907153	-0.128938108682632
-6.6776237487793	-6.40179061889648	-12.6817836761475	-0.0968575775623322	-0.00477474601939321	-0.128885671496391
-6.6872239112854	-6.40144443511963	-12.701247215271	-0.0966727510094643	-0.00489693181589246	-0.128836616873741
-6.69019365310669	-6.3976263999939	-12.7279891967773	-0.0965969040989876	-0.00476418994367123	-0.128952905535698
-6.69094228744507	-6.39193630218506	-12.726616859436	-0.096611000597477	-0.00460301619023085	-0.129183992743492
-6.6870322227478	-6.39784574508667	-12.7072792053223	-0.0964951142668724	-0.00453645270317793	-0.129430443048477
-6.69060468673706	-6.40711402893066	-12.6942052841187	-0.0965530052781105	-0.00460461527109146	-0.129441261291504
-6.70039558410645	-6.41757488250732	-12.7074823379517	-0.0963850021362305	-0.00467790476977825	-0.129409581422806
-6.70851564407349	-6.42174911499023	-12.7248916625977	-0.0962755233049393	-0.00466116005554795	-0.129378095269203
-6.71080636978149	-6.41138792037964	-12.7402210235596	-0.0961989387869835	-0.0044335606507957	-0.129519656300545
-6.70763111114502	-6.41179037094116	-12.7300224304199	-0.096233069896698	-0.00427623372524977	-0.129762962460518
-6.70889806747437	-6.41703653335571	-12.701831817627	-0.096196174621582	-0.00416913628578186	-0.129883140325546
-6.71030950546265	-6.42589473724365	-12.6856460571289	-0.0961648970842361	-0.00417374726384878	-0.129889696836472
-6.71415710449219	-6.43254423141479	-12.693473815918	-0.096151627600193	-0.00430479878559709	-0.129755482077599
-6.72052097320557	-6.42936992645264	-12.7253379821777	-0.0960796251893044	-0.00419354997575283	-0.129736483097076
-6.72267055511475	-6.42564916610718	-12.7276792526245	-0.0959992483258247	-0.00402464624494314	-0.129839211702347
-6.71650886535645	-6.41749048233032	-12.7212018966675	-0.0960362106561661	-0.00386473722755909	-0.129998579621315
-6.71129417419434	-6.42317342758179	-12.6981725692749	-0.0961179509758949	-0.00372432917356491	-0.130159303545952
-6.71635389328003	-6.43335008621216	-12.6894273757935	-0.0961671993136406	-0.00378227513283491	-0.130064070224762
-6.71650075912476	-6.43564414978027	-12.7042064666748	-0.0961137413978577	-0.00384389702230692	-0.129894465208054
-6.71708011627197	-6.42718887329102	-12.7286825180054	-0.096066839993	-0.00378681998699903	-0.129826545715332
-6.71806812286377	-6.42066669464111	-12.7326107025146	-0.0961789339780808	-0.00361195579171181	-0.129909738898277
-6.70840072631836	-6.4163064956665	-12.7130374908447	-0.096187099814415	-0.00336709804832935	-0.130040779709816
-6.70361471176147	-6.42300939559937	-12.6875734329224	-0.096326932311058	-0.00334833026863635	-0.130007177591324
-6.70202827453613	-6.43150329589844	-12.6840715408325	-0.0963723808526993	-0.00346984015777707	-0.129889711737633
-6.7053279876709	-6.43214082717896	-12.7009496688843	-0.0963939875364304	-0.00352913280948997	-0.129750624299049
-6.70413970947266	-6.41755390167236	-12.7191143035889	-0.0963694229722023	-0.0031116153113544	-0.12973028421402
-6.69524574279785	-6.40945625305176	-12.7133340835571	-0.0964137241244316	-0.00300911837257445	-0.129902198910713
-6.69019365310669	-6.41418933868408	-12.691725730896	-0.0965772494673729	-0.0028814219404012	-0.129874005913734
-6.68432569503784	-6.42292070388794	-12.6788549423218	-0.0966058745980263	-0.00286301667802036	-0.129756599664688
-6.68675518035889	-6.42798662185669	-12.6829376220703	-0.0966056361794472	-0.00294959452003241	-0.129514455795288
-6.69068574905396	-6.42622423171997	-12.7011384963989	-0.0965789332985878	-0.00278716254979372	-0.129379972815514
-6.68462228775024	-6.41431379318237	-12.7222023010254	-0.0965172052383423	-0.00266151712276042	-0.129368826746941
-6.67902278900146	-6.40826749801636	-12.7068824768066	-0.0966237261891365	-0.00236798194237053	-0.129405215382576
-6.66808557510376	-6.41260051727295	-12.6807909011841	-0.0967331230640411	-0.0022801673039794	-0.129442244768143
-6.67269229888916	-6.42219972610474	-12.6600275039673	-0.0967801585793495	-0.00224324245937169	-0.129315242171288
-6.66989231109619	-6.42504549026489	-12.6642274856567	-0.0968190729618073	-0.00234863138757646	-0.129101529717445
-6.6719069480896	-6.42370080947876	-12.6846523284912	-0.0967550203204155	-0.00230439892038703	-0.128976941108704
-6.67357730865479	-6.41730260848999	-12.6965751647949	-0.096741758286953	-0.00205083703622222	-0.128886938095093
-6.66870069503784	-6.41064357757568	-12.6969814300537	-0.0967396572232246	-0.00187700381502509	-0.128917038440704
-6.66522979736328	-6.40473985671997	-12.6878318786621	-0.0968545228242874	-0.00164207222405821	-0.128949224948883
-6.65939855575562	-6.40880918502808	-12.6704759597778	-0.0968776494264603	-0.00152460264507681	-0.128954023122787
-6.65750646591187	-6.4164834022522	-12.6471977233887	-0.0970519185066223	-0.00144909601658583	-0.128864079713821
-6.65764284133911	-6.42361068725586	-12.6491260528564	-0.0970058366656303	-0.00153738574590534	-0.128581672906876
-6.65965700149536	-6.42564725875854	-12.6619920730591	-0.0970087796449661	-0.0014306822558865	-0.1283318400383
-6.65991163253784	-6.42140626907349	-12.6747970581055	-0.0969576612114906	-0.00136005168315023	-0.128225013613701
-6.65912294387817	-6.41899919509888	-12.6726274490356	-0.0970303863286972	-0.00120318459812552	-0.128060594201088
-6.65404891967773	-6.41526222229004	-12.6720781326294	-0.0970381796360016	-0.0010125560220331	-0.128059312701225
-6.64633178710938	-6.4106707572937	-12.6529130935669	-0.0971067398786545	-0.000841306464280933	-0.128053531050682
-6.64256381988525	-6.41341495513916	-12.6267671585083	-0.097253255546093	-0.000611985800787807	-0.127978354692459
-6.63738059997559	-6.41909885406494	-12.6129808425903	-0.0972639694809914	-0.000633462448604405	-0.127760171890259
-6.63710308074951	-6.42490386962891	-12.5994701385498	-0.0973554253578186	-0.000643697159830481	-0.127533450722694
-6.63277292251587	-6.42906332015991	-12.6117830276489	-0.0972219184041023	-0.000674862356390804	-0.127199962735176
-6.63863515853882	-6.42403793334961	-12.6242609024048	-0.0972389653325081	-0.000614443095400929	-0.126928493380547
-6.63158226013184	-6.42162132263184	-12.6333599090576	-0.0971954539418221	-0.000424209458287805	-0.126733854413033
-6.6271767616272	-6.41554880142212	-12.6263093948364	-0.0972511321306229	-0.000206758777494542	-0.12667690217495
-6.61770439147949	-6.41357517242432	-12.6086025238037	-0.0972707346081734	4.18572244598181E-06	-0.126628860831261
-6.61227989196777	-6.4282603263855	-12.5840911865234	-0.0972600504755974	-3.80373203370254E-05	-0.126325041055679
-6.61438274383545	-6.4348316192627	-12.5838689804077	-0.0972801744937897	-3.32693889504299E-05	-0.125936090946198
-6.6144003868103	-6.43668651580811	-12.6003131866455	-0.0972246900200844	0.000116330636956263	-0.125582247972488
-6.61067199707031	-6.43027687072754	-12.607497215271	-0.0971940904855728	0.000263688794802874	-0.12537881731987
-6.60538768768311	-6.42743635177612	-12.5916614532471	-0.0971346721053123	0.000622649153228849	-0.125290304422379
-6.59719085693359	-6.42862272262573	-12.5694456100464	-0.0971908122301102	0.000726834172382951	-0.125126272439957
-6.59579420089722	-6.43949556350708	-12.5489463806152	-0.0972802937030792	0.00078678858699277	-0.124854423105717
-6.59260940551758	-6.45033597946167	-12.5363845825195	-0.0972339808940887	0.00067180790938437	-0.124459333717823
-6.59942197799683	-6.44946002960205	-12.5523405075073	-0.0971561148762703	0.000691976340021938	-0.124057747423649
-6.5948805809021	-6.44748306274414	-12.5635061264038	-0.0971137136220932	0.000890072260517627	-0.123842537403107
-6.59159278869629	-6.44394683837891	-12.5595874786377	-0.0972146317362785	0.00104299513623118	-0.123623430728912
-6.58616256713867	-6.44016695022583	-12.5465068817139	-0.0971856191754341	0.00129130808636546	-0.123502269387245
-6.57737922668457	-6.44526720046997	-12.5214519500732	-0.0972846299409866	0.00135238107759506	-0.123364940285683
-6.5748438835144	-6.45433664321899	-12.510329246521	-0.0973271355032921	0.0013825116911903	-0.122988417744637
-6.57318878173828	-6.46429014205933	-12.5053825378418	-0.0973456874489784	0.00133596267551184	-0.122583113610744
-6.57584619522095	-6.46280717849731	-12.5148754119873	-0.0973764061927795	0.00137692363932729	-0.122169509530067
-6.57272052764893	-6.45435762405396	-12.5409317016602	-0.0972139239311218	0.00144142133649439	-0.121879063546658
-6.56742572784424	-6.44772243499756	-12.5358333587646	-0.0972931236028671	0.00163454294670373	-0.121666610240936
-6.55967855453491	-6.44693851470947	-12.5134401321411	-0.0973568186163902	0.00175877823494375	-0.121518664062023
-6.55581855773926	-6.45108938217163	-12.4909677505493	-0.0974723100662231	0.0018538540462032	-0.121280774474144
-6.54661703109741	-6.45442008972168	-12.4787292480469	-0.0974690616130829	0.0018812344642356	-0.121022664010525
-6.5475606918335	-6.46438550949097	-12.4766731262207	-0.0974540337920189	0.00166957976762205	-0.120516411960125
-6.5474853515625	-6.46714210510254	-12.4930553436279	-0.0974815860390663	0.00166426051873714	-0.120157115161419
-6.54509449005127	-6.46237945556641	-12.505259513855	-0.0973694324493408	0.00173054251354188	-0.119832642376423
-6.54301643371582	-6.4562029838562	-12.5145139694214	-0.0973811894655228	0.00178791279904544	-0.11961230635643
-6.53291368484497	-6.45126438140869	-12.5075006484985	-0.0973681807518005	0.0019042941275984	-0.119478039443493
-6.52606010437012	-6.4539647102356	-12.4882335662842	-0.0974347069859505	0.00197642599232495	-0.119315005838871
-6.51761245727539	-6.45967531204224	-12.4765892028809	-0.0974038168787956	0.00193981500342488	-0.119032137095928
-6.51599407196045	-6.46973657608032	-12.470006942749	-0.0973979383707047	0.00178088888060302	-0.118657059967518
-6.5180721282959	-6.47265625	-12.4870376586914	-0.0972631052136421	0.00175892317201942	-0.118217706680298
-6.51704025268555	-6.47546195983887	-12.5015897750854	-0.0972824096679688	0.00172078621108085	-0.117913581430912
-6.51305770874023	-6.4663519859314	-12.5163116455078	-0.0971872881054878	0.00178991537541151	-0.117653720080853
-6.50863742828369	-6.46361064910889	-12.5137166976929	-0.0971405729651451	0.00186485284939408	-0.117523029446602
-6.50298976898193	-6.4605188369751	-12.5061120986938	-0.0972301736474037	0.00197600084356964	-0.11740280687809
-6.49667263031006	-6.46828889846802	-12.4811983108521	-0.0972224399447441	0.00194344611372799	-0.117184773087502
-6.49591732025146	-6.47484159469604	-12.4709539413452	-0.097211554646492	0.00196464150212705	-0.116943672299385
-6.49214458465576	-6.48306798934937	-12.4766511917114	-0.0970497354865074	0.00170179863926023	-0.116634726524353
-6.49624586105347	-6.48655414581299	-12.4910717010498	-0.0970478877425194	0.00157353363465518	-0.116265200078487
-6.49747514724731	-6.47826099395752	-12.514591217041	-0.0968938544392586	0.00162521912716329	-0.116053067147732
-6.49689340591431	-6.47552251815796	-12.5185556411743	-0.0968751907348633	0.00163280474953353	-0.115915149450302
-6.48965120315552	-6.47057199478149	-12.5043926239014	-0.0968896895647049	0.00178599706850946	-0.115935780107975
-6.48512601852417	-6.47679471969604	-12.4849281311035	-0.0968816727399826	0.0016880709445104	-0.115786053240299
-6.48417043685913	-6.48788070678711	-12.4842014312744	-0.0968642085790634	0.00164605013560504	-0.115503869950771
-6.48558759689331	-6.49423742294312	-12.4999361038208	-0.0966803655028343	0.0013729048660025	-0.115194864571095
-6.4949951171875	-6.48949527740479	-12.5220890045166	-0.0965990051627159	0.00135744037106633	-0.114925473928452
-6.48611783981323	-6.48132562637329	-12.5270042419434	-0.096506841480732	0.00147182424552739	-0.114832893013954
-6.47953128814697	-6.48676681518555	-12.5085954666138	-0.0964971333742142	0.0014676668215543	-0.114821024239063
-6.47834253311157	-6.49365043640137	-12.4900436401367	-0.0965551063418388	0.00138240843079984	-0.114640012383461
-6.47828722000122	-6.50267696380615	-12.4908447265625	-0.0963509157299995	0.00115782080683857	-0.114379100501537
-6.48233127593994	-6.50595569610596	-12.510721206665	-0.0962291434407234	0.00105582654941827	-0.114013604819775
-6.48590183258057	-6.49718952178955	-12.534574508667	-0.096117876470089	0.00107621971983463	-0.113941393792629
-6.48144054412842	-6.49576759338379	-12.5300369262695	-0.0960614532232285	0.00117542152293026	-0.113981485366821
-6.47699022293091	-6.50015497207642	-12.5034055709839	-0.0960885658860207	0.00128202501218766	-0.113947525620461
-6.47601747512817	-6.50869703292847	-12.4939670562744	-0.0959477722644806	0.00118276732973754	-0.113756477832794
-6.48525047302246	-6.5204906463623	-12.5144348144531	-0.0959520190954208	0.000995955779217184	-0.113430179655552
-6.48742294311523	-6.51517868041992	-12.5377607345581	-0.0957438573241234	0.0010421882616356	-0.113247968256474
-6.47995090484619	-6.51155185699463	-12.5345125198364	-0.0957373753190041	0.00111569464206696	-0.113260768353939
-6.47848415374756	-6.508713722229	-12.5134878158569	-0.0958273261785507	0.00122773589100689	-0.113236017525196
-6.47357082366943	-6.51931571960449	-12.495062828064	-0.095782496035099	0.00113312329631299	-0.113096199929714
-6.47771120071411	-6.5285758972168	-12.4935865402222	-0.0957000553607941	0.000942145008593798	-0.112863205373287
-6.4797830581665	-6.52873229980469	-12.5134372711182	-0.0956301391124725	0.000845777976792306	-0.112619265913963
-6.48144912719727	-6.52086305618286	-12.5278549194336	-0.0955219566822052	0.0009056759881787	-0.112527452409267
-6.47603797912598	-6.51060771942139	-12.5239171981812	-0.0955221578478813	0.0010599154047668	-0.112617634236813
-6.46622467041016	-6.51903438568115	-12.501651763916	-0.0955758318305016	0.000990939559414983	-0.112643174827099
-6.47001171112061	-6.52533721923828	-12.4871406555176	-0.0956434905529022	0.000880223698914051	-0.112491220235825
-6.47011947631836	-6.52816820144653	-12.500186920166	-0.0955429151654243	0.000696222996339202	-0.112263642251492
-6.47162342071533	-6.52668905258179	-12.5188779830933	-0.0954433977603912	0.000610706163570285	-0.11206978559494
-6.47218656539917	-6.51469612121582	-12.535945892334	-0.0954321622848511	0.000629748741630465	-0.11203496158123
-6.46945810317993	-6.51083660125732	-12.5400743484497	-0.0954306125640869	0.000660287740174681	-0.112004145979881
-6.46637201309204	-6.50366401672363	-12.5342893600464	-0.0955311954021454	0.000697723357006907	-0.112107947468758
-6.45545864105225	-6.50707578659058	-12.5025672912598	-0.0955033823847771	0.000641198363155127	-0.112131990492344
-6.45396518707275	-6.5115909576416	-12.4979467391968	-0.0956588238477707	0.000605231442023069	-0.112009041011333
-6.45757246017456	-6.51910305023193	-12.4938879013062	-0.0955400317907333	0.000368616863852367	-0.111872218549252
-6.45979452133179	-6.52023649215698	-12.5044765472412	-0.0956223607063293	0.000271980825345963	-0.111698284745216
-6.46246337890625	-6.50910711288452	-12.5288343429565	-0.0955808013677597	0.000227434793487191	-0.111679993569851
-6.46063661575317	-6.50369071960449	-12.5307521820068	-0.095596045255661	0.00031720323022455	-0.11177159100771
-6.45396280288696	-6.4985179901123	-12.5148620605469	-0.0956166461110115	0.000512604194227606	-0.111963540315628
-6.45086050033569	-6.50582885742188	-12.4938430786133	-0.0956327840685844	0.000340512429829687	-0.111976817250252
-6.45607995986938	-6.51451873779297	-12.494743347168	-0.0957192331552505	0.000248173630097881	-0.111895814538002
-6.45883226394653	-6.51476812362671	-12.5164670944214	-0.0956311747431755	5.59734471607953E-05	-0.111763030290604
-6.46337270736694	-6.51010656356812	-12.5318555831909	-0.0956149622797966	2.06717722903704E-05	-0.111718267202377
-6.4596061706543	-6.50174951553345	-12.5479211807251	-0.0956667512655258	0.000137822891701944	-0.111797913908958
-6.45897769927979	-6.49957036972046	-12.5357465744019	-0.0957332253456116	0.000175728928297758	-0.111998319625854
-6.45390653610229	-6.49573040008545	-12.5181884765625	-0.0958390459418297	0.000327514135278761	-0.11214292049408
-6.44997119903564	-6.50100517272949	-12.5045251846313	-0.0958311185240746	2.88379869743949E-05	-0.112146392464638
-6.45481491088867	-6.50578308105469	-12.4996156692505	-0.0958906710147858	-8.13345250207931E-05	-0.112131424248219
-6.46075057983398	-6.50966119766235	-12.5132484436035	-0.0957518294453621	-0.000239558983594179	-0.112085029482841
-6.46712064743042	-6.5058274269104	-12.5314607620239	-0.095699667930603	-0.000298993138130754	-0.112079150974751
-6.46572542190552	-6.49816846847534	-12.5546569824219	-0.0956619530916214	-0.00027503733872436	-0.112175591289997
-6.46838235855103	-6.49447774887085	-12.5600061416626	-0.0956723690032959	-0.000230464851483703	-0.112336948513985
-6.46802568435669	-6.4920220375061	-12.5475473403931	-0.0956954881548882	-0.000148454215377569	-0.112628504633904
-6.46596050262451	-6.49686479568481	-12.5283880233765	-0.0957908481359482	-0.000234980645473115	-0.112803667783737
-6.4722056388855	-6.50683164596558	-12.5286560058594	-0.0957165211439133	-0.000356955948518589	-0.112816713750362
-6.47913122177124	-6.51623010635376	-12.5422916412354	-0.0956745818257332	-0.00048287445679307	-0.112761326134205
-6.48990821838379	-6.50851678848267	-12.5676774978638	-0.0956024676561356	-0.00055468559730798	-0.112823724746704
-6.48897695541382	-6.50281047821045	-12.5836334228516	-0.0955702587962151	-0.000460014678537846	-0.11299304664135
-6.49117374420166	-6.50141954421997	-12.5694875717163	-0.0956960171461105	-0.000301228457828984	-0.113258704543114
-6.48713970184326	-6.50814294815063	-12.538197517395	-0.0957636684179306	-0.000354117248207331	-0.113474860787392
-6.4938325881958	-6.51725721359253	-12.5367097854614	-0.0956771299242973	-0.000584074936341494	-0.113421268761158
-6.50444221496582	-6.51746320724487	-12.5590686798096	-0.0956747159361839	-0.000757499132305384	-0.113430932164192
-6.50958299636841	-6.50869226455688	-12.5806188583374	-0.0955614596605301	-0.000706051650922745	-0.11358829587698
-6.51063442230225	-6.50273036956787	-12.5804605484009	-0.0956112891435623	-0.000558409374207258	-0.113957658410072
-6.51025390625	-6.50469493865967	-12.5667476654053	-0.0956695005297661	-0.000575595011468977	-0.114172428846359
-6.51145553588867	-6.51760196685791	-12.5495977401733	-0.0956535935401917	-0.000788700941484421	-0.114299193024635
-6.52415037155151	-6.51870203018188	-12.5601119995117	-0.0955939516425133	-0.000954591843765229	-0.114243187010288
-6.52921581268311	-6.51644420623779	-12.5902605056763	-0.0954753383994102	-0.000994973117485642	-0.114335976541042
-6.53491830825806	-6.51099634170532	-12.605149269104	-0.0954172164201736	-0.000933596515096724	-0.114562384784222
-6.53069686889648	-6.50927257537842	-12.5826930999756	-0.0954809933900833	-0.000750546576455235	-0.114910282194614
-6.53221225738525	-6.51657629013062	-12.5601997375488	-0.095501497387886	-0.000932159135118127	-0.114995844662189
-6.53851556777954	-6.52311658859253	-12.5574331283569	-0.0955428630113602	-0.00102631293702871	-0.115011349320412
-6.54478454589844	-6.52646827697754	-12.5727453231812	-0.0954234749078751	-0.00116555497515947	-0.115123011171818
-6.55332231521606	-6.52158403396606	-12.5917911529541	-0.0954142436385155	-0.00113532762043178	-0.115149967372417
-6.5556206703186	-6.51435899734497	-12.6025247573853	-0.0953487977385521	-0.00101781683042645	-0.115416698157787
-6.55462694168091	-6.50967073440552	-12.596019744873	-0.0954637303948402	-0.000912225805222988	-0.11570531129837
-6.55518913269043	-6.51346874237061	-12.5655469894409	-0.0955447629094124	-0.000840880733449012	-0.115929342806339
-6.55421161651611	-6.52150774002075	-12.557653427124	-0.0955279842019081	-0.000957271025981754	-0.11602059751749
-6.56540727615356	-6.52818870544434	-12.5677108764648	-0.0955791249871254	-0.00103807088453323	-0.115921385586262
-6.569664478302	-6.52263879776001	-12.5842981338501	-0.0955591276288033	-0.00102782587055117	-0.115968480706215
-6.56988048553467	-6.51463508605957	-12.5964155197144	-0.0955476984381676	-0.00091053667711094	-0.116147860884666
-6.56787252426147	-6.5064058303833	-12.5758018493652	-0.0956872701644897	-0.000716086535248905	-0.116414591670036
-6.564049243927	-6.50980043411255	-12.54953956604	-0.0957940742373466	-0.000738520349841565	-0.116532266139984
-6.56550073623657	-6.51842594146729	-12.5366735458374	-0.0959004238247871	-0.000902460829820484	-0.116525731980801
-6.57063388824463	-6.51802778244019	-12.5674200057983	-0.0958422422409058	-0.00101328839082271	-0.116471007466316
-6.57689619064331	-6.50645780563354	-12.5746164321899	-0.0958675369620323	-0.00103869556915015	-0.116499252617359
-6.57050085067749	-6.49632263183594	-12.5801658630371	-0.095936693251133	-0.000851362477988005	-0.116691812872887
-6.56454277038574	-6.49237775802612	-12.5772523880005	-0.0960228070616722	-0.000854700396303087	-0.116865813732147
-6.56164455413818	-6.4917163848877	-12.5545415878296	-0.0961050018668175	-0.000780716829467565	-0.117036417126656
-6.56131792068481	-6.5009617805481	-12.5480661392212	-0.0961748212575912	-0.00101182295475155	-0.116960369050503
-6.56696081161499	-6.499183177948	-12.5711784362793	-0.0961758643388748	-0.00108215899672359	-0.116821855306625
-6.56150531768799	-6.48623323440552	-12.5884943008423	-0.0961394608020782	-0.000943599618040025	-0.116905026137829
-6.5603928565979	-6.47835922241211	-12.5815553665161	-0.0962424799799919	-0.000875979603733867	-0.117130108177662
-6.55179977416992	-6.4828405380249	-12.5532569885254	-0.0964233130216599	-0.000625857210252434	-0.11721321195364
-6.54720258712769	-6.48606395721436	-12.5323667526245	-0.096411369740963	-0.000848727533593774	-0.117228418588638
-6.5508074760437	-6.49035692214966	-12.5242490768433	-0.0965419635176659	-0.000864601053763181	-0.117084428668022
-6.55415630340576	-6.48712873458862	-12.5488891601563	-0.0964300408959389	-0.000915627519134432	-0.117021270096302
-6.55386829376221	-6.4804368019104	-12.569881439209	-0.0964664965867996	-0.000865463400259614	-0.116975069046021
-6.54712820053101	-6.46895885467529	-12.5641222000122	-0.096513144671917	-0.000703376950696111	-0.117150187492371
-6.54503536224365	-6.46875333786011	-12.5555286407471	-0.096587672829628	-0.000681878125760704	-0.117321953177452
-6.54073810577393	-6.4679012298584	-12.5298089981079	-0.0967475920915604	-0.000635756994597614	-0.117341428995132
-6.53741836547852	-6.47041177749634	-12.5312547683716	-0.0967225283384323	-0.000797984132077545	-0.117428936064243
-6.54094409942627	-6.47573518753052	-12.5294589996338	-0.096785232424736	-0.000893311633262783	-0.117334216833115
-6.54375886917114	-6.47897720336914	-12.5411148071289	-0.0967114046216011	-0.00102537521161139	-0.117251917719841
-6.55058860778809	-6.47005558013916	-12.5691089630127	-0.0967438444495201	-0.00104872428346425	-0.117195002734661
-6.54568099975586	-6.45950078964233	-12.5810546875	-0.0966645479202271	-0.00101603928487748	-0.117255546152592
-6.54401779174805	-6.45501041412354	-12.57444190979	-0.0967680066823959	-0.000912936986424029	-0.117446228861809
-6.54378080368042	-6.45589685440063	-12.5454444885254	-0.0968691781163216	-0.000903429929167032	-0.117606215178967
-6.54499197006226	-6.46149587631226	-12.53977394104	-0.0969383642077446	-0.00101254368200898	-0.117644190788269
-6.54638624191284	-6.46504735946655	-12.5346231460571	-0.0968684330582619	-0.00105380138847977	-0.117641903460026
-6.55089282989502	-6.46796703338623	-12.5361661911011	-0.0968927815556526	-0.00122842541895807	-0.117589302361012
-6.55765247344971	-6.46735858917236	-12.5480318069458	-0.0968790948390961	-0.00130705314222723	-0.11754310131073
-6.56210565567017	-6.46538972854614	-12.5672807693481	-0.0968350097537041	-0.00134406564757228	-0.117523461580276
-6.56811952590942	-6.45875310897827	-12.5769948959351	-0.0969101265072823	-0.00124073051847517	-0.117632284760475
-6.56714200973511	-6.4554328918457	-12.5753679275513	-0.096866749227047	-0.00116130348760635	-0.117793835699558
-6.56834411621094	-6.45262908935547	-12.5570383071899	-0.0970023274421692	-0.00106154277455062	-0.1179329007864
-6.56349611282349	-6.45725393295288	-12.5392236709595	-0.0970522537827492	-0.00110752671025693	-0.118096590042114
-6.56985855102539	-6.4638557434082	-12.5309896469116	-0.0971703976392746	-0.00115548039320856	-0.118078403174877
-6.57334089279175	-6.46963787078857	-12.5267429351807	-0.097156397998333	-0.00128524925094098	-0.118026621639729
-6.58229112625122	-6.47279834747314	-12.5478286743164	-0.0972558781504631	-0.00145069032441825	-0.117967411875725
-6.58714437484741	-6.46115350723267	-12.564263343811	-0.0971574932336807	-0.0012688577407971	-0.117954783141613
-6.58464813232422	-6.45611000061035	-12.5567054748535	-0.0972893387079239	-0.00118885573465377	-0.118244655430317
-6.58348321914673	-6.4558892250061	-12.5327386856079	-0.0974270850419998	-0.00116116099525243	-0.118323259055614
-6.5844407081604	-6.46535730361938	-12.5103425979614	-0.0973897054791451	-0.00123296212404966	-0.118315622210503
-6.58899116516113	-6.46875143051147	-12.5183982849121	-0.0975069850683212	-0.00150490202941	-0.118223302066326
-6.59494733810425	-6.46753358840942	-12.534200668335	-0.0974389687180519	-0.00153230235446244	-0.118198670446873
-6.59933710098267	-6.46024179458618	-12.5509157180786	-0.0975283905863762	-0.00149891059845686	-0.118231497704983
-6.59564018249512	-6.44660568237305	-12.556791305542	-0.0974788889288902	-0.00138902629259974	-0.118400320410728
-6.58981084823608	-6.44939041137695	-12.5355195999146	-0.0976016968488693	-0.0014159397687763	-0.118554294109344
-6.59249353408813	-6.45530319213867	-12.5107450485229	-0.0977608859539032	-0.00152778683695942	-0.118624344468117
-6.59404516220093	-6.46297264099121	-12.5151071548462	-0.0977536588907242	-0.00170605443418026	-0.118443801999092
-6.60168075561523	-6.45675182342529	-12.5397624969482	-0.09780253469944	-0.00181244104169309	-0.118328548967838
-6.60242891311646	-6.44663095474243	-12.5527906417847	-0.0978577956557274	-0.00170225696638227	-0.118401445448399
-6.60045576095581	-6.44525527954102	-12.5383653640747	-0.0979572460055351	-0.00155384768731892	-0.118547163903713
-6.59456062316895	-6.44594669342041	-12.5077342987061	-0.09811682254076	-0.0015712077729404	-0.118570379912853
-6.59258604049683	-6.45509243011475	-12.4935064315796	-0.0982666462659836	-0.00175780768040568	-0.1184963285923
-6.59999895095825	-6.45710706710815	-12.5161228179932	-0.0982108116149902	-0.0018732906319201	-0.118331342935562
-6.60233449935913	-6.44566917419434	-12.5299491882324	-0.0982454642653465	-0.00177075923420489	-0.11834180355072
-6.59957218170166	-6.43961143493652	-12.5210399627686	-0.0983533710241318	-0.00164972804486752	-0.118548676371574
-6.59587335586548	-6.43752336502075	-12.5004835128784	-0.0985549986362457	-0.00163074512965977	-0.118605919182301
-6.59281253814697	-6.44670963287354	-12.4913959503174	-0.0987457633018494	-0.00175496516749263	-0.118563413619995
-6.59459018707275	-6.44956254959106	-12.5028257369995	-0.0987448021769524	-0.00197705207392573	-0.118320792913437
-6.60039949417114	-6.44084072113037	-12.5230503082275	-0.0988097190856934	-0.00193210830911994	-0.118232034146786
-6.59297561645508	-6.42941570281982	-12.5285358428955	-0.0988559275865555	-0.00180681084748358	-0.118319481611252
-6.58642101287842	-6.42496728897095	-12.503454208374	-0.0991316139698029	-0.00173905794508755	-0.118343859910965
-6.58074522018433	-6.43302726745605	-12.4754257202148	-0.0992595553398132	-0.00189256900921464	-0.118289075791836
-6.58304023742676	-6.43638324737549	-12.4816770553589	-0.0993189960718155	-0.00214713416062295	-0.118061058223248
-6.58500242233276	-6.42838335037231	-12.5059871673584	-0.0993516966700554	-0.002224943600595	-0.11791704595089
-6.58069705963135	-6.41789674758911	-12.5194206237793	-0.0993534624576569	-0.0022558409254998	-0.117852777242661
-6.57694911956787	-6.40837717056274	-12.5159587860107	-0.0995055288076401	-0.0021975168492645	-0.117930546402931
-6.56762981414795	-6.40655469894409	-12.5107755661011	-0.0995702967047691	-0.00221698638051748	-0.117975130677223
-6.56526136398315	-6.40699625015259	-12.4952039718628	-0.0996519178152084	-0.00231072492897511	-0.117864854633808
-6.56340312957764	-6.41660404205322	-12.492000579834	-0.0998032242059708	-0.00253318110480905	-0.117714650928974
-6.56735944747925	-6.41811609268188	-12.5128335952759	-0.0997598394751549	-0.00277240248396993	-0.117437571287155
-6.56948900222778	-6.40729522705078	-12.5387554168701	-0.099774494767189	-0.00282061984762549	-0.117337577044964
-6.56495904922485	-6.39985179901123	-12.5414094924927	-0.0997332260012627	-0.00282535189762712	-0.11739493906498
-6.56091403961182	-6.39923810958862	-12.5116939544678	-0.0998058319091797	-0.00279937637969851	-0.117412962019444
-6.55620765686035	-6.4043083190918	-12.5059108734131	-0.0998730510473251	-0.00299160252325237	-0.117274180054665
-6.5604772567749	-6.41320514678955	-12.5091638565063	-0.0998492762446404	-0.00325046200305223	-0.117087602615356
-6.56306409835815	-6.41023302078247	-12.5287218093872	-0.0997949615120888	-0.00348169752396643	-0.116902478039265
-6.56866264343262	-6.40495491027832	-12.5504302978516	-0.0996895357966423	-0.00352746527642012	-0.116891123354435
-6.56518507003784	-6.39736127853394	-12.563814163208	-0.0997442007064819	-0.00349077302962542	-0.116883359849453
-6.56403112411499	-6.39554738998413	-12.5502700805664	-0.0998122990131378	-0.00347558129578829	-0.11701212823391
-6.56304693222046	-6.4011287689209	-12.5369262695313	-0.0998057126998901	-0.00361425522714853	-0.116992481052876
-6.56638813018799	-6.41137933731079	-12.5311317443848	-0.0998389422893524	-0.00384612567722797	-0.116807878017426
-6.57089614868164	-6.41630506515503	-12.5653257369995	-0.0997037962079048	-0.00415141182020307	-0.116588808596134
-6.57592916488647	-6.40628290176392	-12.5816831588745	-0.0997082144021988	-0.00405506556853652	-0.116597443819046
-6.5709080696106	-6.40204334259033	-12.5749015808105	-0.0996825769543648	-0.00399219570681453	-0.116696171462536
-6.57068300247192	-6.40915727615356	-12.5475406646729	-0.0997845977544785	-0.00417844951152802	-0.116685919463634
-6.57227468490601	-6.41855907440186	-12.5466003417969	-0.0997293293476105	-0.00433601206168532	-0.116536639630795
-6.57749176025391	-6.42214488983154	-12.5613889694214	-0.0995988547801971	-0.00470447307452559	-0.116350464522839
-6.5845742225647	-6.41644620895386	-12.593729019165	-0.0996363162994385	-0.00469396589323878	-0.116232983767986
-6.58551549911499	-6.40957641601563	-12.6119832992554	-0.0995309948921204	-0.0047432784922421	-0.116292364895344
-6.58148288726807	-6.40631723403931	-12.5972270965576	-0.0995710119605064	-0.00473978044465184	-0.116405926644802
-6.5811333656311	-6.41686820983887	-12.5804071426392	-0.0995004773139954	-0.00479702325537801	-0.116389006376266
-6.5850305557251	-6.42965126037598	-12.5848054885864	-0.09950041025877	-0.00510373339056969	-0.116150118410587
-6.59557628631592	-6.42525768280029	-12.6163282394409	-0.0993439853191376	-0.005201056599617	-0.115969903767109
-6.59233665466309	-6.41793489456177	-12.6302604675293	-0.0992449969053268	-0.00510277505964041	-0.115969024598598
-6.59187364578247	-6.41801404953003	-12.6145076751709	-0.0993046909570694	-0.00508712092414498	-0.116071693599224
-6.59360647201538	-6.42487668991089	-12.5895538330078	-0.099301390349865	-0.00518478779122233	-0.116062700748444
-6.59377765655518	-6.43486785888672	-12.5943546295166	-0.0992703586816788	-0.00542742386460304	-0.115881867706776
-6.59914827346802	-6.43666362762451	-12.612774848938	-0.0991616323590279	-0.00565163511782885	-0.115704625844955
-6.60250473022461	-6.43447256088257	-12.638240814209	-0.0990403294563293	-0.0056627094745636	-0.115631133317947
-6.60588836669922	-6.43081378936768	-12.6478662490845	-0.0990617200732231	-0.0056108795106411	-0.115636974573135
-6.60263919830322	-6.42402505874634	-12.6469249725342	-0.0990152731537819	-0.00554876774549484	-0.115756765007973
-6.59857749938965	-6.4365701675415	-12.6215906143188	-0.0990088954567909	-0.00570870283991098	-0.115789070725441
-6.60547971725464	-6.44878482818604	-12.6358003616333	-0.0989677011966705	-0.00597410695627332	-0.115529127418995
-6.61003923416138	-6.44659423828125	-12.667106628418	-0.0988606736063957	-0.00594655750319362	-0.115364626049995
-6.61183071136475	-6.43879842758179	-12.6705007553101	-0.0988086089491844	-0.00590088637545705	-0.11539313942194
-6.60728597640991	-6.43908977508545	-12.6573753356934	-0.0989156514406204	-0.0057204351760447	-0.115558624267578
-6.60799026489258	-6.45100355148315	-12.631007194519	-0.0989363789558411	-0.00591182848438621	-0.115507550537586
-6.61142587661743	-6.45836782455444	-12.6379776000977	-0.0990085378289223	-0.00607771426439285	-0.115261353552341
-6.61140775680542	-6.45637798309326	-12.6628074645996	-0.098876953125	-0.00614939955994487	-0.115140974521637
-6.61852598190308	-6.44536209106445	-12.6752004623413	-0.0987836048007011	-0.0060684927739203	-0.115171566605568
-6.61179971694946	-6.43816614151001	-12.6641712188721	-0.0988684371113777	-0.0059523549862206	-0.115318067371845
-6.60904312133789	-6.44371175765991	-12.6533908843994	-0.0989028587937355	-0.00600112834945321	-0.115315891802311
-6.608642578125	-6.44821929931641	-12.6415891647339	-0.0989423245191574	-0.00600651325657964	-0.115203432738781
-6.60556507110596	-6.45186471939087	-12.6477375030518	-0.0988785549998283	-0.00626235920935869	-0.115094885230064
-6.61320781707764	-6.45348739624023	-12.668514251709	-0.0988835841417313	-0.00643811002373695	-0.114857353270054
-6.6134181022644	-6.44675445556641	-12.684700012207	-0.0987729653716087	-0.00642726849764586	-0.114802047610283
-6.61052465438843	-6.43573474884033	-12.6924352645874	-0.0988030657172203	-0.00637818034738302	-0.1148397102952
-6.60294628143311	-6.43107652664185	-12.6763305664063	-0.0989261716604233	-0.00626164861023426	-0.114916540682316
-6.60013055801392	-6.43959951400757	-12.6509780883789	-0.0989063680171967	-0.0063769668340683	-0.114889889955521
-6.60369062423706	-6.44585561752319	-12.6528205871582	-0.0989755243062973	-0.00653695547953248	-0.114633746445179
-6.60324478149414	-6.44049739837646	-12.6786460876465	-0.0989316925406456	-0.00665797619149089	-0.114456541836262
-6.60338973999023	-6.43178272247314	-12.6937208175659	-0.0988927185535431	-0.00662620784714818	-0.114390969276428
-6.59606695175171	-6.42304134368896	-12.6889085769653	-0.0990216657519341	-0.00645837327465415	-0.114557817578316
-6.58577060699463	-6.425124168396	-12.6679067611694	-0.0990163907408714	-0.00655573466792703	-0.114597588777542
-6.58443593978882	-6.43581676483154	-12.6520862579346	-0.0991133898496628	-0.00667983945459127	-0.114450350403786
-6.587317943573	-6.43787908554077	-12.6753311157227	-0.0989944636821747	-0.00687836669385433	-0.114170022308826
-6.58858108520508	-6.43366479873657	-12.6954050064087	-0.0989204272627831	-0.00692881224676967	-0.114035807549953
-6.5832691192627	-6.42243242263794	-12.6992702484131	-0.0989759042859077	-0.00674678571522236	-0.114066153764725
-6.57386302947998	-6.42580032348633	-12.6768760681152	-0.0990704819560051	-0.00664934376254678	-0.11414559930563
-6.57132768630981	-6.43313884735107	-12.6582098007202	-0.0991256311535835	-0.00676787132397294	-0.114028103649616
-6.57328844070435	-6.43757915496826	-12.6679248809814	-0.0990203693509102	-0.00696149747818708	-0.113740637898445
-6.57389545440674	-6.42735528945923	-12.6913175582886	-0.0989757254719734	-0.00691047357395291	-0.1136374771595
-6.56994152069092	-6.41939687728882	-12.6894550323486	-0.0989386960864067	-0.0067658550105989	-0.11369900405407
-6.5585732460022	-6.42302989959717	-12.6633968353271	-0.0991081222891808	-0.00676827039569616	-0.113774314522743
-6.55947732925415	-6.43328142166138	-12.6523561477661	-0.099115788936615	-0.00695136934518814	-0.113633997738361
-6.56427192687988	-6.43550729751587	-12.6738367080688	-0.0990285277366638	-0.00702024530619383	-0.113374680280685
-6.56259346008301	-6.42737245559692	-12.6940593719482	-0.0989227220416069	-0.0070257349871099	-0.113257855176926
-6.5636305809021	-6.41968011856079	-12.6894483566284	-0.0990319848060608	-0.00680747209116817	-0.113343879580498
-6.55431652069092	-6.42356395721436	-12.6593542098999	-0.0991165712475777	-0.00679347990080714	-0.113413974642754
-6.55598020553589	-6.4351019859314	-12.6516180038452	-0.09909588098526	-0.00707731256261468	-0.113170586526394
-6.56066656112671	-6.43350839614868	-12.6663284301758	-0.0991014763712883	-0.00711604347452521	-0.112985633313656
-6.55695104598999	-6.42213296890259	-12.6861391067505	-0.0989251732826233	-0.00704221287742257	-0.112947478890419
-6.55558729171753	-6.4159517288208	-12.68088722229	-0.0990186780691147	-0.00690046092495322	-0.113007798790932
-6.54829788208008	-6.41650056838989	-12.659068107605	-0.0990443229675293	-0.00692702550441027	-0.113121315836906
-6.54830026626587	-6.42300319671631	-12.6452665328979	-0.0991173163056374	-0.00711681833490729	-0.112977370619774
-6.54907321929932	-6.42565059661865	-12.6654291152954	-0.0990854948759079	-0.00723289232701063	-0.112684331834316
-6.55157852172852	-6.41623067855835	-12.6886587142944	-0.0989833846688271	-0.00720788724720478	-0.112612098455429
-6.5474534034729	-6.41042232513428	-12.6776447296143	-0.0990647971630096	-0.00707691628485918	-0.112648241221905
-6.54158926010132	-6.41073942184448	-12.6471366882324	-0.0991199314594269	-0.00696177966892719	-0.112711295485497
-6.53670883178711	-6.42147207260132	-12.6371793746948	-0.0991966873407364	-0.00717440666630864	-0.112567842006683
-6.5438756942749	-6.42333221435547	-12.6498394012451	-0.099106065928936	-0.00727840699255466	-0.112283982336521
-6.54235029220581	-6.41363430023193	-12.6755971908569	-0.0989973098039627	-0.00728545570746064	-0.112121611833572
-6.5374321937561	-6.40268325805664	-12.6745223999023	-0.0990878343582153	-0.00711292820051312	-0.112168088555336
-6.53114938735962	-6.40219593048096	-12.653223991394	-0.0991995111107826	-0.0070265494287014	-0.112257033586502
-6.52234840393066	-6.41261625289917	-12.6427316665649	-0.0991973280906677	-0.00720089301466942	-0.112102694809437
-6.5273003578186	-6.41682481765747	-12.6450176239014	-0.0991541370749474	-0.0072901607491076	-0.111778855323792
-6.52208423614502	-6.41002464294434	-12.670560836792	-0.0991152673959732	-0.00727411219850183	-0.111666485667229
-6.51771545410156	-6.39987945556641	-12.6687860488892	-0.0991047248244286	-0.00720365764573216	-0.111600488424301
-6.50676774978638	-6.39430379867554	-12.6452312469482	-0.0991791561245918	-0.00700458837673068	-0.111635453999043
-6.4989709854126	-6.40297174453735	-12.6280784606934	-0.0992443114519119	-0.0070658391341567	-0.111505851149559
-6.501060962677	-6.40995597839355	-12.6285762786865	-0.0992254093289375	-0.00728678097948432	-0.111126855015755
-6.49896907806396	-6.39858055114746	-12.6528787612915	-0.099159948527813	-0.00728430552408099	-0.111000157892704
-6.49396753311157	-6.38969421386719	-12.6549444198608	-0.0992309302091599	-0.00711208442226052	-0.111004553735256
-6.4816198348999	-6.38491249084473	-12.6371583938599	-0.099300242960453	-0.00699883745983243	-0.111013323068619
-6.47233533859253	-6.39211320877075	-12.6135845184326	-0.0992611050605774	-0.00705517083406448	-0.110946044325829
-6.47425079345703	-6.40093851089478	-12.610613822937	-0.09937883913517	-0.00716929323971272	-0.110662333667278
-6.47478199005127	-6.39397478103638	-12.6334638595581	-0.0991794094443321	-0.00722111621871591	-0.110392354428768
-6.47077703475952	-6.38724374771118	-12.6452360153198	-0.0992025956511498	-0.00708594126626849	-0.110293544828892
-6.46252632141113	-6.37575674057007	-12.6350479125977	-0.0992740616202354	-0.00686402199789882	-0.110356517136097
-6.45505332946777	-6.38228511810303	-12.6084003448486	-0.0993199199438095	-0.00680555915459991	-0.110312789678574
-6.45020294189453	-6.38842344284058	-12.5909881591797	-0.0994499921798706	-0.00677875801920891	-0.110201448202133
-6.44386672973633	-6.39103651046753	-12.5844831466675	-0.0993431508541107	-0.00689859269186854	-0.110010102391243
-6.44876527786255	-6.38943862915039	-12.5919389724731	-0.099415011703968	-0.00695367204025388	-0.109715141355991
-6.44625186920166	-6.3795952796936	-12.6122074127197	-0.0993473380804062	-0.00682270107790828	-0.109646327793598
-6.43691825866699	-6.37288808822632	-12.6037616729736	-0.0993115305900574	-0.00657203746959567	-0.109722226858139
-6.42921352386475	-6.37550258636475	-12.5738410949707	-0.0995467156171799	-0.00651531154289842	-0.109697051346302
-6.42538785934448	-6.38609218597412	-12.5709600448608	-0.0994999706745148	-0.00669256038963795	-0.109497264027596
-6.42491245269775	-6.38583087921143	-12.5850257873535	-0.0993741303682327	-0.00673091365024447	-0.109181717038155
-6.42019557952881	-6.37814855575562	-12.6046943664551	-0.0993878692388535	-0.00672560976818204	-0.109019987285137
-6.41451597213745	-6.36812114715576	-12.6034154891968	-0.0993767827749252	-0.0065366281196475	-0.109011150896549
-6.40743255615234	-6.35945463180542	-12.5937280654907	-0.0994379967451096	-0.0063490285538137	-0.109002821147442
-6.39537525177002	-6.36779832839966	-12.5664587020874	-0.0994887351989746	-0.00641041155904531	-0.108935087919235
-6.39574098587036	-6.37500381469727	-12.553822517395	-0.0995285660028458	-0.00654520047828555	-0.108696728944778
-6.39481830596924	-6.37091827392578	-12.5735111236572	-0.0993521884083748	-0.00659596780315042	-0.108503714203835
-6.39040184020996	-6.36391925811768	-12.5893001556396	-0.099339172244072	-0.00655814446508884	-0.108318842947483
-6.3848032951355	-6.35331153869629	-12.5829524993896	-0.0993132144212723	-0.00634903134778142	-0.10834851115942
-6.3757791519165	-6.35571336746216	-12.5656108856201	-0.0994294509291649	-0.0062319035641849	-0.10836960375309
-6.36980009078979	-6.3646445274353	-12.5464630126953	-0.0994886308908463	-0.00632409192621708	-0.108201064169407
-6.36958408355713	-6.36986827850342	-12.5485324859619	-0.0993961244821548	-0.00640591373667121	-0.107970081269741
-6.37054586410522	-6.36699247360229	-12.574912071228	-0.0993237346410751	-0.00635253172367811	-0.107779070734978
-6.36572074890137	-6.35165309906006	-12.5742835998535	-0.0993295535445213	-0.00605805637314916	-0.107737705111504
-6.3546986579895	-6.35341930389404	-12.5513010025024	-0.0994131490588188	-0.00595434196293354	-0.107812747359276
-6.35226345062256	-6.36292028427124	-12.5181541442871	-0.0994442477822304	-0.00592964235693216	-0.107615008950233
-6.34945058822632	-6.36619281768799	-12.5206537246704	-0.0993999913334847	-0.00602279277518392	-0.107361741364002
-6.34856462478638	-6.366868019104	-12.5326328277588	-0.0993315577507019	-0.00610357150435448	-0.107129119336605
-6.35158586502075	-6.35570049285889	-12.5477457046509	-0.0994043797254562	-0.00584462145343423	-0.107032217085361
-6.34177780151367	-6.34769201278687	-12.5393028259277	-0.099364161491394	-0.00564311584457755	-0.107075519859791
-6.33350276947021	-6.34680843353271	-12.5126142501831	-0.0994444116950035	-0.00546708144247532	-0.107095368206501
-6.32548475265503	-6.35934686660767	-12.4905595779419	-0.0995333045721054	-0.00553669268265367	-0.106879204511642
-6.32915639877319	-6.36087131500244	-12.5009050369263	-0.0994947850704193	-0.00560944201424718	-0.106623418629169
-6.32980823516846	-6.3531436920166	-12.5198373794556	-0.0994703993201256	-0.00542798498645425	-0.106445401906967
-6.32205200195313	-6.3420581817627	-12.5171155929565	-0.0994302853941917	-0.00521317636594176	-0.106425315141678
-6.31486415863037	-6.34484958648682	-12.4887466430664	-0.0995758771896362	-0.00500637665390968	-0.106412924826145
-6.30574464797974	-6.3468770980835	-12.4639301300049	-0.0996985584497452	-0.00499593699350953	-0.106428422033787
-6.30485820770264	-6.35524845123291	-12.4560985565186	-0.0996750593185425	-0.00503128441050649	-0.106069557368755
-6.30616998672485	-6.35085773468018	-12.4770650863647	-0.099746897816658	-0.00498660886660218	-0.105906911194324
-6.29854536056519	-6.33756399154663	-12.4892063140869	-0.0996946841478348	-0.00477132527157664	-0.105930157005787
-6.2916784286499	-6.33355379104614	-12.4713287353516	-0.0997475311160088	-0.00462703173980117	-0.105930328369141
-6.2841944694519	-6.33523607254028	-12.444299697876	-0.09990144520998	-0.00456268852576613	-0.105929054319859
-6.27873802185059	-6.34653091430664	-12.4330072402954	-0.0999064445495605	-0.00457602832466364	-0.105725951492786
-6.27647113800049	-6.34785079956055	-12.4275140762329	-0.0999265909194946	-0.00453834794461727	-0.105623200535774
-6.27784204483032	-6.34591197967529	-12.4415302276611	-0.0999131426215172	-0.00455324025824666	-0.105345524847507
-6.27683925628662	-6.33551979064941	-12.4589014053345	-0.0999179482460022	-0.00440952042117715	-0.10524532943964
-6.27026748657227	-6.32812404632568	-12.4587345123291	-0.0998546257615089	-0.00423105852678418	-0.105260118842125
-6.26292133331299	-6.32285404205322	-12.4459066390991	-0.0999399647116661	-0.00408197147771716	-0.105192124843597
-6.25205039978027	-6.32428169250488	-12.4217967987061	-0.100045584142208	-0.0040040179155767	-0.10522884875536
-6.24853897094727	-6.32957220077515	-12.398419380188	-0.100047320127487	-0.00406921748071909	-0.105040490627289
-6.24566030502319	-6.33133935928345	-12.3978261947632	-0.100050956010818	-0.00411118054762483	-0.104897163808346
-6.24565839767456	-6.33346843719482	-12.4024953842163	-0.100004814565182	-0.00427903374657035	-0.104671075940132
-6.24462795257568	-6.3291130065918	-12.425952911377	-0.0999033749103546	-0.0042915097437799	-0.104464866220951
-6.24450349807739	-6.32610940933228	-12.4362363815308	-0.0998659357428551	-0.00419265637174249	-0.104421876370907
-6.23936367034912	-6.31444931030273	-12.4380626678467	-0.0998697876930237	-0.00409850897267461	-0.104480043053627
-6.23485040664673	-6.31452322006226	-12.4300231933594	-0.0998546406626701	-0.00404888344928622	-0.104499846696854
-6.22938680648804	-6.31505966186523	-12.4108152389526	-0.0999005436897278	-0.00401232531294227	-0.104521818459034
-6.22619676589966	-6.32395124435425	-12.3957214355469	-0.0998673588037491	-0.00412424374371767	-0.104478485882282
-6.22888326644897	-6.33123350143433	-12.3907451629639	-0.0999439358711243	-0.00416151899844408	-0.104273721575737
-6.22792959213257	-6.33400678634644	-12.4088373184204	-0.0998353138566017	-0.00428870832547545	-0.104133270680904
-6.23540163040161	-6.33261680603027	-12.4138917922974	-0.0998508110642433	-0.00425471877679229	-0.10397832095623
-6.23411989212036	-6.32593250274658	-12.4222507476807	-0.099757544696331	-0.00417876103892922	-0.103998452425003
-6.23229932785034	-6.32174634933472	-12.4268970489502	-0.0997210070490837	-0.00410141935572028	-0.104027830064297
-6.22646951675415	-6.31399297714233	-12.4115161895752	-0.0997566878795624	-0.0039193332195282	-0.104095153510571
-6.2239842414856	-6.31963634490967	-12.3833484649658	-0.0998771861195564	-0.00398614862933755	-0.104109145700932
-6.22639465332031	-6.32533502578735	-12.3664598464966	-0.0999411419034004	-0.00396642787382007	-0.104101441800594
-6.22624111175537	-6.33450746536255	-12.3649311065674	-0.0998823791742325	-0.00413958122953773	-0.103967800736427
-6.23144006729126	-6.33294200897217	-12.3668880462646	-0.0998938828706741	-0.00428119534626603	-0.103845275938511
-6.23270034790039	-6.33125591278076	-12.3912763595581	-0.0997850000858307	-0.00433673476800323	-0.103751055896282
-6.23792409896851	-6.32581663131714	-12.4005422592163	-0.0997385233640671	-0.00421535316854715	-0.103770092129707
-6.23502826690674	-6.31803703308105	-12.4051284790039	-0.0996853858232498	-0.00423714658245444	-0.103834636509418
-6.23510503768921	-6.31748056411743	-12.3967323303223	-0.0997965186834335	-0.0041148173622787	-0.103880412876606
-6.23040437698364	-6.31795835494995	-12.3818607330322	-0.0997724309563637	-0.00411149766296148	-0.104072540998459
-6.23369693756104	-6.322096824646	-12.3660688400269	-0.0997931957244873	-0.00415854342281818	-0.104036532342434
-6.22840785980225	-6.33184719085693	-12.3559675216675	-0.0997812524437904	-0.00427064672112465	-0.104054741561413
-6.23897647857666	-6.33921194076538	-12.3649835586548	-0.0996915102005005	-0.0044843084178865	-0.10386498272419
-6.24284839630127	-6.33666610717773	-12.3803739547729	-0.0996018275618553	-0.00449383491650224	-0.103797689080238
-6.24872970581055	-6.33567953109741	-12.3968830108643	-0.0994647443294525	-0.00454959971830249	-0.10377548635006
-6.2490062713623	-6.32697200775146	-12.3989038467407	-0.0994638279080391	-0.00439555803313851	-0.103753328323364
-6.24351596832275	-6.32810020446777	-12.3900737762451	-0.0993948578834534	-0.00438401894643903	-0.103956900537014
-6.24611473083496	-6.32900524139404	-12.3695087432861	-0.0994272455573082	-0.00432310719043016	-0.104009807109833
-6.24764728546143	-6.33642578125	-12.3562250137329	-0.0993077978491783	-0.00445086881518364	-0.104014374315739
-6.25124406814575	-6.34622812271118	-12.3473854064941	-0.0992724746465683	-0.00462203659117222	-0.103918232023716
-6.25623512268066	-6.3500509262085	-12.3667221069336	-0.0990628972649574	-0.00475927209481597	-0.103758446872234
-6.26403856277466	-6.34865951538086	-12.3753318786621	-0.0990347266197205	-0.00487843109294772	-0.103658676147461
-6.27001285552979	-6.34274005889893	-12.386266708374	-0.0988916307687759	-0.00470609311014414	-0.103758275508881
[truncated: 8,231 more rows]
