# Supplementary material for: Identification of Haptic Based Guiding Using Hard Reins
Source: PLoS One. 2015 Jul 22;10(7):e0132020. doi: 10.1371/journal.pone.0132020 (PMC4511788; doi:10.1371/journal.pone.0132020)
Supplement: S5 File — (ZIP) [file pone.0132020.s005.zip › Exp2_ForceData1/Subject1/path3/T9.csv]

Force X (N)	Force Y (N)	Force Z (N)	Torque X (N-m)	Torque Y (N-m)	Torque Z (N-m)	Frequency = 10000	Averaging Level = 16	F/T Serial Number = FT11772	Time Started = 19/02/2013 12:50:51
-6.30984783172607	-6.06127977371216	-10.8251857757568	-0.127291902899742	0.0170025769621134	-0.157602399587631
-6.30829286575317	-6.06763982772827	-10.7967090606689	-0.127303123474121	0.0170011110603809	-0.158006444573402
-6.30767631530762	-6.05352210998535	-10.8152046203613	-0.12729686498642	0.0171455293893814	-0.158406987786293
-6.31493282318115	-6.05545854568481	-10.8387403488159	-0.127210915088654	0.016962569206953	-0.158430173993111
-6.31178998947144	-6.06603956222534	-10.8056592941284	-0.12730847299099	0.0169026851654053	-0.158666223287582
-6.31043338775635	-6.05225276947021	-10.8176794052124	-0.127214223146439	0.0171398986130953	-0.15914186835289
-6.31722688674927	-6.0531120300293	-10.8537607192993	-0.127156466245651	0.0170729830861092	-0.15911853313446
-6.31114721298218	-6.05765295028687	-10.8210935592651	-0.127301245927811	0.0171240232884884	-0.159616023302078
-6.31103563308716	-6.0427713394165	-10.8493413925171	-0.127175986766815	0.0172071363776922	-0.159849569201469
-6.312668800354	-6.05181312561035	-10.8469953536987	-0.127201855182648	0.0170411132276058	-0.159823462367058
-6.3064923286438	-6.04769468307495	-10.823561668396	-0.127317935228348	0.0172326900064945	-0.160225614905357
-6.30452013015747	-6.03468179702759	-10.870156288147	-0.127218663692474	0.0173293203115463	-0.160442695021629
-6.30838203430176	-6.04269027709961	-10.8651170730591	-0.127189442515373	0.0171703826636076	-0.160459503531456
-6.29944276809692	-6.03702783584595	-10.8411159515381	-0.127356797456741	0.0173833165317774	-0.160908162593842
-6.30196046829224	-6.02570199966431	-10.8730373382568	-0.127259656786919	0.0173746310174465	-0.160913750529289
-6.29311609268188	-6.035400390625	-10.8465871810913	-0.12739971280098	0.0172410141676664	-0.161092415452003
-6.29098176956177	-6.01769161224365	-10.8621129989624	-0.12736251950264	0.0174536071717739	-0.161435291171074
-6.29387855529785	-6.02146339416504	-10.8840484619141	-0.127288669347763	0.0173481479287148	-0.161372631788254
-6.28299713134766	-6.01979875564575	-10.8535108566284	-0.127468645572662	0.0174725111573935	-0.161757335066795
-6.28749179840088	-6.00848913192749	-10.8809671401978	-0.12741507589817	0.017599780112505	-0.161857113242149
-6.28321886062622	-6.01729869842529	-10.8636741638184	-0.127525299787521	0.0174552015960217	-0.16184738278389
-6.27684307098389	-6.00951957702637	-10.8518323898315	-0.127630546689034	0.0176830608397722	-0.162224382162094
-6.27818870544434	-6.00052356719971	-10.8902263641357	-0.127522960305214	0.0177290290594101	-0.16229335963726
-6.28272724151611	-6.00966739654541	-10.8733415603638	-0.127582415938377	0.0175770483911037	-0.162335112690926
-6.27637910842896	-5.9993257522583	-10.8675060272217	-0.127728581428528	0.0178203601390123	-0.162720620632172
-6.28416156768799	-5.99810123443604	-10.889817237854	-0.127656027674675	0.0178032349795103	-0.162613674998283
-6.27791929244995	-6.0053129196167	-10.8543739318848	-0.127779334783554	0.0177935920655727	-0.162787601351738
-6.27847194671631	-5.99308586120605	-10.8788576126099	-0.127745419740677	0.0179744493216276	-0.163039833307266
-6.284348487854	-6.00097274780273	-10.8853378295898	-0.127787098288536	0.0178558044135571	-0.162935674190521
-6.27874755859375	-6.00229024887085	-10.849928855896	-0.12798123061657	0.0180280208587646	-0.163305804133415
-6.28463315963745	-5.99285936355591	-10.8813486099243	-0.127877667546272	0.0180260967463255	-0.163313060998917
-6.28440427780151	-6.00300931930542	-10.8601188659668	-0.127917245030403	0.0179294478148222	-0.163257122039795
-6.28275346755981	-5.99460124969482	-10.8465223312378	-0.128156736493111	0.0181646831333637	-0.163566201925278
-6.28871536254883	-5.99071741104126	-10.8761081695557	-0.128046408295631	0.0181247424334288	-0.163544252514839
-6.28911399841309	-6.00113725662231	-10.8508367538452	-0.128204166889191	0.0180709268897772	-0.163604140281677
-6.28666877746582	-5.99156427383423	-10.8459920883179	-0.128254354000092	0.018279729411006	-0.163910508155823
-6.29877471923828	-5.9919114112854	-10.8704719543457	-0.128212541341782	0.0182855632156134	-0.163751006126404
-6.29220676422119	-6.00133275985718	-10.8358144760132	-0.128422781825066	0.0182074140757322	-0.163775444030762
-6.29104375839233	-5.98739624023438	-10.8470125198364	-0.128447845578194	0.0184250455349684	-0.164013788104057
-6.30046844482422	-5.9921669960022	-10.866961479187	-0.128372564911842	0.0183259937912226	-0.163818269968033
-6.29701995849609	-6.00077295303345	-10.835241317749	-0.128541424870491	0.0182974543422461	-0.163970306515694
-6.29528665542603	-5.98853969573975	-10.827693939209	-0.128637865185738	0.0185967572033405	-0.16418232023716
-6.30337524414063	-5.98863744735718	-10.8562469482422	-0.128598019480705	0.0184538252651691	-0.163962185382843
-6.2959508895874	-5.99752902984619	-10.8327798843384	-0.128664508461952	0.0183408595621586	-0.163916155695915
-6.29254102706909	-5.99115896224976	-10.8270540237427	-0.128781005740166	0.0185891594737768	-0.164116606116295
-6.29868650436401	-5.98906230926514	-10.8580312728882	-0.128675356507301	0.0185037907212973	-0.163863018155098
-6.29574489593506	-6.00195074081421	-10.8225145339966	-0.128861606121063	0.0185449309647083	-0.163974478840828
-6.29465246200562	-5.98762226104736	-10.8325414657593	-0.128859758377075	0.0187987145036459	-0.164114281535149
-6.29985761642456	-5.99501609802246	-10.8453130722046	-0.128799974918365	0.0186666138470173	-0.16382223367691
-6.29245185852051	-6.00471496582031	-10.8122682571411	-0.128915399312973	0.0186780821532011	-0.163880184292793
-6.28919792175293	-5.99316835403442	-10.8295049667358	-0.12894169986248	0.0189344827085733	-0.164004504680634
-6.2929368019104	-6.0014796257019	-10.8469190597534	-0.1288693100214	0.018729493021965	-0.163809165358543
-6.28651857376099	-6.00492334365845	-10.8131074905396	-0.129003599286079	0.0189261864870787	-0.163900926709175
-6.28646516799927	-5.99241209030151	-10.8372640609741	-0.128981351852417	0.0190406460314989	-0.163881346583366
-6.28731775283813	-5.99989414215088	-10.8429279327393	-0.12901283800602	0.0189538430422544	-0.163572713732719
-6.28272008895874	-6.00652980804443	-10.8130388259888	-0.129115119576454	0.0188782904297113	-0.163556024432182
-6.27931785583496	-5.99368906021118	-10.8252086639404	-0.129091829061508	0.0191324539482594	-0.163679078221321
-6.28341579437256	-5.99936103820801	-10.8518705368042	-0.129007056355476	0.0189865157008171	-0.163318619132042
-6.27037620544434	-6.0009937286377	-10.8183879852295	-0.12907762825489	0.0189815424382687	-0.163331121206284
-6.27402448654175	-5.98828315734863	-10.833456993103	-0.129070907831192	0.0191073566675186	-0.163280695676804
-6.27541923522949	-6.00190162658691	-10.8372974395752	-0.129100829362869	0.0188650880008936	-0.162951812148094
-6.26696157455444	-5.99438142776489	-10.8110160827637	-0.129199638962746	0.0189600046724081	-0.163032948970795
-6.27229690551758	-5.98561239242554	-10.8462562561035	-0.129110962152481	0.0189724154770374	-0.162859499454498
-6.27164506912231	-5.99786853790283	-10.8414688110352	-0.129141345620155	0.0187516678124666	-0.16260851919651
-6.26495885848999	-5.9903359413147	-10.8180770874023	-0.129184707999229	0.0188368875533342	-0.162755206227303
-6.26897001266479	-5.984046459198	-10.8541355133057	-0.129092127084732	0.0188867896795273	-0.162575542926788
-6.27164030075073	-5.99433612823486	-10.8407783508301	-0.129008635878563	0.0185912009328604	-0.162234634160995
-6.26423692703247	-5.99678373336792	-10.8209829330444	-0.129091531038284	0.0187203325331211	-0.162345096468925
-6.26934766769409	-5.98815393447876	-10.8539800643921	-0.128964945673943	0.0187796428799629	-0.16224080324173
-6.27027988433838	-5.99847555160522	-10.8517570495605	-0.128922581672668	0.0185569413006306	-0.161926850676537
-6.26135110855103	-5.99845218658447	-10.8280820846558	-0.128897801041603	0.0186134483665228	-0.162048473954201
-6.26908540725708	-5.99284076690674	-10.8632316589355	-0.128848850727081	0.018646277487278	-0.161734119057655
-6.27026796340942	-6.01187610626221	-10.8370361328125	-0.128806784749031	0.0184700004756451	-0.161544069647789
-6.26469612121582	-6.00573492050171	-10.8292951583862	-0.128817588090897	0.0187006611377001	-0.161576613783836
-6.27355098724365	-6.00540685653687	-10.8681936264038	-0.12859120965004	0.0185275580734015	-0.161286935210228
-6.27184629440308	-6.02012586593628	-10.8394804000854	-0.128668189048767	0.0184417553246021	-0.161138921976089
-6.26598358154297	-6.01194763183594	-10.8400621414185	-0.128523990511894	0.0185957886278629	-0.161174833774567
-6.27158164978027	-6.01526927947998	-10.8622035980225	-0.128425568342209	0.0184588525444269	-0.160768523812294
-6.271484375	-6.03020811080933	-10.8351316452026	-0.128438696265221	0.0184045247733593	-0.160545960068703
-6.27110815048218	-6.02129030227661	-10.8349380493164	-0.128434851765633	0.0185929089784622	-0.160628646612167
-6.2777304649353	-6.02371788024902	-10.8659353256226	-0.128282383084297	0.0184673313051462	-0.160250574350357
-6.27490711212158	-6.0347261428833	-10.8324632644653	-0.128349289298058	0.0183826349675655	-0.160161405801773
-6.27231645584106	-6.02417182922363	-10.8438425064087	-0.128279164433479	0.0186054240912199	-0.160170048475266
-6.28128290176392	-6.03267288208008	-10.8626174926758	-0.128192692995071	0.0185240972787142	-0.15976470708847
-6.27679347991943	-6.04097318649292	-10.8298988342285	-0.128193318843842	0.0184025857597589	-0.159656152129173
-6.27771472930908	-6.03253269195557	-10.8443489074707	-0.128169938921928	0.0186676047742367	-0.159662410616875
-6.28354024887085	-6.04104995727539	-10.8633298873901	-0.127998679876328	0.0184191279113293	-0.159303694963455
-6.27142333984375	-6.04341268539429	-10.8314752578735	-0.128054276108742	0.0184373706579208	-0.159262716770172
-6.27166128158569	-6.02944993972778	-10.8490200042725	-0.127913817763329	0.018558582291007	-0.159161552786827
-6.27671813964844	-6.04752540588379	-10.8413143157959	-0.127945631742477	0.0184086617082357	-0.158786818385124
-6.2687840461731	-6.0434513092041	-10.8274450302124	-0.127940833568573	0.0185182597488165	-0.15885417163372
-6.27258205413818	-6.03917598724365	-10.8586368560791	-0.127747938036919	0.0185009054839611	-0.158494427800179
-6.27160310745239	-6.05026912689209	-10.8340587615967	-0.127835229039192	0.0184022691100836	-0.158364936709404
-6.26415872573853	-6.03799962997437	-10.8316316604614	-0.127794817090034	0.0186007171869278	-0.158393993973732
-6.26898145675659	-6.04747009277344	-10.857439994812	-0.127690732479095	0.0185382347553968	-0.157925337553024
-6.25831174850464	-6.05377197265625	-10.8219003677368	-0.127709627151489	0.0185927152633667	-0.15789720416069
-6.25468301773071	-6.0455117225647	-10.8397121429443	-0.127742975950241	0.0187649019062519	-0.15783229470253
-6.25842380523682	-6.05213403701782	-10.8557004928589	-0.127618089318275	0.0186240337789059	-0.157472893595695
-6.24991178512573	-6.05345487594604	-10.8256387710571	-0.127682819962502	0.0187154375016689	-0.157539159059525
-6.24619436264038	-6.0445990562439	-10.8530836105347	-0.12751005589962	0.0188325773924589	-0.157318770885468
-6.24761962890625	-6.06067180633545	-10.8363409042358	-0.127600818872452	0.0187100917100906	-0.157050415873528
-6.23737287521362	-6.05037975311279	-10.833309173584	-0.127572938799858	0.0189337562769651	-0.157117232680321
-6.24009609222412	-6.05326128005981	-10.85719871521	-0.127488896250725	0.0188242457807064	-0.156716167926788
-6.23314571380615	-6.05995893478394	-10.8222723007202	-0.12756060063839	0.0188951399177313	-0.156750291585922
-6.22604846954346	-6.04454469680786	-10.8447027206421	-0.127577304840088	0.019053852185607	-0.156632572412491
-6.23057460784912	-6.05671310424805	-10.8360834121704	-0.127546697854996	0.0189136806875467	-0.156251773238182
-6.2200026512146	-6.0527720451355	-10.8148193359375	-0.127709701657295	0.0191547349095345	-0.156330570578575
-6.22181749343872	-6.04614543914795	-10.8502340316772	-0.127600118517876	0.0191246513277292	-0.156098231673241
-6.21650314331055	-6.0566577911377	-10.8278150558472	-0.127661406993866	0.0190259758383036	-0.15590988099575
-6.20552206039429	-6.04594802856445	-10.8194284439087	-0.12773834168911	0.0191967375576496	-0.156024172902107
-6.20717716217041	-6.039466381073	-10.8431196212769	-0.127678364515305	0.0192203707993031	-0.15569657087326
-6.20435571670532	-6.05428552627563	-10.8092136383057	-0.127784252166748	0.0191970337182283	-0.155520722270012
-6.19817686080933	-6.03700256347656	-10.8188571929932	-0.127819716930389	0.0193905737251043	-0.155615299940109
-6.19765329360962	-6.03864765167236	-10.8362140655518	-0.127803429961205	0.0191865060478449	-0.155272394418716
-6.18861198425293	-6.04021406173706	-10.8083429336548	-0.127826064825058	0.0191626418381929	-0.155330255627632
-6.18438005447388	-6.02601718902588	-10.8357734680176	-0.127808570861816	0.0192746724933386	-0.155296102166176
-6.18654918670654	-6.03479528427124	-10.8323936462402	-0.127848401665688	0.0190338585525751	-0.154957562685013
-6.17828464508057	-6.03156089782715	-10.8041715621948	-0.127897381782532	0.0191175043582916	-0.155052125453949
-6.17867279052734	-6.01869106292725	-10.8365259170532	-0.127792775630951	0.0191459618508816	-0.155017361044884
-6.17914295196533	-6.02666234970093	-10.8462677001953	-0.127734750509262	0.0188652239739895	-0.154803439974785
-6.17243242263794	-6.02685117721558	-10.8133144378662	-0.127807974815369	0.0189117416739464	-0.154955819249153
-6.17064666748047	-6.01268243789673	-10.8380498886108	-0.127795770764351	0.0189597476273775	-0.155010789632797
-6.17741823196411	-6.0260853767395	-10.8457250595093	-0.127764329314232	0.0187519546598196	-0.154688894748688
-6.1729884147644	-6.02398061752319	-10.8105735778809	-0.12779788672924	0.0188801847398281	-0.1549431681633
-6.17589092254639	-6.01728010177612	-10.8513221740723	-0.127710282802582	0.0189008731395006	-0.154901474714279
-6.17956686019897	-6.0295615196228	-10.8338241577148	-0.127733379602432	0.0186184048652649	-0.154785066843033
-6.17658805847168	-6.02020645141602	-10.8276863098145	-0.12771762907505	0.018833739683032	-0.15503554046154
-6.18425607681274	-6.02723741531372	-10.8360996246338	-0.127752244472504	0.0186690390110016	-0.154762774705887
-6.18072414398193	-6.02952289581299	-10.8087739944458	-0.127735301852226	0.0187426842749119	-0.15497188270092
-6.1890082359314	-6.0238938331604	-10.8389587402344	-0.1276915371418	0.0188061948865652	-0.154978960752487
-6.18940448760986	-6.03653049468994	-10.8170213699341	-0.127786591649055	0.0186305958777666	-0.154938757419586
-6.18552112579346	-6.02278614044189	-10.8130474090576	-0.127807334065437	0.0187627673149109	-0.15514911711216
-6.19715690612793	-6.02892303466797	-10.8357725143433	-0.127695247530937	0.018595315515995	-0.154959231615067
-6.1923885345459	-6.03646898269653	-10.8064470291138	-0.127831369638443	0.0185710564255714	-0.155090019106865
-6.1924991607666	-6.02364921569824	-10.8186616897583	-0.127815395593643	0.0187243614345789	-0.155279159545898
-6.20161771774292	-6.03123903274536	-10.8296051025391	-0.127828434109688	0.0184989515691996	-0.155147463083267
-6.19630098342896	-6.03206586837769	-10.7903509140015	-0.127856478095055	0.0185504723340273	-0.1553875207901
-6.19899320602417	-6.01789808273315	-10.8211183547974	-0.127778559923172	0.0186306349933147	-0.155484586954117
-6.20713376998901	-6.03364086151123	-10.8129863739014	-0.127907291054726	0.0184449274092913	-0.155343383550644
-6.20322608947754	-6.03482007980347	-10.7873506546021	-0.127992227673531	0.0186141133308411	-0.155601337552071
-6.20732116699219	-6.02437543869019	-10.8141622543335	-0.127915471792221	0.0186709109693766	-0.155679255723953
-6.21177911758423	-6.03204202651978	-10.817645072937	-0.12782122194767	0.0183624997735024	-0.1556047052145
-6.20392942428589	-6.0309624671936	-10.7874555587769	-0.127873942255974	0.0184575486928225	-0.15587617456913
-6.20791864395142	-6.01932048797607	-10.8146476745605	-0.127833321690559	0.0185326803475618	-0.155925333499908
-6.21793651580811	-6.03656005859375	-10.8114967346191	-0.127883985638618	0.0183308124542236	-0.155819445848465
-6.21337842941284	-6.02899646759033	-10.7880764007568	-0.127971142530441	0.0185265932232141	-0.156183272600174
-6.22043085098267	-6.02603387832642	-10.8283500671387	-0.12784343957901	0.0184423886239529	-0.156159773468971
-6.22126960754395	-6.03730154037476	-10.8011169433594	-0.127821952104568	0.0182675961405039	-0.156238973140717
-6.21818017959595	-6.0213623046875	-10.8053579330444	-0.127882853150368	0.0184375811368227	-0.156528756022453
-6.22856140136719	-6.03042888641357	-10.8263397216797	-0.127818763256073	0.018350126221776	-0.156384244561195
-6.22494697570801	-6.03497648239136	-10.7882957458496	-0.127875402569771	0.0183748938143253	-0.156653240323067
-6.22649049758911	-6.02265548706055	-10.8199167251587	-0.127854287624359	0.0184681192040443	-0.15680219233036
-6.22808361053467	-6.03413867950439	-10.8210792541504	-0.127841040492058	0.0183145776391029	-0.156682088971138
-6.21930694580078	-6.02600717544556	-10.7999382019043	-0.127853259444237	0.0184357389807701	-0.157040044665337
-6.22307777404785	-6.0199179649353	-10.8247776031494	-0.127798795700073	0.0184028726071119	-0.156971767544746
-6.22607612609863	-6.03487348556519	-10.8093643188477	-0.127939760684967	0.0183457154780626	-0.156955629587173
-6.2167854309082	-6.02255582809448	-10.8019666671753	-0.127972111105919	0.0185106415301561	-0.1573096960783
-6.22462511062622	-6.01999759674072	-10.835901260376	-0.127848371863365	0.0183784514665604	-0.15719036757946
-6.2169713973999	-6.02778339385986	-10.8128671646118	-0.127986878156662	0.0183025766164064	-0.157356336712837
-6.21330785751343	-6.01234579086304	-10.8248357772827	-0.127839758992195	0.0185130182653666	-0.157530769705772
-6.21980857849121	-6.02209186553955	-10.8291025161743	-0.127859830856323	0.0183110889047384	-0.157372429966927
-6.20947360992432	-6.01449584960938	-10.8206834793091	-0.127936884760857	0.0185306034982204	-0.157688707113266
-6.21353340148926	-6.01392030715942	-10.8582954406738	-0.127748548984528	0.018314840272069	-0.157529696822166
-6.20691585540771	-6.01911878585815	-10.8273468017578	-0.127872481942177	0.0182518791407347	-0.157664239406586
-6.20254850387573	-6.0042929649353	-10.8453559875488	-0.127789482474327	0.0184789933264256	-0.157755166292191
-6.20845031738281	-6.01248979568481	-10.8560361862183	-0.127764388918877	0.0182947292923927	-0.157536506652832
-6.20151805877686	-6.01695013046265	-10.8294591903687	-0.12783370912075	0.0183550678193569	-0.15771259367466
-6.20052528381348	-5.99894905090332	-10.8591003417969	-0.127725288271904	0.0185279808938503	-0.157833635807037
-6.20138072967529	-6.01155281066895	-10.8595542907715	-0.127705425024033	0.0183083117008209	-0.157653525471687
-6.19493579864502	-6.00699853897095	-10.8301029205322	-0.127727299928665	0.0185042265802622	-0.157961636781693
-6.19498300552368	-5.99839735031128	-10.8568058013916	-0.127619117498398	0.0185807123780251	-0.157916247844696
-6.19784736633301	-6.01094102859497	-10.8489456176758	-0.127654060721397	0.0184138566255569	-0.157827854156494
-6.19294786453247	-6.00652551651001	-10.8274621963501	-0.127740517258644	0.0187379848212004	-0.15808966755867
-6.19638919830322	-5.99949645996094	-10.8608407974243	-0.12754724919796	0.0187305472791195	-0.158067226409912
-6.19451522827148	-6.01033306121826	-10.8388376235962	-0.127656266093254	0.0186574496328831	-0.158118546009064
-6.18668842315674	-5.99935483932495	-10.8421974182129	-0.12766407430172	0.0188530161976814	-0.158373728394508
-6.19397640228271	-5.99900960922241	-10.8571357727051	-0.127620443701744	0.0187996122986078	-0.158210024237633
-6.18942880630493	-6.00805044174194	-10.8242082595825	-0.12770776450634	0.0188771598041058	-0.158374726772308
-6.18880987167358	-5.99332284927368	-10.8484268188477	-0.127675279974937	0.0190443117171526	-0.158538922667503
-6.19031763076782	-6.00396251678467	-10.8386449813843	-0.127690970897675	0.0188753791153431	-0.15839672088623
-6.18282270431519	-5.99354267120361	-10.8234663009644	-0.127754583954811	0.0190664380788803	-0.158760473132133
-6.18799209594727	-5.98928213119507	-10.8501415252686	-0.127693608403206	0.0189950745552778	-0.158650994300842
-6.18801403045654	-6.00112533569336	-10.8202066421509	-0.127779826521873	0.0189021956175566	-0.158706769347191
-6.18236398696899	-5.98748397827148	-10.825008392334	-0.127854526042938	0.0191211011260748	-0.158952683210373
-6.18756055831909	-5.98670101165771	-10.8615684509277	-0.127646058797836	0.018872918561101	-0.158799648284912
-6.18763494491577	-5.99401998519897	-10.831711769104	-0.127739772200584	0.0188473109155893	-0.159041300415993
-6.18058443069458	-5.98249244689941	-10.8436679840088	-0.127664059400558	0.0189765430986881	-0.159260228276253
-6.19133377075195	-5.98688745498657	-10.8550701141357	-0.127641171216965	0.0188400857150555	-0.159113168716431
-6.18983840942383	-5.99233722686768	-10.8295192718506	-0.127670019865036	0.0188121851533651	-0.159288078546524
-6.19281339645386	-5.98152303695679	-10.8582973480225	-0.127532139420509	0.0189176686108112	-0.159516796469688
-6.19977617263794	-5.99234914779663	-10.8602809906006	-0.127509385347366	0.018709322437644	-0.15940560400486
-6.19707536697388	-5.99295091629028	-10.828441619873	-0.127542644739151	0.0188502240926027	-0.15979976952076
-6.20405769348145	-5.98611164093018	-10.8628416061401	-0.127367943525314	0.0189326759427786	-0.15980651974678
-6.21137475967407	-6.00449323654175	-10.8388967514038	-0.127412214875221	0.0187521632760763	-0.159823283553123
-6.21183013916016	-5.99694108963013	-10.8387517929077	-0.127420976758003	0.0190368313342333	-0.160165131092072
-6.22128295898438	-6.0049991607666	-10.8661413192749	-0.127198427915573	0.0188321452587843	-0.160032913088799
-6.22096681594849	-6.00496292114258	-10.8303279876709	-0.127254009246826	0.0189517866820097	-0.160359933972359
-6.22684764862061	-6.00133037567139	-10.8607969284058	-0.127170011401176	0.0189460925757885	-0.16038516163826
-6.23303890228271	-6.01897716522217	-10.8303995132446	-0.12728077173233	0.0187347289174795	-0.160391852259636
-6.23249530792236	-6.00651073455811	-10.8360013961792	-0.127210542559624	0.0189304277300835	-0.160733997821808
-6.24571180343628	-6.01317882537842	-10.8617687225342	-0.12712562084198	0.0187783651053905	-0.160627648234367
-6.24057960510254	-6.01690721511841	-10.8288602828979	-0.127226814627647	0.0187542140483856	-0.160890936851501
-6.2508282661438	-6.00761985778809	-10.8517255783081	-0.127181321382523	0.0188202019780874	-0.161001205444336
-6.25617694854736	-6.02305316925049	-10.8379201889038	-0.127197563648224	0.018593879416585	-0.160995826125145
-6.25343084335327	-6.00909042358398	-10.8346977233887	-0.127318307757378	0.0187272056937218	-0.161371991038322
-6.26276683807373	-6.0096263885498	-10.8694152832031	-0.127085864543915	0.0185311958193779	-0.161340206861496
-6.26599645614624	-6.01919460296631	-10.8438577651978	-0.127188712358475	0.0183794815093279	-0.161480993032455
-6.26559495925903	-6.00474452972412	-10.8494520187378	-0.127195000648499	0.0184372197836638	-0.161822825670242
-6.27513265609741	-6.00942897796631	-10.8734998703003	-0.127167001366615	0.0181864891201258	-0.161665022373199
-6.27360200881958	-6.01934576034546	-10.8452949523926	-0.127296090126038	0.0180605873465538	-0.161887958645821
-6.27462863922119	-6.00404262542725	-10.8723669052124	-0.127173438668251	0.0181237999349833	-0.16204097867012
-6.28136348724365	-6.01476430892944	-10.8836669921875	-0.127131655812263	0.0178433526307344	-0.16199404001236
-6.27967309951782	-6.01509666442871	-10.8528480529785	-0.127149611711502	0.017882788553834	-0.162331804633141
-6.28917360305786	-6.00642919540405	-10.8847322463989	-0.127012729644775	0.0179273970425129	-0.162404149770737
-6.28986549377441	-6.02089071273804	-10.8791179656982	-0.126981943845749	0.0176189467310905	-0.162336513400078
-6.28690910339355	-6.01874208450317	-10.8592300415039	-0.127042070031166	0.0177154410630465	-0.162678048014641
-6.29456853866577	-6.0162467956543	-10.8998422622681	-0.126863345503807	0.0177604630589485	-0.162751242518425
-6.30177402496338	-6.02939558029175	-10.9033823013306	-0.12680085003376	0.017455967143178	-0.162680551409721
-6.29882192611694	-6.02996730804443	-10.8863353729248	-0.126763567328453	0.0176102742552757	-0.163049221038818
-6.30659866333008	-6.02323865890503	-10.9214153289795	-0.126637071371078	0.0175411086529493	-0.163107648491859
-6.31151962280273	-6.04263353347778	-10.906641960144	-0.126628831028938	0.0172932334244251	-0.163042262196541
-6.30539751052856	-6.04260873794556	-10.8909645080566	-0.126546934247017	0.0174388494342566	-0.163404867053032
-6.31822061538696	-6.03567934036255	-10.9375867843628	-0.126392796635628	0.0173978488892317	-0.163492992520332
-6.31918096542358	-6.05153512954712	-10.9241218566895	-0.126383379101753	0.0172006320208311	-0.163531228899956
-6.31811952590942	-6.04083395004272	-10.9128770828247	-0.126450881361961	0.0173442978411913	-0.163853883743286
-6.32553911209106	-6.03939723968506	-10.9485702514648	-0.12627337872982	0.0173087492585182	-0.163759842514992
-6.33027648925781	-6.05236577987671	-10.9264545440674	-0.126306757330894	0.0170480757951736	-0.163744777441025
-6.32867336273193	-6.04444360733032	-10.9243755340576	-0.126408740878105	0.0172759983688593	-0.164108619093895
-6.33786582946777	-6.04393339157104	-10.9636087417603	-0.126276463270187	0.0170611627399921	-0.163974910974503
-6.33384561538696	-6.05165529251099	-10.9284114837646	-0.126345276832581	0.0168784856796265	-0.164142325520515
-6.33508062362671	-6.03900146484375	-10.9499864578247	-0.126347258687019	0.0169837847352028	-0.164309084415436
-6.34593057632446	-6.04476881027222	-10.9600191116333	-0.126291289925575	0.0167907811701298	-0.164084255695343
-6.33922433853149	-6.05289459228516	-10.9345664978027	-0.126396998763084	0.0166769288480282	-0.164186552166939
-6.34236717224121	-6.03558921813965	-10.9540882110596	-0.126421704888344	0.0167690236121416	-0.164390981197357
-6.34894371032715	-6.03688430786133	-10.9807863235474	-0.126358464360237	0.0165743585675955	-0.164202317595482
-6.34762716293335	-6.04698657989502	-10.9554004669189	-0.126398161053658	0.0163900442421436	-0.164219722151756
-6.33990859985352	-6.03467702865601	-10.9400730133057	-0.126483276486397	0.0164734441787004	-0.164434745907784
-6.345299243927	-6.02774858474731	-10.9729537963867	-0.126407131552696	0.0163902826607227	-0.164278507232666
-6.34718227386475	-6.03763437271118	-10.9623908996582	-0.126411765813828	0.0161044169217348	-0.164165824651718
-6.33892154693604	-6.0340142250061	-10.9356555938721	-0.126523345708847	0.016250055283308	-0.164298966526985
-6.34471845626831	-6.02215480804443	-10.9807739257813	-0.12636898458004	0.0162099581211805	-0.16423524916172
-6.34538412094116	-6.03435802459717	-10.9769315719604	-0.126416504383087	0.0158845316618681	-0.164064973592758
-6.33775281906128	-6.03118991851807	-10.9487915039063	-0.126435950398445	0.0160325914621353	-0.164222523570061
-6.33758354187012	-6.02013444900513	-10.9807071685791	-0.126316413283348	0.015977481380105	-0.164175182580948
-6.34400653839111	-6.02991390228271	-10.9881086349487	-0.126268476247787	0.0157335959374905	-0.16390460729599
-6.33371782302856	-6.03311681747437	-10.9584007263184	-0.126251980662346	0.0156796313822269	-0.164011999964714
-6.33392238616943	-6.02006721496582	-10.9754076004028	-0.126166671514511	0.0158518049865961	-0.164052173495293
-6.33672094345093	-6.02448034286499	-10.9996347427368	-0.126170486211777	0.0156307853758335	-0.163814842700958
-6.33023548126221	-6.0335807800293	-10.9615497589111	-0.126205772161484	0.0155876008793712	-0.16388763487339
-6.32903289794922	-6.02442789077759	-10.979905128479	-0.126142054796219	0.0157774649560452	-0.163864850997925
-6.33351898193359	-6.02663946151733	-10.9893445968628	-0.126056686043739	0.0155805423855782	-0.163536623120308
-6.32570934295654	-6.03847026824951	-10.9517612457275	-0.12618362903595	0.0155480513349175	-0.163585528731346
-6.32340002059937	-6.02693748474121	-10.9580249786377	-0.126123607158661	0.0157879795879126	-0.163609534502029
-6.32912635803223	-6.02775621414185	-10.9918308258057	-0.125958129763603	0.015717064961791	-0.163392156362534
-6.3289680480957	-6.04022645950317	-10.9647979736328	-0.126046046614647	0.0156064424663782	-0.163209572434425
-6.32074928283691	-6.03728294372559	-10.9455890655518	-0.126144990324974	0.015618079341948	-0.163354307413101
-6.32499933242798	-6.0265326499939	-10.9691915512085	-0.126064330339432	0.0156883746385574	-0.163087785243988
-6.32734203338623	-6.03881692886353	-10.9697675704956	-0.125989615917206	0.0154757276177406	-0.162810266017914
-6.32040500640869	-6.04298734664917	-10.9397811889648	-0.126028388738632	0.015491402707994	-0.162794888019562
-6.31994485855103	-6.03193235397339	-10.9602832794189	-0.126030310988426	0.0156747568398714	-0.16280360519886
-6.32439041137695	-6.03420352935791	-10.9813146591187	-0.125927433371544	0.0155397560447454	-0.162504553794861
-6.3238091468811	-6.04488372802734	-10.9486494064331	-0.126003548502922	0.0154510634019971	-0.162400618195534
-6.3208441734314	-6.03292322158813	-10.9470357894897	-0.126002430915833	0.0156215410679579	-0.1624735891819
-6.33014822006226	-6.03358268737793	-10.9694118499756	-0.125970497727394	0.0154841020703316	-0.162130802869797
-6.32040739059448	-6.04364395141602	-10.9292058944702	-0.126004785299301	0.0153834810480475	-0.162017181515694
-6.32273721694946	-6.03094387054443	-10.9555997848511	-0.12591427564621	0.0155749237164855	-0.162062361836433
-6.33017349243164	-6.04550695419312	-10.9598770141602	-0.125883385539055	0.0153977619484067	-0.161788418889046
-6.3203444480896	-6.04096603393555	-10.9351263046265	-0.126005426049232	0.0154667552560568	-0.161934822797775
-6.3268985748291	-6.03747940063477	-10.9660720825195	-0.12587083876133	0.0154517749324441	-0.161632150411606
-6.32818794250488	-6.05115127563477	-10.9374055862427	-0.125845745205879	0.0153234517201781	-0.161464110016823
-6.32174777984619	-6.04370546340942	-10.9323539733887	-0.125932484865189	0.0155024444684386	-0.161610096693039
-6.3259105682373	-6.03984642028809	-10.971607208252	-0.125773161649704	0.0154997101053596	-0.161401674151421
-6.325852394104	-6.05016326904297	-10.9568223953247	-0.125771850347519	0.0153107158839703	-0.161158159375191
-6.31767463684082	-6.04557180404663	-10.9386978149414	-0.125838056206703	0.0154335303232074	-0.161286279559135
-6.32350587844849	-6.0399374961853	-10.9665279388428	-0.125747472047806	0.0154144624248147	-0.161050096154213
-6.31840515136719	-6.05287408828735	-10.9429779052734	-0.125781908631325	0.0152940442785621	-0.160827279090881
-6.31123542785645	-6.03855800628662	-10.9541492462158	-0.125769406557083	0.0154054891318083	-0.160932123661041
-6.31703662872314	-6.04195833206177	-10.982328414917	-0.125711560249329	0.0152993882074952	-0.160597652196884
-6.3101863861084	-6.04911041259766	-10.9466514587402	-0.125790104269981	0.0152264246717095	-0.1605374366045
-6.3032546043396	-6.03596782684326	-10.9328031539917	-0.125866800546646	0.0154129723086953	-0.160573676228523
-6.30702018737793	-6.03497266769409	-10.9647483825684	-0.125832512974739	0.015391212888062	-0.160285651683807
-6.30437135696411	-6.04225873947144	-10.9352340698242	-0.125881031155586	0.0153082506731153	-0.160048514604568
-6.29625511169434	-6.02953433990479	-10.9399290084839	-0.12600664794445	0.015468574129045	-0.160220503807068
-6.30105590820313	-6.03406763076782	-10.9587488174438	-0.12592513859272	0.0153377586975694	-0.15991485118866
-6.29205083847046	-6.03595018386841	-10.9202938079834	-0.126105666160583	0.0153397554531693	-0.160010531544685
-6.29335927963257	-6.01972055435181	-10.9367713928223	-0.12610650062561	0.0155979925766587	-0.160009115934372
-6.29300117492676	-6.02969312667847	-10.9338521957397	-0.126145228743553	0.0153857730329037	-0.159689620137215
-6.28206825256348	-6.0270528793335	-10.9029960632324	-0.12633915245533	0.0154677862301469	-0.159810036420822
-6.28563070297241	-6.01597309112549	-10.9440059661865	-0.126250937581062	0.0155443558469415	-0.159588366746902
-6.27904224395752	-6.02396154403687	-10.9204025268555	-0.126313373446465	0.0153078651055694	-0.159411162137985
-6.26854467391968	-6.00908136367798	-10.9077835083008	-0.126413226127625	0.0154908429831266	-0.15952530503273
-6.27490758895874	-6.00748729705811	-10.934739112854	-0.126352190971375	0.0153884878382087	-0.159173503518105
-6.26509714126587	-6.0126428604126	-10.894341468811	-0.126500427722931	0.0153181636705995	-0.159089624881744
-6.26120948791504	-5.99910306930542	-10.9128322601318	-0.126462638378143	0.0154618686065078	-0.159094527363777
-6.2643141746521	-6.00400257110596	-10.9277715682983	-0.12641067802906	0.015254539437592	-0.158761098980904
-6.25512838363647	-6.00635194778442	-10.8919506072998	-0.12655808031559	0.0153374345973134	-0.158902987837791
-6.2545862197876	-5.99278354644775	-10.9161825180054	-0.126507937908173	0.0154492557048798	-0.158733502030373
-6.25517892837524	-6.00961923599243	-10.9013872146606	-0.1265629529953	0.0152639457955956	-0.158448532223701
-6.24740886688232	-5.99741649627686	-10.8860569000244	-0.126588135957718	0.0154294902458787	-0.158633768558502
-6.25136852264404	-5.99493551254272	-10.9245204925537	-0.12650266289711	0.0153657682240009	-0.158366084098816
-6.24399280548096	-6.00636005401611	-10.882737159729	-0.126587823033333	0.0153322350233793	-0.158447578549385
-6.24461221694946	-5.98977565765381	-10.8964767456055	-0.126530975103378	0.0154568236321211	-0.158408135175705
-6.24301195144653	-5.99911451339722	-10.9001083374023	-0.126509010791779	0.015240715816617	-0.158130511641502
-6.23578786849976	-5.99539661407471	-10.8716888427734	-0.126613765954971	0.015395050868392	-0.15829199552536
-6.24066066741943	-5.99033212661743	-10.9123029708862	-0.126460120081902	0.0153957027941942	-0.15814109146595
-6.23960256576538	-6.00238418579102	-10.8759059906006	-0.126587197184563	0.0152508663013577	-0.158172711730003
-6.23542308807373	-5.98676538467407	-10.8866739273071	-0.126594439148903	0.0154191059991717	-0.15833380818367
-6.24190235137939	-5.99316549301147	-10.8957939147949	-0.126519113779068	0.0152507741004229	-0.158014997839928
-6.23453378677368	-5.99175357818604	-10.8656349182129	-0.126635730266571	0.0152930039912462	-0.158176243305206
-6.24128723144531	-5.9874529838562	-10.9055318832397	-0.126583501696587	0.015327125787735	-0.158070042729378
-6.24057006835938	-5.99653673171997	-10.8911075592041	-0.126612916588783	0.0151159865781665	-0.157937750220299
-6.23590040206909	-5.99097728729248	-10.8648920059204	-0.126725345849991	0.0152982221916318	-0.158162847161293
-6.24524927139282	-5.98472452163696	-10.8993434906006	-0.126632139086723	0.0152037590742111	-0.157933413982391
-6.2386155128479	-5.99380207061768	-10.8611116409302	-0.126761049032211	0.0151058090850711	-0.157943785190582
-6.24218893051147	-5.98083591461182	-10.8877744674683	-0.126674026250839	0.0151820257306099	-0.158029437065125
-6.24677467346191	-5.98924827575684	-10.8886165618896	-0.12670624256134	0.0150289880111814	-0.157845586538315
-6.2398247718811	-5.98467683792114	-10.8554306030273	-0.126785159111023	0.0151286590844393	-0.158095270395279
-6.24762058258057	-5.97663116455078	-10.8849496841431	-0.126814693212509	0.0150782112032175	-0.157906278967857
-6.24627733230591	-5.98791313171387	-10.8571338653564	-0.126851603388786	0.0149133894592524	-0.157878339290619
-6.24351644515991	-5.97681665420532	-10.8618059158325	-0.126880213618279	0.0151016917079687	-0.158052340149879
-6.25585842132568	-5.98071241378784	-10.8826274871826	-0.126820176839828	0.0149756819009781	-0.157896995544434
-6.24981355667114	-5.98445510864258	-10.8506507873535	-0.127021923661232	0.0149307530373335	-0.158106684684753
-6.25727844238281	-5.96866512298584	-10.8736381530762	-0.126856282353401	0.0150112304836512	-0.158111914992332
-6.26313877105713	-5.97830390930176	-10.8826179504395	-0.126924857497215	0.0147996535524726	-0.157982364296913
-6.25543642044067	-5.98450994491577	-10.8467845916748	-0.127012655138969	0.0147846909239888	-0.158130764961243
-6.26196622848511	-5.9727988243103	-10.8780155181885	-0.127013489603996	0.0148784648627043	-0.158218562602997
-6.2617506980896	-5.98445463180542	-10.8697967529297	-0.127035439014435	0.0146607654169202	-0.158121392130852
-6.26057910919189	-5.97540044784546	-10.8614807128906	-0.127050831913948	0.0148417567834258	-0.158381417393684
-6.27000665664673	-5.97045373916626	-10.8948431015015	-0.126918822526932	0.0147452214732766	-0.158129617571831
-6.26611948013306	-5.98402643203735	-10.8618631362915	-0.127040728926659	0.0146763436496258	-0.158156901597977
-6.26319265365601	-5.96813297271729	-10.8786907196045	-0.127005383372307	0.0147236213088036	-0.15833468735218
-6.27144336700439	-5.97657108306885	-10.8998775482178	-0.126934677362442	0.0145395509898663	-0.158133089542389
-6.26405239105225	-5.97719621658325	-10.8675966262817	-0.126992240548134	0.0145711302757263	-0.1582962423563
-6.27030563354492	-5.96270132064819	-10.8926639556885	-0.126876592636108	0.0146287921816111	-0.158288091421127
-6.27037239074707	-5.97712421417236	-10.8858299255371	-0.126878842711449	0.0143280262127519	-0.158118024468422
-6.26492261886597	-5.97280216217041	-10.8658847808838	-0.126878559589386	0.0144321331754327	-0.15831595659256
-6.26931715011597	-5.96446990966797	-10.9088582992554	-0.126744732260704	0.0144320745021105	-0.158301070332527
-6.2704701423645	-5.97563791275024	-10.8987379074097	-0.126766413450241	0.0141852255910635	-0.15822733938694
-6.2645378112793	-5.96961545944214	-10.8848133087158	-0.126811951398849	0.0142807643860579	-0.158449754118919
-6.27042245864868	-5.95952558517456	-10.9154720306396	-0.126648426055908	0.0142172714695334	-0.158302038908005
-6.27180433273315	-5.97386980056763	-10.8945817947388	-0.12665730714798	0.0140161514282227	-0.158217325806618
-6.26643085479736	-5.96261072158813	-10.8900547027588	-0.126601248979568	0.0141682215034962	-0.158466771245003
-6.27210092544556	-5.96267557144165	-10.9292144775391	-0.126443445682526	0.0140593135729432	-0.158241719007492
-6.27116584777832	-5.97497224807739	-10.8985061645508	-0.126454874873161	0.0137834716588259	-0.158281162381172
-6.27013063430786	-5.96099662780762	-10.9031543731689	-0.126552686095238	0.0140043571591377	-0.158467382192612
-6.27657794952393	-5.96395444869995	-10.9278106689453	-0.126278579235077	0.0137900970876217	-0.158231601119041
-6.27060222625732	-5.97377967834473	-10.9023914337158	-0.126373663544655	0.0136230466887355	-0.15820600092411
-6.26780843734741	-5.96546983718872	-10.9012498855591	-0.126383543014526	0.0137529987841845	-0.158368572592735
-6.27683019638062	-5.96174907684326	-10.9397954940796	-0.12612184882164	0.0136399399489164	-0.158246636390686
-6.27856922149658	-5.97552824020386	-10.9139423370361	-0.126164481043816	0.0134869590401649	-0.158153936266899
-6.27147388458252	-5.96751928329468	-10.9036884307861	-0.126260787248611	0.013584092259407	-0.158396109938622
-6.27779102325439	-5.96052026748657	-10.9346885681152	-0.126067593693733	0.0134828332811594	-0.158203110098839
-6.27587604522705	-5.97583675384521	-10.9072847366333	-0.126143455505371	0.0132131343707442	-0.158054307103157
-6.27307462692261	-5.96354627609253	-10.9033813476563	-0.126092582941055	0.0133384251967072	-0.15830372273922
-6.28191089630127	-5.96273994445801	-10.943751335144	-0.1259835511446	0.0132490443065763	-0.158079490065575
-6.27564477920532	-5.9741587638855	-10.9162635803223	-0.126038193702698	0.0129810608923435	-0.158087000250816
-6.27219724655151	-5.96204376220703	-10.9111881256104	-0.125952050089836	0.0132007291540504	-0.158240139484406
-6.27953243255615	-5.96384525299072	-10.9407930374146	-0.125896215438843	0.0129247279837728	-0.157991006970406
-6.27511739730835	-5.97276592254639	-10.9024438858032	-0.125919356942177	0.0127807278186083	-0.158020034432411
-6.27318477630615	-5.95758771896362	-10.9276742935181	-0.125907748937607	0.0127926515415311	-0.158107876777649
-6.28018426895142	-5.96895933151245	-10.9350452423096	-0.12568561732769	0.0125429378822446	-0.157893419265747
-6.27357387542725	-5.96165227890015	-10.9158267974854	-0.125751689076424	0.0125737423077226	-0.158137947320938
-6.28071737289429	-5.95200824737549	-10.945611000061	-0.125641688704491	0.0124573344364762	-0.158023968338966
-6.28020334243774	-5.96684455871582	-10.9393339157104	-0.125585675239563	0.0121367769315839	-0.157913163304329
-6.2749285697937	-5.96058797836304	-10.9211807250977	-0.125573515892029	0.0120711643248796	-0.158117815852165
-6.28183031082153	-5.95323419570923	-10.9660482406616	-0.125367105007172	0.012037250213325	-0.158064439892769
-6.28289699554443	-5.96666145324707	-10.9566764831543	-0.125296518206596	0.0116406762972474	-0.158021554350853
-6.27959251403809	-5.96074819564819	-10.9406566619873	-0.125307023525238	0.0115950666368008	-0.158264338970184
-6.28888320922852	-5.95270586013794	-10.9690351486206	-0.12517224252224	0.011510900221765	-0.158259242773056
-6.29367780685425	-5.9637598991394	-10.9751005172729	-0.125144720077515	0.0112105458974838	-0.158123135566711
-6.29128074645996	-5.96808767318726	-10.9520959854126	-0.125122204422951	0.0111244302242994	-0.15838223695755
-6.30112791061401	-5.95685815811157	-10.986011505127	-0.125019967556	0.0111189028248191	-0.158519938588142
-6.30773878097534	-5.96925449371338	-10.9948692321777	-0.124912858009338	0.0107471235096455	-0.158367350697517
-6.30525302886963	-5.97040796279907	-10.9729871749878	-0.124910093843937	0.0107097513973713	-0.158642694354057
-6.31335306167603	-5.96045398712158	-10.9996643066406	-0.124757938086987	0.0107151782140136	-0.158777460455894
-6.3226146697998	-5.97590065002441	-11.0042476654053	-0.12476122379303	0.0104047786444426	-0.158613413572311
-6.31975173950195	-5.97754335403442	-10.9738111495972	-0.124804280698299	0.0103515330702066	-0.158924400806427
-6.32900476455688	-5.96898937225342	-11.015679359436	-0.124633774161339	0.0103869503363967	-0.158913478255272
-6.33399295806885	-5.98170852661133	-11.0205116271973	-0.124562755227089	0.00997644010931253	-0.158797457814217
-6.33035707473755	-5.98150491714478	-10.9932956695557	-0.12461806088686	0.0100185982882977	-0.159103855490685
-6.33605766296387	-5.97479343414307	-11.0335855484009	-0.124506488442421	0.00989686325192451	-0.15903203189373
-6.34211444854736	-5.99082517623901	-11.0168771743774	-0.124531134963036	0.00965164322406054	-0.158947870135307
-6.33805418014526	-5.97909498214722	-11.0204315185547	-0.124532595276833	0.00977821554988623	-0.159202590584755
-6.34796380996704	-5.98286485671997	-11.049488067627	-0.1244051232934	0.00957077089697123	-0.159045115113258
-6.34109878540039	-5.99047994613647	-11.0215654373169	-0.124437734484673	0.00940687023103237	-0.159157872200012
-6.34728574752808	-5.97882461547852	-11.0412950515747	-0.124369338154793	0.00953299552202225	-0.159241929650307
-6.34988451004028	-5.99175834655762	-11.0396928787231	-0.124388955533504	0.00921576842665672	-0.158994749188423
-6.34561157226563	-5.98610877990723	-11.0274515151978	-0.124438732862473	0.0093018002808094	-0.159218847751617
-6.34792041778564	-5.98071002960205	-11.0599575042725	-0.124348498880863	0.00926611386239529	-0.159090891480446
-6.34827280044556	-5.99199628829956	-11.051944732666	-0.12437366694212	0.0089824115857482	-0.158980756998062
-6.34414052963257	-5.98136472702026	-11.041558265686	-0.124375268816948	0.00911158230155706	-0.159225165843964
-6.35015678405762	-5.981529712677	-11.0706901550293	-0.124351777136326	0.008994753472507	-0.158947288990021
-6.34945201873779	-5.99239063262939	-11.0413665771484	-0.124386064708233	0.00883014220744371	-0.158911511301994
-6.34172058105469	-5.98063993453979	-11.0410470962524	-0.124389074742794	0.00898866355419159	-0.159113496541977
-6.35090732574463	-5.97834300994873	-11.0829524993896	-0.124274909496307	0.00890985131263733	-0.158899694681168
-6.34558486938477	-5.98663139343262	-11.0518321990967	-0.124365516006947	0.00883409287780523	-0.158929854631424
-6.34445905685425	-5.97359037399292	-11.0577917098999	-0.124309130012989	0.0090203732252121	-0.159039780497551
-6.34987878799438	-5.97878074645996	-11.0771923065186	-0.124282397329807	0.00884757656604052	-0.158732384443283
-6.34461164474487	-5.98679780960083	-11.0366849899292	-0.124357372522354	0.00887361820787191	-0.158785715699196
-6.34274387359619	-5.97231578826904	-11.0658435821533	-0.124344050884247	0.00904734432697296	-0.158796429634094
-6.34671640396118	-5.98263502120972	-11.078857421875	-0.124275967478752	0.00882716942578554	-0.158536806702614
-6.33650016784668	-5.98365879058838	-11.0452423095703	-0.124383635818958	0.00898496061563492	-0.158685609698296
-6.33199691772461	-5.97332715988159	-11.066822052002	-0.124323114752769	0.0090892231091857	-0.158612355589867
-6.33642053604126	-5.98309707641602	-11.0638418197632	-0.124340809881687	0.00895610544830561	-0.158290073275566
-6.32581949234009	-5.9840841293335	-11.0382375717163	-0.124445132911205	0.00917786173522472	-0.158347710967064
-6.3240442276001	-5.97026395797729	-11.0684700012207	-0.124355934560299	0.00936815142631531	-0.158321395516396
-6.32275724411011	-5.97743463516235	-11.0744657516479	-0.124386750161648	0.00922982301563025	-0.158072263002396
-6.31190347671509	-5.97854995727539	-11.03480052948	-0.124445550143719	0.00933878403156996	-0.158127337694168
-6.30687046051025	-5.96187019348145	-11.0584173202515	-0.124418795108795	0.00955571327358484	-0.158087581396103
-6.30865097045898	-5.97354936599731	-11.0602502822876	-0.124502912163734	0.00945859029889107	-0.157728895545006
-6.29769468307495	-5.97537183761597	-11.0287294387817	-0.124510176479816	0.00953142717480659	-0.157764285802841
-6.28918981552124	-5.96405220031738	-11.0350160598755	-0.124619841575623	0.00983292981982231	-0.1578658670187
-6.29273366928101	-5.96136236190796	-11.0674924850464	-0.124490812420845	0.00979381427168846	-0.157566919922829
-6.28320026397705	-5.97045993804932	-11.0356521606445	-0.124544821679592	0.00977830030024052	-0.157485097646713
-6.27144241333008	-5.95325326919556	-11.0302982330322	-0.124669641256332	0.010063411667943	-0.157577753067017
-6.27449798583984	-5.95619297027588	-11.0452241897583	-0.124595679342747	0.0100021045655012	-0.157210156321526
-6.26398658752441	-5.96061038970947	-11.0039196014404	-0.124724097549915	0.0101060913875699	-0.157250493764877
-6.25886583328247	-5.95102977752686	-11.0214176177979	-0.124715887010098	0.0104383761063218	-0.157235711812973
-6.25951814651489	-5.95666742324829	-11.0279493331909	-0.124767906963825	0.0103546716272831	-0.156923800706863
-6.24617958068848	-5.95438528060913	-10.9995079040527	-0.124840117990971	0.010516220703721	-0.156999349594116
-6.24714469909668	-5.94254207611084	-11.0181217193604	-0.124860458076	0.0106721008196473	-0.156880602240562
-6.24258041381836	-5.95678520202637	-10.9917964935303	-0.124866604804993	0.0107063520699739	-0.156690493226051
-6.23631143569946	-5.94316911697388	-10.9842615127563	-0.124947972595692	0.0110066402703524	-0.156834274530411
-6.23760414123535	-5.94611787796021	-11.0088844299316	-0.124869085848331	0.0109766023233533	-0.156505212187767
-6.22982931137085	-5.95053768157959	-10.9713802337646	-0.125032886862755	0.0110866744071245	-0.156559139490128
-6.22588014602661	-5.93724012374878	-10.9854412078857	-0.124945215880871	0.0112750586122274	-0.156590133905411
-6.22641563415527	-5.95277690887451	-10.9715070724487	-0.125045821070671	0.0111720366403461	-0.156333789229393
-6.21766567230225	-5.94142913818359	-10.9578104019165	-0.125184327363968	0.0115030203014612	-0.156559526920319
-6.22206830978394	-5.93924713134766	-10.9888229370117	-0.125070080161095	0.011443910188973	-0.15631091594696
-6.21651983261108	-5.94662475585938	-10.9558706283569	-0.125095501542091	0.0114273671060801	-0.156365320086479
-6.21181392669678	-5.93261909484863	-10.9771251678467	-0.125135838985443	0.0116757694631815	-0.156410425901413
-6.21877336502075	-5.94577646255493	-10.9660491943359	-0.125113174319267	0.0115004163235426	-0.156158357858658
-6.21021842956543	-5.94039487838745	-10.9448480606079	-0.125189244747162	0.0117445774376392	-0.156400784850121
-6.21239519119263	-5.93352603912354	-10.9792804718018	-0.125106737017632	0.0117764975875616	-0.15626634657383
-6.20952081680298	-5.94391870498657	-10.9569997787476	-0.125142470002174	0.0116578806191683	-0.156192421913147
-6.20173263549805	-5.93336057662964	-10.9513940811157	-0.12515215575695	0.0119009278714657	-0.15630815923214
-6.20710611343384	-5.93303537368774	-10.9722623825073	-0.12509948015213	0.0118152881041169	-0.156065076589584
-6.20377969741821	-5.94394254684448	-10.9387407302856	-0.125112891197205	0.0118671869859099	-0.156081646680832
-6.20510911941528	-5.93100738525391	-10.9673662185669	-0.124972641468048	0.0120235001668334	-0.156147599220276
-6.20661735534668	-5.94080352783203	-10.9658613204956	-0.124967940151691	0.0118713844567537	-0.155929550528526
-6.19758653640747	-5.93868207931519	-10.9398651123047	-0.125000461935997	0.0120879681780934	-0.156108483672142
-6.20210742950439	-5.93201780319214	-10.9653186798096	-0.124909445643425	0.0121478196233511	-0.156006321310997
-6.20501852035522	-5.95003795623779	-10.9472532272339	-0.124934628605843	0.0120000671595335	-0.155871838331223
-6.19709014892578	-5.93967628479004	-10.9434404373169	-0.124952487647533	0.0123004112392664	-0.156065806746483
-6.20221853256226	-5.94237995147705	-10.972752571106	-0.124787658452988	0.0121161108836532	-0.15585058927536
-6.19646787643433	-5.94702816009521	-10.9341611862183	-0.124858349561691	0.0122592626139522	-0.156029313802719
-6.19458866119385	-5.93511295318604	-10.9577608108521	-0.124806933104992	0.0123774902895093	-0.15604493021965
-6.19769620895386	-5.94832706451416	-10.9486608505249	-0.124793000519276	0.0122636575251818	-0.155805915594101
-6.19275283813477	-5.94447040557861	-10.9310808181763	-0.124823890626431	0.0125079229474068	-0.156066358089447
-6.1960129737854	-5.94072580337524	-10.9702100753784	-0.124684102833271	0.0124645093455911	-0.155929192900658
-6.18916320800781	-5.9513087272644	-10.9372301101685	-0.124714538455009	0.0123360622674227	-0.155980065464973
-6.18909072875977	-5.93796873092651	-10.9512891769409	-0.124714508652687	0.0125940637663007	-0.156121030449867
-6.19147443771362	-5.94880676269531	-10.9484357833862	-0.124720871448517	0.0124161904677749	-0.155879840254784
-6.18263292312622	-5.94057607650757	-10.93932056427	-0.124756373465061	0.0125922244042158	-0.156123667955399
-6.19161796569824	-5.93627643585205	-10.9777688980103	-0.12461031973362	0.012466493062675	-0.155994787812233
-6.18381500244141	-5.94478273391724	-10.9503469467163	-0.124681740999222	0.0123673155903816	-0.156032830476761
-6.18358898162842	-5.93313026428223	-10.966402053833	-0.12461968511343	0.0124607514590025	-0.156185999512672
-6.18855571746826	-5.94243001937866	-10.9618654251099	-0.124573804438114	0.0122894747182727	-0.155940398573875
-6.18116998672485	-5.93940401077271	-10.9460306167603	-0.124609239399433	0.0123912468552589	-0.156193986535072
-6.18693447113037	-5.93210506439209	-10.9850826263428	-0.124440252780914	0.0123622501268983	-0.156125381588936
-6.18505334854126	-5.94650411605835	-10.9614210128784	-0.124439649283886	0.0121537009254098	-0.156174898147583
-6.18251276016235	-5.93295001983643	-10.9626808166504	-0.1244210973382	0.01236557867378	-0.156296923756599
-6.18908452987671	-5.94140768051147	-10.9797811508179	-0.124369934201241	0.0122316433116794	-0.156080469489098
-6.18252372741699	-5.94500303268433	-10.9478483200073	-0.12442822009325	0.0122905699536204	-0.156234204769135
-6.18746519088745	-5.93632078170776	-10.9890127182007	-0.124171003699303	0.0123630650341511	-0.156240582466125
-6.18609952926636	-5.94967222213745	-10.9761180877686	-0.124133132398129	0.0122012039646506	-0.15614652633667
-6.18339204788208	-5.94289398193359	-10.9658184051514	-0.124162189662457	0.0124572059139609	-0.156395524740219
-6.18910264968872	-5.94765090942383	-10.9857807159424	-0.124002009630203	0.0122945569455624	-0.156102776527405
-6.18285608291626	-5.95173311233521	-10.9517059326172	-0.124063357710838	0.0124036427587271	-0.156274348497391
-6.18846464157104	-5.94387340545654	-10.9874334335327	-0.123899333178997	0.0125253042206168	-0.156300008296967
-6.18636131286621	-5.96202898025513	-10.9695463180542	-0.123879380524158	0.0123987933620811	-0.156226292252541
-6.17782068252563	-5.95363283157349	-10.9525346755981	-0.12391709536314	0.0125672863796353	-0.156488791108131
-6.18859052658081	-5.95029449462891	-10.9785718917847	-0.12379140406847	0.0125944232568145	-0.156256303191185
-6.18016719818115	-5.96139526367188	-10.9430818557739	-0.123835243284702	0.0125033017247915	-0.156356900930405
-6.18101167678833	-5.94955396652222	-10.9716701507568	-0.12374809384346	0.0127880554646254	-0.156457260251045
-6.1814022064209	-5.96049499511719	-10.9713268280029	-0.123737707734108	0.0125517649576068	-0.156299293041229
-6.17634439468384	-5.95189905166626	-10.9495840072632	-0.123767204582691	0.0127673409879208	-0.156580820679665
-6.18195247650146	-5.95168352127075	-10.977349281311	-0.123665861785412	0.0126471668481827	-0.156342417001724
-6.17381906509399	-5.95647859573364	-10.9438323974609	-0.123740337789059	0.0127209089696407	-0.156440913677216
-6.17298936843872	-5.94763994216919	-10.9796619415283	-0.123646803200245	0.0127652762457728	-0.156499922275543
-6.17319297790527	-5.9584493637085	-10.964750289917	-0.123703815042973	0.0125841768458486	-0.156377241015434
-6.16877222061157	-5.9442138671875	-10.9559288024902	-0.123710691928864	0.0127676585689187	-0.156632483005524
-6.17597675323486	-5.94952392578125	-10.9804906845093	-0.123601503670216	0.0126189552247524	-0.15631490945816
-6.1661810874939	-5.95127058029175	-10.9462928771973	-0.123636052012444	0.012688409537077	-0.156464442610741
-6.16682481765747	-5.9412260055542	-10.9717273712158	-0.123698033392429	0.0128437960520387	-0.156544014811516
-6.17277383804321	-5.95310831069946	-10.9732370376587	-0.123669162392616	0.0126439081504941	-0.15639716386795
-6.16443157196045	-5.94537496566772	-10.9503879547119	-0.123768202960491	0.0127783324569464	-0.156659007072449
-6.1692681312561	-5.94124555587769	-10.9812688827515	-0.123600490391254	0.01271684281528	-0.156417548656464
-6.16864347457886	-5.94922494888306	-10.9510431289673	-0.12366596609354	0.0126020638272166	-0.156504362821579
-6.16931247711182	-5.93810606002808	-10.9680843353271	-0.123588941991329	0.012843569740653	-0.156618371605873
-6.17532253265381	-5.94263887405396	-10.985276222229	-0.123534679412842	0.0126752387732267	-0.156406611204147
-6.16863584518433	-5.95052528381348	-10.9511280059814	-0.123646751046181	0.0126782907173038	-0.156588286161423
-6.1710205078125	-5.93671464920044	-10.9732093811035	-0.123555324971676	0.012780393473804	-0.156578347086906
-6.17526721954346	-5.94637966156006	-10.9679718017578	-0.123566381633282	0.0125858131796122	-0.156317412853241
-6.16843032836914	-5.94288444519043	-10.9503374099731	-0.12357471883297	0.0127678457647562	-0.156493574380875
-6.17504405975342	-5.94025087356567	-10.9872951507568	-0.123464025557041	0.0127086695283651	-0.156401798129082
-6.17437553405762	-5.95215225219727	-10.9614658355713	-0.12352529168129	0.0126106208190322	-0.156294927000999
-6.17447185516357	-5.94123125076294	-10.9597702026367	-0.123471133410931	0.0127656683325768	-0.156481057405472
-6.17665910720825	-5.94517469406128	-10.9745531082153	-0.123411506414413	0.0125648099929094	-0.156166031956673
-6.17377948760986	-5.94719791412354	-10.951623916626	-0.123465903103352	0.0126550626009703	-0.156354561448097
-6.17985963821411	-5.93974637985229	-10.9892883300781	-0.123304270207882	0.0125824622809887	-0.15620282292366
-6.18047142028809	-5.95314168930054	-10.9689149856567	-0.123309336602688	0.012466405518353	-0.156176060438156
-6.178542137146	-5.94412708282471	-10.9681510925293	-0.123290345072746	0.0126190148293972	-0.156280189752579
-6.18423414230347	-5.94907474517822	-10.9791193008423	-0.123170971870422	0.0124305160716176	-0.156006947159767
-6.17696094512939	-5.95348691940308	-10.9540882110596	-0.123179599642754	0.0125430375337601	-0.156183287501335
-6.18594217300415	-5.94647169113159	-10.9884176254272	-0.123045764863491	0.0124206393957138	-0.155980363488197
-6.1806321144104	-5.95750665664673	-10.9584360122681	-0.123123571276665	0.0123719135299325	-0.155930697917938
-6.18196153640747	-5.94295406341553	-10.9682950973511	-0.123002111911774	0.0124770998954773	-0.156027361750603
-6.18677139282227	-5.95426893234253	-10.9797563552856	-0.12293303757906	0.0122792776674032	-0.15574923157692
-6.17935657501221	-5.9570369720459	-10.9501714706421	-0.122953608632088	0.0123767498880625	-0.155856713652611
-6.18600606918335	-5.9465274810791	-10.9820671081543	-0.12276167422533	0.0124208405613899	-0.155842781066895
-6.1880030632019	-5.95906686782837	-10.9698762893677	-0.122786939144135	0.0121853733435273	-0.155685573816299
-6.17939233779907	-5.95034456253052	-10.9536380767822	-0.122849628329277	0.0123117063194513	-0.155887991189957
-6.18766784667969	-5.94988632202148	-10.9830083847046	-0.122654505074024	0.0121862385421991	-0.155696839094162
-6.18596172332764	-5.95773124694824	-10.9496870040894	-0.122670412063599	0.0121007347479463	-0.1556606143713
-6.18602323532104	-5.9504222869873	-10.9777641296387	-0.122569985687733	0.0121862562373281	-0.155711829662323
-6.19121313095093	-5.95824337005615	-10.9719104766846	-0.122625291347504	0.0119456546381116	-0.155480518937111
-6.18448448181152	-5.95870304107666	-10.9394817352295	-0.122627682983875	0.0120695251971483	-0.155675545334816
-6.1911244392395	-5.94948291778564	-10.9751472473145	-0.122454240918159	0.0120626278221607	-0.155618861317635
-6.19096326828003	-5.96189785003662	-10.9552268981934	-0.122510492801666	0.0118470015004277	-0.155439808964729
-6.19161605834961	-5.95571565628052	-10.9534816741943	-0.122430972754955	0.0120924450457096	-0.155654907226563
-6.19758224487305	-5.95848512649536	-10.9839811325073	-0.122344844043255	0.0118527784943581	-0.155419081449509
-6.19451713562012	-5.96591567993164	-10.9511346817017	-0.122475706040859	0.0117783201858401	-0.155479043722153
-6.19506168365479	-5.95101737976074	-10.9663105010986	-0.122364595532417	0.0118835223838687	-0.155545309185982
-6.19758224487305	-5.96328401565552	-10.9701566696167	-0.12221110612154	0.0117637701332569	-0.155276864767075
-6.19359397888184	-5.966477394104	-10.9391603469849	-0.122339233756065	0.0118572497740388	-0.155399933457375
-6.19962692260742	-5.95739936828613	-10.9777488708496	-0.122205764055252	0.0117983045056462	-0.155300840735435
-6.20245838165283	-5.96876001358032	-10.9623699188232	-0.122261829674244	0.011651155538857	-0.155187591910362
-6.19374990463257	-5.960853099823	-10.9471750259399	-0.122249610722065	0.0118141556158662	-0.155334606766701
-6.20022678375244	-5.95917367935181	-10.9702606201172	-0.12215580791235	0.0117525979876518	-0.155121102929115
-6.19707298278809	-5.96656608581543	-10.9388027191162	-0.122206456959248	0.0117023084312677	-0.155041426420212
-6.19694995880127	-5.95625448226929	-10.9499883651733	-0.122124120593071	0.0118722291663289	-0.155081942677498
-6.19989395141602	-5.96689653396606	-10.9591312408447	-0.122130632400513	0.0115225370973349	-0.154830127954483
-6.19136714935303	-5.96568059921265	-10.9256048202515	-0.122198700904846	0.0117562813684344	-0.155021101236343
-6.19589710235596	-5.96135091781616	-10.9534921646118	-0.122106790542603	0.0117132142186165	-0.154828876256943
-6.19097232818604	-5.97129201889038	-10.9204530715942	-0.122233644127846	0.0117135299369693	-0.154758498072624
-6.1917200088501	-5.95970726013184	-10.9409809112549	-0.122192181646824	0.0118663031607866	-0.154759734869003
-6.19357204437256	-5.96907806396484	-10.9299516677856	-0.122126899659634	0.0116458628326654	-0.154570162296295
-6.18336582183838	-5.96267032623291	-10.9147310256958	-0.122194558382034	0.01187973190099	-0.154765546321869
-6.19172620773315	-5.96152019500732	-10.9342937469482	-0.122108809649944	0.0118366684764624	-0.154509633779526
-6.18600034713745	-5.97451448440552	-10.9002180099487	-0.122198008000851	0.0118340291082859	-0.15447373688221
-6.18809795379639	-5.95787715911865	-10.923511505127	-0.122169055044651	0.0120299141854048	-0.154591098427773
-6.19140243530273	-5.97204685211182	-10.9280986785889	-0.122162327170372	0.0118221584707499	-0.154354512691498
-6.18348836898804	-5.96751737594604	-10.8983154296875	-0.12220873683691	0.01200838573277	-0.154569193720818
-6.18484592437744	-5.9597544670105	-10.9286489486694	-0.12213683873415	0.0120486514642835	-0.154394134879112
-6.18557119369507	-5.97342824935913	-10.8926057815552	-0.122149802744389	0.011961106210947	-0.154339224100113
-6.18303632736206	-5.96139144897461	-10.9070730209351	-0.122157759964466	0.0122019918635488	-0.154460176825523
-6.18594074249268	-5.97087001800537	-10.9204082489014	-0.122024558484554	0.0119668729603291	-0.15421387553215
-6.17727422714233	-5.96589994430542	-10.8823919296265	-0.122178263962269	0.012103115208447	-0.154397904872894
-6.18015813827515	-5.96014976501465	-10.9096994400024	-0.122111581265926	0.0122383357957006	-0.154260829091072
-6.18283081054688	-5.97757339477539	-10.8858041763306	-0.122203499078751	0.01205447409302	-0.154112473130226
-6.17678833007813	-5.96356678009033	-10.8888778686523	-0.12220611423254	0.0123103642836213	-0.154291093349457
-6.18183517456055	-5.96763563156128	-10.9107933044434	-0.122073255479336	0.0121651859954	-0.154024288058281
-6.17486810684204	-5.9680643081665	-10.8733491897583	-0.122151225805283	0.012225678190589	-0.154184967279434
-6.17623519897461	-5.95973587036133	-10.8909664154053	-0.122093744575977	0.0124256564304233	-0.154130294919014
-6.17549753189087	-5.97185516357422	-10.8806133270264	-0.12214794754982	0.0121977021917701	-0.153888881206512
-6.16947412490845	-5.96405124664307	-10.8542375564575	-0.122154250741005	0.0124455271288753	-0.154046341776848
-6.17489385604858	-5.96130895614624	-10.8882265090942	-0.12209452688694	0.0123846754431725	-0.153824955224991
-6.16866683959961	-5.96868705749512	-10.8557043075562	-0.122071236371994	0.012370590120554	-0.153841033577919
-6.1661958694458	-5.95937871932983	-10.8632431030273	-0.122026346623898	0.012572874315083	-0.153891861438751
-6.17250442504883	-5.96791458129883	-10.8548917770386	-0.121954523026943	0.0124030457809567	-0.15366043150425
-6.16228342056274	-5.96423435211182	-10.8407068252563	-0.121984228491783	0.012533538043499	-0.153825610876083
-6.16770601272583	-5.95760202407837	-10.8723373413086	-0.12180033326149	0.0125316893681884	-0.153638452291489
-6.16331052780151	-5.97060823440552	-10.8394050598145	-0.121836639940739	0.0124426875263453	-0.153627306222916
-6.16387367248535	-5.9573655128479	-10.8515605926514	-0.121677078306675	0.0126181840896606	-0.153672352433205
-6.16524171829224	-5.96799850463867	-10.848108291626	-0.121646113693714	0.0124336248263717	-0.15342403948307
-6.15672445297241	-5.96553468704224	-10.819730758667	-0.12172769755125	0.0125586790964007	-0.153602465987206
-6.16246128082275	-5.96368026733398	-10.8519840240479	-0.121485166251659	0.0126398103311658	-0.153442814946175
-6.15929412841797	-5.97519731521606	-10.8220987319946	-0.12146932631731	0.0124699538573623	-0.153418138623238
-6.15637397766113	-5.96729278564453	-10.8108854293823	-0.121497891843319	0.0127120027318597	-0.153599590063095
-6.16539478302002	-5.96777057647705	-10.8332576751709	-0.121301501989365	0.0126580381765962	-0.153319880366325
-6.16087198257446	-5.97856187820435	-10.7845106124878	-0.121326118707657	0.0125922774896026	-0.153285250067711
-6.15867900848389	-5.96947240829468	-10.8030757904053	-0.121196955442429	0.0127936964854598	-0.15337635576725
-6.16745805740356	-5.98260641098022	-10.8029756546021	-0.12107602506876	0.0126682072877884	-0.15313509106636
-6.16204261779785	-5.98431158065796	-10.7691507339478	-0.121191255748272	0.0127655733376741	-0.153347328305244
-6.17125463485718	-5.97981357574463	-10.7883863449097	-0.121053449809551	0.012734810821712	-0.153100341558456
-6.16598033905029	-5.99050903320313	-10.7453689575195	-0.121013976633549	0.0126324659213424	-0.153140157461166
-6.17009210586548	-5.98046112060547	-10.7716617584229	-0.120878778398037	0.0128180226311088	-0.153129950165749
-6.1730842590332	-5.99431896209717	-10.7586231231689	-0.120843514800072	0.0125623214989901	-0.152964308857918
-6.17191123962402	-5.98892307281494	-10.7364320755005	-0.120869681239128	0.0127771701663733	-0.153144106268883
-6.18067646026611	-5.98907852172852	-10.7610416412354	-0.120689749717712	0.0126410834491253	-0.152933374047279
-6.1779522895813	-6.00026321411133	-10.7245407104492	-0.120659671723843	0.0124487839639187	-0.152908965945244
-6.17899131774902	-5.99268817901611	-10.7341423034668	-0.120595596730709	0.0125793740153313	-0.153108432888985
-6.18891906738281	-5.99562311172485	-10.756854057312	-0.120369136333466	0.0123852118849754	-0.152932316064835
-6.18544149398804	-6.00886201858521	-10.7228393554688	-0.120422691106796	0.0122830839827657	-0.153104856610298
-6.19354438781738	-5.99750089645386	-10.7459754943848	-0.120212897658348	0.0122652892023325	-0.153081759810448
-6.19237947463989	-6.0155200958252	-10.7278614044189	-0.120193973183632	0.0120418136939406	-0.152991831302643
-6.19597387313843	-6.00801277160645	-10.7296228408813	-0.120102196931839	0.0121656451374292	-0.153262794017792
-6.20514392852783	-6.01354455947876	-10.7512903213501	-0.119838111102581	0.0119117489084601	-0.1531001329422
-6.20306444168091	-6.02009391784668	-10.7184181213379	-0.119959093630314	0.0118993250653148	-0.153311431407928
-6.21194124221802	-6.01635122299194	-10.7461767196655	-0.119780212640762	0.0118377646431327	-0.153181478381157
-6.21303939819336	-6.0307445526123	-10.7203741073608	-0.119698517024517	0.0115993293002248	-0.153201922774315
-6.21782779693604	-6.02395963668823	-10.7421092987061	-0.119553364813328	0.0116411801427603	-0.153337731957436
-6.22365093231201	-6.03801584243774	-10.7511987686157	-0.119382739067078	0.0113085079938173	-0.153175130486488
-6.22375965118408	-6.03723669052124	-10.7284774780273	-0.119384169578552	0.0113396802917123	-0.153478682041168
-6.23354005813599	-6.03680562973022	-10.7628593444824	-0.119095347821712	0.0110083892941475	-0.153282731771469
-6.23584318161011	-6.04910469055176	-10.7380361557007	-0.119061194360256	0.0108683034777641	-0.153433740139008
-6.23694801330566	-6.03890705108643	-10.7719488143921	-0.118880316615105	0.010843051597476	-0.153603136539459
-6.2490406036377	-6.05110597610474	-10.7962484359741	-0.118607431650162	0.0104629136621952	-0.153422921895981
-6.24658632278442	-6.05992364883423	-10.7661428451538	-0.118550278246403	0.0102134440094233	-0.153663486242294
-6.25476169586182	-6.05069541931152	-10.8040866851807	-0.118382595479488	0.010154346935451	-0.15372970700264
-6.26300811767578	-6.06318378448486	-10.806619644165	-0.118159808218479	0.00980919227004051	-0.153596192598343
-6.26132011413574	-6.0611515045166	-10.7964525222778	-0.1180085465312	0.00985146872699261	-0.153873786330223
-6.27548456192017	-6.06597232818604	-10.8467178344727	-0.117807604372501	0.00954688526690006	-0.153735011816025
-6.27357387542725	-6.07870054244995	-10.8282766342163	-0.117672957479954	0.00926173664629459	-0.153897061944008
-6.27748680114746	-6.07408809661865	-10.842845916748	-0.117509715259075	0.00923010520637035	-0.154116496443748
-6.28807258605957	-6.08086729049683	-10.8702535629272	-0.117198579013348	0.00885355472564697	-0.153905883431435
-6.28990411758423	-6.08967733383179	-10.8518018722534	-0.117110103368759	0.00882020313292742	-0.154116004705429
-6.30185651779175	-6.08609771728516	-10.9036378860474	-0.116768509149551	0.00859795417636633	-0.154148206114769
-6.30827283859253	-6.10388135910034	-10.8893594741821	-0.116612486541271	0.00826380308717489	-0.154018566012383
-6.30687284469604	-6.09963893890381	-10.8962259292603	-0.116439178586006	0.00821148883551359	-0.154344275593758
-6.31990623474121	-6.10860919952393	-10.9330558776855	-0.116136223077774	0.00798121932893991	-0.15405535697937
-6.32265281677246	-6.11981058120728	-10.9104566574097	-0.115994915366173	0.00781873892992735	-0.154186978936195
-6.3266921043396	-6.11361217498779	-10.9399423599243	-0.115825586020947	0.00782955158501863	-0.154339820146561
-6.33632802963257	-6.12502670288086	-10.9614105224609	-0.115588441491127	0.00739726098254323	-0.154097378253937
-6.33585548400879	-6.13035678863525	-10.9340572357178	-0.115519344806671	0.00742397224530578	-0.154319554567337
-6.34473371505737	-6.12659168243408	-10.9634580612183	-0.115311004221439	0.00742604723200202	-0.154294580221176
-6.35078001022339	-6.14051103591919	-10.9687004089355	-0.115132853388786	0.00702143693342805	-0.154120549559593
-6.35122919082642	-6.14303922653198	-10.9512052536011	-0.115023605525494	0.00709884660318494	-0.154306411743164
-6.35933303833008	-6.138756275177	-10.988452911377	-0.114796087145805	0.00701274676248431	-0.154183879494667
-6.36524438858032	-6.15753698348999	-10.9762296676636	-0.114701554179192	0.0068060583434999	-0.154054522514343
-6.36069345474243	-6.15080738067627	-10.9667406082153	-0.114641353487968	0.0067931623198092	-0.15431897342205
-6.37032651901245	-6.15223789215088	-11.0018110275269	-0.114361561834812	0.00676314299926162	-0.154065012931824
-6.36694478988647	-6.16760063171387	-10.9818124771118	-0.114414170384407	0.00647657923400402	-0.153985857963562
-6.36457586288452	-6.16220235824585	-10.9710922241211	-0.11433020234108	0.00659515894949436	-0.154165923595428
-6.37425136566162	-6.16140270233154	-11.0110845565796	-0.11413498967886	0.00645988248288631	-0.153924509882927
-6.37500810623169	-6.17636871337891	-10.9880542755127	-0.114178076386452	0.00624166755005717	-0.153860941529274
-6.3713903427124	-6.16962480545044	-10.9843826293945	-0.114072546362877	0.00647363532334566	-0.154001265764236
-6.37768840789795	-6.16788673400879	-11.0084991455078	-0.113903649151325	0.0062821158207953	-0.153685241937637
-6.3775954246521	-6.18287038803101	-10.9780550003052	-0.113953709602356	0.00618239538744092	-0.153521418571472
-6.3718113899231	-6.17572069168091	-10.9821672439575	-0.113904222846031	0.00629318132996559	-0.153719574213028
-6.38104772567749	-6.17410850524902	-11.0118389129639	-0.113781630992889	0.00621434114873409	-0.153479024767876
-6.37971258163452	-6.18667459487915	-10.9885625839233	-0.113873936235905	0.00607670890167356	-0.153377816081047
-6.37681436538696	-6.17937898635864	-10.9804973602295	-0.113917149603367	0.00624695280566812	-0.153519675135612
-6.38462162017822	-6.1788387298584	-11.0076789855957	-0.113865040242672	0.00620255945250392	-0.153223246335983
-6.38175678253174	-6.1926441192627	-10.970965385437	-0.113934978842735	0.00609630532562733	-0.153144344687462
-6.382972240448	-6.18143224716187	-10.9831857681274	-0.113890469074249	0.00634438870474696	-0.153197273612022
-6.38658046722412	-6.191978931427	-10.9970111846924	-0.113921485841274	0.00611727964133024	-0.152967125177383
-6.38379335403442	-6.19105672836304	-10.9699335098267	-0.114087902009487	0.00622890703380108	-0.153128489851952
-6.38892078399658	-6.18054628372192	-10.9976768493652	-0.114020898938179	0.00630676932632923	-0.152947500348091
-6.39202976226807	-6.1912088394165	-10.9845190048218	-0.114114657044411	0.00610827282071114	-0.152739927172661
-6.38527917861938	-6.18706178665161	-10.9672250747681	-0.114223435521126	0.00634221639484167	-0.152916207909584
-6.39328813552856	-6.17724752426147	-11.0038328170776	-0.11426205933094	0.00636644940823317	-0.152743473649025
-6.38994407653809	-6.19148778915405	-10.9853343963623	-0.114473573863506	0.00618633255362511	-0.152605623006821
-6.38446807861328	-6.17700624465942	-10.9690570831299	-0.114623442292213	0.00646377354860306	-0.152811333537102
-6.38761377334595	-6.17179727554321	-10.996337890625	-0.114642105996609	0.00635830871760845	-0.152517184615135
-6.38293504714966	-6.18058967590332	-10.9634790420532	-0.114868946373463	0.00629804562777281	-0.152465984225273
-6.38001585006714	-6.1675820350647	-10.9725961685181	-0.115038864314556	0.00651615764945745	-0.152503326535225
-6.38532400131226	-6.16630411148071	-10.9916505813599	-0.115136094391346	0.00636975141242146	-0.152257710695267
-6.37525606155396	-6.16385316848755	-10.9589834213257	-0.115389101207256	0.00652977498248219	-0.152362555265427
-6.37224912643433	-6.14839029312134	-10.9780654907227	-0.115509502589703	0.00657377997413278	-0.152233511209488
-6.37235164642334	-6.15754318237305	-10.9588832855225	-0.115676872432232	0.00652354350313544	-0.15201772749424
-6.35911083221436	-6.14628267288208	-10.9487285614014	-0.11589228361845	0.00669861352071166	-0.152148023247719
-6.36203956604004	-6.13568830490112	-10.9834136962891	-0.115910142660141	0.00671539595350623	-0.151895955204964
-6.35283279418945	-6.14277744293213	-10.9502334594727	-0.116206094622612	0.0066180475987494	-0.151897326111794
-6.34321308135986	-6.12191677093506	-10.9515085220337	-0.116349473595619	0.00691497139632702	-0.151974231004715
-6.34019804000854	-6.12455224990845	-10.9694347381592	-0.11640676856041	0.0067197447642684	-0.151611343026161
-6.32621669769287	-6.12146329879761	-10.9282054901123	-0.116741389036179	0.00697551388293505	-0.151730552315712
-6.3251519203186	-6.10373115539551	-10.9542169570923	-0.116853013634682	0.00716711301356554	-0.151672676205635
-6.31936025619507	-6.11219644546509	-10.9274291992188	-0.117008082568645	0.00707635749131441	-0.151614770293236
-6.30877733230591	-6.0991792678833	-10.9266796112061	-0.117204360663891	0.00738316401839256	-0.15174925327301
-6.30637836456299	-6.1002893447876	-10.9351139068604	-0.117242611944675	0.00731427548453212	-0.151485174894333
-6.29427528381348	-6.10130214691162	-10.9059295654297	-0.11746733635664	0.00751643860712647	-0.151650041341782
-6.2939829826355	-6.08611345291138	-10.9391527175903	-0.117436528205872	0.00761916162446141	-0.151646837592125
-6.29130411148071	-6.09450101852417	-10.9286775588989	-0.117567226290703	0.00751862535253167	-0.151475369930267
-6.27682685852051	-6.08081245422363	-10.9106388092041	-0.117761768400669	0.00768190762028098	-0.151739209890366
-6.28075551986694	-6.07934665679932	-10.9332427978516	-0.117740832269192	0.00767910620197654	-0.151516735553741
-6.27073192596436	-6.08407163619995	-10.8918514251709	-0.117937199771404	0.00772538781166077	-0.151534974575043
-6.27015542984009	-6.06939268112183	-10.9175806045532	-0.118079245090485	0.00798314996063709	-0.151671409606934
-6.27027320861816	-6.07726430892944	-10.9042320251465	-0.118195883929729	0.00782799813896418	-0.151432678103447
-6.25967788696289	-6.06445264816284	-10.8782215118408	-0.118428081274033	0.00807766988873482	-0.151745408773422
-6.26507759094238	-6.06211137771606	-10.9071645736694	-0.118431963026524	0.00809535849839449	-0.151484906673431
-6.25945234298706	-6.06645011901855	-10.8628015518188	-0.118711426854134	0.00826404802501202	-0.151639312505722
-6.26069688796997	-6.05513525009155	-10.887939453125	-0.118737876415253	0.00839420780539513	-0.151614993810654
-6.26253795623779	-6.06071186065674	-10.8654718399048	-0.118882372975349	0.00821238849312067	-0.151612997055054
-6.25521659851074	-6.04606533050537	-10.8559465408325	-0.119044758379459	0.00848197191953659	-0.151899948716164
-6.26121807098389	-6.04949998855591	-10.8677883148193	-0.119071148335934	0.00841557234525681	-0.151741936802864
-6.25666284561157	-6.04903125762939	-10.8255186080933	-0.119305536150932	0.00854717940092087	-0.151938527822495
-6.26131105422974	-6.0408992767334	-10.8610486984253	-0.119310960173607	0.00867917016148567	-0.151909396052361
-6.25791931152344	-6.04957675933838	-10.8266878128052	-0.119491174817085	0.00853744521737099	-0.151993811130524
-6.25453186035156	-6.03266382217407	-10.8380727767944	-0.119604825973511	0.00879047438502312	-0.152211397886276
-6.26026105880737	-6.04293966293335	-10.831787109375	-0.119630761444569	0.00855518225580454	-0.151996657252312
-6.25408029556274	-6.03645944595337	-10.8056612014771	-0.119816221296787	0.00879690516740084	-0.15232215821743
-6.25939130783081	-6.03372383117676	-10.8398532867432	-0.119742006063461	0.00869607180356979	-0.152245000004768
-6.25455760955811	-6.03171920776367	-10.8024530410767	-0.119910128414631	0.0087802717462182	-0.152494132518768
-6.25799083709717	-6.02687788009644	-10.8241729736328	-0.119997419416904	0.00880432780832052	-0.152444377541542
-6.25623321533203	-6.03571081161499	-10.7945327758789	-0.120169416069984	0.0087530417367816	-0.152567997574806
-6.25568532943726	-6.0226616859436	-10.8181095123291	-0.120173647999763	0.00889454502612352	-0.15277723968029
-6.26269483566284	-6.03203296661377	-10.8143949508667	-0.120180875062943	0.00877978373318911	-0.152742832899094
-6.25809144973755	-6.02220964431763	-10.8038101196289	-0.120267547667027	0.00898697599768639	-0.153074249625206
-6.26604413986206	-6.02616262435913	-10.8138809204102	-0.120359919965267	0.0088999392464757	-0.152938902378082
-6.25977611541748	-6.02931976318359	-10.7774868011475	-0.120479941368103	0.0089244544506073	-0.153152465820313
-6.2662467956543	-6.01923418045044	-10.8151369094849	-0.120508849620819	0.00910133961588144	-0.153295606374741
-6.26646423339844	-6.03168249130249	-10.8005180358887	-0.120553828775883	0.00890645012259483	-0.153247222304344
-6.26138353347778	-6.01892518997192	-10.7845821380615	-0.120713889598846	0.00918742083013058	-0.153592333197594
-6.27050447463989	-6.0158576965332	-10.8128004074097	-0.120678640902042	0.00913158338516951	-0.153427571058273
-6.26691913604736	-6.02675724029541	-10.7816486358643	-0.120810158550739	0.00900833774358034	-0.153510928153992
-6.26227617263794	-6.01387453079224	-10.7892723083496	-0.120897628366947	0.0091785192489624	-0.153813183307648
-6.26850175857544	-6.01270246505737	-10.8153095245361	-0.120794467628002	0.00901242531836033	-0.153718113899231
-6.26103973388672	-6.01759004592896	-10.7802743911743	-0.120968006551266	0.00905043911188841	-0.154041454195976
-6.26735973358154	-6.00066757202148	-10.8102560043335	-0.121016353368759	0.0091083999723196	-0.154109761118889
-6.26521968841553	-6.01306676864624	-10.7890853881836	-0.121052980422974	0.00886949338018894	-0.154087603092194
-6.25822448730469	-5.99638748168945	-10.7941627502441	-0.121044717729092	0.00901452172547579	-0.154427647590637
-6.26551532745361	-6.00233030319214	-10.8196229934692	-0.12102896720171	0.0088379792869091	-0.154384896159172
-6.26115942001343	-5.99793100357056	-10.7965631484985	-0.121184632182121	0.00894381757825613	-0.154775947332382
-6.26568126678467	-5.99465751647949	-10.8267049789429	-0.121082790195942	0.00877208262681961	-0.154664367437363
-6.25865793228149	-5.9964394569397	-10.7923698425293	-0.121170751750469	0.00869693700224161	-0.154920935630798
-6.26531267166138	-5.98627948760986	-10.8339824676514	-0.121094539761543	0.00875746738165617	-0.155063167214394
-6.26584243774414	-5.99714517593384	-10.8188781738281	-0.121116064488888	0.00855708308517933	-0.155106171965599
-6.26284742355347	-5.98485517501831	-10.8161306381226	-0.121181882917881	0.00865757092833519	-0.155499026179314
-6.27444744110107	-5.98591279983521	-10.8375902175903	-0.121002845466137	0.00847868248820305	-0.155373767018318
-6.26791858673096	-5.99225330352783	-10.8131265640259	-0.121083289384842	0.0085175521671772	-0.155734241008759
-6.2717547416687	-5.98266935348511	-10.84840965271	-0.120941445231438	0.0085650933906436	-0.155878588557243
-6.2773175239563	-5.99436950683594	-10.840353012085	-0.120898433029652	0.00841263961046934	-0.155939996242523
-6.27311563491821	-5.98806810379028	-10.8293695449829	-0.120957650244236	0.00848301313817501	-0.156310975551605
-6.28332853317261	-5.98548269271851	-10.8625640869141	-0.120775580406189	0.00838407874107361	-0.156274065375328
-6.28061056137085	-5.9954514503479	-10.8360986709595	-0.120754070580006	0.00832259282469749	-0.156582430005074
-6.28562784194946	-5.98335790634155	-10.8659105300903	-0.120586171746254	0.00837908592075109	-0.156760588288307
-6.29230499267578	-5.99686431884766	-10.8692121505737	-0.12054269015789	0.00813001301139593	-0.156861290335655
-6.28652954101563	-5.99550819396973	-10.8522691726685	-0.120523430407047	0.00823175068944693	-0.157257795333862
-6.29410409927368	-5.98882579803467	-10.8862113952637	-0.120305962860584	0.00813727080821991	-0.157365337014198
-6.2994647026062	-6.00017547607422	-10.8704423904419	-0.120257817208767	0.00794708821922541	-0.157403901219368
-6.30077981948853	-5.99216318130493	-10.8784637451172	-0.120117239654064	0.00816198531538248	-0.157836705446243
-6.30889511108398	-6.0015025138855	-10.8930377960205	-0.119976080954075	0.00793945882469416	-0.157778725028038
-6.30427598953247	-6.00328350067139	-10.8667783737183	-0.120015613734722	0.0079618850722909	-0.158167958259583
-6.31558132171631	-5.99492263793945	-10.9032201766968	-0.119831159710884	0.00802540965378284	-0.158285573124886
-6.32008695602417	-6.01122760772705	-10.8867511749268	-0.119746446609497	0.00784480106085539	-0.158314019441605
-6.32012939453125	-6.00404691696167	-10.8826684951782	-0.119727216660976	0.0080900602042675	-0.158733248710632
-6.33329677581787	-6.00776481628418	-10.9096384048462	-0.119608119130135	0.00793296378105879	-0.15866519510746
-6.33158588409424	-6.01620149612427	-10.8734922409058	-0.119654476642609	0.00790484715253115	-0.158973127603531
-6.33799123764038	-6.00882625579834	-10.8967304229736	-0.11953043192625	0.00801168009638786	-0.159145563840866
-6.3419132232666	-6.02070283889771	-10.8816385269165	-0.119571216404438	0.00789349991828203	-0.159103661775589
-6.34208679199219	-6.01330327987671	-10.8775548934937	-0.119495555758476	0.00813872739672661	-0.159483253955841
-6.35483551025391	-6.01763916015625	-10.8991527557373	-0.119468830525875	0.0079718753695488	-0.159462660551071
-6.35267114639282	-6.02693367004395	-10.8671722412109	-0.119519203901291	0.00791845563799143	-0.159685984253883
-6.35123491287231	-6.01375770568848	-10.8721714019775	-0.119426377117634	0.00801483634859324	-0.160009443759918
-6.36217594146729	-6.02216911315918	-10.8948745727539	-0.119342796504498	0.00789041351526976	-0.159851089119911
-6.35804128646851	-6.02805089950562	-10.8564291000366	-0.119370214641094	0.00788333546370268	-0.160128548741341
-6.36316108703613	-6.02022552490234	-10.8893175125122	-0.119302220642567	0.00797886680811644	-0.16033698618412
-6.36565971374512	-6.03088569641113	-10.8824920654297	-0.119293101131916	0.00770172150805593	-0.160312712192535
-6.36188888549805	-6.02323913574219	-10.8662338256836	-0.119333758950233	0.00787407346069813	-0.160730481147766
-6.37105798721313	-6.02394008636475	-10.8973331451416	-0.119198806583881	0.00761504285037518	-0.160601019859314
-6.36969900131226	-6.03181314468384	-10.8663816452026	-0.119262635707855	0.00762113090604544	-0.16079843044281
-6.37300491333008	-6.01971912384033	-10.8994369506836	-0.119101233780384	0.00762627692893147	-0.16098165512085
-6.37890100479126	-6.03184270858765	-10.8908596038818	-0.119120515882969	0.00738740293309093	-0.161009892821312
-6.37186717987061	-6.02112579345703	-10.8866291046143	-0.119084060192108	0.0075587946921587	-0.161331415176392
-6.38500642776489	-6.02749300003052	-10.9031667709351	-0.118972703814507	0.00737134134396911	-0.161172211170197
-6.38179063796997	-6.02743196487427	-10.8755121231079	-0.119065329432487	0.00740950461477041	-0.161502227187157
-6.39013290405273	-6.02395009994507	-10.920615196228	-0.118967428803444	0.00733617693185806	-0.16143573820591
-6.38663578033447	-6.03392457962036	-10.8923053741455	-0.118916094303131	0.00705125369131565	-0.161576509475708
-6.38874197006226	-6.02098798751831	-10.898419380188	-0.118868984282017	0.00723782926797867	-0.161852046847343
-6.39825963973999	-6.03349208831787	-10.9234895706177	-0.118786357343197	0.00699135521426797	-0.161730051040649
-6.39385461807251	-6.0367226600647	-10.8927059173584	-0.118841446936131	0.00696404697373509	-0.161950886249542
-6.40023136138916	-6.02656364440918	-10.9282426834106	-0.118747755885124	0.00702426396310329	-0.162180975079536
-6.40697526931763	-6.03600025177002	-10.9409980773926	-0.118728704750538	0.00668620504438877	-0.162090808153152
-6.40070867538452	-6.0314302444458	-10.9179039001465	-0.118743717670441	0.0067319362424314	-0.162496015429497
-6.40834283828735	-6.02563571929932	-10.9489583969116	-0.118590876460075	0.00665308767929673	-0.162407085299492
-6.41159963607788	-6.03695821762085	-10.9343891143799	-0.118656434118748	0.00648015784099698	-0.162435546517372
-6.40921497344971	-6.02683019638062	-10.9390707015991	-0.118702813982964	0.00655986834317446	-0.162801817059517
-6.41529178619385	-6.0299186706543	-10.9682197570801	-0.118582583963871	0.00633553694933653	-0.162667214870453
-6.40889263153076	-6.03237628936768	-10.9351253509521	-0.118643045425415	0.00624303566291928	-0.162884369492531
-6.41205072402954	-6.02136993408203	-10.9625616073608	-0.11860653758049	0.0063268868252635	-0.162963405251503
-6.42001485824585	-6.03569221496582	-10.9636135101318	-0.118494905531406	0.00607236847281456	-0.162782996892929
-6.41366624832153	-6.03077793121338	-10.9416790008545	-0.118668958544731	0.00616459827870131	-0.163029104471207
-6.41797733306885	-6.02411508560181	-10.9744319915771	-0.118526451289654	0.00615193042904139	-0.163068473339081
-6.42280197143555	-6.03569412231445	-10.9638662338257	-0.118545278906822	0.00584040116518736	-0.163015320897102
-6.41592216491699	-6.02786827087402	-10.9515380859375	-0.118616223335266	0.00604317104443908	-0.163314163684845
-6.42395401000977	-6.0227518081665	-10.9801387786865	-0.118518479168415	0.00594579102471471	-0.163195207715034
-6.42887115478516	-6.0388708114624	-10.9553260803223	-0.118530064821243	0.00581658817827702	-0.163128525018692
-6.42590761184692	-6.02577638626099	-10.9618406295776	-0.118597127497196	0.00598937040194869	-0.163400992751122
-6.43264150619507	-6.03259944915771	-10.9871950149536	-0.118502557277679	0.00573165295645595	-0.163214355707169
-6.42830562591553	-6.03347635269165	-10.9534597396851	-0.118508383631706	0.00574916461482644	-0.163410231471062
-6.42782783508301	-6.02346467971802	-10.9748668670654	-0.118420757353306	0.0057242214679718	-0.163551107048988
-6.4393515586853	-6.03529071807861	-10.9911775588989	-0.118381842970848	0.00549900531768799	-0.163313895463943
-6.43422985076904	-6.03983020782471	-10.9633626937866	-0.118398614227772	0.00550021044909954	-0.163502126932144
-6.43468427658081	-6.03083419799805	-10.9923086166382	-0.118392422795296	0.00554106570780277	-0.163603588938713
-6.4414701461792	-6.03782796859741	-11.0021963119507	-0.118250288069248	0.00521425949409604	-0.163497596979141
-6.43587160110474	-6.03807210922241	-10.9773597717285	-0.118198424577713	0.00522974226623774	-0.163731917738914
-6.43913125991821	-6.02713823318481	-11.0131378173828	-0.118094094097614	0.00524062104523182	-0.163754105567932
-6.44732236862183	-6.04144430160522	-11.0099477767944	-0.118046425282955	0.00506513752043247	-0.16349059343338
-6.4429726600647	-6.03958892822266	-10.9793148040771	-0.11809267103672	0.00507921911776066	-0.163760870695114
-6.4507040977478	-6.03527450561523	-11.0260467529297	-0.117872469127178	0.00511210970580578	-0.163711577653885
-6.4537091255188	-6.04755926132202	-11.0070762634277	-0.117923580110073	0.00482766609638929	-0.163627430796623
-6.44668483734131	-6.04085826873779	-10.9963111877441	-0.117872700095177	0.00505101075395942	-0.16391085088253
-6.45639657974243	-6.04345750808716	-11.0278673171997	-0.117782332003117	0.00496936682611704	-0.16372349858284
-6.45517349243164	-6.05505037307739	-10.9925374984741	-0.117904789745808	0.00494002364575863	-0.163760036230087
-6.45497798919678	-6.04656028747559	-11.0151557922363	-0.117844454944134	0.00502172717824578	-0.1639014929533
-6.46118211746216	-6.05633354187012	-11.0251998901367	-0.117736540734768	0.00487897917628288	-0.163662403821945
-6.45494699478149	-6.05948257446289	-10.9840621948242	-0.117829531431198	0.00498863868415356	-0.163840368390083
-6.45478010177612	-6.0458722114563	-11.0087804794312	-0.117765016853809	0.00508654583245516	-0.163878574967384
-6.46314525604248	-6.06298446655273	-11.0108156204224	-0.117732673883438	0.00496876519173384	-0.163578286767006
-6.45673990249634	-6.06122446060181	-10.9780902862549	-0.117902375757694	0.00503790378570557	-0.16378678381443
-6.46018934249878	-6.05080556869507	-11.01096534729	-0.117798283696175	0.00517792068421841	-0.163738906383514
-6.46281003952026	-6.06463432312012	-11.0102214813232	-0.117778353393078	0.0050248121842742	-0.163505285978317
-6.4560718536377	-6.05788993835449	-10.9783535003662	-0.117796562612057	0.00516670010983944	-0.163717716932297
-6.46233320236206	-6.05716991424561	-11.0096473693848	-0.117784336209297	0.00515383947640657	-0.163471475243568
-6.45936965942383	-6.06826448440552	-10.9867267608643	-0.117772273719311	0.00507017970085144	-0.163382098078728
-6.45187664031982	-6.06080722808838	-10.9758558273315	-0.117881327867508	0.00532210804522038	-0.163508579134941
-6.45854330062866	-6.05645895004272	-11.0073833465576	-0.117739297449589	0.00526594836264849	-0.163305729627609
-6.45384359359741	-6.06840181350708	-10.9830703735352	-0.11784265935421	0.0052171815186739	-0.163206115365028
-6.45002698898315	-6.05415868759155	-10.9940385818481	-0.117732502520084	0.00546705210581422	-0.163311064243317
-6.45784091949463	-6.06686544418335	-11.0059003829956	-0.117714613676071	0.00526338396593928	-0.162927359342575
-6.44638204574585	-6.06588840484619	-10.9718399047852	-0.117790095508099	0.00542336516082287	-0.162998512387276
-6.44955921173096	-6.05612754821777	-11.0044794082642	-0.117619298398495	0.00557312648743391	-0.162895977497101
-6.44776630401611	-6.07101535797119	-11.0035037994385	-0.117694579064846	0.00528413197025657	-0.162657201290131
-6.43726634979248	-6.06143999099731	-10.9794979095459	-0.11768414825201	0.00559241930022836	-0.162751525640488
-6.44061660766602	-6.05762147903442	-11.0113639831543	-0.11759490519762	0.00553710805252194	-0.162484347820282
-6.438392162323	-6.07096767425537	-10.9793224334717	-0.117579080164433	0.00543221551924944	-0.162319988012314
-6.43208169937134	-6.06277990341187	-10.9858179092407	-0.117598168551922	0.00574186956509948	-0.162426054477692
-6.43687009811401	-6.06484222412109	-11.0131902694702	-0.117518626153469	0.0056833466514945	-0.162094458937645
-6.42635536193848	-6.0694055557251	-10.9783496856689	-0.117555260658264	0.00569189013913274	-0.162094339728355
-6.42436981201172	-6.0570273399353	-10.991174697876	-0.117522947490215	0.00586087582632899	-0.16206219792366
-6.42884206771851	-6.06617069244385	-11.0001258850098	-0.117459990084171	0.00571950664743781	-0.161636829376221
-6.41849613189697	-6.06813621520996	-10.9617538452148	-0.117545858025551	0.00595107767730951	-0.161753728985786
-6.41813135147095	-6.0589017868042	-10.9924373626709	-0.117467872798443	0.00607757223770022	-0.161655113101006
-6.41788244247437	-6.06929683685303	-10.9964094161987	-0.117417253553867	0.00588154979050159	-0.161319807171822
-6.40966272354126	-6.06866121292114	-10.95689868927	-0.117538899183273	0.00604205345734954	-0.161382809281349
-6.40803718566895	-6.05694580078125	-10.9772272109985	-0.117464624345303	0.00626610964536667	-0.161355212330818
-6.40874814987183	-6.06762552261353	-10.9762420654297	-0.117394343018532	0.00614647334441543	-0.161003261804581
-6.40203237533569	-6.06800222396851	-10.9489965438843	-0.117566861212254	0.00641013495624065	-0.161032944917679
-6.40211248397827	-6.06181240081787	-10.9802408218384	-0.117412030696869	0.00638194195926189	-0.160841718316078
-6.39791393280029	-6.07399749755859	-10.9556293487549	-0.11750103533268	0.00635935505852103	-0.160677418112755
-6.38972520828247	-6.06174087524414	-10.9520845413208	-0.11757156252861	0.00662185810506344	-0.16074575483799
-6.39626932144165	-6.0682053565979	-10.9701232910156	-0.117459431290627	0.00647545186802745	-0.160351783037186
-6.38837385177612	-6.07314825057983	-10.9331245422363	-0.117543809115887	0.00657382141798735	-0.160418540239334
-6.39219331741333	-6.06431198120117	-10.9693098068237	-0.117445662617683	0.00682995142415166	-0.160328105092049
-6.3919563293457	-6.07724046707153	-10.9564514160156	-0.117388516664505	0.00664360262453556	-0.160082623362541
-6.38422346115112	-6.07016181945801	-10.9337186813354	-0.117377631366253	0.00684165488928556	-0.160216718912125
-6.38703441619873	-6.07210826873779	-10.9678192138672	-0.117278300225735	0.00691498443484306	-0.159943133592606
-6.38660526275635	-6.08717203140259	-10.9391374588013	-0.117310918867588	0.00682987133041024	-0.15980726480484
-6.3823504447937	-6.08036136627197	-10.9327926635742	-0.117324955761433	0.00714990077540278	-0.159951239824295
-6.39141798019409	-6.083167552948	-10.961573600769	-0.117110282182693	0.0070435288362205	-0.159676119685173
-6.38358974456787	-6.08958292007446	-10.9280004501343	-0.117199949920177	0.00717152236029506	-0.159772843122482
-6.38513469696045	-6.08104658126831	-10.9471473693848	-0.117033816874027	0.00732717243954539	-0.159664034843445
-6.39275884628296	-6.09822130203247	-10.9346952438354	-0.117042645812035	0.0072235600091517	-0.1594348102808
-6.38718891143799	-6.09023666381836	-10.9333610534668	-0.117034770548344	0.00743299582973123	-0.159586146473885
-6.39548254013062	-6.0973916053772	-10.9540691375732	-0.116914764046669	0.00736755039542913	-0.159308984875679
-6.38822555541992	-6.10273504257202	-10.9206171035767	-0.116918556392193	0.00741283223032951	-0.159423023462296
-6.39481496810913	-6.09644603729248	-10.9461326599121	-0.11688681691885	0.00754766538739204	-0.159279569983482
-6.39952230453491	-6.11016368865967	-10.9154624938965	-0.116921707987785	0.00744007900357246	-0.159131556749344
-6.39688396453857	-6.10191106796265	-10.9247388839722	-0.116963118314743	0.00771150086075068	-0.159285917878151
-6.40418863296509	-6.11383438110352	-10.9378538131714	-0.116771638393402	0.00751130236312747	-0.159083664417267
-6.39888954162598	-6.1108546257019	-10.9149389266968	-0.116968132555485	0.00765931140631437	-0.159292101860046
-6.40749168395996	-6.105393409729	-10.949462890625	-0.116844721138477	0.00773605797439814	-0.159128561615944
-6.40768527984619	-6.12304735183716	-10.9159803390503	-0.116902709007263	0.00756821082904935	-0.158968850970268
-6.40285921096802	-6.11056804656982	-10.9147090911865	-0.116952873766422	0.00781959854066372	-0.159161612391472
-6.41302394866943	-6.1121883392334	-10.94801902771	-0.116795174777508	0.00766291283071041	-0.1589425355196
-6.40896940231323	-6.12280988693237	-10.9158544540405	-0.116922400891781	0.00765547668561339	-0.158904612064362
-6.41024303436279	-6.1085901260376	-10.9247093200684	-0.116922430694103	0.00786984711885452	-0.158987119793892
-6.41521310806274	-6.11965656280518	-10.935094833374	-0.116817906498909	0.00763954082503915	-0.158672451972961
-6.40927314758301	-6.11714553833008	-10.9088869094849	-0.117013670504093	0.00776921631768346	-0.158811002969742
-6.41580820083618	-6.11472940444946	-10.9464149475098	-0.116881802678108	0.0076425732113421	-0.158637553453445
-6.41059255599976	-6.12264537811279	-10.9162874221802	-0.116976611316204	0.00763805257156491	-0.158617630600929
-6.41267776489258	-6.11287117004395	-10.9237604141235	-0.116938576102257	0.00776250893250108	-0.158654421567917
-6.42045259475708	-6.12383842468262	-10.926365852356	-0.116897381842136	0.00763791892677546	-0.158365830779076
-6.41256618499756	-6.1250319480896	-10.8991708755493	-0.116992674767971	0.00778775475919247	-0.158535480499268
-6.41459131240845	-6.11494731903076	-10.937650680542	-0.116865359246731	0.00778027204796672	-0.158472552895546
-6.41741514205933	-6.13139295578003	-10.925461769104	-0.116915389895439	0.00770585518330336	-0.158250540494919
-6.41092967987061	-6.12358283996582	-10.9127016067505	-0.116912357509136	0.00786114763468504	-0.15849395096302
-6.41872549057007	-6.12545490264893	-10.9365348815918	-0.116861775517464	0.00780094182118773	-0.158288553357124
-6.41858625411987	-6.13635206222534	-10.9120445251465	-0.116936162114143	0.00773687101900578	-0.158231556415558
-6.41158771514893	-6.13096475601196	-10.9017534255981	-0.116977505385876	0.00796356983482838	-0.158463716506958
-6.41758298873901	-6.13015556335449	-10.9385976791382	-0.116800241172314	0.00792700331658125	-0.158257678151131
-6.41629600524902	-6.13922643661499	-10.9163446426392	-0.116858683526516	0.00779668614268303	-0.158219709992409
-6.41076993942261	-6.13163900375366	-10.9005012512207	-0.11692064255476	0.00797836016863585	-0.158452481031418
-6.41645097732544	-6.12940073013306	-10.9308071136475	-0.116910301148891	0.00802240520715714	-0.15825255215168
-6.41449975967407	-6.14289283752441	-10.8960380554199	-0.117008708417416	0.007900670170784	-0.158214315772057
-6.41156244277954	-6.12830400466919	-10.9108905792236	-0.116990804672241	0.00808890070766211	-0.15840357542038
-6.41695880889893	-6.13720273971558	-10.9293375015259	-0.116893887519836	0.0079572843387723	-0.158199489116669
-6.41055107116699	-6.13568496704102	-10.8964290618896	-0.117064297199249	0.00792874116450548	-0.158421382308006
-6.41118669509888	-6.12371444702148	-10.9152936935425	-0.117041982710361	0.00802677776664495	-0.158459320664406
-6.41670417785645	-6.13386392593384	-10.9225435256958	-0.117028012871742	0.00784680619835854	-0.158268049359322
-6.40916061401367	-6.13423252105713	-10.8917827606201	-0.117151267826557	0.00782977323979139	-0.158479765057564
-6.41330862045288	-6.12103462219238	-10.9264097213745	-0.117098823189735	0.00795048289000988	-0.158466562628746
-6.4157338142395	-6.13166046142578	-10.9268054962158	-0.117052100598812	0.00764562655240297	-0.158369556069374
-6.41215181350708	-6.12191581726074	-10.9040260314941	-0.11708041280508	0.00779980374500155	-0.158666640520096
-6.414879322052	-6.11615800857544	-10.9386529922485	-0.117051869630814	0.00772442435845733	-0.158557742834091
-6.42019462585449	-6.12931489944458	-10.9138975143433	-0.117064759135246	0.00751426862552762	-0.158490166068077
-6.4143853187561	-6.12169170379639	-10.9073057174683	-0.117172092199326	0.00763051537796855	-0.158781796693802
-6.4215407371521	-6.11681318283081	-10.9533958435059	-0.116950571537018	0.0074885031208396	-0.158693373203278
-6.42379570007324	-6.13093614578247	-10.9366159439087	-0.117034561932087	0.00728080747649074	-0.158699780702591
-6.41897058486938	-6.11928510665894	-10.9160995483398	-0.116954885423183	0.0073873782530427	-0.15897399187088
-6.42276954650879	-6.11215543746948	-10.9543466567993	-0.116843484342098	0.00740660820156336	-0.158972337841988
-6.4315505027771	-6.12570190429688	-10.9385089874268	-0.116825386881828	0.00712261255830526	-0.158861339092255
-6.4250602722168	-6.11959314346313	-10.9270496368408	-0.116890706121922	0.00734587898477912	-0.159197360277176
-6.43100833892822	-6.11732578277588	-10.969575881958	-0.116671182215214	0.00706340605393052	-0.159169122576714
-6.43379211425781	-6.13047361373901	-10.94225025177	-0.116671621799469	0.00694200769066811	-0.159244790673256
-6.42836093902588	-6.12117290496826	-10.9420022964478	-0.116620466113091	0.00711071491241455	-0.159528583288193
-6.43520927429199	-6.11800050735474	-10.9663324356079	-0.116436801850796	0.00696010002866387	-0.159534573554993
-6.44214200973511	-6.13318157196045	-10.9541511535645	-0.116399332880974	0.00683856010437012	-0.159450203180313
-6.43772125244141	-6.12640571594238	-10.945969581604	-0.116422846913338	0.00696794781833887	-0.159811869263649
-6.44593954086304	-6.12540292739868	-10.9838247299194	-0.116311259567738	0.00686279311776161	-0.159786239266396
-6.4458589553833	-6.13862562179565	-10.9585647583008	-0.116310514509678	0.00669766403734684	-0.159936502575874
-6.44390964508057	-6.12527847290039	-10.9621715545654	-0.116262696683407	0.00684019969776273	-0.160202085971832
-6.45536136627197	-6.12997388839722	-10.9890089035034	-0.116198971867561	0.00679043726995587	-0.160077333450317
-6.45180225372314	-6.14033460617065	-10.9601974487305	-0.116163231432438	0.00668674567714334	-0.160201534628868
-6.45022201538086	-6.13267946243286	-10.9678964614868	-0.116259090602398	0.00680481549352407	-0.160497710108757
-6.45963621139526	-6.13264083862305	-10.9953298568726	-0.11611108481884	0.00659773405641317	-0.160337701439857
-6.45557641983032	-6.14198875427246	-10.9660034179688	-0.116205058991909	0.0065918518230319	-0.160474598407745
-6.45474290847778	-6.12759733200073	-10.9736566543579	-0.116166196763515	0.00673968624323606	-0.16073040664196
-6.46527767181396	-6.13257884979248	-10.9976015090942	-0.116100065410137	0.00660454109311104	-0.160496890544891
-6.46056079864502	-6.13993120193481	-10.9620027542114	-0.116225279867649	0.00653774291276932	-0.160557895898819
-6.46080780029297	-6.12730836868286	-10.9744882583618	-0.116180308163166	0.00672525586560369	-0.160783007740974
-6.46580266952515	-6.12869310379028	-11.0037612915039	-0.116173326969147	0.00653304532170296	-0.160623729228973
-6.46272277832031	-6.13597917556763	-10.9725093841553	-0.116218566894531	0.00651160115376115	-0.160707637667656
-6.45856761932373	-6.11958503723145	-10.9834890365601	-0.116289541125298	0.00675754668191075	-0.160911425948143
-6.46400022506714	-6.12826919555664	-10.9913930892944	-0.116276063024998	0.00650979485362768	-0.160695940256119
-6.46033430099487	-6.1257848739624	-10.9585342407227	-0.116374425590038	0.0066615822724998	-0.160952985286713
-6.46084022521973	-6.11512756347656	-10.9966716766357	-0.116340838372707	0.00675888266414404	-0.16101311147213
-6.46243047714233	-6.12424850463867	-10.9894790649414	-0.116408601403236	0.00649768998846412	-0.160892099142075
-6.45511436462402	-6.11950445175171	-10.9661865234375	-0.116447448730469	0.00665523903444409	-0.16115827858448
-6.4574089050293	-6.1120924949646	-10.9968795776367	-0.116399735212326	0.00673890067264438	-0.161137104034424
-6.45973587036133	-6.12008714675903	-10.9933338165283	-0.116415664553642	0.00656646164134145	-0.160991951823235
-6.45221614837646	-6.12058067321777	-10.9596328735352	-0.116479873657227	0.00668663252145052	-0.161230191588402
-6.45242071151733	-6.1113395690918	-10.9941186904907	-0.116476081311703	0.00682219956070185	-0.16132265329361
-6.45794343948364	-6.11886024475098	-11.0007848739624	-0.116481222212315	0.00661654071882367	-0.161148831248283
-6.4503607749939	-6.11518907546997	-10.9668188095093	-0.116560339927673	0.00679120607674122	-0.161475628614426
-6.45173740386963	-6.10601377487183	-10.9993696212769	-0.116496227681637	0.00682945176959038	-0.161347344517708
-6.45293426513672	-6.11704635620117	-10.9749794006348	-0.116597525775433	0.00673127267509699	-0.161229431629181
-6.44857501983643	-6.11165571212769	-10.9676036834717	-0.11669584363699	0.00699714850634336	-0.161472246050835
-6.45458745956421	-6.10311937332153	-11.0032663345337	-0.116621449589729	0.00699327467009425	-0.161483570933342
-6.45207118988037	-6.11672067642212	-10.9786462783813	-0.116753324866295	0.00684490893036127	-0.16136223077774
-6.44198608398438	-6.10279035568237	-10.9624528884888	-0.116835087537766	0.00699445232748985	-0.161698862910271
-6.4514536857605	-6.09710597991943	-10.9887466430664	-0.116780057549477	0.00705551076680422	-0.161506071686745
-6.44659090042114	-6.10807657241821	-10.9677057266235	-0.116978675127029	0.00691831298172474	-0.161492884159088
-6.442467212677	-6.09923791885376	-10.9587850570679	-0.117018848657608	0.00719208503141999	-0.161784261465073
-6.44674396514893	-6.09543895721436	-10.993447303772	-0.117042139172554	0.0070687890984118	-0.16160786151886
-6.44151735305786	-6.10274219512939	-10.9549541473389	-0.117174357175827	0.00704294117167592	-0.161753490567207
-6.43989753723145	-6.08779573440552	-10.9596061706543	-0.117214664816856	0.00723400199785829	-0.161877900362015
-6.44384384155273	-6.08694410324097	-10.9754600524902	-0.117144718766212	0.00711252773180604	-0.161690220236778
-6.43820810317993	-6.09509658813477	-10.9364414215088	-0.117318749427795	0.00716240657493472	-0.161805659532547
-6.43828392028809	-6.08339834213257	-10.9517107009888	-0.117397390305996	0.00736562069505453	-0.161959618330002
-6.44085836410522	-6.09320688247681	-10.9572992324829	-0.117370672523975	0.00718247378244996	-0.161759987473488
-6.43084335327148	-6.08520221710205	-10.9293518066406	-0.117560431361198	0.00724586099386215	-0.162081182003021
-6.43929195404053	-6.08319520950317	-10.9573392868042	-0.11747769266367	0.00736946193501353	-0.161904707551003
-6.43445491790771	-6.09034299850464	-10.9266357421875	-0.117619879543781	0.0072889537550509	-0.161952018737793
-6.43340969085693	-6.07975912094116	-10.9330587387085	-0.11765506118536	0.00761291850358248	-0.162207335233688
-6.43826961517334	-6.08422660827637	-10.9438762664795	-0.117640264332294	0.00734947295859456	-0.162029296159744
-6.42675256729126	-6.07864809036255	-10.915472984314	-0.117777720093727	0.00754222832620144	-0.162329360842705
-6.43326854705811	-6.07329034805298	-10.9406309127808	-0.117756500840187	0.00753325037658215	-0.162239193916321
-6.43403816223145	-6.08158445358276	-10.9228925704956	-0.11774829775095	0.0073718149214983	-0.162180483341217
-6.43170690536499	-6.07242345809937	-10.9156885147095	-0.117821365594864	0.00748600158840418	-0.162489548325539
-6.43765449523926	-6.06952953338623	-10.9512977600098	-0.117763586342335	0.00734151108190417	-0.162359088659286
-6.43239879608154	-6.07611894607544	-10.9203481674194	-0.117919743061066	0.00733819557353854	-0.162557750940323
-6.43073511123657	-6.06248569488525	-10.9392833709717	-0.117816992104053	0.00742596993222833	-0.162716910243034
-6.43702983856201	-6.07235908508301	-10.9445657730103	-0.117858931422234	0.00721526751294732	-0.162528827786446
-6.4313588142395	-6.06986570358276	-10.9176092147827	-0.117923401296139	0.00719259632751346	-0.162815555930138
-6.43572664260864	-6.05763959884644	-10.9474811553955	-0.11778163164854	0.00723588559776545	-0.162876382470131
-6.44037342071533	-6.07095289230347	-10.9352178573608	-0.117832399904728	0.00700459256768227	-0.162891209125519
-6.43324995040894	-6.05655670166016	-10.9241285324097	-0.117925405502319	0.00714541366323829	-0.163235634565353
-6.44171047210693	-6.05798149108887	-10.9491386413574	-0.117807798087597	0.00702588818967342	-0.163062885403633
-6.44011116027832	-6.06270503997803	-10.9182281494141	-0.117924883961678	0.0070370570756495	-0.163283154368401
-6.44359111785889	-6.05113124847412	-10.9437026977539	-0.117827609181404	0.00709001114591956	-0.163452550768852
-6.44718647003174	-6.06251239776611	-10.9399604797363	-0.117870971560478	0.00688375858590007	-0.163397580385208
-6.44228458404541	-6.04874086380005	-10.9342832565308	-0.11785351485014	0.00703269802033901	-0.163750678300858
-6.45160627365112	-6.05609464645386	-10.9523220062256	-0.117776602506638	0.00683302991092205	-0.16358707845211
-6.44876575469971	-6.05957317352295	-10.9215364456177	-0.117869563400745	0.00684609357267618	-0.163859754800797
-6.455810546875	-6.05045890808105	-10.9669666290283	-0.117746025323868	0.0068302801810205	-0.163950756192207
-6.45804405212402	-6.06184530258179	-10.9497308731079	-0.117732912302017	0.00660375272855163	-0.163997605443001
-6.45057106018066	-6.0507116317749	-10.9472675323486	-0.117730401456356	0.00666503934189677	-0.164360865950584
-6.46346092224121	-6.05897521972656	-10.9741983413696	-0.117644228041172	0.00646546622738242	-0.164169535040855
-6.46216201782227	-6.06088018417358	-10.9496402740479	-0.117660351097584	0.00647251680493355	-0.164400428533554
-6.46258592605591	-6.05192708969116	-10.9821367263794	-0.117600001394749	0.00652468018233776	-0.164569422602654
-6.47073602676392	-6.06141138076782	-10.9819107055664	-0.117483794689178	0.0062505342066288	-0.164491966366768
-6.46376943588257	-6.05565118789673	-10.9686660766602	-0.117471247911453	0.00634299637749791	-0.164866536855698
-6.47290802001953	-6.05057811737061	-11.0073776245117	-0.117392159998417	0.00628984114155173	-0.164823770523071
-6.47711086273193	-6.06833457946777	-10.9858846664429	-0.117336794734001	0.00612780312076211	-0.164809852838516
-6.47300052642822	-6.05972671508789	-10.9753160476685	-0.117359578609467	0.00632056687027216	-0.165131151676178
-6.48058557510376	-6.06194496154785	-11.0120429992676	-0.117188982665539	0.00617782725021243	-0.165050491690636
-6.47803258895874	-6.07035446166992	-10.9839506149292	-0.117227755486965	0.00602833367884159	-0.165263190865517
-6.48005485534668	-6.06000900268555	-11.005054473877	-0.117171846330166	0.00615605153143406	-0.165401548147202
-6.48587083816528	-6.07185840606689	-11.0005187988281	-0.117139890789986	0.00598889961838722	-0.165209367871284
-6.48096609115601	-6.07065296173096	-10.9783973693848	-0.117202877998352	0.00612934539094567	-0.165476366877556
-6.48548269271851	-6.06557703018188	-11.0181798934937	-0.117043644189835	0.00603447016328573	-0.165492475032806
-6.48665904998779	-6.0763635635376	-11.0056705474854	-0.117106854915619	0.00589645560830832	-0.165430098772049
-6.48120737075806	-6.06324338912964	-11.0037126541138	-0.117086879909039	0.00610653078183532	-0.165688186883926
-6.48907613754272	-6.07142448425293	-11.0164804458618	-0.11706330627203	0.00588014721870422	-0.165445193648338
-6.48356199264526	-6.07152652740479	-10.9871788024902	-0.117221496999264	0.00594143429771066	-0.165681302547455
-6.48546075820923	-6.06106185913086	-11.0268936157227	-0.117035537958145	0.00602578418329358	-0.165717080235481
-6.48613405227661	-6.06977939605713	-11.019681930542	-0.117162264883518	0.00572955049574375	-0.165599092841148
-6.47850751876831	-6.06014585494995	-11.0034103393555	-0.117119215428829	0.00583852315321565	-0.165868848562241
-6.48363876342773	-6.05535936355591	-11.0359325408936	-0.117121711373329	0.00575286475941539	-0.165678381919861
-6.47835445404053	-6.06288766860962	-11.0023727416992	-0.117202214896679	0.00562350219115615	-0.165785983204842
-6.47541618347168	-6.04766654968262	-11.0290470123291	-0.117213159799576	0.00578545732423663	-0.165856376290321
-6.47488451004028	-6.05571556091309	-11.0359230041504	-0.11711397767067	0.00552098220214248	-0.165710493922234
-6.46804332733154	-6.04584693908691	-11.0247850418091	-0.117162987589836	0.00562669103965163	-0.165876179933548
-6.47190570831299	-6.04648876190186	-11.0540456771851	-0.117063827812672	0.00548454979434609	-0.165628477931023
-6.46301221847534	-6.05347108840942	-11.0134010314941	-0.117164418101311	0.00538257881999016	-0.165687844157219
-6.46012592315674	-6.04011821746826	-11.0359315872192	-0.117113143205643	0.00555522041395307	-0.165851712226868
-6.46247529983521	-6.05229091644287	-11.0509395599365	-0.117031656205654	0.00531405862420797	-0.165640965104103
-6.45169591903687	-6.04093360900879	-11.0253114700317	-0.116965942084789	0.00548623129725456	-0.165890917181969
-6.4581470489502	-6.04187822341919	-11.0568351745605	-0.116975381970406	0.00548789836466312	-0.165699183940887
-6.45475673675537	-6.05142593383789	-11.0374021530151	-0.116951577365398	0.00534766959026456	-0.165618076920509
-6.44703054428101	-6.04340600967407	-11.0345859527588	-0.116987854242325	0.00561496056616306	-0.165797650814056
-6.45123910903931	-6.04866409301758	-11.0567378997803	-0.116925545036793	0.00537007069215178	-0.165588989853859
-6.43986749649048	-6.04696035385132	-11.0241022109985	-0.116948574781418	0.00551772955805063	-0.165726080536842
-6.44655275344849	-6.03855657577515	-11.052830696106	-0.116879776120186	0.00556998606771231	-0.165519431233406
-6.44395351409912	-6.05102157592773	-11.0302314758301	-0.116975180804729	0.00541977537795901	-0.165431886911392
-6.4360179901123	-6.04134464263916	-11.0272178649902	-0.11700152605772	0.00558886723592877	-0.165577605366707
-6.44022750854492	-6.03790807723999	-11.0582761764526	-0.116858422756195	0.00543952686712146	-0.165313273668289
-6.43425464630127	-6.04682445526123	-11.0236310958862	-0.116978228092194	0.00539343105629086	-0.165460005402565
-6.43568134307861	-6.02844190597534	-11.0344429016113	-0.117000855505466	0.00558390747755766	-0.165522560477257
-6.44066762924194	-6.03774261474609	-11.0478258132935	-0.116981342434883	0.00534688169136643	-0.165242999792099
-6.43379259109497	-6.03774499893188	-11.0208549499512	-0.117034554481506	0.00533361406996846	-0.165361344814301
-6.43463611602783	-6.02646732330322	-11.0590944290161	-0.116987243294716	0.00539089413359761	-0.165312543511391
-6.43436336517334	-6.03733062744141	-11.0334386825562	-0.117027141153812	0.00517294462770224	-0.165302529931068
-6.43145990371704	-6.02091360092163	-11.0496549606323	-0.117074333131313	0.00530051486566663	-0.165396496653557
-6.43350887298584	-6.02745723724365	-11.0524339675903	-0.117037825286388	0.00501321069896221	-0.165100902318954
-6.42617654800415	-6.02744722366333	-11.0286636352539	-0.117120131850243	0.00518030719831586	-0.165254026651382
-6.43143939971924	-6.01784610748291	-11.0668544769287	-0.117027714848518	0.00519380951300263	-0.165201619267464
-6.42806196212769	-6.03133344650269	-11.0451488494873	-0.117052659392357	0.0050357598811388	-0.165099605917931
-6.42922306060791	-6.01575803756714	-11.0600509643555	-0.117056734859943	0.00514879962429404	-0.165195271372795
-6.42750358581543	-6.02876091003418	-11.0545825958252	-0.11705806106329	0.00495845405384898	-0.164895474910736
-6.42048788070679	-6.02590799331665	-11.0324459075928	-0.117073014378548	0.00512371957302094	-0.165073171257973
-6.42787313461304	-6.01975536346436	-11.0729961395264	-0.116964139044285	0.00513491313904524	-0.164915934205055
-6.42418909072876	-6.03271198272705	-11.050518989563	-0.116986736655235	0.00498105445876718	-0.164870336651802
-6.42177772521973	-6.02416133880615	-11.0480270385742	-0.117017090320587	0.0052132923156023	-0.165007814764977
-6.42572402954102	-6.02996635437012	-11.0705223083496	-0.116909481585026	0.00508875446394086	-0.164724200963974
-6.41940832138062	-6.03641891479492	-11.0333299636841	-0.116954945027828	0.00508171459659934	-0.164804473519325
-6.42049551010132	-6.02784967422485	-11.0658569335938	-0.11686198413372	0.0051585822366178	-0.164817497134209
-6.4257984161377	-6.03595304489136	-11.0688829421997	-0.116775155067444	0.00490668416023254	-0.164577573537827
-6.41851091384888	-6.0376501083374	-11.0502738952637	-0.116940289735794	0.00504330033436418	-0.164829507470131
-6.42730236053467	-6.03325939178467	-11.0794010162354	-0.116809271275997	0.00499266805127263	-0.164619699120522
-6.42354965209961	-6.04443073272705	-11.0465774536133	-0.116883620619774	0.00491324625909328	-0.164533615112305
-6.42466878890991	-6.03282260894775	-11.0709638595581	-0.116870149970055	0.0050153317861259	-0.164726182818413
-6.43319320678711	-6.04360008239746	-11.0860834121704	-0.116793774068356	0.00483969831839204	-0.164496436715126
-6.42784357070923	-6.04233694076538	-11.0497636795044	-0.116928488016129	0.00480220979079604	-0.164718344807625
-6.43513584136963	-6.03259325027466	-11.0802059173584	-0.116900362074375	0.00478251418098807	-0.164518103003502
-6.43652677536011	-6.04731416702271	-11.056902885437	-0.116982191801071	0.00466468697413802	-0.164452314376831
-6.43586158752441	-6.03397512435913	-11.0671834945679	-0.116972379386425	0.00476712686941028	-0.164615988731384
-6.44475841522217	-6.04081535339355	-11.0857028961182	-0.116980522871017	0.00454268371686339	-0.164366468787193
-6.44133567810059	-6.04391384124756	-11.0491905212402	-0.117077305912971	0.00459982408210635	-0.164505392313004
-6.44537448883057	-6.03056764602661	-11.0807466506958	-0.117044165730476	0.00460489746183157	-0.164424017071724
-6.45230674743652	-6.04377746582031	-11.0698719024658	-0.117054998874664	0.00437622051686049	-0.164178133010864
-6.44570159912109	-6.03542518615723	-11.0529756546021	-0.117119163274765	0.00453457096591592	-0.164399936795235
-6.45321893692017	-6.03867530822754	-11.0899791717529	-0.117078177630901	0.00441357819363475	-0.164134591817856
-6.44604444503784	-6.04106330871582	-11.0554695129395	-0.117183566093445	0.00429316470399499	-0.164263755083084
-6.4522876739502	-6.03118705749512	-11.0864238739014	-0.117119841277599	0.00439799530431628	-0.164109975099564
-6.4532265663147	-6.04121112823486	-11.0755281448364	-0.117152474820614	0.00410018302500248	-0.163911670446396
-6.44579362869263	-6.03370666503906	-11.0522203445435	-0.117169417440891	0.00421619368717074	-0.164103955030441
-6.45180368423462	-6.02767038345337	-11.0937547683716	-0.117152072489262	0.00410425756126642	-0.163909792900085
-6.4506630897522	-6.03977394104004	-11.0693855285645	-0.117171466350555	0.00386524596251547	-0.16389125585556
-6.44403219223022	-6.02989864349365	-11.0717706680298	-0.117299251258373	0.00402122037485242	-0.163986012339592
-6.44838571548462	-6.03084945678711	-11.0903005599976	-0.117213442921638	0.00382288475520909	-0.163722932338715
-6.44489336013794	-6.03950881958008	-11.0610113143921	-0.117308609187603	0.00382622494362295	-0.163718268275261
-6.44205570220947	-6.02717876434326	-11.0757856369019	-0.117274686694145	0.00394741352647543	-0.163858145475388
-6.44772815704346	-6.03614187240601	-11.0899982452393	-0.11730132997036	0.00364593300037086	-0.163582593202591
-6.44020748138428	-6.0335841178894	-11.0537624359131	-0.11740355193615	0.00372540112584829	-0.163824126124382
-6.44439029693604	-6.02615642547607	-11.0920066833496	-0.11740742623806	0.00373524893075228	-0.163557201623917
-6.44069910049438	-6.03711700439453	-11.0590810775757	-0.117434449493885	0.00356204877607524	-0.163511410355568
-6.43818807601929	-6.0261344909668	-11.0650882720947	-0.117508634924889	0.00375288142822683	-0.163591682910919
-6.44455242156982	-6.03140020370483	-11.0807199478149	-0.11745161563158	0.003552335081622	-0.163336187601089
-6.43452072143555	-6.03231239318848	-11.0453624725342	-0.117667481303215	0.00356035935692489	-0.163514256477356
-6.43823480606079	-6.0213680267334	-11.0670776367188	-0.117571458220482	0.00356328277848661	-0.163420498371124
-6.43861722946167	-6.03088092803955	-11.0579881668091	-0.117678284645081	0.00337466457858682	-0.163180872797966
-6.43061256408691	-6.02181339263916	-11.044282913208	-0.117748275399208	0.00356240966357291	-0.163371160626411
-6.43753051757813	-6.02267408370972	-11.0771160125732	-0.117737025022507	0.00335781672038138	-0.163159653544426
-6.43037891387939	-6.02876424789429	-11.0384702682495	-0.117865554988384	0.00333931692875922	-0.163144528865814
-6.42458772659302	-6.01113653182983	-11.052303314209	-0.117824725806713	0.00337972887791693	-0.163264214992523
-6.42814159393311	-6.02207183837891	-11.0591154098511	-0.117872931063175	0.00320475734770298	-0.162924975156784
-6.42010688781738	-6.0167236328125	-11.0340299606323	-0.117913894355297	0.00330058694817126	-0.163101211190224
-6.42388343811035	-6.01265096664429	-11.06529712677	-0.117943309247494	0.00330607872456312	-0.162961378693581
-6.42038679122925	-6.0220308303833	-11.0468645095825	-0.118003010749817	0.00304950447753072	-0.162860825657845
-6.41350317001343	-6.00930213928223	-11.0464010238647	-0.118107043206692	0.00325286015868187	-0.163020238280296
-6.42017364501953	-6.01434087753296	-11.0569515228271	-0.117978528141975	0.00304688606411219	-0.162758648395538
-6.4127836227417	-6.01431703567505	-11.0278472900391	-0.118104003369808	0.00323125533759594	-0.162953779101372
-6.41629981994629	-6.00910711288452	-11.0675067901611	-0.118077360093594	0.00313042174093425	-0.162778526544571
-6.41219711303711	-6.02009105682373	-11.0361213684082	-0.118101753294468	0.00295264786109328	-0.162760630249977
-6.40703439712524	-6.00488138198853	-11.0443668365479	-0.118127278983593	0.00312007847242057	-0.162965297698975
-6.41666126251221	-6.01523494720459	-11.0632629394531	-0.118059881031513	0.00294155976735055	-0.162687927484512
-6.40831470489502	-6.01711750030518	-11.0247669219971	-0.118183240294456	0.00298742367886007	-0.162895172834396
-6.41346979141235	-6.00715303421021	-11.0641555786133	-0.118119709193707	0.00308539136312902	-0.162799745798111
-6.41789388656616	-6.01932525634766	-11.0606145858765	-0.118104800581932	0.002761299489066	-0.162698432803154
-6.41220855712891	-6.01704072952271	-11.0283823013306	-0.118189685046673	0.00291752791963518	-0.162914142012596
-6.4151759147644	-6.00962829589844	-11.0564794540405	-0.118224412202835	0.00301157217472792	-0.162936553359032
-6.42126321792603	-6.0218825340271	-11.03892993927	-0.118164107203484	0.00280963513068855	-0.162758827209473
-6.41687774658203	-6.01557779312134	-11.029634475708	-0.118309184908867	0.00303972978144884	-0.163020104169846
-6.42412424087524	-6.01300764083862	-11.0653820037842	-0.118205599486828	0.00280724838376045	-0.162802055478096
-6.4241304397583	-6.02398014068604	-11.0323352813721	-0.118229284882545	0.00270697358064353	-0.162880018353462
-6.41994047164917	-6.01099491119385	-11.0320825576782	-0.118373595178127	0.00289819855242968	-0.163087770342827
-6.43357276916504	-6.01500988006592	-11.0593643188477	-0.118315897881985	0.00279058911837637	-0.162815287709236
-6.42633390426636	-6.02282094955444	-11.0186815261841	-0.118445262312889	0.00275051384232938	-0.162903025746346
-6.42892456054688	-6.01034259796143	-11.0357494354248	-0.118451341986656	0.00292058777995408	-0.163088336586952
-6.43300294876099	-6.01811838150024	-11.0474996566772	-0.118494711816311	0.0026978999376297	-0.162885293364525
-6.42578315734863	-6.01211071014404	-11.0234956741333	-0.118608646094799	0.0028323691803962	-0.163126066327095
-6.43087482452393	-6.00570440292358	-11.0484313964844	-0.118561029434204	0.00286934920586646	-0.162988498806953
-6.4299955368042	-6.01769876480103	-11.0281753540039	-0.118582308292389	0.00268804561346769	-0.162849202752113
-6.42444610595703	-6.00971269607544	-11.0103530883789	-0.118728220462799	0.00294445594772697	-0.163103073835373
-6.42845249176025	-6.00465440750122	-11.05162525177	-0.118567772209644	0.00281506893225014	-0.162931472063065
-6.42457914352417	-6.01455020904541	-11.0285444259644	-0.118687257170677	0.00269845244474709	-0.162942215800285
-6.4175181388855	-5.99877166748047	-11.0278062820435	-0.118683643639088	0.00294326478615403	-0.163110822439194
-6.42532539367676	-6.0039176940918	-11.0446357727051	-0.118616096675396	0.00278821494430304	-0.162801757454872
-6.4191312789917	-6.01278495788574	-11.0158281326294	-0.118762373924255	0.00274189375340939	-0.162840113043785
-6.41325855255127	-6.00078630447388	-11.021336555481	-0.118628971278667	0.00293952785432339	-0.163014277815819
-6.42062425613403	-6.00496959686279	-11.0521535873413	-0.118611596524715	0.00278950878418982	-0.162785202264786
-6.41533660888672	-6.01071071624756	-11.0294551849365	-0.118602924048901	0.00276463641785085	-0.162782058119774
-6.41252088546753	-6.00072145462036	-11.0337991714478	-0.118579879403114	0.00306935887783766	-0.162861064076424
-6.41933059692383	-6.01026439666748	-11.0378046035767	-0.11849045753479	0.00277624255977571	-0.162577509880066
-6.41365051269531	-6.01404666900635	-11.0102586746216	-0.118612267076969	0.00309242284856737	-0.162740916013718
-6.41783285140991	-6.00750780105591	-11.0478067398071	-0.118421606719494	0.00318084447644651	-0.162662714719772
-6.41838502883911	-6.01857328414917	-11.0358657836914	-0.118412107229233	0.00297679333016276	-0.162478342652321
-6.4128098487854	-6.0112886428833	-11.0168514251709	-0.118387505412102	0.00319262384437025	-0.162691563367844
-6.41958427429199	-6.01193380355835	-11.0454196929932	-0.118242099881172	0.00317588751204312	-0.16242353618145
-6.41628646850586	-6.02383899688721	-11.0154829025269	-0.118317887187004	0.00310617149807513	-0.162437587976456
-6.41372537612915	-6.01386547088623	-11.0242137908936	-0.118230313062668	0.00332848867401481	-0.162550076842308
-6.42314577102661	-6.01694488525391	-11.0616912841797	-0.118150554597378	0.00314053660258651	-0.16230396926403
-6.41731691360474	-6.02112531661987	-11.0207939147949	-0.118131943047047	0.00313907139934599	-0.16242952644825
-6.41692209243774	-6.01206064224243	-11.0543355941772	-0.118104338645935	0.00326863070949912	-0.162428826093674
-6.41838645935059	-6.02287817001343	-11.0391159057617	-0.117989763617516	0.00306260399520397	-0.162294402718544
-6.41356801986694	-6.01536464691162	-11.0318460464478	-0.118008956313133	0.00325113395228982	-0.162520855665207
-6.4201135635376	-6.01407051086426	-11.0690813064575	-0.117872960865498	0.00303319306112826	-0.162285268306732
-6.41543626785278	-6.02276134490967	-11.041919708252	-0.117924019694328	0.00305269006639719	-0.162403121590614
-6.41168355941772	-6.01094579696655	-11.0617542266846	-0.117807194590569	0.00318950158543885	-0.162425577640533
-6.41763687133789	-6.02538251876831	-11.0513143539429	-0.1178258061409	0.00302450451999903	-0.162205502390862
-6.41246938705444	-6.01681280136108	-11.0386867523193	-0.117906674742699	0.0032087576109916	-0.162448585033417
-6.417893409729	-6.01272249221802	-11.0793628692627	-0.117657341063023	0.00319431466050446	-0.162298336625099
-6.41108226776123	-6.02605438232422	-11.0576143264771	-0.117723062634468	0.00298609770834446	-0.162313520908356
-6.40863084793091	-6.009605884552	-11.0618200302124	-0.117676109075546	0.00310660363174975	-0.162494391202927
-6.41635179519653	-6.02038669586182	-11.0661344528198	-0.117677241563797	0.00304148532450199	-0.162239089608192
-6.40679883956909	-6.02114725112915	-11.0342969894409	-0.117782965302467	0.00313622783869505	-0.162433922290802
-6.41195011138916	-6.01590299606323	-11.0811319351196	-0.117615297436714	0.00306195113807917	-0.162275061011314
-6.40897130966187	-6.02550506591797	-11.0555028915405	-0.11773643642664	0.00299688149243593	-0.162316381931305
-6.40021276473999	-6.01319408416748	-11.0605545043945	-0.117711573839188	0.00307999178767204	-0.162486553192139
-6.40890884399414	-6.02148199081421	-11.0656089782715	-0.117663905024529	0.00285763456486166	-0.162228658795357
-6.40316915512085	-6.01859521865845	-11.0453538894653	-0.117782287299633	0.003052948275581	-0.162461593747139
-6.40781021118164	-6.00954866409302	-11.0849323272705	-0.11765319108963	0.00298285786993802	-0.162455409765244
-6.4056601524353	-6.02119636535645	-11.0669918060303	-0.117680095136166	0.00280631147325039	-0.162442520260811
-6.40076017379761	-6.0055775642395	-11.0605773925781	-0.117743603885174	0.00293744681403041	-0.162746608257294
-6.40607690811157	-6.0091233253479	-11.0849895477295	-0.11776077747345	0.00282841664738953	-0.16252726316452
-6.40410804748535	-6.01376724243164	-11.0525941848755	-0.117846369743347	0.00276050390675664	-0.162719517946243
-6.40338373184204	-6.00091648101807	-11.0824384689331	-0.117847383022308	0.00285637890920043	-0.162799656391144
-6.40589952468872	-6.01037836074829	-11.0668210983276	-0.117908380925655	0.00259971292689443	-0.162794575095177
-6.40000295639038	-5.99879455566406	-11.0686120986938	-0.118018716573715	0.00276860687881708	-0.163072630763054
-6.40903043746948	-6.00215482711792	-11.0823621749878	-0.117956720292568	0.00260344217531383	-0.16285739839077
-6.40280151367188	-6.00755929946899	-11.0484571456909	-0.118110209703445	0.0026239175349474	-0.163062825798988
-6.4041748046875	-5.99303770065308	-11.0812492370605	-0.11815245449543	0.0026725186035037	-0.163126662373543
-6.40633630752563	-6.00520658493042	-11.0728387832642	-0.11814970523119	0.00255217566154897	-0.163077741861343
-6.39852237701416	-5.99298143386841	-11.0614805221558	-0.118199296295643	0.00265388865955174	-0.163365945219994
-6.40537405014038	-5.99482440948486	-11.0810194015503	-0.118231430649757	0.0025671434123069	-0.163190439343452
-6.39858961105347	-6.00234699249268	-11.0445871353149	-0.118410736322403	0.00251187128014863	-0.163288056850433
-6.40058755874634	-5.98775720596313	-11.0725040435791	-0.118368454277515	0.00274240341968834	-0.163362458348274
-6.39952898025513	-6.00114250183105	-11.0727548599243	-0.118387490510941	0.00252444669604301	-0.1632090061903
-6.39061403274536	-5.98939752578735	-11.0410346984863	-0.118611089885235	0.00266321306116879	-0.163415551185608
-6.39576196670532	-5.98428106307983	-11.0743360519409	-0.118505790829659	0.0026420634239912	-0.163264334201813
-6.38857460021973	-5.99590539932251	-11.0350503921509	-0.118724688887596	0.00254593789577484	-0.163209021091461
-6.38620901107788	-5.98429870605469	-11.0488996505737	-0.118808723986149	0.00279882829636335	-0.163408920168877
-6.388756275177	-5.98477363586426	-11.0677471160889	-0.118665754795074	0.00252944231033325	-0.163151755928993
-6.38073301315308	-5.98313045501709	-11.0352296829224	-0.118890054523945	0.00274493382312357	-0.163398712873459
-6.38437938690186	-5.97283554077148	-11.0647802352905	-0.11887288838625	0.00265438877977431	-0.163289591670036
-6.38005590438843	-5.98365259170532	-11.0546112060547	-0.118898056447506	0.00246658804826438	-0.163122802972794
-6.37196731567383	-5.97555828094482	-11.0272922515869	-0.118988260626793	0.00250817835330963	-0.16338187456131
-6.37942838668823	-5.97234344482422	-11.072961807251	-0.118892997503281	0.00257674907334149	-0.163272187113762
-6.37395620346069	-5.98185443878174	-11.0525903701782	-0.118930473923683	0.0022818089928478	-0.163290321826935
-6.37165212631226	-5.96790170669556	-11.0414199829102	-0.119011044502258	0.00251889042556286	-0.163464725017548
-6.37517213821411	-5.97078323364258	-11.0790901184082	-0.118859827518463	0.00231558457016945	-0.163251668214798
-6.37254285812378	-5.97950983047485	-11.0412702560425	-0.118969663977623	0.00219994108192623	-0.163272321224213
-6.37038660049438	-5.96913862228394	-11.0549421310425	-0.119017638266087	0.00242825713939965	-0.163494154810905
-6.37781095504761	-5.96783685684204	-11.0866394042969	-0.118865914642811	0.00218140799552202	-0.16327291727066
-6.37484884262085	-5.98043823242188	-11.0571641921997	-0.118912056088448	0.00212459708563983	-0.163309216499329
-6.37369394302368	-5.96717929840088	-11.065113067627	-0.11887913197279	0.00229995418339968	-0.163480326533318
-6.38149261474609	-5.97906064987183	-11.0811614990234	-0.118920989334583	0.00203162990510464	-0.163214236497879
-6.37591934204102	-5.97777795791626	-11.0465974807739	-0.118921115994453	0.00199737492948771	-0.163375839591026
-6.37725591659546	-5.97123718261719	-11.0819644927979	-0.118872582912445	0.00212120753712952	-0.163335829973221
-6.38199996948242	-5.98369550704956	-11.0796890258789	-0.118838004767895	0.00184567086398602	-0.163221076130867
-6.37339210510254	-5.975989818573	-11.053165435791	-0.118839234113693	0.00199143122881651	-0.163385540246964
-6.38269424438477	-5.97004699707031	-11.087947845459	-0.118712291121483	0.00197088648565114	-0.163241848349571
-6.38295125961304	-5.98441457748413	-11.0718088150024	-0.118799768388271	0.00170122983399779	-0.163053035736084
-6.37775754928589	-5.97763109207153	-11.0562047958374	-0.118736989796162	0.00181291135959327	-0.163225680589676
-6.38186264038086	-5.97524881362915	-11.0962686538696	-0.118597306311131	0.0017409079009667	-0.163004413247108
-6.37924098968506	-5.98796367645264	-11.0699157714844	-0.118648767471313	0.00159360526595265	-0.162967413663864
-6.37668514251709	-5.97197341918945	-11.0815725326538	-0.118600770831108	0.00168467382900417	-0.163119032979012
-6.38329648971558	-5.97827243804932	-11.0917329788208	-0.118536688387394	0.00149343581870198	-0.162779957056046
-6.37682676315308	-5.98149871826172	-11.0617380142212	-0.118567153811455	0.00140669988468289	-0.162898987531662
-6.37848138809204	-5.96823644638062	-11.1079730987549	-0.118426129221916	0.00147565023507923	-0.162832230329514
-6.3799467086792	-5.98279619216919	-11.0997943878174	-0.118322588503361	0.00122230430133641	-0.162735491991043
-6.37293481826782	-5.97518110275269	-11.0778913497925	-0.118412189185619	0.00138814887031913	-0.162914827466011
-6.38171529769897	-5.9737229347229	-11.1093587875366	-0.118272066116333	0.00123948161490262	-0.162715539336205
-6.37578248977661	-5.98200416564941	-11.0770530700684	-0.118342012166977	0.00116384611465037	-0.162805080413818
-6.37523794174194	-5.97075223922729	-11.110146522522	-0.118259683251381	0.00120652676559985	-0.162876114249229
-6.38636445999146	-5.98298072814941	-11.1190767288208	-0.118110299110413	0.000953052483964711	-0.162646412849426
-6.37559032440186	-5.98229265213013	-11.089937210083	-0.118184491991997	0.00103937764652073	-0.162888795137405
-6.38584852218628	-5.97812986373901	-11.1158695220947	-0.118082024157047	0.00100207352079451	-0.162731736898422
-6.38651752471924	-5.99342823028564	-11.0970401763916	-0.1181326135993	0.000781133072450757	-0.162614300847054
-6.38267707824707	-5.98241329193115	-11.1008100509644	-0.118033297359943	0.000848179042804986	-0.162806898355484
-6.39434146881104	-5.988450050354	-11.1361417770386	-0.117917791008949	0.000745846948120743	-0.162607595324516
-6.3882360458374	-5.99581003189087	-11.0989351272583	-0.11791018396616	0.000633826828561723	-0.162809520959854
-6.39382457733154	-5.98518419265747	-11.1277952194214	-0.117850057780743	0.000735197798348963	-0.162847340106964
-6.39577198028564	-5.99657154083252	-11.1207304000854	-0.117797836661339	0.000441721000242978	-0.162606626749039
-6.39536333084106	-5.99331426620483	-11.1069469451904	-0.117810793220997	0.00059696048265323	-0.162856549024582
-6.40189218521118	-5.98809432983398	-11.147837638855	-0.117640353739262	0.000562350556720048	-0.162754759192467
-6.40683698654175	-6.00423526763916	-11.1356115341187	-0.117690831422806	0.000363699567969888	-0.162676513195038
-6.40224027633667	-5.99094867706299	-11.1260166168213	-0.117642030119896	0.000519686087500304	-0.162965267896652
-6.41480875015259	-5.99214744567871	-11.1495809555054	-0.117533177137375	0.00042521531577222	-0.162714675068855
-6.4095253944397	-6.00930023193359	-11.1265726089478	-0.117610208690166	0.000308485818095505	-0.162670791149139
-6.40801239013672	-5.99916791915894	-11.1238088607788	-0.117573529481888	0.000478854839457199	-0.162866771221161
-6.41295766830444	-5.9980525970459	-11.1629180908203	-0.117417030036449	0.000443966710008681	-0.162758633494377
-6.41480350494385	-6.00853776931763	-11.1500415802002	-0.117391914129257	0.000196569773834199	-0.162670478224754
-6.40879106521606	-6.00556898117065	-11.127890586853	-0.117427371442318	0.00038352666888386	-0.162863507866859
-6.41221046447754	-5.99732446670532	-11.1560506820679	-0.11739955842495	0.000494191888719797	-0.162889629602432
-6.4185266494751	-6.00329351425171	-11.1585731506348	-0.117350660264492	0.000430624379077926	-0.162623226642609
-6.41206216812134	-6.0131311416626	-11.1236801147461	-0.11738596111536	0.000288758688839152	-0.162678271532059
-6.40673828125	-6.00082540512085	-11.1404457092285	-0.11738807708025	0.000515652296599001	-0.162884518504143
-6.41659927368164	-6.00444936752319	-11.1681241989136	-0.117238223552704	0.000345329142874107	-0.162639036774635
-6.40967845916748	-6.0123405456543	-11.1377429962158	-0.117340452969074	0.000322220294037834	-0.162739455699921
-6.40967559814453	-5.99868392944336	-11.1465625762939	-0.117286555469036	0.000496661989018321	-0.162914305925369
-6.41204738616943	-6.00779342651367	-11.157790184021	-0.117255613207817	0.000366697408026084	-0.162598267197609
-6.40787935256958	-6.00963354110718	-11.1243448257446	-0.117382436990738	0.000384983111871406	-0.162784278392792
-6.40852642059326	-5.99405670166016	-11.1578645706177	-0.117346853017807	0.000531779194716364	-0.162853792309761
-6.41166877746582	-6.00759410858154	-11.164849281311	-0.117220856249332	0.000238354594330303	-0.162718400359154
-6.40626192092896	-6.00188016891479	-11.1363849639893	-0.117289967834949	0.000365830725058913	-0.162978857755661
-6.40739679336548	-5.99329566955566	-11.1644315719604	-0.117275521159172	0.000439701223513111	-0.162885800004005
-6.41299152374268	-6.00698518753052	-11.1573600769043	-0.11725340783596	0.000187019206350669	-0.162739038467407
-6.40743255615234	-6.00699281692505	-11.1351671218872	-0.117353737354279	0.000335412652930245	-0.162983849644661
-6.41062259674072	-5.99576950073242	-11.1677122116089	-0.117288529872894	0.000456096429843456	-0.163025513291359
-6.41592073440552	-6.00733995437622	-11.1713628768921	-0.117294736206532	0.000235962346778251	-0.162887260317802
-6.40953969955444	-6.00217819213867	-11.1405401229858	-0.117357701063156	0.000314392702421173	-0.163128927350044
-6.41691493988037	-5.99281787872314	-11.1751050949097	-0.117269605398178	0.000399978889618069	-0.163127183914185
-6.42121744155884	-6.00830507278442	-11.1597719192505	-0.117298223078251	0.000254610145930201	-0.162935152649879
-6.41514587402344	-6.00538921356201	-11.1408843994141	-0.117432408034801	0.000462889671325684	-0.163242533802986
-6.41927289962769	-5.99997043609619	-11.1812438964844	-0.117289185523987	0.000335837918100879	-0.163205116987228
-6.42094755172729	-6.01072311401367	-11.1603603363037	-0.117343157529831	0.000236977663007565	-0.163122966885567
-6.41212606430054	-6.00264596939087	-11.1526908874512	-0.117437690496445	0.00044418332981877	-0.163373380899429
-6.4228515625	-6.0008716583252	-11.1746482849121	-0.117350526154041	0.000373975490219891	-0.163163721561432
-6.42024183273315	-6.01466274261475	-11.1437244415283	-0.117543704807758	0.000375116971554235	-0.163199156522751
-6.41679716110229	-6.00089263916016	-11.1613712310791	-0.117514669895172	0.000495833402965218	-0.163387447595596
-6.42214632034302	-6.00705099105835	-11.16672706604	-0.117497086524963	0.000315649289404973	-0.163159653544426
-6.4176983833313	-6.00502061843872	-11.1415147781372	-0.117650099098682	0.000490873237140477	-0.163409888744354
-6.42018127441406	-5.99562740325928	-11.1669607162476	-0.11762398481369	0.000520539819262922	-0.163280412554741
-6.42016839981079	-6.00924825668335	-11.1450815200806	-0.117717675864697	0.000337520526954904	-0.163123145699501
-6.41479349136353	-6.00034284591675	-11.1408224105835	-0.117882438004017	0.000653301656711847	-0.163284078240395
-6.42149257659912	-6.00291347503662	-11.1643352508545	-0.117759123444557	0.000467995239887387	-0.163094475865364
-6.41364574432373	-6.00411415100098	-11.1263484954834	-0.117999903857708	0.000468270038254559	-0.163267463445663
-6.41009616851807	-5.9910945892334	-11.15110206604	-0.118000976741314	0.000647845794446766	-0.163191735744476
-6.41559457778931	-6.00555610656738	-11.1330757141113	-0.118099398910999	0.000506810727529228	-0.162946581840515
-6.40909337997437	-5.99704265594482	-11.112753868103	-0.118144974112511	0.000745238794479519	-0.163164630532265
-6.41396951675415	-5.99397087097168	-11.1473608016968	-0.118181861937046	0.000724914309103042	-0.162984386086464
-6.40917062759399	-6.00622749328613	-11.1216859817505	-0.118318364024162	0.000670615409035236	-0.16301853954792
-6.41079711914063	-5.99129724502563	-11.1265020370483	-0.1183210760355	0.000935286341700703	-0.163124307990074
-6.41397714614868	-6.00275325775146	-11.1295909881592	-0.118329904973507	0.000724380603060126	-0.162859037518501
-6.40767049789429	-6.00121259689331	-11.1003017425537	-0.118430502712727	0.000812033249530941	-0.163037896156311
-6.41004180908203	-5.99444723129272	-11.1395254135132	-0.118431739509106	0.00086436967831105	-0.16303376853466
-6.41580724716187	-6.00527954101563	-11.1339550018311	-0.118433803319931	0.000653821800369769	-0.162873417139053
-6.40834999084473	-5.99515438079834	-11.1114931106567	-0.118601888418198	0.000818015309050679	-0.163130789995193
-6.41438579559326	-5.99110984802246	-11.139931678772	-0.118559315800667	0.000753894390072674	-0.162919551134109
-6.41384887695313	-6.00235033035278	-11.1110992431641	-0.118692986667156	0.000604029453825206	-0.162839606404305
-6.40825796127319	-5.99017953872681	-11.1092176437378	-0.118803128600121	0.000804648036137223	-0.163087442517281
-6.4166111946106	-5.99123239517212	-11.1406497955322	-0.118722982704639	0.000659376499243081	-0.162933081388474
-6.41647672653198	-5.99783372879028	-11.1175985336304	-0.11884106695652	0.000532799342181534	-0.162960261106491
-6.41229772567749	-5.98847770690918	-11.0971031188965	-0.118890047073364	0.000723058765288442	-0.163220688700676
-6.41989278793335	-5.98400259017944	-11.1326055526733	-0.118952132761478	0.000726755242794752	-0.163103237748146
-6.42354822158813	-5.99603319168091	-11.1116590499878	-0.11901381611824	0.000467582867713645	-0.162992656230927
-6.41853761672974	-5.9859561920166	-11.1018218994141	-0.119144633412361	0.000683421676512808	-0.163261353969574
-6.42373371124268	-5.9843955039978	-11.1393489837646	-0.11906872689724	0.000388508167816326	-0.163099139928818
-6.42590618133545	-5.99394845962524	-11.1110715866089	-0.119174659252167	0.000290208874503151	-0.163117215037346
-6.41714429855347	-5.98172330856323	-11.1047658920288	-0.119160354137421	0.000465196120785549	-0.163294583559036
-6.42569971084595	-5.98460292816162	-11.1283864974976	-0.119172692298889	0.000328158523188904	-0.163146659731865
-6.42012977600098	-5.99424266815186	-11.096776008606	-0.119319833815098	0.000276553793810308	-0.163185238838196
-6.42524147033691	-5.98174810409546	-11.1226663589478	-0.119246743619442	0.000394293660065159	-0.16320689022541
-6.42225170135498	-5.98927736282349	-11.1153345108032	-0.119265399873257	5.50927361473441E-05	-0.16319614648819
-6.42024660110474	-5.97722148895264	-11.1171388626099	-0.119257897138596	0.000176059955265373	-0.163433641195297
-6.42605876922607	-5.98361587524414	-11.1360177993774	-0.119191773235798	-7.52669220673852E-05	-0.163204342126846
-6.41998291015625	-5.98829793930054	-11.0970678329468	-0.119285888969898	-0.000139325144118629	-0.163420468568802
-6.42368984222412	-5.97685527801514	-11.1326723098755	-0.119244031608105	-1.95652119145961E-05	-0.163530170917511
-6.42788887023926	-5.98875856399536	-11.1410217285156	-0.11905612796545	-0.000397103955037892	-0.163393974304199
-6.42303705215454	-5.98461866378784	-11.1166772842407	-0.119146220386028	-0.000274250051006675	-0.163739860057831
-6.42934226989746	-5.97932147979736	-11.1530675888062	-0.119026884436607	-0.000387522304663435	-0.163652807474136
-6.43454837799072	-5.99464511871338	-11.1267385482788	-0.119057238101959	-0.00064280821243301	-0.16355574131012
-6.42916107177734	-5.98794221878052	-11.1307420730591	-0.119099870324135	-0.000486660370370373	-0.163917750120163
-6.44312143325806	-5.99163150787354	-11.165186882019	-0.118893787264824	-0.000706092279870063	-0.163778334856033
-6.4389181137085	-6.00230503082275	-11.1315889358521	-0.119001127779484	-0.000751468003727496	-0.163942515850067
-6.44279861450195	-5.9904522895813	-11.1458024978638	-0.118897140026093	-0.000642302620690316	-0.164179250597954
-6.45279836654663	-6.00283622741699	-11.1570024490356	-0.118895538151264	-0.000902147323358804	-0.1639723777771
-6.44989538192749	-6.00615787506104	-11.1245908737183	-0.118905827403069	-0.000841466884594411	-0.164260804653168
-6.45733451843262	-5.99897432327271	-11.1683320999146	-0.118852838873863	-0.00089730805484578	-0.164274290204048
-6.4631724357605	-6.01398324966431	-11.1538963317871	-0.118808977305889	-0.00105412874836475	-0.16424460709095
-6.46656370162964	-6.00225877761841	-11.1439037322998	-0.118835501372814	-0.000870032876264304	-0.164554685354233
-6.47276973724365	-6.00586891174316	-11.173565864563	-0.11877953261137	-0.00099738861899823	-0.164384007453918
-6.47490358352661	-6.02000284194946	-11.1386041641235	-0.118898682296276	-0.00108977302443236	-0.164434537291527
-6.47183704376221	-6.00608062744141	-11.1588449478149	-0.118902243673801	-0.000992729677818716	-0.164665386080742
-6.48271656036377	-6.01409530639648	-11.1673755645752	-0.118822515010834	-0.00112760113552213	-0.164460510015488
-6.47870445251465	-6.01394367218018	-11.1336355209351	-0.118927203118801	-0.00104402785655111	-0.164720982313156
-6.48528480529785	-6.00635766983032	-11.168776512146	-0.118821121752262	-0.000988727668300271	-0.164663583040237
-6.48796892166138	-6.02118396759033	-11.1421098709106	-0.118944630026817	-0.00116978818550706	-0.164510756731033
-6.48508071899414	-6.00960540771484	-11.1391172409058	-0.118955835700035	-0.000957073643803597	-0.164697378873825
-6.48815965652466	-6.0097713470459	-11.1673192977905	-0.118845075368881	-0.00111588672734797	-0.164431750774384
-6.48789978027344	-6.016761302948	-11.1405277252197	-0.118987061083317	-0.00116013130173087	-0.164409890770912
-6.4858136177063	-6.00451803207397	-11.1469144821167	-0.11900906264782	-0.000960867910180241	-0.164575070142746
-6.49218893051147	-6.01360177993774	-11.1529550552368	-0.118982382118702	-0.0010889588156715	-0.164264351129532
-6.48432302474976	-6.01283597946167	-11.1172361373901	-0.119048036634922	-0.00101599504705518	-0.164401844143867
-6.48688793182373	-6.0007061958313	-11.1627407073975	-0.119004532694817	-0.00092935049906373	-0.164359092712402
-6.48847723007202	-6.01332712173462	-11.1480684280396	-0.118985451757908	-0.00111174338962883	-0.164245367050171
-6.4792685508728	-6.00407361984253	-11.128809928894	-0.119097553193569	-0.00096853036666289	-0.164449796080589
-6.48516273498535	-6.00340366363525	-11.1572771072388	-0.119046993553638	-0.000967295141890645	-0.164310097694397
-6.48199129104614	-6.0126166343689	-11.121940612793	-0.119196355342865	-0.00104262563399971	-0.164297938346863
-6.47802925109863	-5.9998140335083	-11.1476745605469	-0.119093373417854	-0.000866242218762636	-0.164418339729309
-6.48148250579834	-6.00864267349243	-11.149658203125	-0.119100585579872	-0.00108770444057882	-0.164258241653442
-6.47062540054321	-6.00096702575684	-11.1278591156006	-0.119222328066826	-0.000944007595535368	-0.164494812488556
-6.47603845596313	-5.99622774124146	-11.1534233093262	-0.119149915874004	-0.000931962917093188	-0.164353162050247
-6.47373819351196	-6.00616025924683	-11.1208686828613	-0.119300186634064	-0.000962654768954962	-0.16436742246151
-6.47006559371948	-5.99240112304688	-11.1299428939819	-0.11932110786438	-0.00076280563371256	-0.164588704705238
-6.47411870956421	-5.99783229827881	-11.149806022644	-0.119254551827908	-0.000954116287175566	-0.164438515901566
-6.46619415283203	-6.00340175628662	-11.118597984314	-0.119434297084808	-0.00085466040764004	-0.164589777588844
-6.47324323654175	-5.98579359054565	-11.1432437896729	-0.119433395564556	-0.000718907394912094	-0.164642468094826
-6.47142553329468	-5.99738740921021	-11.1291837692261	-0.119495458900928	-0.00090779026504606	-0.164507657289505
-6.46454763412476	-5.98820543289185	-11.1100091934204	-0.119589410722256	-0.000732297950889915	-0.1647989153862
-6.46727848052979	-5.98180389404297	-11.1493721008301	-0.119597338140011	-0.000788057339377701	-0.16473351418972
-6.46708393096924	-5.99299001693726	-11.1280326843262	-0.11959619820118	-0.00101005856413394	-0.164729118347168
-6.45903873443604	-5.97839832305908	-11.1215181350708	-0.119718812406063	-0.000805902294814587	-0.164984241127968
-6.46498107910156	-5.97601079940796	-11.1525859832764	-0.119676195085049	-0.000918621197342873	-0.164835214614868
-6.46449089050293	-5.98322486877441	-11.1312303543091	-0.119748309254646	-0.00109288934618235	-0.164817124605179
-6.45944261550903	-5.97881078720093	-11.1194438934326	-0.119839258491993	-0.000988709623925388	-0.16510197520256
-6.46227407455444	-5.96857309341431	-11.1594657897949	-0.119734838604927	-0.00107174052391201	-0.165087044239044
-6.46469354629517	-5.97915458679199	-11.1453676223755	-0.119741670787334	-0.0012435371754691	-0.165089517831802
-6.46021270751953	-5.96362066268921	-11.1417217254639	-0.119793236255646	-0.00109611568041146	-0.165383711457253
-6.46873140335083	-5.97040033340454	-11.1624040603638	-0.11974136531353	-0.0012953826226294	-0.165280848741531
-6.46561098098755	-5.9765739440918	-11.1270742416382	-0.119884580373764	-0.00131875858642161	-0.1654062718153
-6.46556329727173	-5.96280670166016	-11.1626720428467	-0.119819931685925	-0.00121521472465247	-0.165588885545731
-6.46950817108154	-5.97759294509888	-11.1532897949219	-0.119784481823444	-0.00147589959669858	-0.165632635354996
-6.46709060668945	-5.9696102142334	-11.1355180740356	-0.119937874376774	-0.00131210382096469	-0.165953889489174
-6.47728729248047	-5.96361255645752	-11.1639709472656	-0.11981700360775	-0.00132903410121799	-0.165893763303757
-6.47917366027832	-5.98114633560181	-11.1407356262207	-0.119898907840252	-0.00150319817475975	-0.165919408202171
-6.47262144088745	-5.9694938659668	-11.1314468383789	-0.119991205632687	-0.00133227603510022	-0.166212156414986
-6.48238134384155	-5.96765184402466	-11.1686553955078	-0.119864530861378	-0.001506915432401	-0.166166663169861
-6.48091888427734	-5.97912645339966	-11.1386451721191	-0.120008438825607	-0.00157596194185317	-0.166355445981026
-6.48080253601074	-5.96572113037109	-11.1445398330688	-0.120020516216755	-0.00142489257268608	-0.166630566120148
-6.48807191848755	-5.97308588027954	-11.1564922332764	-0.120011448860168	-0.00162693380843848	-0.166414648294449
-6.48246717453003	-5.97226238250732	-11.1232509613037	-0.120084919035435	-0.00164531334303319	-0.16666741669178
-6.48610258102417	-5.96018075942993	-11.1620454788208	-0.120042398571968	-0.0015305788256228	-0.166750997304916
-6.48614072799683	-5.97153902053833	-11.1541576385498	-0.12005940079689	-0.00183348136488348	-0.16673070192337
-6.48301696777344	-5.96583986282349	-11.1252202987671	-0.120133645832539	-0.00169964332599193	-0.166984260082245
-6.48675680160522	-5.95509147644043	-11.1578960418701	-0.120164670050144	-0.00165856920648366	-0.167025998234749
-6.49102163314819	-5.96662521362305	-11.1469850540161	-0.120180331170559	-0.00189684925135225	-0.166870474815369
-6.48648309707642	-5.96422958374023	-11.1288385391235	-0.120266959071159	-0.00171756092458963	-0.167074352502823
-6.48700904846191	-5.95394659042358	-11.1596622467041	-0.120224662125111	-0.00179546035360545	-0.167077735066414
-6.48842906951904	-5.9717059135437	-11.1474370956421	-0.120305106043816	-0.00185745500493795	-0.16702327132225
-6.48479175567627	-5.96011161804199	-11.1276330947876	-0.120298139750957	-0.00173785083461553	-0.167249172925949
-6.48933124542236	-5.95432949066162	-11.1502599716187	-0.120273247361183	-0.0016593299806118	-0.167169868946075
-6.48902797698975	-5.96602487564087	-11.123797416687	-0.120373420417309	-0.00171842623967677	-0.167103931307793
-6.48587465286255	-5.95279693603516	-11.1438312530518	-0.120302133262157	-0.00152263871859759	-0.16731359064579
-6.49036598205566	-5.96238946914673	-11.1522159576416	-0.120237126946449	-0.0016610425664112	-0.167123347520828
-6.48191928863525	-5.96176099777222	-11.1149072647095	-0.120348498225212	-0.00145353737752885	-0.16740508377552
-6.48952102661133	-5.95332193374634	-11.1423120498657	-0.120296075940132	-0.00132373499218374	-0.1673683822155
-6.48619270324707	-5.96802854537964	-11.1245536804199	-0.120320282876492	-0.00156000000424683	-0.167179077863693
-6.48013639450073	-5.96193218231201	-11.1091070175171	-0.120461963117123	-0.00127429107669741	-0.167473971843719
-6.48462772369385	-5.9539852142334	-11.1422414779663	-0.120400287210941	-0.0012131534749642	-0.167354986071587
-6.48376417160034	-5.96598052978516	-11.1253299713135	-0.120410017669201	-0.00138581916689873	-0.167317390441895
-6.47503900527954	-5.95762538909912	-11.1047134399414	-0.120493404567242	-0.00118241365998983	-0.167470261454582
-6.48211812973022	-5.95383548736572	-11.1332178115845	-0.120471499860287	-0.00113727420102805	-0.167354568839073
-6.47788047790527	-5.96441555023193	-11.1046276092529	-0.120588645339012	-0.00118479121010751	-0.167251601815224
-6.47154188156128	-5.95231914520264	-11.1012849807739	-0.120629765093327	-0.000925691390875727	-0.167483970522881
-6.47404623031616	-5.94993734359741	-11.1336307525635	-0.12058287858963	-0.000974045135080814	-0.167299211025238
-6.47357892990112	-5.96124029159546	-11.1144733428955	-0.120652943849564	-0.00108829431701452	-0.167221859097481
-6.46671772003174	-5.95242261886597	-11.0894012451172	-0.120766721665859	-0.000911113747861236	-0.167434349656105
-6.46873617172241	-5.93979549407959	-11.1158590316772	-0.120708853006363	-0.000814373488537967	-0.167366996407509
-6.47109031677246	-5.94928550720215	-11.1091861724854	-0.120711490511894	-0.000935357878915966	-0.167137891054153
-6.46055126190186	-5.94647550582886	-11.0854902267456	-0.120831824839115	-0.000780353380832821	-0.167299970984459
-6.46731424331665	-5.93936777114868	-11.1184244155884	-0.120727650821209	-0.000768472265917808	-0.167192801833153
-6.46108055114746	-5.94894742965698	-11.0966529846191	-0.120962224900723	-0.000817405234556645	-0.167111784219742
-6.45824527740479	-5.93483018875122	-11.0871343612671	-0.120886750519276	-0.000568400078918785	-0.167295396327972
-6.46208143234253	-5.93437767028809	-11.1118440628052	-0.120889894664288	-0.00054685230134055	-0.167080014944077
-6.46398162841797	-5.94555234909058	-11.0828123092651	-0.120924353599548	-0.000688346335664392	-0.166971653699875
-6.45649766921997	-5.93689632415771	-11.0752229690552	-0.121076762676239	-0.000352900620782748	-0.167181104421616
-6.46116733551025	-5.93636798858643	-11.1060457229614	-0.120950192213058	-0.000430662330472842	-0.166967153549194
-6.45927715301514	-5.94479322433472	-11.0761613845825	-0.120982207357883	-0.000451238214736804	-0.166969180107117
-6.45446348190308	-5.9337739944458	-11.0727167129517	-0.121003597974777	-0.000203754985705018	-0.167135015130043
-6.46114492416382	-5.93606090545654	-11.089451789856	-0.12094696611166	-0.000212851125979796	-0.166896551847458
-6.4574728012085	-5.9498291015625	-11.0550937652588	-0.121011845767498	-0.000202083450858481	-0.166824832558632
-6.45131254196167	-5.93594789505005	-11.0641794204712	-0.120968975126743	1.94131116586505E-05	-0.166985392570496
-6.45737552642822	-5.94392061233521	-11.0880079269409	-0.120939195156097	-9.76255469140597E-05	-0.166678786277771
-6.44925785064697	-5.94473934173584	-11.0548963546753	-0.120979569852352	-0.000105457911558915	-0.166838958859444
-6.45326852798462	-5.93473720550537	-11.0761337280273	-0.12090552598238	0.000106330335256644	-0.16676664352417
-6.45624876022339	-5.9484977722168	-11.066837310791	-0.120887994766235	-8.50602591526695E-05	-0.166535317897797
-6.44769287109375	-5.94446229934692	-11.0474710464478	-0.120989426970482	0.000160358249559067	-0.166741833090782
-6.4527792930603	-5.93683433532715	-11.0838441848755	-0.120823755860329	4.58456197520718E-05	-0.16656306385994
-6.4502911567688	-5.94734907150269	-11.0581102371216	-0.120871834456921	-0.000115373310109135	-0.166474431753159
-6.44346380233765	-5.93774080276489	-11.0592250823975	-0.120834998786449	0.000160609444719739	-0.166656106710434
-6.45147657394409	-5.93976497650146	-11.0770807266235	-0.120745114982128	5.02281545777805E-05	-0.166431754827499
-6.4499716758728	-5.95008659362793	-11.0443000793457	-0.120832830667496	1.43805546031217E-05	-0.16640704870224
-6.44536638259888	-5.93907022476196	-11.054162979126	-0.120746374130249	0.000200649636099115	-0.166527464985847
-6.45329666137695	-5.94392156600952	-11.0783796310425	-0.12066262960434	8.4827457612846E-05	-0.166299998760223
-6.44663572311401	-5.95016002655029	-11.0431499481201	-0.120706796646118	3.38673416990787E-05	-0.166394576430321
-6.44729852676392	-5.94011306762695	-11.0638637542725	-0.120643444359303	0.000220484987949021	-0.166383057832718
-6.45446968078613	-5.9549708366394	-11.0544242858887	-0.120635882019997	4.35902293247636E-05	-0.166107773780823
-6.44645643234253	-5.95107555389404	-11.0361375808716	-0.120679371058941	0.000251099088927731	-0.166285470128059
-6.44939374923706	-5.9453763961792	-11.0750141143799	-0.120611488819122	0.000230642544920556	-0.166138485074043
-6.44780254364014	-5.95703887939453	-11.04847240448	-0.120611444115639	0.000152494321810082	-0.166092500090599
-6.44208574295044	-5.94555377960205	-11.0452823638916	-0.120617561042309	0.00028324854793027	-0.166249603033066
-6.44904088973999	-5.94865417480469	-11.0630321502686	-0.120491214096546	0.000240491310250945	-0.165928035974503
-6.44777059555054	-5.95982217788696	-11.0313940048218	-0.120541453361511	0.000252766767516732	-0.165958061814308
-6.44605350494385	-5.94637060165405	-11.0542459487915	-0.120475925505161	0.000377599440980703	-0.16603222489357
-6.45019769668579	-5.95550298690796	-11.0665464401245	-0.120504692196846	0.000129875057609752	-0.165761798620224
-6.44015169143677	-5.95849561691284	-11.0323543548584	-0.120524279773235	0.000129610256408341	-0.165908232331276
-6.44300079345703	-5.94611597061157	-11.0637121200562	-0.12044283002615	0.000237936328630894	-0.165822550654411
-6.45010089874268	-5.95909786224365	-11.0562648773193	-0.120375402271748	-2.37655531236669E-05	-0.165520563721657
-6.44132852554321	-5.95908641815186	-11.0351047515869	-0.120385050773621	0.000154670211486518	-0.165643453598022
-6.44504308700562	-5.95251989364624	-11.0685739517212	-0.120235554873943	3.98186821257696E-05	-0.165547132492065
-6.44844532012939	-5.9651951789856	-11.0559749603271	-0.120179116725922	-0.000118254087283276	-0.165379345417023
-6.44389247894287	-5.95853900909424	-11.0413503646851	-0.120134562253952	-1.54210665641585E-05	-0.165499746799469
-6.44609355926514	-5.95629930496216	-11.070050239563	-0.120045937597752	-4.18576564698014E-05	-0.165282383561134
-6.45407867431641	-5.97417306900024	-11.0514850616455	-0.120040066540241	-0.000225218624109402	-0.165117383003235
-6.44812631607056	-5.96509742736816	-11.0508012771606	-0.120010755956173	-4.40176991105545E-05	-0.165238365530968
-6.45571136474609	-5.97026538848877	-11.0891828536987	-0.119885422289371	-0.00022494669246953	-0.165009036660194
-6.45070028305054	-5.97898006439209	-11.0500316619873	-0.1198565736413	-0.000288655050098896	-0.16504830121994
-6.45430088043213	-5.970374584198	-11.074818611145	-0.119725458323956	-0.000229491735808551	-0.165030464529991
-6.46657705307007	-5.9889235496521	-11.0693674087524	-0.119652695953846	-0.000474516215035692	-0.164747327566147
-6.45926380157471	-5.9847297668457	-11.0493354797363	-0.119703397154808	-0.00025389515212737	-0.16490975022316
-6.46694231033325	-5.9842734336853	-11.0864133834839	-0.119538925588131	-0.000392398913390934	-0.164735645055771
-6.46720361709595	-5.99475717544556	-11.0562772750854	-0.119607768952847	-0.000555126869585365	-0.164763197302818
-6.46564054489136	-5.98526525497437	-11.069432258606	-0.119512319564819	-0.000394124595914036	-0.164823740720749
-6.4757399559021	-5.99630403518677	-11.0730361938477	-0.119460433721542	-0.00058662350056693	-0.164488896727562
-6.47052717208862	-5.9969916343689	-11.048828125	-0.119504854083061	-0.000545579358004034	-0.164623633027077
-6.47367286682129	-5.99035358428955	-11.0848388671875	-0.119358532130718	-0.000605768582317978	-0.164508566260338
-6.47564125061035	-6.00423765182495	-11.0762481689453	-0.119434036314487	-0.000833524740301073	-0.164378091692925
-6.47125864028931	-5.99449396133423	-11.0611276626587	-0.119358152151108	-0.000673966656904668	-0.16456013917923
-6.4794282913208	-5.990797996521	-11.0914440155029	-0.119251675903797	-0.000783848925493658	-0.164286673069
-6.47908020019531	-6.00632905960083	-11.0611543655396	-0.119283489882946	-0.000976063951384276	-0.164227917790413
-6.47968292236328	-5.99326467514038	-11.0841026306152	-0.11923386156559	-0.000859234889503568	-0.164247408509254
-6.48498392105103	-6.00642395019531	-11.0893840789795	-0.119131207466125	-0.00117748859338462	-0.163980156183243
-6.4799599647522	-5.99840307235718	-11.0720739364624	-0.119165875017643	-0.00103891955222934	-0.164212495088577
-6.48608922958374	-5.99754476547241	-11.0952806472778	-0.119079701602459	-0.00106138782575727	-0.163944512605667
-6.48807382583618	-6.0124626159668	-11.0784969329834	-0.119087353348732	-0.00127594929654151	-0.16373299062252
-6.48136520385742	-6.00525999069214	-11.0818681716919	-0.119111597537994	-0.00108454271685332	-0.163901910185814
-6.48882436752319	-6.0082368850708	-11.108943939209	-0.118879690766335	-0.00124884315300733	-0.163595288991928
-6.48734331130981	-6.01921939849854	-11.0745515823364	-0.118913404643536	-0.00128872238565236	-0.163623124361038
-6.48215055465698	-6.00273609161377	-11.0831203460693	-0.118854373693466	-0.00116077985148877	-0.16366258263588
-6.48972702026367	-6.01551961898804	-11.1051998138428	-0.118855603039265	-0.00128105154726654	-0.163259789347649
-6.48650598526001	-6.0219521522522	-11.0675630569458	-0.118749119341373	-0.00133721705060452	-0.163249626755714
-6.48419809341431	-6.01495170593262	-11.0915193557739	-0.118716329336166	-0.00114701467100531	-0.163295611739159
-6.48915910720825	-6.02419471740723	-11.1058206558228	-0.118533983826637	-0.00144113588612527	-0.162944957613945
-6.48152875900269	-6.02187776565552	-11.0795793533325	-0.118606135249138	-0.00139627035241574	-0.163114458322525
-6.48514795303345	-6.01697969436646	-11.1134929656982	-0.118441320955753	-0.00140557717531919	-0.162888064980507
-6.48829317092896	-6.03350305557251	-11.0884714126587	-0.118448607623577	-0.00153151398990303	-0.162637621164322
-6.47903537750244	-6.02428960800171	-11.0825872421265	-0.118416853249073	-0.00144195114262402	-0.162823185324669
-6.48724269866943	-6.0225830078125	-11.1215744018555	-0.118196710944176	-0.00150477071292698	-0.162598133087158
-6.48603010177612	-6.038733959198	-11.1019849777222	-0.118277676403522	-0.00160941923968494	-0.162415862083435
-6.47897958755493	-6.02971887588501	-11.0951728820801	-0.118212468922138	-0.00147427513729781	-0.162553995847702
-6.48806142807007	-6.03031063079834	-11.1228542327881	-0.118056111037731	-0.00153874582611024	-0.162270233035088
-6.48375034332275	-6.04074382781982	-11.0851011276245	-0.118185147643089	-0.00158036407083273	-0.162202313542366
-6.48159646987915	-6.03298664093018	-11.1045532226563	-0.11811737716198	-0.0014000590890646	-0.162206694483757
-6.48573684692383	-6.04297256469727	-11.1266222000122	-0.117940202355385	-0.0016369562363252	-0.161920771002769
-6.47892189025879	-6.04296064376831	-11.0924501419067	-0.118067093193531	-0.00154308811761439	-0.161994338035583
-6.47705554962158	-6.03502321243286	-11.1202926635742	-0.117969691753387	-0.00135025987401605	-0.161846086382866
-6.48391056060791	-6.04674911499023	-11.1125431060791	-0.11795649677515	-0.00157277658581734	-0.161496430635452
-6.47382783889771	-6.0433177947998	-11.0899152755737	-0.11801240593195	-0.00135691650211811	-0.161617696285248
-6.47766590118408	-6.0392918586731	-11.1282300949097	-0.11788547039032	-0.00136851333081722	-0.161357909440994
-6.47377586364746	-6.05194282531738	-11.1047773361206	-0.117945306003094	-0.00156119139865041	-0.161228969693184
-6.46903944015503	-6.03905773162842	-11.0993890762329	-0.117879390716553	-0.00133984920103103	-0.161292254924774
-6.47094202041626	-6.04110479354858	-11.125864982605	-0.117769882082939	-0.00141771195922047	-0.160872235894203
-6.46789264678955	-6.05074644088745	-11.0891761779785	-0.117863364517689	-0.00145599141251296	-0.16077946126461
-6.4629054069519	-6.04349613189697	-11.1096458435059	-0.117876216769218	-0.00122535391710699	-0.1607795804739
-6.46623659133911	-6.05014419555664	-11.1278295516968	-0.117720313370228	-0.00148068880662322	-0.160422638058662
-6.45639133453369	-6.04907512664795	-11.0872430801392	-0.117845274507999	-0.00144003739114851	-0.160442665219307
-6.45394992828369	-6.03934907913208	-11.119478225708	-0.117686077952385	-0.00130242435261607	-0.160303115844727
-6.4580225944519	-6.05404853820801	-11.1050720214844	-0.117746353149414	-0.00144986715167761	-0.160005554556847
-6.44799375534058	-6.0451807975769	-11.094388961792	-0.117751084268093	-0.00124681275337934	-0.160156339406967
-6.45368957519531	-6.04233884811401	-11.1373643875122	-0.117525182664394	-0.00129771349020302	-0.159822016954422
-6.45128870010376	-6.05441331863403	-11.1068639755249	-0.117615774273872	-0.00141433184035122	-0.159745395183563
-6.44811916351318	-6.04298114776611	-11.1076850891113	-0.117597058415413	-0.00119258475024253	-0.159882709383965
-6.45438671112061	-6.05033397674561	-11.1228284835815	-0.117581166327	-0.00136227591428906	-0.159470319747925
-6.44782304763794	-6.05612707138062	-11.0889930725098	-0.117653422057629	-0.00134473736397922	-0.159506261348724
-6.44968366622925	-6.04658031463623	-11.1140794754028	-0.117601409554482	-0.00109241390600801	-0.159436419606209
-6.4509391784668	-6.05982446670532	-11.1156139373779	-0.117516905069351	-0.00139791599940509	-0.159222468733788
-6.4466609954834	-6.04948902130127	-11.0949630737305	-0.117599859833717	-0.00115843641106039	-0.159374266862869
-6.45272874832153	-6.05067777633667	-11.1210699081421	-0.117515474557877	-0.00116828456521034	-0.159060344099998
-6.4529972076416	-6.06518793106079	-11.0881023406982	-0.117627359926701	-0.00127088569570333	-0.158972203731537
-6.44769954681396	-6.05362367630005	-11.0907945632935	-0.117621302604675	-0.000976574723608792	-0.159061342477798
-6.45401763916016	-6.05899047851563	-11.1162385940552	-0.117512688040733	-0.00114787032362074	-0.158752769231796
-6.44494724273682	-6.06146812438965	-11.0820178985596	-0.1175631955266	-0.00107405730523169	-0.158912181854248
-6.45052051544189	-6.05294322967529	-11.1056900024414	-0.117562532424927	-0.000965710030868649	-0.158809185028076
-6.45406627655029	-6.06478834152222	-11.0929622650146	-0.117552518844604	-0.00115675362758338	-0.158555492758751
-6.44965839385986	-6.06233549118042	-11.0664052963257	-0.117669194936752	-0.000975717208348215	-0.158727079629898
-6.45617389678955	-6.05697631835938	-11.1045522689819	-0.117595590651035	-0.000954590097535402	-0.158556088805199
-6.45185089111328	-6.06653881072998	-11.0775766372681	-0.117641985416412	-0.00116274389438331	-0.158459275960922
-6.45203542709351	-6.05566310882568	-11.0755348205566	-0.117701180279255	-0.000950017536524683	-0.158628776669502
-6.45810508728027	-6.06483602523804	-11.0920915603638	-0.117622993886471	-0.00108233990613371	-0.158307015895844
-6.45152378082275	-6.068284034729	-11.0586910247803	-0.117847628891468	-0.00106548028998077	-0.158418968319893
-6.45716953277588	-6.05842304229736	-11.0892400741577	-0.117696739733219	-0.00095283763948828	-0.158389702439308
-6.45608139038086	-6.07478857040405	-11.0705890655518	-0.117809593677521	-0.00109564885497093	-0.158293396234512
-6.45565748214722	-6.05829858779907	-11.0664014816284	-0.117786824703217	-0.000879926199559122	-0.158486306667328
-6.46346187591553	-6.06467580795288	-11.085750579834	-0.117818295955658	-0.000970695051364601	-0.15823321044445
-6.46063232421875	-6.07621002197266	-11.05113697052	-0.117870055139065	-0.00110984104685485	-0.158246055245399
-6.45706748962402	-6.06650161743164	-11.0602903366089	-0.117916025221348	-0.000889366143383086	-0.158437371253967
-6.46350145339966	-6.06672954559326	-11.0848274230957	-0.117841184139252	-0.00102546333801001	-0.158217132091522
-6.45905637741089	-6.07151222229004	-11.0513553619385	-0.118010871112347	-0.000997057883068919	-0.158279165625572
-6.46010732650757	-6.0599536895752	-11.0783748626709	-0.117969274520874	-0.000895428005605936	-0.15833543241024
-6.4654483795166	-6.07195615768433	-11.0675802230835	-0.117940858006477	-0.00110810529440641	-0.15809278190136
-6.4607629776001	-6.07266473770142	-11.0453605651855	-0.118028849363327	-0.00101221038494259	-0.158321142196655
-6.4624457359314	-6.06443119049072	-11.0786876678467	-0.117900252342224	-0.000959681812673807	-0.158274576067925
-6.46285247802734	-6.07770967483521	-11.0708160400391	-0.117943175137043	-0.00113486219197512	-0.158163860440254
-6.45924854278564	-6.06928300857544	-11.0494232177734	-0.117981284856796	-0.000981266261078417	-0.158397629857063
-6.4638295173645	-6.06754064559937	-11.0807189941406	-0.117974795401096	-0.000941707578022033	-0.158301711082458
-6.46621465682983	-6.07721376419067	-11.0519685745239	-0.117995344102383	-0.00103601242881268	-0.158227622509003
-6.46246147155762	-6.06946849822998	-11.0598163604736	-0.118055067956448	-0.000842821318656206	-0.158434331417084
-6.46908521652222	-6.077956199646	-11.0815420150757	-0.117952175438404	-0.0010256856912747	-0.158281624317169
-6.46393728256226	-6.07807731628418	-11.0470161437988	-0.118068158626556	-0.000837028492242098	-0.158440306782722
-6.46474027633667	-6.06807661056519	-11.0667657852173	-0.118022926151752	-0.000772352621424943	-0.15851029753685
-6.47041511535645	-6.07896423339844	-11.0708723068237	-0.118077039718628	-0.000898456666618586	-0.158265888690948
-6.46287536621094	-6.08286714553833	-11.0384788513184	-0.118192844092846	-0.000788241217378527	-0.158434003591537
-6.4677038192749	-6.07055521011353	-11.0688610076904	-0.118130035698414	-0.000666570325847715	-0.158461079001427
-6.46791076660156	-6.08119058609009	-11.0552320480347	-0.118165425956249	-0.00074892007978633	-0.158334851264954
-6.46071338653564	-6.07360076904297	-11.0402765274048	-0.118215508759022	-0.000615238619502634	-0.158559784293175
-6.46588850021362	-6.06696796417236	-11.0629940032959	-0.118218638002872	-0.000543035857845098	-0.158396795392036
-6.46714401245117	-6.07970476150513	-11.0398035049438	-0.118338264524937	-0.000624347303528339	-0.158251345157623
-6.46063280105591	-6.0694842338562	-11.0341873168945	-0.118419639766216	-0.000388757820473984	-0.158424586057663
-6.46468687057495	-6.07043695449829	-11.0606994628906	-0.118343971669674	-0.000518030137754977	-0.158228620886803
-6.4578013420105	-6.07275342941284	-11.0241556167603	-0.118550971150398	-0.000451708910986781	-0.158369183540344
-6.45939302444458	-6.059401512146	-11.0391359329224	-0.118521772325039	-0.00020196802506689	-0.158388718962669
-6.45985984802246	-6.069655418396	-11.0392732620239	-0.118550471961498	-0.000330735725583509	-0.158136740326881
-6.45158433914185	-6.06514644622803	-11.0194759368896	-0.118654415011406	-0.000184212331078015	-0.15832431614399
-6.45504903793335	-6.05689382553101	-11.051929473877	-0.118599638342857	-0.000216577071114443	-0.158150568604469
-6.4491171836853	-6.06709480285645	-11.0209884643555	-0.118738442659378	-0.000208359881071374	-0.15821935236454
-6.44454908370972	-6.05009937286377	-11.0252370834351	-0.118809089064598	5.90938325331081E-05	-0.158335611224175
-6.44727849960327	-6.05326843261719	-11.046046257019	-0.118835017085075	-3.86761712434236E-06	-0.158122360706329
-6.44330167770386	-6.05793380737305	-11.0086889266968	-0.118957065045834	-6.17446203250438E-05	-0.158115684986115
-6.43487071990967	-6.04639768600464	-11.0106182098389	-0.118974633514881	0.000268131669145077	-0.158263310790062
-6.43676376342773	-6.04760646820068	-11.0398941040039	-0.11890135705471	0.000172341387951747	-0.158040091395378
-6.42878389358521	-6.05152082443237	-11.0035734176636	-0.119058877229691	0.000156657813931815	-0.158151715993881
-6.42434215545654	-6.03576850891113	-11.0128803253174	-0.11909681558609	0.000513708335347474	-0.158215969800949
-6.42599725723267	-6.04314994812012	-11.0262680053711	-0.119109161198139	0.000441519514424726	-0.157921940088272
-6.41710472106934	-6.05167531967163	-10.9926424026489	-0.119193650782108	0.000360505160642788	-0.157962188124657
-6.40700721740723	-6.03700971603394	-11.0019149780273	-0.119222238659859	0.00069034454645589	-0.158110395073891
-6.40981912612915	-6.03567266464233	-11.0299320220947	-0.119107253849506	0.000625491491518915	-0.15785576403141
-6.39865922927856	-6.04220151901245	-10.9927539825439	-0.119219213724136	0.000597647740505636	-0.157936453819275
-6.3928542137146	-6.02603101730347	-11.0037889480591	-0.119200378656387	0.000832354300655425	-0.158105954527855
-6.39268398284912	-6.02896976470947	-11.0157976150513	-0.119201302528381	0.000725321529898793	-0.157811999320984
-6.38442134857178	-6.03364944458008	-10.9819822311401	-0.119253247976303	0.000659213634207845	-0.157972529530525
-6.38116455078125	-6.0216588973999	-11.01584815979	-0.119232669472694	0.0008123938459903	-0.157997086644173
-6.3814868927002	-6.03164052963257	-11.0220069885254	-0.119119338691235	0.000584068591706455	-0.157822594046593
-6.37231302261353	-6.02488327026367	-10.9966354370117	-0.119197219610214	0.000759417365770787	-0.158116951584816
-6.37333536148071	-6.01454019546509	-11.0309171676636	-0.119074903428555	0.00081757374573499	-0.157947883009911
-6.37203741073608	-6.02995872497559	-11.0000476837158	-0.119085788726807	0.000676287338137627	-0.157917574048042
-6.36533308029175	-6.01505661010742	-11.0125923156738	-0.119116865098476	0.00085764576215297	-0.158131375908852
-6.37375068664551	-6.0237078666687	-11.0270566940308	-0.118937529623508	0.000643162115011364	-0.157952874898911
-6.36382675170898	-6.02507591247559	-11.0040130615234	-0.119058795273304	0.000711644242983311	-0.158176928758621
-6.37355756759644	-6.01455736160278	-11.0264320373535	-0.118936665356159	0.00084543350385502	-0.158206045627594
-6.37701749801636	-6.02817392349243	-11.0229320526123	-0.118937067687511	0.000719454255886376	-0.158015683293343
-6.37135887145996	-6.02322196960449	-10.9960384368896	-0.118950143456459	0.000909529160708189	-0.158312499523163
-6.38119888305664	-6.02119302749634	-11.0326890945435	-0.118813946843147	0.000901850406080484	-0.158180385828018
-6.3793568611145	-6.03312873840332	-11.009560585022	-0.118825748562813	0.000824987422674894	-0.158306151628494
-6.38304376602173	-6.01956081390381	-11.0243320465088	-0.118813335895538	0.000982971512712538	-0.158519372344017
-6.38898754119873	-6.03107500076294	-11.0297756195068	-0.11877316236496	0.0008665457717143	-0.158265352249146
-6.38557624816895	-6.03429365158081	-11.0010662078857	-0.118856444954872	0.00101096066646278	-0.158491104841232
-6.39011430740356	-6.02518701553345	-11.0365982055664	-0.118700213730335	0.00100373942404985	-0.158487781882286
-6.38697957992554	-6.03768014907837	-11.0071926116943	-0.118798479437828	0.00097183114849031	-0.158617317676544
-6.39368391036987	-6.02276754379272	-11.0208377838135	-0.118737369775772	0.00114521768409759	-0.158767700195313
-6.39724016189575	-6.03673362731934	-11.0162744522095	-0.118745483458042	0.000971047207713127	-0.158586040139198
-6.38757753372192	-6.02751636505127	-11.0058107376099	-0.118770241737366	0.0011162954615429	-0.158916026353836
-6.3946270942688	-6.03094005584717	-11.0427360534668	-0.118722625076771	0.00107578583993018	-0.158762574195862
-6.39016819000244	-6.034743309021	-11.0053758621216	-0.118766210973263	0.00106935808435082	-0.15903140604496
-6.39053916931152	-6.01852989196777	-11.0232448577881	-0.118720851838589	0.00117976905312389	-0.15905125439167
-6.38962841033936	-6.03287506103516	-11.0115480422974	-0.118681602180004	0.00100046885199845	-0.15890508890152
-6.38636159896851	-6.02219533920288	-11.0058374404907	-0.118759490549564	0.0011969410115853	-0.1591936647892
-6.39219427108765	-6.02101039886475	-11.0408029556274	-0.118619792163372	0.00110215472523123	-0.159035012125969
-6.38667774200439	-6.03152704238892	-11.0095729827881	-0.118677876889706	0.00106611405499279	-0.159161761403084
-6.3876895904541	-6.01625490188599	-11.0268497467041	-0.118644848465919	0.00128339289221913	-0.159265443682671
-6.38604974746704	-6.02762651443481	-11.0158042907715	-0.118681743741035	0.00116448232438415	-0.159138053655624
-6.37831783294678	-6.0189905166626	-11.003643989563	-0.118762366473675	0.00122647953685373	-0.159363687038422
-6.38488674163818	-6.0144157409668	-11.0394525527954	-0.118649326264858	0.00135321065317839	-0.159376680850983
-6.38525342941284	-6.02643585205078	-11.0217256546021	-0.118619926273823	0.00127123156562448	-0.159371107816696
-6.38021564483643	-6.01062774658203	-11.0149669647217	-0.118639998137951	0.00153466314077377	-0.159558191895485
-6.38294506072998	-6.0190372467041	-11.0319681167603	-0.118605189025402	0.00130704394541681	-0.159386873245239
-6.37228488922119	-6.01690626144409	-11.0062475204468	-0.118696391582489	0.00147125928197056	-0.159629672765732
-6.37625169754028	-6.00889778137207	-11.0454044342041	-0.118658885359764	0.00150190468411893	-0.159542694687843
-6.37319850921631	-6.01761245727539	-11.0275497436523	-0.118575535714626	0.00135496689472347	-0.159475713968277
-6.36662292480469	-6.00847816467285	-11.0139198303223	-0.118678279221058	0.00149281125050038	-0.159756347537041
-6.37185144424438	-6.00599098205566	-11.0436582565308	-0.118598379194736	0.00137617415748537	-0.159536942839622
-6.36628246307373	-6.01519060134888	-11.0071210861206	-0.118658818304539	0.00136208417825401	-0.159682020545006
-6.36185359954834	-5.99996948242188	-11.0287523269653	-0.118732422590256	0.00154648895841092	-0.159855991601944
-6.36708164215088	-6.00440549850464	-11.0515470504761	-0.118665970861912	0.00140118401031941	-0.159658744931221
-6.35983896255493	-6.00828790664673	-11.014778137207	-0.118777565658092	0.00131852459162474	-0.159895375370979
-6.35995483398438	-5.99301767349243	-11.033802986145	-0.118723846971989	0.00156309839803725	-0.1600082218647
-6.36300706863403	-6.00138425827026	-11.0400238037109	-0.118748903274536	0.00123817566782236	-0.159800246357918
-6.35342025756836	-5.99843406677246	-11.0113763809204	-0.118828848004341	0.00133793626446277	-0.16008172929287
-6.35910034179688	-5.98689651489258	-11.0522489547729	-0.118781112134457	0.00134315295144916	-0.160127386450768
-6.36004400253296	-5.9957070350647	-11.0455179214478	-0.118738614022732	0.00110829086042941	-0.160118699073792
-6.35277128219604	-5.98577547073364	-11.0313787460327	-0.118816196918488	0.00121431751176715	-0.160464763641357
-6.35961198806763	-5.98271369934082	-11.0633296966553	-0.118704058229923	0.000957893731538206	-0.160270065069199
-6.35395431518555	-5.98815393447876	-11.0383720397949	-0.118763066828251	0.000948607397731394	-0.16055403649807
-6.36055660247803	-5.97558975219727	-11.0793581008911	-0.118596032261848	0.000898710452020168	-0.16059547662735
-6.36061573028564	-5.98723173141479	-11.0616245269775	-0.118667162954807	0.000629246060270816	-0.160618618130684
-6.36089324951172	-5.97527074813843	-11.0624532699585	-0.118713743984699	0.000609574315603822	-0.160972639918327
-6.36763143539429	-5.98003435134888	-11.0844163894653	-0.118641965091228	0.000395681883674115	-0.160804018378258
-6.36555957794189	-5.98232412338257	-11.0632305145264	-0.118646651506424	0.000474180560559034	-0.161165773868561
-6.37846231460571	-5.97334051132202	-11.104663848877	-0.118476495146751	0.000283561297692358	-0.161149919033051
-6.3786792755127	-5.98545455932617	-11.0778589248657	-0.118558011949062	0.000113539303129073	-0.16130468249321
-6.37971019744873	-5.97485828399658	-11.0804986953735	-0.118514500558376	0.000243701331783086	-0.161555290222168
-6.39025211334229	-5.98001337051392	-11.100546836853	-0.118431031703949	-1.75927414147736E-06	-0.161430880427361
-6.3908896446228	-5.98575925827026	-11.0687894821167	-0.118428148329258	-3.71129317500163E-05	-0.161777198314667
-6.39807796478271	-5.97900772094727	-11.1047449111938	-0.11837911605835	-2.70877953880699E-05	-0.161910712718964
-6.40800762176514	-5.99266958236694	-11.0999813079834	-0.118334986269474	-0.000228784221690148	-0.161937430500984
-6.40285110473633	-5.98420667648315	-11.0884599685669	-0.118315532803535	-0.000175975888851099	-0.162292167544365
-6.41581583023071	-5.98909616470337	-11.1137762069702	-0.118340142071247	-0.000328705471474677	-0.162213996052742
-6.41471576690674	-5.99347162246704	-11.0787992477417	-0.118360981345177	-0.000362502905772999	-0.162532076239586
-6.42334651947021	-5.98748779296875	-11.1221981048584	-0.118309631943703	-0.000295257457764819	-0.16266243159771
-6.42910575866699	-6.00139951705933	-11.1135654449463	-0.118326030671597	-0.000576366961468011	-0.162660539150238
-6.42608118057251	-5.99236822128296	-11.095193862915	-0.118373520672321	-0.000481366732856259	-0.163081511855125
-6.43698787689209	-5.99448490142822	-11.125696182251	-0.118179388344288	-0.000649411929771304	-0.16299931704998
-6.43607807159424	-6.00332593917847	-11.0991430282593	-0.118348889052868	-0.00065377785358578	-0.163210615515709
-6.44140434265137	-5.99205589294434	-11.1316223144531	-0.118273757398129	-0.000584166729822755	-0.16337913274765
-6.44370985031128	-6.00463438034058	-11.1236324310303	-0.118330352008343	-0.00082609907258302	-0.16335554420948
-6.43817853927612	-5.99590253829956	-11.1100749969482	-0.11839484423399	-0.000762238865718246	-0.163674041628838
-6.44848251342773	-5.99469757080078	-11.1424684524536	-0.118268191814423	-0.000910246570128948	-0.163561820983887
-6.44504833221436	-6.00574541091919	-11.1094064712524	-0.118486829102039	-0.000979641452431679	-0.163727939128876
-6.44615745544434	-5.98990535736084	-11.136079788208	-0.118377044796944	-0.000865705660544336	-0.16391433775425
-6.45347023010254	-6.00178670883179	-11.1543006896973	-0.118356220424175	-0.00111483270302415	-0.163798451423645
-6.44758558273315	-5.99426937103271	-11.1238031387329	-0.118427969515324	-0.00102561095263809	-0.164108917117119
-6.45631217956543	-5.99464559555054	-11.1557769775391	-0.118351429700851	-0.00107982207555324	-0.164055153727531
-6.45371150970459	-6.00122451782227	-11.1309537887573	-0.118409186601639	-0.00129595980979502	-0.16412365436554
-6.45167875289917	-5.99463701248169	-11.1381559371948	-0.118511989712715	-0.0010408740490675	-0.164399728178978
-6.45884561538696	-5.99552011489868	-11.1672916412354	-0.118431769311428	-0.00117964099626988	-0.164276108145714
-6.45235681533813	-6.00020360946655	-11.1381044387817	-0.118487223982811	-0.00119067425839603	-0.164575174450874
-6.4548168182373	-5.98577404022217	-11.1567058563232	-0.118417464196682	-0.00111771526280791	-0.164695590734482
-6.4609489440918	-5.99896860122681	-11.1575775146484	-0.118505701422691	-0.00123609381262213	-0.164492383599281
-6.45188474655151	-5.99593591690063	-11.1296472549438	-0.11859080940485	-0.00121762929484248	-0.164829805493355
-6.45855855941772	-5.98784732818604	-11.1754016876221	-0.118536844849586	-0.00111075059976429	-0.164743602275848
-6.45456552505493	-5.99929046630859	-11.1506090164185	-0.118621088564396	-0.00135058409068733	-0.164732441306114
-6.44919395446777	-5.9826283454895	-11.1573801040649	-0.118618294596672	-0.00106836226768792	-0.164930582046509
-6.4563422203064	-5.99309253692627	-11.169641494751	-0.118662446737289	-0.00129391776863486	-0.164694026112556
-6.44642972946167	-5.98993587493896	-11.1351871490479	-0.118674106895924	-0.00117587158456445	-0.164899542927742
-6.44746112823486	-5.97987604141235	-11.1785831451416	-0.118601836264133	-0.00124335510190576	-0.164853155612946
-6.4440336227417	-5.9890398979187	-11.156566619873	-0.118689462542534	-0.00135589181445539	-0.164832696318626
-6.43668556213379	-5.97764348983765	-11.1543292999268	-0.118755303323269	-0.00123629462905228	-0.165088012814522
-6.44555282592773	-5.9756236076355	-11.1859197616577	-0.118676766753197	-0.00127979891840369	-0.164868235588074
-6.44117975234985	-5.985023021698	-11.1519966125488	-0.118770517408848	-0.00130704930052161	-0.164916485548019
-6.43589401245117	-5.97031879425049	-11.1679534912109	-0.118782810866833	-0.00121855863835663	-0.165114149451256
-6.43957233428955	-5.97701358795166	-11.1896514892578	-0.118724100291729	-0.00127555103972554	-0.16492985188961
-6.43321561813354	-5.98056173324585	-11.159049987793	-0.118781678378582	-0.00128897873219103	-0.165112614631653
-6.43078279495239	-5.96661567687988	-11.1818256378174	-0.118749998509884	-0.00116642960347235	-0.165133833885193
-6.43622350692749	-5.9777889251709	-11.1747932434082	-0.118724033236504	-0.00133120792452246	-0.164989337325096
-6.42657136917114	-5.97235822677612	-11.152060508728	-0.118864044547081	-0.00113169406540692	-0.165229827165604
-6.43128967285156	-5.96685838699341	-11.1921663284302	-0.118668228387833	-0.00121228443458676	-0.165136456489563
-6.43204689025879	-5.98029899597168	-11.1678428649902	-0.11875032633543	-0.00124714197590947	-0.165096864104271
-6.42462873458862	-5.96694469451904	-11.1735734939575	-0.118689619004726	-0.00105317716952413	-0.165289357304573
-6.43239498138428	-5.97615146636963	-11.175479888916	-0.118636205792427	-0.0011986835161224	-0.165089949965477
-6.42431163787842	-5.97538137435913	-11.1533098220825	-0.118745639920235	-0.00104337302036583	-0.165322855114937
-6.42863607406616	-5.96698951721191	-11.1891984939575	-0.118559591472149	-0.00102892459835857	-0.165254667401314
-6.4276819229126	-5.98296546936035	-11.172061920166	-0.118698097765446	-0.00114113872405142	-0.165188312530518
-6.4246392250061	-5.96969175338745	-11.1602764129639	-0.118688739836216	-0.00094244658248499	-0.165489211678505
-6.42917108535767	-5.97319650650024	-11.1875667572021	-0.118582017719746	-0.000914734264370054	-0.165271550416946
-6.42831134796143	-5.98317670822144	-11.1523694992065	-0.118649274110794	-0.00104309467133135	-0.165343388915062
-6.42730331420898	-5.96757555007935	-11.1673583984375	-0.118726707994938	-0.000728644314222038	-0.165562614798546
-6.43302202224731	-5.97863245010376	-11.1883964538574	-0.118638150393963	-0.000926938140764833	-0.165407031774521
-6.42544937133789	-5.98030281066895	-11.1568822860718	-0.118711575865746	-0.000882492342498153	-0.165694773197174
-6.43209028244019	-5.97217321395874	-11.1830387115479	-0.118649087846279	-0.00076917267870158	-0.165670469403267
-6.4343090057373	-5.98625326156616	-11.1569967269897	-0.118757866322994	-0.000896396872121841	-0.165655463933945
-6.42729043960571	-5.97272920608521	-11.1708354949951	-0.118817776441574	-0.000763712916523218	-0.165904968976974
-6.43809986114502	-5.97859716415405	-11.1956167221069	-0.118683449923992	-0.000963694008532912	-0.165786281228065
-6.42871713638306	-5.98011827468872	-11.1625204086304	-0.118860758841038	-0.000888427312020212	-0.166059851646423
-6.43447256088257	-5.96731328964233	-11.1757259368896	-0.118802212178707	-0.000753758649807423	-0.166216641664505
-6.43692016601563	-5.97560262680054	-11.1909637451172	-0.118804223835468	-0.000884550099726766	-0.166039034724236
-6.43417453765869	-5.97816896438599	-11.1534414291382	-0.118915468454361	-0.000945631822105497	-0.166218489408493
-6.43655300140381	-5.96730327606201	-11.1871347427368	-0.118976168334484	-0.000748868158552796	-0.166414573788643
-6.44188404083252	-5.97776174545288	-11.1967077255249	-0.118862509727478	-0.00108130741864443	-0.166280314326286
-6.43804836273193	-5.9718976020813	-11.1704473495483	-0.118976660072803	-0.000926117005292326	-0.166641384363174
-6.44269275665283	-5.96551275253296	-11.2025852203369	-0.118901342153549	-0.00101339584216475	-0.166575476527214
-6.45001792907715	-5.9803409576416	-11.184645652771	-0.118956089019775	-0.00123071449343115	-0.166554242372513
-6.4438796043396	-5.97542095184326	-11.1712789535522	-0.119051910936832	-0.00107866374310106	-0.166936680674553
-6.45182752609253	-5.97125768661499	-11.2183513641357	-0.118941463530064	-0.00113901635631919	-0.166883781552315
-6.45424509048462	-5.98235559463501	-11.1989250183105	-0.119021601974964	-0.00133992126211524	-0.166955903172493
-6.4523401260376	-5.97038745880127	-11.1925487518311	-0.118984818458557	-0.00123179890215397	-0.167303308844566
-6.46104764938354	-5.97390127182007	-11.2173557281494	-0.119009606540203	-0.00133016973268241	-0.167100593447685
-6.45979070663452	-5.98557710647583	-11.1824073791504	-0.119135648012161	-0.00145736872218549	-0.167258873581886
-6.46265363693237	-5.97457218170166	-11.2061643600464	-0.119116306304932	-0.00128884566947818	-0.167495384812355
-6.47087812423706	-5.97911787033081	-11.2273302078247	-0.119036629796028	-0.00154052709694952	-0.167376577854156
-6.46792984008789	-5.98592758178711	-11.1919288635254	-0.119181267917156	-0.00153207068797201	-0.167631387710571
-6.46810960769653	-5.9728102684021	-11.216456413269	-0.119105741381645	-0.00138545036315918	-0.167868942022324
-6.47436904907227	-5.9847559928894	-11.2221088409424	-0.119109585881233	-0.00163147249259055	-0.167633086442947
-6.47009038925171	-5.98811626434326	-11.2013626098633	-0.119220435619354	-0.00162887666374445	-0.167884290218353
-6.47544813156128	-5.97525310516357	-11.2312726974487	-0.119148373603821	-0.00160028948448598	-0.168025627732277
-6.48087692260742	-5.98585224151611	-11.2328109741211	-0.119115501642227	-0.00182909704744816	-0.167869329452515
-6.47482109069824	-5.98381805419922	-11.2031364440918	-0.119243636727333	-0.0017990943742916	-0.168088272213936
-6.47624063491821	-5.97437429428101	-11.2409191131592	-0.119178809225559	-0.00171999318990856	-0.168039679527283
-6.47913503646851	-5.98645448684692	-11.2265586853027	-0.119225300848484	-0.0019844442140311	-0.167872875928879
-6.47311782836914	-5.9824595451355	-11.2011880874634	-0.119343765079975	-0.00181160843931139	-0.16809931397438
-6.47687530517578	-5.97591066360474	-11.2462129592896	-0.119219362735748	-0.00184212799649686	-0.168035730719566
-6.47623062133789	-5.98683261871338	-11.2316980361938	-0.119282573461533	-0.00210377108305693	-0.167871922254562
-6.46623039245605	-5.98031425476074	-11.2092523574829	-0.119349479675293	-0.00192522059660405	-0.168097734451294
-6.47110652923584	-5.96989250183105	-11.2370862960815	-0.119276337325573	-0.00197505764663219	-0.167964518070221
-6.4709210395813	-5.98221492767334	-11.2266035079956	-0.119289688766003	-0.00212193303741515	-0.167783841490746
-6.46314191818237	-5.97955942153931	-11.2011499404907	-0.119470320641994	-0.00203012116253376	-0.167973458766937
-6.46485662460327	-5.96940803527832	-11.2373266220093	-0.119325153529644	-0.00198478996753693	-0.167941778898239
-6.46528291702271	-5.97916412353516	-11.2345561981201	-0.119347169995308	-0.00227296841330826	-0.167724609375
-6.45744800567627	-5.97624015808105	-11.2047052383423	-0.119425669312477	-0.00219996087253094	-0.167913779616356
-6.45911836624146	-5.96488046646118	-11.2291851043701	-0.119417786598206	-0.00208335486240685	-0.167855218052864
-6.45683765411377	-5.97311878204346	-11.225399017334	-0.119347549974918	-0.00230133021250367	-0.167575463652611
-6.45148801803589	-5.97334384918213	-11.1960363388062	-0.11946714669466	-0.00212956918403506	-0.167756587266922
-6.45537376403809	-5.96143293380737	-11.2292861938477	-0.119424425065517	-0.0020249797962606	-0.167688310146332
-6.45606279373169	-5.97215700149536	-11.2316064834595	-0.119469806551933	-0.00231085973791778	-0.167468890547752
-6.44690370559692	-5.9723858833313	-11.2001628875732	-0.119584403932095	-0.00222704699262977	-0.167637601494789
-6.44762659072876	-5.95635795593262	-11.2182645797729	-0.119475789368153	-0.00210722559131682	-0.167636215686798
-6.45202016830444	-5.96676826477051	-11.2242727279663	-0.119439274072647	-0.00217351014725864	-0.167299434542656
-6.4439959526062	-5.97123765945435	-11.1868963241577	-0.11955963075161	-0.00225463486276567	-0.167396306991577
-6.44265031814575	-5.95881795883179	-11.2106323242188	-0.119554378092289	-0.00206564785912633	-0.167392238974571
-6.44554615020752	-5.96572828292847	-11.228931427002	-0.119602225720882	-0.00226361863315105	-0.167103335261345
-6.43837928771973	-5.96854591369629	-11.1857032775879	-0.119678542017937	-0.00217909645289183	-0.167291179299355
-6.43796539306641	-5.95561933517456	-11.2183408737183	-0.119672201573849	-0.00203015841543674	-0.167215317487717
-6.4417028427124	-5.96264219284058	-11.2159376144409	-0.119644463062286	-0.00222441763617098	-0.16692703962326
-6.43259143829346	-5.96608304977417	-11.1740159988403	-0.119779586791992	-0.00208139652386308	-0.166998475790024
-6.4324107170105	-5.9514102935791	-11.2095279693604	-0.119812749326229	-0.00194853090215474	-0.166999146342278
-6.43569564819336	-5.96404981613159	-11.2118911743164	-0.119779318571091	-0.00208584731444716	-0.166666135191917
-6.42573261260986	-5.96032953262329	-11.1761636734009	-0.119861178100109	-0.00199832441285253	-0.166915878653526
-6.42877721786499	-5.95221328735352	-11.2085762023926	-0.119817391037941	-0.00190217385534197	-0.166733220219612
-6.42694616317749	-5.96049118041992	-11.187668800354	-0.119897998869419	-0.00207619159482419	-0.166564956307411
-6.42001581192017	-5.95122289657593	-11.1768665313721	-0.119993895292282	-0.00183733715675771	-0.166717171669006
-6.4268593788147	-5.95248556137085	-11.216254234314	-0.119963638484478	-0.00195984356105328	-0.166447550058365
-6.41799116134644	-5.95514297485352	-11.176173210144	-0.120115891098976	-0.00187740917317569	-0.166616708040237
-6.41987085342407	-5.94458913803101	-11.2115659713745	-0.119967944920063	-0.00179794686846435	-0.16647082567215
-6.41477012634277	-5.95512056350708	-11.1789493560791	-0.120148502290249	-0.00199403148144484	-0.166409999132156
-6.412269115448	-5.94140148162842	-11.2024145126343	-0.120128318667412	-0.0017838830826804	-0.166493877768517
-6.41417551040649	-5.94784593582153	-11.2097368240356	-0.120158948004246	-0.00206104991957545	-0.166283085942268
-6.40335559844971	-5.94423866271973	-11.1755247116089	-0.120284162461758	-0.0019055085722357	-0.166406810283661
-6.40512752532959	-5.93230867385864	-11.2111721038818	-0.120202079415321	-0.00185358629096299	-0.166315272450447
-6.40639209747314	-5.94422292709351	-11.1941919326782	-0.120273105800152	-0.00205315253697336	-0.16611322760582
-6.39590167999268	-5.93822145462036	-11.1814966201782	-0.120391361415386	-0.00188203761354089	-0.166302338242531
-6.40173673629761	-5.93331718444824	-11.2148122787476	-0.120274215936661	-0.00197273632511497	-0.16615617275238
-6.39484262466431	-5.94161033630371	-11.1833076477051	-0.120487116277218	-0.00204618996940553	-0.166118085384369
-6.38997030258179	-5.92625761032104	-11.1948986053467	-0.120428897440434	-0.00183721107896417	-0.166210234165192
-6.39375257492065	-5.93418073654175	-11.1936407089233	-0.12034160643816	-0.00210450310260057	-0.165943443775177
-6.38421392440796	-5.93222332000732	-11.1728582382202	-0.120508342981339	-0.00198745983652771	-0.16609001159668
-6.3878321647644	-5.92051076889038	-11.2083005905151	-0.120396137237549	-0.00193985051009804	-0.166007548570633
-6.38836145401001	-5.9315357208252	-11.1999959945679	-0.120508894324303	-0.00214556325227022	-0.16590578854084
-6.37835264205933	-5.91765880584717	-11.1869239807129	-0.120553262531757	-0.00203646975569427	-0.166141211986542
-6.38657331466675	-5.9189658164978	-11.2192211151123	-0.120473735034466	-0.00215198379009962	-0.16583077609539
-6.37896156311035	-5.92634582519531	-11.1824560165405	-0.120533339679241	-0.00223737210035324	-0.165905505418777
-6.37813949584961	-5.91154098510742	-11.1932945251465	-0.120613604784012	-0.00205997540615499	-0.166052669286728
-6.3830771446228	-5.91978883743286	-11.2158861160278	-0.120543591678143	-0.00226387660950422	-0.165906295180321
-6.3743953704834	-5.92374038696289	-11.1775417327881	-0.120619423687458	-0.00229498744010925	-0.166045859456062
-6.37551259994507	-5.90902614593506	-11.1978378295898	-0.120607271790504	-0.00215357402339578	-0.166181921958923
-6.38221406936646	-5.91808319091797	-11.2087297439575	-0.120506323873997	-0.00241457740776241	-0.165918245911598
-6.37952041625977	-5.92115020751953	-11.1799125671387	-0.120703935623169	-0.00231507583521307	-0.166134670376778
-6.3811731338501	-5.91169500350952	-11.2151203155518	-0.120526105165482	-0.00231036124750972	-0.166163563728333
-6.38917541503906	-5.92316102981567	-11.2105484008789	-0.120637506246567	-0.00253566424362361	-0.166053891181946
-6.38069152832031	-5.91931247711182	-11.1807737350464	-0.120699919760227	-0.00238389195874333	-0.166282787919044
-6.38432598114014	-5.90699577331543	-11.2077798843384	-0.120621152222157	-0.00242428900673985	-0.166299939155579
-6.38941049575806	-5.91761922836304	-11.2058820724487	-0.120616391301155	-0.00262160087004304	-0.166154429316521
-6.38578224182129	-5.91520071029663	-11.1862888336182	-0.120689995586872	-0.002514589112252	-0.166389286518097
-6.39051532745361	-5.91024780273438	-11.2185945510864	-0.120730035007	-0.0025491698179394	-0.166393771767616
-6.39084100723267	-5.91850757598877	-11.2067270278931	-0.120651051402092	-0.00279322173446417	-0.166343867778778
-6.38449287414551	-5.90676927566528	-11.1968622207642	-0.120742060244083	-0.00274704303592443	-0.166671708226204
-6.39340400695801	-5.90341377258301	-11.2305383682251	-0.120680965483189	-0.00284376065246761	-0.166563883423805
-6.39598703384399	-5.91306972503662	-11.2147397994995	-0.120654612779617	-0.00306885107420385	-0.16653299331665
-6.39143562316895	-5.90588617324829	-11.2079963684082	-0.120724774897099	-0.00291423196904361	-0.166875824332237
-6.398362159729	-5.90170049667358	-11.2481622695923	-0.120653502643108	-0.00306420377455652	-0.166779026389122
-6.40014886856079	-5.91337490081787	-11.2246685028076	-0.120718792080879	-0.00326216081157327	-0.166839718818665
-6.39570808410645	-5.90051651000977	-11.22594165802	-0.120698645710945	-0.00320295337587595	-0.16710864007473
-6.40485858917236	-5.90605211257935	-11.2437400817871	-0.120593376457691	-0.00337528553791344	-0.166881129145622
-6.40270900726318	-5.91119289398193	-11.2169494628906	-0.120670266449451	-0.0033753898460418	-0.167115196585655
-6.40689325332642	-5.9018874168396	-11.2425165176392	-0.120662301778793	-0.00320349982939661	-0.167306452989578
-6.4150915145874	-5.90870332717896	-11.2535200119019	-0.120646737515926	-0.00348703563213348	-0.167172357439995
-6.41036701202393	-5.9100866317749	-11.2278280258179	-0.120782352983952	-0.00338977901265025	-0.16757407784462
-6.41746520996094	-5.90166139602661	-11.2580366134644	-0.12065601348877	-0.00334386201575398	-0.16748771071434
-6.41863536834717	-5.91421794891357	-11.2372426986694	-0.120732225477695	-0.00353025319054723	-0.167497962713242
-6.41711282730103	-5.90754890441895	-11.2377557754517	-0.120721444487572	-0.00334060750901699	-0.16781759262085
-6.42679023742676	-5.90819454193115	-11.2687826156616	-0.120708703994751	-0.00353158102370799	-0.167729675769806
-6.42215013504028	-5.91710567474365	-11.24232006073	-0.120785146951675	-0.00358521402813494	-0.167902946472168
-6.42389106750488	-5.90095186233521	-11.2690591812134	-0.120704300701618	-0.00347854825668037	-0.168162122368813
-6.43186044692993	-5.91138362884521	-11.2700290679932	-0.120712384581566	-0.00362486019730568	-0.167960718274117
-6.42870235443115	-5.9149751663208	-11.2446794509888	-0.1207385212183	-0.00367450760677457	-0.168245390057564
-6.43070983886719	-5.90402984619141	-11.2771148681641	-0.120752945542336	-0.00349649251438677	-0.168423816561699
-6.43823289871216	-5.90979433059692	-11.2995252609253	-0.120720140635967	-0.00372511660680175	-0.168317958712578
-6.43299436569214	-5.91343784332275	-11.2616205215454	-0.120829731225967	-0.00375063833780587	-0.16852468252182
-6.43355655670166	-5.90237045288086	-11.286657333374	-0.12078583240509	-0.00364711694419384	-0.168704554438591
-6.43937826156616	-5.90746259689331	-11.2974443435669	-0.1207559928298	-0.00386362639255822	-0.168519973754883
-6.43451261520386	-5.91500663757324	-11.2645950317383	-0.12085022777319	-0.00385598931461573	-0.168715462088585
-6.43484830856323	-5.90196466445923	-11.2905416488647	-0.120851285755634	-0.00369764817878604	-0.168949171900749
-6.44059085845947	-5.90555047988892	-11.315788269043	-0.120764568448067	-0.00390211213380098	-0.168801784515381
-6.43552446365356	-5.91155815124512	-11.2841882705688	-0.12091375887394	-0.00397193199023604	-0.168975502252579
-6.43461036682129	-5.89729499816895	-11.3029155731201	-0.120918162167072	-0.00380891957320273	-0.16922290623188
-6.44082641601563	-5.90186023712158	-11.3209743499756	-0.120903849601746	-0.00397738954052329	-0.169049993157387
-6.43221044540405	-5.90509557723999	-11.288311958313	-0.121031396090984	-0.0040015927515924	-0.169311434030533
-6.43418979644775	-5.89072227478027	-11.3173570632935	-0.121051520109177	-0.00381620042026043	-0.169471994042397
-6.43980121612549	-5.89889144897461	-11.32883644104	-0.120987214148045	-0.00402034958824515	-0.1693454682827
-6.43155193328857	-5.90207481384277	-11.2991552352905	-0.12110785394907	-0.00406661350280046	-0.169592142105103
-6.42909145355225	-5.89040327072144	-11.3166580200195	-0.12122780829668	-0.00387974991463125	-0.169819220900536
-6.42987394332886	-5.89147520065308	-11.3369874954224	-0.121162824332714	-0.00408128835260868	-0.169600591063499
-6.42585802078247	-5.89725923538208	-11.3036546707153	-0.121234908699989	-0.00401249527931213	-0.16973277926445
-6.42053508758545	-5.88402128219604	-11.3159151077271	-0.121292568743229	-0.00384695897810161	-0.169942945241928
-6.42572927474976	-5.88649559020996	-11.3513517379761	-0.121335186064243	-0.00391541328281164	-0.169822528958321
-6.41751766204834	-5.89010047912598	-11.3175020217896	-0.121466390788555	-0.00402095448225737	-0.169990748167038
-6.41371250152588	-5.87297010421753	-11.3356323242188	-0.121485568583012	-0.00386707996949553	-0.170039996504784
-6.41391086578369	-5.88128805160522	-11.3384876251221	-0.121518865227699	-0.00408709328621626	-0.169868037104607
-6.4036750793457	-5.8784499168396	-11.3167448043823	-0.121624194085598	-0.00387363787740469	-0.170053094625473
-6.4041862487793	-5.86762380599976	-11.353138923645	-0.12158290296793	-0.00383503432385623	-0.170072689652443
-6.40409421920776	-5.87563133239746	-11.3429689407349	-0.121631264686584	-0.00394092127680779	-0.16994009912014
-6.39287614822388	-5.86995887756348	-11.3130483627319	-0.12177075445652	-0.00378615502268076	-0.170221537351608
-6.39376592636108	-5.85748481750488	-11.3456621170044	-0.121700644493103	-0.00379217206500471	-0.170081973075867
-6.39009189605713	-5.87049913406372	-11.3288459777832	-0.12178473174572	-0.00387039966881275	-0.169997587800026
-6.38159465789795	-5.86186695098877	-11.3152084350586	-0.121863797307014	-0.00368630699813366	-0.17024864256382
-6.38357210159302	-5.85518407821655	-11.3502626419067	-0.121739581227303	-0.0036350442096591	-0.170072883367538
-6.38025426864624	-5.86665153503418	-11.3281774520874	-0.121861517429352	-0.00369939976371825	-0.170061439275742
-6.37286806106567	-5.85389757156372	-11.3221712112427	-0.12193252146244	-0.00344945769757032	-0.170214876532555
-6.37721538543701	-5.85955190658569	-11.3417348861694	-0.121793933212757	-0.00354885892011225	-0.169966548681259
-6.36725616455078	-5.86274433135986	-11.3027591705322	-0.121866554021835	-0.00352453929372132	-0.170096278190613
-6.36591148376465	-5.85238265991211	-11.3321466445923	-0.121839806437492	-0.00329406023956835	-0.170181453227997
-6.36983919143677	-5.86092376708984	-11.3425359725952	-0.121721006929874	-0.00337455072440207	-0.170005828142166
-6.35853815078735	-5.86199903488159	-11.3044347763062	-0.121881246566772	-0.00325876427814364	-0.170180678367615
-6.35988330841064	-5.85150909423828	-11.3350896835327	-0.121728405356407	-0.00309188244864345	-0.170014828443527
-6.35231924057007	-5.87187099456787	-11.3140954971313	-0.121826939284801	-0.00316979177296162	-0.169910907745361
-6.35109758377075	-5.85573577880859	-11.3207712173462	-0.121748849749565	-0.00282814516685903	-0.170042738318443
-6.35442924499512	-5.8595232963562	-11.3439149856567	-0.121744364500046	-0.00286549027077854	-0.169812127947807
-6.34515047073364	-5.87081909179688	-11.3097553253174	-0.121781252324581	-0.00288397073745728	-0.169948190450668
-6.34765768051147	-5.85635948181152	-11.336443901062	-0.121693029999733	-0.00261974148452282	-0.16987781226635
-6.34815692901611	-5.87161064147949	-11.3297300338745	-0.121612817049026	-0.00277021247893572	-0.1697858273983
-6.3430700302124	-5.86798095703125	-11.3161191940308	-0.121611066162586	-0.00248589273542166	-0.169953808188438
-6.34733390808105	-5.86699819564819	-11.3595066070557	-0.12147730588913	-0.00248068943619728	-0.16986095905304
-6.3458833694458	-5.87790679931641	-11.3359336853027	-0.121494315564632	-0.00255537638440728	-0.169797837734222
-6.34070444107056	-5.8719220161438	-11.3251438140869	-0.1215500831604	-0.00227217003703117	-0.170004025101662
-6.34908056259155	-5.86943531036377	-11.3567152023315	-0.121481366455555	-0.00230741151608527	-0.169763803482056
-6.34332036972046	-5.8809700012207	-11.3244113922119	-0.121590502560139	-0.00228768633678555	-0.169772207736969
-6.33834362030029	-5.87098026275635	-11.3168535232544	-0.121645249426365	-0.0020179096609354	-0.169939696788788
-6.3439359664917	-5.86885595321655	-11.3553524017334	-0.12153173238039	-0.0019590447191149	-0.16972117125988
-6.34194135665894	-5.8796124458313	-11.3273181915283	-0.12158826738596	-0.00202109897509217	-0.169703885912895
-6.34007596969604	-5.86712217330933	-11.3167705535889	-0.12167102098465	-0.00172965426463634	-0.169896930456161
-6.34375095367432	-5.867844581604	-11.3486223220825	-0.121558159589767	-0.00175351940561086	-0.169675260782242
-6.33872652053833	-5.87408924102783	-11.3242111206055	-0.121621049940586	-0.00183395808562636	-0.169551283121109
-6.33348274230957	-5.8658881187439	-11.32483959198	-0.121639721095562	-0.00160709233023226	-0.169754922389984
-6.33697128295898	-5.86486864089966	-11.3590383529663	-0.121562838554382	-0.00166022265329957	-0.169520869851112
-6.33175611495972	-5.87823438644409	-11.3291683197021	-0.121663682162762	-0.00167388736736029	-0.169615253806114
-6.32796335220337	-5.86140871047974	-11.3416757583618	-0.121600233018398	-0.00146106875035912	-0.169743329286575
-6.33431911468506	-5.86743402481079	-11.3549995422363	-0.121584601700306	-0.00151681515853852	-0.169414490461349
-6.32458591461182	-5.87329387664795	-11.3238153457642	-0.121696040034294	-0.00145480677019805	-0.169517204165459
-6.32667303085327	-5.86367177963257	-11.3666801452637	-0.121543116867542	-0.00122769444715232	-0.169563725590706
-6.33163833618164	-5.87240839004517	-11.3743743896484	-0.121524423360825	-0.00142959400545806	-0.169350668787956
-6.32037019729614	-5.87614917755127	-11.3408250808716	-0.121614120900631	-0.00129525468219072	-0.169563636183739
-6.3236517906189	-5.86351871490479	-11.3717861175537	-0.12157778441906	-0.00112348957918584	-0.169544100761414
-6.32213354110718	-5.87722492218018	-11.3663644790649	-0.121568143367767	-0.00128769327420741	-0.169289320707321
-6.31313848495483	-5.87111902236938	-11.3541831970215	-0.121599614620209	-0.00114539824426174	-0.169498547911644
-6.32172203063965	-5.86908769607544	-11.394455909729	-0.121436767280102	-0.00108541734516621	-0.1693314909935
-6.31353569030762	-5.87947702407837	-11.3665084838867	-0.121579602360725	-0.00118149584159255	-0.169363662600517
-6.31619739532471	-5.86407613754272	-11.3888788223267	-0.121551185846329	-0.000943835824728012	-0.169459015130997
-6.31844758987427	-5.87301588058472	-11.3919248580933	-0.121546544134617	-0.00110664451494813	-0.169110924005508
-6.30843162536621	-5.87201929092407	-11.370343208313	-0.1217006072402	-0.00100738322362304	-0.169297873973846
-6.31259298324585	-5.86378955841064	-11.4099378585815	-0.121607050299644	-0.000938361743465066	-0.169185757637024
-6.31277370452881	-5.87537574768066	-11.4024305343628	-0.121704630553722	-0.00111084955278784	-0.169035464525223
-6.30388927459717	-5.87179040908813	-11.3840713500977	-0.121844343841076	-0.000952738977503031	-0.169209361076355
-6.30558156967163	-5.8667311668396	-11.4208126068115	-0.121789455413818	-0.00100974878296256	-0.169064998626709
-6.30150032043457	-5.87559509277344	-11.3977823257446	-0.121840976178646	-0.00114331941585988	-0.168879374861717
-6.29426717758179	-5.86969566345215	-11.3883819580078	-0.12200952321291	-0.00100541661959141	-0.169032335281372
-6.2983865737915	-5.86444711685181	-11.4317569732666	-0.121909856796265	-0.00103547121398151	-0.168887048959732
-6.29192781448364	-5.87438869476318	-11.3957815170288	-0.122083865106106	-0.00100395653862506	-0.168884173035622
-6.2897047996521	-5.85823678970337	-11.4143800735474	-0.122068375349045	-0.000840947846882045	-0.168975070118904
-6.29010105133057	-5.86822557449341	-11.4010286331177	-0.122101932764053	-0.000970348133705556	-0.16871303319931
-6.2781720161438	-5.861985206604	-11.3915519714355	-0.122262105345726	-0.00081690785009414	-0.168916210532188
-6.28690004348755	-5.86369895935059	-11.4269428253174	-0.122253581881523	-0.000808427459560335	-0.168762698769569
-6.27649831771851	-5.86601066589355	-11.3887853622437	-0.122372761368752	-0.000849249889142811	-0.168866351246834
-6.27697849273682	-5.85104417800903	-11.4119367599487	-0.122371390461922	-0.000650107744149864	-0.168895751237869
-6.27697038650513	-5.86069583892822	-11.4202613830566	-0.122331619262695	-0.000905958411749452	-0.168609961867332
-6.26569080352783	-5.86093330383301	-11.3846015930176	-0.122469395399094	-0.000773842795751989	-0.168829783797264
-6.26915979385376	-5.85240364074707	-11.4326477050781	-0.122408777475357	-0.000672708672937006	-0.168817490339279
-6.26925563812256	-5.86442422866821	-11.4201211929321	-0.122426144778728	-0.00092687044525519	-0.168699324131012
-6.26381492614746	-5.86027240753174	-11.4028768539429	-0.122559368610382	-0.000665139639750123	-0.168948844075203
-6.27004671096802	-5.85025787353516	-11.4432954788208	-0.122502841055393	-0.000714986061211675	-0.168815612792969
-6.26680898666382	-5.86501407623291	-11.4080963134766	-0.122557297348976	-0.0007736791158095	-0.168757006525993
-6.26099729537964	-5.85842657089233	-11.4106035232544	-0.122697621583939	-0.000615659402683377	-0.169013246893883
-6.26953887939453	-5.86182117462158	-11.4349451065063	-0.122615814208984	-0.000682426849380136	-0.168879419565201
-6.2587742805481	-5.86474704742432	-11.4002304077148	-0.122827872633934	-0.00067391456104815	-0.169075459241867
-6.2656774520874	-5.85288381576538	-11.4229488372803	-0.122814930975437	-0.000555465230718255	-0.169024676084518
-6.26045274734497	-5.86546850204468	-11.408805847168	-0.122874937951565	-0.000794810766819865	-0.168962150812149
-6.26114130020142	-5.85179805755615	-11.4180746078491	-0.122873619198799	-0.000531009281985462	-0.169211164116859
-6.26445388793945	-5.85790061950684	-11.4378423690796	-0.122883722186089	-0.000765863107517362	-0.169032037258148
-6.26001882553101	-5.86112260818481	-11.4078216552734	-0.123043112456799	-0.000714176392648369	-0.169262036681175
-6.25776529312134	-5.84769868850708	-11.4348297119141	-0.123074315488338	-0.00069667591014877	-0.169283047318459
-6.26397180557251	-5.85408449172974	-11.4314155578613	-0.122947447001934	-0.00102284271270037	-0.169143199920654
-6.25569343566895	-5.85474824905396	-11.4079389572144	-0.123100988566875	-0.000941053091082722	-0.169395551085472
-6.26205730438232	-5.84306716918945	-11.4455881118774	-0.123055830597878	-0.000864224042743444	-0.169447422027588
-6.26566123962402	-5.85398578643799	-11.447714805603	-0.123142316937447	-0.00100701674818993	-0.169326931238174
-6.25926399230957	-5.84900283813477	-11.4163913726807	-0.123230755329132	-0.00102402432821691	-0.169687852263451
-6.26541328430176	-5.84156131744385	-11.4475727081299	-0.123191557824612	-0.00108345283661038	-0.16957214474678
-6.26129722595215	-5.85354614257813	-11.4209384918213	-0.123273476958275	-0.00129413395188749	-0.169636324048042
-6.26317834854126	-5.84051132202148	-11.4353160858154	-0.123253405094147	-0.00104969006497413	-0.169871553778648
-6.2718939781189	-5.842689037323	-11.4686241149902	-0.12325556576252	-0.00120699813123792	-0.169752106070518
-6.26675319671631	-5.85262298583984	-11.4276638031006	-0.123319990932941	-0.00127210956998169	-0.169964522123337
-6.26998138427734	-5.83862066268921	-11.4492015838623	-0.123283118009567	-0.00113460223656148	-0.17008250951767
-6.2700138092041	-5.84770059585571	-11.4522905349731	-0.123277321457863	-0.00142600678373128	-0.169896855950356
-6.26486206054688	-5.85098838806152	-11.4245634078979	-0.123374179005623	-0.00133087765425444	-0.17020657658577
-6.26974582672119	-5.8388819694519	-11.4618463516235	-0.123300328850746	-0.00121303903870285	-0.170272126793861
-6.27255773544312	-5.84786415100098	-11.4590768814087	-0.123321324586868	-0.00136803719215095	-0.170088604092598
-6.26651096343994	-5.84758377075195	-11.4324388504028	-0.123517602682114	-0.00133622484281659	-0.170411318540573
-6.27288150787354	-5.83827543258667	-11.4666929244995	-0.12337713688612	-0.00130599504336715	-0.170277312397957
-6.27044296264648	-5.85117149353027	-11.4433507919312	-0.12342644482851	-0.00146112474612892	-0.17025400698185
-6.2655200958252	-5.83855104446411	-11.4524965286255	-0.123424582183361	-0.00118654908146709	-0.170530840754509
-6.27245569229126	-5.84043788909912	-11.4774255752563	-0.123404659330845	-0.00130692368838936	-0.17034949362278
-6.26401329040527	-5.84942197799683	-11.444486618042	-0.123519137501717	-0.00141176080796868	-0.170454174280167
-6.26003122329712	-5.83617067337036	-11.4502735137939	-0.123582497239113	-0.00120701501145959	-0.170645415782928
-6.26561212539673	-5.83388137817383	-11.4765901565552	-0.123451143503189	-0.00137300649657845	-0.170391425490379
-6.2581262588501	-5.84415149688721	-11.4403524398804	-0.123600013554096	-0.00142450339626521	-0.170483246445656
-6.25570106506348	-5.82876443862915	-11.4590339660645	-0.123595133423805	-0.00129506597295403	-0.170651778578758
-6.25893974304199	-5.83550214767456	-11.4809875488281	-0.123502418398857	-0.00146141345612705	-0.170457392930984
-6.25012493133545	-5.83815336227417	-11.4468955993652	-0.123578540980816	-0.00143966963514686	-0.170734658837318
-6.25133991241455	-5.82373857498169	-11.4670991897583	-0.123598344624043	-0.00127527059521526	-0.170827522873878
-6.25602149963379	-5.83148765563965	-11.4803886413574	-0.123559005558491	-0.00147722335532308	-0.170609846711159
-6.24696826934814	-5.83263635635376	-11.4454221725464	-0.123627796769142	-0.00133473472669721	-0.170861318707466
-6.24722194671631	-5.82191610336304	-11.4824619293213	-0.123609103262424	-0.0012400042032823	-0.170905888080597
-6.24954319000244	-5.83323526382446	-11.4699573516846	-0.123555667698383	-0.001347575802356	-0.170792058110237
-6.24262619018555	-5.82490921020508	-11.4622869491577	-0.123626336455345	-0.00116654403973371	-0.171039342880249
-6.24847173690796	-5.82491111755371	-11.4857215881348	-0.123550772666931	-0.00124989286996424	-0.170789957046509
-6.24132776260376	-5.83560371398926	-11.4510793685913	-0.123602040112019	-0.00121033703908324	-0.170916587114334
-6.24410486221313	-5.82377433776855	-11.4784927368164	-0.123549416661263	-0.00104493496473879	-0.170961827039719
-6.2466025352478	-5.83399343490601	-11.4841213226318	-0.123519659042358	-0.00116675486788154	-0.170806542038918
-6.23616600036621	-5.83260869979858	-11.454794883728	-0.123580649495125	-0.00109800102654845	-0.171052768826485
-6.23866558074951	-5.81792688369751	-11.480354309082	-0.123512431979179	-0.0009553367854096	-0.171097680926323
-6.24384927749634	-5.82753944396973	-11.4981632232666	-0.123443759977818	-0.00112966413144022	-0.170916765928268
-6.23672962188721	-5.83567237854004	-11.4617185592651	-0.123523414134979	-0.00106330076232553	-0.170958623290062
-6.23279857635498	-5.82241535186768	-11.4645624160767	-0.123574927449226	-0.000845398171804845	-0.17118676006794
-6.23790454864502	-5.82331609725952	-11.4979085922241	-0.123526573181152	-0.000893329503014684	-0.171020567417145
-6.23445844650269	-5.83258390426636	-11.4646730422974	-0.123557947576046	-0.000948184460867196	-0.171068713068962
-6.22862863540649	-5.81809091567993	-11.4619741439819	-0.123631343245506	-0.000700635020621121	-0.17129310965538
-6.23526287078857	-5.81740140914917	-11.4841146469116	-0.123554907739162	-0.000753313477616757	-0.171039521694183
-6.22754049301147	-5.82802295684814	-11.4530744552612	-0.123650170862675	-0.000759616203140467	-0.170982196927071
-6.22233438491821	-5.81208753585815	-11.4523582458496	-0.123589113354683	-0.000609774666372687	-0.171133875846863
-6.22757148742676	-5.81261157989502	-11.4796180725098	-0.123553924262524	-0.000612257572356611	-0.170904532074928
-6.21782112121582	-5.81850528717041	-11.4428491592407	-0.123631604015827	-0.000573292083572596	-0.170961156487465
-6.21696901321411	-5.80425834655762	-11.4589109420776	-0.123646892607212	-0.000391817244235426	-0.170972406864166
-6.21793842315674	-5.81463384628296	-11.4464473724365	-0.123557277023792	-0.000480445858556777	-0.170669704675674
-6.2084002494812	-5.8069920539856	-11.4278831481934	-0.123697273433208	-0.000187679848750122	-0.170804858207703
-6.20917177200317	-5.8019495010376	-11.4609832763672	-0.123570576310158	-0.000101655597973149	-0.17061872780323
-6.20194339752197	-5.81412792205811	-11.4213943481445	-0.123582251369953	-0.000152543492731638	-0.170533314347267
-6.19698572158813	-5.80043315887451	-11.4206342697144	-0.123637340962887	0.000110759203380439	-0.17060923576355
-6.19910192489624	-5.80590581893921	-11.431282043457	-0.123560018837452	9.87317689578049E-05	-0.170274466276169
-6.18440294265747	-5.80880546569824	-11.3917665481567	-0.12367944419384	0.0002639937447384	-0.170310869812965
-6.18581628799438	-5.79653549194336	-11.4155597686768	-0.123518720269203	0.000532858422957361	-0.170288890600204
-6.18426418304443	-5.80841684341431	-11.4180202484131	-0.123499296605587	0.000456456880783662	-0.169987678527832
-6.17548418045044	-5.80685234069824	-11.3798713684082	-0.12354914098978	0.00063292752020061	-0.170047149062157
-6.17720460891724	-5.79644155502319	-11.4042730331421	-0.123503334820271	0.00076040712883696	-0.169916555285454
-6.17264699935913	-5.80811595916748	-11.3830156326294	-0.12345989048481	0.000665725441649556	-0.169584199786186
-6.16395568847656	-5.8025074005127	-11.3656721115112	-0.123543292284012	0.000973019108641893	-0.169670984148979
-6.16504430770874	-5.79722213745117	-11.3908958435059	-0.123453870415688	0.00102700118441135	-0.169367253780365
-6.16258335113525	-5.80789756774902	-11.3629484176636	-0.123515956103802	0.00100932992063463	-0.169251993298531
-6.15722227096558	-5.79155206680298	-11.3622360229492	-0.123470678925514	0.00124830729328096	-0.169251576066017
-6.16039752960205	-5.80133199691772	-11.3636512756348	-0.123424597084522	0.00118691893294454	-0.168806791305542
-6.15058708190918	-5.80003929138184	-11.3284330368042	-0.123488016426563	0.00134494574740529	-0.168812185525894
-6.15477323532104	-5.78980922698975	-11.3590106964111	-0.123418033123016	0.00153490272350609	-0.168680056929588
-6.15475797653198	-5.80232000350952	-11.3359575271606	-0.123417012393475	0.00145458232145756	-0.168374672532082
-6.14952898025513	-5.79325580596924	-11.3171195983887	-0.123442366719246	0.00168395973742008	-0.168403014540672
-6.1537070274353	-5.79147005081177	-11.343056678772	-0.123324066400528	0.00168081815354526	-0.168041348457336
-6.14789819717407	-5.80401706695557	-11.3055658340454	-0.123344957828522	0.00162225123494864	-0.167777895927429
-6.14490938186646	-5.79360389709473	-11.3125686645508	-0.123364970088005	0.00193719391245395	-0.167783483862877
-6.15150737762451	-5.79619693756104	-11.3272314071655	-0.123266004025936	0.00187677040230483	-0.167394295334816
-6.14363098144531	-5.80551910400391	-11.2887420654297	-0.123327821493149	0.00198148237541318	-0.167343363165855
-6.14408111572266	-5.78908729553223	-11.3104867935181	-0.123246259987354	0.00207202113233507	-0.167183324694633
-6.14669036865234	-5.8046178817749	-11.3068561553955	-0.123228415846825	0.00196424871683121	-0.166723996400833
-6.13468360900879	-5.80376195907593	-11.2782506942749	-0.123301059007645	0.00212451978586614	-0.166703999042511
-6.13797426223755	-5.79588794708252	-11.3137140274048	-0.123105466365814	0.00220523565076292	-0.166464671492577
-6.14000415802002	-5.80657243728638	-11.298526763916	-0.123120456933975	0.00210504257120192	-0.166125267744064
-6.13030481338501	-5.79969644546509	-11.2731695175171	-0.123120114207268	0.0022669539321214	-0.166195973753929
-6.13630533218384	-5.79686307907104	-11.3112726211548	-0.123006328940392	0.00217103492468596	-0.165806353092194
-6.1299147605896	-5.80998992919922	-11.2717256546021	-0.123040445148945	0.0021201956551522	-0.165621444582939
-6.12768936157227	-5.7982325553894	-11.2888374328613	-0.123014725744724	0.0022895687725395	-0.165605425834656
-6.1337833404541	-5.80590009689331	-11.3008346557617	-0.122910097241402	0.00223109242506325	-0.165201395750046
-6.12475299835205	-5.80720806121826	-11.2679986953735	-0.122923091053963	0.00234124716371298	-0.165233761072159
-6.13071727752686	-5.79877328872681	-11.2910480499268	-0.122838363051414	0.00236806366592646	-0.164911866188049
-6.12793827056885	-5.81381607055664	-11.2673034667969	-0.122778624296188	0.00227148947305977	-0.164527580142021
-6.12092208862305	-5.80778217315674	-11.2533569335938	-0.122781746089458	0.00252327439375222	-0.16454391181469
-6.12883329391479	-5.80845928192139	-11.2911291122437	-0.122662596404552	0.00253899139352143	-0.164142921566963
-6.13005924224854	-5.81794118881226	-11.2615184783936	-0.122671827673912	0.00240460853092372	-0.16386753320694
-6.1213436126709	-5.8122615814209	-11.2485589981079	-0.122722901403904	0.00264009810052812	-0.163832828402519
-6.12833833694458	-5.81468677520752	-11.2700786590576	-0.122535899281502	0.00245233462192118	-0.16337551176548
-6.12279653549194	-5.82266092300415	-11.2317724227905	-0.122658215463161	0.0025346577167511	-0.163174733519554
-6.12234401702881	-5.81583213806152	-11.2583227157593	-0.122581481933594	0.00269885454326868	-0.163061574101448
-6.12381601333618	-5.82503271102905	-11.2484769821167	-0.122508347034454	0.00256734015420079	-0.162621781229973
-6.1176929473877	-5.82534170150757	-11.2189226150513	-0.12259978055954	0.00270053860731423	-0.162616968154907
-6.12516736984253	-5.81799173355103	-11.241283416748	-0.122471503913403	0.00275616929866374	-0.162263512611389
-6.12075996398926	-5.83348560333252	-11.2115154266357	-0.122537069022655	0.00261773238889873	-0.16192339360714
-6.11740207672119	-5.8222770690918	-11.2091798782349	-0.122518822550774	0.0028334935195744	-0.161931946873665
-6.12275218963623	-5.8319787979126	-11.2269735336304	-0.122513212263584	0.00274160597473383	-0.161455720663071
-6.11428880691528	-5.83708667755127	-11.1888704299927	-0.122545905411243	0.00277222879230976	-0.161445900797844
-6.11517143249512	-5.82622146606445	-11.2120361328125	-0.122503690421581	0.00296344864182174	-0.161177754402161
-6.11589288711548	-5.83924198150635	-11.1953983306885	-0.122563861310482	0.00272800144739449	-0.16073314845562
-6.10794258117676	-5.83370161056519	-11.1733083724976	-0.122597604990005	0.00296263489872217	-0.160752445459366
-6.11435794830322	-5.83314037322998	-11.2048797607422	-0.122566901147366	0.00293848174624145	-0.16037543118
-6.10844326019287	-5.84426593780518	-11.1665420532227	-0.1226422265172	0.00286014610901475	-0.160303696990013
-6.10705804824829	-5.83280801773071	-11.1756238937378	-0.122623190283775	0.00299024349078536	-0.160210162401199
-6.11016845703125	-5.83987283706665	-11.1707067489624	-0.122638553380966	0.00286114076152444	-0.159826800227165
-6.10176277160645	-5.83607912063599	-11.1490612030029	-0.122669786214828	0.00306817051023245	-0.159873455762863
-6.1077733039856	-5.83731365203857	-11.1757669448853	-0.122642979025841	0.00298132561147213	-0.159553736448288
-6.10153341293335	-5.84248495101929	-11.1328773498535	-0.122802875936031	0.00294017395935953	-0.159582898020744
-6.10136556625366	-5.83236169815063	-11.1551265716553	-0.122747182846069	0.00307445670478046	-0.159417703747749
-6.10034561157227	-5.83978414535522	-11.1397151947021	-0.122766375541687	0.00281862658448517	-0.159140557050705
-6.09476518630981	-5.83542728424072	-11.1230010986328	-0.122876353561878	0.00306520680896938	-0.159278944134712
-6.101891040802	-5.83054399490356	-11.1534776687622	-0.122846014797688	0.00295002060011029	-0.158986613154411
-6.09760189056396	-5.84091997146606	-11.1163034439087	-0.122956745326519	0.00286110513843596	-0.159020319581032
-6.09612369537354	-5.8306999206543	-11.1199626922607	-0.122964717447758	0.00308577017858624	-0.159086674451828
-6.09813785552979	-5.82992029190063	-11.1322574615479	-0.122930943965912	0.00283780135214329	-0.158776417374611
-6.09641599655151	-5.83729982376099	-11.0981788635254	-0.123056218028069	0.00288449903018773	-0.158905699849129
-6.09704256057739	-5.82641553878784	-11.1251316070557	-0.123045347630978	0.00293809012509882	-0.158926129341125
-6.10035133361816	-5.8361759185791	-11.1203584671021	-0.123090997338295	0.00271922163665295	-0.158706247806549
-6.09458303451538	-5.82704162597656	-11.0973234176636	-0.12315908819437	0.00275464961305261	-0.158964306116104
-6.10156059265137	-5.82724857330322	-11.1209115982056	-0.123114764690399	0.00270308763720095	-0.158707156777382
-6.09668445587158	-5.83231925964355	-11.0922422409058	-0.123215526342392	0.00265228585340083	-0.158786073327065
-6.09520435333252	-5.8225154876709	-11.1129446029663	-0.1231539696455	0.0026645758189261	-0.158892586827278
-6.09942579269409	-5.83152532577515	-11.1285600662231	-0.123194240033627	0.00235369987785816	-0.15870489180088
-6.09281349182129	-5.82684469223022	-11.1020469665527	-0.123284541070461	0.00242738076485693	-0.158993393182755
-6.09810781478882	-5.81994009017944	-11.1347131729126	-0.123187012970448	0.00233469670638442	-0.158818915486336
-6.09501886367798	-5.83269929885864	-11.1045579910278	-0.12328877300024	0.00224719010293484	-0.158860340714455
-6.09583377838135	-5.8220534324646	-11.1170749664307	-0.123263292014599	0.00235898839309812	-0.159146502614021
-6.09883594512939	-5.82125759124756	-11.1479501724243	-0.123290330171585	0.00203932588919997	-0.159021645784378
-6.09445190429688	-5.8282208442688	-11.1124649047852	-0.123365193605423	0.00201386515982449	-0.159143641591072
-6.09338998794556	-5.81265258789063	-11.1359844207764	-0.123290993273258	0.00202683988027275	-0.159363746643066
-6.09856271743774	-5.82361173629761	-11.1361522674561	-0.12327528744936	0.0018134699203074	-0.15915559232235
[truncated: 9,099 more rows]
