# Supplementary material for: Identification of Haptic Based Guiding Using Hard Reins
Source: PLoS One. 2015 Jul 22;10(7):e0132020. doi: 10.1371/journal.pone.0132020 (PMC4511788; doi:10.1371/journal.pone.0132020)
Supplement: S5 File — (ZIP) [file pone.0132020.s005.zip › Exp2_ForceData1/Subject2/path1/T1.csv]

Force X (N)	Force Y (N)	Force Z (N)	Torque X (N-m)	Torque Y (N-m)	Torque Z (N-m)	Frequency = 10000	Averaging Level = 16	F/T Serial Number = FT11772	Time Started = 19/02/2013 16:32:19
-6.04317426681519	-7.77350473403931	-2.4835000038147	-0.141925424337387	0.137347936630249	0.0290074553340673
-6.04298114776611	-7.77766990661621	-2.48873710632324	-0.141929611563683	0.137340411543846	0.0290384367108345
-6.04402732849121	-7.77808332443237	-2.48894786834717	-0.142018899321556	0.137310385704041	0.0291371569037437
-6.04578876495361	-7.77825307846069	-2.48482322692871	-0.142028748989105	0.137385070323944	0.0291448663920164
-6.04079866409302	-7.77338647842407	-2.48400449752808	-0.141903281211853	0.137320771813393	0.0291641112416983
-6.04127311706543	-7.77711915969849	-2.49075627326965	-0.141866788268089	0.137163564562798	0.0292294938117266
-6.04089069366455	-7.78317928314209	-2.49130201339722	-0.142010271549225	0.137273460626602	0.0292814467102289
-6.04033708572388	-7.78220987319946	-2.48484683036804	-0.142039269208908	0.137339055538177	0.0293009504675865
-6.03888463973999	-7.775550365448	-2.4802873134613	-0.141910955309868	0.137252688407898	0.0293932668864727
-6.0290994644165	-7.77391624450684	-2.48632907867432	-0.141888111829758	0.137195438146591	0.0293374881148338
-6.02618026733398	-7.78079986572266	-2.48565483093262	-0.141983956098557	0.137128040194511	0.029413191601634
-6.02835512161255	-7.7781867980957	-2.46855354309082	-0.141851052641869	0.137313336133957	0.0294785890728235
-6.02151441574097	-7.77116060256958	-2.46734213829041	-0.141811907291412	0.137181267142296	0.0294708181172609
-6.01633739471436	-7.76924180984497	-2.46910166740417	-0.141796886920929	0.13712814450264	0.0295341517776251
-6.01106071472168	-7.77780771255493	-2.45749473571777	-0.141712486743927	0.137199446558952	0.0295625906437635
-6.01110649108887	-7.77041339874268	-2.45908117294312	-0.141601473093033	0.137228772044182	0.0296670254319906
-6.00757122039795	-7.76884365081787	-2.45534610748291	-0.141572326421738	0.137108623981476	0.0296733379364014
-5.99867010116577	-7.77147626876831	-2.45007348060608	-0.141523316502571	0.137073993682861	0.0297124832868576
-6.00091028213501	-7.77076482772827	-2.44829487800598	-0.141500800848007	0.137194707989693	0.0297488532960415
-5.99907159805298	-7.76646041870117	-2.44278430938721	-0.14148086309433	0.13718293607235	0.0298029538244009
-5.99152183532715	-7.76527500152588	-2.43925499916077	-0.141334846615791	0.137161001563072	0.0297500900924206
-5.99116468429565	-7.76493740081787	-2.43882489204407	-0.141299188137054	0.137136042118073	0.0297885350883007
-5.99299573898315	-7.76800441741943	-2.43519258499146	-0.141370356082916	0.137218356132507	0.0298312120139599
-5.99130010604858	-7.76957654953003	-2.43180441856384	-0.141316175460815	0.137271299958229	0.0298293381929398
-5.98872566223145	-7.75929975509644	-2.42553973197937	-0.141190737485886	0.137182056903839	0.0298079494386911
-5.99148511886597	-7.76629543304443	-2.43596506118774	-0.141244724392891	0.137102857232094	0.0298712514340878
-5.98783159255981	-7.77066707611084	-2.4307382106781	-0.141304865479469	0.137223750352859	0.0298641324043274
-5.99065017700195	-7.77109909057617	-2.42234826087952	-0.141309157013893	0.137223929166794	0.0298610422760248
-5.99211120605469	-7.76407432556152	-2.4217483997345	-0.141174286603928	0.137043043971062	0.0298576857894659
-5.98922538757324	-7.76554441452026	-2.42790913581848	-0.141232371330261	0.137056097388268	0.0298624765127897
-5.9840145111084	-7.7717924118042	-2.41963815689087	-0.141283646225929	0.137015491724014	0.0299154911190271
-5.98771572113037	-7.77081251144409	-2.4193799495697	-0.141252130270004	0.137032926082611	0.0299425460398197
-5.98935270309448	-7.76299905776978	-2.41814565658569	-0.141172721982002	0.137046590447426	0.0298766642808914
-5.98995685577393	-7.76528215408325	-2.41871690750122	-0.141211301088333	0.136920601129532	0.0298864282667637
-5.98609495162964	-7.76619100570679	-2.4218270778656	-0.141194328665733	0.136966705322266	0.0298290755599737
-5.99046182632446	-7.77285528182983	-2.42695808410645	-0.141284987330437	0.137121677398682	0.0297769550234079
-5.9933500289917	-7.77216482162476	-2.42212915420532	-0.141344115138054	0.137162715196609	0.0298052337020636
-5.99308395385742	-7.77085447311401	-2.42540574073792	-0.141302481293678	0.137040540575981	0.0298197530210018
-5.9918041229248	-7.77409219741821	-2.44025301933289	-0.141266256570816	0.137062609195709	0.0297416169196367
-5.99822807312012	-7.78553533554077	-2.4328281879425	-0.141485348343849	0.137233674526215	0.0297961924225092
-6.00163078308105	-7.78332901000977	-2.43276214599609	-0.141455635428429	0.137185946106911	0.0298696868121624
-6.00468778610229	-7.7840838432312	-2.44007539749146	-0.141333073377609	0.137046709656715	0.02972755394876
-6.00277090072632	-7.78759336471558	-2.4461944103241	-0.141528859734535	0.136990115046501	0.0298126470297575
-6.01566648483276	-7.78911161422729	-2.44341421127319	-0.141568288207054	0.137164354324341	0.0299369525164366
-6.01655006408691	-7.78879070281982	-2.4477961063385	-0.141534566879272	0.136997520923615	0.029896492138505
-6.0124192237854	-7.78521251678467	-2.44767379760742	-0.141647472977638	0.13688425719738	0.0298588536679745
-6.01636219024658	-7.79136657714844	-2.45952153205872	-0.141718342900276	0.136925935745239	0.0299514085054398
-6.02510404586792	-7.79523181915283	-2.45388770103455	-0.141680493950844	0.136993497610092	0.0300439465790987
-6.01961183547974	-7.78754663467407	-2.45742249488831	-0.1416926831007	0.136893764138222	0.0299588665366173
-6.01688194274902	-7.78775548934937	-2.45921540260315	-0.14180052280426	0.136793524026871	0.0300327334553003
-6.02092742919922	-7.79232931137085	-2.46021127700806	-0.141817137598991	0.136839464306831	0.0301350336521864
-6.01551532745361	-7.79137802124023	-2.45155835151672	-0.141780957579613	0.136826440691948	0.0301397275179625
-6.01714324951172	-7.78632593154907	-2.4594099521637	-0.141731634736061	0.136860653758049	0.03010343760252
-6.01260328292847	-7.78664207458496	-2.4614245891571	-0.141764238476753	0.136757850646973	0.0302404426038265
-6.00677394866943	-7.78791999816895	-2.45868611335754	-0.141801685094833	0.136778891086578	0.0302240736782551
-6.00649356842041	-7.79271745681763	-2.45567274093628	-0.141791179776192	0.136848121881485	0.0303421840071678
-6.00921010971069	-7.78656196594238	-2.44349718093872	-0.141783982515335	0.136879831552505	0.0303832665085793
-6.00101518630981	-7.7831506729126	-2.44672536849976	-0.14167308807373	0.136728569865227	0.03043382614851
-6.0049467086792	-7.78554964065552	-2.45546960830688	-0.141752153635025	0.13687926530838	0.0304730944335461
-6.00352907180786	-7.78587198257446	-2.44532895088196	-0.14178466796875	0.136855185031891	0.0305334813892841
-6.00111961364746	-7.78083896636963	-2.44099521636963	-0.141660124063492	0.136818468570709	0.0305945556610823
-6.00103807449341	-7.78165435791016	-2.453200340271	-0.1416976749897	0.136750981211662	0.0305597558617592
-6.00111961364746	-7.78256559371948	-2.44738435745239	-0.141776368021965	0.136915162205696	0.0306702665984631
-5.99583959579468	-7.77774429321289	-2.44247674942017	-0.141678616404533	0.136830717325211	0.0306949131190777
-5.99956941604614	-7.77381324768066	-2.43765807151794	-0.141594722867012	0.136842831969261	0.0306832566857338
-5.99727773666382	-7.77669143676758	-2.45040011405945	-0.141684085130692	0.136801108717918	0.030688026919961
-6.00046920776367	-7.77989292144775	-2.44091415405273	-0.141731083393097	0.136933013796806	0.0307851750403643
-6.00122976303101	-7.7767767906189	-2.43439769744873	-0.141560986638069	0.136930406093597	0.0308448486030102
-5.99617767333984	-7.77074575424194	-2.44013571739197	-0.14149384200573	0.136849746108055	0.0307323951274157
-5.99810361862183	-7.77788639068604	-2.44230651855469	-0.141592875123024	0.136948361992836	0.0308449622243643
-6.00382661819458	-7.78267908096313	-2.43051743507385	-0.141561090946198	0.136939108371735	0.0309255681931973
-6.00447940826416	-7.77293348312378	-2.4258451461792	-0.141374513506889	0.136967837810516	0.0308105647563934
-6.00039100646973	-7.77315998077393	-2.434809923172	-0.141410201787949	0.13689948618412	0.0308550409972668
-6.00557041168213	-7.77918195724487	-2.43311548233032	-0.141339644789696	0.136898294091225	0.030918488278985
-6.00554084777832	-7.77948188781738	-2.42981815338135	-0.14141871035099	0.137040823698044	0.0309099368751049
-6.01133871078491	-7.78242444992065	-2.43421816825867	-0.141417369246483	0.137088999152184	0.0308727566152811
-6.0132360458374	-7.77647161483765	-2.43371033668518	-0.141356080770493	0.13703091442585	0.0308786798268557
-6.01170682907104	-7.77874946594238	-2.43941140174866	-0.141354903578758	0.137053087353706	0.0307512693107128
-6.01622724533081	-7.78533697128296	-2.44731163978577	-0.141429707407951	0.137217625975609	0.0307165049016476
-6.02396965026855	-7.78602123260498	-2.4402232170105	-0.141418740153313	0.137412294745445	0.0307932291179895
-6.02735900878906	-7.78280687332153	-2.44256019592285	-0.141411140561104	0.137224569916725	0.0306763332337141
-6.02958726882935	-7.78604078292847	-2.45864367485046	-0.141385853290558	0.137287721037865	0.0305845960974693
-6.03619861602783	-7.79455232620239	-2.45725274085999	-0.141588419675827	0.137432396411896	0.0306590460240841
-6.04574394226074	-7.78860950469971	-2.45420742034912	-0.141557320952415	0.137417703866959	0.0307003408670425
-6.04955816268921	-7.79244375228882	-2.46685409545898	-0.141560465097427	0.137262552976608	0.0306057184934616
-6.05094432830811	-7.79430103302002	-2.47543692588806	-0.141710519790649	0.137323305010796	0.0306037794798613
-6.05725622177124	-7.79849815368652	-2.4757080078125	-0.141801536083221	0.137514233589172	0.0306802820414305
-6.06335735321045	-7.79484272003174	-2.47513675689697	-0.141753315925598	0.137360006570816	0.0306640900671482
-6.06183767318726	-7.7911319732666	-2.48813319206238	-0.141801163554192	0.137351825833321	0.0305738039314747
-6.06112575531006	-7.79576635360718	-2.49122428894043	-0.141966938972473	0.137419417500496	0.030657758936286
-6.06751489639282	-7.80208349227905	-2.48462820053101	-0.141900390386581	0.137370616197586	0.0306930541992188
-6.06765604019165	-7.79756212234497	-2.49112439155579	-0.141952410340309	0.137419641017914	0.0306503884494305
-6.06442022323608	-7.79534864425659	-2.49652314186096	-0.141971752047539	0.137374520301819	0.0306706409901381
-6.06958246231079	-7.80322790145874	-2.49617958068848	-0.141974791884422	0.137342780828476	0.0307789277285337
-6.06761360168457	-7.79962682723999	-2.4915599822998	-0.141938596963882	0.137452602386475	0.030790401622653
-6.06797027587891	-7.79501962661743	-2.49208807945251	-0.141891613602638	0.137424513697624	0.0308079831302166
-6.06668138504028	-7.8031702041626	-2.4975426197052	-0.141998931765556	0.137290790677071	0.0309098474681377
-6.06453227996826	-7.80509662628174	-2.48374080657959	-0.141937792301178	0.137420669198036	0.0310171898454428
-6.06368207931519	-7.79897594451904	-2.48752021789551	-0.141932219266891	0.137417748570442	0.0310030337423086
-6.0577712059021	-7.79897022247314	-2.49028825759888	-0.141944780945778	0.137201592326164	0.0311021450906992
-6.05673933029175	-7.80720186233521	-2.48553824424744	-0.141914814710617	0.137388795614243	0.0311963949352503
-6.05663061141968	-7.79932022094727	-2.47673392295837	-0.14178004860878	0.137375473976135	0.0312576405704021
-6.05103635787964	-7.80008935928345	-2.47234773635864	-0.141786098480225	0.137249052524567	0.0312375668436289
-6.05046510696411	-7.80609178543091	-2.47789430618286	-0.1418337225914	0.137242838740349	0.0313114933669567
-6.05490064620972	-7.80733728408813	-2.47099804878235	-0.141784220933914	0.137443095445633	0.0314601585268974
-6.0537633895874	-7.80118799209595	-2.46749782562256	-0.141728669404984	0.137319639325142	0.0315055809915066
-6.04563283920288	-7.80589294433594	-2.46676301956177	-0.141650974750519	0.137251332402229	0.0314962603151798
-6.04337024688721	-7.80936717987061	-2.46555590629578	-0.141695037484169	0.137254059314728	0.0315514281392097
-6.04863452911377	-7.80988359451294	-2.46119236946106	-0.141679033637047	0.137257143855095	0.0317345634102821
-6.04602718353271	-7.80890274047852	-2.45473456382751	-0.141598850488663	0.137230545282364	0.0316964685916901
-6.04256868362427	-7.80354833602905	-2.45593810081482	-0.141604498028755	0.137202739715576	0.0317032709717751
-6.03991413116455	-7.80867767333984	-2.45933389663696	-0.1416385024786	0.137155666947365	0.0318368822336197
-6.03680658340454	-7.8116283416748	-2.45140409469604	-0.14158034324646	0.137232035398483	0.0318693779408932
-6.03393173217773	-7.80782270431519	-2.43799519538879	-0.141618892550468	0.137211188673973	0.0318754464387894
-6.03049087524414	-7.80123662948608	-2.44447755813599	-0.141436368227005	0.137038812041283	0.0319344885647297
-6.02694511413574	-7.80689001083374	-2.4439594745636	-0.141441583633423	0.137079462409019	0.0319565236568451
-6.02641773223877	-7.80966234207153	-2.43217706680298	-0.14153091609478	0.137214988470078	0.0320256128907204
-6.02429056167603	-7.80397939682007	-2.42793011665344	-0.141249507665634	0.137124493718147	0.0321384817361832
-6.01797866821289	-7.80567646026611	-2.42161917686462	-0.141202241182327	0.136925265192986	0.0321597643196583
-6.01541996002197	-7.80889654159546	-2.42310619354248	-0.141295418143272	0.13715061545372	0.0322257615625858
-6.01832008361816	-7.8042688369751	-2.41160607337952	-0.141189008951187	0.13711328804493	0.0322942472994328
-6.01090383529663	-7.80213212966919	-2.40763926506042	-0.141014784574509	0.136934131383896	0.0323032177984715
-6.00782346725464	-7.80317211151123	-2.40246891975403	-0.141055852174759	0.136985331773758	0.0323150008916855
-6.00800132751465	-7.80279922485352	-2.40069317817688	-0.141011700034142	0.137125417590141	0.0323790311813354
-6.00582551956177	-7.79800653457642	-2.39448499679565	-0.140861377120018	0.137114807963371	0.032407633960247
-5.99655532836914	-7.79341459274292	-2.39140176773071	-0.140735656023026	0.136940434575081	0.0324145182967186
-6.00025367736816	-7.79866409301758	-2.39941906929016	-0.140770331025124	0.137114331126213	0.0323414020240307
-6.00077724456787	-7.80173540115356	-2.38993835449219	-0.140814647078514	0.137247011065483	0.0324667207896709
-6.00242853164673	-7.79602575302124	-2.38826632499695	-0.140627309679985	0.137246489524841	0.0324550606310368
-6.00366258621216	-7.79854202270508	-2.39030742645264	-0.140530467033386	0.137166321277618	0.0323917530477047
-6.00361919403076	-7.80562734603882	-2.38822078704834	-0.140661418437958	0.137340858578682	0.0324767269194126
-6.01180124282837	-7.80834722518921	-2.38306474685669	-0.140642642974854	0.137464299798012	0.0325305573642254
-6.01237106323242	-7.80741930007935	-2.38289070129395	-0.140475258231163	0.137345567345619	0.0324666127562523
-6.01419830322266	-7.81017589569092	-2.39299845695496	-0.140587151050568	0.137379884719849	0.0324553959071636
-6.02058887481689	-7.81804800033569	-2.40455913543701	-0.140669986605644	0.137499943375587	0.0325352028012276
-6.03171110153198	-7.81757068634033	-2.38926315307617	-0.140558838844299	0.137532994151115	0.0325746238231659
-6.03147268295288	-7.81735706329346	-2.40237617492676	-0.140667855739594	0.137505263090134	0.0324603952467442
-6.03731393814087	-7.82028675079346	-2.40852856636047	-0.140725404024124	0.137400731444359	0.0325422361493111
-6.04401063919067	-7.82519721984863	-2.40830588340759	-0.140728011727333	0.137454867362976	0.0325672179460526
-6.04582262039185	-7.82516145706177	-2.40479469299316	-0.140856146812439	0.13754765689373	0.0325166508555412
-6.04815530776978	-7.82166433334351	-2.41979312896729	-0.140825137495995	0.137403562664986	0.0325648300349712
-6.04855680465698	-7.82806491851807	-2.41778063774109	-0.140855804085732	0.137243926525116	0.0325420685112476
-6.04876899719238	-7.82816076278687	-2.41728186607361	-0.140915438532829	0.137401342391968	0.0325310416519642
-6.05587768554688	-7.82844066619873	-2.41931557655334	-0.14090858399868	0.137528747320175	0.0325189754366875
-6.05205011367798	-7.82671976089478	-2.41682696342468	-0.14084792137146	0.137417554855347	0.0325804688036442
-6.04819345474243	-7.82748889923096	-2.42277455329895	-0.140832126140594	0.137305170297623	0.0325029157102108
-6.0504298210144	-7.83659934997559	-2.42626857757568	-0.140964388847351	0.137493401765823	0.032517421990633
-6.05617332458496	-7.83846473693848	-2.41576933860779	-0.140935584902763	0.137589305639267	0.0326162502169609
-6.05721139907837	-7.83457946777344	-2.41902995109558	-0.140958324074745	0.137434631586075	0.0326255559921265
-6.05356121063232	-7.83763742446899	-2.42792081832886	-0.140928328037262	0.137439578771591	0.032547902315855
-6.05843353271484	-7.84288930892944	-2.42990207672119	-0.141030982136726	0.137525275349617	0.0326340794563293
-6.06039524078369	-7.84261417388916	-2.43447685241699	-0.141042679548264	0.137463733553886	0.0327226035296917
-6.0649585723877	-7.84715604782104	-2.42853331565857	-0.141038313508034	0.137515515089035	0.0327370166778564
-6.06493759155273	-7.84186315536499	-2.43163299560547	-0.141008451581001	0.137418150901794	0.0327629186213017
-6.06487560272217	-7.8447437286377	-2.43414211273193	-0.140980765223503	0.137354895472527	0.0327976532280445
-6.06304359436035	-7.84903049468994	-2.44436264038086	-0.141136154532433	0.137431249022484	0.0328498408198357
-6.07073307037354	-7.8517746925354	-2.42419791221619	-0.141129314899445	0.137465178966522	0.0329397581517696
-6.06755399703979	-7.84545040130615	-2.42773342132568	-0.141007900238037	0.137438371777534	0.032890796661377
-6.05992364883423	-7.84664535522461	-2.42940473556519	-0.141047284007072	0.137362256646156	0.0329741388559341
-6.06401634216309	-7.85149049758911	-2.41979312896729	-0.141001030802727	0.137320771813393	0.0330561771988869
-6.05946063995361	-7.85193109512329	-2.41917181015015	-0.140960514545441	0.137445539236069	0.0330936461687088
-6.06098890304565	-7.8498067855835	-2.41990685462952	-0.140911847352982	0.137452721595764	0.0330648273229599
-6.05793762207031	-7.85090923309326	-2.41897940635681	-0.140860140323639	0.13739575445652	0.0331835709512234
-6.05625247955322	-7.8549861907959	-2.41363310813904	-0.140746414661407	0.137468293309212	0.0332104116678238
-6.06140232086182	-7.85659599304199	-2.41755700111389	-0.140763133764267	0.137632220983505	0.033208005130291
-6.05950689315796	-7.85686016082764	-2.41306924819946	-0.140700742602348	0.137584060430527	0.0332712531089783
-6.05815505981445	-7.85768508911133	-2.40196466445923	-0.140595346689224	0.137518510222435	0.0333395414054394
-6.06080055236816	-7.86197996139526	-2.41754794120789	-0.140745773911476	0.137576147913933	0.0333369411528111
-6.06414461135864	-7.86681032180786	-2.40939879417419	-0.140719756484032	0.137753516435623	0.0334098376333714
-6.06362533569336	-7.86221027374268	-2.40818238258362	-0.140690758824348	0.137651771306992	0.0334615111351013
-6.06594944000244	-7.86029958724976	-2.41290068626404	-0.140538483858109	0.137545585632324	0.0334023348987103
-6.06619548797607	-7.86773347854614	-2.41098928451538	-0.140749856829643	0.137622654438019	0.0334693975746632
-6.0726318359375	-7.86742401123047	-2.40236568450928	-0.140803501009941	0.137740641832352	0.033571470528841
-6.07334280014038	-7.86452579498291	-2.40531587600708	-0.140679702162743	0.137625232338905	0.0335713215172291
-6.07140588760376	-7.86356449127197	-2.41656923294067	-0.140696197748184	0.137528747320175	0.0335070602595806
-6.0733757019043	-7.86909484863281	-2.41978907585144	-0.140859916806221	0.137667566537857	0.033608291298151
-6.07954406738281	-7.87155342102051	-2.41022634506226	-0.140821382403374	0.137642949819565	0.033654261380434
-6.07972764968872	-7.86373710632324	-2.41885328292847	-0.140787780284882	0.137585178017616	0.0335679724812508
-6.07601690292358	-7.86382627487183	-2.42470192909241	-0.140948280692101	0.137603849172592	0.033608041703701
-6.07893562316895	-7.87330102920532	-2.41236424446106	-0.140946283936501	0.137609139084816	0.0337276495993137
-6.08149528503418	-7.86671018600464	-2.41591548919678	-0.140882477164268	0.137714833021164	0.0337183959782124
-6.08134078979492	-7.86401319503784	-2.42705798149109	-0.140939682722092	0.137573555111885	0.0337256267666817
-6.08015060424805	-7.87072324752808	-2.41964936256409	-0.140933305025101	0.137479513883591	0.0337693877518177
-6.08005666732788	-7.87150573730469	-2.41256952285767	-0.140996232628822	0.137647420167923	0.0338777154684067
-6.07823801040649	-7.86579704284668	-2.42207765579224	-0.141001984477043	0.137624472379684	0.0339025110006332
-6.07304430007935	-7.86403894424438	-2.42512989044189	-0.141008123755455	0.137430876493454	0.033963281661272
-6.07428884506226	-7.87329578399658	-2.41902303695679	-0.141110792756081	0.137560322880745	0.033993948251009
-6.07693099975586	-7.86578989028931	-2.4224808216095	-0.141028389334679	0.137584432959557	0.0340955294668674
-6.07205104827881	-7.86324882507324	-2.42261242866516	-0.141094908118248	0.137401238083839	0.0340614169836044
-6.07127666473389	-7.87189054489136	-2.42699599266052	-0.141160070896149	0.137413635849953	0.0341597534716129
-6.0750093460083	-7.87206220626831	-2.42403483390808	-0.141171813011169	0.137516528367996	0.0342364385724068
-6.0752649307251	-7.86310005187988	-2.41691470146179	-0.141154542565346	0.137301176786423	0.0342792309820652
-6.06979322433472	-7.86827325820923	-2.42311978340149	-0.141110971570015	0.13719254732132	0.0343124717473984
-6.07101774215698	-7.86977624893188	-2.41853427886963	-0.141268670558929	0.137338757514954	0.0343931838870049
-6.07010984420776	-7.86464071273804	-2.41110491752625	-0.14118230342865	0.137299999594688	0.0344929099082947
-6.06900453567505	-7.86385297775269	-2.41868901252747	-0.141064450144768	0.137057706713676	0.0343849211931229
-6.06210088729858	-7.86788845062256	-2.41910886764526	-0.141168341040611	0.137085303664207	0.0345067493617535
-6.06280708312988	-7.86840629577637	-2.40994691848755	-0.141223341226578	0.137211605906487	0.0345760881900787
-6.06133031845093	-7.85885524749756	-2.40567421913147	-0.141057565808296	0.136960193514824	0.0345303937792778
-6.05271911621094	-7.86106395721436	-2.40833926200867	-0.141027584671974	0.136936277151108	0.0345408320426941
-6.05301952362061	-7.86601686477661	-2.40315318107605	-0.141100898385048	0.13707447052002	0.0346084460616112
-6.0535192489624	-7.86105537414551	-2.39304113388062	-0.140913963317871	0.136979803442955	0.0346889048814774
-6.05127143859863	-7.85718727111816	-2.39198064804077	-0.140893489122391	0.136861085891724	0.034621600061655
-6.04614591598511	-7.86398649215698	-2.39496254920959	-0.141021326184273	0.136903375387192	0.0346706099808216
-6.05494165420532	-7.8668966293335	-2.39344954490662	-0.14097872376442	0.137015998363495	0.034727718681097
-6.04968881607056	-7.85678863525391	-2.38612222671509	-0.140830218791962	0.136852398514748	0.0347544997930527
-6.04877328872681	-7.85524845123291	-2.3943464756012	-0.14083094894886	0.136786192655563	0.0347209237515926
-6.04708003997803	-7.86258888244629	-2.39435887336731	-0.140939891338348	0.136907249689102	0.0347047224640846
-6.05328607559204	-7.85984897613525	-2.38463020324707	-0.140826851129532	0.136905297636986	0.0348328351974487
-6.05345630645752	-7.85527467727661	-2.39017629623413	-0.140783071517944	0.136814340949059	0.034780889749527
-6.04824733734131	-7.85591793060303	-2.39408206939697	-0.140904203057289	0.136682391166687	0.0347222089767456
-6.04800701141357	-7.86366367340088	-2.3871853351593	-0.140868201851845	0.136875778436661	0.0348229929804802
-6.05176973342896	-7.85257148742676	-2.39037823677063	-0.140787452459335	0.136872038245201	0.0348356440663338
-6.05320978164673	-7.85379552841187	-2.39317893981934	-0.140798926353455	0.136758163571358	0.0347961224615574
-6.04833364486694	-7.8587441444397	-2.39207124710083	-0.140782415866852	0.13676980137825	0.034820020198822
-6.05404233932495	-7.85792112350464	-2.39397430419922	-0.140842437744141	0.13686129450798	0.0349027365446091
-6.05683374404907	-7.85223388671875	-2.39041566848755	-0.140822544693947	0.136880487203598	0.0349001064896584
-6.05334806442261	-7.85248899459839	-2.40217733383179	-0.140770614147186	0.136826798319817	0.0348124392330647
-6.05623340606689	-7.85577440261841	-2.40428280830383	-0.140814810991287	0.13692045211792	0.0348886512219906
-6.05590677261353	-7.8555965423584	-2.40632343292236	-0.140905573964119	0.136956140398979	0.0349053144454956
-6.05972909927368	-7.85423374176025	-2.40365886688232	-0.140774667263031	0.136960223317146	0.0348788239061832
-6.05406188964844	-7.8481879234314	-2.40693092346191	-0.140802711248398	0.136950135231018	0.0347875915467739
-6.05515098571777	-7.85362863540649	-2.41673159599304	-0.140861839056015	0.136966124176979	0.0348598137497902
-6.05196952819824	-7.85723543167114	-2.40710711479187	-0.140829414129257	0.137102693319321	0.0348439514636993
-6.05043077468872	-7.85254669189453	-2.40830326080322	-0.140782043337822	0.13698048889637	0.0348765477538109
-6.05500364303589	-7.85355138778687	-2.41394424438477	-0.140741929411888	0.136954858899117	0.034950777888298
-6.05554962158203	-7.85902452468872	-2.41239833831787	-0.140844523906708	0.136971548199654	0.0350046008825302
-6.05622386932373	-7.85754680633545	-2.41327238082886	-0.140873447060585	0.137041911482811	0.0349733009934425
-6.05829668045044	-7.84836769104004	-2.41791653633118	-0.140799522399902	0.136902317404747	0.0350299254059792
-6.05960988998413	-7.85011529922485	-2.41655659675598	-0.14079912006855	0.136894375085831	0.0350527167320251
-6.05992841720581	-7.85374784469604	-2.42409753799438	-0.140913024544716	0.136873126029968	0.0350519567728043
-6.06282424926758	-7.85346508026123	-2.42151808738709	-0.140937671065331	0.136984512209892	0.035170704126358
-6.06509351730347	-7.84079217910767	-2.41893124580383	-0.140785172581673	0.1369289457798	0.0351108647882938
-6.05970478057861	-7.84187316894531	-2.43009757995605	-0.140893951058388	0.136877775192261	0.0350558124482632
-6.05969762802124	-7.84815168380737	-2.42823386192322	-0.140862166881561	0.137036934494972	0.035087063908577
-6.06536531448364	-7.84622955322266	-2.41906237602234	-0.140889540314674	0.13719117641449	0.0351587422192097
-6.063560962677	-7.844398021698	-2.42283082008362	-0.140821233391762	0.137045502662659	0.0351672805845737
-6.05959129333496	-7.85141277313232	-2.42795658111572	-0.140825062990189	0.137052983045578	0.0351160354912281
-6.06195497512817	-7.85652446746826	-2.42170214653015	-0.140961527824402	0.137176781892776	0.0352880172431469
-6.06737422943115	-7.84903049468994	-2.41904234886169	-0.140845358371735	0.137243822216988	0.0353060588240623
-6.06195497512817	-7.85187196731567	-2.42137360572815	-0.140797734260559	0.136978954076767	0.0352442972362041
-6.06504964828491	-7.85746002197266	-2.42552328109741	-0.140885695815086	0.137182652950287	0.0353155583143234
-6.07322216033936	-7.85852718353271	-2.42094278335571	-0.140960708260536	0.137215122580528	0.0353949032723904
-6.07392454147339	-7.85376167297363	-2.43052983283997	-0.140911608934402	0.137032121419907	0.0353757441043854
-6.06951093673706	-7.85052347183228	-2.43066835403442	-0.14103727042675	0.137071177363396	0.0352676846086979
-6.07053565979004	-7.85185480117798	-2.43311190605164	-0.140994697809219	0.137087985873222	0.035363432019949
-6.07175207138062	-7.855553150177	-2.42888617515564	-0.141078487038612	0.137098506093025	0.0353669226169586
-6.07275867462158	-7.85106325149536	-2.42771363258362	-0.141070306301117	0.137254819273949	0.0353132300078869
-6.07269906997681	-7.84804439544678	-2.42746019363403	-0.140976577997208	0.13710418343544	0.0353037230670452
-6.07302951812744	-7.85922479629517	-2.43091297149658	-0.141101375222206	0.137156710028648	0.0353673510253429
-6.07147216796875	-7.85336971282959	-2.41483473777771	-0.141019359230995	0.137251481413841	0.0353634729981422
-6.0670051574707	-7.85373830795288	-2.42780017852783	-0.14098909497261	0.13715735077858	0.0353400781750679
-6.07096385955811	-7.86460447311401	-2.42412710189819	-0.141095414757729	0.137235552072525	0.0354296006262302
-6.07616138458252	-7.86436319351196	-2.42110371589661	-0.140978902578354	0.137271597981453	0.0354721397161484
-6.07259082794189	-7.86234855651855	-2.41914033889771	-0.140960782766342	0.137261912226677	0.035413321107626
-6.07339763641357	-7.86610555648804	-2.4215714931488	-0.141031742095947	0.137148424983025	0.0354282669723034
-6.07425832748413	-7.87394666671753	-2.41772508621216	-0.14112015068531	0.137294694781303	0.0355638563632965
-6.07887840270996	-7.86505460739136	-2.41929411888123	-0.1410001963377	0.137343510985374	0.0354856252670288
-6.07670402526855	-7.8671727180481	-2.42392134666443	-0.140959918498993	0.137167200446129	0.035426389425993
-6.07595491409302	-7.87535095214844	-2.42286825180054	-0.140972137451172	0.137289986014366	0.0354498252272606
-6.08430147171021	-7.87593841552734	-2.42611193656921	-0.141002014279366	0.137321606278419	0.0354684107005596
-6.08771514892578	-7.87802457809448	-2.42356133460999	-0.141017824411392	0.137366905808449	0.0355406738817692
-6.08005380630493	-7.87659740447998	-2.41481494903564	-0.140903279185295	0.137278079986572	0.035545714199543
-6.086266040802	-7.87903690338135	-2.41729736328125	-0.140889644622803	0.137302309274673	0.0355168133974075
-6.08394479751587	-7.88517904281616	-2.41854119300842	-0.140966266393661	0.137295618653297	0.0356071144342422
-6.08546829223633	-7.88808298110962	-2.40450048446655	-0.140927344560623	0.137421801686287	0.0356635823845863
-6.08600616455078	-7.88251924514771	-2.39789533615112	-0.140792056918144	0.137268289923668	0.0356593914330006
-6.07993030548096	-7.88721561431885	-2.40694904327393	-0.140817329287529	0.137217432260513	0.0355959385633469
-6.08223628997803	-7.89523887634277	-2.40140676498413	-0.140851691365242	0.137426093220711	0.0357285663485527
-6.08339071273804	-7.88649463653564	-2.39370512962341	-0.140754148364067	0.137354224920273	0.0357455052435398
-6.07956123352051	-7.88641309738159	-2.40093874931335	-0.140669375658035	0.137256890535355	0.0357230007648468
-6.07671689987183	-7.89517259597778	-2.3968460559845	-0.140706554055214	0.137335792183876	0.035786796361208
-6.0747709274292	-7.89410591125488	-2.3892560005188	-0.140638142824173	0.137379825115204	0.035774789750576
-6.07375860214233	-7.88600873947144	-2.38687586784363	-0.140523254871368	0.137294352054596	0.0358414798974991
-6.06753826141357	-7.88985109329224	-2.39308524131775	-0.140561535954475	0.137198761105537	0.0358396545052528
-6.0656590461731	-7.8966965675354	-2.39068365097046	-0.140710070729256	0.137282088398933	0.0358594991266727
-6.06250286102295	-7.89170837402344	-2.38178682327271	-0.140604510903358	0.13728392124176	0.0359652563929558
-6.06056356430054	-7.88848876953125	-2.38261246681213	-0.140518382191658	0.13698935508728	0.0359878577291965
-6.05815839767456	-7.89465045928955	-2.38693428039551	-0.140583753585815	0.137040048837662	0.0360114462673664
-6.05972957611084	-7.89765930175781	-2.38043165206909	-0.14060851931572	0.137143909931183	0.0361579544842243
-6.06028747558594	-7.88830614089966	-2.38383102416992	-0.140507474541664	0.137073114514351	0.0362109318375587
-6.05559682846069	-7.89241456985474	-2.3846960067749	-0.140500172972679	0.136903375387192	0.0362276136875153
-6.05541133880615	-7.89595985412598	-2.39068055152893	-0.140584066510201	0.137021973729134	0.0362805873155594
-6.0598292350769	-7.89486360549927	-2.38539218902588	-0.140596404671669	0.13696026802063	0.0363696850836277
-6.05452966690063	-7.89551973342896	-2.38340091705322	-0.140507742762566	0.136929124593735	0.0363664068281651
-6.05829954147339	-7.89878702163696	-2.39121985435486	-0.140612199902534	0.137008786201477	0.0364435352385044
-6.05957460403442	-7.89689016342163	-2.3867347240448	-0.140518710017204	0.137030407786369	0.0365115068852901
-6.05320501327515	-7.8970513343811	-2.3970901966095	-0.140548974275589	0.136916741728783	0.036506537348032
-6.05794095993042	-7.90070819854736	-2.39313507080078	-0.140581965446472	0.137007132172585	0.0366200953722
-6.06251907348633	-7.89714336395264	-2.38738083839417	-0.140648365020752	0.137024745345116	0.0367247313261032
-6.05475234985352	-7.89635896682739	-2.39198851585388	-0.140555381774902	0.13685841858387	0.0366472117602825
-6.0584864616394	-7.89709568023682	-2.39647102355957	-0.140600919723511	0.137011155486107	0.0367213152348995
-6.06579923629761	-7.8981466293335	-2.39971160888672	-0.140758201479912	0.137039944529533	0.0368304848670959
-6.06854438781738	-7.8935432434082	-2.39761304855347	-0.140592858195305	0.136788561940193	0.0368116945028305
-6.06690263748169	-7.89381504058838	-2.40653705596924	-0.14072659611702	0.136829391121864	0.0367769412696362
-6.06974411010742	-7.90024900436401	-2.40288114547729	-0.140816137194633	0.137058541178703	0.036916546523571
-6.07273101806641	-7.89218473434448	-2.40314173698425	-0.14065970480442	0.136894762516022	0.036920104175806
-6.07336187362671	-7.89269828796387	-2.41077589988709	-0.140767589211464	0.136729076504707	0.0369107164442539
-6.07682847976685	-7.89974164962769	-2.41365766525269	-0.140845194458961	0.136923551559448	0.0369536615908146
-6.08040189743042	-7.89513969421387	-2.4101083278656	-0.140894323587418	0.136948749423027	0.0370415672659874
-6.08290863037109	-7.89305305480957	-2.41704678535461	-0.140813052654266	0.136759787797928	0.0370529592037201
-6.08978176116943	-7.90237760543823	-2.42315077781677	-0.140918597579002	0.136874943971634	0.0371780283749104
-6.09013795852661	-7.89680433273315	-2.42069339752197	-0.140951424837112	0.136768221855164	0.0371577739715576
-6.09012269973755	-7.89658164978027	-2.42870187759399	-0.140948578715324	0.136672928929329	0.0372739732265472
-6.10145902633667	-7.90182304382324	-2.42648673057556	-0.141091644763947	0.136845171451569	0.0373537503182888
-6.10424566268921	-7.89054679870605	-2.42460346221924	-0.140963181853294	0.13666258752346	0.0373919010162354
-6.10558938980103	-7.89362621307373	-2.43026328086853	-0.141045406460762	0.136536687612534	0.0373889803886414
-6.10999536514282	-7.89501428604126	-2.43328475952148	-0.141149863600731	0.136710584163666	0.0373736619949341
-6.1073579788208	-7.88857269287109	-2.43680810928345	-0.141153797507286	0.136538922786713	0.0374355912208557
-6.1106915473938	-7.89285469055176	-2.43539810180664	-0.141117289662361	0.136510267853737	0.0374683402478695
-6.10892009735107	-7.89387464523315	-2.43408441543579	-0.141127079725266	0.136568337678909	0.0374826565384865
-6.11554193496704	-7.89236116409302	-2.42816853523254	-0.141100198030472	0.136580631136894	0.0375581532716751
-6.11265325546265	-7.893874168396	-2.43608045578003	-0.141123160719872	0.136375725269318	0.0375863574445248
-6.11056804656982	-7.89875364303589	-2.42969965934753	-0.141105368733406	0.136487767100334	0.0376774743199348
-6.11835479736328	-7.89583301544189	-2.42450904846191	-0.141058251261711	0.136484727263451	0.0377097837626934
-6.11377096176147	-7.89235019683838	-2.43163347244263	-0.141099661588669	0.136200159788132	0.0377709306776524
-6.11556720733643	-7.90216255187988	-2.42767858505249	-0.141100943088531	0.136313587427139	0.0378495305776596
-6.11768960952759	-7.89545011520386	-2.41739630699158	-0.14110854268074	0.136290833353996	0.0379286706447601
-6.11552715301514	-7.90094232559204	-2.42419028282166	-0.141122967004776	0.136134311556816	0.0379300601780415
-6.12034511566162	-7.89678478240967	-2.42705082893372	-0.141128599643707	0.136233672499657	0.0380243770778179
-6.11969757080078	-7.89746284484863	-2.41405272483826	-0.141125813126564	0.136089771986008	0.038002572953701
-6.11834096908569	-7.90439319610596	-2.42626810073853	-0.141144767403603	0.136024460196495	0.0380709581077099
-6.12379932403564	-7.90445041656494	-2.41561245918274	-0.141158208250999	0.136100098490715	0.0381270013749599
-6.12539625167847	-7.89712476730347	-2.40849828720093	-0.141040146350861	0.135983824729919	0.0381819382309914
-6.12215089797974	-7.90276479721069	-2.42239952087402	-0.141016349196434	0.135856822133064	0.0381787195801735
-6.12732934951782	-7.90771102905273	-2.4092800617218	-0.141108721494675	0.136071920394897	0.0383527912199497
-6.12446069717407	-7.90642690658569	-2.40436625480652	-0.140925228595734	0.135946467518806	0.0383705608546734
-6.12622499465942	-7.90835189819336	-2.41097474098206	-0.140937253832817	0.135850504040718	0.0383490137755871
-6.13093900680542	-7.91435289382935	-2.40847086906433	-0.141023144125938	0.135971024632454	0.0384269952774048
-6.12796545028687	-7.91225433349609	-2.39633464813232	-0.140823438763618	0.135861366987228	0.0384245105087757
-6.12889719009399	-7.91301441192627	-2.40157628059387	-0.140875473618507	0.135840937495232	0.0384562015533447
-6.13264751434326	-7.92146444320679	-2.4048159122467	-0.140959605574608	0.135940387845039	0.0385405197739601
-6.13445854187012	-7.92065572738647	-2.39449763298035	-0.140823647379875	0.13592691719532	0.0384957455098629
-6.13067865371704	-7.92172813415527	-2.39805173873901	-0.140855550765991	0.135845527052879	0.0384077131748199
-6.13757658004761	-7.9236798286438	-2.39617586135864	-0.140914812684059	0.135963588953018	0.0385480374097824
-6.13989162445068	-7.92158985137939	-2.39182090759277	-0.140737295150757	0.135920330882072	0.0385694205760956
-6.13957691192627	-7.92628622055054	-2.40098524093628	-0.140780389308929	0.135776296257973	0.0385272651910782
-6.14472532272339	-7.93089199066162	-2.38978385925293	-0.140754848718643	0.135910525918007	0.0386345759034157
-6.14200782775879	-7.92501878738403	-2.39086890220642	-0.140732258558273	0.135756835341454	0.038601815700531
-6.14353799819946	-7.93482208251953	-2.3975031375885	-0.140788108110428	0.135888829827309	0.0387290306389332
-6.15177011489868	-7.93676090240479	-2.38621473312378	-0.140739187598228	0.135806322097778	0.0387863293290138
-6.15083360671997	-7.93125820159912	-2.39500117301941	-0.140691056847572	0.135750845074654	0.0387332737445831
-6.14752149581909	-7.93506050109863	-2.39673376083374	-0.140786245465279	0.135777071118355	0.0388014540076256
-6.15658807754517	-7.94122695922852	-2.39552402496338	-0.140835165977478	0.135962620377541	0.0388364382088184
-6.15590000152588	-7.93339824676514	-2.39153718948364	-0.140691190958023	0.135828360915184	0.0388390198349953
-6.15355014801025	-7.93784189224243	-2.39764714241028	-0.140733614563942	0.135708525776863	0.03886678814888
-6.15489196777344	-7.93891048431396	-2.39087414741516	-0.140822768211365	0.135897293686867	0.0388600565493107
-6.15230512619019	-7.93277215957642	-2.39903092384338	-0.140739932656288	0.135696813464165	0.0388692952692509
-6.15419626235962	-7.94081497192383	-2.39396786689758	-0.14078277349472	0.135758578777313	0.0389807149767876
-6.16054725646973	-7.93881845474243	-2.38593459129334	-0.140751123428345	0.135854110121727	0.0390394665300846
-6.15635538101196	-7.93311357498169	-2.39411306381226	-0.14070850610733	0.135686576366425	0.0390110649168491
-6.1539511680603	-7.94252824783325	-2.40049242973328	-0.140809416770935	0.135678961873055	0.0390389375388622
-6.16181802749634	-7.93810510635376	-2.38795948028564	-0.140797853469849	0.135830715298653	0.0390989370644093
-6.15900802612305	-7.9406156539917	-2.39332103729248	-0.140725791454315	0.135671049356461	0.0391568541526794
-6.16371583938599	-7.94483709335327	-2.39327335357666	-0.140814810991287	0.13582906126976	0.039170365780592
-6.16849708557129	-7.9391942024231	-2.39827847480774	-0.140741735696793	0.135794475674629	0.0391846634447575
-6.16322660446167	-7.94105863571167	-2.40043640136719	-0.140777006745338	0.135591581463814	0.0392078869044781
-6.17419862747192	-7.94855165481567	-2.39908838272095	-0.140859842300415	0.135826036334038	0.0392824225127697
-6.17667865753174	-7.9404878616333	-2.40265917778015	-0.140779420733452	0.135650083422661	0.0393318571150303
-6.17805337905884	-7.94308137893677	-2.40316605567932	-0.14084729552269	0.135597214102745	0.0393485948443413
-6.18500137329102	-7.94312906265259	-2.4078996181488	-0.140924528241158	0.135729715228081	0.0393485762178898
-6.18568754196167	-7.94140243530273	-2.41140794754028	-0.140897482633591	0.135470569133759	0.0393532998859882
-6.18418741226196	-7.94447422027588	-2.41119456291199	-0.1409000903368	0.13549430668354	0.0393208228051662
-6.19259929656982	-7.94088506698608	-2.40500164031982	-0.140975132584572	0.135646194219589	0.0393671169877052
-6.19086980819702	-7.9338264465332	-2.41190576553345	-0.140941977500916	0.135419756174088	0.0393240675330162
-6.18689966201782	-7.94004440307617	-2.41635251045227	-0.140996143221855	0.135407865047455	0.0392821729183197
-6.19170999526978	-7.94357919692993	-2.41107392311096	-0.141090139746666	0.135572984814644	0.0393757820129395
-6.19386625289917	-7.93510246276855	-2.40692567825317	-0.140916854143143	0.135397970676422	0.0393409468233585
-6.19664812088013	-7.93830585479736	-2.41727018356323	-0.141024142503738	0.135346785187721	0.0393096134066582
-6.20209407806396	-7.93589401245117	-2.40975475311279	-0.141087412834167	0.135388448834419	0.0394256897270679
-6.1961841583252	-7.93452787399292	-2.41852188110352	-0.141053423285484	0.135143235325813	0.0394027344882488
-6.20142078399658	-7.94000387191772	-2.41749620437622	-0.141158387064934	0.135369792580605	0.0394691042602062
-6.20256996154785	-7.93119096755981	-2.41792249679565	-0.141118422150612	0.135290443897247	0.0394499599933624
-6.20070600509644	-7.9325647354126	-2.42186093330383	-0.141168668866158	0.13512322306633	0.0393711179494858
-6.20251607894897	-7.93305587768555	-2.42304825782776	-0.141319751739502	0.135200276970863	0.0394779667258263
-6.20298194885254	-7.9302773475647	-2.41689801216125	-0.14116133749485	0.135161072015762	0.0394113510847092
-6.20286655426025	-7.92726993560791	-2.42312383651733	-0.141226693987846	0.135091155767441	0.0394037514925003
-6.20771741867065	-7.93174505233765	-2.41979694366455	-0.141248524188995	0.135145530104637	0.0395287983119488
-6.20787811279297	-7.92683458328247	-2.41876602172852	-0.141181215643883	0.134982094168663	0.0394640229642391
-6.20756721496582	-7.92661428451538	-2.4270658493042	-0.141262471675873	0.134987786412239	0.0394497774541378
-6.21092414855957	-7.93059158325195	-2.42455863952637	-0.141371086239815	0.135086178779602	0.0395616181194782
-6.21544790267944	-7.92823839187622	-2.42134141921997	-0.141285553574562	0.135063782334328	0.0396118722856045
-6.21069192886353	-7.92740297317505	-2.42634510993958	-0.141209796071053	0.134953007102013	0.0395077802240849
-6.2107048034668	-7.93285942077637	-2.42900705337524	-0.141322031617165	0.135063499212265	0.0396043807268143
-6.21299171447754	-7.93017244338989	-2.41923522949219	-0.141306713223457	0.135061517357826	0.0395711585879326
-6.20859003067017	-7.93157815933228	-2.42768573760986	-0.141236275434494	0.134972140192986	0.0395768396556377
-6.21546411514282	-7.9384241104126	-2.42290306091309	-0.141249939799309	0.135100439190865	0.0396078377962112
-6.21328163146973	-7.93355274200439	-2.42569160461426	-0.141169413924217	0.135075449943542	0.0395833142101765
-6.20726728439331	-7.93308258056641	-2.43428349494934	-0.141220599412918	0.134999588131905	0.0396050550043583
-6.21637296676636	-7.94123220443726	-2.43261814117432	-0.141224786639214	0.135125413537025	0.0396720431745052
-6.21337032318115	-7.9311728477478	-2.42419791221619	-0.141088366508484	0.135030254721642	0.039674524217844
-6.20931816101074	-7.93580627441406	-2.43661117553711	-0.141120657324791	0.1349066644907	0.0396465286612511
-6.21538591384888	-7.93873023986816	-2.43288946151733	-0.141250744462013	0.135056138038635	0.0396652743220329
-6.21533727645874	-7.93167161941528	-2.43010330200195	-0.141113921999931	0.134983718395233	0.039702545851469
-6.21342277526855	-7.9352822303772	-2.43697261810303	-0.141054317355156	0.13488432765007	0.0397100150585175
-6.21469926834106	-7.94210052490234	-2.43768620491028	-0.141253381967545	0.135013282299042	0.0397293232381344
-6.21801280975342	-7.93394422531128	-2.43772172927856	-0.1411252617836	0.135020241141319	0.0396947525441647
-6.21797370910645	-7.9415283203125	-2.44480919837952	-0.141192749142647	0.134873926639557	0.0397129543125629
-6.21760368347168	-7.94564437866211	-2.4357373714447	-0.141240760684013	0.135086715221405	0.0398341678082943
-6.22236108779907	-7.93993711471558	-2.43547821044922	-0.141149252653122	0.135026142001152	0.0397989489138126
-6.21876382827759	-7.9426441192627	-2.44403290748596	-0.141214266419411	0.134989395737648	0.0397640280425549
-6.22258281707764	-7.9501805305481	-2.44799613952637	-0.141257300972939	0.135129481554031	0.0398177169263363
-6.22693109512329	-7.94758462905884	-2.43858504295349	-0.141214028000832	0.135161966085434	0.0398290529847145
-6.22685289382935	-7.94640493392944	-2.44809794425964	-0.141169488430023	0.134979799389839	0.0398247465491295
-6.23057889938354	-7.95118522644043	-2.45169997215271	-0.141221731901169	0.13508129119873	0.0398644134402275
-6.23596334457397	-7.95453357696533	-2.4477174282074	-0.141316413879395	0.135108947753906	0.0399639271199703
-6.23075819015503	-7.95115375518799	-2.44987201690674	-0.141208067536354	0.135014176368713	0.0399748794734478
-6.23385143280029	-7.95657444000244	-2.45836925506592	-0.141354933381081	0.135016679763794	0.0399826727807522
-6.23646354675293	-7.95211124420166	-2.44344329833984	-0.141265213489532	0.135010808706284	0.0400385223329067
-6.22621011734009	-7.9535984992981	-2.4548614025116	-0.14121986925602	0.13491652905941	0.039941918104887
-6.22684717178345	-7.95931720733643	-2.44686603546143	-0.141349226236343	0.135048747062683	0.0399807058274746
-6.22697782516479	-7.95124101638794	-2.43724417686462	-0.14117094874382	0.13507379591465	0.0400357358157635
-6.22135972976685	-7.95035266876221	-2.44442057609558	-0.141041979193687	0.134809628129005	0.0399743169546127
-6.22433757781982	-7.95731401443481	-2.43383407592773	-0.141250282526016	0.135014191269875	0.040093969553709
-6.21868085861206	-7.9559473991394	-2.43278074264526	-0.141147628426552	0.134957849979401	0.0400705635547638
-6.22078514099121	-7.95736074447632	-2.43587803840637	-0.141117364168167	0.134970247745514	0.04013567045331
-6.22642660140991	-7.96157550811768	-2.42824220657349	-0.141144335269928	0.135126575827599	0.0402610115706921
-6.22405815124512	-7.9564733505249	-2.43136096000671	-0.140969529747963	0.134892880916595	0.0402436442673206
-6.21905279159546	-7.96456861495972	-2.43622326850891	-0.141119465231895	0.134920820593834	0.0402958989143372
-6.22233486175537	-7.96594619750977	-2.42723608016968	-0.141154035925865	0.135106444358826	0.0403609462082386
-6.22107076644897	-7.95957231521606	-2.42460060119629	-0.140970021486282	0.1350087672472	0.0403183326125145
-6.21951675415039	-7.96323537826538	-2.42940664291382	-0.14098946750164	0.134903877973557	0.0403772480785847
-6.22177314758301	-7.96618843078613	-2.42173624038696	-0.141029581427574	0.135004922747612	0.0404142700135708
-6.21859931945801	-7.96031475067139	-2.41945791244507	-0.140943542122841	0.134890243411064	0.040376540273428
-6.21923542022705	-7.96665191650391	-2.4280207157135	-0.140906766057014	0.13487534224987	0.0404753871262074
-6.22668313980103	-7.96780872344971	-2.41491222381592	-0.140907168388367	0.135007798671722	0.0405731648206711
-6.22797298431396	-7.9619779586792	-2.41842865943909	-0.140770435333252	0.134875386953354	0.0405091978609562
-6.22613763809204	-7.97114419937134	-2.42042899131775	-0.140876039862633	0.134938180446625	0.0406002998352051
-6.22979688644409	-7.96825456619263	-2.41447782516479	-0.140893042087555	0.135002180933952	0.0405484214425087
-6.22952318191528	-7.96167469024658	-2.41632962226868	-0.140797525644302	0.13483464717865	0.0406221337616444
-6.22903299331665	-7.96981191635132	-2.41532325744629	-0.140802130103111	0.134791523218155	0.0406364463269711
-6.22607517242432	-7.96394491195679	-2.40952658653259	-0.140837252140045	0.134932577610016	0.0405515432357788
-6.22307252883911	-7.95742464065552	-2.41343307495117	-0.140734419226646	0.134742960333824	0.0405597686767578
-6.22088861465454	-7.96663236618042	-2.41175198554993	-0.14080998301506	0.134717643260956	0.0405530035495758
-6.21964979171753	-7.959557056427	-2.40441346168518	-0.140698924660683	0.134775027632713	0.0406147390604019
-6.21409130096436	-7.95392417907715	-2.40909123420715	-0.140554085373878	0.134631142020226	0.040557287633419
-6.21392440795898	-7.95986461639404	-2.41254711151123	-0.140666052699089	0.134649947285652	0.0405409447848797
-6.21593761444092	-7.95918750762939	-2.39971041679382	-0.14071960747242	0.134746000170708	0.0406478568911552
-6.21390914916992	-7.95072841644287	-2.40124344825745	-0.140517741441727	0.134542569518089	0.0405873619019985
-6.20842456817627	-7.95555114746094	-2.40144157409668	-0.140649959445	0.134574800729752	0.0406681001186371
-6.21083927154541	-7.95112466812134	-2.40173482894897	-0.140603929758072	0.1346485465765	0.0406612008810043
-6.20439481735229	-7.94291543960571	-2.3996570110321	-0.140587210655212	0.13434936106205	0.0406827554106712
-6.20116758346558	-7.94929885864258	-2.39255619049072	-0.140609711408615	0.13447068631649	0.0406281016767025
-6.20108890533447	-7.94106292724609	-2.39384293556213	-0.140525490045547	0.13451212644577	0.0406234040856361
-6.19783592224121	-7.93656873703003	-2.3959949016571	-0.140543803572655	0.134284555912018	0.0405623130500317
-6.19627094268799	-7.94105100631714	-2.40375328063965	-0.140579044818878	0.134452775120735	0.0405942238867283
-6.1960506439209	-7.9358115196228	-2.39100241661072	-0.140508517622948	0.134544193744659	0.0406361445784569
-6.19111967086792	-7.93240880966187	-2.39135217666626	-0.140403211116791	0.134392008185387	0.0405542962253094
-6.19179677963257	-7.93660974502563	-2.39607501029968	-0.140490427613258	0.13449402153492	0.0405711866915226
-6.19584608078003	-7.9326024055481	-2.38747358322144	-0.140448376536369	0.134534642100334	0.0406399480998516
-6.19055271148682	-7.93334531784058	-2.39027094841003	-0.140351518988609	0.134521573781967	0.0405733659863472
-6.19486045837402	-7.93551683425903	-2.39985823631287	-0.140400961041451	0.134609997272491	0.0406505391001701
-6.19773483276367	-7.92920255661011	-2.39482402801514	-0.140332266688347	0.13469298183918	0.0406625606119633
-6.19327878952026	-7.93005180358887	-2.39431023597717	-0.140238106250763	0.134528428316116	0.0405154973268509
-6.19422340393066	-7.93170976638794	-2.3981466293335	-0.140326514840126	0.134666100144386	0.0405838936567307
-6.19418048858643	-7.92695951461792	-2.38395810127258	-0.140271559357643	0.134795889258385	0.0405534170567989
-6.19046497344971	-7.91853904724121	-2.391756772995	-0.140070900321007	0.134610369801521	0.0404589474201202
-6.1890025138855	-7.92358779907227	-2.39029455184937	-0.140188530087471	0.134724527597427	0.0404493696987629
-6.19173049926758	-7.92219734191895	-2.37800216674805	-0.14004673063755	0.134836554527283	0.0404263958334923
-6.18516063690186	-7.91324186325073	-2.38291454315186	-0.13993963599205	0.134764775633812	0.0403744764626026
-6.19152593612671	-7.92057752609253	-2.38640713691711	-0.139945670962334	0.134792312979698	0.0404787249863148
-6.19246196746826	-7.91736602783203	-2.37223291397095	-0.139824792742729	0.134842589497566	0.0404607392847538
-6.18799161911011	-7.91201829910278	-2.38305234909058	-0.139810115098953	0.13478747010231	0.0403360277414322
-6.19187355041504	-7.91598892211914	-2.38422822952271	-0.139931067824364	0.134905830025673	0.040393877774477
-6.19783496856689	-7.91028547286987	-2.3759593963623	-0.139827445149422	0.134953334927559	0.0404121540486813
-6.19226789474487	-7.9032621383667	-2.38107562065125	-0.139778792858124	0.134776413440704	0.0403053313493729
-6.19325160980225	-7.9065203666687	-2.37990140914917	-0.139784842729568	0.13490030169487	0.0403096340596676
-6.1940598487854	-7.89773988723755	-2.37294673919678	-0.139728784561157	0.134966313838959	0.040198091417551
-6.19142770767212	-7.89518070220947	-2.37891435623169	-0.13973306119442	0.134894162416458	0.0402889288961887
-6.19673538208008	-7.90346813201904	-2.37524223327637	-0.139715254306793	0.134962052106857	0.0403146333992481
-6.19561767578125	-7.89108991622925	-2.36754202842712	-0.139463052153587	0.134921029210091	0.0401663407683373
-6.19329738616943	-7.89003276824951	-2.38092875480652	-0.139604717493057	0.13496445119381	0.0401771664619446
-6.19576978683472	-7.89784526824951	-2.37368631362915	-0.139592885971069	0.135144278407097	0.0401671268045902
-6.2006950378418	-7.88926410675049	-2.37879133224487	-0.139439851045609	0.135145395994186	0.0401911363005638
-6.19835042953491	-7.88957500457764	-2.37934017181396	-0.139396175742149	0.135027676820755	0.040163442492485
-6.19743776321411	-7.88929176330566	-2.37741565704346	-0.139454811811447	0.135216116905212	0.0401085093617439
-6.20113134384155	-7.88202142715454	-2.37571620941162	-0.139371156692505	0.135213658213615	0.0400477275252342
-6.1971960067749	-7.88026571273804	-2.38481497764587	-0.139318913221359	0.13503435254097	0.0400877520442009
-6.19730567932129	-7.88240671157837	-2.37306070327759	-0.139320343732834	0.135207206010818	0.0400201790034771
-6.19629192352295	-7.87675285339355	-2.37374067306519	-0.139257326722145	0.135263293981552	0.0399448722600937
-6.18952417373657	-7.87522077560425	-2.3794949054718	-0.139228984713554	0.135037869215012	0.039940070360899
-6.18839836120605	-7.88016414642334	-2.37166666984558	-0.139242917299271	0.135245159268379	0.0399441123008728
-6.19389009475708	-7.86920738220215	-2.36610960960388	-0.139086082577705	0.135257855057716	0.0399682410061359
-6.18745422363281	-7.86745500564575	-2.37454414367676	-0.139011397957802	0.135079115629196	0.0398984365165234
-6.18979358673096	-7.87605333328247	-2.37726664543152	-0.13906429708004	0.13522581756115	0.0399115942418575
-6.19317197799683	-7.86871480941772	-2.37349367141724	-0.139068871736526	0.135271698236465	0.0399053283035755
-6.19084692001343	-7.86325073242188	-2.37057590484619	-0.138929978013039	0.13519199192524	0.0398820415139198
-6.19232559204102	-7.86682510375977	-2.38208699226379	-0.138961747288704	0.135263025760651	0.0398165546357632
-6.19330596923828	-7.86164855957031	-2.37057185173035	-0.138969630002975	0.135258793830872	0.0398440919816494
-6.1856689453125	-7.86099290847778	-2.37959146499634	-0.138935789465904	0.135183781385422	0.0397740602493286
-6.18899202346802	-7.86290645599365	-2.37882041931152	-0.138933375477791	0.135317787528038	0.0397954881191254
-6.19138193130493	-7.85362815856934	-2.37238669395447	-0.138856738805771	0.135243058204651	0.0398045256733894
-6.18939256668091	-7.85668468475342	-2.38075494766235	-0.138795241713524	0.135150969028473	0.0396490916609764
-6.18787908554077	-7.86137247085571	-2.38490891456604	-0.1389379799366	0.135324969887733	0.0397467091679573
-6.19251489639282	-7.85882568359375	-2.3739812374115	-0.138873532414436	0.135381504893303	0.0397809371352196
-6.19211721420288	-7.8574914932251	-2.3825478553772	-0.138780236244202	0.135229900479317	0.0397117361426353
-6.19731044769287	-7.86380958557129	-2.38442778587341	-0.138904273509979	0.135407239198685	0.0398325249552727
-6.19614458084106	-7.86388635635376	-2.37474370002747	-0.138816833496094	0.135346651077271	0.0397879853844643
-6.19261026382446	-7.85542440414429	-2.38404226303101	-0.138836100697517	0.135258495807648	0.0396958887577057
-6.19993829727173	-7.8603138923645	-2.3855288028717	-0.138935044407845	0.13529971241951	0.0398225411772728
-6.19917392730713	-7.8578143119812	-2.37911891937256	-0.138822019100189	0.135345160961151	0.0397599786520004
-6.19325304031372	-7.84933567047119	-2.38244414329529	-0.138897433876991	0.135251104831696	0.0396431460976601
-6.19407749176025	-7.85084867477417	-2.38570857048035	-0.138886064291	0.135229542851448	0.0397504977881908
-6.19977331161499	-7.8552098274231	-2.38144659996033	-0.138876989483833	0.13527937233448	0.0397819802165031
-6.19562959671021	-7.84803342819214	-2.38197445869446	-0.13893249630928	0.135321244597435	0.0396344773471355
-6.18876886367798	-7.8455753326416	-2.38788151741028	-0.138905838131905	0.135214492678642	0.0396740809082985
-6.19469833374023	-7.84888410568237	-2.38363599777222	-0.138943538069725	0.135334074497223	0.0396628081798553
-6.19240617752075	-7.84046363830566	-2.378830909729	-0.13878820836544	0.135233849287033	0.0396647453308105
-6.18735218048096	-7.84082460403442	-2.38474369049072	-0.1387590020895	0.135219365358353	0.0396291576325893
-6.18849945068359	-7.84504127502441	-2.38344311714172	-0.138880774378777	0.135440960526466	0.0396248772740364
-6.19379711151123	-7.83956480026245	-2.38053059577942	-0.138827279210091	0.135447382926941	0.0396134629845619
-6.18991756439209	-7.83735847473145	-2.38877296447754	-0.138806313276291	0.135281100869179	0.0396362878382206
-6.18645334243774	-7.8404393196106	-2.38603973388672	-0.13882939517498	0.135418489575386	0.0395571030676365
-6.19268703460693	-7.83679819107056	-2.38808560371399	-0.138868436217308	0.135542809963226	0.0395697318017483
-6.19237279891968	-7.83524513244629	-2.38705086708069	-0.138798251748085	0.135339260101318	0.0394740961492062
-6.18991088867188	-7.83876800537109	-2.3891818523407	-0.138922646641731	0.135440528392792	0.0395290814340115
-6.1928858757019	-7.83168697357178	-2.38599061965942	-0.138782784342766	0.135507687926292	0.0394963882863522
-6.19077205657959	-7.83174133300781	-2.3943932056427	-0.138844162225723	0.135371476411819	0.0394503362476826
-6.18966817855835	-7.84196710586548	-2.39514183998108	-0.138925045728683	0.135447546839714	0.0395076312124729
-6.19838619232178	-7.83775663375854	-2.38678884506226	-0.138869017362595	0.135610595345497	0.0394931249320507
-6.1940860748291	-7.83436441421509	-2.38957858085632	-0.138768166303635	0.135370045900345	0.0395154505968094
-6.19766092300415	-7.84012937545776	-2.39838576316834	-0.138869106769562	0.135470330715179	0.0394533723592758
-6.19973421096802	-7.83892822265625	-2.38973236083984	-0.138895243406296	0.135506063699722	0.0395003855228424
-6.19372653961182	-7.83659696578979	-2.38832354545593	-0.138820961117744	0.135393708944321	0.0394250154495239
-6.19815111160278	-7.84177923202515	-2.3931839466095	-0.13895158469677	0.135495245456696	0.0394175834953785
-6.19605159759521	-7.83752775192261	-2.38694739341736	-0.13885934650898	0.135496541857719	0.0394190102815628
-6.19312191009521	-7.83834981918335	-2.39728307723999	-0.138807132840157	0.135373562574387	0.0392700619995594
-6.19351625442505	-7.84645652770996	-2.39115381240845	-0.138932153582573	0.135619059205055	0.0393119007349014
-6.18902969360352	-7.83828067779541	-2.38467168807983	-0.138812392950058	0.135452762246132	0.0392917804419994
-6.18786907196045	-7.83963918685913	-2.38806486129761	-0.138768523931503	0.135364815592766	0.0391813330352306
-6.19118356704712	-7.84795951843262	-2.38979363441467	-0.138926073908806	0.135522112250328	0.0392246656119823
-6.18697500228882	-7.84569931030273	-2.38363647460938	-0.13882477581501	0.135525524616241	0.0391634404659271
-6.18926334381104	-7.84902620315552	-2.38845109939575	-0.138909056782722	0.135515704751015	0.0391199439764023
-6.19485807418823	-7.85118675231934	-2.38972234725952	-0.138964638113976	0.135631442070007	0.0391528457403183
-6.19442367553711	-7.84516668319702	-2.38835954666138	-0.138849005103111	0.135466530919075	0.039067730307579
-6.19129705429077	-7.84815263748169	-2.3982720375061	-0.138931334018707	0.135457649827003	0.0389485694468021
-6.19308710098267	-7.85227060317993	-2.39855241775513	-0.139063477516174	0.135639682412148	0.0390424691140652
-6.19625520706177	-7.84391355514526	-2.39054203033447	-0.139006689190865	0.135440692305565	0.0389265604317188
-6.19465303421021	-7.84562110900879	-2.40282869338989	-0.139034405350685	0.135316401720047	0.0388459824025631
-6.19944000244141	-7.85226011276245	-2.40119934082031	-0.139164701104164	0.13555034995079	0.0388520993292332
-6.20177268981934	-7.84578275680542	-2.39837312698364	-0.139192774891853	0.135530307888985	0.0387662202119827
-6.20082378387451	-7.84260654449463	-2.40813803672791	-0.139122024178505	0.135310098528862	0.038793183863163
-6.20838451385498	-7.85051584243774	-2.40821766853333	-0.13922755420208	0.135534450411797	0.0387711599469185
-6.20646381378174	-7.83966159820557	-2.40407156944275	-0.139224842190742	0.135532736778259	0.038670439273119
-6.1991925239563	-7.83863830566406	-2.41503834724426	-0.139358997344971	0.135426819324493	0.0386442914605141
-6.20451164245605	-7.84168195724487	-2.41143488883972	-0.139405474066734	0.13564221560955	0.0386233031749725
-6.20022583007813	-7.83251857757568	-2.41116118431091	-0.139258697628975	0.135489284992218	0.038628451526165
-6.19830560684204	-7.8368706703186	-2.41330456733704	-0.139311954379082	0.135570108890533	0.0385370925068855
-6.19859027862549	-7.83832216262817	-2.41127705574036	-0.13942788541317	0.135714799165726	0.0384944640100002
-6.19802331924438	-7.83080816268921	-2.41272926330566	-0.139352932572365	0.135663837194443	0.0385304987430573
-6.19587326049805	-7.83211088180542	-2.41639614105225	-0.139311283826828	0.135563924908638	0.0385556481778622
-6.19490623474121	-7.83232975006104	-2.41176795959473	-0.139448344707489	0.135718330740929	0.038554634898901
-6.19601202011108	-7.82213830947876	-2.41215920448303	-0.139456391334534	0.135723635554314	0.0385382249951363
-6.19457721710205	-7.82510852813721	-2.41465735435486	-0.13948979973793	0.135528862476349	0.0385730043053627
-6.1910548210144	-7.82618093490601	-2.41165733337402	-0.139439955353737	0.135641917586327	0.0386184267699718
-6.19323778152466	-7.82229137420654	-2.41422390937805	-0.139427676796913	0.13577489554882	0.0386389829218388
-6.19037342071533	-7.82057762145996	-2.41259431838989	-0.139376178383827	0.135698676109314	0.0386755876243114
-6.18493747711182	-7.82085990905762	-2.41153717041016	-0.139394745230675	0.13563559949398	0.0387178137898445
-6.18436193466187	-7.8205885887146	-2.41571617126465	-0.139494657516479	0.135720521211624	0.0387261621654034
-6.18092346191406	-7.81770944595337	-2.41083931922913	-0.139443919062614	0.135766834020615	0.0387981608510017
-6.17374420166016	-7.81540727615356	-2.4123375415802	-0.139473810791969	0.135647356510162	0.0387355647981167
-6.17369365692139	-7.81869840621948	-2.40284609794617	-0.139483079314232	0.135818094015121	0.0388907566666603
-6.176185131073	-7.81210899353027	-2.40552830696106	-0.139345064759254	0.135846093297005	0.0389555245637894
-6.17142915725708	-7.814612865448	-2.41057562828064	-0.139268308877945	0.13569837808609	0.0389458909630775
-6.17330741882324	-7.82024431228638	-2.40721774101257	-0.139351323246956	0.135950744152069	0.0390417091548443
-6.17351198196411	-7.81780195236206	-2.39738607406616	-0.13926175236702	0.136004611849785	0.0391195043921471
-6.17315196990967	-7.81599140167236	-2.40053009986877	-0.139196708798409	0.135923981666565	0.0390862412750721
-6.17034149169922	-7.82430601119995	-2.40850687026978	-0.139301002025604	0.136011585593224	0.0392095372080803
-6.17452383041382	-7.82629108428955	-2.403644323349	-0.13930481672287	0.136157527565956	0.0392354540526867
-6.17140960693359	-7.81937980651855	-2.39535927772522	-0.139222383499146	0.136066094040871	0.0392194278538227
-6.17117595672607	-7.8259105682373	-2.41565084457397	-0.139256298542023	0.135963290929794	0.0393187031149864
-6.16968631744385	-7.83038949966431	-2.40995121002197	-0.139260873198509	0.136088967323303	0.0393601357936859
-6.16784572601318	-7.8281044960022	-2.39240646362305	-0.139307230710983	0.136070817708969	0.0393846444785595
-6.16760396957397	-7.82199001312256	-2.40138506889343	-0.139177843928337	0.135912597179413	0.039419874548912
-6.16518449783325	-7.82465410232544	-2.40215992927551	-0.139223664999008	0.135893255472183	0.0394445955753326
-6.16254806518555	-7.83125686645508	-2.39723873138428	-0.139340683817863	0.135960847139359	0.0394620597362518
-6.16291952133179	-7.82328653335571	-2.39160323143005	-0.139226108789444	0.135914728045464	0.0395430065691471
-6.15780448913574	-7.81986713409424	-2.40307402610779	-0.139135658740997	0.135739669203758	0.0394585952162743
-6.1535906791687	-7.82871675491333	-2.39814138412476	-0.139299273490906	0.135783061385155	0.0394429862499237
-6.15646266937256	-7.82747650146484	-2.39260649681091	-0.139355376362801	0.135866656899452	0.0395263321697712
-6.15053272247314	-7.81985139846802	-2.39384388923645	-0.13924515247345	0.13568203151226	0.0394972190260887
-6.14427089691162	-7.82299757003784	-2.39869022369385	-0.139356791973114	0.135708272457123	0.0395012721419334
-6.14841556549072	-7.82102966308594	-2.39072704315186	-0.139332994818687	0.135842829942703	0.0395178385078907
-6.14101457595825	-7.81435489654541	-2.39071178436279	-0.139249905943871	0.135613262653351	0.0394548401236534
-6.1354193687439	-7.82346487045288	-2.38686990737915	-0.139354482293129	0.135675594210625	0.0394707173109055
-6.13937139511108	-7.81643533706665	-2.38678550720215	-0.139235019683838	0.135703071951866	0.0395003072917461
-6.13305854797363	-7.81137704849243	-2.39161348342896	-0.13922193646431	0.135550707578659	0.0394052416086197
-6.13226795196533	-7.82238721847534	-2.39940571784973	-0.139331296086311	0.135618761181831	0.0394431799650192
-6.13683700561523	-7.81868028640747	-2.38438415527344	-0.139350280165672	0.135803386569023	0.0394408255815506
-6.13300514221191	-7.81664133071899	-2.38617658615112	-0.139291420578957	0.13562536239624	0.0393433421850204
-6.13812685012817	-7.82155132293701	-2.3944878578186	-0.139337792992592	0.135748460888863	0.0393649823963642
-6.14272022247314	-7.82058572769165	-2.39733648300171	-0.139382109045982	0.135778650641441	0.0394098162651062
-6.13806056976318	-7.82818174362183	-2.40149021148682	-0.139413505792618	0.135670080780983	0.0392779745161533
-6.14740610122681	-7.83249425888062	-2.40647339820862	-0.139485642313957	0.135870665311813	0.0393273495137692
-6.15605640411377	-7.82914400100708	-2.40385174751282	-0.139466315507889	0.135862618684769	0.0393365882337093
-6.15365505218506	-7.83136796951294	-2.4173858165741	-0.139448434114456	0.135654374957085	0.0391597710549831
-6.1587290763855	-7.83550405502319	-2.41939496994019	-0.13955757021904	0.135782912373543	0.0392264723777771
-6.16858100891113	-7.83991146087646	-2.42095470428467	-0.13971184194088	0.13587449491024	0.0392283871769905
-6.17097759246826	-7.83390712738037	-2.42435550689697	-0.139567002654076	0.135607942938805	0.0391008742153645
-6.17438507080078	-7.84158515930176	-2.4381742477417	-0.139756843447685	0.135626599192619	0.0390638671815395
-6.18212175369263	-7.84276056289673	-2.43476676940918	-0.139833897352219	0.13574555516243	0.0390500091016293
-6.18236589431763	-7.83680105209351	-2.43783164024353	-0.139785975217819	0.13565930724144	0.0389500446617603
-6.18893766403198	-7.84101152420044	-2.44275951385498	-0.139967948198318	0.135784432291985	0.0390104725956917
-6.19025182723999	-7.8385181427002	-2.43970131874084	-0.139901161193848	0.135648787021637	0.038976714015007
-6.17984867095947	-7.83455085754395	-2.43620872497559	-0.139930576086044	0.135593146085739	0.0388491787016392
-6.18969774246216	-7.8438138961792	-2.44882464408875	-0.140068337321281	0.135666966438293	0.0388514883816242
-6.20020627975464	-7.84604740142822	-2.44488835334778	-0.140043914318085	0.135596007108688	0.038969948887825
-6.19637870788574	-7.83665180206299	-2.4472541809082	-0.139991745352745	0.135534718632698	0.0388380810618401
-6.19641780853271	-7.84538507461548	-2.45297455787659	-0.140109241008759	0.135525658726692	0.0388512536883354
-6.19899415969849	-7.8450174331665	-2.4447910785675	-0.140137270092964	0.135727673768997	0.0389923080801964
-6.20019960403442	-7.83576345443726	-2.445965051651	-0.140051856637001	0.135573789477348	0.038935948163271
-6.19572448730469	-7.83973169326782	-2.4525318145752	-0.140166103839874	0.135449975728989	0.0389223508536816
-6.19447135925293	-7.84239339828491	-2.45208096504211	-0.140194892883301	0.135602593421936	0.0388748571276665
-6.19788551330566	-7.83565998077393	-2.4467396736145	-0.140208318829536	0.135614767670631	0.0389144197106361
-6.19526529312134	-7.8391284942627	-2.45293593406677	-0.140188053250313	0.135538533329964	0.0389269851148129
-6.19452476501465	-7.84184551239014	-2.45499682426453	-0.140268489718437	0.13566954433918	0.0388853475451469
-6.20277643203735	-7.83754014968872	-2.45492625236511	-0.140233188867569	0.135847121477127	0.0389091894030571
-6.20173072814941	-7.84004783630371	-2.45406603813171	-0.140178665518761	0.135669693350792	0.0389523543417454
-6.20193099975586	-7.84612035751343	-2.46144890785217	-0.14030858874321	0.135664984583855	0.039030771702528
-6.21072483062744	-7.84418344497681	-2.45685267448425	-0.140274241566658	0.135876342654228	0.0390364080667496
-6.20808839797974	-7.84286689758301	-2.4638397693634	-0.14023357629776	0.13572633266449	0.0390212759375572
-6.20853233337402	-7.84988641738892	-2.46731090545654	-0.140250638127327	0.135783016681671	0.0390299446880817
-6.21700191497803	-7.84836339950562	-2.46506881713867	-0.140370264649391	0.135945588350296	0.0391048043966293
-6.21741437911987	-7.84407186508179	-2.46670293807983	-0.140318408608437	0.135840818285942	0.0391026064753532
-6.21386957168579	-7.84716939926147	-2.4727611541748	-0.140330776572227	0.135791972279549	0.0390428155660629
-6.22074174880981	-7.84953212738037	-2.46933817863464	-0.14042004942894	0.135954216122627	0.0391901917755604
-6.22993469238281	-7.84634208679199	-2.47320580482483	-0.140437990427017	0.136028200387955	0.0392675623297691
-6.22612476348877	-7.84794044494629	-2.47686624526978	-0.140386357903481	0.135798037052155	0.0391674153506756
-6.22905826568604	-7.85093545913696	-2.48766469955444	-0.140511512756348	0.135948419570923	0.0392453446984291
-6.23555469512939	-7.84956693649292	-2.47919964790344	-0.140619948506355	0.136040866374969	0.0393721088767052
-6.23572492599487	-7.84524011611938	-2.47709131240845	-0.140531077980995	0.135838881134987	0.0393258482217789
-6.23038578033447	-7.84658670425415	-2.4861114025116	-0.140626296401024	0.135820657014847	0.0392765440046787
-6.23535871505737	-7.8507661819458	-2.48691368103027	-0.140725702047348	0.135938122868538	0.0394611954689026
-6.23792457580566	-7.84716033935547	-2.47868585586548	-0.14060041308403	0.135845586657524	0.039490632712841
-6.23158550262451	-7.84159564971924	-2.48388409614563	-0.140630006790161	0.13567553460598	0.0394219979643822
-6.2334041595459	-7.84969186782837	-2.49011588096619	-0.140753224492073	0.135839760303497	0.0394992381334305
-6.23667621612549	-7.8468713760376	-2.47712135314941	-0.140790849924088	0.135850489139557	0.0396007634699345
-6.23388290405273	-7.84134769439697	-2.47908401489258	-0.140653759241104	0.135676994919777	0.0396285727620125
-6.2352442741394	-7.8468165397644	-2.48731660842896	-0.14075893163681	0.135739415884018	0.0397147499024868
-6.23625707626343	-7.84249496459961	-2.48018336296082	-0.14085154235363	0.13585253059864	0.0397428087890148
-6.23276662826538	-7.83839321136475	-2.48502802848816	-0.140795812010765	0.135715752840042	0.0397867858409882
-6.23342084884644	-7.84654569625854	-2.47952747344971	-0.140820935368538	0.135732337832451	0.0399373099207878
-6.23321485519409	-7.83937406539917	-2.47084045410156	-0.140757501125336	0.135776147246361	0.0400096066296101
-6.23067569732666	-7.83627080917358	-2.48170518875122	-0.140691712498665	0.135642290115356	0.0400130450725555
-6.22791814804077	-7.84176111221313	-2.47687911987305	-0.140845417976379	0.13577763736248	0.0401067659258842
-6.22831916809082	-7.83599281311035	-2.4731342792511	-0.140736132860184	0.135658726096153	0.0401904173195362
-6.22677659988403	-7.83548402786255	-2.46991014480591	-0.14067430794239	0.135498538613319	0.0402925126254559
-6.22277975082397	-7.83924150466919	-2.47142219543457	-0.140766382217407	0.135522753000259	0.0403760299086571
-6.22578477859497	-7.83534383773804	-2.46002459526062	-0.140713557600975	0.135616511106491	0.0404669083654881
-6.21849727630615	-7.83128881454468	-2.45785307884216	-0.140634819865227	0.135405451059341	0.0405439510941505
-6.21673202514648	-7.83698177337646	-2.45998215675354	-0.140703290700912	0.135467439889908	0.0406066551804543
-6.21877908706665	-7.83049774169922	-2.45259118080139	-0.140615165233612	0.135496973991394	0.0406535714864731
-6.21356439590454	-7.82761859893799	-2.45141363143921	-0.14056970179081	0.135331526398659	0.0407222248613834
-6.21005964279175	-7.83567333221436	-2.44864177703857	-0.140569418668747	0.1353799700737	0.0408034883439541
-6.21489524841309	-7.83432626724243	-2.43879461288452	-0.140556886792183	0.135487630963326	0.0409374050796032
-6.21056509017944	-7.8275089263916	-2.4386157989502	-0.140458643436432	0.135256201028824	0.0409826561808586
-6.20504093170166	-7.83344888687134	-2.44555568695068	-0.140478253364563	0.135304093360901	0.04103634506464
-6.207435131073	-7.83144092559814	-2.43553066253662	-0.140484064817429	0.135347902774811	0.0411743484437466
-6.20324420928955	-7.8271918296814	-2.43126559257507	-0.140351474285126	0.13516466319561	0.0412160456180573
-6.20466184616089	-7.83257007598877	-2.43293118476868	-0.140416070818901	0.135144099593163	0.0412910394370556
-6.20538091659546	-7.82900381088257	-2.42154335975647	-0.1403469145298	0.135151848196983	0.0414177812635899
-6.19895076751709	-7.82976150512695	-2.42913722991943	-0.140247389674187	0.135077640414238	0.0413027331233025
-6.20051860809326	-7.83808279037476	-2.42710757255554	-0.140377551317215	0.135245427489281	0.0414791293442249
-6.20519208908081	-7.83162307739258	-2.42571949958801	-0.140276223421097	0.135272026062012	0.0414963215589523
-6.20544099807739	-7.83450937271118	-2.43168926239014	-0.140190288424492	0.13506580889225	0.0413880161941051
-6.20895528793335	-7.84453439712524	-2.43714189529419	-0.140375107526779	0.135246738791466	0.0414835400879383
-6.2132887840271	-7.84008026123047	-2.43107557296753	-0.140248596668243	0.135276824235916	0.0414708815515041
-6.2165093421936	-7.84388637542725	-2.43884658813477	-0.140291884541512	0.135247737169266	0.0414721891283989
-6.22704935073853	-7.85252285003662	-2.43935227394104	-0.140428587794304	0.135335519909859	0.0415779985487461
-6.23447942733765	-7.85295867919922	-2.44431352615356	-0.14034216105938	0.135298475623131	0.0415220819413662
-6.2348461151123	-7.85229110717773	-2.45676469802856	-0.140448242425919	0.135264009237289	0.041425745934248
-6.24696779251099	-7.86115694046021	-2.46107983589172	-0.140576630830765	0.135407909750938	0.041541401296854
-6.25204610824585	-7.85940551757813	-2.46113967895508	-0.140465870499611	0.135257080197334	0.0415599495172501
-6.254554271698	-7.86045026779175	-2.47021222114563	-0.140510007739067	0.135161146521568	0.0414329580962658
-6.25748252868652	-7.86439657211304	-2.47224950790405	-0.140655994415283	0.135309264063835	0.041475173085928
-6.26632738113403	-7.86719083786011	-2.46775126457214	-0.1407221108675	0.135302022099495	0.0414685904979706
-6.27094221115112	-7.86161994934082	-2.47416520118713	-0.140587657690048	0.135128632187843	0.041446503251791
-6.27289819717407	-7.86906814575195	-2.48163032531738	-0.140715822577477	0.135126858949661	0.0414220578968525
-6.27960824966431	-7.87080240249634	-2.48110485076904	-0.140875428915024	0.135249763727188	0.0414443053305149
-6.2856912612915	-7.86632251739502	-2.48614120483398	-0.140707463026047	0.135225459933281	0.0414663553237915
-6.28560400009155	-7.87061643600464	-2.48960161209106	-0.140766009688377	0.135088160634041	0.0415278822183609
-6.2885274887085	-7.87212467193604	-2.4820818901062	-0.140771746635437	0.135268956422806	0.0414698161184788
-6.29284238815308	-7.86637401580811	-2.48912286758423	-0.140713468194008	0.135162979364395	0.0414030030369759
-6.29102516174316	-7.87765598297119	-2.4934413433075	-0.14080499112606	0.135097146034241	0.0415211468935013
-6.29729986190796	-7.8756947517395	-2.4909565448761	-0.140764847397804	0.135267183184624	0.0415866896510124
-6.29937171936035	-7.86936950683594	-2.48907017707825	-0.140689432621002	0.135163202881813	0.0415177345275879
-6.29212760925293	-7.87691211700439	-2.49362444877625	-0.140776365995407	0.135169431567192	0.0415530167520046
-6.30204725265503	-7.87906646728516	-2.48784017562866	-0.140717148780823	0.135301858186722	0.0416111424565315
-6.29723739624023	-7.87713384628296	-2.48827695846558	-0.140640407800674	0.13510861992836	0.0415949262678623
-6.295814037323	-7.88333511352539	-2.48220944404602	-0.140706300735474	0.135290905833244	0.0416834987699986
-6.30147838592529	-7.87749624252319	-2.48169636726379	-0.140555962920189	0.135309681296349	0.0417006127536297
-6.29610157012939	-7.88191604614258	-2.48668336868286	-0.140550449490547	0.135086894035339	0.041681531816721
-6.29941844940186	-7.89225435256958	-2.48284196853638	-0.140578955411911	0.135307490825653	0.0417808145284653
-6.30543231964111	-7.89039134979248	-2.47585391998291	-0.140532344579697	0.135361358523369	0.0418782159686089
-6.30439710617065	-7.88941669464111	-2.4814989566803	-0.140455186367035	0.135126575827599	0.0419246293604374
-6.30705404281616	-7.90084505081177	-2.48792695999146	-0.140577971935272	0.1352668851614	0.0419641509652138
-6.30938053131104	-7.90005540847778	-2.48274612426758	-0.1405228972435	0.135196298360825	0.042033962905407
-6.30709409713745	-7.90366220474243	-2.48337650299072	-0.140488401055336	0.135161370038986	0.0420460514724255
-6.31234502792358	-7.9061484336853	-2.47836589813232	-0.140518814325333	0.135367527604103	0.0421450696885586
-6.31142473220825	-7.89976930618286	-2.48304677009583	-0.140461385250092	0.135168597102165	0.0421626381576061
-6.31039571762085	-7.90597486495972	-2.48934626579285	-0.14046548306942	0.135225370526314	0.0421706214547157
-6.31281280517578	-7.90861845016479	-2.48387455940247	-0.140475884079933	0.13525165617466	0.0421941541135311
-6.30415534973145	-7.90649652481079	-2.47620415687561	-0.140431225299835	0.135144650936127	0.0421702936291695
-6.30567836761475	-7.91149425506592	-2.48252558708191	-0.140469282865524	0.135180801153183	0.0422993190586567
-6.30875778198242	-7.91090154647827	-2.47681832313538	-0.140473529696465	0.135208457708359	0.04238211363554
-6.30192279815674	-7.91184520721436	-2.47432851791382	-0.140365391969681	0.135057166218758	0.0423079133033752
-6.29978179931641	-7.91251134872437	-2.47953176498413	-0.140449181199074	0.135114476084709	0.0423725098371506
-6.30634689331055	-7.9149808883667	-2.47065472602844	-0.140539273619652	0.13520385324955	0.0424451343715191
-6.3052339553833	-7.90995407104492	-2.47579956054688	-0.140371426939964	0.135017573833466	0.042320754379034
-6.30158662796021	-7.9115891456604	-2.48341059684753	-0.140537902712822	0.135058119893074	0.0422908924520016
-6.30280303955078	-7.9189977645874	-2.47527384757996	-0.140678867697716	0.135200291872025	0.0424027182161808
-6.30359935760498	-7.90775203704834	-2.47763156890869	-0.140518397092819	0.135002270340919	0.0423458442091942
-6.30403995513916	-7.91279745101929	-2.49098300933838	-0.140646427869797	0.134991660714149	0.0422858148813248
-6.30237913131714	-7.91461563110352	-2.47957038879395	-0.140679001808167	0.135054066777229	0.042305089533329
-6.29863214492798	-7.90404605865479	-2.48015928268433	-0.140650182962418	0.134946152567863	0.0422318205237389
-6.29837799072266	-7.90801954269409	-2.49082517623901	-0.14075680077076	0.134959205985069	0.0422994159162045
-6.30277299880981	-7.90636157989502	-2.48085522651672	-0.140736728906631	0.135028451681137	0.0423796772956848
-6.29801177978516	-7.90040731430054	-2.4861843585968	-0.140677884221077	0.134791314601898	0.0422656871378422
-6.29785680770874	-7.90909004211426	-2.48780393600464	-0.140850633382797	0.134830892086029	0.0422649830579758
-6.29600620269775	-7.90214920043945	-2.47666811943054	-0.14082969725132	0.134880065917969	0.0422278493642807
-6.29625368118286	-7.89755010604858	-2.48706436157227	-0.140760198235512	0.134724378585815	0.0422591455280781
-6.30084848403931	-7.90631532669067	-2.48023271560669	-0.140873655676842	0.134847715497017	0.0423190481960773
-6.29945278167725	-7.89730167388916	-2.47565627098084	-0.140770390629768	0.13480868935585	0.0422627627849579
-6.29397869110107	-7.90029335021973	-2.49037027359009	-0.140840381383896	0.134764164686203	0.0422783754765987
-6.294677734375	-7.90226364135742	-2.48104882240295	-0.14087638258934	0.134911522269249	0.0422939918935299
-6.29858446121216	-7.89706516265869	-2.48052477836609	-0.140799880027771	0.134833082556725	0.0422938317060471
-6.29566717147827	-7.89897680282593	-2.48379302024841	-0.14078976213932	0.134747862815857	0.0422716028988361
-6.29879903793335	-7.90068435668945	-2.48087477684021	-0.140839248895645	0.134987503290176	0.042252853512764
-6.30267333984375	-7.89588975906372	-2.47563195228577	-0.14075879752636	0.134894818067551	0.0422620549798012
-6.29821443557739	-7.90042066574097	-2.47837901115417	-0.140784233808517	0.134737774729729	0.0422804057598114
-6.29996585845947	-7.90361881256104	-2.47629642486572	-0.140820488333702	0.134915634989738	0.0422904826700687
-6.30121660232544	-7.89836025238037	-2.47176599502563	-0.140705749392509	0.134895667433739	0.0422920808196068
-6.2926230430603	-7.89918279647827	-2.47425675392151	-0.140752747654915	0.134723603725433	0.0422579795122147
-6.29408597946167	-7.90766620635986	-2.46988034248352	-0.140783846378326	0.134870633482933	0.0423287414014339
-6.29341506958008	-7.89731597900391	-2.46523594856262	-0.140650495886803	0.134768813848495	0.0423666462302208
-6.29150152206421	-7.89841461181641	-2.46536827087402	-0.140672355890274	0.134647101163864	0.0422701761126518
-6.28762578964233	-7.90413951873779	-2.47160124778748	-0.140730023384094	0.134742021560669	0.0423265993595123
-6.29149436950684	-7.8989109992981	-2.4572069644928	-0.140687823295593	0.134834095835686	0.0424210578203201
-6.28596544265747	-7.89525318145752	-2.45967960357666	-0.140574797987938	0.134651094675064	0.0423719473183155
-6.28488159179688	-7.89753293991089	-2.46966314315796	-0.140618726611137	0.134736657142639	0.0423666536808014
-6.28328466415405	-7.89851331710815	-2.45518565177917	-0.140652671456337	0.134824827313423	0.0424482189118862
-6.27803993225098	-7.8962287902832	-2.45379209518433	-0.140547558665276	0.134684771299362	0.0423771999776363
-6.27679443359375	-7.89919233322144	-2.45383191108704	-0.140555456280708	0.134802654385567	0.04246561601758
-6.27752447128296	-7.89295959472656	-2.44555282592773	-0.140530273318291	0.134822681546211	0.0425072573125362
-6.27201461791992	-7.89359664916992	-2.45762944221497	-0.140434592962265	0.134618580341339	0.0424075797200203
-6.27201652526855	-7.90179252624512	-2.45566534996033	-0.140632703900337	0.134819522500038	0.0424995012581348
-6.27142953872681	-7.89554166793823	-2.44851160049438	-0.140644609928131	0.134797394275665	0.0424925573170185
-6.27252912521362	-7.89498567581177	-2.45809507369995	-0.1405029296875	0.134676456451416	0.0424679107964039
-6.27603578567505	-7.89891815185547	-2.45832395553589	-0.140694290399551	0.134848788380623	0.0425471141934395
-6.27597332000732	-7.89704418182373	-2.45220041275024	-0.140537396073341	0.134717538952827	0.0424656495451927
-6.27215528488159	-7.89951133728027	-2.46433115005493	-0.140669211745262	0.13480307161808	0.0424216836690903
-6.27673768997192	-7.90104007720947	-2.45996141433716	-0.140702843666077	0.134906977415085	0.0425541661679745
-6.27519559860229	-7.89751815795898	-2.46063160896301	-0.140638083219528	0.134782567620277	0.0424899980425835
-6.27500009536743	-7.90082883834839	-2.47099089622498	-0.14071661233902	0.134735107421875	0.0424980297684669
-6.27379989624023	-7.8998703956604	-2.45973873138428	-0.140645429491997	0.134781613945961	0.0424973852932453
-6.26935338973999	-7.89843034744263	-2.45961761474609	-0.140715688467026	0.134717345237732	0.0424532480537891
-6.27294015884399	-7.90239334106445	-2.46655988693237	-0.140793919563293	0.134865075349808	0.0425481833517551
-6.27758932113647	-7.89562845230103	-2.45905232429504	-0.140680998563766	0.134742513298988	0.0425315834581852
-6.27216529846191	-7.89690780639648	-2.46378493309021	-0.14077539741993	0.134664759039879	0.0424999184906483
-6.27015113830566	-7.90352058410645	-2.46655011177063	-0.140825435519218	0.134829059243202	0.0425542965531349
-6.27384471893311	-7.89667129516602	-2.45408129692078	-0.140836074948311	0.134852662682533	0.0424758307635784
-6.26994132995605	-7.89288568496704	-2.46687579154968	-0.14076055586338	0.134680107235909	0.0425130054354668
-6.27613306045532	-7.90114450454712	-2.46113467216492	-0.140843063592911	0.13480307161808	0.0425667315721512
-6.27491617202759	-7.89257860183716	-2.45875668525696	-0.140767589211464	0.134830549359322	0.0424261353909969
-6.27196502685547	-7.89549732208252	-2.46619725227356	-0.140827968716621	0.13488458096981	0.0424067229032516
-6.27423191070557	-7.89982175827026	-2.45937418937683	-0.140860080718994	0.134952321648598	0.0424407124519348
-6.27662706375122	-7.89183044433594	-2.46028614044189	-0.140766188502312	0.134858936071396	0.0423891097307205
-6.28015518188477	-7.90074777603149	-2.46535181999207	-0.140825316309929	0.134873613715172	0.0424083359539509
-6.28072309494019	-7.89553546905518	-2.45655632019043	-0.14078913629055	0.135005101561546	0.0423293560743332
-6.27873849868774	-7.89580869674683	-2.47243165969849	-0.140845403075218	0.134876906871796	0.042292881757021
-6.28738069534302	-7.90392923355103	-2.46845602989197	-0.14088399708271	0.13505032658577	0.0423016361892223
-6.28850078582764	-7.89350557327271	-2.47026610374451	-0.140829175710678	0.134938567876816	0.0422398969531059
-6.29060888290405	-7.90270519256592	-2.47515535354614	-0.140890151262283	0.134899690747261	0.0422477014362812
-6.29364204406738	-7.89509582519531	-2.46265125274658	-0.140882134437561	0.135018989443779	0.0422142595052719
-6.29253482818604	-7.89520406723022	-2.47761273384094	-0.140867620706558	0.134901210665703	0.0420934483408928
-6.29557228088379	-7.89897060394287	-2.48035144805908	-0.141028061509132	0.135033801198006	0.0420825965702534
-6.29607391357422	-7.89071035385132	-2.47304701805115	-0.140976741909981	0.135028705000877	0.042082391679287
-6.29775619506836	-7.89414072036743	-2.47803854942322	-0.140914723277092	0.134896412491798	0.0420206785202026
-6.29696130752563	-7.89396047592163	-2.47546100616455	-0.141000926494598	0.135028749704361	0.0419619381427765
-6.29896926879883	-7.88852119445801	-2.47778534889221	-0.141034990549088	0.135017067193985	0.0418466851115227
-6.29327344894409	-7.89139318466187	-2.48447704315186	-0.141033366322517	0.134821012616158	0.041852094233036
-6.29581165313721	-7.89365911483765	-2.48066329956055	-0.141091451048851	0.134981453418732	0.0418698713183403
-6.29524898529053	-7.88508653640747	-2.47820448875427	-0.141024082899094	0.134966909885406	0.0417875237762928
-6.28995656967163	-7.88854837417603	-2.48787903785706	-0.141082033514977	0.134937167167664	0.0417247302830219
-6.29423952102661	-7.88732242584229	-2.48693442344666	-0.141122967004776	0.135042816400528	0.0417218506336212
-6.28966522216797	-7.88238096237183	-2.48386764526367	-0.141014978289604	0.134868517518044	0.041656956076622
-6.28863477706909	-7.89047956466675	-2.47739028930664	-0.141129985451698	0.13490529358387	0.0416878834366798
-6.29070091247559	-7.88200712203979	-2.48158311843872	-0.141077250242233	0.135003834962845	0.0417039431631565
-6.28442573547363	-7.88258934020996	-2.47958588600159	-0.140976428985596	0.134856715798378	0.0415712147951126
-6.2848801612854	-7.88677835464478	-2.4883406162262	-0.14105711877346	0.134940668940544	0.0416242331266403
-6.28469705581665	-7.88383913040161	-2.48116993904114	-0.140995711088181	0.134960561990738	0.041624266654253
-6.27570819854736	-7.88081407546997	-2.47647929191589	-0.140949070453644	0.134854048490524	0.0416306667029858
-6.28048610687256	-7.88614225387573	-2.47604537010193	-0.140943020582199	0.13496670126915	0.0416657142341137
-6.28062772750854	-7.87946557998657	-2.4739887714386	-0.140924036502838	0.134902119636536	0.0417143926024437
-6.27187395095825	-7.88358592987061	-2.47696113586426	-0.140914335846901	0.134863719344139	0.0416127853095531
-6.27224111557007	-7.88704824447632	-2.47649884223938	-0.140967175364494	0.135016292333603	0.0416999682784081
-6.27167272567749	-7.8794093132019	-2.47032284736633	-0.140833273530006	0.134895518422127	0.0417295731604099
-6.26315641403198	-7.87908697128296	-2.47665619850159	-0.140807792544365	0.13475875556469	0.0415920726954937
-6.26010894775391	-7.885009765625	-2.4785304069519	-0.140912666916847	0.134951770305634	0.0416539683938026
-6.26055860519409	-7.88003301620483	-2.46367573738098	-0.140815690159798	0.135005950927734	0.0416804812848568
-6.25277757644653	-7.87469148635864	-2.46541500091553	-0.140685364603996	0.134790003299713	0.0415985062718391
-6.25334215164185	-7.88042449951172	-2.46402192115784	-0.140800207853317	0.13503509759903	0.0416561365127563
-6.24784564971924	-7.8718147277832	-2.45872378349304	-0.140676081180573	0.134884357452393	0.0415626093745232
-6.23796415328979	-7.87240505218506	-2.45819664001465	-0.14069652557373	0.134932398796082	0.0415510423481464
-6.24329280853271	-7.8745551109314	-2.45936179161072	-0.140783190727234	0.135163098573685	0.0416339114308357
-6.23964786529541	-7.86659526824951	-2.44943356513977	-0.140549272298813	0.135031744837761	0.0415230318903923
-6.23457336425781	-7.86991024017334	-2.46355652809143	-0.140642955899239	0.13502536714077	0.0414670407772064
-6.23767852783203	-7.87453556060791	-2.45475172996521	-0.140711098909378	0.135239452123642	0.0414869375526905
-6.23192834854126	-7.86571264266968	-2.45010733604431	-0.140610873699188	0.135139659047127	0.0413666069507599
-6.22982978820801	-7.86596202850342	-2.46678495407104	-0.140578776597977	0.135112732648849	0.0414207316935062
-6.23355007171631	-7.87487983703613	-2.45231437683105	-0.140672296285629	0.13521409034729	0.0414539240300655
-6.22814226150513	-7.86449337005615	-2.45735597610474	-0.140573292970657	0.135204821825027	0.0412916950881481
-6.22808170318604	-7.86632442474365	-2.46579098701477	-0.140601202845573	0.135220214724541	0.0413435772061348
-6.2353835105896	-7.87006425857544	-2.45785021781921	-0.140652284026146	0.135278686881065	0.0413566753268242
-6.23046779632568	-7.86118936538696	-2.45382380485535	-0.140558451414108	0.135298520326614	0.0412252582609653
-6.2242226600647	-7.85950899124146	-2.46465992927551	-0.140643283724785	0.135219186544418	0.041160810738802
-6.22657585144043	-7.86436080932617	-2.46099758148193	-0.140694320201874	0.135408073663712	0.0411948263645172
-6.22720861434937	-7.85666418075562	-2.45739650726318	-0.140609413385391	0.135377958416939	0.04115866497159
-6.21907186508179	-7.85995960235596	-2.4629852771759	-0.140594661235809	0.135290548205376	0.0410339571535587
-6.21724653244019	-7.86053228378296	-2.45963525772095	-0.140676572918892	0.135538354516029	0.0410661920905113
-6.21897077560425	-7.85291814804077	-2.46614122390747	-0.140601128339767	0.135526284575462	0.0409679971635342
-6.21305131912231	-7.85969257354736	-2.47247076034546	-0.140661135315895	0.135415658354759	0.040983110666275
-6.21644115447998	-7.86256456375122	-2.45860719680786	-0.140683323144913	0.135650768876076	0.0409914888441563
-6.21344995498657	-7.85350561141968	-2.46583366394043	-0.140617102384567	0.135606974363327	0.0409013703465462
-6.2046480178833	-7.85578203201294	-2.47554039955139	-0.140711829066277	0.135454177856445	0.0408610701560974
-6.20709276199341	-7.86594915390015	-2.46501874923706	-0.1407440751791	0.135707467794418	0.0408326275646687
-6.2072696685791	-7.85711336135864	-2.46887636184692	-0.14072573184967	0.135621324181557	0.040804248303175
-6.19950914382935	-7.85746097564697	-2.47184824943542	-0.140752717852592	0.135574534535408	0.0407216139137745
-6.20170545578003	-7.8606424331665	-2.47535228729248	-0.14078214764595	0.135699108242989	0.0407204292714596
-6.19673442840576	-7.85763359069824	-2.47718477249146	-0.140849873423576	0.135611265897751	0.0406877212226391
-6.18755912780762	-7.86183929443359	-2.47946429252625	-0.140794724225998	0.135586112737656	0.040659386664629
-6.1951584815979	-7.86227512359619	-2.47604584693909	-0.140874296426773	0.135767206549644	0.0406553745269775
-6.18860912322998	-7.85209274291992	-2.47128510475159	-0.140808343887329	0.135582193732262	0.040644958615303
-6.18346261978149	-7.8579683303833	-2.47615694999695	-0.140897825360298	0.135571420192719	0.0405985414981842
-6.18274116516113	-7.85883283615112	-2.47339534759521	-0.141028568148613	0.135691344738007	0.040641974657774
-6.17817497253418	-7.85026359558105	-2.47237706184387	-0.140870854258537	0.135578393936157	0.0405549481511116
-6.17545223236084	-7.85643291473389	-2.47766709327698	-0.140979945659637	0.135640367865562	0.0404611378908157
-6.17363262176514	-7.85050535202026	-2.46039056777954	-0.140929833054543	0.135640412569046	0.0405564680695534
-6.16354608535767	-7.85079431533813	-2.4729425907135	-0.140875026583672	0.135548204183578	0.0404301211237907
-6.16269969940186	-7.85372877120972	-2.46629571914673	-0.140959694981575	0.135744526982307	0.0404938869178295
-6.16236209869385	-7.84393310546875	-2.45587277412415	-0.140897706151009	0.135749354958534	0.0404581166803837
-6.15768909454346	-7.84369564056396	-2.46441698074341	-0.140745729207993	0.135587707161903	0.0403109341859818
-6.15232515335083	-7.8501296043396	-2.46353030204773	-0.140902519226074	0.135660529136658	0.0403566434979439
-6.15436458587646	-7.84384489059448	-2.44583654403687	-0.140909120440483	0.1358892172575	0.0403332710266113
-6.15180921554565	-7.83724975585938	-2.45188593864441	-0.14070887863636	0.135708227753639	0.0402298532426357
-6.14567184448242	-7.84100580215454	-2.4613139629364	-0.14075967669487	0.135707035660744	0.0401990562677383
-6.15260362625122	-7.84541320800781	-2.453857421875	-0.140782982110977	0.13597209751606	0.0401512458920479
-6.15013742446899	-7.83615255355835	-2.45125865936279	-0.140697777271271	0.135978952050209	0.0400499030947685
-6.15107250213623	-7.84319734573364	-2.46133780479431	-0.14077790081501	0.135923594236374	0.0400455631315708
-6.15489912033081	-7.8490571975708	-2.45407009124756	-0.14082507789135	0.136117920279503	0.0400252640247345
-6.15398597717285	-7.84355497360229	-2.4661910533905	-0.140783250331879	0.136009037494659	0.0398752465844154
-6.15435695648193	-7.84965038299561	-2.47898268699646	-0.140886470675468	0.1360754519701	0.0399117730557919
-6.15986442565918	-7.85385799407959	-2.46764492988586	-0.140908002853394	0.136207967996597	0.039927002042532
-6.15853261947632	-7.84742879867554	-2.47048330307007	-0.14086064696312	0.136073425412178	0.0398681275546551
-6.16182661056519	-7.85460519790649	-2.48259305953979	-0.140953451395035	0.136161223053932	0.0398931093513966
-6.16198635101318	-7.85304737091064	-2.47218799591064	-0.140970230102539	0.136209964752197	0.0398325026035309
-6.15913486480713	-7.84778594970703	-2.49014091491699	-0.140996873378754	0.136097133159637	0.0397799722850323
-6.16273641586304	-7.85948896408081	-2.48514938354492	-0.141159772872925	0.136158719658852	0.0398526079952717
-6.16204929351807	-7.8506007194519	-2.48037004470825	-0.141063302755356	0.136140897870064	0.0397707149386406
-6.15820646286011	-7.84952640533447	-2.50208950042725	-0.141128584742546	0.13603875041008	0.0397100523114204
-6.15521049499512	-7.85423898696899	-2.50026082992554	-0.141245737671852	0.136209636926651	0.0396653488278389
-6.15509700775146	-7.84544706344604	-2.50132846832275	-0.141227811574936	0.136128842830658	0.0396451689302921
-6.14880800247192	-7.84888601303101	-2.50648593902588	-0.141234159469604	0.136129453778267	0.039643619209528
-6.14741706848145	-7.85075330734253	-2.50080251693726	-0.141313463449478	0.13630422949791	0.039649561047554
-6.14775848388672	-7.84348392486572	-2.5045211315155	-0.141259059309959	0.136312425136566	0.0395482406020164
-6.14369773864746	-7.84912490844727	-2.5085129737854	-0.141388803720474	0.136211425065994	0.0394986160099506
-6.1420431137085	-7.85383605957031	-2.50249242782593	-0.141458600759506	0.136350646615028	0.0395763777196407
-6.14247846603394	-7.84455823898315	-2.50879263877869	-0.141343712806702	0.136327803134918	0.0395375601947308
-6.13768434524536	-7.848876953125	-2.52175951004028	-0.141514763236046	0.136182591319084	0.0395003259181976
-6.1406946182251	-7.84958410263062	-2.51533627510071	-0.141561433672905	0.13642455637455	0.0395640470087528
-6.1375789642334	-7.84617137908936	-2.51737666130066	-0.141588523983955	0.136235505342484	0.0395642518997192
-6.13323259353638	-7.85246467590332	-2.51470303535461	-0.141650006175041	0.136315867304802	0.0395550131797791
-6.13982534408569	-7.84179449081421	-2.51653790473938	-0.141573920845985	0.136396333575249	0.0395736545324326
-6.13146495819092	-7.84128904342651	-2.52472805976868	-0.141592159867287	0.136173620820045	0.0394747592508793
-6.12981367111206	-7.84489774703979	-2.52733206748962	-0.141717031598091	0.136285707354546	0.0394817776978016
-6.13117218017578	-7.84121656417847	-2.51367664337158	-0.141697630286217	0.13642492890358	0.0394814759492874
-6.12422609329224	-7.83635854721069	-2.51611804962158	-0.141630634665489	0.136272013187408	0.039454061537981
-6.12499141693115	-7.83893775939941	-2.51797580718994	-0.141672164201736	0.136303052306175	0.0394298583269119
-6.12663888931274	-7.83696794509888	-2.51452159881592	-0.141682595014572	0.136387839913368	0.0394446700811386
-6.11916208267212	-7.83265018463135	-2.50886130332947	-0.141586542129517	0.136364325881004	0.0393938273191452
-6.11670732498169	-7.83786344528198	-2.51532506942749	-0.141628697514534	0.136470302939415	0.0394379124045372
-6.11703395843506	-7.83414840698242	-2.51111173629761	-0.141618460416794	0.136584892868996	0.0394248850643635
-6.11346626281738	-7.83297061920166	-2.50863265991211	-0.141543418169022	0.136457845568657	0.0393096916377544
-6.11281824111938	-7.82906436920166	-2.51300001144409	-0.141543969511986	0.136487454175949	0.0392966121435165
-6.11789274215698	-7.83034896850586	-2.50122928619385	-0.141565352678299	0.136700108647346	0.0393498167395592
-6.11605405807495	-7.82634401321411	-2.49994659423828	-0.141370043158531	0.136534973978996	0.0392428003251553
-6.11251211166382	-7.8305196762085	-2.51100540161133	-0.141477942466736	0.136661067605019	0.0391835309565067
-6.11945343017578	-7.83467578887939	-2.50697112083435	-0.141516804695129	0.13690522313118	0.0393033251166344
-6.12100982666016	-7.82797384262085	-2.50310707092285	-0.141320630908012	0.136764988303185	0.0392043590545654
-6.12023878097534	-7.83066558837891	-2.51159477233887	-0.141441613435745	0.136646658182144	0.039165373891592
-6.12174987792969	-7.83641386032104	-2.50560712814331	-0.14144940674305	0.136864215135574	0.0391990356147289
-6.1211199760437	-7.82995176315308	-2.50993919372559	-0.141466453671455	0.136795341968536	0.0390828065574169
-6.12019300460815	-7.83189487457275	-2.51989960670471	-0.141482830047607	0.136767253279686	0.0391339212656021
-6.12359619140625	-7.83498668670654	-2.50719141960144	-0.141438156366348	0.136871859431267	0.0391365587711334
-6.11886644363403	-7.82726716995239	-2.50910091400146	-0.141366943717003	0.136688888072968	0.0390442945063114
-6.11466312408447	-7.83100366592407	-2.51372933387756	-0.141438841819763	0.136795192956924	0.0390362963080406
-6.11858654022217	-7.83207035064697	-2.50713133811951	-0.141559928655624	0.136924594640732	0.0390186607837677
-6.11236572265625	-7.82451438903809	-2.50513195991516	-0.141301572322845	0.136787325143814	0.0389378517866135
-6.11038637161255	-7.83267164230347	-2.51138424873352	-0.141401439905167	0.136725723743439	0.0389182642102242
-6.10937976837158	-7.82828569412231	-2.50103783607483	-0.141401946544647	0.136981308460236	0.0388433709740639
-6.10421991348267	-7.82306432723999	-2.50200486183167	-0.141292750835419	0.13684955239296	0.0388084314763546
-6.1027660369873	-7.82942962646484	-2.50383448600769	-0.141333699226379	0.136768609285355	0.038795929402113
-6.10415935516357	-7.82792663574219	-2.5015869140625	-0.141308322548866	0.136924147605896	0.0387118309736252
-6.10374879837036	-7.82499647140503	-2.50617122650146	-0.141400158405304	0.136969938874245	0.0386153534054756
-6.09870195388794	-7.82327556610107	-2.50595927238464	-0.141325086355209	0.13682746887207	0.0385950356721878
-6.09949588775635	-7.82570886611938	-2.50590014457703	-0.141375362873077	0.136895105242729	0.0385548435151577
-6.1037540435791	-7.82300996780396	-2.50570678710938	-0.141320049762726	0.13702429831028	0.0385484509170055
-6.09874057769775	-7.82130813598633	-2.50608372688293	-0.141357287764549	0.136785432696342	0.0385065264999866
-6.09507942199707	-7.82887983322144	-2.51214981079102	-0.141449719667435	0.13685654103756	0.038477785885334
-6.10244750976563	-7.82605695724487	-2.50813007354736	-0.141495630145073	0.136979058384895	0.0385212451219559
-6.09704160690308	-7.81902265548706	-2.51092004776001	-0.141357019543648	0.136664152145386	0.0384727381169796
-6.0962815284729	-7.82576847076416	-2.52253317832947	-0.141446575522423	0.136732846498489	0.0384378135204315
-6.09929466247559	-7.82565259933472	-2.51033210754395	-0.141558542847633	0.136897698044777	0.0384805463254452
-6.09412097930908	-7.81492280960083	-2.51143288612366	-0.141419142484665	0.136744529008865	0.0384407229721546
-6.09490442276001	-7.81902313232422	-2.51854562759399	-0.141526579856873	0.136755064129829	0.0384275019168854
-6.09452247619629	-7.81683444976807	-2.50652551651001	-0.141557604074478	0.136778429150581	0.038469385355711
-6.08821821212769	-7.81115341186523	-2.50732016563416	-0.141474321484566	0.136673256754875	0.0383983552455902
-6.08427047729492	-7.81459522247314	-2.51149845123291	-0.141543596982956	0.136691078543663	0.0384238101541996
-6.08538246154785	-7.81421089172363	-2.51284694671631	-0.141546949744225	0.136765420436859	0.0385228507220745
-6.08305072784424	-7.80882835388184	-2.4989960193634	-0.141433030366898	0.136675462126732	0.0384999290108681
-6.07207918167114	-7.80625581741333	-2.50440645217896	-0.14144192636013	0.136580988764763	0.0384456776082516
-6.07540321350098	-7.80958032608032	-2.50181317329407	-0.141562893986702	0.136810913681984	0.0386075116693974
-6.06922960281372	-7.80017852783203	-2.4899046421051	-0.141346171498299	0.136677339673042	0.0385768003761768
-6.06268310546875	-7.80055379867554	-2.49903702735901	-0.141307786107063	0.136586770415306	0.0385663136839867
-6.06149530410767	-7.80358505249023	-2.48537254333496	-0.141320377588272	0.136831343173981	0.0386408641934395
-6.05166673660278	-7.79290151596069	-2.48393082618713	-0.14129963517189	0.136674508452415	0.0385504849255085
-6.04979801177979	-7.79691696166992	-2.48823404312134	-0.141294062137604	0.136670783162117	0.0386705473065376
-6.05257940292358	-7.79677629470825	-2.47146272659302	-0.141234561800957	0.136753469705582	0.0387370213866234
-6.04482364654541	-7.78831911087036	-2.47395420074463	-0.14111602306366	0.136657103896141	0.0385857746005058
-6.04396963119507	-7.79529762268066	-2.47938179969788	-0.141234621405602	0.136854723095894	0.0386653691530228
-6.0440502166748	-7.78867721557617	-2.46696448326111	-0.141229495406151	0.136836528778076	0.0385994873940945
-6.04254627227783	-7.78598880767822	-2.47481036186218	-0.141116872429848	0.136742487549782	0.0386300571262836
-6.04666709899902	-7.79492282867432	-2.46726489067078	-0.141103848814964	0.136897534132004	0.0386612191796303
-6.04520320892334	-7.78593921661377	-2.46800947189331	-0.141120165586472	0.136879563331604	0.0385426767170429
-6.03928709030151	-7.78734064102173	-2.47493410110474	-0.141090050339699	0.136794865131378	0.0385584868490696
-6.04590940475464	-7.79193162918091	-2.46927666664124	-0.141193076968193	0.137019455432892	0.0385645292699337
-6.04686737060547	-7.78347301483154	-2.46527147293091	-0.141105830669403	0.136853918433189	0.0385379195213318
-6.04726314544678	-7.79091215133667	-2.47416520118713	-0.14114935696125	0.136829987168312	0.0384762473404408
-6.05012178421021	-7.78595781326294	-2.46910333633423	-0.141159236431122	0.136992081999779	0.0384257398545742
-6.05098342895508	-7.78064775466919	-2.47461462020874	-0.141120254993439	0.13692133128643	0.0383985079824924
-6.05409908294678	-7.78784942626953	-2.48270106315613	-0.141279757022858	0.136869549751282	0.0383662804961205
-6.05832052230835	-7.78569412231445	-2.47604870796204	-0.141264408826828	0.137030452489853	0.0383531115949154
-6.05931615829468	-7.77944755554199	-2.48380422592163	-0.141226842999458	0.136962890625	0.0382519997656345
-6.06043863296509	-7.78914070129395	-2.49602198600769	-0.141376793384552	0.136912316083908	0.0381605736911297
-6.06787061691284	-7.78670740127563	-2.48630046844482	-0.141365140676498	0.137157946825027	0.0381599366664886
-6.0697865486145	-7.78481912612915	-2.49526333808899	-0.141276970505714	0.137021571397781	0.0380934253334999
-6.07151079177856	-7.79122543334961	-2.49629807472229	-0.141431719064713	0.137206584215164	0.0380497612059116
-6.08236122131348	-7.78481149673462	-2.50152349472046	-0.141391530632973	0.13714200258255	0.0379848927259445
-6.07676124572754	-7.79030418395996	-2.51208686828613	-0.141396269202232	0.137054964900017	0.037915613502264
-6.08780717849731	-7.79794549942017	-2.51107168197632	-0.14161716401577	0.137284427881241	0.0379695072770119
-6.0929856300354	-7.79212665557861	-2.51511454582214	-0.141530692577362	0.137181013822556	0.037915263324976
-6.09047985076904	-7.79906988143921	-2.52789378166199	-0.141608715057373	0.137068495154381	0.0378543250262737
-6.09969902038574	-7.7985897064209	-2.52684903144836	-0.141679108142853	0.137197762727737	0.0378424860537052
-6.10069036483765	-7.79779958724976	-2.53289341926575	-0.141694262623787	0.137003660202026	0.0378180854022503
-6.09561252593994	-7.80677366256714	-2.53277134895325	-0.141767084598541	0.137001499533653	0.0377954728901386
-6.10752820968628	-7.80576467514038	-2.53136920928955	-0.14186604321003	0.137087479233742	0.0378632098436356
-6.10517072677612	-7.7995433807373	-2.53618931770325	-0.141789391636848	0.136894017457962	0.0377960428595543
-6.10327863693237	-7.81043910980225	-2.54807758331299	-0.141880035400391	0.136938169598579	0.0378404669463634
-6.10685777664185	-7.8088903427124	-2.53709053993225	-0.141894206404686	0.136927992105484	0.0378748811781406
-6.10117530822754	-7.80946207046509	-2.54008841514587	-0.141783162951469	0.136791288852692	0.0378523468971252
-6.10688829421997	-7.81231737136841	-2.54509425163269	-0.141955450177193	0.1369369328022	0.0378835126757622
-6.1048264503479	-7.80956315994263	-2.5325882434845	-0.141812399029732	0.1368528008461	0.037961408495903
-6.09919929504395	-7.81133079528809	-2.55310225486755	-0.141836121678352	0.136712163686752	0.0378528162837029
-6.10326528549194	-7.81710910797119	-2.54045224189758	-0.141936615109444	0.136901333928108	0.0379931665956974
-6.0974497795105	-7.80928325653076	-2.53586578369141	-0.141722291707993	0.136872485280037	0.0380517765879631
-6.09725999832153	-7.81123352050781	-2.53932094573975	-0.141750410199165	0.136718213558197	0.0380039736628532
-6.09581089019775	-7.81685876846313	-2.53924775123596	-0.141845881938934	0.136805698275566	0.0380917899310589
-6.09293413162231	-7.81042289733887	-2.52836966514587	-0.141726776957512	0.136793226003647	0.0381001606583595
-6.08610534667969	-7.81058597564697	-2.52587413787842	-0.141656577587128	0.136711671948433	0.0381758622825146
-6.08844900131226	-7.81417465209961	-2.5252091884613	-0.141671121120453	0.136683508753777	0.0382827296853065
-6.08570337295532	-7.81316709518433	-2.52007722854614	-0.141594290733337	0.136681750416756	0.0382078997790813
-6.07533025741577	-7.80316877365112	-2.51743793487549	-0.141586974263191	0.136625975370407	0.0381919555366039
-6.07516813278198	-7.80711603164673	-2.51824641227722	-0.141589686274529	0.136676043272018	0.0383370518684387
-6.07901096343994	-7.80681037902832	-2.50748586654663	-0.141491800546646	0.136725887656212	0.0384095013141632
-6.07117223739624	-7.8014178276062	-2.515376329422	-0.141443639993668	0.136523932218552	0.0383131317794323
-6.07309055328369	-7.8063530921936	-2.51134705543518	-0.141434907913208	0.136774614453316	0.0383343324065208
-6.06915616989136	-7.79453182220459	-2.49861550331116	-0.141405463218689	0.136690571904182	0.0383218377828598
-6.06572723388672	-7.7952709197998	-2.49989008903503	-0.141375884413719	0.136540949344635	0.0383985973894596
-6.07059860229492	-7.80169582366943	-2.49240326881409	-0.141309037804604	0.136694177985191	0.0384473204612732
-6.06682014465332	-7.78820657730103	-2.49458765983582	-0.141239479184151	0.136536553502083	0.0383727289736271
-6.06081581115723	-7.79517459869385	-2.49925589561462	-0.14138400554657	0.13660754263401	0.0384322218596935
-6.06313228607178	-7.78929471969604	-2.4873948097229	-0.141323789954185	0.13662788271904	0.0384321473538876
-6.06105518341064	-7.7842230796814	-2.49045419692993	-0.141213744878769	0.136475652456284	0.0384025201201439
-6.06369924545288	-7.78979396820068	-2.48362445831299	-0.141319379210472	0.136604681611061	0.0385316088795662
-6.0591869354248	-7.77659368515015	-2.47628927230835	-0.141103267669678	0.136548265814781	0.0384603403508663
-6.05533409118652	-7.78153467178345	-2.49166250228882	-0.14120477437973	0.136475875973701	0.0383992344141006
-6.05802345275879	-7.78183889389038	-2.48193883895874	-0.141261518001556	0.136627748608589	0.0383808203041554
-6.05913591384888	-7.77186059951782	-2.48828935623169	-0.141092658042908	0.136482432484627	0.0383582450449467
-6.0629096031189	-7.77980613708496	-2.48835635185242	-0.141263201832771	0.136598438024521	0.038358960300684
-6.06391429901123	-7.76977348327637	-2.48413109779358	-0.141224399209023	0.136680871248245	0.0382900387048721
-6.06145524978638	-7.77218151092529	-2.49896740913391	-0.141222894191742	0.13659842312336	0.0382373780012131
-6.06586408615112	-7.77215147018433	-2.49205589294434	-0.141332566738129	0.136774256825447	0.0381409861147404
-6.06451272964478	-7.76841735839844	-2.50349187850952	-0.141266569495201	0.136636570096016	0.0380257703363895
-6.06731796264648	-7.77826833724976	-2.5036838054657	-0.141419947147369	0.136735409498215	0.0380954332649708
-6.07291841506958	-7.7710485458374	-2.50166988372803	-0.141371935606003	0.136721044778824	0.0380703136324883
-6.07238292694092	-7.77446985244751	-2.51647353172302	-0.141414403915405	0.136571884155273	0.0379876382648945
-6.07505559921265	-7.77918338775635	-2.51708817481995	-0.14155013859272	0.136750116944313	0.0379650667309761
-6.08072471618652	-7.77043676376343	-2.51678133010864	-0.141529560089111	0.136650338768959	0.0379574373364449
-6.07791614532471	-7.77768039703369	-2.52281594276428	-0.141706734895706	0.136514455080032	0.0379201322793961
-6.08283758163452	-7.77796649932861	-2.52603769302368	-0.141734316945076	0.136688873171806	0.0379781611263752
-6.08488988876343	-7.76932334899902	-2.52863168716431	-0.141712710261345	0.136524170637131	0.0379246398806572
-6.08251190185547	-7.77631282806396	-2.5366804599762	-0.141849756240845	0.136487975716591	0.0378286875784397
-6.08840322494507	-7.77787065505981	-2.53665447235107	-0.141945123672485	0.136658325791359	0.0378431007266045
-6.08713388442993	-7.77086114883423	-2.5368800163269	-0.141896829009056	0.136457100510597	0.0378380045294762
-6.08451223373413	-7.77600765228271	-2.54083871841431	-0.141984149813652	0.136462971568108	0.0378186255693436
-6.08911180496216	-7.77097463607788	-2.54099488258362	-0.142052978277206	0.136578530073166	0.0378203317523003
-6.08737659454346	-7.7712869644165	-2.54722785949707	-0.141956329345703	0.136317953467369	0.0377462022006512
-6.08769464492798	-7.78175926208496	-2.54654455184937	-0.142105728387833	0.136519312858582	0.0378383062779903
-6.08969163894653	-7.77752685546875	-2.54034805297852	-0.142072483897209	0.13653951883316	0.0378890782594681
-6.08412218093872	-7.77583742141724	-2.54078316688538	-0.142056047916412	0.136400163173676	0.0378290787339211
-6.08226156234741	-7.78113889694214	-2.54494595527649	-0.142025321722031	0.136510998010635	0.0378729663789272
-6.08208990097046	-7.77892732620239	-2.53198170661926	-0.142031744122505	0.136464014649391	0.0378393121063709
-6.07417726516724	-7.78242492675781	-2.53277134895325	-0.141931921243668	0.136384516954422	0.0378393121063709
-6.07639741897583	-7.78392934799194	-2.52927303314209	-0.14208622276783	0.136527299880981	0.0378981679677963
-6.07648134231567	-7.77860164642334	-2.52422094345093	-0.141898080706596	0.136435687541962	0.0378776751458645
-6.06922578811646	-7.78277492523193	-2.5350604057312	-0.141829520463943	0.13640396296978	0.0378379002213478
-6.07052612304688	-7.78768682479858	-2.52951812744141	-0.141947686672211	0.136572808027267	0.0379732027649879
-6.06793975830078	-7.77911567687988	-2.51940822601318	-0.141764998435974	0.136544391512871	0.0379539243876934
-6.06721210479736	-7.78510999679565	-2.52191019058228	-0.141760885715485	0.136466518044472	0.0379438325762749
-6.06891679763794	-7.78680372238159	-2.52150058746338	-0.141833797097206	0.136564135551453	0.0379931479692459
-6.06274032592773	-7.78702116012573	-2.50984811782837	-0.141681402921677	0.136354431509972	0.037931252270937
-6.06187915802002	-7.79084157943726	-2.51537799835205	-0.141742512583733	0.13648310303688	0.038023266941309
-6.06754064559937	-7.78909063339233	-2.50388312339783	-0.141733884811401	0.136587619781494	0.0381001718342304
-6.06306076049805	-7.78243017196655	-2.50972747802734	-0.141527190804482	0.136319443583488	0.038028821349144
-6.06276273727417	-7.7880802154541	-2.50298309326172	-0.141674801707268	0.136457666754723	0.0380909368395805
-6.06176900863647	-7.78899669647217	-2.49457955360413	-0.141610383987427	0.136539921164513	0.0381685830652714
-6.05719900131226	-7.77741956710815	-2.49449276924133	-0.141426637768745	0.136372730135918	0.0380896665155888
-6.05828237533569	-7.78895092010498	-2.49661588668823	-0.141509667038918	0.13638761639595	0.0382108725607395
-6.05908823013306	-7.78471803665161	-2.48202300071716	-0.14143830537796	0.136431112885475	0.0381681397557259
-6.05130577087402	-7.7796049118042	-2.48042035102844	-0.141322106122971	0.136362746357918	0.0381587781012058
-6.05285978317261	-7.78444671630859	-2.4878408908844	-0.141390278935432	0.136426985263824	0.0382420681416988
-6.05493450164795	-7.78380107879639	-2.47464299201965	-0.141230851411819	0.136495649814606	0.0382740795612335
-6.04963111877441	-7.77845621109009	-2.47948312759399	-0.141187995672226	0.136311873793602	0.0381866879761219
-6.04854297637939	-7.78710746765137	-2.47662615776062	-0.14125183224678	0.136469274759293	0.0382409617304802
-6.04647350311279	-7.78121614456177	-2.46834516525269	-0.141197323799133	0.136513814330101	0.0381565690040588
-6.04758977890015	-7.78337240219116	-2.47651338577271	-0.141103893518448	0.136410161852837	0.0381633639335632
-6.05539083480835	-7.79270505905151	-2.47492289543152	-0.14118529856205	0.136581763625145	0.0382803529500961
-6.05472755432129	-7.78701257705688	-2.4775116443634	-0.141148641705513	0.136551961302757	0.0382092706859112
-6.053626537323	-7.79282426834106	-2.48977470397949	-0.141244918107986	0.136567026376724	0.0381881222128868
-6.0599684715271	-7.79718208312988	-2.48711013793945	-0.141327813267708	0.13673447072506	0.0382237583398819
-6.06326627731323	-7.79189825057983	-2.49154782295227	-0.141253814101219	0.13660204410553	0.0382050462067127
-6.06692171096802	-7.79955339431763	-2.50193572044373	-0.141341418027878	0.136507734656334	0.0382580496370792
-6.06948232650757	-7.79974985122681	-2.49373173713684	-0.141398444771767	0.136745482683182	0.0382123477756977
-6.07130336761475	-7.794105052948	-2.50498747825623	-0.141448095440865	0.136588379740715	0.0381563901901245
-6.0701470375061	-7.80365514755249	-2.51287341117859	-0.141518041491508	0.136507272720337	0.0381935089826584
-6.07845115661621	-7.80219173431396	-2.4992299079895	-0.141577363014221	0.136613443493843	0.0381972007453442
-6.07624483108521	-7.79677295684814	-2.51125764846802	-0.141523852944374	0.13651929795742	0.0381405651569366
-6.07373476028442	-7.80192232131958	-2.51535224914551	-0.141650751233101	0.136546492576599	0.0381515845656395
-6.07925176620483	-7.80182552337646	-2.51286125183105	-0.141681686043739	0.13661915063858	0.0381698198616505
-6.07659244537354	-7.80019950866699	-2.50875020027161	-0.141633942723274	0.13651679456234	0.0381361655890942
-6.07279396057129	-7.80743169784546	-2.51179599761963	-0.141671895980835	0.136532843112946	0.0381782054901123
-6.07541847229004	-7.79969453811646	-2.51187872886658	-0.141687422990799	0.136658236384392	0.0381630137562752
-6.07052373886108	-7.80098342895508	-2.51762008666992	-0.141686350107193	0.136442869901657	0.0380892492830753
-6.06559276580811	-7.80933046340942	-2.51512789726257	-0.141646027565002	0.136527001857758	0.0381525233387947
-6.07107591629028	-7.80975103378296	-2.50533127784729	-0.141634598374367	0.136683851480484	0.0382050275802612
-6.07074689865112	-7.80367183685303	-2.50834345817566	-0.141560688614845	0.136511519551277	0.0381859019398689
-6.06472682952881	-7.80857706069946	-2.5062198638916	-0.141569003462791	0.13649907708168	0.038166705518961
-6.06819200515747	-7.81485557556152	-2.50325036048889	-0.141644805669785	0.136658072471619	0.0382864139974117
-6.06866884231567	-7.80768966674805	-2.50094628334045	-0.141458332538605	0.136573284864426	0.0383119396865368
-6.06516408920288	-7.81164932250977	-2.50445246696472	-0.141505554318428	0.136441275477409	0.0382155328989029
-6.06935453414917	-7.81396245956421	-2.49432277679443	-0.141519740223885	0.1365837007761	0.0383358262479305
-6.06493330001831	-7.81002902984619	-2.49611902236938	-0.141435906291008	0.136480659246445	0.0382742062211037
-6.06866884231567	-7.81383085250854	-2.50316309928894	-0.141548797488213	0.136430561542511	0.038293145596981
-6.07406044006348	-7.80777311325073	-2.49324011802673	-0.141529157757759	0.136568546295166	0.0383771024644375
-6.06766605377197	-7.80878114700317	-2.50015020370483	-0.141316890716553	0.136294320225716	0.0382267870008945
-6.06911563873291	-7.81377029418945	-2.49715209007263	-0.141554325819016	0.136419266462326	0.0383031591773033
-6.07343196868896	-7.81247282028198	-2.48767447471619	-0.141536682844162	0.13649408519268	0.0383255518972874
-6.07403707504272	-7.80526208877563	-2.49069714546204	-0.141279980540276	0.136359736323357	0.038252517580986
-6.07490062713623	-7.80871248245239	-2.49625110626221	-0.141426041722298	0.136337593197823	0.0382761657238007
-6.07501411437988	-7.8082070350647	-2.48720264434814	-0.141460955142975	0.136474698781967	0.0382870361208916
-6.07065057754517	-7.80149030685425	-2.48716998100281	-0.141413867473602	0.136335596442223	0.0381675064563751
-6.06951284408569	-7.80238580703735	-2.49515461921692	-0.14145827293396	0.136344105005264	0.0382515452802181
-6.07581520080566	-7.80180740356445	-2.4857771396637	-0.14134618639946	0.136395707726479	0.0382302515208721
-6.06840229034424	-7.79347324371338	-2.48256301879883	-0.141356006264687	0.136277005076408	0.0381027571856976
-6.068284034729	-7.79458236694336	-2.48527407646179	-0.141334131360054	0.136264592409134	0.0381614565849304
-6.07185983657837	-7.79896354675293	-2.48244547843933	-0.141368895769119	0.136359810829163	0.0382303223013878
-6.06871509552002	-7.78467130661011	-2.47523927688599	-0.141252890229225	0.136301770806313	0.0381590388715267
-6.06280136108398	-7.78705549240112	-2.48615050315857	-0.141294747591019	0.136170461773872	0.0381813608109951
-6.0638747215271	-7.79284429550171	-2.47947525978088	-0.14135117828846	0.136324390769005	0.0382315143942833
-6.06861591339111	-7.78362846374512	-2.47278118133545	-0.141258627176285	0.136275172233582	0.0382582359015942
-6.06233358383179	-7.77805614471436	-2.47633409500122	-0.14112950861454	0.136136874556541	0.0382403172552586
-6.05812549591064	-7.78292226791382	-2.4764096736908	-0.141259595751762	0.136249512434006	0.0382234454154968
-6.05997180938721	-7.77852725982666	-2.46576499938965	-0.141176983714104	0.136288225650787	0.0382732301950455
-6.05841684341431	-7.77527713775635	-2.46550989151001	-0.141046136617661	0.136180937290192	0.0383037142455578
-6.05654335021973	-7.77809619903564	-2.46743178367615	-0.141112372279167	0.136274933815002	0.0382289737462997
-6.06152200698853	-7.77215099334717	-2.46292042732239	-0.141108840703964	0.136387631297112	0.0382580123841763
-6.05663108825684	-7.7716007232666	-2.47361588478088	-0.141033709049225	0.136225342750549	0.0382258743047714
-6.0578932762146	-7.77970504760742	-2.46778202056885	-0.141124069690704	0.136347338557243	0.0382348150014877
-6.06732797622681	-7.77376174926758	-2.47074842453003	-0.14104188978672	0.136444076895714	0.0382794328033924
-6.0647988319397	-7.77486753463745	-2.47699570655823	-0.141106262803078	0.136317536234856	0.0382320694625378
-6.06859588623047	-7.78588819503784	-2.4770233631134	-0.141211181879044	0.136447891592979	0.038263313472271
-6.07365560531616	-7.77963972091675	-2.47585582733154	-0.14108544588089	0.13636502623558	0.0383004210889339
-6.0714864730835	-7.79077625274658	-2.48528385162354	-0.14115272462368	0.136301562190056	0.0382905453443527
-6.08255290985107	-7.78838014602661	-2.48308444023132	-0.141171544790268	0.136440277099609	0.0383878387510777
-6.08201885223389	-7.78498792648315	-2.48748922348022	-0.141155064105988	0.136271715164185	0.0383762419223785
-6.08534717559814	-7.79297590255737	-2.4987587928772	-0.14130736887455	0.136335805058479	0.0383402444422245
-6.09136152267456	-7.79467391967773	-2.49278402328491	-0.141341283917427	0.136355832219124	0.0383817851543427
-6.09092617034912	-7.78930807113647	-2.49318671226501	-0.141280651092529	0.13620936870575	0.0383741669356823
-6.09684467315674	-7.79342222213745	-2.5052638053894	-0.141428545117378	0.13628263771534	0.0384035333991051
-6.09938812255859	-7.79151010513306	-2.49797439575195	-0.141432046890259	0.136257350444794	0.0384160242974758
-6.09469318389893	-7.79283714294434	-2.50552296638489	-0.141328185796738	0.136130601167679	0.0383200794458389
-6.10052251815796	-7.79940032958984	-2.508145570755	-0.141563013195992	0.136307597160339	0.0384445339441299
-6.09922170639038	-7.78888320922852	-2.50183606147766	-0.14144229888916	0.136299073696136	0.038433350622654
-6.09600782394409	-7.79425382614136	-2.5047562122345	-0.141387134790421	0.136145144701004	0.0383424460887909
-6.10112905502319	-7.79929113388062	-2.50538182258606	-0.141531214118004	0.136254638433456	0.0384548343718052
-6.09518384933472	-7.79540014266968	-2.49693942070007	-0.141344770789146	0.136192917823792	0.038449514657259
-6.09493207931519	-7.80052137374878	-2.50311255455017	-0.141424581408501	0.136251926422119	0.0385124050080776
-6.09736585617065	-7.80151319503784	-2.48986530303955	-0.14145989716053	0.136357948184013	0.0385885797441006
-6.09449672698975	-7.79421043395996	-2.49582123756409	-0.14129438996315	0.136088699102402	0.0385620146989822
-6.0936713218689	-7.8031325340271	-2.4916250705719	-0.141334414482117	0.13619576394558	0.0386778339743614
-6.09521818161011	-7.80391216278076	-2.48131728172302	-0.14128965139389	0.136255577206612	0.0387019068002701
-6.08941555023193	-7.80000829696655	-2.48136329650879	-0.141218304634094	0.136117771267891	0.0386825352907181
-6.09504175186157	-7.80649995803833	-2.47987914085388	-0.141244575381279	0.136187478899956	0.0388319455087185
-6.09156799316406	-7.80713748931885	-2.46876645088196	-0.141100585460663	0.136160716414452	0.038782674819231
-6.08621120452881	-7.8027286529541	-2.47498607635498	-0.141099840402603	0.136065438389778	0.0387361012399197
-6.08875560760498	-7.81190872192383	-2.47344183921814	-0.14122211933136	0.136192366480827	0.0388547629117966
-6.09207963943481	-7.80557918548584	-2.46250772476196	-0.141088664531708	0.136183440685272	0.0388473533093929
-6.0909481048584	-7.80674171447754	-2.47308421134949	-0.141085729002953	0.136070072650909	0.0387877896428108
-6.0906777381897	-7.81345272064209	-2.46712851524353	-0.141082808375359	0.136094659566879	0.038837619125843
-6.09347772598267	-7.81082010269165	-2.46444535255432	-0.141102254390717	0.13620525598526	0.0387357175350189
-6.0930233001709	-7.80955505371094	-2.46508693695068	-0.141081303358078	0.135994613170624	0.0388039462268353
-6.09430980682373	-7.81940603256226	-2.46873092651367	-0.141107007861137	0.135996729135513	0.0387979932129383
-6.0951509475708	-7.81434440612793	-2.45178651809692	-0.141019001603127	0.136064633727074	0.0387738645076752
-6.09270811080933	-7.81649255752563	-2.4660861492157	-0.141104310750961	0.135983347892761	0.0387520007789135
-6.09636831283569	-7.82499647140503	-2.46019339561462	-0.141203746199608	0.135978803038597	0.0387875624001026
-6.10265731811523	-7.8161826133728	-2.46081972122192	-0.141082122921944	0.135909512639046	0.0387772470712662
-6.09954977035522	-7.82554817199707	-2.46549773216248	-0.141218900680542	0.13578724861145	0.0387971661984921
-6.10418605804443	-7.82113933563232	-2.45992970466614	-0.141212925314903	0.136015355587006	0.0387835130095482
-6.10142421722412	-7.81979846954346	-2.46707057952881	-0.141141518950462	0.135768413543701	0.038683045655489
-6.10640859603882	-7.8276743888855	-2.46600270271301	-0.141366451978683	0.135937884449959	0.0386783592402935
-6.10793972015381	-7.82411527633667	-2.47246742248535	-0.141341507434845	0.135754078626633	0.0387183129787445
-6.10885620117188	-7.83076477050781	-2.46948051452637	-0.141386896371841	0.135814189910889	0.0387392602860928
-6.11432409286499	-7.82840394973755	-2.46409964561462	-0.141328498721123	0.135799393057823	0.0387795493006706
-6.11129283905029	-7.82694053649902	-2.47129654884338	-0.141344353556633	0.135531842708588	0.0387525968253613
-6.11421155929565	-7.83230924606323	-2.46974921226501	-0.141477584838867	0.135728776454926	0.0387353301048279
-6.11824607849121	-7.82665681838989	-2.46666383743286	-0.141380935907364	0.135734006762505	0.0387364104390144
-6.11736297607422	-7.83535432815552	-2.47966027259827	-0.141497299075127	0.135588243603706	0.0387806855142117
-6.12592887878418	-7.83714818954468	-2.46953916549683	-0.141550034284592	0.135755434632301	0.038822565227747
-6.12280654907227	-7.833664894104	-2.48034071922302	-0.141436904668808	0.135586231946945	0.0387546233832836
-6.12270355224609	-7.84122610092163	-2.47622156143188	-0.141518265008926	0.135666042566299	0.0387956500053406
-6.12901735305786	-7.83574724197388	-2.47967720031738	-0.141433283686638	0.135668143630028	0.0388351380825043
-6.1268630027771	-7.84202146530151	-2.47948431968689	-0.141525283455849	0.135548859834671	0.0388785898685455
-6.12758350372314	-7.84686231613159	-2.47549223899841	-0.141600430011749	0.135695904493332	0.0390131212770939
-6.12734127044678	-7.84011363983154	-2.47957372665405	-0.1414954662323	0.135556817054749	0.0390186496078968
-6.1278715133667	-7.8481240272522	-2.47631430625916	-0.141539081931114	0.13561686873436	0.0390724502503872
-6.13396406173706	-7.84235191345215	-2.48022413253784	-0.141416162252426	0.135644719004631	0.0391194000840187
-6.12842512130737	-7.84388542175293	-2.48258090019226	-0.141428142786026	0.135438561439514	0.0391787886619568
-6.13369131088257	-7.85264825820923	-2.4753360748291	-0.141435176134109	0.135676667094231	0.0392757132649422
-6.1338324546814	-7.84333801269531	-2.47111845016479	-0.141343533992767	0.135513722896576	0.0392719283699989
-6.13073682785034	-7.85012865066528	-2.46832966804504	-0.141387388110161	0.135487586259842	0.039361048489809
-6.13260793685913	-7.84420967102051	-2.46628189086914	-0.141336381435394	0.13555671274662	0.0393749326467514
-6.12873601913452	-7.84629487991333	-2.46969389915466	-0.141296342015266	0.13543888926506	0.0394414961338043
-6.13476419448853	-7.85079336166382	-2.46196603775024	-0.141303867101669	0.135586678981781	0.0394765138626099
-6.13115453720093	-7.84318828582764	-2.46051549911499	-0.141152516007423	0.135410577058792	0.0395444519817829
-6.1316614151001	-7.85376691818237	-2.45675420761108	-0.141186311841011	0.135557293891907	0.0396154597401619
-6.13517379760742	-7.84740495681763	-2.45447468757629	-0.141070246696472	0.135558575391769	0.0396866463124752
-6.13333606719971	-7.84994173049927	-2.4594042301178	-0.141141787171364	0.135383859276772	0.0396407768130302
-6.14017391204834	-7.84975147247314	-2.45793461799622	-0.141144260764122	0.135507524013519	0.0396968126296997
-6.13531446456909	-7.8472752571106	-2.4581618309021	-0.141104727983475	0.135358050465584	0.0396524518728256
-6.14164876937866	-7.85371112823486	-2.4579861164093	-0.141118913888931	0.135504126548767	0.0397719666361809
-6.1425929069519	-7.84827041625977	-2.45235991477966	-0.141032323241234	0.135309651494026	0.0398054420948029
-6.14173316955566	-7.85721063613892	-2.45873761177063	-0.141115039587021	0.135346934199333	0.0398303605616093
-6.14694261550903	-7.84726047515869	-2.45138263702393	-0.141039997339249	0.135347872972488	0.0398576781153679
-6.14460849761963	-7.85099840164185	-2.46144485473633	-0.141091555356979	0.135268926620483	0.0398015342652798
-6.15002727508545	-7.8531699180603	-2.45802617073059	-0.141168609261513	0.135354086756706	0.0398131795227528
-6.14925956726074	-7.84698295593262	-2.45475625991821	-0.141133964061737	0.135199800133705	0.0398324690759182
-6.14945793151855	-7.85525512695313	-2.45963072776794	-0.141222059726715	0.135276213288307	0.0398507788777351
-6.15869760513306	-7.84766960144043	-2.45173025131226	-0.141161248087883	0.135298758745193	0.0398811250925064
-6.15358686447144	-7.8466100692749	-2.45560336112976	-0.141132488846779	0.13511811196804	0.0398099757730961
-6.15966129302979	-7.84849119186401	-2.45485830307007	-0.141232222318649	0.135285258293152	0.0398768670856953
-6.15756559371948	-7.84456062316895	-2.45515298843384	-0.141107276082039	0.135133743286133	0.0398280024528503
-6.15435743331909	-7.84985446929932	-2.45967054367065	-0.141256973147392	0.135200813412666	0.0398271530866623
-6.1598539352417	-7.84125089645386	-2.45057010650635	-0.141198202967644	0.135181024670601	0.0398516431450844
-6.15030527114868	-7.84579992294312	-2.45307278633118	-0.14116895198822	0.135074123740196	0.0398099981248379
-6.1605281829834	-7.84281492233276	-2.44195437431335	-0.141179695725441	0.135269448161125	0.0398681089282036
-6.15520238876343	-7.83569765090942	-2.45067882537842	-0.14109306037426	0.135048761963844	0.039815116673708
-6.15809059143066	-7.84183549880981	-2.45132184028625	-0.141172081232071	0.135179668664932	0.0397936105728149
-6.16222953796387	-7.84035587310791	-2.44665098190308	-0.141204804182053	0.135247364640236	0.0398783273994923
-6.15873146057129	-7.83878755569458	-2.44025659561157	-0.141081482172012	0.13513645529747	0.0398495458066463
-6.16632270812988	-7.843101978302	-2.44700765609741	-0.141154274344444	0.13530233502388	0.0398773998022079
-6.16676950454712	-7.83494901657104	-2.43883562088013	-0.141065746545792	0.135178446769714	0.0399290807545185
-6.16103649139404	-7.83973217010498	-2.44815492630005	-0.141054660081863	0.135100468993187	0.0398486815392971
-6.16578197479248	-7.84314441680908	-2.43486309051514	-0.141068860888481	0.135234445333481	0.0399115495383739
-6.16237545013428	-7.83872222900391	-2.43438696861267	-0.140897110104561	0.135190233588219	0.0398319140076637
-6.16525554656982	-7.84534788131714	-2.43457746505737	-0.141063809394836	0.135374039411545	0.0399260632693768
-6.16822671890259	-7.8393669128418	-2.43268418312073	-0.14090134203434	0.135299772024155	0.0399033799767494
-6.17149305343628	-7.84555721282959	-2.44332551956177	-0.140912815928459	0.135318994522095	0.0398142971098423
-6.17349863052368	-7.84852123260498	-2.43843722343445	-0.140980064868927	0.135354936122894	0.0398430451750755
-6.16975831985474	-7.84873342514038	-2.44378471374512	-0.140885680913925	0.135351002216339	0.0397780649363995
-6.17458200454712	-7.85502958297729	-2.44607973098755	-0.140973329544067	0.135443225502968	0.0397794917225838
-6.18070840835571	-7.8512077331543	-2.43791651725769	-0.140928700566292	0.135507270693779	0.0398133993148804
-6.17923974990845	-7.85024261474609	-2.44163966178894	-0.14091157913208	0.135321736335754	0.0396429412066936
-6.17695283889771	-7.85287189483643	-2.45282077789307	-0.141034215688705	0.135428935289383	0.0396576523780823
-6.18004083633423	-7.85612678527832	-2.452712059021	-0.141021519899368	0.135612890124321	0.0396467335522175
-6.17879199981689	-7.85037422180176	-2.44594621658325	-0.141005322337151	0.135421052575111	0.0395450592041016
-6.17782068252563	-7.85471630096436	-2.46462297439575	-0.141025811433792	0.135436519980431	0.0395995117723942
-6.18030786514282	-7.8578987121582	-2.44921183586121	-0.14106148481369	0.135601401329041	0.0396544188261032
-6.17520236968994	-7.85270929336548	-2.45477652549744	-0.141014531254768	0.135511264204979	0.0394861772656441
-6.1781792640686	-7.86070823669434	-2.45797657966614	-0.141151532530785	0.135628700256348	0.0395786613225937
-6.18099308013916	-7.85382604598999	-2.45330381393433	-0.140980944037437	0.135534510016441	0.0395764894783497
-6.17919874191284	-7.85997629165649	-2.46402716636658	-0.141111984848976	0.135444238781929	0.0395832397043705
-6.17787790298462	-7.86133432388306	-2.45633983612061	-0.141029849648476	0.135611832141876	0.0395985208451748
-6.17428874969482	-7.8585410118103	-2.46528720855713	-0.141089037060738	0.135504931211472	0.0395129472017288
-6.17546272277832	-7.86671829223633	-2.47006440162659	-0.141197979450226	0.13567690551281	0.0395707003772259
-6.17216396331787	-7.85916137695313	-2.46007871627808	-0.141139656305313	0.135583028197289	0.0395401567220688
-6.16883182525635	-7.86333417892456	-2.47158694267273	-0.14110803604126	0.135511860251427	0.0395866446197033
-6.1728081703186	-7.86785173416138	-2.46235799789429	-0.141094341874123	0.135576784610748	0.0396730527281761
-6.16423988342285	-7.86213397979736	-2.46810960769653	-0.141061142086983	0.135508149862289	0.0395590849220753
-6.16192960739136	-7.86875486373901	-2.47302961349487	-0.141153305768967	0.135560244321823	0.0395927056670189
-6.16577529907227	-7.86982297897339	-2.45806765556335	-0.141191080212593	0.135609850287437	0.0396610237658024
-6.15971612930298	-7.8661961555481	-2.46522617340088	-0.141044333577156	0.135401323437691	0.0396604053676128
-6.16297578811646	-7.87418699264526	-2.465336561203	-0.141063079237938	0.135594964027405	0.0397240221500397
-6.15545177459717	-7.86564636230469	-2.46387600898743	-0.140933945775032	0.135454088449478	0.0396654717624187
-6.15145349502563	-7.87500047683716	-2.46312189102173	-0.141017064452171	0.135511040687561	0.0397739633917809
-6.14957523345947	-7.86722230911255	-2.44937825202942	-0.140933319926262	0.135454535484314	0.0396682657301426
-6.1459379196167	-7.87103796005249	-2.46528077125549	-0.140994757413864	0.135452345013618	0.0397278852760792
-6.1397066116333	-7.8640456199646	-2.4486403465271	-0.140865802764893	0.135551109910011	0.0397605821490288
-6.13621425628662	-7.86452436447144	-2.45015430450439	-0.14085690677166	0.135461926460266	0.0397982187569141
-6.13825607299805	-7.87040519714355	-2.43828725814819	-0.140821680426598	0.135520339012146	0.0397882238030434
-6.12758302688599	-7.86108732223511	-2.44018220901489	-0.140623316168785	0.135442763566971	0.0396970249712467
-6.12623357772827	-7.86652421951294	-2.43313407897949	-0.140626922249794	0.13559053838253	0.0397719331085682
-6.12003660202026	-7.85677194595337	-2.42843437194824	-0.140549540519714	0.135557353496552	0.0396888144314289
-6.11720132827759	-7.8639235496521	-2.43272137641907	-0.140598982572556	0.135610789060593	0.0397416166961193
-6.12039518356323	-7.86169195175171	-2.41764283180237	-0.140461400151253	0.135706588625908	0.0397294759750366
-6.11501789093018	-7.85862731933594	-2.43553781509399	-0.1404729783535	0.13554322719574	0.0397384166717529
-6.11793613433838	-7.87073755264282	-2.42277073860168	-0.140459597110748	0.135722830891609	0.0398040600121021
-6.11656951904297	-7.85846042633057	-2.42750525474548	-0.140405252575874	0.13560476899147	0.0396833866834641
-6.11367893218994	-7.86870861053467	-2.43193769454956	-0.140505582094193	0.135688111186028	0.0397089011967182
-6.11630916595459	-7.86470651626587	-2.42726588249207	-0.14053313434124	0.135877206921577	0.03966199234128
-6.11394739151001	-7.86121559143066	-2.43753242492676	-0.140464663505554	0.135660484433174	0.0396470166742802
-6.11922454833984	-7.87072563171387	-2.42922329902649	-0.14056721329689	0.135830268263817	0.0396736711263657
-6.11531686782837	-7.85940074920654	-2.42852067947388	-0.140378922224045	0.135697424411774	0.0395607054233551
-6.1150951385498	-7.87104511260986	-2.43926334381104	-0.140574678778648	0.135845080018044	0.0395491272211075
-6.1186671257019	-7.86400651931763	-2.43089413642883	-0.140575468540192	0.135897114872932	0.039449580013752
-6.11534595489502	-7.864013671875	-2.44890594482422	-0.14064659178257	0.135833129286766	0.0394151508808136
-6.12362957000732	-7.86998987197876	-2.44689083099365	-0.140740960836411	0.136016100645065	0.0393904373049736
-6.1264328956604	-7.85952568054199	-2.45384860038757	-0.140694916248322	0.135960653424263	0.0392869114875793
-6.12839031219482	-7.87054061889648	-2.45841073989868	-0.140790492296219	0.135981410741806	0.0393277779221535
-6.1336817741394	-7.86377477645874	-2.45431232452393	-0.140783712267876	0.13613848388195	0.0392020381987095
-6.13246726989746	-7.86317300796509	-2.47914910316467	-0.140889957547188	0.136047512292862	0.0391500405967236
-6.14157104492188	-7.86729431152344	-2.47413802146912	-0.141013666987419	0.136244565248489	0.039120115339756
-6.14336919784546	-7.85882711410522	-2.47582912445068	-0.140941008925438	0.136100843548775	0.039136316627264
-6.14468240737915	-7.86262035369873	-2.48044157028198	-0.141089037060738	0.1360202729702	0.0390535853803158
-6.14339733123779	-7.85769081115723	-2.47771382331848	-0.141186431050301	0.136199280619621	0.0390019603073597
-6.14141178131104	-7.84904670715332	-2.49055910110474	-0.141088083386421	0.136088728904724	0.0388800427317619
-6.14186143875122	-7.85826396942139	-2.48825335502625	-0.141346588730812	0.136201277375221	0.0388554930686951
-6.14202547073364	-7.85073328018188	-2.48700714111328	-0.141238272190094	0.136175215244293	0.0388376750051975
-6.13657855987549	-7.85536670684814	-2.48849439620972	-0.141299486160278	0.136132597923279	0.0388052724301815
-6.13889646530151	-7.85608243942261	-2.48662209510803	-0.141291081905365	0.136317238211632	0.0388761907815933
-6.13590145111084	-7.84578084945679	-2.49297976493835	-0.14125657081604	0.136140763759613	0.0388107672333717
-6.13325452804565	-7.8555006980896	-2.49427342414856	-0.141277849674225	0.136239022016525	0.0388373993337154
-6.13837766647339	-7.84982681274414	-2.48789978027344	-0.141357287764549	0.136301815509796	0.0389318466186523
-6.13214254379272	-7.84783554077148	-2.49778866767883	-0.141256362199783	0.136117577552795	0.0389163568615913
-6.13164854049683	-7.85105228424072	-2.49245810508728	-0.141303017735481	0.136340841650963	0.0389681272208691
-6.12792301177979	-7.8413290977478	-2.49047636985779	-0.141236498951912	0.136284217238426	0.0389030054211617
-6.12000513076782	-7.8414249420166	-2.49215650558472	-0.141243368387222	0.136194735765457	0.0388519018888474
-6.12350368499756	-7.84904384613037	-2.48809504508972	-0.141382336616516	0.136431038379669	0.0389153845608234
-6.1187891960144	-7.83855581283569	-2.48132753372192	-0.141241386532784	0.136401981115341	0.0389819853007793
-6.11113023757935	-7.83963537216187	-2.4849739074707	-0.141186088323593	0.136270567774773	0.0389303416013718
-6.1106858253479	-7.84196424484253	-2.48479962348938	-0.141160115599632	0.13646200299263	0.0390315316617489
-6.10734224319458	-7.83545780181885	-2.47752332687378	-0.14108844101429	0.136319875717163	0.0390610545873642
-6.0975775718689	-7.84072685241699	-2.47497606277466	-0.141051456332207	0.136331006884575	0.0391024574637413
-6.10307121276855	-7.83838987350464	-2.46456098556519	-0.140979051589966	0.136513605713844	0.0392138138413429
-6.0956768989563	-7.82907199859619	-2.46736979484558	-0.140902638435364	0.136261940002441	0.0391520448029041
-6.09468078613281	-7.83820009231567	-2.47435092926025	-0.140957117080688	0.136475548148155	0.0391999669373035
-6.09494256973267	-7.8334789276123	-2.46182608604431	-0.140919759869576	0.136542037129402	0.0392011813819408
-6.08929395675659	-7.8319149017334	-2.46040081977844	-0.140748590230942	0.136445894837379	0.0391887277364731
-6.09164667129517	-7.83606815338135	-2.46204948425293	-0.14087849855423	0.136676758527756	0.0392021872103214
-6.09468126296997	-7.82917642593384	-2.46220541000366	-0.140808671712875	0.136630102992058	0.039195716381073
-6.08799695968628	-7.8297872543335	-2.47568702697754	-0.140760004520416	0.136575996875763	0.0391298159956932
-6.09154748916626	-7.83535575866699	-2.46438455581665	-0.14089098572731	0.136824503540993	0.0391981601715088
-6.08971071243286	-7.82666492462158	-2.46556210517883	-0.140810251235962	0.136705711483955	0.0391562357544899
-6.08981609344482	-7.83104801177979	-2.47362518310547	-0.140874251723289	0.136740058660507	0.0390983112156391
-6.09492254257202	-7.82657051086426	-2.47063422203064	-0.140802249312401	0.136839628219604	0.0391365699470043
-6.08844566345215	-7.82735395431519	-2.47021341323853	-0.14082370698452	0.136608228087425	0.0390392281115055
-6.09030818939209	-7.83072233200073	-2.47263121604919	-0.140963703393936	0.136773809790611	0.0391418822109699
-6.08924531936646	-7.82762002944946	-2.47548532485962	-0.140898853540421	0.136722519993782	0.0390202142298222
-6.09338712692261	-7.83164358139038	-2.47862339019775	-0.141069203615189	0.136842623353004	0.0390111990272999
-6.0950083732605	-7.82243967056274	-2.47345089912415	-0.140987768769264	0.136857613921165	0.0390352793037891
-6.09390163421631	-7.82303762435913	-2.48358201980591	-0.141055062413216	0.136738881468773	0.0389507114887238
-6.09783411026001	-7.82506227493286	-2.48216557502747	-0.14120914041996	0.136994227766991	0.0390122719109058
-6.09159708023071	-7.81961727142334	-2.48925399780273	-0.141079932451248	0.136702030897141	0.0389249585568905
-6.09008026123047	-7.8232045173645	-2.49171662330627	-0.141253918409348	0.136932015419006	0.0389922969043255
-6.08691453933716	-7.81666469573975	-2.48192119598389	-0.141231566667557	0.136822059750557	0.0389430671930313
-6.08751678466797	-7.81648254394531	-2.49501585960388	-0.141243427991867	0.136922776699066	0.0388816185295582
-6.08672618865967	-7.81731748580933	-2.48692393302917	-0.141281738877296	0.136974543333054	0.0389851257205009
-6.0810341835022	-7.81632900238037	-2.48103070259094	-0.141196221113205	0.136821419000626	0.0388948023319244
-6.0801854133606	-7.82462692260742	-2.48873782157898	-0.141367897391319	0.137043073773384	0.038974117487669
-6.07706356048584	-7.81706762313843	-2.48472881317139	-0.141293108463287	0.136844530701637	0.0389803424477577
-6.07935476303101	-7.82383918762207	-2.48912215232849	-0.141360253095627	0.137009710073471	0.0390392318367958
-6.07791662216187	-7.81927156448364	-2.48022365570068	-0.141339376568794	0.137048214673996	0.0390586145222187
-6.07581758499146	-7.81552743911743	-2.48919630050659	-0.141291558742523	0.136921927332878	0.0390255488455296
-6.07735872268677	-7.82153940200806	-2.4831907749176	-0.141400411725044	0.137111186981201	0.0391754545271397
-6.0755181312561	-7.81920385360718	-2.48236083984375	-0.141208559274673	0.136962592601776	0.0390194319188595
-6.0658540725708	-7.8219165802002	-2.48369026184082	-0.141395404934883	0.137005358934402	0.0390878729522228
-6.0669846534729	-7.82137393951416	-2.47831583023071	-0.141347527503967	0.137189969420433	0.0391095094382763
-6.06262302398682	-7.81308031082153	-2.47337365150452	-0.141199141740799	0.136959284543991	0.0390855856239796
-6.06226205825806	-7.82034873962402	-2.47060465812683	-0.141239494085312	0.137041494250298	0.039107907563448
-6.06214332580566	-7.8187370300293	-2.46108031272888	-0.141133934259415	0.137121334671974	0.0391104817390442
-6.05169916152954	-7.81729555130005	-2.46217083930969	-0.14121288061142	0.136997863650322	0.039022795855999
-6.056312084198	-7.82106828689575	-2.45965003967285	-0.14128115773201	0.137233018875122	0.0391419306397438
-6.05997371673584	-7.81216812133789	-2.45421266555786	-0.141034558415413	0.137070626020432	0.0391483046114445
-6.05608034133911	-7.8180775642395	-2.46629476547241	-0.141125842928886	0.137003734707832	0.0391458012163639
-6.05912733078003	-7.81988096237183	-2.45336389541626	-0.141095608472824	0.137119248509407	0.0391654558479786
-6.05528926849365	-7.81410980224609	-2.46334862709045	-0.141083836555481	0.136980697512627	0.0390327982604504
-6.05595541000366	-7.81934595108032	-2.46856594085693	-0.141252875328064	0.137111589312553	0.0390923134982586
-6.05937385559082	-7.81577587127686	-2.45459628105164	-0.141106650233269	0.137059152126312	0.0390920899808407
-6.05501794815063	-7.81418800354004	-2.46330690383911	-0.141123399138451	0.136912614107132	0.0390503145754337
-6.0547080039978	-7.82118701934814	-2.46608304977417	-0.141144156455994	0.137054413557053	0.0390954092144966
-6.05415439605713	-7.81262016296387	-2.46131038665771	-0.141128152608871	0.136923760175705	0.0389634072780609
-6.05286026000977	-7.81770992279053	-2.47246670722961	-0.141165718436241	0.137003511190414	0.0390144735574722
-6.05656147003174	-7.8180775642395	-2.46403121948242	-0.141209155321121	0.137035802006721	0.0390070490539074
-6.05634021759033	-7.81199645996094	-2.47426462173462	-0.141134575009346	0.136837288737297	0.0390334017574787
-6.05985307693481	-7.82050848007202	-2.47741103172302	-0.14123198390007	0.136930510401726	0.0390154719352722
-6.0610728263855	-7.81540155410767	-2.4759795665741	-0.141310974955559	0.136972010135651	0.0389604531228542
-6.0579137802124	-7.81543445587158	-2.48909711837769	-0.141320645809174	0.136848449707031	0.0389530882239342
-6.06783056259155	-7.8179178237915	-2.48392677307129	-0.141413450241089	0.137009412050247	0.0389205478131771
-6.06774187088013	-7.81513023376465	-2.49578285217285	-0.141350865364075	0.136850222945213	0.0389560535550117
-6.0742130279541	-7.82558345794678	-2.49128198623657	-0.141463667154312	0.13697512447834	0.0389900505542755
-6.07602262496948	-7.81386518478394	-2.49398493766785	-0.141370862722397	0.136859610676765	0.0389360040426254
-6.07684564590454	-7.8183798789978	-2.50663065910339	-0.141495749354362	0.136883273720741	0.0389269255101681
-6.08124351501465	-7.81410360336304	-2.50600576400757	-0.141592934727669	0.136899679899216	0.038856465369463
-6.07882022857666	-7.80894947052002	-2.50878262519836	-0.141562193632126	0.136785805225372	0.0388258211314678
-6.08220195770264	-7.81277847290039	-2.50423455238342	-0.141670748591423	0.136910736560822	0.0388569831848145
-6.07874298095703	-7.8031325340271	-2.50756359100342	-0.141551896929741	0.136822566390038	0.03885867446661
-6.07699918746948	-7.80982398986816	-2.51864552497864	-0.141592502593994	0.136821120977402	0.0387906208634377
-6.07727813720703	-7.80559921264648	-2.5039803981781	-0.141583144664764	0.136967733502388	0.0387547686696053
-6.07121801376343	-7.80336666107178	-2.51558113098145	-0.141654044389725	0.136763975024223	0.0387962311506271
-6.07508707046509	-7.80682182312012	-2.5085117816925	-0.141629427671432	0.136946335434914	0.0388732217252254
-6.07688856124878	-7.79763746261597	-2.50189590454102	-0.141495406627655	0.136858373880386	0.0389028862118721
-6.07403087615967	-7.80107545852661	-2.50694870948792	-0.141529500484467	0.136744379997253	0.038944948464632
-6.07278633117676	-7.79861545562744	-2.4992401599884	-0.14156685769558	0.136915609240532	0.0389477498829365
-6.06834745407104	-7.79002857208252	-2.50623869895935	-0.141454219818115	0.13680762052536	0.0389182232320309
-6.06352424621582	-7.7953200340271	-2.50673341751099	-0.141548708081245	0.136756673455238	0.0389576517045498
-6.0656852722168	-7.78719997406006	-2.49399900436401	-0.141519218683243	0.136815652251244	0.0389770530164242
-6.06057453155518	-7.78997182846069	-2.50164198875427	-0.14142943918705	0.136733114719391	0.0389446280896664
-6.06175470352173	-7.78840780258179	-2.49491190910339	-0.141470059752464	0.136873677372932	0.0389829948544502
-6.05597686767578	-7.7808051109314	-2.49997353553772	-0.141396820545197	0.136732578277588	0.0389417037367821
-6.05746030807495	-7.78608703613281	-2.49114012718201	-0.141441509127617	0.136942744255066	0.0390101186931133
-6.05468654632568	-7.77986669540405	-2.49403643608093	-0.141344279050827	0.136824682354927	0.0389494933187962
-6.05816555023193	-7.78615188598633	-2.49987649917603	-0.141406625509262	0.136834144592285	0.0390690751373768
-6.06204462051392	-7.78283882141113	-2.48996090888977	-0.141411349177361	0.136885061860085	0.0391210578382015
-6.05964803695679	-7.7863712310791	-2.49346613883972	-0.141363441944122	0.136705905199051	0.0390916280448437
-6.06242609024048	-7.78915596008301	-2.49466919898987	-0.141445636749268	0.136937350034714	0.0391664654016495
-6.06372451782227	-7.77969551086426	-2.49243688583374	-0.141331553459167	0.136774584650993	0.0391201861202717
-6.06201124191284	-7.78567552566528	-2.49337911605835	-0.141393199563026	0.136861369013786	0.0391013957560062
-6.06519556045532	-7.77961444854736	-2.4843852519989	-0.141398653388023	0.136927559971809	0.0391448698937893
-6.06233787536621	-7.78083419799805	-2.49285674095154	-0.141338035464287	0.136732086539268	0.0391279757022858
-6.06409502029419	-7.78150033950806	-2.47860980033875	-0.141382306814194	0.136946424841881	0.0391385294497013
-6.06295013427734	-7.77384853363037	-2.48586463928223	-0.141221150755882	0.136770024895668	0.0390685088932514
-6.05720329284668	-7.77983808517456	-2.48872804641724	-0.141372814774513	0.136809900403023	0.0390427969396114
-6.06381368637085	-7.77818727493286	-2.47826838493347	-0.141261711716652	0.136981725692749	0.0390252098441124
-6.06131410598755	-7.77671432495117	-2.48783946037292	-0.141216620802879	0.136775061488152	0.0390089601278305
-6.06418752670288	-7.78261661529541	-2.47721910476685	-0.14128552377224	0.137013077735901	0.0390918925404549
-6.06647443771362	-7.77564859390259	-2.47516083717346	-0.141160741448402	0.136910945177078	0.0390302874147892
-6.06470155715942	-7.78233003616333	-2.48251390457153	-0.141274452209473	0.136914983391762	0.0389851294457912
-6.06913566589355	-7.78345441818237	-2.48045253753662	-0.141258433461189	0.137102082371712	0.0390124954283237
-6.07109069824219	-7.77964782714844	-2.48062229156494	-0.141211703419685	0.136965319514275	0.0389609187841415
-6.07094287872314	-7.79262018203735	-2.48218870162964	-0.141368106007576	0.136988461017609	0.0389559827744961
-6.07522439956665	-7.77976036071777	-2.47693395614624	-0.14121150970459	0.137085884809494	0.0389373190701008
-6.07159328460693	-7.78582572937012	-2.48588371276855	-0.141270041465759	0.136982291936874	0.0388956218957901
-6.07632923126221	-7.78638076782227	-2.48274421691895	-0.141305193305016	0.13709220290184	0.0389101579785347
-6.07868480682373	-7.78426933288574	-2.47864723205566	-0.141227871179581	0.13693380355835	0.0388453304767609
-6.07760429382324	-7.79491853713989	-2.48793148994446	-0.141327098011971	0.137123584747314	0.038885373622179
-6.08185482025146	-7.79024744033813	-2.47982621192932	-0.14129626750946	0.13708321750164	0.0389113835990429
-6.07403516769409	-7.79017734527588	-2.47636198997498	-0.141280308365822	0.136936634778976	0.0388929657638073
-6.08353567123413	-7.79264211654663	-2.48077726364136	-0.14131723344326	0.137053802609444	0.0389439761638641
-6.0823802947998	-7.78801584243774	-2.47766017913818	-0.141197398304939	0.136909201741219	0.0388809964060783
-6.07921266555786	-7.79612874984741	-2.48450136184692	-0.141273707151413	0.136966407299042	0.0389156006276608
-6.08348083496094	-7.79308128356934	-2.47417902946472	-0.141225337982178	0.137084260582924	0.0389700829982758
-6.07743215560913	-7.79020071029663	-2.46980881690979	-0.141126424074173	0.136927515268326	0.0388988628983498
-6.08078670501709	-7.79848957061768	-2.47873377799988	-0.141192182898521	0.137050911784172	0.0389016680419445
-6.07989883422852	-7.79433631896973	-2.47306036949158	-0.141105338931084	0.137007966637611	0.0389529354870319
-6.07818031311035	-7.79951906204224	-2.47827625274658	-0.141009137034416	0.136947706341743	0.0389097705483437
-6.08115482330322	-7.80364322662354	-2.46512818336487	-0.141122430562973	0.137061879038811	0.0389720946550369
-6.07743406295776	-7.79887866973877	-2.4693443775177	-0.140975639224052	0.136942207813263	0.0389077365398407
-6.08354425430298	-7.80768156051636	-2.47494006156921	-0.141051903367043	0.137077078223228	0.0389589332044125
-6.08686876296997	-7.80478477478027	-2.46496677398682	-0.140988722443581	0.137029707431793	0.0389478392899036
-6.08003664016724	-7.80986356735229	-2.47665858268738	-0.140933230519295	0.13688400387764	0.0389001853764057
-6.08770656585693	-7.81925582885742	-2.47397971153259	-0.141076847910881	0.137132331728935	0.0389792621135712
-6.08904361724854	-7.81261730194092	-2.47250390052795	-0.140977889299393	0.136963561177254	0.0389623828232288
-6.08936882019043	-7.8200511932373	-2.48245310783386	-0.141033530235291	0.136936187744141	0.0389051996171474
-6.0982346534729	-7.82177829742432	-2.48172473907471	-0.141143202781677	0.137045815587044	0.038930632174015
-6.09842872619629	-7.82360792160034	-2.48729538917542	-0.141006022691727	0.136888816952705	0.0388432927429676
-6.10218811035156	-7.83153200149536	-2.49070167541504	-0.14121301472187	0.137041255831718	0.0388809256255627
-6.10154724121094	-7.82580852508545	-2.49071145057678	-0.141136005520821	0.13697461783886	0.03885318338871
-6.10384130477905	-7.82821273803711	-2.49406576156616	-0.141230285167694	0.136914357542992	0.0387925654649735
-6.11117601394653	-7.82927513122559	-2.49184250831604	-0.14125756919384	0.137063056230545	0.0388936586678028
-6.1104040145874	-7.82513999938965	-2.49420595169067	-0.141158431768417	0.136818513274193	0.0387146882712841
-6.11252212524414	-7.83124732971191	-2.50116610527039	-0.141422718763351	0.136961072683334	0.0388247407972813
-6.10902976989746	-7.82924938201904	-2.49312138557434	-0.141325354576111	0.136900126934052	0.0387277118861675
-6.10689210891724	-7.82835626602173	-2.49845719337463	-0.141391113400459	0.136856973171234	0.0387357138097286
-6.11312961578369	-7.83165693283081	-2.49282550811768	-0.141455620527267	0.136964380741119	0.0387862548232079
-6.10870122909546	-7.82110595703125	-2.49395084381104	-0.141331478953362	0.136705815792084	0.0387210920453072
-6.10806703567505	-7.82842111587524	-2.49484586715698	-0.141521811485291	0.136859074234962	0.0387821197509766
-6.10583257675171	-7.82493209838867	-2.4846613407135	-0.141347512602806	0.136707186698914	0.03875882178545
-6.10214900970459	-7.82674264907837	-2.49223375320435	-0.141536101698875	0.136732712388039	0.0387449748814106
-6.09998607635498	-7.82484817504883	-2.48050332069397	-0.14148174226284	0.136835873126984	0.038787804543972
-6.09534549713135	-7.82251930236816	-2.49037623405457	-0.141430526971817	0.136677116155624	0.0387347191572189
-6.10046195983887	-7.8280234336853	-2.47542452812195	-0.14146776497364	0.136821866035461	0.0388756990432739
-6.09246492385864	-7.81705713272095	-2.47491049766541	-0.141303732991219	0.136613249778748	0.0388184078037739
-6.08861351013184	-7.82404756546021	-2.47797822952271	-0.141356378793716	0.136696681380272	0.0388269647955894
-6.08833074569702	-7.82390832901001	-2.46532654762268	-0.141334667801857	0.136734634637833	0.0388639345765114
-6.08010244369507	-7.82124662399292	-2.4711537361145	-0.141292586922646	0.136599242687225	0.0388294197618961
-6.08542919158936	-7.82495498657227	-2.46304750442505	-0.141378805041313	0.136863023042679	0.0389438718557358
-6.08485841751099	-7.81419992446899	-2.45577335357666	-0.141172856092453	0.136677116155624	0.0389276668429375
-6.0826735496521	-7.82189273834229	-2.46028089523315	-0.141234040260315	0.136701107025146	0.038957592099905
-6.08473205566406	-7.8197660446167	-2.45183682441711	-0.141131088137627	0.136800035834312	0.0389300547540188
-6.07956552505493	-7.81645011901855	-2.45505666732788	-0.141127467155457	0.136734828352928	0.0388662777841091
-6.08490037918091	-7.82606172561646	-2.45672702789307	-0.141223549842834	0.136871531605721	0.0389611721038818
-6.08307361602783	-7.81433773040771	-2.44950389862061	-0.141083419322968	0.136684462428093	0.038886908441782
-6.08628511428833	-7.825026512146	-2.46301674842834	-0.141185715794563	0.136728808283806	0.0389386154711246
-6.08809518814087	-7.82054853439331	-2.44625949859619	-0.141093775629997	0.136732757091522	0.0389287211000919
-6.08430290222168	-7.81975603103638	-2.45511770248413	-0.141093045473099	0.136598408222198	0.0389330014586449
-6.0868239402771	-7.82840919494629	-2.45410227775574	-0.141225248575211	0.136731117963791	0.0389722138643265
-6.08489036560059	-7.81762409210205	-2.45214653015137	-0.141117677092552	0.136574476957321	0.0389241203665733
-6.08630990982056	-7.82260704040527	-2.45727634429932	-0.141155377030373	0.136515066027641	0.0389958322048187
-6.089759349823	-7.82440900802612	-2.4494776725769	-0.141151800751686	0.136555328965187	0.0390061475336552
-6.08493661880493	-7.8174524307251	-2.46142482757568	-0.141087040305138	0.136301159858704	0.0389241948723793
-6.0843710899353	-7.82393789291382	-2.45128655433655	-0.141188055276871	0.136500671505928	0.0389776304364204
-6.07806634902954	-7.81182098388672	-2.44978785514832	-0.141169607639313	0.136312514543533	0.0389174111187458
-6.0759425163269	-7.81594038009644	-2.45767879486084	-0.141106829047203	0.136250644922256	0.038955096155405
-6.07900476455688	-7.8201699256897	-2.44869780540466	-0.141073942184448	0.136344596743584	0.0390373133122921
-6.0740270614624	-7.8108606338501	-2.44555878639221	-0.140994042158127	0.136107161641121	0.0389152579009533
-6.07117891311646	-7.81953001022339	-2.45352220535278	-0.141122102737427	0.136241808533669	0.039020974189043
-6.07071590423584	-7.81334638595581	-2.44566249847412	-0.141043484210968	0.136244744062424	0.0389503017067909
-6.06573724746704	-7.81500053405762	-2.44993185997009	-0.141007453203201	0.136114090681076	0.039033442735672
-6.07275390625	-7.81866407394409	-2.44182562828064	-0.140985697507858	0.136259540915489	0.03904989361763
-6.06795454025269	-7.81633853912354	-2.44607949256897	-0.140918761491776	0.136067226529121	0.0390591397881508
-6.07019996643066	-7.82658815383911	-2.4380669593811	-0.14090695977211	0.136163428425789	0.0391315929591656
-6.06725549697876	-7.81829929351807	-2.44073939323425	-0.140826672315598	0.136151313781738	0.039083406329155
-6.06363391876221	-7.82121992111206	-2.44299101829529	-0.140892371535301	0.136098086833954	0.0391257330775261
-6.0671763420105	-7.8245267868042	-2.43968796730042	-0.140833050012589	0.136174187064171	0.0391449481248856
-6.06866931915283	-7.8179874420166	-2.42920923233032	-0.140677124261856	0.136083364486694	0.0391654334962368
-6.06759643554688	-7.82725715637207	-2.44226408004761	-0.140721648931503	0.136075094342232	0.0391861908137798
-6.06750679016113	-7.82224893569946	-2.42643404006958	-0.140582695603371	0.136169508099556	0.0391661264002323
-6.06324291229248	-7.82486820220947	-2.43645548820496	-0.140566751360893	0.136027738451958	0.0392359793186188
-6.0645637512207	-7.83025407791138	-2.42550659179688	-0.140636369585991	0.13619177043438	0.0392735227942467
-6.06577205657959	-7.82298946380615	-2.42991995811462	-0.14043328166008	0.136014491319656	0.0392501652240753
-6.06740188598633	-7.8338475227356	-2.42891764640808	-0.140510305762291	0.136088535189629	0.039304044097662
-6.06756162643433	-7.82686758041382	-2.4138286113739	-0.140271261334419	0.136104062199593	0.0393098145723343
-6.06411790847778	-7.83110809326172	-2.41751289367676	-0.140274286270142	0.13602252304554	0.0392605476081371
-6.06379270553589	-7.82868814468384	-2.41179943084717	-0.140293508768082	0.136197671294212	0.0392085164785385
-6.06064748764038	-7.82489490509033	-2.41810989379883	-0.140139177441597	0.136053666472435	0.0391683131456375
-6.06163167953491	-7.8347749710083	-2.40938377380371	-0.140276595950127	0.136276304721832	0.039196889847517
-6.06325578689575	-7.83168888092041	-2.41054058074951	-0.140011966228485	0.136245399713516	0.0391680002212524
-6.06306409835815	-7.84025430679321	-2.41546988487244	-0.14010389149189	0.136167868971825	0.0391617715358734
-6.06589365005493	-7.8422212600708	-2.40510034561157	-0.140136569738388	0.136366561055183	0.0391314849257469
-6.06632280349731	-7.83768320083618	-2.41633248329163	-0.140013664960861	0.136260539293289	0.0390348397195339
-6.07294130325317	-7.84566307067871	-2.41464400291443	-0.140113636851311	0.136494129896164	0.0390694476664066
-6.07135200500488	-7.84231042861938	-2.41802954673767	-0.140049368143082	0.136363476514816	0.0390568375587463
-6.07512712478638	-7.85244083404541	-2.41973280906677	-0.140062853693962	0.136306330561638	0.039049219340086
-6.08187484741211	-7.84978437423706	-2.4112696647644	-0.140055656433105	0.136486202478409	0.0390853732824326
-6.07778215408325	-7.85124015808105	-2.41903519630432	-0.140122532844543	0.13634380698204	0.0390346311032772
-6.0815258026123	-7.85604429244995	-2.42020964622498	-0.140179142355919	0.136490315198898	0.0389527641236782
-6.08259010314941	-7.85002422332764	-2.4167013168335	-0.140179201960564	0.136442393064499	0.0389297679066658
-6.07817888259888	-7.86144971847534	-2.43026804924011	-0.140203207731247	0.136363223195076	0.0389133244752884
-6.08411407470703	-7.8572678565979	-2.42073178291321	-0.140227600932121	0.136537820100784	0.0389621593058109
-6.07667255401611	-7.85972738265991	-2.42976450920105	-0.140166983008385	0.136316582560539	0.0388757660984993
-6.08035135269165	-7.86501216888428	-2.42347383499146	-0.140259236097336	0.136477515101433	0.0389137268066406
-6.07978582382202	-7.86036729812622	-2.41993999481201	-0.140231415629387	0.136513814330101	0.0389166809618473
-6.07612371444702	-7.86487150192261	-2.42767977714539	-0.14025092124939	0.136398524045944	0.0388672947883606
-6.07724475860596	-7.86457252502441	-2.41655993461609	-0.140289634466171	0.136621221899986	0.0389659479260445
-6.07129430770874	-7.86394786834717	-2.42657470703125	-0.140228644013405	0.136344462633133	0.0389847680926323
-6.07296419143677	-7.86878728866577	-2.41891360282898	-0.140292331576347	0.136504381895065	0.0389687567949295
-6.06805896759033	-7.86248254776001	-2.41961359977722	-0.14022259414196	0.136366963386536	0.0389625057578087
-6.0630145072937	-7.86332988739014	-2.42281436920166	-0.140296280384064	0.136329725384712	0.0389682315289974
-6.06543779373169	-7.86846303939819	-2.41195940971375	-0.140284731984138	0.136476665735245	0.0389811992645264
-6.06293106079102	-7.86267375946045	-2.41515445709229	-0.140207394957542	0.136348113417625	0.0390025116503239
-6.05967283248901	-7.87112140655518	-2.40846610069275	-0.140261173248291	0.136414930224419	0.0390886813402176
-6.06148052215576	-7.86519765853882	-2.40923690795898	-0.140188053250313	0.136387526988983	0.0391028970479965
-6.05765008926392	-7.8669900894165	-2.41592001914978	-0.140208050608635	0.136291056871414	0.0390803180634975
-6.0629243850708	-7.87048768997192	-2.40532660484314	-0.140213385224342	0.136489748954773	0.0391984321177006
-6.05356550216675	-7.86566972732544	-2.41458463668823	-0.140183106064796	0.136227533221245	0.0392115190625191
-6.05930233001709	-7.87546491622925	-2.40773797035217	-0.140269428491592	0.136507645249367	0.0392518676817417
-6.0574779510498	-7.8699951171875	-2.40819907188416	-0.140195846557617	0.136248424649239	0.039239302277565
-6.05843114852905	-7.87506723403931	-2.40596318244934	-0.140284642577171	0.136392876505852	0.0393233858048916
-6.05928134918213	-7.87061357498169	-2.4050817489624	-0.140161529183388	0.13628351688385	0.0393266901373863
-6.05617761611938	-7.87534999847412	-2.4105532169342	-0.140270799398422	0.136228010058403	0.0393005013465881
-6.06430578231812	-7.87533617019653	-2.40622878074646	-0.140273541212082	0.136366561055183	0.0393954664468765
-6.06036329269409	-7.87465381622314	-2.41277027130127	-0.140275791287422	0.136114537715912	0.0393863692879677
-6.06346988677979	-7.88304948806763	-2.41173076629639	-0.140327095985413	0.136312186717987	0.0394869968295097
-6.06314086914063	-7.87419366836548	-2.40553998947144	-0.140277996659279	0.136173725128174	0.0394873023033142
-6.05935335159302	-7.87647438049316	-2.40751981735229	-0.140304252505302	0.136120557785034	0.0394439473748207
-6.06384706497192	-7.87268114089966	-2.40517616271973	-0.140279188752174	0.136217147111893	0.0394425056874752
-6.05583190917969	-7.86842107772827	-2.40647077560425	-0.14030647277832	0.135949432849884	0.0394319668412209
-6.05959749221802	-7.87656593322754	-2.40595364570618	-0.140369147062302	0.136177495121956	0.0394417867064476
-6.05927610397339	-7.86603975296021	-2.40093278884888	-0.140240684151649	0.136028453707695	0.0394414253532887
-6.05427932739258	-7.87367534637451	-2.40367460250854	-0.140412956476212	0.136084318161011	0.0394652150571346
-6.05949306488037	-7.86849355697632	-2.39776158332825	-0.140312865376472	0.136176243424416	0.0394736267626286
-6.05551815032959	-7.86966800689697	-2.40682673454285	-0.140368267893791	0.135945737361908	0.039433415979147
-6.06460285186768	-7.8698034286499	-2.4044303894043	-0.140396535396576	0.136152431368828	0.0394866429269314
-6.05984783172607	-7.86719703674316	-2.40969300270081	-0.140352249145508	0.135968595743179	0.0395309589803219
-6.06583833694458	-7.87371397018433	-2.40877389907837	-0.140413492918015	0.136103212833405	0.0395325757563114
-6.06505537033081	-7.86876487731934	-2.40843796730042	-0.14045612514019	0.135983511805534	0.0395258814096451
-6.0597243309021	-7.87583494186401	-2.41172385215759	-0.140508428215981	0.135905981063843	0.0395702794194222
-6.0681734085083	-7.86544895172119	-2.40774440765381	-0.140424489974976	0.136054068803787	0.0395907610654831
-6.06259393692017	-7.86711454391479	-2.40715885162354	-0.140517264604568	0.135851442813873	0.0395500473678112
-6.07100629806519	-7.8705883026123	-2.41150712966919	-0.140578851103783	0.136036410927773	0.0396243631839752
-6.06717252731323	-7.86474132537842	-2.40921473503113	-0.140495523810387	0.135840192437172	0.0396153405308723
-6.06532430648804	-7.8732328414917	-2.40902161598206	-0.140561580657959	0.135914221405983	0.0396151915192604
-6.0709924697876	-7.86817693710327	-2.40464687347412	-0.140509843826294	0.135976985096931	0.0397255979478359
-6.06415271759033	-7.86521768569946	-2.40226531028748	-0.140544310212135	0.135771378874779	0.0397011935710907
-6.06630182266235	-7.86540222167969	-2.40722036361694	-0.140526667237282	0.135962620377541	0.0398024655878544
-6.06559562683105	-7.86272859573364	-2.40071702003479	-0.140529751777649	0.135787487030029	0.0397679843008518
-6.0591402053833	-7.86910104751587	-2.40734577178955	-0.14050966501236	0.135810568928719	0.0397634692490101
-6.06167125701904	-7.86925077438354	-2.39531874656677	-0.140543177723885	0.135944321751595	0.0398981831967831
-6.05454730987549	-7.86212491989136	-2.39772987365723	-0.140384629368782	0.135752588510513	0.0398262366652489
-6.0554838180542	-7.86594724655151	-2.40032386779785	-0.140387386083603	0.135898098349571	0.0398885868489742
-6.06038618087769	-7.860595703125	-2.39004325866699	-0.140380144119263	0.13588485121727	0.0399250350892544
-6.05159044265747	-7.86776447296143	-2.39838480949402	-0.140389770269394	0.135891765356064	0.0399158783257008
-6.05743980407715	-7.86942958831787	-2.39811372756958	-0.140467196702957	0.136058524250984	0.0399665199220181
-6.05462789535522	-7.86156034469604	-2.39357733726501	-0.140315338969231	0.135947600007057	0.0399218611419201
-6.0589771270752	-7.86724472045898	-2.40445327758789	-0.140353977680206	0.136066243052483	0.0399492047727108
-6.05914545059204	-7.86210346221924	-2.39121198654175	-0.140435323119164	0.13599967956543	0.0399549268186092
-6.05532360076904	-7.86634731292725	-2.4094979763031	-0.140383362770081	0.135911643505096	0.0399060249328613
-6.06132411956787	-7.86995935440063	-2.40314435958862	-0.140544891357422	0.136098206043243	0.0399399138987064
-6.05828142166138	-7.86543083190918	-2.40399599075317	-0.140490159392357	0.135964661836624	0.0399276241660118
-6.06264686584473	-7.87086772918701	-2.40811991691589	-0.140646144747734	0.136057004332542	0.0399764180183411
-6.06526851654053	-7.86406850814819	-2.40826082229614	-0.140594750642776	0.135946020483971	0.0399823114275932
-6.06216812133789	-7.86816549301147	-2.42248106002808	-0.140588015317917	0.135895490646362	0.0398914515972137
-6.06650066375732	-7.87056303024292	-2.41574192047119	-0.140773624181747	0.13600355386734	0.039923258125782
-6.06318283081055	-7.86850738525391	-2.42800712585449	-0.140665262937546	0.13583168387413	0.0398612320423126
-6.06959438323975	-7.87317514419556	-2.42457914352417	-0.140890777111053	0.136075988411903	0.0398797504603863
-6.06956434249878	-7.86444616317749	-2.42320418357849	-0.140769988298416	0.136023595929146	0.0398244336247444
-6.06928586959839	-7.87033653259277	-2.43369340896606	-0.140926718711853	0.13596498966217	0.0398119874298573
-6.07660007476807	-7.86782789230347	-2.42969274520874	-0.140959054231644	0.136071026325226	0.0398481488227844
-6.07214450836182	-7.86632776260376	-2.4379096031189	-0.140897199511528	0.135889485478401	0.0397474616765976
-6.07520246505737	-7.87331676483154	-2.43960332870483	-0.141072288155556	0.136108979582787	0.0398188047111034
-6.07084226608276	-7.86534404754639	-2.43806099891663	-0.140976145863533	0.136070296168327	0.0397450402379036
-6.07151651382446	-7.86662769317627	-2.44162392616272	-0.141080692410469	0.136083260178566	0.0397048629820347
-6.07527256011963	-7.86949920654297	-2.44584727287292	-0.141128286719322	0.136185735464096	0.0397909879684448
-6.07601547241211	-7.86545658111572	-2.45030546188354	-0.140983283519745	0.135989472270012	0.0396540611982346
-6.07693767547607	-7.87127351760864	-2.45077419281006	-0.141161233186722	0.13609778881073	0.0397333055734634
-6.07616949081421	-7.86763095855713	-2.44639420509338	-0.14100781083107	0.136042714118958	0.0396448746323586
-6.0753231048584	-7.87216806411743	-2.45431661605835	-0.141109630465508	0.136147111654282	0.0396714024245739
-6.08519983291626	-7.87368822097778	-2.44499349594116	-0.141153708100319	0.136294573545456	0.0397577472031116
-6.08550214767456	-7.86663198471069	-2.45480465888977	-0.141031414270401	0.136053919792175	0.0396560840308666
-6.08722734451294	-7.87557220458984	-2.45604944229126	-0.141180545091629	0.136216714978218	0.0397573485970497
-6.0908031463623	-7.87208795547485	-2.44828391075134	-0.141059830784798	0.136245623230934	0.0397252850234509
-6.08631372451782	-7.87442684173584	-2.46307110786438	-0.14121749997139	0.136134117841721	0.0396309979259968
-6.09224843978882	-7.87324047088623	-2.45671916007996	-0.141163900494576	0.136364370584488	0.0397026278078556
-6.09223079681396	-7.86983871459961	-2.46228528022766	-0.141046732664108	0.13621860742569	0.0396791771054268
-6.09458494186401	-7.87737274169922	-2.46259951591492	-0.14112900197506	0.1362244784832	0.0397506356239319
-6.09917593002319	-7.8751974105835	-2.45412445068359	-0.14107908308506	0.136244893074036	0.0396959967911243
-6.09218740463257	-7.87389373779297	-2.46538829803467	-0.141089782118797	0.136172413825989	0.0396844111382961
-6.09578084945679	-7.87675762176514	-2.45520544052124	-0.141169130802155	0.136417150497437	0.0397863611578941
-6.09775018692017	-7.86878538131714	-2.45600128173828	-0.141030088067055	0.136321172118187	0.0396922901272774
-6.09747648239136	-7.87714242935181	-2.46538281440735	-0.141120836138725	0.136275202035904	0.0397185683250427
-6.09919357299805	-7.87485885620117	-2.45267534255981	-0.140995651483536	0.136349022388458	0.0397039614617825
-6.0919246673584	-7.87152290344238	-2.4661169052124	-0.141077816486359	0.136253699660301	0.0396474376320839
-6.09713459014893	-7.87808704376221	-2.46356153488159	-0.141173496842384	0.136492162942886	0.0397295728325844
-6.09703588485718	-7.86626434326172	-2.46165084838867	-0.141071990132332	0.136345461010933	0.0396346673369408
-6.09059286117554	-7.87110757827759	-2.46282124519348	-0.141116306185722	0.13635741174221	0.0396959111094475
-6.09704732894897	-7.87276887893677	-2.46205496788025	-0.141061440110207	0.136393427848816	0.039732851088047
-6.0902624130249	-7.86501598358154	-2.46675324440002	-0.141034096479416	0.136255264282227	0.039620965719223
-6.0919303894043	-7.87172365188599	-2.46615481376648	-0.141162127256393	0.136422157287598	0.0397027134895325
-6.08928537368774	-7.86097431182861	-2.45647406578064	-0.141144976019859	0.136393040418625	0.0396001897752285
-6.0853328704834	-7.86328077316284	-2.46484160423279	-0.141094535589218	0.13633331656456	0.0396361313760281
-6.09099578857422	-7.86356973648071	-2.45272397994995	-0.141063347458839	0.136400133371353	0.0396896414458752
-6.08371782302856	-7.8553204536438	-2.46001839637756	-0.140935570001602	0.136268079280853	0.0396358221769333
-6.08270788192749	-7.86436700820923	-2.45175457000732	-0.141007378697395	0.136412605643272	0.0397268831729889
-6.08091497421265	-7.85254096984863	-2.44815135002136	-0.140999406576157	0.136365175247192	0.039556909352541
-6.07647037506104	-7.85923290252686	-2.45461583137512	-0.141028672456741	0.136412605643272	0.0396186746656895
-6.07754468917847	-7.85771799087524	-2.44603896141052	-0.141005039215088	0.136472404003143	0.0396509617567062
-6.07762575149536	-7.84864473342896	-2.45342350006104	-0.140872687101364	0.136402010917664	0.0396201647818089
-6.07703161239624	-7.86138582229614	-2.44262003898621	-0.140922635793686	0.136588513851166	0.0396410562098026
-6.07342529296875	-7.85185718536377	-2.44377040863037	-0.140829637646675	0.136459231376648	0.0394914820790291
-6.06758832931519	-7.85846948623657	-2.44911503791809	-0.140981152653694	0.136494487524033	0.0395283214747906
-6.07024765014648	-7.85347604751587	-2.44210147857666	-0.140887543559074	0.136627063155174	0.0394060499966145
-6.06728363037109	-7.85657644271851	-2.45047473907471	-0.140998542308807	0.136477053165436	0.0394879393279552
-6.07278919219971	-7.86236047744751	-2.44550848007202	-0.141031220555305	0.136573672294617	0.0395167991518974
-6.06668281555176	-7.85047292709351	-2.44287061691284	-0.14083431661129	0.136418387293816	0.0394527986645699
-6.0653338432312	-7.85886383056641	-2.44609999656677	-0.140924200415611	0.136509552598	0.0394294448196888
-6.06558513641357	-7.85202169418335	-2.43914771080017	-0.14101205766201	0.136486575007439	0.0393798835575581
-6.05760812759399	-7.85091924667358	-2.44490647315979	-0.140987709164619	0.13638973236084	0.0393578484654427
-6.06288194656372	-7.8550386428833	-2.43545365333557	-0.141060695052147	0.136527568101883	0.0393733903765678
-6.05714511871338	-7.84604930877686	-2.43607306480408	-0.140900507569313	0.136395424604416	0.0393688157200813
-6.05386924743652	-7.8549599647522	-2.43951535224915	-0.141023620963097	0.136365205049515	0.0393550395965576
-6.05249547958374	-7.84783887863159	-2.4279613494873	-0.140959441661835	0.13650307059288	0.0393241681158543
-6.0472149848938	-7.84820318222046	-2.43951368331909	-0.140895754098892	0.13635241985321	0.0392737053334713
-6.04649543762207	-7.85345602035522	-2.42956566810608	-0.141042441129684	0.136613190174103	0.0393241606652737
-6.04557371139526	-7.84598159790039	-2.42951726913452	-0.140824362635612	0.136480629444122	0.0393057838082314
-6.04596614837646	-7.85721158981323	-2.43448567390442	-0.140967100858688	0.136443331837654	0.0393544919788837
-6.04300212860107	-7.85371875762939	-2.42271137237549	-0.140890315175056	0.13661453127861	0.0392985194921494
-6.03826904296875	-7.85354137420654	-2.43246245384216	-0.140865564346313	0.136430591344833	0.0392989665269852
-6.03825426101685	-7.85899543762207	-2.43037104606628	-0.140979245305061	0.136594027280807	0.0392528101801872
-6.03722381591797	-7.85314798355103	-2.43017601966858	-0.140827745199203	0.136468514800072	0.039282888174057
-6.03393840789795	-7.8628625869751	-2.42944264411926	-0.140839159488678	0.136386200785637	0.0392599180340767
-6.03357791900635	-7.86191511154175	-2.43141031265259	-0.14081110060215	0.136550217866898	0.039238840341568
-6.02911520004272	-7.86251926422119	-2.43156337738037	-0.140821516513824	0.136356830596924	0.0391787365078926
-6.03125143051147	-7.86426019668579	-2.42371082305908	-0.140835165977478	0.136635541915894	0.0392000637948513
-6.03152656555176	-7.85837078094482	-2.43399596214294	-0.140792563557625	0.136460319161415	0.0391522012650967
-6.03072023391724	-7.86736154556274	-2.43739652633667	-0.140921458601952	0.136475622653961	0.0391325429081917
-6.03461933135986	-7.86686944961548	-2.42749929428101	-0.140877991914749	0.136561244726181	0.0391576401889324
-6.03020143508911	-7.86229562759399	-2.43589639663696	-0.140841901302338	0.136406049132347	0.0391058698296547
-6.02911520004272	-7.86849689483643	-2.43549203872681	-0.140962421894073	0.136492654681206	0.0390873327851295
-6.03211116790771	-7.86067914962769	-2.43391799926758	-0.140945941209793	0.136486947536469	0.0390665978193283
-6.02708435058594	-7.86824703216553	-2.44206285476685	-0.140995338559151	0.136391684412956	0.0389839150011539
-6.02981376647949	-7.864830493927	-2.43894624710083	-0.14100943505764	0.136522382497787	0.0390697866678238
-6.02471876144409	-7.86182355880737	-2.44544363021851	-0.140942096710205	0.136294350028038	0.0390142202377319
-6.02513885498047	-7.8658971786499	-2.43927431106567	-0.141033172607422	0.136524513363838	0.038999006152153
-6.02815198898315	-7.85943174362183	-2.44304800033569	-0.140984520316124	0.136547729372978	0.0389773845672607
-6.0200834274292	-7.86207675933838	-2.44784665107727	-0.14105948805809	0.136365234851837	0.0389312840998173
-6.02283000946045	-7.86898565292358	-2.44254636764526	-0.14120078086853	0.136555328965187	0.0389819294214249
-6.02240133285522	-7.86163806915283	-2.4461829662323	-0.141023606061935	0.136468932032585	0.0388827882707119
-6.01774454116821	-7.86591529846191	-2.44283580780029	-0.141112789511681	0.136450082063675	0.0389258377254009
-6.02277994155884	-7.86147356033325	-2.44673037528992	-0.141130119562149	0.136572852730751	0.0388682335615158
-6.01801490783691	-7.86342525482178	-2.4569079875946	-0.141111642122269	0.136447206139565	0.0388272702693939
-6.0239429473877	-7.86440801620483	-2.4454391002655	-0.141103982925415	0.136671766638756	0.0388237684965134
-6.02230167388916	-7.85908794403076	-2.45377850532532	-0.141059100627899	0.136496350169182	0.0388066545128822
-6.01888561248779	-7.86987972259521	-2.45310568809509	-0.141176044940948	0.136680379509926	0.0387805290520191
-6.02253103256226	-7.86130237579346	-2.45004320144653	-0.141093418002129	0.136621788144112	0.0388086959719658
-6.01777601242065	-7.86247110366821	-2.45489025115967	-0.141101896762848	0.136555388569832	0.0387370176613331
-6.0260591506958	-7.86223649978638	-2.45297026634216	-0.14116196334362	0.136717692017555	0.0387506857514381
-6.02206516265869	-7.85774278640747	-2.45131659507751	-0.141079559922218	0.136457771062851	0.038735069334507
-6.02028703689575	-7.86699533462524	-2.45614624023438	-0.141192570328712	0.13659679889679	0.0387704223394394
-6.02703046798706	-7.86234426498413	-2.44783139228821	-0.141125112771988	0.136670276522636	0.038773488253355
-6.02077198028564	-7.86253547668457	-2.45467901229858	-0.141115769743919	0.136480122804642	0.0387024991214275
-6.02576971054077	-7.86270523071289	-2.45767712593079	-0.141222521662712	0.13668404519558	0.0387103669345379
-6.02615690231323	-7.85994958877563	-2.45683789253235	-0.141133680939674	0.13656111061573	0.0386399663984776
-6.02408933639526	-7.86546277999878	-2.46057462692261	-0.141159862279892	0.136727064847946	0.0386344529688358
-6.02699422836304	-7.85882902145386	-2.45487308502197	-0.141122192144394	0.136722579598427	0.0386622883379459
-6.02214288711548	-7.8605432510376	-2.45425510406494	-0.141073301434517	0.136677384376526	0.0385418497025967
-6.02906847000122	-7.86439180374146	-2.45457935333252	-0.141141131520271	0.13688637316227	0.0385873429477215
-6.02436971664429	-7.85584259033203	-2.4535059928894	-0.141095623373985	0.136655315756798	0.038486409932375
-6.02215623855591	-7.86307096481323	-2.46465229988098	-0.141170591115952	0.136813297867775	0.0384885370731354
-6.02818727493286	-7.86388731002808	-2.45597386360168	-0.141178965568542	0.136875569820404	0.0384916514158249
-6.02113723754883	-7.86120891571045	-2.45928502082825	-0.141081184148788	0.136703416705132	0.0384470261633396
-6.02861213684082	-7.86528921127319	-2.45910096168518	-0.141248300671577	0.136983841657639	0.0384693555533886
-6.03022956848145	-7.85487604141235	-2.45667672157288	-0.141168400645256	0.136783435940742	0.0383973605930805
-6.0293173789978	-7.85957384109497	-2.47376465797424	-0.141185089945793	0.136759147047997	0.038355614989996
-6.02778053283691	-7.86415100097656	-2.46130108833313	-0.141339883208275	0.136900380253792	0.0383954793214798
-6.02249193191528	-7.85568428039551	-2.45935773849487	-0.141244143247604	0.136812970042229	0.038324486464262
-6.0228533744812	-7.85979509353638	-2.47748470306396	-0.141302809119225	0.136788308620453	0.0382731705904007
-6.02861213684082	-7.85655784606934	-2.46258425712585	-0.141316801309586	0.136911123991013	0.0383370667695999
-6.0190601348877	-7.85659742355347	-2.47063827514648	-0.141262501478195	0.136702090501785	0.0382291115820408
-6.01718235015869	-7.86305665969849	-2.4715096950531	-0.14144891500473	0.136911496520042	0.0383299849927425
-6.01581144332886	-7.85731744766235	-2.45995426177979	-0.141345262527466	0.136907801032066	0.0383282266557217
-6.01477527618408	-7.85496950149536	-2.46741461753845	-0.141311094164848	0.136804640293121	0.0382629409432411
-6.02709245681763	-7.85455226898193	-2.46225476264954	-0.141444474458694	0.137033447623253	0.0383688844740391
-6.03467512130737	-7.84277296066284	-2.46129941940308	-0.141310706734657	0.136734202504158	0.0383243039250374
-6.02564573287964	-7.88011598587036	-2.4807596206665	-0.141260921955109	0.13668492436409	0.0384596697986126
-6.0199236869812	-7.87281894683838	-2.48915410041809	-0.141073241829872	0.137000203132629	0.0384974963963032
-5.99624013900757	-7.84984111785889	-2.48049569129944	-0.141344338655472	0.137108772993088	0.0384483486413956
-5.99092292785645	-7.85059404373169	-2.4659435749054	-0.141469359397888	0.137081563472748	0.038076039403677
-5.97682476043701	-7.83879852294922	-2.44267916679382	-0.141187861561775	0.136869624257088	0.0380655899643898
-5.98320531845093	-7.85053682327271	-2.4413321018219	-0.141072288155556	0.136937946081161	0.0381202846765518
-5.99652242660522	-7.86389350891113	-2.44840312004089	-0.140857055783272	0.136902570724487	0.0382704697549343
-5.9951491355896	-7.85099935531616	-2.44553875923157	-0.140778079628944	0.136998385190964	0.0384032242000103
-6.01128149032593	-7.86326551437378	-2.45397233963013	-0.140909284353256	0.137344524264336	0.0385231375694275
-6.01328277587891	-7.86247730255127	-2.44717168807983	-0.140833824872971	0.13732086122036	0.0385305359959602
-6.01490020751953	-7.86259269714355	-2.45787119865417	-0.140866652131081	0.137238666415215	0.0384987033903599
-6.01506328582764	-7.87061643600464	-2.46273684501648	-0.141093537211418	0.137233778834343	0.0384439565241337
-6.01161241531372	-7.86332702636719	-2.46028852462769	-0.140988320112228	0.137055218219757	0.0382462702691555
-6.00768375396729	-7.8687629699707	-2.46839046478271	-0.140962362289429	0.13713800907135	0.0382419712841511
-6.01809406280518	-7.86833810806274	-2.46567034721375	-0.140965342521667	0.137254968285561	0.038235742598772
-6.01193428039551	-7.85925483703613	-2.46011590957642	-0.140978947281837	0.137037321925163	0.0381062030792236
-6.00763988494873	-7.86644554138184	-2.44832348823547	-0.141076311469078	0.137213364243507	0.038150530308485
-6.01397132873535	-7.86701583862305	-2.44510555267334	-0.140905678272247	0.137235283851624	0.0381936952471733
-6.02279233932495	-7.86841869354248	-2.44918775558472	-0.140851765871048	0.137001007795334	0.0383038483560085
-6.02731704711914	-7.88054275512695	-2.45277714729309	-0.140949279069901	0.137070149183273	0.0383861847221851
-6.02519845962524	-7.87453317642212	-2.45325374603271	-0.140936285257339	0.137060061097145	0.038295354694128
-6.02330350875854	-7.87621927261353	-2.46473169326782	-0.141043677926064	0.137041702866554	0.0382813401520252
-6.02347135543823	-7.87290811538696	-2.45899558067322	-0.141124323010445	0.137137770652771	0.0382243506610394
-6.01120281219482	-7.8714714050293	-2.46072053909302	-0.141181498765945	0.136894658207893	0.0381945744156837
-6.01389217376709	-7.87323760986328	-2.44896912574768	-0.141145586967468	0.137003213167191	0.0381362363696098
-6.01171350479126	-7.865074634552	-2.45660758018494	-0.141034141182899	0.136866018176079	0.0380817204713821
-6.0123553276062	-7.87412738800049	-2.45397472381592	-0.141077145934105	0.13690572977066	0.0381345301866531
-6.01184940338135	-7.86817502975464	-2.44943737983704	-0.141039580106735	0.136971205472946	0.0381046198308468
-6.00785350799561	-7.87019109725952	-2.46151804924011	-0.141170263290405	0.136884734034538	0.0381347872316837
-6.01593494415283	-7.87174463272095	-2.45343685150146	-0.141233190894127	0.137012749910355	0.0382649451494217
-6.00915765762329	-7.86902093887329	-2.46286869049072	-0.141124695539474	0.136772200465202	0.038302157074213
-6.01149749755859	-7.88245820999146	-2.45763635635376	-0.141248688101768	0.136843428015709	0.0384105704724789
-6.00726461410522	-7.87353038787842	-2.45124387741089	-0.141114011406898	0.13681273162365	0.038317833095789
-6.00088977813721	-7.87392139434814	-2.46149325370789	-0.141135767102242	0.136695057153702	0.0384010337293148
-5.9992880821228	-7.87665367126465	-2.44785642623901	-0.141198217868805	0.136838838458061	0.0384425483644009
-5.99552059173584	-7.87277412414551	-2.45810461044312	-0.141082316637039	0.13665047287941	0.0384925566613674
-5.99811029434204	-7.88053035736084	-2.45025682449341	-0.141104936599731	0.136712342500687	0.0386165119707584
-5.99250984191895	-7.87189483642578	-2.44606614112854	-0.141010925173759	0.136626407504082	0.0386359579861164
-5.98873043060303	-7.87933969497681	-2.45443320274353	-0.14105561375618	0.136605024337769	0.0386980883777142
-5.99124193191528	-7.87367868423462	-2.43287062644959	-0.140978842973709	0.136730849742889	0.0387468636035919
-5.98547029495239	-7.8700270652771	-2.44219946861267	-0.140914037823677	0.136581510305405	0.0388252735137939
-5.98559141159058	-7.8794322013855	-2.44440841674805	-0.140980213880539	0.136631980538368	0.0389247685670853
-5.98626899719238	-7.87284851074219	-2.44024324417114	-0.140845686197281	0.136606350541115	0.0390149727463722
-5.98067188262939	-7.87633466720581	-2.43964266777039	-0.14086326956749	0.136464655399323	0.0390036478638649
-5.98012638092041	-7.87247323989868	-2.42653965950012	-0.140831500291824	0.136677771806717	0.0390956774353981
-5.97936916351318	-7.86865615844727	-2.43509888648987	-0.140727341175079	0.136509299278259	0.0390828363597393
-5.97812509536743	-7.87657022476196	-2.43632841110229	-0.140866681933403	0.136649712920189	0.0390830710530281
-5.9794135093689	-7.86866140365601	-2.42381048202515	-0.140754655003548	0.136555060744286	0.039186492562294
-5.97790813446045	-7.87481307983398	-2.42868661880493	-0.14070263504982	0.136458083987236	0.0392020978033543
-5.98382377624512	-7.87845134735107	-2.42502355575562	-0.14070563018322	0.136640325188637	0.0392485558986664
-5.9869532585144	-7.86979866027832	-2.43334889411926	-0.140674889087677	0.136581227183342	0.0392096824944019
-5.99007987976074	-7.87711715698242	-2.43756031990051	-0.140771225094795	0.136596381664276	0.0392283983528614
-5.99531030654907	-7.87837839126587	-2.430251121521	-0.140864536166191	0.136676207184792	0.0392760224640369
-5.99587631225586	-7.8755784034729	-2.43919634819031	-0.140786662697792	0.136496588587761	0.0392502583563328
-6.00513029098511	-7.8810248374939	-2.43602824211121	-0.140871062874794	0.136668652296066	0.039297379553318
-6.00627183914185	-7.87490177154541	-2.44053077697754	-0.140835821628571	0.136461794376373	0.0392460934817791
-6.00549268722534	-7.8792290687561	-2.44717335700989	-0.140979677438736	0.136598363518715	0.039237916469574
-6.01612043380737	-7.8763747215271	-2.44278073310852	-0.140999481081963	0.13666832447052	0.039227306842804
-6.01577949523926	-7.87859153747559	-2.44599676132202	-0.140985637903214	0.136457309126854	0.0392351560294628
-6.02196741104126	-7.88096761703491	-2.44806003570557	-0.141152963042259	0.136676013469696	0.039218794554472
-6.02441740036011	-7.87146520614624	-2.45132946968079	-0.141013637185097	0.13655848801136	0.0392191223800182
-6.02243280410767	-7.87719869613647	-2.45745778083801	-0.141192436218262	0.136504486203194	0.0391062833368778
-6.03056478500366	-7.87530755996704	-2.45153069496155	-0.141142815351486	0.136686488986015	0.0391710959374905
-6.02737522125244	-7.87339544296265	-2.46588826179504	-0.141116812825203	0.136421740055084	0.0391005277633667
-6.03284072875977	-7.88275814056396	-2.45468187332153	-0.14130412042141	0.13664385676384	0.0391531512141228
-6.03691244125366	-7.87494945526123	-2.46244215965271	-0.141149520874023	0.136586844921112	0.039115808904171
-6.03353881835938	-7.8833966255188	-2.46154308319092	-0.141294479370117	0.13657109439373	0.0391420349478722
-6.0393271446228	-7.87626600265503	-2.46007800102234	-0.141235515475273	0.136715054512024	0.0391717478632927
-6.03673315048218	-7.87990808486938	-2.46802401542664	-0.14130824804306	0.136636331677437	0.0390871278941631
-6.04473733901978	-7.88377046585083	-2.46649384498596	-0.141323626041412	0.136792197823524	0.0391074866056442
-6.04175043106079	-7.87873983383179	-2.46517539024353	-0.141280502080917	0.136567622423172	0.0391303338110447
-6.03974485397339	-7.88883829116821	-2.46698045730591	-0.141450002789497	0.136673256754875	0.0391463860869408
-6.05002307891846	-7.88085460662842	-2.46530413627625	-0.141301766037941	0.136811465024948	0.0391985662281513
-6.04739332199097	-7.88329076766968	-2.47370409965515	-0.141332626342773	0.136546269059181	0.0391659997403622
-6.05255222320557	-7.8877420425415	-2.47277641296387	-0.14142869412899	0.136693149805069	0.0391867943108082
-6.05384683609009	-7.8800220489502	-2.47082090377808	-0.141376584768295	0.13664910197258	0.0391769930720329
-6.04772663116455	-7.88599824905396	-2.47409224510193	-0.141344174742699	0.136528894305229	0.0391503386199474
-6.05466747283936	-7.88568735122681	-2.4661819934845	-0.141368240118027	0.136752426624298	0.0391948223114014
-6.04973077774048	-7.87882518768311	-2.46577763557434	-0.141288444399834	0.136535465717316	0.0392428264021873
-6.04906320571899	-7.88779830932617	-2.47497129440308	-0.141381651163101	0.136696800589561	0.0392123162746429
-6.05132055282593	-7.88145446777344	-2.46208453178406	-0.14130936563015	0.136651948094368	0.0392018593847752
-6.04805850982666	-7.88904047012329	-2.47210264205933	-0.14130611717701	0.136592477560043	0.039171826094389
-6.05248165130615	-7.88736200332642	-2.46599078178406	-0.141323536634445	0.136766642332077	0.0392064675688744
-6.04610395431519	-7.88179922103882	-2.46846532821655	-0.141234561800957	0.13665796816349	0.0391645953059196
-6.04869556427002	-7.8883490562439	-2.47185087203979	-0.141330763697624	0.136755004525185	0.0391639620065689
-6.05025053024292	-7.88034200668335	-2.46753811836243	-0.141248866915703	0.136647775769234	0.0391878001391888
-6.04335784912109	-7.88568544387817	-2.47592711448669	-0.141287788748741	0.136670768260956	0.0391228534281254
-6.04919815063477	-7.88785934448242	-2.46748161315918	-0.141358405351639	0.136794090270996	0.0392125174403191
-6.0461630821228	-7.87885522842407	-2.47064995765686	-0.141233816742897	0.136677786707878	0.0391668006777763
-6.05029630661011	-7.88256454467773	-2.47464752197266	-0.141292631626129	0.136720463633537	0.0390757657587528
-6.05165958404541	-7.88204002380371	-2.46811842918396	-0.141322627663612	0.136745467782021	0.0391322895884514
-6.04397439956665	-7.8788366317749	-2.47535920143127	-0.141281604766846	0.136679232120514	0.0389852076768875
-6.04462575912476	-7.88342046737671	-2.47416710853577	-0.141434460878372	0.136757582426071	0.039066132158041
-6.04593133926392	-7.87597465515137	-2.4724109172821	-0.141335338354111	0.136778935790062	0.0390856675803661
-6.04299974441528	-7.87886047363281	-2.48116016387939	-0.141312450170517	0.136642977595329	0.0389610007405281
-6.04847526550293	-7.87877321243286	-2.47419905662537	-0.141420423984528	0.136873409152031	0.039056409150362
-6.04320192337036	-7.87659692764282	-2.47614145278931	-0.141252160072327	0.136725455522537	0.0389268808066845
-6.04152536392212	-7.88354396820068	-2.48456454277039	-0.141430839896202	0.136770278215408	0.0389977172017097
-6.04306745529175	-7.87544250488281	-2.47642970085144	-0.141396060585976	0.136834964156151	0.0389419458806515
-6.04096746444702	-7.87513160705566	-2.48244071006775	-0.14144392311573	0.13680674135685	0.0389242731034756
-6.04611539840698	-7.87673902511597	-2.4751238822937	-0.141423255205154	0.136946901679039	0.0390430241823196
-6.04092979431152	-7.87062740325928	-2.48551034927368	-0.141299799084663	0.136685788631439	0.0388747416436672
-6.03968667984009	-7.874587059021	-2.47985482215881	-0.141404956579208	0.136851474642754	0.0389807336032391
-6.03816270828247	-7.8722710609436	-2.47520756721497	-0.141314461827278	0.136842042207718	0.0388754867017269
-6.03853797912598	-7.87358093261719	-2.48358273506165	-0.14138226211071	0.136903047561646	0.0389435105025768
-6.0369873046875	-7.87284755706787	-2.47509860992432	-0.141365110874176	0.137030214071274	0.0389054827392101
-6.03309774398804	-7.86955547332764	-2.47897219657898	-0.141353935003281	0.136836469173431	0.0388420671224594
-6.03884649276733	-7.87182664871216	-2.47186779975891	-0.14132471382618	0.137003943324089	0.0389475859701633
-6.03455257415771	-7.86797046661377	-2.4738302230835	-0.141183257102966	0.136820405721664	0.0388023443520069
-6.03321409225464	-7.8737006187439	-2.4778425693512	-0.141286000609398	0.136974424123764	0.0388565361499786
-6.03250455856323	-7.86521434783936	-2.4743435382843	-0.141210287809372	0.136977568268776	0.0387538559734821
-6.02907276153564	-7.86988162994385	-2.479172706604	-0.141301274299622	0.136961624026299	0.0387398488819599
-6.03172397613525	-7.86735248565674	-2.47564601898193	-0.141356721520424	0.137032955884933	0.0387803763151169
-6.03096103668213	-7.86027431488037	-2.47654843330383	-0.141132041811943	0.136898070573807	0.0386836305260658
-6.02549600601196	-7.86746978759766	-2.48536849021912	-0.141308262944221	0.13692282140255	0.0386502370238304
-6.02655410766602	-7.86958742141724	-2.47770071029663	-0.141314312815666	0.137110725045204	0.038720216602087
-6.0252857208252	-7.86133861541748	-2.48040103912354	-0.141183480620384	0.13695053756237	0.038686815649271
-6.02595329284668	-7.86717414855957	-2.48943257331848	-0.141269281506538	0.13688687980175	0.0386819504201412
-6.02440023422241	-7.86784267425537	-2.47685790061951	-0.141244679689407	0.137025818228722	0.0386474467813969
-6.01839303970337	-7.85888290405273	-2.48047351837158	-0.141204282641411	0.136906176805496	0.0385612025856972
-6.01747608184814	-7.86473655700684	-2.48791337013245	-0.141318753361702	0.136941224336624	0.038614310324192
-6.02331399917603	-7.86264562606812	-2.47767114639282	-0.141222104430199	0.136904284358025	0.0386295169591904
-6.01468515396118	-7.85438346862793	-2.48073434829712	-0.14114710688591	0.136762991547585	0.0385177060961723
-6.0146656036377	-7.86141729354858	-2.47554731369019	-0.141284614801407	0.13694654405117	0.0385101288557053
-6.00927209854126	-7.85307359695435	-2.46872639656067	-0.141193509101868	0.136918559670448	0.0383919253945351
-6.0024037361145	-7.85369729995728	-2.48395586013794	-0.141238912940025	0.136862069368362	0.0384052991867065
-6.00908231735229	-7.85889387130737	-2.46958637237549	-0.141240775585175	0.136983469128609	0.038437869399786
-6.00283098220825	-7.84877681732178	-2.46777772903442	-0.141087129712105	0.136805281043053	0.038345742970705
-6.00353097915649	-7.85818862915039	-2.4777500629425	-0.141224026679993	0.136885523796082	0.0383372269570827
-6.00473070144653	-7.85205841064453	-2.47316288948059	-0.14125183224678	0.136941269040108	0.0382872112095356
-5.99917697906494	-7.85032176971436	-2.47910809516907	-0.14120177924633	0.136887520551682	0.038280863314867
-6.00711297988892	-7.85253858566284	-2.47357487678528	-0.141254723072052	0.137086480855942	0.0382441878318787
-6.00283670425415	-7.84853029251099	-2.47786211967468	-0.141267210245132	0.136893093585968	0.0381898619234562
-6.00526809692383	-7.85460615158081	-2.48058199882507	-0.141332998871803	0.136973634362221	0.0382403172552586
-6.00316381454468	-7.84379386901855	-2.47187495231628	-0.141214534640312	0.136911526322365	0.0381129533052444
-5.9988489151001	-7.84638929367065	-2.48878026008606	-0.141328528523445	0.136923849582672	0.0380413345992565
-6.00330066680908	-7.84727764129639	-2.47904133796692	-0.141402587294579	0.137018069624901	0.0380041003227234
-5.99807500839233	-7.84031343460083	-2.48492908477783	-0.14130824804306	0.136904254555702	0.037981491535902
-6.00275182723999	-7.84981441497803	-2.48347187042236	-0.141441360116005	0.137057483196259	0.0379918031394482
-5.99854612350464	-7.83563327789307	-2.48357248306274	-0.141350671648979	0.136965990066528	0.0378915332257748
-6.00281095504761	-7.85049295425415	-2.48718047142029	-0.141421437263489	0.137115508317947	0.0379297100007534
-6.00068330764771	-7.83767795562744	-2.4861171245575	-0.141245901584625	0.13711142539978	0.0379081927239895
-6.00039768218994	-7.84423160552979	-2.49011397361755	-0.141437947750092	0.137199595570564	0.0378990545868874
-5.99917078018188	-7.83644342422485	-2.48680877685547	-0.141390651464462	0.13719342648983	0.0377911329269409
-5.99576330184937	-7.84051561355591	-2.49805212020874	-0.141481637954712	0.137224987149239	0.0377810299396515
-5.99901151657104	-7.83634757995605	-2.49246716499329	-0.141407251358032	0.137349680066109	0.0376835837960243
-5.99390602111816	-7.83748292922974	-2.49926567077637	-0.141454443335533	0.137282803654671	0.0377399325370789
-6.00032758712769	-7.83719921112061	-2.49530959129334	-0.141493678092957	0.13739313185215	0.0377138592302799
-5.99451351165771	-7.83446598052979	-2.50100040435791	-0.141364678740501	0.137234076857567	0.0376552231609821
-5.99761199951172	-7.84098863601685	-2.49768280982971	-0.141466945409775	0.137393712997437	0.0376928336918354
-5.99164772033691	-7.83266592025757	-2.4940173625946	-0.141436994075775	0.137353882193565	0.037582989782095
-5.9857292175293	-7.83545923233032	-2.50444769859314	-0.141524747014046	0.137341812252998	0.0375941246747971
-5.99151039123535	-7.83530855178833	-2.49772810935974	-0.141498550772667	0.137547880411148	0.037588469684124
-5.98402833938599	-7.83250951766968	-2.50265216827393	-0.141476571559906	0.137408882379532	0.0375736020505428
-5.98729276657104	-7.83786916732788	-2.49382472038269	-0.141529276967049	0.137509152293205	0.0376263223588467
-5.98083829879761	-7.83164405822754	-2.50061392784119	-0.141393825411797	0.137395814061165	0.037598941475153
-5.98521661758423	-7.8429069519043	-2.49487090110779	-0.1414545327425	0.137585610151291	0.0376370400190353
-5.98125314712524	-7.83440256118774	-2.49895310401917	-0.141339406371117	0.137456446886063	0.037542786449194
-5.97748422622681	-7.84041404724121	-2.50254440307617	-0.141483888030052	0.137533202767372	0.0375973358750343
-5.97961330413818	-7.83155012130737	-2.49613690376282	-0.141471773386002	0.137540802359581	0.037526298314333
-5.97281169891357	-7.83473491668701	-2.5015172958374	-0.141448810696602	0.137473896145821	0.037556953728199
-5.97551870346069	-7.8372540473938	-2.48748421669006	-0.141471490263939	0.137581527233124	0.0375614352524281
-5.97003793716431	-7.82931280136108	-2.49664783477783	-0.141365602612495	0.137424007058144	0.0375162027776241
-5.96632862091064	-7.83598899841309	-2.49527072906494	-0.141391918063164	0.137465476989746	0.0375138074159622
-5.96365118026733	-7.83351898193359	-2.49081325531006	-0.141426131129265	0.137550234794617	0.0375145301222801
-5.95581817626953	-7.82848215103149	-2.49459052085876	-0.141346633434296	0.137412443757057	0.0374637804925442
-5.95598649978638	-7.83614206314087	-2.49321985244751	-0.14140710234642	0.137533903121948	0.0375349186360836
-5.95220947265625	-7.82699632644653	-2.48458766937256	-0.141282454133034	0.137462079524994	0.037518747150898
-5.94339895248413	-7.83163022994995	-2.48744940757751	-0.141293600201607	0.137445822358131	0.0374821200966835
-5.94188594818115	-7.83110380172729	-2.47760438919067	-0.141350910067558	0.137596026062965	0.0374470017850399
-5.93622493743896	-7.82216739654541	-2.48544025421143	-0.141245275735855	0.137417584657669	0.0374570041894913
-5.9340386390686	-7.83226633071899	-2.47735190391541	-0.141308039426804	0.137443393468857	0.0374292731285095
-5.93467140197754	-7.82667350769043	-2.47554636001587	-0.141213998198509	0.137565344572067	0.0374521315097809
-5.92954111099243	-7.82756853103638	-2.47311854362488	-0.141196593642235	0.137482389807701	0.037408746778965
-5.92693519592285	-7.82915639877319	-2.47226595878601	-0.141219481825829	0.137568399310112	0.0373841859400272
-5.9251914024353	-7.8203501701355	-2.47671961784363	-0.141145005822182	0.137511983513832	0.0372769832611084
-5.9251880645752	-7.83251428604126	-2.4758768081665	-0.14129076898098	0.137571379542351	0.0373284257948399
-5.92248201370239	-7.82517766952515	-2.4680118560791	-0.141176015138626	0.137582659721375	0.0373271219432354
-5.91992902755737	-7.82642459869385	-2.47134280204773	-0.14115546643734	0.137404918670654	0.0372802726924419
-5.92179727554321	-7.82663917541504	-2.4705126285553	-0.141127735376358	0.137671276926994	0.0372168570756912
-5.92088890075684	-7.81759929656982	-2.47425866127014	-0.141102746129036	0.137543022632599	0.037131879478693
-5.91645765304565	-7.82445335388184	-2.48015403747559	-0.141246154904366	0.137533873319626	0.0370637439191341
-5.92090129852295	-7.82099771499634	-2.47067093849182	-0.14123247563839	0.137698709964752	0.037103321403265
-5.91602849960327	-7.8181619644165	-2.47704005241394	-0.141172558069229	0.137467339634895	0.0369702242314816
-5.91793966293335	-7.8192400932312	-2.47288227081299	-0.141216292977333	0.137715309858322	0.036941509693861
-5.91684627532959	-7.81026315689087	-2.47383952140808	-0.141167730093002	0.137644678354263	0.0368723981082439
-5.9121470451355	-7.81690549850464	-2.4841136932373	-0.141261518001556	0.13763915002346	0.0367631912231445
-5.91708850860596	-7.80736064910889	-2.48140144348145	-0.141336560249329	0.137770190834999	0.0367173999547958
-5.91744899749756	-7.80778884887695	-2.48996353149414	-0.141289725899696	0.137643814086914	0.0365843214094639
-5.91799211502075	-7.80892419815063	-2.48292016983032	-0.141392052173615	0.137898489832878	0.0366116724908352
-5.91387605667114	-7.79960489273071	-2.49385237693787	-0.141268998384476	0.137739360332489	0.0365384258329868
-5.9138708114624	-7.80307340621948	-2.49230360984802	-0.141457349061966	0.137826666235924	0.0363885723054409
-5.91825342178345	-7.79670190811157	-2.49835753440857	-0.141357704997063	0.137894794344902	0.0362669378519058
-5.90987110137939	-7.79822397232056	-2.50804305076599	-0.141497611999512	0.1378183811903	0.0362071245908737
-5.92027711868286	-7.79633951187134	-2.5059769153595	-0.141529977321625	0.138019368052483	0.0361796803772449
-5.91614055633545	-7.79306411743164	-2.51123380661011	-0.14146763086319	0.137848228216171	0.0360707566142082
-5.92072582244873	-7.79655122756958	-2.51194167137146	-0.141610622406006	0.138047844171524	0.0361326299607754
-5.92250633239746	-7.78957653045654	-2.51379871368408	-0.141495481133461	0.137947529554367	0.0360178165137768
-5.92399883270264	-7.79647493362427	-2.51457476615906	-0.141658022999763	0.138024225831032	0.0360166393220425
-5.92941999435425	-7.78604984283447	-2.52037811279297	-0.141599699854851	0.138112604618073	0.0359378233551979
-5.9218053817749	-7.78809690475464	-2.52903199195862	-0.141665250062943	0.137964010238647	0.0358936786651611
-5.92943811416626	-7.78716897964478	-2.53011751174927	-0.14170104265213	0.138218015432358	0.0359191000461578
-5.92383003234863	-7.7853946685791	-2.53359580039978	-0.141726583242416	0.138002187013626	0.0358052738010883
-5.92355012893677	-7.78796720504761	-2.53038573265076	-0.141766369342804	0.138225361704826	0.0358838401734829
-5.92489862442017	-7.77992248535156	-2.52883672714233	-0.141682639718056	0.138161242008209	0.0357477031648159
-5.9184136390686	-7.78454113006592	-2.53253889083862	-0.141696587204933	0.138239711523056	0.0356817208230495
-5.92404460906982	-7.78016471862793	-2.5278537273407	-0.141658961772919	0.138361439108849	0.035672415047884
-5.91656637191772	-7.78106307983398	-2.53979063034058	-0.14165960252285	0.138144448399544	0.035637516528368
-5.92462301254272	-7.78755044937134	-2.52864170074463	-0.141733050346375	0.138473123311996	0.0357195362448692
-5.9239296913147	-7.78153705596924	-2.53920936584473	-0.141672179102898	0.138305276632309	0.0356402918696404
-5.91982841491699	-7.78623867034912	-2.53462624549866	-0.141703769564629	0.13843360543251	0.0356512106955051
-5.9256386756897	-7.77814197540283	-2.53159689903259	-0.141568467020988	0.138427302241325	0.0356505736708641
-5.9185094833374	-7.77988147735596	-2.54068040847778	-0.14163912832737	0.138382196426392	0.0355849899351597
-5.92231369018555	-7.78482389450073	-2.53846216201782	-0.141744777560234	0.138552904129028	0.0356103740632534
-5.92171335220337	-7.77803039550781	-2.53646326065063	-0.141585171222687	0.138391762971878	0.0355622209608555
-5.91651487350464	-7.78572034835815	-2.53333592414856	-0.141709759831429	0.138471677899361	0.0355198010802269
-5.92134046554565	-7.78130006790161	-2.53250765800476	-0.141601175069809	0.138530731201172	0.0355723761022091
-5.91883087158203	-7.77823781967163	-2.5368914604187	-0.141517952084541	0.138370186090469	0.0354697331786156
-5.91951608657837	-7.78862524032593	-2.54207730293274	-0.141651138663292	0.138494238257408	0.0355070605874062
-5.92425107955933	-7.78731346130371	-2.53721189498901	-0.141657754778862	0.138639152050018	0.0355741232633591
-5.92351007461548	-7.78116750717163	-2.53329181671143	-0.141520410776138	0.138498052954674	0.0354972966015339
-5.92673635482788	-7.78894472122192	-2.54792857170105	-0.141649797558784	0.138560444116592	0.0355251021683216
-5.93420886993408	-7.78701686859131	-2.53583908081055	-0.141635984182358	0.138585776090622	0.0355620160698891
-5.92922019958496	-7.78607273101807	-2.54236245155334	-0.141614675521851	0.138446539640427	0.0354114770889282
-5.93147945404053	-7.78886795043945	-2.54096388816834	-0.141739442944527	0.138624027371407	0.0354974791407585
-5.93577909469604	-7.78269958496094	-2.5428478717804	-0.14161491394043	0.138564094901085	0.0354934372007847
-5.93453025817871	-7.78892660140991	-2.54911375045776	-0.141627848148346	0.138442024588585	0.0353794433176517
-5.93784618377686	-7.79097032546997	-2.53681612014771	-0.141732424497604	0.138557016849518	0.035478699952364
-5.93438482284546	-7.78777456283569	-2.55297660827637	-0.141630604863167	0.138436436653137	0.0353871025145054
-5.9396276473999	-7.79739999771118	-2.54576921463013	-0.141821727156639	0.138614982366562	0.0354953408241272
-5.93431949615479	-7.79057121276855	-2.53998064994812	-0.141682669520378	0.138468787074089	0.0354342572391033
-5.938232421875	-7.79892921447754	-2.55394339561462	-0.141817644238472	0.138498872518539	0.035474069416523
-5.94231224060059	-7.79290151596069	-2.54093861579895	-0.141721904277802	0.138527691364288	0.035537950694561
-5.93738269805908	-7.79286909103394	-2.5499804019928	-0.141658738255501	0.13831053674221	0.0354527235031128
-5.93796920776367	-7.80140972137451	-2.5518262386322	-0.141855269670486	0.138520523905754	0.0355658829212189
-5.93702936172485	-7.79775238037109	-2.53922057151794	-0.141762614250183	0.138448998332024	0.0355168431997299
-5.93614387512207	-7.79711198806763	-2.54885411262512	-0.141789630055428	0.138424172997475	0.0355163812637329
-5.93921756744385	-7.79965114593506	-2.54582381248474	-0.141737684607506	0.138507083058357	0.0356690734624863
-5.93775081634521	-7.79635810852051	-2.54252314567566	-0.141619130969048	0.138325214385986	0.0355700999498367
-5.93328619003296	-7.80167865753174	-2.54816913604736	-0.141818597912788	0.138502791523933	0.0356569029390812
-5.9316143989563	-7.79724788665771	-2.53628993034363	-0.141637057065964	0.138487547636032	0.035612553358078
-5.92581415176392	-7.79665994644165	-2.54441475868225	-0.14171476662159	0.138401657342911	0.0356486961245537
-5.93005800247192	-7.79953527450562	-2.53987598419189	-0.141744256019592	0.138530373573303	0.0357296392321587
-5.92544412612915	-7.79481220245361	-2.53580546379089	-0.141567468643188	0.138362511992455	0.0356551222503185
-5.92106819152832	-7.79692363739014	-2.54042291641235	-0.141706317663193	0.138401836156845	0.0356448628008366
-5.92233324050903	-7.7988224029541	-2.53268814086914	-0.14167432487011	0.138632923364639	0.0357889793813229
-5.91726207733154	-7.79400205612183	-2.53119444847107	-0.141508966684341	0.138410642743111	0.0357139520347118
-5.91906404495239	-7.79927968978882	-2.53469824790955	-0.141622006893158	0.138467088341713	0.0358109101653099
-5.91846513748169	-7.80014705657959	-2.52617406845093	-0.141587749123573	0.138484790921211	0.0357993915677071
-5.91264915466309	-7.79474496841431	-2.52673053741455	-0.141545295715332	0.138353645801544	0.0357150360941887
-5.9125657081604	-7.80168771743774	-2.53256320953369	-0.141659110784531	0.138422146439552	0.0358263291418552
-5.91646957397461	-7.79804801940918	-2.52301049232483	-0.141582801938057	0.138431936502457	0.0358257181942463
-5.9102897644043	-7.79220771789551	-2.52827954292297	-0.14152255654335	0.138286635279655	0.0357610024511814
-5.90942096710205	-7.7992525100708	-2.52565860748291	-0.141601756215096	0.138417914509773	0.0358111411333084
-5.90712833404541	-7.79119968414307	-2.51960635185242	-0.14157797396183	0.138391807675362	0.0356777831912041
-5.90218305587769	-7.7919659614563	-2.52942156791687	-0.141580179333687	0.138321623206139	0.0357512570917606
-5.90525150299072	-7.7978515625	-2.51941061019897	-0.141602516174316	0.138392746448517	0.035743847489357
-5.89918947219849	-7.7831244468689	-2.52467679977417	-0.141483977437019	0.138176023960114	0.0356850288808346
-5.90400171279907	-7.79395723342896	-2.52086901664734	-0.141523420810699	0.138326331973076	0.0357368662953377
-5.89994668960571	-7.78315496444702	-2.52337551116943	-0.141546428203583	0.138337478041649	0.035623773932457
-5.89022064208984	-7.78666543960571	-2.52980303764343	-0.141593515872955	0.138252198696136	0.0356545336544514
-5.89633464813232	-7.78910350799561	-2.52171063423157	-0.141672655940056	0.138409927487373	0.0356162115931511
-5.89401721954346	-7.77836942672729	-2.52062582969666	-0.14152592420578	0.138269484043121	0.0355842486023903
-5.89250516891479	-7.78367853164673	-2.52469873428345	-0.141524583101273	0.138169258832932	0.0355357527732849
-5.89052629470825	-7.77941942214966	-2.51427674293518	-0.141605123877525	0.138390421867371	0.0354811996221542
-5.88514375686646	-7.77371168136597	-2.52499008178711	-0.141568720340729	0.138206511735916	0.0354894883930683
-5.88862752914429	-7.77913808822632	-2.51643252372742	-0.141633838415146	0.138258799910545	0.0354926809668541
-5.89103746414185	-7.77413463592529	-2.51653575897217	-0.141538441181183	0.138291731476784	0.0355145409703255
-5.8850040435791	-7.77662467956543	-2.52673363685608	-0.141563102602959	0.138133212924004	0.0354385003447533
-5.88646507263184	-7.7716851234436	-2.51905679702759	-0.141637459397316	0.138263031840324	0.0354020968079567
-5.8857946395874	-7.76773834228516	-2.53043961524963	-0.141530528664589	0.138196974992752	0.0353427715599537
-5.89105129241943	-7.7724437713623	-2.52671813964844	-0.141661152243614	0.138284146785736	0.0353543944656849
-5.89008903503418	-7.76462936401367	-2.52722239494324	-0.141591116786003	0.138191297650337	0.0353049896657467
-5.88916110992432	-7.77189970016479	-2.52621698379517	-0.141652226448059	0.138136431574821	0.0352980419993401
-5.89359712600708	-7.7687816619873	-2.52749943733215	-0.141668006777763	0.138281986117363	0.0352614112198353
-5.89305114746094	-7.76039838790894	-2.5310173034668	-0.141619458794594	0.138219594955444	0.0351822525262833
-5.89710426330566	-7.76649045944214	-2.5392017364502	-0.141672179102898	0.138206899166107	0.035144355148077
-5.90318584442139	-7.76476383209229	-2.53948354721069	-0.1417006701231	0.138380587100983	0.035173337906599
-5.90357208251953	-7.76047563552856	-2.53931283950806	-0.14166434109211	0.138216897845268	0.0350732319056988
-5.90399980545044	-7.76632356643677	-2.54255676269531	-0.141791731119156	0.138334646821022	0.0350249856710434
-5.90733575820923	-7.75896453857422	-2.54342031478882	-0.141698747873306	0.138366729021072	0.0349735207855701
-5.90415716171265	-7.76283931732178	-2.55063223838806	-0.14183335006237	0.138234734535217	0.034930806607008
-5.91146755218506	-7.76239824295044	-2.54178142547607	-0.141762793064117	0.138517931103706	0.0349262356758118
-5.91811800003052	-7.76339912414551	-2.55290937423706	-0.141778886318207	0.13828256726265	0.0348598845303059
-5.92014026641846	-7.76930093765259	-2.55543518066406	-0.141910493373871	0.138395726680756	0.0350225977599621
-5.92691850662231	-7.7610034942627	-2.55292367935181	-0.141834735870361	0.138307705521584	0.0349133908748627
-5.93127632141113	-7.76460123062134	-2.56821775436401	-0.141965642571449	0.138319090008736	0.0348117426037788
-5.93502330780029	-7.76582288742065	-2.56657266616821	-0.142104625701904	0.138408750295639	0.0349333621561527
-5.94013071060181	-7.7588324546814	-2.56938290596008	-0.141986355185509	0.138179153203964	0.0348954685032368
-5.93496656417847	-7.76655340194702	-2.57208824157715	-0.142252922058105	0.138116165995598	0.0349018238484859
-5.94095087051392	-7.75782012939453	-2.56822538375854	-0.142118453979492	0.138258218765259	0.0348690859973431
-5.94089794158936	-7.75479173660278	-2.56973028182983	-0.142070651054382	0.138088643550873	0.034792996942997
-5.94233560562134	-7.76379203796387	-2.57831120491028	-0.142200991511345	0.138127520680428	0.0348780229687691
-5.94410753250122	-7.76148271560669	-2.5692310333252	-0.142261683940887	0.138254389166832	0.0349069014191628
-5.94084644317627	-7.75384187698364	-2.5658962726593	-0.142177581787109	0.138070151209831	0.0348931029438972
-5.94862461090088	-7.76132297515869	-2.57644128799438	-0.142248943448067	0.138205736875534	0.0349257364869118
-5.94946098327637	-7.75628614425659	-2.57256555557251	-0.142226025462151	0.13813890516758	0.0350325293838978
-5.94729232788086	-7.75946760177612	-2.58050966262817	-0.142234936356544	0.138082608580589	0.0349910669028759
-5.95404291152954	-7.76273679733276	-2.57835292816162	-0.142332762479782	0.138301536440849	0.0351270996034145
-5.952965259552	-7.75572681427002	-2.57523036003113	-0.142212092876434	0.138189435005188	0.0350970402359962
-5.95267724990845	-7.75889110565186	-2.57735824584961	-0.142229333519936	0.138138741254807	0.0350603833794594
-5.95586585998535	-7.7546854019165	-2.57142663002014	-0.142314806580544	0.138212874531746	0.0351385325193405
-5.94835090637207	-7.7583532333374	-2.57960963249207	-0.142169773578644	0.138069331645966	0.035077191889286
-5.9563422203064	-7.76370143890381	-2.57440304756165	-0.142321169376373	0.138268113136292	0.0351797044277191
-5.95112323760986	-7.75669765472412	-2.56863713264465	-0.14209508895874	0.138079255819321	0.0351687148213387
-5.95369720458984	-7.76190757751465	-2.57382869720459	-0.142253309488297	0.13814277946949	0.0352452881634235
-5.96057653427124	-7.75604057312012	-2.56398963928223	-0.142135992646217	0.138213485479355	0.0353199429810047
-5.95877647399902	-7.76272439956665	-2.57127070426941	-0.142104357481003	0.137965127825737	0.0352980010211468
-5.960777759552	-7.76408720016479	-2.56127977371216	-0.142202526330948	0.138106659054756	0.0354582332074642
-5.95654439926147	-7.76096868515015	-2.56677603721619	-0.142058834433556	0.137973353266716	0.0353785790503025
-5.95762348175049	-7.7695460319519	-2.5598783493042	-0.142202645540237	0.138068214058876	0.0355158261954784
-5.95826768875122	-7.76127910614014	-2.55653381347656	-0.142080694437027	0.137993901968002	0.0354863777756691
-5.95648145675659	-7.76470327377319	-2.56150460243225	-0.142008185386658	0.137925878167152	0.0354777425527573
-5.96036291122437	-7.76550579071045	-2.55481314659119	-0.1421237885952	0.137999027967453	0.0355514362454414
-5.95873880386353	-7.76432085037231	-2.55312275886536	-0.141998484730721	0.137865602970123	0.0355035923421383
-5.95727586746216	-7.76802921295166	-2.56085062026978	-0.142116874456406	0.137895658612251	0.0355321057140827
-5.96130800247192	-7.76692199707031	-2.54724025726318	-0.142124325037003	0.137935236096382	0.0355975180864334
-5.9614315032959	-7.76314973831177	-2.55749821662903	-0.141977116465569	0.137767761945724	0.0356129109859467
-5.96303367614746	-7.77382898330688	-2.55258131027222	-0.14210818707943	0.137864038348198	0.0356792956590652
-5.96282386779785	-7.76902198791504	-2.55466985702515	-0.14194093644619	0.137676417827606	0.0355906970798969
-5.96239566802979	-7.77575540542603	-2.56160664558411	-0.142136871814728	0.13777682185173	0.035620603710413
-5.95859098434448	-7.77313709259033	-2.54761075973511	-0.14197826385498	0.137714445590973	0.0355473570525646
-5.95928907394409	-7.77542543411255	-2.55607891082764	-0.142054200172424	0.137687295675278	0.0355312116444111
-5.96659851074219	-7.78012084960938	-2.54606771469116	-0.142070353031158	0.13778330385685	0.0356651246547699
-5.96619749069214	-7.77360248565674	-2.54750967025757	-0.141945481300354	0.137569800019264	0.0355807393789291
-5.96520233154297	-7.78367185592651	-2.55915331840515	-0.142119824886322	0.137612119317055	0.035593643784523
-5.97207498550415	-7.78060626983643	-2.54185318946838	-0.141980946063995	0.13760107755661	0.0356341414153576
-5.96756362915039	-7.77920579910278	-2.55243873596191	-0.142010852694511	0.137464970350266	0.0356215126812458
-5.97437238693237	-7.78159284591675	-2.54721403121948	-0.142091572284698	0.137598931789398	0.0356803722679615
-5.97035026550293	-7.78033590316772	-2.5494704246521	-0.142094627022743	0.137448966503143	0.0356689766049385
-5.97376823425293	-7.78534269332886	-2.55263900756836	-0.142135441303253	0.137489557266235	0.035730354487896
-5.96967840194702	-7.78202867507935	-2.55084872245789	-0.142002463340759	0.137301564216614	0.0356617458164692
-5.97215890884399	-7.78813123703003	-2.55093026161194	-0.142080411314964	0.137393802404404	0.0357576794922352
-5.97281980514526	-7.78271484375	-2.54157567024231	-0.141958966851234	0.137310013175011	0.0357042104005814
-5.96569204330444	-7.78735113143921	-2.54883790016174	-0.14218482375145	0.137246295809746	0.0357524491846561
-5.96821546554565	-7.78631401062012	-2.53390574455261	-0.142038464546204	0.137337058782578	0.0357911065220833
-5.96895980834961	-7.7836332321167	-2.53805947303772	-0.142019227147102	0.137182772159576	0.0357855409383774
-5.97333335876465	-7.79362535476685	-2.53781008720398	-0.142126873135567	0.137298420071602	0.0358756929636002
-5.97033596038818	-7.78741264343262	-2.53875732421875	-0.141958728432655	0.137121081352234	0.0358939655125141
-5.96853399276733	-7.79502582550049	-2.54022479057312	-0.142083391547203	0.137136444449425	0.0359132550656796
-5.97337436676025	-7.7928581237793	-2.52689504623413	-0.142048373818398	0.137193217873573	0.035958182066679
-5.9664044380188	-7.78594732284546	-2.53238224983215	-0.142012730240822	0.137006014585495	0.0359027981758118
-5.97010660171509	-7.79088401794434	-2.53258204460144	-0.142166748642921	0.137199759483337	0.0360107682645321
-5.96669054031372	-7.78202438354492	-2.52940797805786	-0.141911044716835	0.136979162693024	0.0360117107629776
-5.9638557434082	-7.79000282287598	-2.532958984375	-0.142025798559189	0.137024119496346	0.0360845550894737
-5.96544885635376	-7.78725337982178	-2.52514600753784	-0.141991943120956	0.136996865272522	0.0360502265393734
-5.95924806594849	-7.78876113891602	-2.52690100669861	-0.141980797052383	0.136911123991013	0.0360833629965782
-5.96215534210205	-7.79186105728149	-2.51988887786865	-0.142057880759239	0.137095347046852	0.0362312495708466
-5.96254539489746	-7.78319358825684	-2.52286791801453	-0.14189937710762	0.136873781681061	0.0361611284315586
-5.96491098403931	-7.79267168045044	-2.52105021476746	-0.142016649246216	0.13696563243866	0.0363337956368923
-5.96586513519287	-7.78585577011108	-2.51316118240356	-0.141880840063095	0.136866822838783	0.0363345481455326
-5.96569681167603	-7.79103946685791	-2.52468180656433	-0.141941532492638	0.136815160512924	0.036425806581974
-5.9695258140564	-7.78967428207397	-2.51302790641785	-0.141956970095634	0.136858701705933	0.0364664271473885
-5.96306610107422	-7.78617238998413	-2.52117490768433	-0.141961187124252	0.136705070734024	0.0364223010838032
-5.96591281890869	-7.79236650466919	-2.51089477539063	-0.142027586698532	0.136872857809067	0.0365833565592766
-5.96513748168945	-7.78225517272949	-2.50918698310852	-0.141858756542206	0.136667236685753	0.0365351773798466
-5.96908187866211	-7.79220819473267	-2.51859092712402	-0.141968429088593	0.136671274900436	0.0366252809762955
[truncated: 19,515 more rows]
