# Supplementary material for: Identification of Haptic Based Guiding Using Hard Reins
Source: PLoS One. 2015 Jul 22;10(7):e0132020. doi: 10.1371/journal.pone.0132020 (PMC4511788; doi:10.1371/journal.pone.0132020)
Supplement: S5 File — (ZIP) [file pone.0132020.s005.zip › Exp2_ForceData1/Subject2/path1/T10.csv]

Force X (N)	Force Y (N)	Force Z (N)	Torque X (N-m)	Torque Y (N-m)	Torque Z (N-m)	Frequency = 10000	Averaging Level = 16	F/T Serial Number = FT11772	Time Started = 19/02/2013 17:00:35
-6.50978088378906	-8.29117202758789	-6.59663581848145	-0.0869676098227501	0.244799897074699	0.097524955868721
-6.50103282928467	-8.28310966491699	-6.60967779159546	-0.0867591723799706	0.244616270065308	0.0973991528153419
-6.49915838241577	-8.28804492950439	-6.61209964752197	-0.0867633447051048	0.24476270377636	0.0974430665373802
-6.49887704849243	-8.2830171585083	-6.59506225585938	-0.0868026912212372	0.2446608543396	0.0974415764212608
-6.50156164169312	-8.28638553619385	-6.60810947418213	-0.0866497457027435	0.244659751653671	0.0973031669855118
-6.49934530258179	-8.28866577148438	-6.59302663803101	-0.0868003517389297	0.24473075568676	0.097437396645546
-6.50227975845337	-8.28459453582764	-6.59647464752197	-0.0866923406720161	0.244643554091454	0.0971883833408356
-6.50434637069702	-8.29154872894287	-6.59960842132568	-0.0867573618888855	0.244770511984825	0.0972338542342186
-6.51011371612549	-8.2894172668457	-6.58871984481812	-0.0867088362574577	0.244650661945343	0.0972325578331947
-6.50692987442017	-8.29011821746826	-6.60627841949463	-0.0867153182625771	0.244703471660614	0.0970647856593132
-6.50853824615479	-8.29156875610352	-6.58968114852905	-0.086832657456398	0.244828522205353	0.0971950143575668
-6.50774192810059	-8.28908824920654	-6.59414911270142	-0.0867848917841911	0.244656965136528	0.0971458405256271
-6.50948524475098	-8.29620456695557	-6.60575675964355	-0.0867898985743523	0.244748637080193	0.0971373319625854
-6.50910663604736	-8.28758144378662	-6.5885705947876	-0.0868915691971779	0.244697213172913	0.0972573235630989
-6.51209020614624	-8.28798866271973	-6.60507965087891	-0.0869779959321022	0.244659468531609	0.0971364453434944
-6.51297473907471	-8.29404163360596	-6.59737634658813	-0.0871047601103783	0.244723588228226	0.0972872599959373
-6.51347064971924	-8.28227424621582	-6.59814071655273	-0.0869721472263336	0.244584783911705	0.0972902029752731
-6.51874303817749	-8.2867546081543	-6.60576820373535	-0.0872376710176468	0.244630426168442	0.0973810255527496
-6.51566123962402	-8.28156852722168	-6.59447431564331	-0.0871696323156357	0.244517460465431	0.0975145399570465
-6.51742076873779	-8.27771949768066	-6.61017274856567	-0.0872243568301201	0.244537442922592	0.0974454879760742
-6.52164745330811	-8.28273296356201	-6.59476804733276	-0.0874293968081474	0.244537845253944	0.097528450191021
-6.5125412940979	-8.27190971374512	-6.60425424575806	-0.0872639864683151	0.244440510869026	0.0975115075707436
-6.52209568023682	-8.27501678466797	-6.60424947738647	-0.0873498693108559	0.24456886947155	0.0976291224360466
-6.51885175704956	-8.27120018005371	-6.59005546569824	-0.0873967558145523	0.24439063668251	0.0975987464189529
-6.51458978652954	-8.27017974853516	-6.60729217529297	-0.0873201563954353	0.244466051459312	0.0976075679063797
-6.52234506607056	-8.26624011993408	-6.58948230743408	-0.0874748826026917	0.244475334882736	0.0976811051368713
-6.51325798034668	-8.27006053924561	-6.60377550125122	-0.0873140320181847	0.244397863745689	0.0975413545966148
-6.51704025268555	-8.26828289031982	-6.59581661224365	-0.0873336791992188	0.24458934366703	0.0976881831884384
-6.51663208007813	-8.26416206359863	-6.59824323654175	-0.0873086079955101	0.244509607553482	0.0975496992468834
-6.51559782028198	-8.26734352111816	-6.59649991989136	-0.0872014686465263	0.244562447071075	0.0976085290312767
-6.51668119430542	-8.26557064056396	-6.58389329910278	-0.0872404053807259	0.244551450014114	0.0975823625922203
-6.51731824874878	-8.27060985565186	-6.5971531867981	-0.0871452614665031	0.244528323411942	0.097576692700386
-6.51367902755737	-8.2683687210083	-6.58786106109619	-0.0870352312922478	0.24468058347702	0.0976053476333618
-6.51649188995361	-8.27049827575684	-6.59066867828369	-0.0870906412601471	0.244517266750336	0.0975096225738525
-6.51830530166626	-8.27337646484375	-6.59824371337891	-0.0869781821966171	0.244714185595512	0.0975982025265694
-6.51792526245117	-8.26688671112061	-6.57929944992065	-0.086869977414608	0.244634672999382	0.0975310206413269
-6.51922655105591	-8.27576065063477	-6.58629894256592	-0.0869206488132477	0.244662940502167	0.0975727885961533
-6.51768922805786	-8.27024459838867	-6.58079051971436	-0.0867452397942543	0.244691461324692	0.0975700542330742
-6.51720809936523	-8.27574825286865	-6.58382081985474	-0.0867573693394661	0.244631305336952	0.0974695086479187
-6.52255773544312	-8.27838230133057	-6.57141208648682	-0.0867264270782471	0.24466198682785	0.0975607186555862
-6.52047729492188	-8.27358531951904	-6.57603549957275	-0.0865700468420982	0.244605347514153	0.0974912196397781
-6.51922369003296	-8.28386497497559	-6.57341194152832	-0.0867034569382668	0.244650974869728	0.0974774286150932
-6.51948690414429	-8.2746000289917	-6.56648874282837	-0.0864544808864594	0.24450671672821	0.0973470732569695
-6.52077674865723	-8.28278827667236	-6.57896280288696	-0.0865086019039154	0.244599610567093	0.0972859039902687
-6.5211501121521	-8.27853965759277	-6.5553994178772	-0.0863881558179855	0.244597792625427	0.0972763523459435
-6.51794052124023	-8.28228759765625	-6.57424211502075	-0.0863287821412086	0.244632989168167	0.0971125140786171
-6.51882123947144	-8.28647518157959	-6.56094026565552	-0.0864031240344048	0.244673445820808	0.0971874818205833
-6.51813745498657	-8.28183650970459	-6.5644097328186	-0.0862680822610855	0.244482383131981	0.0970027595758438
-6.52024459838867	-8.28880786895752	-6.5676851272583	-0.0862604901194572	0.244617059826851	0.0969836190342903
-6.52082920074463	-8.28605556488037	-6.55400943756104	-0.0862778499722481	0.24448698759079	0.0970100909471512
-6.51828336715698	-8.29017925262451	-6.57249307632446	-0.0862118601799011	0.244564563035965	0.096776083111763
-6.52373218536377	-8.29061222076416	-6.55423927307129	-0.086312398314476	0.244604304432869	0.0968596786260605
-6.52428197860718	-8.29125022888184	-6.56646919250488	-0.0862382277846336	0.24436542391777	0.096732921898365
-6.52728033065796	-8.29793930053711	-6.55958700180054	-0.0862044543027878	0.244571700692177	0.0967979803681374
-6.52526664733887	-8.29211235046387	-6.55310821533203	-0.0862916558980942	0.244396448135376	0.0967453047633171
-6.53074073791504	-8.30112361907959	-6.56895589828491	-0.086313895881176	0.244396284222603	0.0967007800936699
-6.53143167495728	-8.30184459686279	-6.55582761764526	-0.0863660648465157	0.244345590472221	0.0967160910367966
-6.53062725067139	-8.29951953887939	-6.5661563873291	-0.0864387378096581	0.244280114769936	0.096671462059021
-6.53394031524658	-8.29997634887695	-6.55303716659546	-0.0863973945379257	0.244325831532478	0.0967030972242355
-6.53020858764648	-8.29854202270508	-6.56352710723877	-0.0864297300577164	0.244100496172905	0.0965989008545876
-6.53024387359619	-8.30582618713379	-6.56138467788696	-0.0865398272871971	0.244118496775627	0.0965924188494682
-6.53069448471069	-8.29726028442383	-6.55324506759644	-0.0865235924720764	0.244099497795105	0.0965586304664612
-6.5228419303894	-8.3018741607666	-6.56363773345947	-0.0866917669773102	0.243999764323235	0.0965526327490807
-6.52758359909058	-8.29737186431885	-6.5465521812439	-0.0866125300526619	0.243919268250465	0.0966054275631905
-6.51789808273315	-8.29814434051514	-6.55967235565186	-0.0866060703992844	0.243856832385063	0.0964872092008591
-6.52312850952148	-8.29885005950928	-6.54739618301392	-0.0866774246096611	0.243898719549179	0.0966000854969025
-6.51935625076294	-8.29872703552246	-6.55106163024902	-0.0866906344890594	0.243774339556694	0.0964595898985863
-6.51318311691284	-8.29890251159668	-6.55645275115967	-0.0867131501436234	0.243847742676735	0.0964660048484802
-6.51032018661499	-8.29183769226074	-6.540452003479	-0.0867184698581696	0.243732839822769	0.0964037925004959
-6.50881671905518	-8.29915714263916	-6.54599475860596	-0.086698554456234	0.243750214576721	0.0963441804051399
-6.50669860839844	-8.2929859161377	-6.53096199035645	-0.0867838263511658	0.243681088089943	0.0964512005448341
-6.50469541549683	-8.29948234558105	-6.54767417907715	-0.0867117196321487	0.243702545762062	0.0962370783090591
-6.50231313705444	-8.2976655960083	-6.53492450714111	-0.0867670029401779	0.243773564696312	0.0963433012366295
-6.50218915939331	-8.29702091217041	-6.54308986663818	-0.0867174938321114	0.243632152676582	0.0962075144052505
-6.4972825050354	-8.30257797241211	-6.53777980804443	-0.0867044925689697	0.243735447525978	0.0963186323642731
-6.49698495864868	-8.29731845855713	-6.53847312927246	-0.0867699608206749	0.243536725640297	0.0961676463484764
-6.49753952026367	-8.30221080780029	-6.54296016693115	-0.0867231041193008	0.243637919425964	0.0962858945131302
-6.49819612503052	-8.29908847808838	-6.52764558792114	-0.0867307409644127	0.243640810251236	0.0962449833750725
-6.49923372268677	-8.30567073822021	-6.5366096496582	-0.0868484601378441	0.243658423423767	0.0962457582354546
-6.4981369972229	-8.30041599273682	-6.5256085395813	-0.0867528989911079	0.243636578321457	0.096300482749939
-6.49616765975952	-8.29906177520752	-6.53713083267212	-0.0868096947669983	0.243460088968277	0.0961830168962479
-6.50002908706665	-8.29949188232422	-6.52328681945801	-0.0868550166487694	0.243481084704399	0.0963903740048409
-6.49835300445557	-8.29563045501709	-6.53991365432739	-0.0867497399449348	0.243449911475182	0.0962488055229187
-6.50445127487183	-8.29971885681152	-6.52747392654419	-0.0869732424616814	0.243458285927773	0.0963344350457191
-6.49712705612183	-8.29186534881592	-6.52856492996216	-0.086814172565937	0.24333381652832	0.096295177936554
-6.50124883651733	-8.2967700958252	-6.53514289855957	-0.0868909284472466	0.243393063545227	0.0963331088423729
-6.50099277496338	-8.28818893432617	-6.51611328125	-0.0867861956357956	0.243352547287941	0.0963546186685562
-6.4979772567749	-8.29033279418945	-6.53082227706909	-0.0867871940135956	0.243298947811127	0.0962382629513741
-6.50313520431519	-8.28908348083496	-6.5169563293457	-0.0868172198534012	0.243279650807381	0.0963164046406746
-6.49680376052856	-8.28410339355469	-6.52682733535767	-0.0867109596729279	0.243219882249832	0.096174992620945
-6.49964284896851	-8.29002475738525	-6.52478694915771	-0.0867519974708557	0.24341394007206	0.0962663218379021
-6.50197505950928	-8.28563976287842	-6.52092456817627	-0.0867813155055046	0.243224397301674	0.0961470305919647
-6.50000858306885	-8.28734588623047	-6.53353786468506	-0.0865886583924294	0.243393644690514	0.0960899218916893
-6.5073676109314	-8.29067134857178	-6.519118309021	-0.0866826623678207	0.243396461009979	0.0961349532008171
-6.50839519500732	-8.29389190673828	-6.53676080703735	-0.0866014510393143	0.243288323283195	0.0960722491145134
-6.51151990890503	-8.29142284393311	-6.52639055252075	-0.0865569785237312	0.243462815880775	0.0961572825908661
-6.51238822937012	-8.29161834716797	-6.5262451171875	-0.0865599662065506	0.243322625756264	0.0961082875728607
-6.51629972457886	-8.29687976837158	-6.53398370742798	-0.0865108892321587	0.243415758013725	0.0961533039808273
-6.51930618286133	-8.29099655151367	-6.52159881591797	-0.0865044966340065	0.243241235613823	0.0960429459810257
-6.52104520797729	-8.30043029785156	-6.52499437332153	-0.0866310298442841	0.243302881717682	0.0961575210094452
-6.52135610580444	-8.2932014465332	-6.52535963058472	-0.0864143073558807	0.243236303329468	0.0961236283183098
-6.52629804611206	-8.29496669769287	-6.53401565551758	-0.0865282937884331	0.243195503950119	0.0960646569728851
-6.52587175369263	-8.29520893096924	-6.51291084289551	-0.0864284336566925	0.24320125579834	0.0962420776486397
-6.52583837509155	-8.28950881958008	-6.52944326400757	-0.0863611400127411	0.243212819099426	0.0961514487862587
-6.52868413925171	-8.29619026184082	-6.51637935638428	-0.086523599922657	0.243185624480247	0.0962695106863976
-6.52451324462891	-8.28833484649658	-6.52480840682983	-0.0863209366798401	0.243101701140404	0.0961687341332436
-6.53052520751953	-8.29337882995605	-6.52021312713623	-0.086494967341423	0.243207037448883	0.0963187217712402
-6.53034019470215	-8.28956413269043	-6.5164361000061	-0.0863704234361649	0.243114605545998	0.0962448790669441
-6.52736186981201	-8.29153633117676	-6.52974128723145	-0.08631881326437	0.243181794881821	0.0962425544857979
-6.53826189041138	-8.28924179077148	-6.51168060302734	-0.0864417850971222	0.243230596184731	0.0963058918714523
-6.53462648391724	-8.2937479019165	-6.52625799179077	-0.0862904340028763	0.243082642555237	0.0962129458785057
-6.53939533233643	-8.29317092895508	-6.51911211013794	-0.0863349661231041	0.24332532286644	0.0963402539491653
-6.54219770431519	-8.29609394073486	-6.52531766891479	-0.0863543152809143	0.243107914924622	0.0962877944111824
-6.54463529586792	-8.2982234954834	-6.53265285491943	-0.0863103047013283	0.243243902921677	0.0963625907897949
-6.5518651008606	-8.29395866394043	-6.52719163894653	-0.086454451084137	0.243212297558784	0.0963393077254295
-6.55163431167603	-8.30800247192383	-6.5383095741272	-0.0865150615572929	0.243219017982483	0.0964484140276909
-6.5550742149353	-8.29919147491455	-6.52855682373047	-0.086419478058815	0.243239536881447	0.0965248420834541
-6.56128406524658	-8.30730533599854	-6.54852819442749	-0.0865392312407494	0.24319189786911	0.0965507552027702
-6.55783224105835	-8.3045129776001	-6.52422714233398	-0.086536779999733	0.243156984448433	0.0967340469360352
-6.5630202293396	-8.30611515045166	-6.54239940643311	-0.0865801200270653	0.243169367313385	0.0966330841183662
-6.56717157363892	-8.30810546875	-6.54095888137817	-0.0866431221365929	0.243211433291435	0.0968058854341507
-6.56358766555786	-8.30171489715576	-6.54213953018188	-0.0866211876273155	0.243015423417091	0.0967197269201279
-6.57153701782227	-8.30893802642822	-6.5389199256897	-0.0867641493678093	0.243250101804733	0.0969177708029747
-6.5665864944458	-8.29726696014404	-6.54378414154053	-0.0867191478610039	0.243002250790596	0.0969074741005898
-6.57025527954102	-8.30379390716553	-6.54284620285034	-0.0868271589279175	0.243130162358284	0.0969186648726463
-6.56821584701538	-8.29584980010986	-6.53820657730103	-0.0868116989731789	0.243132188916206	0.0970088019967079
-6.56566047668457	-8.30115985870361	-6.54873657226563	-0.0869209840893745	0.243148431181908	0.0970195755362511
-6.56826543807983	-8.29625034332275	-6.53658246994019	-0.08690594881773	0.243225634098053	0.0970269292593002
-6.56474828720093	-8.29748916625977	-6.55486679077148	-0.0868648812174797	0.24316643178463	0.0970070958137512
-6.56654214859009	-8.29817199707031	-6.53769063949585	-0.0869251936674118	0.243181720376015	0.0971511974930763
-6.56730937957764	-8.29719066619873	-6.55227184295654	-0.086908683180809	0.243238851428032	0.0969639644026756
-6.56618785858154	-8.30013751983643	-6.54937601089478	-0.0869884863495827	0.243273660540581	0.0971364751458168
-6.5660252571106	-8.29507064819336	-6.54260158538818	-0.0869489461183548	0.243186324834824	0.0970220044255257
-6.56621932983398	-8.29840850830078	-6.55078172683716	-0.0869586765766144	0.243350431323051	0.0970715433359146
-6.57029867172241	-8.2964916229248	-6.54428243637085	-0.0869659036397934	0.2431610673666	0.0971411541104317
-6.56534099578857	-8.30014705657959	-6.56018304824829	-0.0869739875197411	0.243279859423637	0.0970669537782669
-6.57328176498413	-8.29597187042236	-6.54649686813354	-0.0870664045214653	0.243302628397942	0.0971370562911034
-6.57080221176147	-8.29868793487549	-6.55560731887817	-0.0870385691523552	0.243119731545448	0.0970722734928131
-6.56927585601807	-8.29841613769531	-6.54735279083252	-0.0870357006788254	0.243308812379837	0.0971657782793045
-6.56635808944702	-8.29636383056641	-6.54979801177979	-0.0871406570076942	0.243123635649681	0.097109280526638
-6.56821966171265	-8.29942989349365	-6.55346345901489	-0.0870554521679878	0.243191689252853	0.0972430035471916
-6.56811666488647	-8.29265689849854	-6.54119348526001	-0.0871074646711349	0.243182897567749	0.0971933081746101
-6.56727170944214	-8.29973411560059	-6.54928636550903	-0.0871944949030876	0.243149772286415	0.0972486212849617
-6.5666937828064	-8.29704475402832	-6.54172515869141	-0.0870831683278084	0.243216454982758	0.0972464084625244
-6.56894636154175	-8.29574108123779	-6.55111646652222	-0.0871652811765671	0.243061140179634	0.0972251147031784
-6.56829786300659	-8.29606437683105	-6.53831052780151	-0.0871447622776031	0.243015721440315	0.0973948016762733
-6.56692695617676	-8.29327583312988	-6.54368877410889	-0.0870821997523308	0.243046686053276	0.0972936153411865
-6.56831789016724	-8.30289745330811	-6.5441198348999	-0.0872712582349777	0.243089362978935	0.0973442122340202
-6.57048368453979	-8.29758071899414	-6.53406190872192	-0.0871187299489975	0.242993384599686	0.097345381975174
-6.56616830825806	-8.29823303222656	-6.55129766464233	-0.0871151685714722	0.242990896105766	0.0972901210188866
-6.56947088241577	-8.29847049713135	-6.53391599655151	-0.0871538296341896	0.242979556322098	0.0974379852414131
-6.57214212417603	-8.2987642288208	-6.53951358795166	-0.087057463824749	0.242961928248405	0.0972755774855614
-6.57128000259399	-8.30427551269531	-6.54113626480103	-0.087112084031105	0.243043705821037	0.0973991081118584
-6.56949377059937	-8.2991247177124	-6.53698444366455	-0.0870319455862045	0.242816030979156	0.0973081067204475
-6.57140302658081	-8.30878353118896	-6.5444974899292	-0.0869414061307907	0.242986455559731	0.0973378792405128
-6.57424259185791	-8.30458736419678	-6.53552389144897	-0.0870656073093414	0.242933049798012	0.0974500700831413
-6.57386445999146	-8.30783557891846	-6.54473543167114	-0.0869652554392815	0.242910161614418	0.0973000675439835
-6.57524728775024	-8.31228446960449	-6.52917909622192	-0.0870673656463623	0.242894485592842	0.0974476933479309
-6.57725191116333	-8.30782318115234	-6.54569101333618	-0.0869989767670631	0.242792129516602	0.0973481386899948
-6.57877397537231	-8.3150749206543	-6.5368824005127	-0.0869345143437386	0.242911487817764	0.09745704382658
-6.57843208312988	-8.3142614364624	-6.53109359741211	-0.0870483368635178	0.242760390043259	0.0974247828125954
-6.58223104476929	-8.31940364837646	-6.55381727218628	-0.0870200991630554	0.242883265018463	0.0974463149905205
-6.58507966995239	-8.31204223632813	-6.53469514846802	-0.0869897827506065	0.242710843682289	0.0974591672420502
-6.58422183990479	-8.3216667175293	-6.5418496131897	-0.0871097445487976	0.242768675088882	0.0975085720419884
-6.58502769470215	-8.31815242767334	-6.53519773483276	-0.0869438275694847	0.242751568555832	0.0975106731057167
-6.58419418334961	-8.31727981567383	-6.5381007194519	-0.08699731528759	0.242661416530609	0.0974110439419746
-6.58693218231201	-8.31694221496582	-6.53317213058472	-0.0869776681065559	0.242628842592239	0.0975810959935188
-6.58339405059814	-8.31272029876709	-6.5463342666626	-0.086932398378849	0.24261648952961	0.0974518582224846
-6.58876514434814	-8.32127094268799	-6.53296136856079	-0.0871138349175453	0.242689296603203	0.0975644662976265
-6.58813858032227	-8.31362056732178	-6.53772735595703	-0.0869075953960419	0.242581620812416	0.0974482968449593
-6.58755016326904	-8.31874084472656	-6.54262924194336	-0.0870211645960808	0.24262347817421	0.0974854305386543
-6.58934640884399	-8.31351947784424	-6.5279712677002	-0.0869765430688858	0.242585495114326	0.0974912494421005
-6.58663558959961	-8.31830406188965	-6.55285358428955	-0.0869861394166946	0.242628291249275	0.0973896533250809
-6.59271478652954	-8.31612873077393	-6.53164768218994	-0.0870629996061325	0.242669552564621	0.0974845141172409
-6.58853054046631	-8.31208229064941	-6.54430389404297	-0.086951270699501	0.242536202073097	0.0973158851265907
-6.58925819396973	-8.31599044799805	-6.54740619659424	-0.0870361849665642	0.242636695504189	0.0974366515874863
-6.59328889846802	-8.31222343444824	-6.53780460357666	-0.0870834589004517	0.242529928684235	0.0974074676632881
-6.58957862854004	-8.31375598907471	-6.55344438552856	-0.0869906842708588	0.242577940225601	0.0972960442304611
-6.59242391586304	-8.30982780456543	-6.53852272033691	-0.0870630666613579	0.242696404457092	0.097379244863987
-6.59159088134766	-8.30761623382568	-6.54901933670044	-0.0870010480284691	0.242459863424301	0.0973152443766594
-6.59060573577881	-8.31674671173096	-6.54679012298584	-0.0870768502354622	0.242644116282463	0.0973618254065514
-6.58635759353638	-8.30537605285645	-6.5415825843811	-0.0870829746127129	0.242466524243355	0.0973060801625252
-6.58895397186279	-8.3117790222168	-6.55221080780029	-0.0870473012328148	0.242543965578079	0.0972562059760094
-6.58684539794922	-8.30618095397949	-6.53264856338501	-0.087088443338871	0.242551326751709	0.0972331166267395
-6.58697986602783	-8.30833721160889	-6.54402780532837	-0.0871032252907753	0.242522016167641	0.0971631109714508
-6.58499670028687	-8.30964279174805	-6.53116893768311	-0.0871059969067574	0.242604166269302	0.0971699655056
-6.58126401901245	-8.3064022064209	-6.54392766952515	-0.0870745033025742	0.242463603615761	0.0970200821757317
-6.58162450790405	-8.3111686706543	-6.54124975204468	-0.0871497094631195	0.242497801780701	0.0969801470637321
-6.58310127258301	-8.3036003112793	-6.53333616256714	-0.0871327444911003	0.242497891187668	0.0969091281294823
-6.57690477371216	-8.30948066711426	-6.54233551025391	-0.0872290134429932	0.242484226822853	0.0968206897377968
-6.58277606964111	-8.30860614776611	-6.53121042251587	-0.0871918350458145	0.242533341050148	0.0967867970466614
-6.57628679275513	-8.30781650543213	-6.54770660400391	-0.0872332453727722	0.242467999458313	0.0966621115803719
-6.57740592956543	-8.31035137176514	-6.53835678100586	-0.0872797444462776	0.242435798048973	0.0967059805989265
-6.58116292953491	-8.309006690979	-6.53138113021851	-0.0873288959264755	0.242357343435287	0.0965938568115234
-6.57667112350464	-8.31291389465332	-6.5469708442688	-0.0873702019453049	0.242336392402649	0.0965862348675728
-6.58064794540405	-8.3082914352417	-6.53098106384277	-0.0873831510543823	0.24232217669487	0.0965566039085388
-6.57592535018921	-8.31571483612061	-6.54234552383423	-0.0874773934483528	0.242203265428543	0.0964362621307373
-6.57878828048706	-8.30967998504639	-6.53506278991699	-0.0874211564660072	0.242190420627594	0.0965355485677719
-6.57929182052612	-8.31003475189209	-6.53405284881592	-0.0875911489129066	0.242120146751404	0.0963727831840515
-6.57943964004517	-8.31776714324951	-6.53330183029175	-0.0875476077198982	0.242088079452515	0.0963828861713409
-6.57628297805786	-8.3108549118042	-6.52267122268677	-0.087527371942997	0.242094323039055	0.0963049903512001
-6.57956266403198	-8.3153715133667	-6.53541660308838	-0.0876288563013077	0.241937220096588	0.0962302386760712
-6.57660007476807	-8.31508636474609	-6.52182054519653	-0.087638221681118	0.242052271962166	0.0963382348418236
-6.57570457458496	-8.31164264678955	-6.52755928039551	-0.0876415595412254	0.24190628528595	0.0961030721664429
-6.58087348937988	-8.31648635864258	-6.52423429489136	-0.0877019837498665	0.241952463984489	0.096193365752697
-6.5757303237915	-8.30951881408691	-6.52511262893677	-0.0875815376639366	0.241925314068794	0.0960752591490746
-6.57809638977051	-8.32083129882813	-6.5288782119751	-0.0877463445067406	0.241944938898087	0.0960136353969574
-6.5805401802063	-8.31471252441406	-6.51864576339722	-0.0876619443297386	0.241864517331123	0.0961135849356651
-6.57393074035645	-8.31486415863037	-6.53241729736328	-0.0876298695802689	0.241855263710022	0.0959722772240639
-6.58329439163208	-8.32151317596436	-6.51548051834106	-0.0877751186490059	0.241931721568108	0.0960335806012154
-6.57935237884521	-8.31515502929688	-6.52473211288452	-0.087558813393116	0.241815879940987	0.0959493666887283
-6.58001232147217	-8.32280254364014	-6.52808904647827	-0.0876036435365677	0.241927608847618	0.0960121974349022
-6.58257102966309	-8.31962203979492	-6.51191711425781	-0.087508350610733	0.241837084293365	0.0960358381271362
-6.58229684829712	-8.32161521911621	-6.52251815795898	-0.0875295922160149	0.24188444018364	0.0958957895636559
-6.58391618728638	-8.32669258117676	-6.51707553863525	-0.0875774025917053	0.241912066936493	0.096015065908432
-6.58651494979858	-8.31902980804443	-6.51639795303345	-0.0873913243412972	0.241856560111046	0.0959166884422302
-6.58550453186035	-8.32696437835693	-6.52177953720093	-0.0874207019805908	0.241988718509674	0.0959222912788391
-6.58972358703613	-8.32275867462158	-6.51415586471558	-0.0873916149139404	0.24195022881031	0.0960683375597
-6.58916807174683	-8.32615756988525	-6.52479791641235	-0.0873500630259514	0.241936817765236	0.095929779112339
-6.58910369873047	-8.32882881164551	-6.51533126831055	-0.0873647853732109	0.242060616612434	0.0960791781544685
-6.58836936950684	-8.32332897186279	-6.51569652557373	-0.0873040184378624	0.241996303200722	0.0960943177342415
-6.59586334228516	-8.32902050018311	-6.5298957824707	-0.0872398838400841	0.241988837718964	0.0960837677121162
-6.5929217338562	-8.32518005371094	-6.51464223861694	-0.0871771052479744	0.242039024829865	0.0962561443448067
-6.59719467163086	-8.3267126083374	-6.5239405632019	-0.087150439620018	0.242017477750778	0.0961314812302589
-6.59747791290283	-8.33230781555176	-6.52276563644409	-0.0871622785925865	0.242111936211586	0.0962815880775452
-6.59702730178833	-8.32455730438232	-6.51919841766357	-0.0870291441679001	0.242137223482132	0.0962562933564186
-6.60428619384766	-8.33146667480469	-6.52877283096313	-0.0871001929044724	0.242162883281708	0.0962408035993576
-6.60377979278564	-8.32910060882568	-6.51853466033936	-0.0870167538523674	0.242122277617455	0.0963169708848
-6.60418796539307	-8.33030414581299	-6.53224563598633	-0.0870486721396446	0.242242991924286	0.0962425768375397
-6.6108980178833	-8.33821868896484	-6.52453374862671	-0.0872044563293457	0.242250770330429	0.0962979272007942
-6.6085262298584	-8.3317289352417	-6.53210401535034	-0.0870447158813477	0.242211058735847	0.0962931141257286
-6.61558628082275	-8.33968734741211	-6.53887128829956	-0.0871428474783897	0.242348194122314	0.0964214131236076
-6.61723804473877	-8.33786296844482	-6.52606439590454	-0.0871249586343765	0.242190062999725	0.0964402556419373
-6.61418533325195	-8.33812713623047	-6.55530214309692	-0.0871165990829468	0.242311120033264	0.0963456332683563
-6.62446689605713	-8.33939361572266	-6.53721809387207	-0.0872644707560539	0.242351993918419	0.0965385213494301
-6.61855173110962	-8.33648014068604	-6.55235290527344	-0.0871495380997658	0.242163106799126	0.0964534804224968
-6.62188768386841	-8.34101867675781	-6.55386686325073	-0.0872398838400841	0.242301657795906	0.0965999737381935
-6.62543439865112	-8.33313369750977	-6.54401111602783	-0.0873897895216942	0.242197260260582	0.0965951532125473
-6.62131834030151	-8.33924674987793	-6.55841159820557	-0.0873185694217682	0.24222157895565	0.0965473055839539
-6.62631225585938	-8.33452796936035	-6.54323053359985	-0.0874487608671188	0.242219999432564	0.0966324806213379
-6.62458038330078	-8.33634757995605	-6.56189632415771	-0.0874433442950249	0.242121294140816	0.0966025814414024
-6.62198257446289	-8.33652687072754	-6.54814577102661	-0.0874735042452812	0.242192581295967	0.0966432020068169
-6.62376117706299	-8.33218479156494	-6.56042623519897	-0.0876190438866615	0.242038637399673	0.0965392291545868
-6.62227249145508	-8.33681774139404	-6.5593056678772	-0.0875993967056274	0.242190152406693	0.0966938510537148
-6.62168216705322	-8.32946109771729	-6.55665302276611	-0.087608702480793	0.242094308137894	0.0965367630124092
-6.61959791183472	-8.33511352539063	-6.56122875213623	-0.0877711176872253	0.242131665349007	0.096640333533287
-6.61698770523071	-8.33089542388916	-6.55591535568237	-0.0876242071390152	0.242100670933723	0.0966341719031334
-6.61590909957886	-8.33576393127441	-6.5605297088623	-0.0877761170268059	0.242022201418877	0.0965593606233597
-6.61630392074585	-8.33139705657959	-6.55141973495483	-0.0877388119697571	0.242016106843948	0.0967418923974037
-6.6103687286377	-8.33265113830566	-6.56336736679077	-0.0876735001802444	0.242023959755898	0.096518836915493
-6.61702442169189	-8.33744430541992	-6.54069948196411	-0.0878101289272308	0.242137134075165	0.0966013893485069
-6.60909509658813	-8.33229732513428	-6.56266307830811	-0.0877567306160927	0.241935759782791	0.0965431779623032
-6.61083936691284	-8.33803081512451	-6.55375051498413	-0.0877025574445724	0.242041572928429	0.0965782403945923
-6.60979700088501	-8.33331203460693	-6.54723405838013	-0.087771363556385	0.241923600435257	0.0965321734547615
-6.60732650756836	-8.33816432952881	-6.5719895362854	-0.0877290889620781	0.242036357522011	0.0965535119175911
-6.6118597984314	-8.33704471588135	-6.54597234725952	-0.0877882912755013	0.242039039731026	0.0965819209814072
-6.6032600402832	-8.33771324157715	-6.56359577178955	-0.0877129733562469	0.241929650306702	0.0965014919638634
-6.6099705696106	-8.33785820007324	-6.55094146728516	-0.0877314954996109	0.242061197757721	0.0967597737908363
-6.60707902908325	-8.33872985839844	-6.55246305465698	-0.087810680270195	0.241876304149628	0.0965617075562477
-6.60286140441895	-8.34096622467041	-6.55773448944092	-0.0876725688576698	0.242042437195778	0.0967074260115623
-6.60835027694702	-8.33810520172119	-6.54264879226685	-0.087711937725544	0.241993546485901	0.0967555940151215
-6.59890985488892	-8.34414958953857	-6.55371761322021	-0.0877151340246201	0.241859763860703	0.0966680496931076
-6.60202026367188	-8.3394889831543	-6.54157781600952	-0.0877156406641006	0.241951256990433	0.096811518073082
-6.6014142036438	-8.33951187133789	-6.54240369796753	-0.0877403765916824	0.241820827126503	0.0966734662652016
-6.60157012939453	-8.34400081634521	-6.54823064804077	-0.0876270458102226	0.241881772875786	0.096807025372982
-6.60164356231689	-8.33501529693604	-6.5377631187439	-0.0876429229974747	0.241911202669144	0.096732959151268
-6.59679746627808	-8.34738159179688	-6.5453405380249	-0.0877485647797585	0.241911321878433	0.0968125388026237
-6.59641218185425	-8.33591079711914	-6.53271532058716	-0.0875487700104713	0.241832405328751	0.096785731613636
-6.59801626205444	-8.34163093566895	-6.54792022705078	-0.0876371115446091	0.241859719157219	0.0967825427651405
-6.59660911560059	-8.34224605560303	-6.53176212310791	-0.0875918939709663	0.241872757673264	0.0969080552458763
-6.59590864181519	-8.34204578399658	-6.54624319076538	-0.0875121653079987	0.241901099681854	0.0968518182635307
-6.60093259811401	-8.3470630645752	-6.53699445724487	-0.0876956880092621	0.241970732808113	0.0969688296318054
-6.5969705581665	-8.3410120010376	-6.54068279266357	-0.0874259918928146	0.241846799850464	0.0969200730323792
-6.60181379318237	-8.34888076782227	-6.53602933883667	-0.0875798016786575	0.242028653621674	0.0970934256911278
-6.60225343704224	-8.34878826141357	-6.52755260467529	-0.0875592604279518	0.241786390542984	0.0970746576786041
-6.60158824920654	-8.34893321990967	-6.54824876785278	-0.0875026285648346	0.241927519440651	0.0971433967351913
-6.61148977279663	-8.34860420227051	-6.52800416946411	-0.0875693932175636	0.241976752877235	0.0972618162631989
-6.60636186599731	-8.35590648651123	-6.5440788269043	-0.0874881818890572	0.241830676794052	0.097271166741848
-6.61219167709351	-8.35413932800293	-6.53472995758057	-0.0875120609998703	0.241951629519463	0.097486324608326
-6.61677646636963	-8.35567569732666	-6.53874015808105	-0.0875328257679939	0.241840586066246	0.0974601954221725
-6.61590194702148	-8.35593891143799	-6.54419708251953	-0.0874639376997948	0.241890132427216	0.0975901335477829
-6.62073135375977	-8.35313510894775	-6.53247833251953	-0.0875382497906685	0.24196220934391	0.097647950053215
-6.62396240234375	-8.3560152053833	-6.54877328872681	-0.0875538736581802	0.241848856210709	0.0977203026413918
-6.62246465682983	-8.35222148895264	-6.52884817123413	-0.0874704271554947	0.241991087794304	0.0978475660085678
-6.62922477722168	-8.35451602935791	-6.54702949523926	-0.0875821188092232	0.241862937808037	0.0978564545512199
-6.63041305541992	-8.35676193237305	-6.53908491134644	-0.0875606760382652	0.242022484540939	0.0979982540011406
-6.63138723373413	-8.35218715667725	-6.53663730621338	-0.0875679180026054	0.24187670648098	0.0979732573032379
-6.63418054580688	-8.3600549697876	-6.54471969604492	-0.0876524299383163	0.242057338356972	0.0981254205107689
-6.6319899559021	-8.3524169921875	-6.53865909576416	-0.0874403193593025	0.241956129670143	0.098131999373436
-6.63547945022583	-8.35887718200684	-6.53708696365356	-0.0875443369150162	0.242004781961441	0.0981539785861969
-6.63461875915527	-8.3539342880249	-6.53976631164551	-0.0874492898583412	0.24202598631382	0.0983766913414001
-6.63314151763916	-8.35601997375488	-6.54773759841919	-0.0874434858560562	0.242051348090172	0.0983192324638367
-6.63577365875244	-8.3612756729126	-6.53585815429688	-0.0875720679759979	0.242137774825096	0.0983767807483673
-6.63522100448608	-8.35347747802734	-6.5351128578186	-0.0873134285211563	0.24217925965786	0.0984036400914192
-6.63579273223877	-8.36243534088135	-6.54847860336304	-0.087392121553421	0.242220476269722	0.0984730571508408
-6.63800477981567	-8.3575611114502	-6.52889251708984	-0.087379090487957	0.24221570789814	0.0986195430159569
-6.63552331924438	-8.35889530181885	-6.54464817047119	-0.0873032286763191	0.242338091135025	0.098552294075489
-6.63957834243774	-8.36189556121826	-6.53672504425049	-0.0873961821198463	0.242380395531654	0.0987432226538658
-6.63663053512573	-8.35990428924561	-6.54319190979004	-0.087273932993412	0.242350950837135	0.0986818820238113
-6.64271354675293	-8.36531066894531	-6.53837060928345	-0.0873281061649323	0.242545306682587	0.0989068895578384
-6.6384654045105	-8.36214351654053	-6.54054069519043	-0.0873418301343918	0.242290690541267	0.0988302901387215
-6.6360764503479	-8.36639022827148	-6.55064821243286	-0.0872782766819	0.242491319775581	0.098940834403038
-6.64546012878418	-8.36392593383789	-6.53432893753052	-0.0873428508639336	0.242542698979378	0.0990369319915771
-6.64043712615967	-8.36769485473633	-6.55351781845093	-0.0872703343629837	0.242429926991463	0.0989884585142136
-6.63934850692749	-8.36289024353027	-6.53535652160645	-0.0873399674892426	0.242631316184998	0.0991427525877953
-6.63867235183716	-8.3670711517334	-6.55270957946777	-0.0872672200202942	0.242495447397232	0.0991428941488266
-6.64014673233032	-8.36329746246338	-6.5422101020813	-0.0872606411576271	0.242585465312004	0.099354974925518
-6.63733196258545	-8.3583927154541	-6.54227018356323	-0.0872171223163605	0.242542818188667	0.099272109568119
-6.63380241394043	-8.37088966369629	-6.54090785980225	-0.0873257517814636	0.242591962218285	0.0994573533535004
-6.63227891921997	-8.35637950897217	-6.54354095458984	-0.087143175303936	0.242509424686432	0.0994206294417381
-6.63396167755127	-8.36481094360352	-6.54583883285522	-0.0872801020741463	0.242663532495499	0.0995534062385559
-6.62634658813477	-8.35733890533447	-6.53307771682739	-0.087126113474369	0.242582425475121	0.0996293947100639
-6.62581920623779	-8.36184120178223	-6.54902505874634	-0.0871811211109161	0.242570459842682	0.099615216255188
-6.62539720535278	-8.35753917694092	-6.52537870407104	-0.0871665105223656	0.242588877677917	0.0997755229473114
-6.61720514297485	-8.35697460174561	-6.54428815841675	-0.0870417207479477	0.242533534765244	0.0997321307659149
-6.62265300750732	-8.35954189300537	-6.5200400352478	-0.0871296897530556	0.242700070142746	0.0999495983123779
-6.61432266235352	-8.35701084136963	-6.53954935073853	-0.0870370417833328	0.242555931210518	0.0997882410883904
-6.61332750320435	-8.35563564300537	-6.52084350585938	-0.0870351493358612	0.242620170116425	0.10005459189415
-6.61179733276367	-8.35452651977539	-6.51697206497192	-0.0870116353034973	0.242542952299118	0.0999602377414703
-6.60764646530151	-8.36190223693848	-6.52627611160278	-0.0870503559708595	0.24265319108963	0.100118584930897
-6.60298585891724	-8.35144329071045	-6.50930500030518	-0.086967259645462	0.242504224181175	0.100109957158566
-6.6045618057251	-8.35975551605225	-6.51591110229492	-0.0868750661611557	0.242660015821457	0.100207455456257
-6.60177421569824	-8.35364627838135	-6.50374174118042	-0.0869397521018982	0.242573738098145	0.100271262228489
-6.5968074798584	-8.35889530181885	-6.51566314697266	-0.0868457779288292	0.242550358176231	0.100197449326515
-6.59821081161499	-8.35630416870117	-6.4975757598877	-0.0868278294801712	0.242595925927162	0.100316785275936
-6.59709739685059	-8.35859394073486	-6.50985527038574	-0.0867448374629021	0.242425799369812	0.100310996174812
-6.59299278259277	-8.35946178436279	-6.49586915969849	-0.0866454765200615	0.242608428001404	0.100448414683342
-6.59336042404175	-8.35991859436035	-6.49581003189087	-0.0866768285632133	0.242313608527184	0.100335329771042
-6.59142255783081	-8.36347579956055	-6.4937801361084	-0.0865363553166389	0.242524966597557	0.100456379354
-6.58837032318115	-8.35907363891602	-6.4843692779541	-0.0864854976534843	0.24237522482872	0.100434869527817
-6.5892596244812	-8.37270832061768	-6.48235654830933	-0.0865716561675072	0.242484673857689	0.100569523870945
-6.58323860168457	-8.3639965057373	-6.48257064819336	-0.0862490087747574	0.242355719208717	0.100486993789673
-6.58484411239624	-8.37456512451172	-6.48112297058105	-0.0863753259181976	0.242303967475891	0.100543543696404
-6.58145427703857	-8.37011337280273	-6.46757411956787	-0.0861349329352379	0.242251098155975	0.100700162351131
-6.57663202285767	-8.37506103515625	-6.48144483566284	-0.0860951691865921	0.242312431335449	0.10056047141552
-6.58091259002686	-8.37885570526123	-6.45460605621338	-0.0861592516303062	0.242288619279861	0.100666277110577
-6.57674741744995	-8.37636756896973	-6.47152042388916	-0.0858722552657127	0.242159724235535	0.100611172616482
-6.57766342163086	-8.38352966308594	-6.45704746246338	-0.0858868509531021	0.242291912436485	0.100752539932728
-6.57570362091064	-8.38155269622803	-6.45190620422363	-0.0858000442385674	0.242154166102409	0.100715212523937
-6.57506322860718	-8.3871545791626	-6.46163463592529	-0.0857183337211609	0.242262423038483	0.100774571299553
-6.57679128646851	-8.38967514038086	-6.4478440284729	-0.0857310518622398	0.242216601967812	0.100796431303024
-6.57533693313599	-8.39371299743652	-6.45415592193604	-0.0856135413050652	0.242200955748558	0.100754477083683
-6.57833242416382	-8.39390850067139	-6.44281578063965	-0.0855884328484535	0.242247238755226	0.100898176431656
-6.57716703414917	-8.39790630340576	-6.44992780685425	-0.0855075716972351	0.242158740758896	0.100712329149246
-6.57670736312866	-8.40106773376465	-6.44946479797363	-0.0854455307126045	0.242289558053017	0.100894115865231
-6.58291482925415	-8.40040111541748	-6.44680881500244	-0.0854691714048386	0.242242202162743	0.100898049771786
-6.57879972457886	-8.41336917877197	-6.45326662063599	-0.0854352340102196	0.242288693785667	0.100915662944317
-6.58053302764893	-8.40287208557129	-6.44227027893066	-0.0853953510522842	0.242295309901237	0.100968010723591
-6.58347368240356	-8.41851711273193	-6.45236587524414	-0.0854092985391617	0.242362841963768	0.101004868745804
-6.58456945419312	-8.41085243225098	-6.44626808166504	-0.0854877233505249	0.242307722568512	0.101140446960926
-6.58764314651489	-8.42014408111572	-6.4638876914978	-0.085491918027401	0.242378205060959	0.101072587072849
-6.589919090271	-8.41733741760254	-6.44846200942993	-0.0854842364788055	0.242454901337624	0.101269826292992
-6.5912389755249	-8.41821479797363	-6.45980739593506	-0.0855979546904564	0.242366775870323	0.101172640919685
-6.59415721893311	-8.42074012756348	-6.45768260955811	-0.0856099054217339	0.242505773901939	0.101405993103981
-6.59608030319214	-8.41938972473145	-6.47327470779419	-0.0857381522655487	0.242403417825699	0.101351268589497
-6.60253190994263	-8.42186260223389	-6.46812629699707	-0.0858365371823311	0.24246808886528	0.101521193981171
-6.60192680358887	-8.41779899597168	-6.4721245765686	-0.0859087035059929	0.242476806044579	0.10158709436655
-6.60229635238647	-8.420729637146	-6.48395824432373	-0.0861065313220024	0.242475748062134	0.101694040000439
-6.6036057472229	-8.41837215423584	-6.47542476654053	-0.0860375910997391	0.242426544427872	0.101748608052731
-6.60477161407471	-8.4207878112793	-6.49328565597534	-0.0861993432044983	0.242510810494423	0.101837836205959
-6.61015510559082	-8.42091464996338	-6.48188447952271	-0.0863486751914024	0.242507264018059	0.102064229547977
-6.60774326324463	-8.42002582550049	-6.50343751907349	-0.086324043571949	0.242553293704987	0.101987637579441
-6.61030197143555	-8.41960620880127	-6.49540424346924	-0.0865515023469925	0.242643892765045	0.102231167256832
-6.60852813720703	-8.417893409729	-6.49804496765137	-0.0865692719817162	0.242493405938148	0.102225936949253
-6.60762882232666	-8.42177772521973	-6.50890588760376	-0.0866068080067635	0.242708742618561	0.102335840463638
-6.6123104095459	-8.41477298736572	-6.49949836730957	-0.0867573767900467	0.242639034986496	0.102453671395779
-6.60857343673706	-8.41769599914551	-6.51658725738525	-0.0866897627711296	0.242739006876945	0.102506667375565
-6.61020088195801	-8.41622734069824	-6.5072546005249	-0.0868848413228989	0.242781683802605	0.102647855877876
-6.60765075683594	-8.42071723937988	-6.52507305145264	-0.0868977159261703	0.242810815572739	0.102721147239208
-6.60708665847778	-8.41335868835449	-6.51377105712891	-0.0868794173002243	0.242890328168869	0.102803535759449
-6.60918760299683	-8.41896152496338	-6.53103590011597	-0.0869843736290932	0.242862805724144	0.102854944765568
-6.6045446395874	-8.4105110168457	-6.51480436325073	-0.0869616642594337	0.242944285273552	0.103005692362785
-6.60488891601563	-8.41223526000977	-6.53577756881714	-0.0869676545262337	0.242937847971916	0.10297054797411
-6.60595512390137	-8.41743469238281	-6.52507257461548	-0.0870415195822716	0.243110030889511	0.103155680000782
-6.6000280380249	-8.41001033782959	-6.53675413131714	-0.087005577981472	0.242930889129639	0.103104673326015
-6.60533237457275	-8.41635036468506	-6.5273814201355	-0.0870685651898384	0.243178620934486	0.10335648059845
-6.6002893447876	-8.41112899780273	-6.53603744506836	-0.086995504796505	0.243006855249405	0.1033124178648
-6.60177659988403	-8.41480922698975	-6.53491878509521	-0.0871061831712723	0.243167698383331	0.103524655103683
-6.59611320495605	-8.41028499603271	-6.53865480422974	-0.0870434567332268	0.243127062916756	0.103621587157249
-6.5940260887146	-8.4147424697876	-6.5347204208374	-0.0871961340308189	0.24324457347393	0.103866577148438
-6.58371210098267	-8.40513610839844	-6.53827381134033	-0.0869446992874146	0.243067815899849	0.104038879275322
-6.58078908920288	-8.41382884979248	-6.54187965393066	-0.0870345756411552	0.243191450834274	0.104407399892807
-6.57012510299683	-8.40691089630127	-6.52752780914307	-0.0869629606604576	0.24311937391758	0.10469651222229
-6.55762243270874	-8.41154384613037	-6.54512023925781	-0.086936354637146	0.243137553334236	0.105086728930473
-6.55601119995117	-8.40462017059326	-6.52936315536499	-0.0869135558605194	0.243175134062767	0.10532296448946
-6.54849767684937	-8.41054058074951	-6.53494596481323	-0.0869168415665627	0.243203461170197	0.105640612542629
-6.54128551483154	-8.4004602432251	-6.533118724823	-0.0867401957511902	0.243144854903221	0.105572409927845
-6.54026079177856	-8.40875911712646	-6.5338397026062	-0.086800716817379	0.243327349424362	0.105848543345928
-6.53500843048096	-8.4012393951416	-6.52760028839111	-0.0867616087198257	0.243155658245087	0.105749569833279
-6.53034830093384	-8.40210723876953	-6.52646827697754	-0.086622066795826	0.243288055062294	0.105913788080215
-6.53026247024536	-8.39923286437988	-6.51627588272095	-0.0866182819008827	0.243214070796967	0.105908036231995
-6.52311515808105	-8.40345859527588	-6.52276802062988	-0.0866170227527618	0.243309006094933	0.10602580010891
-6.51856517791748	-8.39366912841797	-6.51916313171387	-0.0865460932254791	0.24317829310894	0.106086358428001
-6.52225780487061	-8.40659713745117	-6.51861953735352	-0.086459755897522	0.243293285369873	0.106168754398823
-6.51424169540405	-8.39410305023193	-6.51083660125732	-0.0865004062652588	0.243190631270409	0.106314413249493
-6.51787137985229	-8.40532779693604	-6.5293550491333	-0.086434580385685	0.243261471390724	0.106397949159145
-6.51775121688843	-8.3972692489624	-6.51230573654175	-0.0863808989524841	0.243227988481522	0.106500133872032
-6.51992464065552	-8.40746784210205	-6.52053928375244	-0.0865076184272766	0.243253171443939	0.106670670211315
-6.51332807540894	-8.39961433410645	-6.51384973526001	-0.0862961634993553	0.243158772587776	0.106718756258488
-6.52061605453491	-8.40677356719971	-6.52495861053467	-0.0864255949854851	0.243158295750618	0.106802105903625
-6.51557636260986	-8.40293502807617	-6.51356315612793	-0.0863394811749458	0.243117392063141	0.106852173805237
-6.51636171340942	-8.40687084197998	-6.52865266799927	-0.086338646709919	0.243092924356461	0.106871567666531
-6.51937866210938	-8.4068078994751	-6.51460599899292	-0.0863761156797409	0.243189051747322	0.107082664966583
-6.51582860946655	-8.40695571899414	-6.53605079650879	-0.0863867551088333	0.243115916848183	0.107083335518837
-6.52079725265503	-8.40573215484619	-6.5210132598877	-0.0863529145717621	0.2431880235672	0.107277072966099
-6.51916170120239	-8.40761089324951	-6.54092788696289	-0.0863844454288483	0.243101343512535	0.107245966792107
-6.52321338653564	-8.40530490875244	-6.53189945220947	-0.0864969789981842	0.243180647492409	0.107519760727882
-6.52191829681396	-8.40410900115967	-6.54745054244995	-0.0864729359745979	0.243182629346848	0.107450351119041
-6.52501630783081	-8.40821647644043	-6.54526090621948	-0.0866217091679573	0.243293792009354	0.10762332379818
-6.52814054489136	-8.40012168884277	-6.55295372009277	-0.0865780860185623	0.243145614862442	0.10758949816227
-6.53233957290649	-8.40628719329834	-6.55885314941406	-0.0866518765687943	0.243268936872482	0.107801012694836
-6.53290128707886	-8.39826774597168	-6.55138826370239	-0.0867598131299019	0.243206098675728	0.107824973762035
-6.53437566757202	-8.40193939208984	-6.56915712356567	-0.0867175534367561	0.243268027901649	0.107939355075359
-6.54105806350708	-8.39395236968994	-6.55964326858521	-0.0868383198976517	0.24324594438076	0.107976615428925
-6.54010915756226	-8.3991641998291	-6.5806999206543	-0.0869552418589592	0.243348672986031	0.108090549707413
-6.54373359680176	-8.38749027252197	-6.57341194152832	-0.0869047939777374	0.243293926119804	0.108095787465572
-6.54890012741089	-8.39657592773438	-6.58984613418579	-0.086960956454277	0.243429929018021	0.108226731419563
-6.54875755310059	-8.38935279846191	-6.58644866943359	-0.0870178639888763	0.243303269147873	0.108288705348969
-6.55447673797607	-8.39444637298584	-6.60759162902832	-0.0870984643697739	0.243425533175468	0.108282171189785
-6.56005811691284	-8.38838768005371	-6.5928807258606	-0.087129257619381	0.243422120809555	0.108413510024548
-6.55951881408691	-8.39792633056641	-6.61450099945068	-0.0873217880725861	0.243522688746452	0.108471728861332
-6.56366539001465	-8.387526512146	-6.61648893356323	-0.0871808230876923	0.243513658642769	0.108449093997478
-6.5691180229187	-8.39343547821045	-6.62185764312744	-0.087335467338562	0.243575975298882	0.108516827225685
-6.57539367675781	-8.38558101654053	-6.62375974655151	-0.087286077439785	0.243586748838425	0.108608342707157
-6.57382488250732	-8.39496326446533	-6.63142395019531	-0.0874211341142654	0.243693634867668	0.108586646616459
-6.58096504211426	-8.38592052459717	-6.63166666030884	-0.087380163371563	0.243675962090492	0.108642533421516
-6.57725191116333	-8.39374256134033	-6.63963079452515	-0.0876230522990227	0.243781745433807	0.10869475454092
-6.58270311355591	-8.38527774810791	-6.645263671875	-0.087418757379055	0.243764534592628	0.108669139444828
-6.58492803573608	-8.39089870452881	-6.6574182510376	-0.0875822901725769	0.243884980678558	0.108810655772686
-6.58430290222168	-8.38474464416504	-6.64963054656982	-0.0876130238175392	0.243841901421547	0.108786061406136
-6.58303594589233	-8.38747501373291	-6.66501522064209	-0.0876302123069763	0.243836373090744	0.108937211334705
-6.58901166915894	-8.38259220123291	-6.65794134140015	-0.0876782462000847	0.243949621915817	0.108900561928749
-6.5817174911499	-8.38905715942383	-6.66985702514648	-0.0877619087696075	0.24401168525219	0.109047055244446
-6.58456373214722	-8.38197422027588	-6.66247892379761	-0.0877613499760628	0.243953213095665	0.109036274254322
-6.58594608306885	-8.38146877288818	-6.67305898666382	-0.0877485871315002	0.244027033448219	0.109119832515717
-6.58795022964478	-8.37736701965332	-6.66583681106567	-0.0879194289445877	0.243929237127304	0.109180480241776
-6.585862159729	-8.37822532653809	-6.68552350997925	-0.0877575874328613	0.244094610214233	0.109277345240116
-6.58854198455811	-8.37434577941895	-6.67136144638062	-0.0879904478788376	0.244016259908676	0.10935765504837
-6.58409309387207	-8.37661552429199	-6.68506669998169	-0.0879654884338379	0.244093373417854	0.109370969235897
-6.58531713485718	-8.36560916900635	-6.68217706680298	-0.0879867449402809	0.24406935274601	0.109416402876377
-6.58866262435913	-8.37407875061035	-6.6835355758667	-0.0879487693309784	0.244153693318367	0.109555177390575
-6.5832667350769	-8.36204624176025	-6.68030023574829	-0.0880372002720833	0.244060322642326	0.109587766230106
-6.58705043792725	-8.36895847320557	-6.69027423858643	-0.0879813209176064	0.244145125150681	0.109709806740284
-6.58617305755615	-8.35579013824463	-6.68257188796997	-0.0879883021116257	0.24404413998127	0.109745159745216
-6.58435773849487	-8.37019348144531	-6.68920946121216	-0.0881894901394844	0.244180262088776	0.109912872314453
-6.58320140838623	-8.35497379302979	-6.69174671173096	-0.087956964969635	0.24403689801693	0.10983232408762
-6.58587837219238	-8.36473655700684	-6.68467378616333	-0.0881093814969063	0.244189560413361	0.110060021281242
-6.57940816879272	-8.3538990020752	-6.68614101409912	-0.0880461260676384	0.24403290450573	0.110031850636005
-6.58171701431274	-8.35860633850098	-6.6810736656189	-0.08803341537714	0.244097307324409	0.110227942466736
-6.58106803894043	-8.35027503967285	-6.69332361221313	-0.0879797339439392	0.244156643748283	0.110165871679783
-6.58486890792847	-8.35805320739746	-6.67844390869141	-0.0881269723176956	0.244248315691948	0.110335864126682
-6.57749080657959	-8.34742832183838	-6.69005393981934	-0.087864875793457	0.244135603308678	0.110205590724945
-6.58615446090698	-8.35067176818848	-6.68825340270996	-0.0879184007644653	0.244341149926186	0.110409311950207
-6.58183336257935	-8.348708152771	-6.68907356262207	-0.0878297984600067	0.244130849838257	0.110262624919415
-6.58382940292358	-8.3477144241333	-6.69397163391113	-0.0878450646996498	0.244307190179825	0.110407181084156
-6.58476734161377	-8.34840869903564	-6.68981504440308	-0.0877808853983879	0.244187921285629	0.110351167619228
-6.58593893051147	-8.34966373443604	-6.68687868118286	-0.0878973081707954	0.244367212057114	0.110510095953941
-6.58495426177979	-8.34256458282471	-6.692786693573	-0.0876266658306122	0.244189530611038	0.110385581851006
-6.58858013153076	-8.3476390838623	-6.69427871704102	-0.0876590386033058	0.244391441345215	0.110568456351757
-6.58855819702148	-8.3403787612915	-6.68833494186401	-0.0876857861876488	0.244195863604546	0.110473699867725
-6.58845233917236	-8.3444242477417	-6.68567371368408	-0.0874995291233063	0.244182005524635	0.110621690750122
-6.59584331512451	-8.33874416351318	-6.68190956115723	-0.0875486955046654	0.244239658117294	0.110508218407631
-6.5927562713623	-8.34780979156494	-6.67882823944092	-0.087532676756382	0.244376197457314	0.110645808279514
-6.59377193450928	-8.33792400360107	-6.69026803970337	-0.0873698368668556	0.244058236479759	0.110509291291237
-6.59277009963989	-8.34272480010986	-6.67235612869263	-0.0872879028320313	0.244252637028694	0.110603079199791
-6.5970253944397	-8.34188365936279	-6.68534278869629	-0.0872595682740211	0.244123548269272	0.110487058758736
-6.59372472763062	-8.34122562408447	-6.67416524887085	-0.0871779024600983	0.244174018502235	0.110623575747013
-6.59676742553711	-8.33897495269775	-6.67872762680054	-0.0871405377984047	0.244111001491547	0.110430806875229
-6.59873914718628	-8.34249973297119	-6.67213344573975	-0.0870952233672142	0.244221150875092	0.110514231026173
-6.59596967697144	-8.33628368377686	-6.67112684249878	-0.0869152694940567	0.243986740708351	0.110396765172482
-6.60226631164551	-8.34361457824707	-6.66179275512695	-0.0868682935833931	0.244231179356575	0.110500179231167
-6.59898281097412	-8.34061145782471	-6.66950607299805	-0.0867702513933182	0.243986502289772	0.110331773757935
-6.60498666763306	-8.34161472320557	-6.65042114257813	-0.0866935551166534	0.244069531559944	0.11049547791481
-6.598717212677	-8.34553909301758	-6.67179918289185	-0.0865846052765846	0.244034349918365	0.110262140631676
-6.61126661300659	-8.34586238861084	-6.64690160751343	-0.0866017639636993	0.244025245308876	0.110341601073742
-6.60370588302612	-8.3529634475708	-6.66180849075317	-0.0865311175584793	0.243984058499336	0.110265798866749
-6.60641574859619	-8.34461688995361	-6.64804935455322	-0.0863045677542686	0.243935614824295	0.110227525234222
-6.60564517974854	-8.35528087615967	-6.66492986679077	-0.0863227397203445	0.243913039565086	0.110264159739017
-6.60933256149292	-8.3533353805542	-6.64030504226685	-0.0862159729003906	0.243791729211807	0.110185608267784
-6.60784292221069	-8.35838603973389	-6.66920471191406	-0.0861586555838585	0.243813320994377	0.110156409442425
-6.61649036407471	-8.35781288146973	-6.63856029510498	-0.0861313417553902	0.243858605623245	0.11012014746666
-6.61035299301147	-8.36385822296143	-6.66161727905273	-0.0860845297574997	0.243780896067619	0.110015578567982
-6.61847352981567	-8.36033725738525	-6.64341878890991	-0.0860278904438019	0.243733510375023	0.110031560063362
-6.6166524887085	-8.36597156524658	-6.66228485107422	-0.0859843567013741	0.24372361600399	0.109802484512329
-6.62496900558472	-8.36425495147705	-6.64322853088379	-0.086062066257	0.243665963411331	0.109872184693813
-6.62043714523315	-8.36863327026367	-6.66701650619507	-0.0860249623656273	0.24367992579937	0.109681762754917
-6.62678861618042	-8.36399841308594	-6.64981412887573	-0.0860700979828835	0.243689820170403	0.109711810946465
-6.62777996063232	-8.37101459503174	-6.67194414138794	-0.0860466361045837	0.243570908904076	0.109561748802662
-6.62898397445679	-8.3658332824707	-6.65947484970093	-0.086158774793148	0.243650570511818	0.109581381082535
-6.63278293609619	-8.37192344665527	-6.67804050445557	-0.0862084776163101	0.243588477373123	0.109467715024948
-6.63392925262451	-8.36262607574463	-6.66550636291504	-0.086199514567852	0.243557706475258	0.109525054693222
-6.63652276992798	-8.36550617218018	-6.68701267242432	-0.0862390398979187	0.243532940745354	0.109344437718391
-6.63956212997437	-8.36512088775635	-6.6753044128418	-0.0863089635968208	0.24357333779335	0.109385654330254
-6.63966751098633	-8.36359977722168	-6.68624973297119	-0.0864252597093582	0.243487566709518	0.109312072396278
-6.63728189468384	-8.35799884796143	-6.68074560165405	-0.0863594561815262	0.243450418114662	0.109249971807003
-6.64270544052124	-8.3585033416748	-6.69750595092773	-0.0865306705236435	0.243457525968552	0.109176658093929
-6.64152050018311	-8.35394287109375	-6.68549203872681	-0.0865697637200356	0.24341993033886	0.109258681535721
-6.63814640045166	-8.35271072387695	-6.70423173904419	-0.086656354367733	0.24341244995594	0.109156019985676
-6.64436197280884	-8.3535327911377	-6.68384075164795	-0.0867614820599556	0.243405908346176	0.109227515757084
-6.63685894012451	-8.34930610656738	-6.7073860168457	-0.0866869539022446	0.243328467011452	0.10908230394125
-6.64180326461792	-8.34691429138184	-6.69208335876465	-0.0868762284517288	0.243416875600815	0.10917704552412
-6.63678026199341	-8.34745311737061	-6.71010112762451	-0.0868572667241097	0.243361607193947	0.109040513634682
-6.64224672317505	-8.34560298919678	-6.69312238693237	-0.0869475901126862	0.243344873189926	0.109176680445671
-6.63512706756592	-8.34447574615479	-6.71831560134888	-0.086939625442028	0.243360713124275	0.108975991606712
-6.64024066925049	-8.33959579467773	-6.69934606552124	-0.0871546790003777	0.243449747562408	0.109111733734608
-6.63207626342773	-8.33900547027588	-6.7160701751709	-0.0870447233319283	0.243244856595993	0.10894463956356
-6.63554000854492	-8.33728122711182	-6.70272970199585	-0.0871503725647926	0.243422225117683	0.109063729643822
-6.63222646713257	-8.33945846557617	-6.71364593505859	-0.087194137275219	0.243272915482521	0.108887001872063
-6.63427066802979	-8.33586406707764	-6.70319128036499	-0.0871576145291328	0.243323311209679	0.109080106019974
-6.63234233856201	-8.33292961120605	-6.71592807769775	-0.0872601941227913	0.243356317281723	0.108807243406773
-6.63476419448853	-8.3347806930542	-6.70338439941406	-0.0873419791460037	0.243416160345078	0.108966611325741
-6.63045072555542	-8.33375072479248	-6.71690845489502	-0.0872977674007416	0.243244960904121	0.108877301216125
-6.62526655197144	-8.33019065856934	-6.69965267181396	-0.0872908160090446	0.243356198072433	0.108914069831371
-6.63334226608276	-8.33180809020996	-6.72104549407959	-0.0873352810740471	0.243264824151993	0.108788102865219
-6.62715291976929	-8.32935905456543	-6.69988489151001	-0.0873184129595757	0.2432611733675	0.108885690569878
-6.62456321716309	-8.33107280731201	-6.720139503479	-0.0873203799128532	0.243285149335861	0.108770228922367
-6.62962865829468	-8.32870960235596	-6.7020697593689	-0.0873178094625473	0.243345692753792	0.108819015324116
-6.62572956085205	-8.32956790924072	-6.70840167999268	-0.087356872856617	0.243168517947197	0.108747541904449
-6.62331056594849	-8.32432842254639	-6.70428371429443	-0.0872291922569275	0.24325492978096	0.108793497085571
-6.62705898284912	-8.32840442657471	-6.7075662612915	-0.0873808339238167	0.243193581700325	0.108712956309319
-6.62664079666138	-8.3207311630249	-6.70183134078979	-0.0873292833566666	0.243186965584755	0.10882917791605
-6.62211847305298	-8.32545566558838	-6.71672821044922	-0.087345078587532	0.243128255009651	0.108703121542931
-6.62791967391968	-8.31972122192383	-6.69477653503418	-0.0873415842652321	0.243173316121101	0.108817681670189
-6.61942911148071	-8.32217121124268	-6.7077431678772	-0.0873919054865837	0.243078246712685	0.108753301203251
-6.62374067306519	-8.31768417358398	-6.68775510787964	-0.0873020961880684	0.243101492524147	0.108729250729084
-6.62231016159058	-8.32063007354736	-6.71404838562012	-0.087381899356842	0.242996230721474	0.108681097626686
-6.6244969367981	-8.31429004669189	-6.68274068832397	-0.087358295917511	0.243013113737106	0.108816683292389
-6.62112331390381	-8.31357479095459	-6.70704174041748	-0.08731409907341	0.243014797568321	0.10862509906292
-6.62639331817627	-8.31299591064453	-6.68690776824951	-0.0873603224754334	0.24305234849453	0.108725182712078
-6.61896991729736	-8.31283378601074	-6.70204496383667	-0.0872443243861198	0.243020802736282	0.108594462275505
-6.62473773956299	-8.31020069122314	-6.68883037567139	-0.0872515141963959	0.243051886558533	0.108690090477467
-6.62247467041016	-8.31276512145996	-6.70313549041748	-0.0872183665633202	0.243046522140503	0.108553983271122
-6.62531471252441	-8.31310558319092	-6.68837356567383	-0.0872635766863823	0.242969632148743	0.108668841421604
-6.6205906867981	-8.31381034851074	-6.71204662322998	-0.087176539003849	0.243051052093506	0.108478240668774
-6.62826633453369	-8.31299591064453	-6.68692493438721	-0.0872601717710495	0.243101507425308	0.108581826090813
-6.62426900863647	-8.3201847076416	-6.702308177948	-0.0871299579739571	0.242976114153862	0.108479402959347
-6.62283039093018	-8.31254100799561	-6.68408060073853	-0.0870621129870415	0.243037611246109	0.108502298593521
-6.63091945648193	-8.32192802429199	-6.69671487808228	-0.0870153456926346	0.243076756596565	0.108468994498253
-6.62514066696167	-8.3108491897583	-6.68730115890503	-0.0870237424969673	0.242982640862465	0.108525484800339
-6.62842512130737	-8.32021427154541	-6.69583368301392	-0.0869492664933205	0.243037387728691	0.108420439064503
-6.62867307662964	-8.31338691711426	-6.68221378326416	-0.0869266390800476	0.242988720536232	0.108479261398315
-6.62712097167969	-8.3258171081543	-6.69021511077881	-0.0870620086789131	0.242993548512459	0.108500801026821
-6.62484741210938	-8.31764888763428	-6.68444347381592	-0.0868566259741783	0.242899864912033	0.108449801802635
-6.63053178787231	-8.32410049438477	-6.6949577331543	-0.0869238004088402	0.24300779402256	0.108382172882557
-6.62600374221802	-8.31981182098389	-6.67732000350952	-0.0868626683950424	0.242989540100098	0.108440920710564
-6.6247353553772	-8.32491493225098	-6.69062519073486	-0.086845763027668	0.243003234267235	0.108360134065151
-6.62713003158569	-8.32144641876221	-6.67357778549194	-0.0868136882781982	0.242977306246758	0.108354642987251
-6.62195920944214	-8.32758522033691	-6.68482828140259	-0.0868767872452736	0.242971926927567	0.108353137969971
-6.62343788146973	-8.32146167755127	-6.67248725891113	-0.0867449566721916	0.242875128984451	0.108303174376488
-6.62333822250366	-8.32753372192383	-6.68410968780518	-0.0868033021688461	0.242983549833298	0.108277060091496
-6.62521743774414	-8.32480907440186	-6.66865062713623	-0.0868050679564476	0.242769911885262	0.108198583126068
-6.62190580368042	-8.32954597473145	-6.6796612739563	-0.0868394821882248	0.242933049798012	0.108211532235146
-6.62454319000244	-8.32757663726807	-6.67347621917725	-0.0867663249373436	0.242787629365921	0.108096174895763
-6.62236738204956	-8.33092880249023	-6.66187906265259	-0.0868502929806709	0.242933243513107	0.108199343085289
-6.62115383148193	-8.3282356262207	-6.66451501846313	-0.0867080986499786	0.242745131254196	0.107979781925678
-6.62027072906494	-8.33468723297119	-6.66437149047852	-0.086768813431263	0.242955684661865	0.108111396431923
-6.61869812011719	-8.33128643035889	-6.67225980758667	-0.0868212282657623	0.242758050560951	0.107851088047028
-6.62052011489868	-8.33323574066162	-6.65975284576416	-0.0868122279644012	0.242833524942398	0.108045659959316
-6.62022113800049	-8.33430004119873	-6.6739764213562	-0.0868165120482445	0.242819219827652	0.107781589031219
-6.61941289901733	-8.3351411819458	-6.65391492843628	-0.0868798792362213	0.242894917726517	0.107854351401329
-6.61773777008057	-8.33518695831299	-6.66618490219116	-0.0868406668305397	0.242706388235092	0.10769634693861
-6.61092472076416	-8.33478832244873	-6.65482616424561	-0.0869038105010986	0.242860496044159	0.107727810740471
-6.61570882797241	-8.33567714691162	-6.66500329971313	-0.0869515687227249	0.242658764123917	0.107562124729156
-6.60797023773193	-8.33490085601807	-6.64903497695923	-0.0869662240147591	0.24278250336647	0.10773877799511
-6.608567237854	-8.33538150787354	-6.66376733779907	-0.0870363041758537	0.242729261517525	0.107539266347885
-6.60899448394775	-8.33837890625	-6.64715242385864	-0.0870741531252861	0.242761924862862	0.107572861015797
-6.6037425994873	-8.33429336547852	-6.65367841720581	-0.0870628952980042	0.242606714367867	0.107462383806705
-6.60674476623535	-8.34076595306396	-6.64692544937134	-0.0871374309062958	0.242777615785599	0.10752846300602
-6.5997838973999	-8.33724212646484	-6.65702247619629	-0.0871483832597733	0.242541804909706	0.107307970523834
-6.6034951210022	-8.33419609069824	-6.64662027359009	-0.0872576385736465	0.242624670267105	0.107498973608017
-6.59764719009399	-8.33683395385742	-6.65789604187012	-0.0872031673789024	0.242659196257591	0.107269279658794
-6.60282468795776	-8.33996200561523	-6.64552927017212	-0.0874042510986328	0.242734342813492	0.107326149940491
-6.5935320854187	-8.33832931518555	-6.66605520248413	-0.0873196199536324	0.242576837539673	0.107202462852001
-6.60038995742798	-8.34117031097412	-6.65153455734253	-0.0874424502253532	0.242724567651749	0.107299879193306
-6.59855031967163	-8.33766460418701	-6.67002820968628	-0.0874239504337311	0.242611199617386	0.107153959572315
-6.60349607467651	-8.33828830718994	-6.65512990951538	-0.0874615833163261	0.242719382047653	0.107327714562416
-6.60250520706177	-8.33720970153809	-6.66942167282104	-0.0875211879611015	0.24274979531765	0.107170976698399
-6.6071400642395	-8.33863639831543	-6.65655660629272	-0.0876996740698814	0.242743283510208	0.107341654598713
-6.60187673568726	-8.33662128448486	-6.67370700836182	-0.0876725316047668	0.242673605680466	0.107260301709175
-6.60719060897827	-8.335618019104	-6.65878486633301	-0.087722048163414	0.242758825421333	0.107467792928219
-6.6043381690979	-8.3342866897583	-6.67939949035645	-0.08770402520895	0.242684558033943	0.107308641076088
-6.60743141174316	-8.3322286605835	-6.66569471359253	-0.0878033041954041	0.242769911885262	0.107575073838234
-6.60248804092407	-8.33102035522461	-6.67650079727173	-0.0878026410937309	0.242716431617737	0.107396379113197
-6.60931205749512	-8.32713317871094	-6.66242647171021	-0.0879027619957924	0.242794424295425	0.107599794864655
-6.60700416564941	-8.33235740661621	-6.68210792541504	-0.0879136174917221	0.24274630844593	0.107553467154503
-6.60239171981812	-8.32187461853027	-6.66569185256958	-0.0879077762365341	0.242882192134857	0.107688903808594
-6.60693502426147	-8.33000564575195	-6.6818323135376	-0.087882786989212	0.242858096957207	0.107641592621803
-6.60340929031372	-8.31901454925537	-6.67047834396362	-0.0879027172923088	0.242866382002831	0.107831262052059
-6.60301446914673	-8.32314109802246	-6.68999147415161	-0.0879262834787369	0.242929384112358	0.107717610895634
-6.60562992095947	-8.31658458709717	-6.67509841918945	-0.0879041403532028	0.242993608117104	0.107891052961349
-6.60235834121704	-8.32105445861816	-6.68265247344971	-0.0879752635955811	0.24298270046711	0.10793574899435
-6.60109996795654	-8.31362819671631	-6.6793851852417	-0.0877860561013222	0.243089333176613	0.108043283224106
-6.604172706604	-8.31484127044678	-6.68804502487183	-0.0879135206341743	0.243106216192245	0.107992380857468
-6.60183715820313	-8.31304359436035	-6.67724323272705	-0.0878522321581841	0.243133798241615	0.108163312077522
-6.59856367111206	-8.31099796295166	-6.69108295440674	-0.08780287951231	0.243143752217293	0.108144626021385
-6.60425901412964	-8.31237983703613	-6.67443132400513	-0.0878747701644897	0.243239477276802	0.108311556279659
-6.59627342224121	-8.30621528625488	-6.69223403930664	-0.0877316445112228	0.243153035640717	0.108219020068645
-6.60307264328003	-8.31209087371826	-6.67812299728394	-0.087833859026432	0.243354499340057	0.108467377722263
-6.60075378417969	-8.30660915374756	-6.68770503997803	-0.0877802968025208	0.24320587515831	0.108322590589523
-6.59894466400146	-8.30754947662354	-6.68619918823242	-0.0877864435315132	0.243365272879601	0.108480162918568
-6.60078430175781	-8.30255889892578	-6.68339395523071	-0.0877156406641006	0.243314281105995	0.108434170484543
-6.59844779968262	-8.30869770050049	-6.68092393875122	-0.0878301188349724	0.243479043245316	0.108534693717957
-6.59720849990845	-8.29889583587646	-6.68691921234131	-0.0876998901367188	0.243282034993172	0.108458667993546
-6.5988974571228	-8.30546760559082	-6.68314981460571	-0.0876957923173904	0.243462145328522	0.108601242303848
-6.59838676452637	-8.29769325256348	-6.67668485641479	-0.0877686887979507	0.243300601840019	0.108556307852268
-6.59646511077881	-8.30502128601074	-6.68557262420654	-0.0876971036195755	0.243397697806358	0.108586877584457
-6.60135173797607	-8.29543876647949	-6.6775164604187	-0.0878203362226486	0.243442043662071	0.108517840504646
-6.59734916687012	-8.30811595916748	-6.68304872512817	-0.0877566561102867	0.243470624089241	0.108618795871735
-6.59728860855103	-8.29582691192627	-6.68730783462524	-0.0876616239547729	0.243347659707069	0.108549296855927
-6.60156679153442	-8.30411338806152	-6.68009901046753	-0.08767469227314	0.243460297584534	0.10864969342947
-6.59832286834717	-8.29820537567139	-6.68595838546753	-0.0877715423703194	0.243271738290787	0.108492203056812
-6.60096836090088	-8.30422496795654	-6.68207454681396	-0.0877158045768738	0.243482977151871	0.108582198619843
-6.60162878036499	-8.29585266113281	-6.67408990859985	-0.0876723527908325	0.24329075217247	0.108463689684868
-6.60317993164063	-8.30601787567139	-6.68176364898682	-0.0878286585211754	0.24349407851696	0.10853099822998
-6.59688138961792	-8.29313087463379	-6.68450784683228	-0.0876049846410751	0.243214771151543	0.108323067426682
-6.60635709762573	-8.30678558349609	-6.68015098571777	-0.0877733752131462	0.243413761258125	0.108456216752529
-6.60226821899414	-8.29481601715088	-6.68822002410889	-0.0876912027597427	0.243226513266563	0.108290076255798
-6.60237598419189	-8.30618381500244	-6.67950439453125	-0.0878205075860024	0.243271768093109	0.108330294489861
-6.60378360748291	-8.29692649841309	-6.68626546859741	-0.0877299532294273	0.243240281939507	0.108237698674202
-6.60524702072144	-8.30722999572754	-6.68096399307251	-0.0879445970058441	0.243287950754166	0.108226574957371
-6.60231971740723	-8.29899597167969	-6.68664264678955	-0.0877504125237465	0.243040502071381	0.108110852539539
-6.60615634918213	-8.3037281036377	-6.68217611312866	-0.0878850594162941	0.243220165371895	0.108202904462814
-6.60262870788574	-8.2985897064209	-6.68876028060913	-0.0878765881061554	0.243048027157784	0.108041875064373
-6.60369539260864	-8.29908466339111	-6.68145227432251	-0.0879423692822456	0.243083819746971	0.108171209692955
-6.60399389266968	-8.29751205444336	-6.68086576461792	-0.0879222080111504	0.243026435375214	0.107996687293053
-6.60042190551758	-8.30395889282227	-6.68037271499634	-0.0880168601870537	0.243094876408577	0.108094125986099
-6.60260963439941	-8.2945032119751	-6.68005609512329	-0.0878694877028465	0.242893949151039	0.107902877032757
-6.60419416427612	-8.302734375	-6.68066883087158	-0.0879876911640167	0.243112877011299	0.108021765947342
-6.60199451446533	-8.29829502105713	-6.68001222610474	-0.0879975259304047	0.242855340242386	0.107808843255043
-6.60387229919434	-8.29904270172119	-6.69097280502319	-0.0880013406276703	0.243027940392494	0.107881493866444
-6.60524892807007	-8.29654693603516	-6.67676210403442	-0.0880481228232384	0.242916703224182	0.107787147164345
-6.60315656661987	-8.30643749237061	-6.68807506561279	-0.0881307721138	0.242985039949417	0.107794933021069
-6.60596227645874	-8.29566383361816	-6.68306064605713	-0.0880519300699234	0.242848813533783	0.107722766697407
-6.60649681091309	-8.30639553070068	-6.68941259384155	-0.0880564749240875	0.243043437600136	0.107758484780788
-6.60651540756226	-8.29761028289795	-6.68242883682251	-0.0881937742233276	0.242916837334633	0.107746057212353
-6.60904932022095	-8.30516052246094	-6.69288730621338	-0.0881183743476868	0.242942005395889	0.107679672539234
-6.61171674728394	-8.29657077789307	-6.67739677429199	-0.088121734559536	0.242854729294777	0.107679657638073
-6.61221981048584	-8.30997562408447	-6.68872165679932	-0.088237576186657	0.242969065904617	0.107741974294186
-6.60969924926758	-8.29971313476563	-6.68522500991821	-0.0880521088838577	0.24289745092392	0.10759799182415
-6.61704969406128	-8.30741596221924	-6.69013929367065	-0.0881913304328918	0.242952480912209	0.107651151716709
-6.61373376846313	-8.29957675933838	-6.68014049530029	-0.0880670845508575	0.242863014340401	0.107680268585682
-6.61614990234375	-8.30740737915039	-6.69631338119507	-0.0880784392356873	0.242868989706039	0.107604965567589
-6.61960363388062	-8.30305767059326	-6.67666530609131	-0.0880448892712593	0.242948397994041	0.107610687613487
-6.61984348297119	-8.30887985229492	-6.68869066238403	-0.088183768093586	0.242999568581581	0.107559703290462
-6.61876010894775	-8.30312061309814	-6.6809720993042	-0.0879330039024353	0.242895603179932	0.107510589063168
-6.61935949325562	-8.30895900726318	-6.68797445297241	-0.0880504846572876	0.243010371923447	0.107541598379612
-6.62108659744263	-8.30737209320068	-6.67630863189697	-0.0880010947585106	0.242915436625481	0.107511512935162
-6.61738729476929	-8.3095531463623	-6.69280815124512	-0.0879331529140472	0.243072465062141	0.10752609372139
-6.62378215789795	-8.30799293518066	-6.6850790977478	-0.0879825428128242	0.242994517087936	0.107476443052292
-6.6192798614502	-8.31270408630371	-6.68555116653442	-0.088044635951519	0.243143171072006	0.107530243694782
-6.62061214447021	-8.30662441253662	-6.68014764785767	-0.0878977030515671	0.242994010448456	0.107425361871719
-6.62260150909424	-8.31508255004883	-6.68821096420288	-0.0878859758377075	0.243198975920677	0.107487194240093
-6.62272548675537	-8.30712890625	-6.67550802230835	-0.0879394114017487	0.243065267801285	0.107474312186241
-6.62186050415039	-8.31448554992676	-6.68786001205444	-0.087812565267086	0.243159994482994	0.107499033212662
-6.62569189071655	-8.30655097961426	-6.68252658843994	-0.0878105238080025	0.243100464344025	0.107395574450493
-6.62197351455688	-8.31761360168457	-6.68778371810913	-0.0878546163439751	0.243223756551743	0.107475690543652
-6.62296438217163	-8.30527114868164	-6.68005228042603	-0.0877197906374931	0.243166387081146	0.107421644032001
-6.62738418579102	-8.3174524307251	-6.68400144577026	-0.0877053141593933	0.243260875344276	0.107461214065552
-6.61895036697388	-8.30717945098877	-6.68233156204224	-0.087734580039978	0.243025749921799	0.107337959110737
-6.62083911895752	-8.31313037872314	-6.69194746017456	-0.087694026529789	0.24324893951416	0.107408121228218
-6.62188100814819	-8.30597019195557	-6.67192459106445	-0.0876426845788956	0.243161007761955	0.107304163277149
-6.62385368347168	-8.31530284881592	-6.68539810180664	-0.0877844542264938	0.243298977613449	0.107379831373692
-6.61892652511597	-8.30178928375244	-6.68763637542725	-0.0875417813658714	0.243109777569771	0.107227593660355
-6.62526655197144	-8.31597518920898	-6.68575763702393	-0.0877118706703186	0.243301823735237	0.107288211584091
-6.61977910995483	-8.30544853210449	-6.68607568740845	-0.087580569088459	0.243184134364128	0.107179589569569
-6.62100124359131	-8.31103801727295	-6.69280767440796	-0.0876570791006088	0.24325630068779	0.107116371393204
-6.62677526473999	-8.30882549285889	-6.68376398086548	-0.0877012312412262	0.243336826562881	0.107088200747967
-6.62079858779907	-8.31331920623779	-6.70971488952637	-0.0876036658883095	0.243293017148972	0.106942065060139
-6.6243143081665	-8.31088542938232	-6.68741369247437	-0.0875190049409866	0.243362113833427	0.107025362551212
-6.62510442733765	-8.31276512145996	-6.71238327026367	-0.0875692889094353	0.243356928229332	0.10683685541153
-6.62889289855957	-8.31074237823486	-6.689368724823	-0.0875596478581429	0.243387714028358	0.1069216132164
-6.62736749649048	-8.308913230896	-6.7161660194397	-0.0875210613012314	0.243473991751671	0.106766298413277
-6.634850025177	-8.31100749969482	-6.69875192642212	-0.0876239761710167	0.243528202176094	0.10681264847517
-6.62882232666016	-8.30922031402588	-6.71983909606934	-0.087443970143795	0.243491470813751	0.106596432626247
-6.634437084198	-8.3069372177124	-6.70629072189331	-0.0875693932175636	0.243573442101479	0.106694400310516
-6.63017225265503	-8.31038761138916	-6.72292137145996	-0.0875637978315353	0.243501007556915	0.106412015855312
-6.63516998291016	-8.30739307403564	-6.70668125152588	-0.0875565707683563	0.243489757180214	0.106559351086617
-6.63085079193115	-8.30904293060303	-6.72865867614746	-0.0875512585043907	0.243561878800392	0.106283009052277
-6.63615465164185	-8.30731391906738	-6.70951890945435	-0.0877008959650993	0.243599101901054	0.106390997767448
-6.63339519500732	-8.30849647521973	-6.72723960876465	-0.087524987757206	0.243420168757439	0.1062406077981
-6.63291931152344	-8.3018045425415	-6.71706056594849	-0.0876307860016823	0.243575721979141	0.106171168386936
-6.63539981842041	-8.31115341186523	-6.72978639602661	-0.0876709371805191	0.243458926677704	0.106090098619461
-6.63102197647095	-8.302077293396	-6.71880722045898	-0.0876934602856636	0.243458047509193	0.106134422123432
-6.63318967819214	-8.30465126037598	-6.72993278503418	-0.0876800119876862	0.243419736623764	0.10591845959425
-6.63275909423828	-8.30650520324707	-6.71333360671997	-0.087709367275238	0.243515387177467	0.105962790548801
-6.63052654266357	-8.3013916015625	-6.73205375671387	-0.0877516493201256	0.243295148015022	0.105807080864906
-6.6294994354248	-8.3024263381958	-6.7172737121582	-0.0877038761973381	0.243413090705872	0.105834864079952
-6.62712383270264	-8.30302143096924	-6.7343897819519	-0.0877967700362206	0.243293032050133	0.105634056031704
-6.62835836410522	-8.30173683166504	-6.7170467376709	-0.0877653658390045	0.243351340293884	0.105663023889065
-6.62134695053101	-8.30021953582764	-6.73616790771484	-0.0876916646957397	0.24336314201355	0.105404786765575
-6.62728691101074	-8.30214691162109	-6.71413850784302	-0.0878728255629539	0.243359446525574	0.105524398386478
-6.61729717254639	-8.29677772521973	-6.73099184036255	-0.0877506658434868	0.243248179554939	0.105337418615818
-6.62346029281616	-8.30026626586914	-6.71674680709839	-0.087785616517067	0.243372470140457	0.105447918176651
-6.61661672592163	-8.29743576049805	-6.73164463043213	-0.0877372473478317	0.243227124214172	0.105168342590332
-6.61874532699585	-8.29574489593506	-6.71840524673462	-0.0877388417720795	0.243269219994545	0.105311200022697
-6.61930179595947	-8.29735851287842	-6.72446489334106	-0.0876782536506653	0.243230879306793	0.105103522539139
-6.61934614181519	-8.30034637451172	-6.71542310714722	-0.0877714604139328	0.243378892540932	0.105191238224506
-6.61603832244873	-8.29409790039063	-6.72507238388062	-0.0875187888741493	0.243152424693108	0.104993492364883
-6.61769962310791	-8.30218982696533	-6.72116470336914	-0.0876081734895706	0.24332469701767	0.10516083240509
-6.61661195755005	-8.29587841033936	-6.72126817703247	-0.0876291617751122	0.243198677897453	0.105012230575085
-6.61781311035156	-8.30100917816162	-6.72672891616821	-0.0874885842204094	0.243246674537659	0.105098068714142
-6.61990642547607	-8.29671001434326	-6.72140979766846	-0.0875079333782196	0.243228584527969	0.104929871857166
-6.6174840927124	-8.30351448059082	-6.72068166732788	-0.0875581502914429	0.243304550647736	0.105053387582302
-6.61666488647461	-8.29271411895752	-6.71475601196289	-0.0873866081237793	0.243184715509415	0.104957729578018
-6.62324333190918	-8.30084800720215	-6.71721696853638	-0.0873492285609245	0.243330001831055	0.105029657483101
-6.61650085449219	-8.29283428192139	-6.71866035461426	-0.0873870998620987	0.243131130933762	0.104923397302628
-6.62093162536621	-8.30196380615234	-6.72009420394897	-0.0872649922966957	0.24333880841732	0.105020925402641
-6.61821269989014	-8.29421710968018	-6.71162939071655	-0.0872447043657303	0.243173822760582	0.104951672255993
-6.62442302703857	-8.30433082580566	-6.71912002563477	-0.0874348431825638	0.243395507335663	0.105089537799358
-6.62180662155151	-8.29273700714111	-6.71937894821167	-0.0871372818946838	0.243192315101624	0.104966789484024
-6.62897253036499	-8.30169582366943	-6.71392107009888	-0.087177000939846	0.243365168571472	0.105138391256332
-6.62465000152588	-8.29130744934082	-6.71557092666626	-0.0871002674102783	0.243249982595444	0.105108045041561
-6.62782716751099	-8.30036544799805	-6.71518230438232	-0.0871355533599854	0.243291273713112	0.10522623360157
-6.62914705276489	-8.29109287261963	-6.72532892227173	-0.0869959592819214	0.243294015526772	0.105194203555584
-6.63283824920654	-8.30003070831299	-6.71097898483276	-0.0871532261371613	0.243374839425087	0.105261094868183
-6.63191366195679	-8.29031944274902	-6.71850299835205	-0.0869172587990761	0.24329049885273	0.105211764574051
-6.6362681388855	-8.2997579574585	-6.71202611923218	-0.0869579240679741	0.24345563352108	0.105367459356785
-6.63563013076782	-8.29391288757324	-6.71030426025391	-0.0869471728801727	0.243341654539108	0.105319008231163
-6.63306474685669	-8.30038738250732	-6.71936750411987	-0.0868979468941689	0.243382453918457	0.105392783880234
-6.64215850830078	-8.29406833648682	-6.70636367797852	-0.0868510007858276	0.243444979190826	0.105366788804531
-6.6362419128418	-8.30345630645752	-6.71594285964966	-0.0868979766964912	0.243448674678802	0.10547699034214
-6.63782358169556	-8.29530143737793	-6.70838069915771	-0.0867763310670853	0.243329897522926	0.105392180383205
-6.64089918136597	-8.30177211761475	-6.71706342697144	-0.0868078172206879	0.243500769138336	0.105462834239006
-6.63771963119507	-8.30019092559814	-6.70523023605347	-0.0868483632802963	0.243276998400688	0.105406254529953
-6.63536310195923	-8.30347633361816	-6.71521472930908	-0.0867917835712433	0.243431851267815	0.105458974838257
-6.6401252746582	-8.29931545257568	-6.69707441329956	-0.0868120640516281	0.243293553590775	0.105436235666275
-6.63432741165161	-8.30495548248291	-6.70626163482666	-0.0868678539991379	0.24339471757412	0.105377241969109
-6.6354832649231	-8.29684257507324	-6.69820833206177	-0.0867733880877495	0.24322098493576	0.105335868895054
-6.633948802948	-8.3034782409668	-6.69795274734497	-0.0867651775479317	0.243395939469337	0.105442956089973
-6.6294264793396	-8.29635143280029	-6.69505786895752	-0.0868221074342728	0.243187457323074	0.105335958302021
-6.62668514251709	-8.30498695373535	-6.69235754013062	-0.0867889523506165	0.243300914764404	0.105355836451054
-6.62469673156738	-8.29593276977539	-6.68369722366333	-0.0868354216217995	0.243221029639244	0.1052256077528
-6.62282514572144	-8.30840110778809	-6.69195461273193	-0.0869190618395805	0.243200272321701	0.105256170034409
-6.61883163452148	-8.29754066467285	-6.68044757843018	-0.0867369696497917	0.243170320987701	0.105203993618488
-6.62125539779663	-8.30493450164795	-6.68575859069824	-0.0869445502758026	0.243200182914734	0.105127044022083
-6.61664152145386	-8.30104351043701	-6.67309665679932	-0.0868578404188156	0.243130087852478	0.105163089931011
-6.61350774765015	-8.30484962463379	-6.68717622756958	-0.0868627354502678	0.243148058652878	0.104999333620071
-6.61784315109253	-8.30526733398438	-6.67541742324829	-0.086991012096405	0.243134409189224	0.105025753378868
-6.60868215560913	-8.30216312408447	-6.68955087661743	-0.0869668796658516	0.243103310465813	0.104838609695435
-6.6147928237915	-8.30547714233398	-6.67148399353027	-0.0870030373334885	0.243096619844437	0.104947648942471
-6.60700941085815	-8.30384540557861	-6.68648958206177	-0.0870195031166077	0.242967218160629	0.104699395596981
-6.61145162582397	-8.30363750457764	-6.66714811325073	-0.0871011316776276	0.242968544363976	0.104836948215961
-6.60330533981323	-8.30482578277588	-6.68404102325439	-0.0871121510863304	0.242883592844009	0.104580350220203
-6.60734176635742	-8.30370140075684	-6.66791486740112	-0.0872688964009285	0.242936134338379	0.104671008884907
-6.60378456115723	-8.29903793334961	-6.6688928604126	-0.0871873944997787	0.242744475603104	0.104419566690922
-6.60418081283569	-8.305006980896	-6.67294597625732	-0.0872328132390976	0.242901414632797	0.104459375143051
-6.60096311569214	-8.30007648468018	-6.66678762435913	-0.087335079908371	0.242705851793289	0.104313895106316
-6.59830379486084	-8.30498218536377	-6.67684602737427	-0.0872053727507591	0.242730319499969	0.10418763756752
-6.60007333755493	-8.30034732818604	-6.65606498718262	-0.0873407498002052	0.242651104927063	0.104174420237541
-6.59553480148315	-8.30620574951172	-6.67825412750244	-0.0873506292700768	0.242595359683037	0.104020342230797
-6.59229564666748	-8.30136585235596	-6.66224527359009	-0.0873178243637085	0.242649063467979	0.103938475251198
-6.59656238555908	-8.30545043945313	-6.67595720291138	-0.0874329432845116	0.242557108402252	0.103754557669163
-6.58991050720215	-8.30414772033691	-6.65559339523315	-0.0873748585581779	0.242599979043007	0.103739134967327
-6.59013080596924	-8.30404663085938	-6.66865873336792	-0.087408110499382	0.242510616779327	0.103546738624573
-6.59427118301392	-8.31183624267578	-6.65977668762207	-0.0874991714954376	0.242720410227776	0.103556014597416
-6.58660888671875	-8.30782222747803	-6.67469835281372	-0.087477371096611	0.242461681365967	0.103283494710922
-6.59426259994507	-8.31723499298096	-6.66649627685547	-0.0875507593154907	0.242685556411743	0.103381760418415
-6.58889484405518	-8.30670166015625	-6.67419576644897	-0.0875026136636734	0.242577239871025	0.103127956390381
-6.59492349624634	-8.31818675994873	-6.6726393699646	-0.0876097828149796	0.242690220475197	0.10302659869194
-6.59505462646484	-8.30993461608887	-6.67767477035522	-0.0875343158841133	0.242639645934105	0.102938368916512
-6.59389162063599	-8.31627082824707	-6.6822681427002	-0.0877201706171036	0.24271722137928	0.102814547717571
-6.59715938568115	-8.30958366394043	-6.67530870437622	-0.0876248180866241	0.242670714855194	0.102693617343903
-6.59906435012817	-8.31564235687256	-6.69286823272705	-0.0877701938152313	0.24271784722805	0.102639466524124
-6.60354232788086	-8.31006813049316	-6.67792415618896	-0.0877778828144073	0.242745131254196	0.102632291615009
-6.59954214096069	-8.31182384490967	-6.70461273193359	-0.0877494588494301	0.242708832025528	0.102550059556961
-6.60822153091431	-8.30662536621094	-6.67969417572021	-0.0878611281514168	0.242727428674698	0.102528445422649
-6.60268878936768	-8.31351947784424	-6.70833826065063	-0.0879107043147087	0.24278199672699	0.102471381425858
-6.60906887054443	-8.30676460266113	-6.69173574447632	-0.0878772065043449	0.242754578590393	0.102454289793968
-6.60780906677246	-8.31014442443848	-6.71069383621216	-0.0879272967576981	0.242728903889656	0.102285489439964
-6.61119270324707	-8.30702781677246	-6.6959114074707	-0.0880454853177071	0.242730319499969	0.10239715129137
-6.60565614700317	-8.31055736541748	-6.70972681045532	-0.0880172550678253	0.242782726883888	0.102152287960052
-6.60868978500366	-8.307936668396	-6.69871997833252	-0.0881564989686012	0.242814764380455	0.102302566170692
-6.61028528213501	-8.30645084381104	-6.71424436569214	-0.0880926251411438	0.242659524083138	0.102104522287846
-6.60643863677979	-8.30730247497559	-6.69950771331787	-0.0882163867354393	0.242874324321747	0.102170020341873
-6.60566902160645	-8.30381488800049	-6.70890045166016	-0.0882909521460533	0.242628768086433	0.102058000862598
-6.6021614074707	-8.30738544464111	-6.71027517318726	-0.0882877260446548	0.242707118391991	0.102134756743908
-6.60378742218018	-8.30076026916504	-6.70767021179199	-0.0884075537323952	0.242729634046555	0.101984895765781
-6.59995985031128	-8.30906295776367	-6.7107310295105	-0.0885428264737129	0.2428048402071	0.102095432579517
-6.59643173217773	-8.29872512817383	-6.70925188064575	-0.0883992686867714	0.24270224571228	0.102036692202091
-6.59975910186768	-8.30548858642578	-6.71698427200317	-0.0886664018034935	0.242724671959877	0.10203555226326
-6.59539318084717	-8.3010892868042	-6.6999626159668	-0.0886229127645493	0.242718368768692	0.102100841701031
-6.59256029129028	-8.30256462097168	-6.71883583068848	-0.088602215051651	0.242667987942696	0.101926907896996
-6.59493350982666	-8.30210399627686	-6.69603872299194	-0.0887512341141701	0.242749452590942	0.102057814598083
-6.58566045761108	-8.30047416687012	-6.71806764602661	-0.088694803416729	0.242663592100143	0.101899243891239
-6.58899021148682	-8.30331993103027	-6.7018666267395	-0.088852658867836	0.242779746651649	0.101992659270763
-6.58368635177612	-8.29914951324463	-6.71264791488647	-0.0888188630342484	0.242574080824852	0.101924866437912
-6.57793140411377	-8.30014133453369	-6.71468544006348	-0.0888857841491699	0.242750912904739	0.101983040571213
-6.58236217498779	-8.29725933074951	-6.69831132888794	-0.0889777019619942	0.24272295832634	0.10200659185648
-6.57368469238281	-8.30370616912842	-6.71457719802856	-0.0889953449368477	0.242724180221558	0.101995803415775
-6.57308101654053	-8.29618167877197	-6.69812536239624	-0.0890156850218773	0.242767661809921	0.102069683372974
-6.57144689559937	-8.30036735534668	-6.70720624923706	-0.089002713561058	0.242704093456268	0.10197076946497
-6.56776714324951	-8.29651737213135	-6.70064973831177	-0.0890279039740562	0.242692142724991	0.102160684764385
-6.57032632827759	-8.29599571228027	-6.70215511322021	-0.0891009718179703	0.242736995220184	0.102077700197697
-6.56625509262085	-8.30483055114746	-6.70423126220703	-0.089120626449585	0.242847770452499	0.102189980447292
-6.5633749961853	-8.29536247253418	-6.7007360458374	-0.0890420898795128	0.242698535323143	0.102145902812481
-6.56437540054321	-8.30338191986084	-6.70528888702393	-0.0891312956809998	0.242813855409622	0.102237723767757
-6.55871295928955	-8.29776763916016	-6.69215106964111	-0.0891271233558655	0.242754265666008	0.102289810776711
-6.56091022491455	-8.30258750915527	-6.71053075790405	-0.0890674144029617	0.242813616991043	0.102246299386024
-6.56356334686279	-8.30350399017334	-6.69436359405518	-0.0891322642564774	0.242930024862289	0.102409288287163
-6.55933094024658	-8.30045795440674	-6.70214366912842	-0.0890586003661156	0.242748394608498	0.102343142032623
-6.56505060195923	-8.30711650848389	-6.69180631637573	-0.0891205295920372	0.242974311113358	0.102506965398788
-6.55940723419189	-8.29762554168701	-6.69911050796509	-0.0890185162425041	0.242794662714005	0.102432951331139
-6.56322813034058	-8.30472850799561	-6.70004320144653	-0.0890619531273842	0.242923110723495	0.102523386478424
-6.56293821334839	-8.29838848114014	-6.69225025177002	-0.0889726057648659	0.242947965860367	0.102573201060295
-6.56284093856812	-8.30664253234863	-6.69666337966919	-0.0890630483627319	0.242958948016167	0.102629341185093
-6.56177043914795	-8.29942035675049	-6.69321203231812	-0.0889443010091782	0.24292317032814	0.102681241929531
-6.56118822097778	-8.30528736114502	-6.71161890029907	-0.0889851823449135	0.242948308587074	0.102738924324512
-6.56788539886475	-8.29818058013916	-6.68185567855835	-0.088863842189312	0.242960572242737	0.102864906191826
-6.56526041030884	-8.30287837982178	-6.71296215057373	-0.0888117700815201	0.243020355701447	0.102788701653481
-6.5714693069458	-8.30180358886719	-6.68788814544678	-0.0888367220759392	0.243087321519852	0.102912247180939
-6.56475496292114	-8.29974269866943	-6.70216464996338	-0.0887125059962273	0.243009924888611	0.10281728208065
-6.57348537445068	-8.30417346954346	-6.69519329071045	-0.0887539833784103	0.243194773793221	0.103044889867306
-6.57243728637695	-8.30087471008301	-6.69268178939819	-0.0887175053358078	0.243005216121674	0.102939039468765
-6.57350540161133	-8.30314922332764	-6.70613098144531	-0.0885842144489288	0.24322809278965	0.102978765964508
-6.57692241668701	-8.29834747314453	-6.68934440612793	-0.0886445045471191	0.243203163146973	0.103049121797085
-6.57128429412842	-8.3023681640625	-6.70181703567505	-0.0884638950228691	0.243055507540703	0.102978385984898
-6.5749306678772	-8.30154514312744	-6.69004344940186	-0.0884374007582664	0.243281081318855	0.103111065924168
-6.57327079772949	-8.29748630523682	-6.69729661941528	-0.088503509759903	0.243089616298676	0.103015132248402
-6.57762241363525	-8.30278205871582	-6.69644784927368	-0.0883898884057999	0.243154793977737	0.103126399219036
-6.57506704330444	-8.29488658905029	-6.68667316436768	-0.0883633568882942	0.24309515953064	0.103068150579929
-6.57520055770874	-8.30570602416992	-6.68868684768677	-0.0884651243686676	0.243147253990173	0.103108197450638
-6.57193279266357	-8.29390430450439	-6.67594003677368	-0.0882015004754066	0.243156254291534	0.103076837956905
-6.57201719284058	-8.29347229003906	-6.69369602203369	-0.0883114710450172	0.243088021874428	0.103017151355743
-6.57269191741943	-8.29495525360107	-6.674156665802	-0.088191069662571	0.243117481470108	0.103123806416988
-6.57009792327881	-8.29187870025635	-6.6862096786499	-0.0882076397538185	0.243208542466164	0.102943025529385
-6.56996202468872	-8.29848098754883	-6.68010139465332	-0.0883074328303337	0.24323745071888	0.103042915463448
-6.56764602661133	-8.29085636138916	-6.68704700469971	-0.0881235301494598	0.243118584156036	0.102897785604
-6.5692253112793	-8.29325675964355	-6.68186712265015	-0.0882194042205811	0.243316933512688	0.102959416806698
-6.57060241699219	-8.28942584991455	-6.68311214447021	-0.0882461220026016	0.243164151906967	0.10286221653223
-6.56499862670898	-8.29432106018066	-6.70472049713135	-0.0882726907730103	0.243228390812874	0.102827958762646
-6.57387495040894	-8.29039669036865	-6.68281030654907	-0.0883049666881561	0.243170142173767	0.102842405438423
-6.56924772262573	-8.29380416870117	-6.70164251327515	-0.0883503034710884	0.243210762739182	0.102803990244865
-6.57113027572632	-8.2866325378418	-6.68881368637085	-0.0883867740631104	0.243249341845512	0.102846644818783
-6.56799840927124	-8.28807163238525	-6.69911956787109	-0.0883442237973213	0.243146404623985	0.102705225348473
-6.56924676895142	-8.2847261428833	-6.69689559936523	-0.0884618759155273	0.243206918239594	0.10288804769516
-6.56936931610107	-8.28337860107422	-6.70885801315308	-0.0885652601718903	0.243190035223961	0.102681189775467
-6.56562948226929	-8.28626346588135	-6.6963529586792	-0.0886620506644249	0.243308916687965	0.10284598916769
-6.56796836853027	-8.27800178527832	-6.7086296081543	-0.0886548385024071	0.243145510554314	0.102727882564068
-6.56641626358032	-8.2809886932373	-6.70815324783325	-0.0887026861310005	0.24330335855484	0.102856911718845
-6.56307315826416	-8.27213096618652	-6.71545314788818	-0.0888251885771751	0.243057414889336	0.102778919041157
-6.56434106826782	-8.27512073516846	-6.71453428268433	-0.088839016854763	0.2433120906353	0.102897249162197
-6.56197452545166	-8.26710414886475	-6.71446514129639	-0.0888448134064674	0.243154466152191	0.102769963443279
-6.5653338432312	-8.27290725708008	-6.71863269805908	-0.0890367850661278	0.24333593249321	0.102923050522804
-6.55712938308716	-8.2656192779541	-6.71867036819458	-0.0889051929116249	0.243137151002884	0.102865032851696
-6.56079912185669	-8.2728796005249	-6.71791458129883	-0.0891324654221535	0.243276864290237	0.102978199720383
-6.55965948104858	-8.25858306884766	-6.72025012969971	-0.0891084298491478	0.24317142367363	0.103066429495811
-6.55759239196777	-8.26811695098877	-6.73068523406982	-0.0892625376582146	0.243248268961906	0.103047892451286
-6.5619101524353	-8.26067447662354	-6.72080373764038	-0.0892474800348282	0.243317782878876	0.103136099874973
-6.55765438079834	-8.26400184631348	-6.73561382293701	-0.0893457606434822	0.243269711732864	0.103209435939789
-6.56092834472656	-8.25746440887451	-6.71995687484741	-0.0893790423870087	0.243323192000389	0.103263862431049
-6.55855083465576	-8.26202392578125	-6.74246120452881	-0.0894467681646347	0.243305951356888	0.103321440517902
-6.56162214279175	-8.25415420532227	-6.71853351593018	-0.0895080715417862	0.243270471692085	0.103504784405231
-6.55775165557861	-8.25407886505127	-6.7424693107605	-0.0894766598939896	0.243346035480499	0.103409975767136
-6.5593638420105	-8.25693511962891	-6.73218059539795	-0.0896218940615654	0.243394762277603	0.10360199958086
-6.55803871154785	-8.25097846984863	-6.73711681365967	-0.0895528942346573	0.24331596493721	0.103576011955738
-6.55864191055298	-8.2539587020874	-6.73998403549194	-0.0896208211779594	0.243475049734116	0.103730231523514
-6.56023740768433	-8.2490291595459	-6.73111009597778	-0.0896521136164665	0.243302971124649	0.103868097066879
-6.55165386199951	-8.25136661529541	-6.74391889572144	-0.0895883589982986	0.243513941764832	0.103794746100903
-6.56042432785034	-8.24586868286133	-6.72795152664185	-0.0896664410829544	0.243560686707497	0.103992201387882
-6.55484676361084	-8.25065326690674	-6.74360942840576	-0.0895961448550224	0.2434371560812	0.104020915925503
-6.55240106582642	-8.24245357513428	-6.73157167434692	-0.0896110832691193	0.243622809648514	0.104171827435493
-6.55308294296265	-8.24581813812256	-6.74176836013794	-0.0896403044462204	0.243512839078903	0.104171365499496
-6.55115938186646	-8.2445011138916	-6.73302507400513	-0.0895975381135941	0.24367767572403	0.104362845420837
-6.55390977859497	-8.24001407623291	-6.74035978317261	-0.0896389111876488	0.243666589260101	0.104321382939816
-6.55127954483032	-8.24647903442383	-6.73463535308838	-0.0896195247769356	0.243734449148178	0.104562930762768
-6.55226373672485	-8.23446655273438	-6.74550104141235	-0.0894767791032791	0.243662238121033	0.104524873197079
-6.55295896530151	-8.24346256256104	-6.73189353942871	-0.0895498469471931	0.243824020028114	0.104760907590389
-6.54775238037109	-8.23459148406982	-6.73948907852173	-0.0895305722951889	0.243708670139313	0.104717016220093
-6.55034446716309	-8.23745059967041	-6.73159646987915	-0.0895314142107964	0.243730738759041	0.104967176914215
-6.54858207702637	-8.23142242431641	-6.73504972457886	-0.0894265547394753	0.243770226836205	0.104942448437214
-6.54769802093506	-8.23598575592041	-6.73207855224609	-0.0895450785756111	0.243755355477333	0.10513012856245
-6.54621744155884	-8.22701930999756	-6.72741889953613	-0.089364767074585	0.24367943406105	0.105199731886387
-6.54612398147583	-8.23319816589355	-6.72990417480469	-0.0893840044736862	0.243877500295639	0.105308435857296
-6.54716110229492	-8.22720432281494	-6.71777439117432	-0.0893153622746468	0.243679657578468	0.105405002832413
-6.53913974761963	-8.22888278961182	-6.72890281677246	-0.0893100947141647	0.243773981928825	0.105457112193108
-6.54983520507813	-8.22568416595459	-6.70702886581421	-0.0893210247159004	0.243803918361664	0.105581805109978
-6.54157018661499	-8.22718143463135	-6.72573947906494	-0.0891275331377983	0.243669956922531	0.105557605624199
-6.54542398452759	-8.22210216522217	-6.70292282104492	-0.0891229659318924	0.243794411420822	0.105681173503399
-6.54057502746582	-8.23003482818604	-6.71118402481079	-0.0889731124043465	0.243737205862999	0.105629704892635
-6.54323625564575	-8.22090244293213	-6.6980504989624	-0.0889395326375961	0.24376180768013	0.10581411421299
-6.53882884979248	-8.2272253036499	-6.71672773361206	-0.0887815728783607	0.243757948279381	0.105662129819393
-6.54226732254028	-8.22424030303955	-6.69150638580322	-0.0888151749968529	0.243764266371727	0.105792112648487
-6.53771114349365	-8.22976493835449	-6.70239686965942	-0.0886823609471321	0.243667304515839	0.105716295540333
-6.53301429748535	-8.22363376617432	-6.68275833129883	-0.0885787978768349	0.243731170892715	0.105709820985794
-6.53733444213867	-8.22970199584961	-6.6951904296875	-0.0885002315044403	0.243693202733994	0.105617739260197
-6.53429841995239	-8.22912120819092	-6.66850185394287	-0.0883550941944122	0.24370214343071	0.105713315308094
-6.53132820129395	-8.23341083526611	-6.67924928665161	-0.0883229002356529	0.243668645620346	0.105503290891647
-6.53328084945679	-8.23570346832275	-6.66915607452393	-0.0882341638207436	0.24370701611042	0.105533629655838
-6.52788829803467	-8.23433303833008	-6.66891288757324	-0.0881491377949715	0.24347311258316	0.105386972427368
-6.53236675262451	-8.24248123168945	-6.66375160217285	-0.08810805529356	0.243730366230011	0.105406053364277
-6.52613639831543	-8.23445892333984	-6.66311359405518	-0.0879443809390068	0.243458181619644	0.105223633348942
-6.52652788162231	-8.2425651550293	-6.65286016464233	-0.0880105644464493	0.24352177977562	0.105208113789558
-6.52602910995483	-8.24019241333008	-6.65389156341553	-0.0878430604934692	0.243486076593399	0.105057217180729
-6.52392673492432	-8.24723148345947	-6.64929962158203	-0.0879716649651527	0.243501260876656	0.104968912899494
-6.51953935623169	-8.24045848846436	-6.64568614959717	-0.0876774936914444	0.243339031934738	0.104808107018471
-6.51918983459473	-8.24735736846924	-6.65220403671265	-0.0877984091639519	0.243378415703773	0.104717440903187
-6.52202081680298	-8.24383640289307	-6.62760257720947	-0.0878034308552742	0.243332266807556	0.104564905166626
-6.51533651351929	-8.24908638000488	-6.64272022247314	-0.0876830220222473	0.243246152997017	0.104378208518028
-6.51893377304077	-8.24783515930176	-6.62056350708008	-0.0877246856689453	0.243257895112038	0.104251615703106
-6.50893878936768	-8.24736404418945	-6.63270378112793	-0.0876448899507523	0.24310564994812	0.103975884616375
-6.51514005661011	-8.24997997283936	-6.62221240997314	-0.0876203179359436	0.243224635720253	0.104047350585461
-6.51029062271118	-8.24750709533691	-6.62685918807983	-0.0876216739416122	0.242986157536507	0.103705056011677
-6.50563859939575	-8.25084495544434	-6.63374805450439	-0.0875339061021805	0.243083387613297	0.10355219244957
-6.50852108001709	-8.24723434448242	-6.61373424530029	-0.0875957012176514	0.243017613887787	0.103459969162941
-6.5021538734436	-8.25217056274414	-6.62698030471802	-0.0875404700636864	0.242850080132484	0.103196278214455
-6.50494003295898	-8.25447750091553	-6.6140661239624	-0.0875898599624634	0.242970168590546	0.103144034743309
-6.50099325180054	-8.25107860565186	-6.62217903137207	-0.0876371413469315	0.242773026227951	0.102904185652733
-6.50147485733032	-8.25764083862305	-6.61753129959106	-0.0875061824917793	0.242855802178383	0.102837935090065
-6.50286674499512	-8.2544412612915	-6.6097559928894	-0.0876257494091988	0.242761626839638	0.102685861289501
-6.50091695785522	-8.2627592086792	-6.62848711013794	-0.0877669006586075	0.242750644683838	0.102572992444038
-6.50098991394043	-8.26104640960693	-6.61775016784668	-0.0877399742603302	0.242737963795662	0.102476358413696
-6.49967956542969	-8.2620964050293	-6.62819910049438	-0.0878627374768257	0.242646872997284	0.10226234048605
-6.5053596496582	-8.26684379577637	-6.62732839584351	-0.0879588648676872	0.242597937583923	0.102257169783115
-6.50015115737915	-8.25968170166016	-6.62537956237793	-0.087880402803421	0.242609798908234	0.102143689990044
-6.50260925292969	-8.26858520507813	-6.62707185745239	-0.088122546672821	0.242592096328735	0.102185949683189
-6.5041708946228	-8.25880813598633	-6.62335395812988	-0.0880470722913742	0.242495432496071	0.102094508707523
-6.50119972229004	-8.26240158081055	-6.63807249069214	-0.0881688594818115	0.242496475577354	0.102028422057629
-6.50463342666626	-8.25893878936768	-6.6264533996582	-0.0882902070879936	0.242415741086006	0.102190434932709
-6.49887752532959	-8.25781917572021	-6.64306783676147	-0.0882719680666924	0.242357328534126	0.102009385824203
-6.50318813323975	-8.2553882598877	-6.63599634170532	-0.0884819030761719	0.242439195513725	0.102189235389233
-6.50142431259155	-8.25024127960205	-6.63913297653198	-0.0884421467781067	0.242283493280411	0.102047480642796
-6.50224161148071	-8.25629711151123	-6.64088916778564	-0.0885270535945892	0.242457538843155	0.102176956832409
-6.5023341178894	-8.2477970123291	-6.63442182540894	-0.0886296182870865	0.242326036095619	0.102111853659153
-6.50097751617432	-8.25012874603271	-6.6468071937561	-0.0885876044631004	0.242321491241455	0.102141916751862
-6.50403928756714	-8.24213314056396	-6.6361837387085	-0.0887896940112114	0.242357462644577	0.102188095450401
-6.50218343734741	-8.24431419372559	-6.64861297607422	-0.0887590646743774	0.242297723889351	0.102191135287285
-6.49658060073853	-8.24141311645508	-6.63703107833862	-0.0888196527957916	0.242414265871048	0.102259159088135
-6.50026941299438	-8.2403507232666	-6.65121364593506	-0.0888757482171059	0.242305383086205	0.102160662412643
-6.49820518493652	-8.23755550384521	-6.64423322677612	-0.0888520777225494	0.24240879714489	0.102330520749092
-6.4940071105957	-8.23025226593018	-6.64913940429688	-0.0888754427433014	0.242299541831017	0.102150931954384
-6.49597883224487	-8.23849868774414	-6.65009927749634	-0.0890476703643799	0.242446139454842	0.102302379906178
-6.49129056930542	-8.2253532409668	-6.65199899673462	-0.0888461694121361	0.242262169718742	0.102212965488434
-6.49626398086548	-8.2342700958252	-6.65276527404785	-0.0890095457434654	0.242494091391563	0.102299071848392
-6.4912428855896	-8.22290802001953	-6.65373659133911	-0.0889333933591843	0.242355033755302	0.102323941886425
-6.48945569992065	-8.23113822937012	-6.65862560272217	-0.089043952524662	0.242477893829346	0.102330453693867
-6.49464750289917	-8.22369861602783	-6.65056085586548	-0.0889430493116379	0.242514908313751	0.102389082312584
-6.48867177963257	-8.22468185424805	-6.66724872589111	-0.088944673538208	0.242544755339622	0.10243708640337
-6.49129390716553	-8.22212314605713	-6.64178848266602	-0.0889237076044083	0.242541342973709	0.102458521723747
-6.48612260818481	-8.2201509475708	-6.6706337928772	-0.0888755172491074	0.242565289139748	0.102432586252689
-6.49150419235229	-8.21756172180176	-6.65032148361206	-0.0888435021042824	0.242630258202553	0.102582015097141
-6.48812866210938	-8.21703815460205	-6.66704940795898	-0.0887884944677353	0.242708817124367	0.10244994610548
-6.49115371704102	-8.21982574462891	-6.65169286727905	-0.0888689905405045	0.242768585681915	0.102618157863617
-6.48680686950684	-8.21537113189697	-6.65523290634155	-0.0887070670723915	0.242680802941322	0.102416954934597
-6.48892641067505	-8.21866798400879	-6.6565203666687	-0.0886967703700066	0.24291755259037	0.102658130228519
-6.48756217956543	-8.21605968475342	-6.65848827362061	-0.0887377932667732	0.242748379707336	0.10250186175108
-6.48339080810547	-8.21958923339844	-6.67154216766357	-0.0886315330862999	0.242903649806976	0.102546863257885
-6.48739194869995	-8.21529769897461	-6.65328502655029	-0.088657945394516	0.242887794971466	0.10260359197855
-6.48445463180542	-8.22162437438965	-6.67275190353394	-0.0886722952127457	0.242858469486237	0.10254380106926
-6.48454713821411	-8.21280384063721	-6.65858316421509	-0.0886029899120331	0.242880418896675	0.102577388286591
-6.49359893798828	-8.22233581542969	-6.67677974700928	-0.0884921625256538	0.242915540933609	0.102577857673168
-6.48758697509766	-8.21665954589844	-6.65598344802856	-0.0886066630482674	0.242876783013344	0.102685399353504
-6.48867797851563	-8.22181510925293	-6.67129945755005	-0.0885591879487038	0.242922812700272	0.102526925504208
-6.49163055419922	-8.21932983398438	-6.66090536117554	-0.0885104611515999	0.242976948618889	0.102654159069061
-6.49246883392334	-8.22046756744385	-6.6749153137207	-0.08854029327631	0.24286276102066	0.102542564272881
-6.49210643768311	-8.22105979919434	-6.66358757019043	-0.0884351655840874	0.243028521537781	0.102576285600662
-6.49467372894287	-8.21920490264893	-6.6778678894043	-0.0885300859808922	0.242850452661514	0.102408155798912
-6.49692821502686	-8.22195243835449	-6.66327953338623	-0.0885162875056267	0.24289770424366	0.102549768984318
-6.49516630172729	-8.21648406982422	-6.6733226776123	-0.0884332582354546	0.24288322031498	0.102372981607914
-6.49870872497559	-8.22606945037842	-6.675208568573	-0.0885876566171646	0.242967441678047	0.102452799677849
-6.49755001068115	-8.2186450958252	-6.67233228683472	-0.0883549898862839	0.242766782641411	0.10232325643301
-6.50059032440186	-8.22506427764893	-6.67718172073364	-0.0884658321738243	0.242917463183403	0.102330327033997
-6.50390148162842	-8.22246646881104	-6.66221761703491	-0.0885435119271278	0.242699101567268	0.102298080921173
-6.49565172195435	-8.22385883331299	-6.69059944152832	-0.0884247869253159	0.242774412035942	0.102157585322857
-6.50538396835327	-8.22413158416748	-6.66310167312622	-0.088590182363987	0.242825120687485	0.102185063064098
-6.49963665008545	-8.22343349456787	-6.68609046936035	-0.088432788848877	0.242602899670601	0.101981028914452
-6.50017595291138	-8.22470188140869	-6.66918563842773	-0.0884676277637482	0.242748811841011	0.102084428071976
-6.49767112731934	-8.21995067596436	-6.67891788482666	-0.0885674208402634	0.242537885904312	0.101888179779053
-6.49663925170898	-8.22298431396484	-6.6786060333252	-0.0884207040071487	0.242624744772911	0.101852752268314
-6.50161504745483	-8.21554374694824	-6.67551565170288	-0.0885458439588547	0.242555722594261	0.10173112899065
-6.49896907806396	-8.22335910797119	-6.68195199966431	-0.0885351449251175	0.242538511753082	0.101646408438683
-6.49485206604004	-8.21571636199951	-6.66900205612183	-0.0884378254413605	0.242530986666679	0.101614959537983
-6.50255107879639	-8.22138690948486	-6.68138217926025	-0.0885023027658463	0.242472946643829	0.101437650620937
-6.49763488769531	-8.21793842315674	-6.66906785964966	-0.0884338691830635	0.24249792098999	0.10150870680809
-6.49801874160767	-8.21645545959473	-6.67171478271484	-0.0884193852543831	0.242326334118843	0.101326517760754
-6.50132274627686	-8.22337818145752	-6.67263507843018	-0.0885789841413498	0.2425267547369	0.10134419798851
-6.49606847763062	-8.21212005615234	-6.67013502120972	-0.0884059071540833	0.242192223668098	0.101162135601044
-6.49611616134644	-8.22136783599854	-6.66660976409912	-0.0884761363267899	0.24228210747242	0.101051352918148
-6.49706697463989	-8.21639060974121	-6.65434598922729	-0.0883936956524849	0.242260962724686	0.101054482161999
-6.4921441078186	-8.22043514251709	-6.67433166503906	-0.0883823558688164	0.24222557246685	0.100824147462845
-6.49982357025146	-8.22109127044678	-6.65325355529785	-0.0884417369961739	0.242309257388115	0.100766181945801
-6.49142789840698	-8.21802043914795	-6.66887807846069	-0.0882793292403221	0.242116153240204	0.100523591041565
-6.49738073348999	-8.22709178924561	-6.65890836715698	-0.0884377881884575	0.242298543453217	0.10046823322773
-6.49567365646362	-8.22232151031494	-6.65752029418945	-0.088321827352047	0.242177486419678	0.100223012268543
-6.49211883544922	-8.22833728790283	-6.66753578186035	-0.0883413329720497	0.242210954427719	0.100190751254559
-6.49926948547363	-8.22406196594238	-6.64853239059448	-0.0883674025535584	0.242217943072319	0.100122585892677
-6.48932886123657	-8.22616577148438	-6.67118453979492	-0.0883444100618362	0.242159247398376	0.0999081581830978
-6.49541616439819	-8.23058319091797	-6.65502834320068	-0.0883928462862968	0.242162957787514	0.100002877414227
-6.49111938476563	-8.2294979095459	-6.66520404815674	-0.0883200988173485	0.242084622383118	0.0996891260147095
-6.49346446990967	-8.2312593460083	-6.65984106063843	-0.0883435532450676	0.242126286029816	0.099799171090126
-6.49476861953735	-8.22931480407715	-6.65928936004639	-0.0883791223168373	0.242048904299736	0.0995566621422768
-6.49244070053101	-8.23607635498047	-6.67071151733398	-0.0884110480546951	0.242088690400124	0.0995630845427513
-6.49145030975342	-8.23048114776611	-6.65750360488892	-0.0884149894118309	0.242013111710548	0.0994444265961647
-6.49620532989502	-8.23665714263916	-6.66705131530762	-0.0884708911180496	0.241946026682854	0.0993410721421242
-6.49458074569702	-8.23304557800293	-6.66520547866821	-0.0884308964014053	0.24200414121151	0.0993654206395149
-6.49674940109253	-8.23092365264893	-6.66242980957031	-0.0884286984801292	0.242011949419975	0.0991967767477036
-6.49527597427368	-8.24052619934082	-6.66545677185059	-0.088548868894577	0.241973906755447	0.0991470441222191
-6.49274015426636	-8.23626518249512	-6.66336059570313	-0.0884384289383888	0.241943910717964	0.0991091430187225
-6.49323892593384	-8.2346773147583	-6.67446422576904	-0.0885182917118073	0.241857662796974	0.0989308133721352
-6.49246025085449	-8.23911762237549	-6.66525936126709	-0.0885915383696556	0.241876438260078	0.0989984124898911
-6.49233865737915	-8.23344707489014	-6.66932106018066	-0.0884613022208214	0.241903007030487	0.0988255888223648
-6.49023580551147	-8.24027538299561	-6.67502164840698	-0.0886550471186638	0.241936147212982	0.0988469794392586
-6.4934024810791	-8.23652267456055	-6.6617751121521	-0.0884775966405869	0.241870477795601	0.0988104492425919
-6.49006128311157	-8.23523712158203	-6.67782640457153	-0.088509701192379	0.241909563541412	0.0986621752381325
-6.49245262145996	-8.23557186126709	-6.66653156280518	-0.0885041728615761	0.241952210664749	0.098765030503273
-6.49088764190674	-8.2355842590332	-6.66384649276733	-0.0885297209024429	0.241928651928902	0.0986915081739426
-6.48628091812134	-8.23742771148682	-6.67649698257446	-0.0884895101189613	0.241914317011833	0.098724901676178
-6.48910760879517	-8.23216438293457	-6.66408491134644	-0.0885298997163773	0.241933435201645	0.0987387225031853
-6.48735284805298	-8.23512363433838	-6.67174100875854	-0.088473916053772	0.241885289549828	0.0986272320151329
-6.48653507232666	-8.23168754577637	-6.66348505020142	-0.0884183347225189	0.241948381066322	0.0988145768642426
-6.48851299285889	-8.22907543182373	-6.66406345367432	-0.0884682163596153	0.241960629820824	0.0986737310886383
-6.4844126701355	-8.23606777191162	-6.66350364685059	-0.0884346142411232	0.241961285471916	0.0987481102347374
-6.47934722900391	-8.22487163543701	-6.66090106964111	-0.0883634611964226	0.24189218878746	0.0987084656953812
-6.48508787155151	-8.22989082336426	-6.67348861694336	-0.0884127020835876	0.241958171129227	0.0987286940217018
-6.47944211959839	-8.22389125823975	-6.6534686088562	-0.0883762538433075	0.241964444518089	0.0988271087408066
-6.47962045669556	-8.22267818450928	-6.66669082641602	-0.0883510187268257	0.241883799433708	0.0987339243292809
-6.48180627822876	-8.22590255737305	-6.65845060348511	-0.0884444490075111	0.242037460207939	0.0988383665680885
-6.47616672515869	-8.21453380584717	-6.66246128082275	-0.0882407799363136	0.241851538419724	0.0987569242715836
-6.47936344146729	-8.22299766540527	-6.65725564956665	-0.0883750692009926	0.242095470428467	0.0988738536834717
-6.47739171981812	-8.21187019348145	-6.65588426589966	-0.0882163569331169	0.241949185729027	0.0989101007580757
-6.46986818313599	-8.2172327041626	-6.66907787322998	-0.0882012397050858	0.242011934518814	0.0988062620162964
-6.47730875015259	-8.2146520614624	-6.6450572013855	-0.0882875695824623	0.242068216204643	0.0989094376564026
-6.47353029251099	-8.21222305297852	-6.6632604598999	-0.0881288796663284	0.242012158036232	0.0989178121089935
-6.47405004501343	-8.2173433303833	-6.66043138504028	-0.0881723612546921	0.242147654294968	0.0989993438124657
-6.47391128540039	-8.20962715148926	-6.64393472671509	-0.0881578773260117	0.242098942399025	0.0989730879664421
-6.47187423706055	-8.21252822875977	-6.65702438354492	-0.0880433171987534	0.242125049233437	0.0989983454346657
-6.47568702697754	-8.2142162322998	-6.64142942428589	-0.0880965292453766	0.242132663726807	0.0990469306707382
-6.47020864486694	-8.21367263793945	-6.65568256378174	-0.0880139619112015	0.242067754268646	0.0989054441452026
-6.47569561004639	-8.21443557739258	-6.64616584777832	-0.0880037248134613	0.242233514785767	0.0990692153573036
-6.47304439544678	-8.21384048461914	-6.65042018890381	-0.0880473554134369	0.242121860384941	0.0989432483911514
-6.47041273117065	-8.21619701385498	-6.65511703491211	-0.0879796892404556	0.24223954975605	0.0989755019545555
-6.47676944732666	-8.21084213256836	-6.63493156433105	-0.0879989340901375	0.242184787988663	0.0990346670150757
-6.47343158721924	-8.21664619445801	-6.65261840820313	-0.0879344120621681	0.242113798856735	0.0989300012588501
-6.47410869598389	-8.21315383911133	-6.64100790023804	-0.0878886952996254	0.242310911417007	0.0990210175514221
-6.47310495376587	-8.21065330505371	-6.64396524429321	-0.0879019275307655	0.242114931344986	0.0989460051059723
-6.47437524795532	-8.21668148040771	-6.63996267318726	-0.0878032073378563	0.242188185453415	0.0990256294608116
-6.47195863723755	-8.21063232421875	-6.63906860351563	-0.0878837183117867	0.242069602012634	0.0989583432674408
-6.47370862960815	-8.22108459472656	-6.64596366882324	-0.0880042016506195	0.242154315114021	0.0989998430013657
-6.47070455551147	-8.21449089050293	-6.63372182846069	-0.0877895876765251	0.242087632417679	0.0989787578582764
-6.4720311164856	-8.21962261199951	-6.65022993087769	-0.0879388526082039	0.242077797651291	0.0989346951246262
-6.47260236740112	-8.21382999420166	-6.63136768341064	-0.087897002696991	0.242041975259781	0.0990714952349663
-6.47023391723633	-8.21286392211914	-6.65012502670288	-0.0877869129180908	0.24204608798027	0.0989018529653549
-6.47596740722656	-8.21759986877441	-6.62800455093384	-0.0879957675933838	0.242062762379646	0.0990323349833488
-6.46942377090454	-8.2115592956543	-6.64156627655029	-0.0878280028700829	0.241913810372353	0.0989197641611099
-6.47347640991211	-8.21602630615234	-6.6338677406311	-0.0878998339176178	0.242104396224022	0.0990740582346916
-6.47163534164429	-8.21487140655518	-6.62592363357544	-0.0878779664635658	0.241871029138565	0.0990108400583267
-6.46612167358398	-8.21241092681885	-6.64894533157349	-0.0878671631217003	0.241930589079857	0.099001444876194
-6.47302484512329	-8.21014881134033	-6.62584352493286	-0.0879460051655769	0.241918727755547	0.0990731716156006
-6.46697759628296	-8.21492290496826	-6.64092063903809	-0.0878921374678612	0.24187009036541	0.0990352630615234
-6.46719789505005	-8.20928859710693	-6.62700271606445	-0.0878918766975403	0.241917788982391	0.0991148725152016
-6.46528434753418	-8.21169281005859	-6.63323211669922	-0.0878908485174179	0.241797640919685	0.0989302769303322
-6.45996904373169	-8.21373176574707	-6.63242053985596	-0.087882399559021	0.241847798228264	0.0990936085581779
-6.46382141113281	-8.20736312866211	-6.61516237258911	-0.0879565626382828	0.241870537400246	0.0990296602249146
-6.46277046203613	-8.21708583831787	-6.63764381408691	-0.0879179686307907	0.241888985037804	0.09908577054739
-6.46030855178833	-8.20935821533203	-6.61495113372803	-0.087883360683918	0.241877153515816	0.099087730050087
-6.46271705627441	-8.21450042724609	-6.62837648391724	-0.0879345685243607	0.241817951202393	0.0990036055445671
-6.46080636978149	-8.21521282196045	-6.62229490280151	-0.0878815203905106	0.241913259029388	0.0991109237074852
-6.46165657043457	-8.21056175231934	-6.62269973754883	-0.0878862515091896	0.241837069392204	0.0990213751792908
-6.46477079391479	-8.21815776824951	-6.62143468856812	-0.0880093723535538	0.242006719112396	0.0990984067320824
-6.45846223831177	-8.21167945861816	-6.62455129623413	-0.0878145098686218	0.241802290081978	0.0989834889769554
-6.46223878860474	-8.22301959991455	-6.62291669845581	-0.0879789292812347	0.241978868842125	0.0990955382585526
-6.4617862701416	-8.21646785736084	-6.61991548538208	-0.0879458412528038	0.241865620017052	0.0990643352270126
-6.45944595336914	-8.22248935699463	-6.63266277313232	-0.0880166217684746	0.241895243525505	0.0990245565772057
-6.46677112579346	-8.22433853149414	-6.61457300186157	-0.0881000384688377	0.241990461945534	0.0991117134690285
-6.4571681022644	-8.22176361083984	-6.63133668899536	-0.0880590751767159	0.241878807544708	0.0990676134824753
-6.46295022964478	-8.22663497924805	-6.61941337585449	-0.0881782472133636	0.242004036903381	0.0991311296820641
-6.46211957931519	-8.22440338134766	-6.6157078742981	-0.088162750005722	0.241867631673813	0.0990857407450676
-6.45700120925903	-8.22564315795898	-6.63163757324219	-0.0881776586174965	0.241824612021446	0.0990427583456039
-6.46149492263794	-8.22481346130371	-6.61439085006714	-0.0883348733186722	0.241789981722832	0.0991761311888695
-6.45397567749023	-8.22477245330811	-6.62238931655884	-0.0883263796567917	0.241744637489319	0.0990368872880936
-6.45809507369995	-8.2252082824707	-6.6154260635376	-0.0884000882506371	0.241862788796425	0.0991812869906425
-6.45554876327515	-8.21983528137207	-6.61307764053345	-0.0884991884231567	0.24165090918541	0.0990730002522469
-6.44949960708618	-8.22103691101074	-6.62357091903687	-0.0884819105267525	0.241813287138939	0.0991044566035271
-6.45442819595337	-8.21656036376953	-6.60830020904541	-0.0886190012097359	0.241660386323929	0.0991037413477898
-6.45050764083862	-8.21921539306641	-6.62236356735229	-0.0885715633630753	0.241658240556717	0.099018320441246
-6.45054578781128	-8.2138032913208	-6.61250400543213	-0.0886159464716911	0.241771683096886	0.099060907959938
-6.44711542129517	-8.21593761444092	-6.61998796463013	-0.0887163877487183	0.241599440574646	0.0990289598703384
-6.44697380065918	-8.21865367889404	-6.62270832061768	-0.0886646285653114	0.241695195436478	0.0990634560585022
-6.44712734222412	-8.21315383911133	-6.61566257476807	-0.0886956080794334	0.241587221622467	0.0989503189921379
-6.44561624526978	-8.22311019897461	-6.62012624740601	-0.0887603312730789	0.241682559251785	0.0989637300372124
-6.43977689743042	-8.21916675567627	-6.61056041717529	-0.088692769408226	0.241622120141983	0.0989175736904144
-6.443687915802	-8.21681499481201	-6.62280130386353	-0.0887824967503548	0.241645604372025	0.0988057181239128
-6.4441351890564	-8.22135925292969	-6.61297512054443	-0.0887942016124725	0.241607502102852	0.0988937020301819
-6.44466304779053	-8.21834564208984	-6.61892890930176	-0.0887330174446106	0.241717651486397	0.0988140627741814
-6.44363117218018	-8.22513675689697	-6.62942218780518	-0.0889504700899124	0.241686671972275	0.098748467862606
-6.44745063781738	-8.22094249725342	-6.61620235443115	-0.0888711363077164	0.241710245609283	0.0987801402807236
-6.44106006622314	-8.22347259521484	-6.63694715499878	-0.0888849347829819	0.24165678024292	0.0986496135592461
-6.44767093658447	-8.22520637512207	-6.62483692169189	-0.0889551043510437	0.241699695587158	0.0987714529037476
-6.4475564956665	-8.22402286529541	-6.62952756881714	-0.0889860764145851	0.241676598787308	0.0986144915223122
-6.44643974304199	-8.22599029541016	-6.63386487960815	-0.0890242382884026	0.241688221693039	0.0986943989992142
-6.45103788375854	-8.22257518768311	-6.62734222412109	-0.0889701917767525	0.241661846637726	0.0986449718475342
-6.45113086700439	-8.22674179077148	-6.63552474975586	-0.0889778435230255	0.241620913147926	0.09854506701231
-6.45084953308105	-8.22494125366211	-6.63793659210205	-0.0890100300312042	0.241632968187332	0.0986729934811592
-6.45419406890869	-8.21812534332275	-6.63254022598267	-0.0890999287366867	0.241583004593849	0.0985446274280548
-6.45352602005005	-8.22693347930908	-6.64107894897461	-0.0891361311078072	0.241639599204063	0.0985803827643394
-6.45251560211182	-8.21685695648193	-6.6336727142334	-0.0890849232673645	0.241616502404213	0.0985370650887489
-6.45833396911621	-8.22142505645752	-6.64629411697388	-0.0891919061541557	0.241548106074333	0.0985179916024208
-6.45350790023804	-8.22051811218262	-6.63775682449341	-0.0891619324684143	0.241605684161186	0.0985783264040947
-6.45387315750122	-8.21329021453857	-6.63415193557739	-0.0891649648547173	0.241512790322304	0.0984911769628525
-6.45626449584961	-8.22301292419434	-6.64465093612671	-0.0892721116542816	0.241645067930222	0.0985635742545128
-6.45790910720825	-8.21607780456543	-6.63468408584595	-0.0890566930174828	0.241617485880852	0.0985537394881248
-6.45297241210938	-8.21745491027832	-6.64529228210449	-0.0891605988144875	0.241484135389328	0.0984367057681084
-6.45524072647095	-8.21854305267334	-6.63180255889893	-0.0891655161976814	0.241564869880676	0.0985616594552994
-6.451904296875	-8.21344947814941	-6.64072561264038	-0.0890603065490723	0.241534978151321	0.0984558016061783
-6.45355176925659	-8.21815872192383	-6.63537406921387	-0.0891495943069458	0.241583079099655	0.0984762012958527
-6.45045948028564	-8.21254825592041	-6.6321964263916	-0.0890290588140488	0.241590306162834	0.0984745919704437
-6.44856786727905	-8.21427440643311	-6.64208507537842	-0.0890452936291695	0.241551518440247	0.0984278619289398
-6.44800281524658	-8.21248912811279	-6.62850522994995	-0.0890230983495712	0.241559863090515	0.0985539853572845
-6.44666242599487	-8.21251201629639	-6.62672090530396	-0.0890403538942337	0.241618394851685	0.098435290157795
-6.44123697280884	-8.21870517730713	-6.63323497772217	-0.0890546441078186	0.241597205400467	0.0984957292675972
-6.44475889205933	-8.21291351318359	-6.62201690673828	-0.0889360532164574	0.241597309708595	0.0985224768519402
-6.4388747215271	-8.21424865722656	-6.62937927246094	-0.0889676660299301	0.241472542285919	0.09832514077425
-6.43684244155884	-8.21499538421631	-6.62786626815796	-0.0889451652765274	0.241625145077705	0.0985117927193642
-6.43999767303467	-8.21220207214355	-6.61099910736084	-0.0889893546700478	0.241535380482674	0.0984719768166542
-6.43342876434326	-8.21859741210938	-6.62712335586548	-0.0889169052243233	0.241474792361259	0.0984514579176903
-6.42953586578369	-8.21143817901611	-6.61433601379395	-0.0889655947685242	0.241569578647614	0.0985082015395164
-6.42968559265137	-8.21636867523193	-6.61180639266968	-0.0889127403497696	0.241463348269463	0.0984583795070648
-6.42564105987549	-8.2139196395874	-6.61228132247925	-0.088836744427681	0.24148340523243	0.098549522459507
-6.42656135559082	-8.20848083496094	-6.60451364517212	-0.0888678282499313	0.241432800889015	0.0984834656119347
-6.42500162124634	-8.2127103805542	-6.61333751678467	-0.0889462530612946	0.241447374224663	0.098514623939991
-6.42396116256714	-8.21339797973633	-6.60071277618408	-0.0888284146785736	0.24147392809391	0.0985956341028214
-6.42040109634399	-8.2097225189209	-6.60805702209473	-0.0888646021485329	0.24132739007473	0.0984554886817932
-6.41969919204712	-8.21454048156738	-6.6088981628418	-0.0889185145497322	0.24137969315052	0.098532572388649
-6.42407989501953	-8.2146520614624	-6.59530544281006	-0.088871456682682	0.241419836878777	0.0986011847853661
-6.41684293746948	-8.21318054199219	-6.61208963394165	-0.0888151675462723	0.241398528218269	0.0984958931803703
-6.42466831207275	-8.21438407897949	-6.61091613769531	-0.0888604894280434	0.241453260183334	0.0986071079969406
-6.42426443099976	-8.21463680267334	-6.59686088562012	-0.0888642445206642	0.24127770960331	0.0985784754157066
-6.41908884048462	-8.21921253204346	-6.61706447601318	-0.0888471901416779	0.24142225086689	0.0984883978962898
-6.42553997039795	-8.21664524078369	-6.59594440460205	-0.0889911502599716	0.241425037384033	0.0986469835042953
-6.42077302932739	-8.21508502960205	-6.6087327003479	-0.0888743326067925	0.241250544786453	0.0985249131917953
-6.42829418182373	-8.22076416015625	-6.60939455032349	-0.0888997167348862	0.241475000977516	0.0986360237002373
-6.4271092414856	-8.21450328826904	-6.60567569732666	-0.0890606343746185	0.241304218769073	0.098547525703907
-6.42803907394409	-8.21988964080811	-6.6203179359436	-0.0890098735690117	0.241319552063942	0.0985890701413155
-6.43082475662231	-8.21459197998047	-6.6104564666748	-0.0890894532203674	0.241302937269211	0.0985966399312019
-6.43121671676636	-8.22257041931152	-6.62360000610352	-0.0890955999493599	0.241238906979561	0.0985812619328499
-6.42807817459106	-8.21623516082764	-6.61815214157104	-0.089038647711277	0.241349384188652	0.0986365452408791
-6.43606853485107	-8.21554946899414	-6.62340402603149	-0.089167520403862	0.241187155246735	0.0985708311200142
-6.4347677230835	-8.22236728668213	-6.63308382034302	-0.0891207158565521	0.241360276937485	0.0986259281635284
-6.43826580047607	-8.21635723114014	-6.61637592315674	-0.0891717225313187	0.241350591182709	0.098655104637146
-6.43578624725342	-8.21525096893311	-6.62644863128662	-0.0891754552721977	0.241197437047958	0.0985326394438744
-6.44135665893555	-8.22443866729736	-6.62420892715454	-0.0892482548952103	0.241434797644615	0.0986785292625427
-6.43726968765259	-8.21474933624268	-6.6305890083313	-0.0892325043678284	0.241194754838943	0.0985937714576721
-6.4352879524231	-8.22038269042969	-6.63773202896118	-0.0893411412835121	0.241277679800987	0.0985553339123726
-6.44234085083008	-8.21916007995605	-6.62679147720337	-0.0893645882606506	0.241328924894333	0.0986654907464981
-6.43536376953125	-8.21877384185791	-6.64446926116943	-0.0893833711743355	0.241261869668961	0.0986374020576477
-6.43864488601685	-8.22127532958984	-6.62580728530884	-0.0894115120172501	0.241405680775642	0.0987355187535286
-6.43621635437012	-8.21488285064697	-6.63571643829346	-0.0893860906362534	0.241260305047035	0.0986661463975906
-6.43297863006592	-8.21990394592285	-6.6472692489624	-0.0894542038440704	0.241305932402611	0.0987491756677628
-6.43886947631836	-8.21670246124268	-6.63095712661743	-0.0895806327462196	0.241385981440544	0.0988439470529556
-6.43526554107666	-8.21726036071777	-6.6409158706665	-0.0894391238689423	0.2413180321455	0.0987185090780258
-6.43644046783447	-8.21884822845459	-6.63426828384399	-0.0895013511180878	0.241427898406982	0.098977193236351
-6.4371280670166	-8.21400737762451	-6.63542127609253	-0.0895834714174271	0.241273626685143	0.098936527967453
-6.43329429626465	-8.21573543548584	-6.64963531494141	-0.0895130410790443	0.24138031899929	0.0989132672548294
-6.43731927871704	-8.21302604675293	-6.63542985916138	-0.0896154269576073	0.241489961743355	0.0990589335560799
-6.43449592590332	-8.21098709106445	-6.64360857009888	-0.0894883573055267	0.241296380758286	0.0990249216556549
-6.43593120574951	-8.2166576385498	-6.64168548583984	-0.0894917994737625	0.2414181381464	0.0990776047110558
-6.43172407150269	-8.20821762084961	-6.63264274597168	-0.0896054580807686	0.241410031914711	0.0992113128304482
-6.43370294570923	-8.2141637802124	-6.64687490463257	-0.0894703194499016	0.241483926773071	0.0990999713540077
-6.43189811706543	-8.21217918395996	-6.62716436386108	-0.0895235985517502	0.24151074886322	0.0992993116378784
-6.4285717010498	-8.20755863189697	-6.63579845428467	-0.0894200652837753	0.241415843367577	0.0992541238665581
-6.4331259727478	-8.21612930297852	-6.63565540313721	-0.089388519525528	0.241524249315262	0.0993733033537865
-6.42866468429565	-8.20765018463135	-6.62587881088257	-0.0892949029803276	0.241437718272209	0.0993963107466698
-6.42933416366577	-8.21264457702637	-6.63832807540894	-0.0892834588885307	0.241531625390053	0.0992807373404503
-6.43166208267212	-8.21333026885986	-6.61670303344727	-0.0892858281731606	0.24156391620636	0.0994230806827545
-6.42446374893188	-8.21071434020996	-6.63421869277954	-0.0891253799200058	0.241519659757614	0.0993371084332466
-6.43368864059448	-8.21486854553223	-6.61832427978516	-0.0891868695616722	0.241680338978767	0.0995015725493431
-6.43020868301392	-8.21309375762939	-6.61840200424194	-0.0890926495194435	0.241507112979889	0.0994232818484306
-6.4257435798645	-8.21620845794678	-6.63507604598999	-0.0890237018465996	0.241642713546753	0.0994670018553734
-6.43128347396851	-8.21469783782959	-6.6091742515564	-0.0890616774559021	0.24167637526989	0.099577322602272
-6.42527675628662	-8.2164134979248	-6.61955976486206	-0.0889357551932335	0.241492733359337	0.0994708314538002
-6.4260311126709	-8.22123622894287	-6.61713123321533	-0.088876873254776	0.241703137755394	0.0996337458491325
-6.42980432510376	-8.21483039855957	-6.60133028030396	-0.0889246165752411	0.241552114486694	0.0996479094028473
-6.42487621307373	-8.22227764129639	-6.61253595352173	-0.0888337269425392	0.241576075553894	0.099591039121151
-6.42655515670776	-8.22125625610352	-6.59995698928833	-0.0888758823275566	0.24159500002861	0.0996902287006378
-6.42671918869019	-8.21776485443115	-6.60770273208618	-0.0887952819466591	0.241474658250809	0.0996055006980896
-6.42469310760498	-8.22403717041016	-6.60522031784058	-0.088724322617054	0.241606131196022	0.0996717438101768
-6.42312526702881	-8.22141170501709	-6.59359741210938	-0.088758684694767	0.241415902972221	0.0996154546737671
-6.42634916305542	-8.22534465789795	-6.61372947692871	-0.0887731984257698	0.241578415036201	0.0996439084410667
-6.42684030532837	-8.22318363189697	-6.59333515167236	-0.0886790007352829	0.241530776023865	0.0996252745389938
-6.42617797851563	-8.22834491729736	-6.605881690979	-0.0887592062354088	0.241498723626137	0.0995706990361214
-6.43022727966309	-8.23277473449707	-6.60074472427368	-0.0887669250369072	0.241614535450935	0.0996143519878387
-6.42635202407837	-8.2250862121582	-6.61033582687378	-0.088713712990284	0.241437152028084	0.0995162352919579
-6.42663192749023	-8.23328304290771	-6.60406446456909	-0.0887515246868134	0.241405501961708	0.0996008142828941
-6.4313325881958	-8.22835636138916	-6.60050201416016	-0.0887684896588326	0.241388723254204	0.0995487496256828
-6.42830181121826	-8.23620510101318	-6.60798740386963	-0.0888576582074165	0.241337567567825	0.0995905622839928
-6.43212747573853	-8.23441219329834	-6.5940318107605	-0.0888221487402916	0.241393566131592	0.0996281206607819
-6.43202924728394	-8.23291492462158	-6.6078085899353	-0.0887821540236473	0.241250023245811	0.0996313020586967
-6.43291044235229	-8.23374080657959	-6.60633182525635	-0.0888680592179298	0.241242811083794	0.0997066870331764
-6.43490505218506	-8.23127460479736	-6.59894227981567	-0.0888845026493073	0.241204634308815	0.0996352881193161
-6.42995977401733	-8.23675441741943	-6.60989379882813	-0.0889377743005753	0.241260722279549	0.0997064486145973
-6.43488502502441	-8.23114681243896	-6.60257720947266	-0.0889680981636047	0.241177603602409	0.0997557118535042
-6.43363809585571	-8.2323055267334	-6.61299419403076	-0.0889874696731567	0.24112743139267	0.0996304303407669
-6.43128728866577	-8.23066806793213	-6.6167778968811	-0.0889519974589348	0.241214394569397	0.0997442081570625
-6.43359804153442	-8.22848415374756	-6.60078811645508	-0.0890491083264351	0.241134166717529	0.0996504873037338
-6.42873287200928	-8.23703002929688	-6.61855840682983	-0.0891187936067581	0.241145476698875	0.0996949449181557
-6.42884111404419	-8.22692012786865	-6.61511039733887	-0.0890493616461754	0.241289585828781	0.0997115597128868
-6.43042659759521	-8.23048496246338	-6.61933898925781	-0.0891162678599358	0.241170659661293	0.0996557250618935
-6.42990922927856	-8.23023796081543	-6.62242221832275	-0.0891422405838966	0.241206496953964	0.0997420251369476
-6.42951631546021	-8.22494602203369	-6.61834049224854	-0.089148111641407	0.241253554821014	0.0996518507599831
-6.42952632904053	-8.23318195343018	-6.6235146522522	-0.0893177688121796	0.241291970014572	0.0997252389788628
-6.42713499069214	-8.22419929504395	-6.61902570724487	-0.0892271772027016	0.241315305233002	0.0997622534632683
-6.43178987503052	-8.22406101226807	-6.63234519958496	-0.0893459916114807	0.241314262151718	0.0997594892978668
-6.43429374694824	-8.22321701049805	-6.62183237075806	-0.0893484055995941	0.241315618157387	0.0999349877238274
-6.42826652526855	-8.21647357940674	-6.63535785675049	-0.0893087312579155	0.24138155579567	0.0999063849449158
-6.43359422683716	-8.22556686401367	-6.63486766815186	-0.0894925817847252	0.241380959749222	0.0999836400151253
-6.43138647079468	-8.21766090393066	-6.63504552841187	-0.0893826112151146	0.241346448659897	0.100058890879154
-6.43076467514038	-8.21776676177979	-6.64747142791748	-0.0894476771354675	0.241352900862694	0.100005440413952
-6.43480014801025	-8.21516418457031	-6.63154697418213	-0.0895653367042542	0.241388142108917	0.100155405700207
-6.43388843536377	-8.21381187438965	-6.63579225540161	-0.0895097181200981	0.241352692246437	0.100084386765957
-6.42807531356812	-8.21518898010254	-6.63552236557007	-0.0895686075091362	0.241512075066566	0.100281096994877
-6.42966842651367	-8.2089786529541	-6.63944244384766	-0.0894874781370163	0.241353079676628	0.100203476846218
-6.42890357971191	-8.2143726348877	-6.64646339416504	-0.0895173624157906	0.241469353437424	0.100301057100296
-6.42842149734497	-8.20804977416992	-6.63123273849487	-0.0895741134881973	0.241452053189278	0.100390866398811
-6.42746829986572	-8.2099084854126	-6.64229583740234	-0.0895058214664459	0.241454035043716	0.100301340222359
-6.42571306228638	-8.21127891540527	-6.6334400177002	-0.0895471945405006	0.24154357612133	0.100496791303158
-6.4251537322998	-8.20495510101318	-6.63822507858276	-0.0894642025232315	0.241495862603188	0.10042192786932
-6.42854356765747	-8.21401882171631	-6.64187431335449	-0.0895118713378906	0.241584181785583	0.100543975830078
-6.42332696914673	-8.20899772644043	-6.6288743019104	-0.0894864276051521	0.2415831387043	0.100649937987328
-6.42459487915039	-8.21184730529785	-6.63509607315063	-0.0894743800163269	0.241601228713989	0.100587211549282
-6.42834329605103	-8.21565341949463	-6.63446474075317	-0.0895752236247063	0.241671234369278	0.100745297968388
-6.42574644088745	-8.2086763381958	-6.63361167907715	-0.0894008651375771	0.241562157869339	0.100664801895618
-6.43201112747192	-8.21607398986816	-6.63438892364502	-0.0895297154784203	0.241665691137314	0.100791648030281
-6.43243789672852	-8.21034526824951	-6.62921237945557	-0.0894941464066505	0.241633236408234	0.100929267704487
-6.4293794631958	-8.21176910400391	-6.64072465896606	-0.089473158121109	0.241610243916512	0.100823409855366
-6.44023847579956	-8.21727561950684	-6.62393045425415	-0.0895475000143051	0.241776868700981	0.100977674126625
-6.43437433242798	-8.21101379394531	-6.63778638839722	-0.089377261698246	0.241598770022392	0.100971713662148
-6.43825817108154	-8.21789932250977	-6.6338472366333	-0.0894674211740494	0.241695642471313	0.101166591048241
-6.43992471694946	-8.21280574798584	-6.62116575241089	-0.0894506946206093	0.241578638553619	0.101125009357929
-6.43986511230469	-8.2183313369751	-6.63987016677856	-0.0894193649291992	0.241592422127724	0.101165816187859
-6.4464225769043	-8.2130126953125	-6.61687088012695	-0.0894607827067375	0.241624519228935	0.101220794022083
-6.44013595581055	-8.22002983093262	-6.628586769104	-0.0894189402461052	0.241596803069115	0.101265080273151
-6.44586181640625	-8.21935272216797	-6.61427021026611	-0.0894182026386261	0.241589054465294	0.10136828571558
-6.44187116622925	-8.21969223022461	-6.62714910507202	-0.0894244983792305	0.241430431604385	0.1012232452631
-6.44433546066284	-8.22085857391357	-6.61843681335449	-0.0894011184573174	0.241484388709068	0.101480253040791
-6.44643259048462	-8.22120952606201	-6.61939859390259	-0.0894207805395126	0.241435751318932	0.10136141628027
-6.44409608840942	-8.22581100463867	-6.61262655258179	-0.0894166752696037	0.241502821445465	0.101427540183067
-6.44571018218994	-8.22102928161621	-6.60893583297729	-0.0893218070268631	0.241374149918556	0.10143219679594
-6.44652366638184	-8.23219203948975	-6.60992527008057	-0.0893247500061989	0.241467729210854	0.101485632359982
-6.44031524658203	-8.22366905212402	-6.60431003570557	-0.0893559902906418	0.241324752569199	0.101543799042702
-6.44315099716187	-8.23191165924072	-6.61518478393555	-0.0893304944038391	0.241385281085968	0.101435475051403
-6.44068002700806	-8.23306941986084	-6.59875726699829	-0.0893500074744225	0.241432130336761	0.101558871567249
-6.44054174423218	-8.23222541809082	-6.60562753677368	-0.089268334209919	0.241248786449432	0.101467087864876
-6.43993949890137	-8.23550415039063	-6.59234237670898	-0.0892320945858955	0.241409659385681	0.101615458726883
-6.43917179107666	-8.23201751708984	-6.59748077392578	-0.0892681032419205	0.241286277770996	0.101492293179035
-6.44316911697388	-8.23827838897705	-6.5972580909729	-0.0892144963145256	0.241287842392921	0.101575508713722
-6.44263601303101	-8.23629570007324	-6.59052801132202	-0.0891679897904396	0.241328075528145	0.10154140740633
-6.43899917602539	-8.24321746826172	-6.59624338150024	-0.0893350839614868	0.241326063871384	0.101589396595955
-6.440260887146	-8.23762989044189	-6.5810375213623	-0.0892248079180717	0.241288244724274	0.101576752960682
-6.43675899505615	-8.24229145050049	-6.600013256073	-0.089233323931694	0.241317793726921	0.101592548191547
-6.44064855575562	-8.24280548095703	-6.58203220367432	-0.0892302393913269	0.241256356239319	0.101730890572071
-6.43655824661255	-8.24494647979736	-6.59380912780762	-0.0892266854643822	0.241292953491211	0.10156524926424
-6.4402551651001	-8.24713325500488	-6.58744955062866	-0.0893312990665436	0.241383194923401	0.101703599095345
-6.43757343292236	-8.24401187896729	-6.59143590927124	-0.0892355591058731	0.24120369553566	0.10159058123827
-6.43576431274414	-8.24916934967041	-6.59266757965088	-0.0892496183514595	0.241360798478127	0.101716414093971
-6.43414688110352	-8.24133396148682	-6.57879114151001	-0.0893498137593269	0.241228103637695	0.10177107155323
-6.43214082717896	-8.24939823150635	-6.60193109512329	-0.0893309190869331	0.2412199229002	0.101667568087578
-6.43296718597412	-8.24772262573242	-6.58121204376221	-0.0893699303269386	0.241247996687889	0.101794756948948
-6.43352651596069	-8.24363422393799	-6.59191179275513	-0.0893717929720879	0.241180494427681	0.101682171225548
-6.43126726150513	-8.24638271331787	-6.58534002304077	-0.0893303975462914	0.241329699754715	0.101795941591263
-6.42840623855591	-8.24043750762939	-6.58407306671143	-0.089380145072937	0.241075575351715	0.101731836795807
-6.43419599533081	-8.24333095550537	-6.59537601470947	-0.0893538668751717	0.241219460964203	0.101822726428509
-6.4327597618103	-8.2361364364624	-6.58100557327271	-0.0893121063709259	0.24117723107338	0.101833909749985
-6.430251121521	-8.24017906188965	-6.59304094314575	-0.0894385129213333	0.241156160831451	0.101848468184471
-6.43292188644409	-8.23810577392578	-6.5860595703125	-0.0894140377640724	0.241269960999489	0.101955533027649
-6.43445062637329	-8.2349739074707	-6.5966100692749	-0.0893689095973969	0.241176441311836	0.101804010570049
-6.43350267410278	-8.2376537322998	-6.58410692214966	-0.0894111171364784	0.241263151168823	0.101979963481426
-6.43504571914673	-8.23265838623047	-6.60082244873047	-0.0893284305930138	0.241255536675453	0.101897969841957
-6.43983745574951	-8.24149799346924	-6.59590864181519	-0.089469850063324	0.24139615893364	0.101939864456654
-6.43971061706543	-8.23404502868652	-6.59852981567383	-0.0893250554800034	0.241336658596992	0.101940341293812
-6.4435019493103	-8.24224662780762	-6.61381387710571	-0.0893983691930771	0.241395950317383	0.101990424096584
-6.44752645492554	-8.23852443695068	-6.59676599502563	-0.0894001647830009	0.241406813263893	0.102112852036953
-6.44622707366943	-8.24033641815186	-6.61501598358154	-0.0894477814435959	0.241434291005135	0.102011978626251
-6.45310115814209	-8.24065113067627	-6.60645341873169	-0.089555099606514	0.241451531648636	0.102202177047729
-6.45242786407471	-8.23667049407959	-6.61181545257568	-0.0895702838897705	0.241363123059273	0.102086372673512
-6.45488786697388	-8.23973846435547	-6.61617803573608	-0.0895825549960136	0.241493538022041	0.102262273430824
-6.45806837081909	-8.23675155639648	-6.60795211791992	-0.0896890759468079	0.241398304700851	0.102286614477634
-6.45535612106323	-8.23879337310791	-6.63266038894653	-0.0896467119455338	0.241426810622215	0.102230474352837
-6.45909070968628	-8.23552417755127	-6.60926198959351	-0.0897824689745903	0.2414690554142	0.102369405329227
-6.45762825012207	-8.23512935638428	-6.6276741027832	-0.0897037759423256	0.241310104727745	0.10228718072176
-6.45647192001343	-8.23276901245117	-6.61499357223511	-0.0897956565022469	0.241503298282623	0.102457880973816
-6.45445156097412	-8.2328519821167	-6.62411832809448	-0.0898231267929077	0.241277530789375	0.102381534874439
-6.45429134368896	-8.23220729827881	-6.61898612976074	-0.0898252576589584	0.24134549498558	0.102550558745861
-6.45335102081299	-8.22266006469727	-6.61943674087524	-0.0899112671613693	0.241318807005882	0.102451242506504
-6.45260000228882	-8.23219108581543	-6.62400913238525	-0.0899662673473358	0.241371139883995	0.102556869387627
-6.44478368759155	-8.22174167633057	-6.61530351638794	-0.0897630974650383	0.241291701793671	0.102547392249107
-6.44988918304443	-8.22840595245361	-6.6253809928894	-0.0899460837244987	0.241303861141205	0.102594554424286
-6.44359636306763	-8.22324466705322	-6.60467672348022	-0.0899080187082291	0.241286009550095	0.102726303040981
-6.44084978103638	-8.22270774841309	-6.62030410766602	-0.0898611173033714	0.24129393696785	0.102617144584656
-6.44320631027222	-8.22793388366699	-6.60380172729492	-0.0899854749441147	0.241323038935661	0.102791748940945
-6.43779134750366	-8.21787452697754	-6.60860204696655	-0.0897960588335991	0.241288393735886	0.10271243751049
-6.43779945373535	-8.22706985473633	-6.60941934585571	-0.0899287760257721	0.241434425115585	0.102842800319195
-6.4397234916687	-8.22446918487549	-6.5939302444458	-0.0898395106196404	0.241261705756187	0.102842278778553
-6.43323755264282	-8.22661685943604	-6.61202669143677	-0.0897782072424889	0.241311833262444	0.102817952632904
-6.43822002410889	-8.22781753540039	-6.59572315216064	-0.0898531749844551	0.241410613059998	0.102886542677879
-6.43510580062866	-8.23034286499023	-6.60087633132935	-0.0897827446460724	0.241281032562256	0.102767258882523
-6.43741703033447	-8.23682880401611	-6.60403871536255	-0.0897478982806206	0.241491049528122	0.10285135358572
-6.43808603286743	-8.23583602905273	-6.60147857666016	-0.0898918583989143	0.241439670324326	0.102760322391987
-6.43733263015747	-8.24513053894043	-6.61344957351685	-0.0898056179285049	0.241412878036499	0.102709978818893
-6.44154644012451	-8.23895454406738	-6.60146188735962	-0.0898973643779755	0.241428032517433	0.102860242128372
-6.43811941146851	-8.24615478515625	-6.61868810653687	-0.0898791998624802	0.24136184155941	0.102903246879578
-6.43686676025391	-8.24385833740234	-6.61276292800903	-0.0898976847529411	0.24146181344986	0.103040494024754
-6.43878841400146	-8.24167633056641	-6.62438869476318	-0.0900232493877411	0.241293326020241	0.103100188076496
-6.44468688964844	-8.24635887145996	-6.63066959381104	-0.0900249630212784	0.241452768445015	0.103225737810135
-6.4422721862793	-8.23994827270508	-6.62067937850952	-0.0900628939270973	0.241298362612724	0.103286676108837
-6.44174718856812	-8.24482822418213	-6.63496351242065	-0.0902079567313194	0.241281062364578	0.103336498141289
-6.44571781158447	-8.24403667449951	-6.63237380981445	-0.0901889279484749	0.241330400109291	0.103498600423336
-6.44421100616455	-8.24141597747803	-6.6483302116394	-0.0902596935629845	0.241173624992371	0.103427410125732
-6.44754076004028	-8.24245738983154	-6.63186502456665	-0.0904219448566437	0.241219907999039	0.10359250754118
-6.44529724121094	-8.23777198791504	-6.65370273590088	-0.0903661027550697	0.241129592061043	0.103550687432289
-6.44916343688965	-8.24242115020752	-6.64361047744751	-0.0906004086136818	0.241226449608803	0.10363931953907
-6.44426345825195	-8.23211479187012	-6.65183734893799	-0.090346448123455	0.240999519824982	0.103628501296043
-6.45057058334351	-8.24029159545898	-6.65490961074829	-0.090486004948616	0.241173505783081	0.103771857917309
-6.45065021514893	-8.23528575897217	-6.63770771026611	-0.0905158072710037	0.241001725196838	0.103744275867939
-6.45056390762329	-8.23497486114502	-6.66163730621338	-0.0904406011104584	0.241078019142151	0.103816226124763
-6.4538049697876	-8.2349271774292	-6.63832855224609	-0.0905179902911186	0.241067588329315	0.103890143334866
-6.44680309295654	-8.23708915710449	-6.65818119049072	-0.0904781520366669	0.241064324975014	0.103830099105835
-6.45275592803955	-8.23760795593262	-6.6456093788147	-0.0904958993196487	0.241133198142052	0.10403636097908
-6.44941186904907	-8.23684692382813	-6.65535831451416	-0.0904841423034668	0.24098739027977	0.103845097124577
-6.4496545791626	-8.23877143859863	-6.64375305175781	-0.0903785601258278	0.241149380803108	0.104075960814953
-6.45250701904297	-8.23533153533936	-6.63729286193848	-0.0903520062565804	0.241014033555984	0.103994905948639
-6.44662857055664	-8.24448585510254	-6.6381664276123	-0.0903192907571793	0.241102337837219	0.104095764458179
-6.44695377349854	-8.23695755004883	-6.63068008422852	-0.0902283936738968	0.240976989269257	0.104107342660427
-6.44956731796265	-8.24540710449219	-6.63542699813843	-0.0901060849428177	0.241105869412422	0.104163780808449
-6.44434928894043	-8.23929023742676	-6.62032127380371	-0.0900865346193314	0.241049095988274	0.104260370135307
-6.44632482528687	-8.24512100219727	-6.62611675262451	-0.0900149047374725	0.241140440106392	0.104177951812744
-6.44616794586182	-8.24726009368896	-6.60791873931885	-0.0899589061737061	0.241171628236771	0.104363210499287
-6.44415330886841	-8.24439430236816	-6.61713790893555	-0.0898764654994011	0.241063699126244	0.104312025010586
-6.44688940048218	-8.25057601928711	-6.60402011871338	-0.0897783190011978	0.241229712963104	0.104461781680584
-6.44490575790405	-8.2454080581665	-6.60287475585938	-0.0896352455019951	0.241168335080147	0.104382790625095
-6.44768285751343	-8.25155258178711	-6.60566282272339	-0.0896216556429863	0.241207033395767	0.104434430599213
-6.45341539382935	-8.25322437286377	-6.59127950668335	-0.0895098224282265	0.241269618272781	0.104453898966312
-6.44658136367798	-8.25613498687744	-6.60827445983887	-0.0895079001784325	0.241322353482246	0.104409091174603
-6.4576563835144	-8.26083755493164	-6.59139108657837	-0.0895014181733131	0.241447567939758	0.104532577097416
-6.45749664306641	-8.2604398727417	-6.61378812789917	-0.0893782079219818	0.241444557905197	0.104337424039841
-6.46456432342529	-8.26164531707764	-6.60609340667725	-0.0894209817051888	0.241574287414551	0.10452963411808
-6.46604585647583	-8.26543998718262	-6.62128162384033	-0.0893164798617363	0.241534128785133	0.104368537664413
-6.47237253189087	-8.26808834075928	-6.62870454788208	-0.0895080491900444	0.241690874099731	0.104501269757748
-6.47250461578369	-8.2635669708252	-6.62869548797607	-0.0894736275076866	0.241566509008408	0.10444126278162
-6.47968769073486	-8.27167987823486	-6.64059066772461	-0.0895247757434845	0.241860002279282	0.104579202830791
-6.48317432403564	-8.26034259796143	-6.64365530014038	-0.0896545797586441	0.241630539298058	0.104589447379112
-6.48429012298584	-8.26488399505615	-6.66146278381348	-0.0896731615066528	0.241753086447716	0.104614578187466
-6.49051952362061	-8.25886631011963	-6.65421533584595	-0.0897828787565231	0.241699486970901	0.104710981249809
-6.49116277694702	-8.26255798339844	-6.67393255233765	-0.0898599028587341	0.241680234670639	0.104746110737324
-6.48954486846924	-8.25514221191406	-6.66300582885742	-0.0898843258619308	0.241762265563011	0.104852639138699
-6.49522495269775	-8.25279903411865	-6.68839550018311	-0.0900112316012383	0.241654172539711	0.104806840419769
-6.49263143539429	-8.24671745300293	-6.68199682235718	-0.090088427066803	0.24174240231514	0.1050109192729
-6.48937273025513	-8.24054050445557	-6.69334602355957	-0.0900892242789268	0.241659566760063	0.104966886341572
-6.49391937255859	-8.24348163604736	-6.68136215209961	-0.0902125760912895	0.241722151637077	0.105124950408936
-6.48412609100342	-8.23624229431152	-6.69275283813477	-0.0902931317687035	0.241661369800568	0.105075687170029
-6.48969793319702	-8.23599338531494	-6.69348382949829	-0.090316504240036	0.24180306494236	0.105251789093018
-6.48087120056152	-8.23187923431396	-6.70485353469849	-0.0904380977153778	0.241695508360863	0.105144739151001
-6.48306083679199	-8.22848033905029	-6.68795967102051	-0.0903719887137413	0.241746261715889	0.105370335280895
-6.47276020050049	-8.22478675842285	-6.71351194381714	-0.090402714908123	0.241769388318062	0.105268448591232
-6.48120212554932	-8.22679328918457	-6.69277811050415	-0.0905017107725143	0.241887480020523	0.105387397110462
-6.46855640411377	-8.22156047821045	-6.71635627746582	-0.0904252678155899	0.241761758923531	0.105465121567249
-6.46629905700684	-8.22335338592529	-6.69591045379639	-0.0905038267374039	0.241958349943161	0.105648718774319
-6.45814609527588	-8.22176265716553	-6.71731472015381	-0.0904735773801804	0.241859152913094	0.105618715286255
-6.457688331604	-8.21860980987549	-6.69450521469116	-0.090458407998085	0.241928830742836	0.105944097042084
-6.44945859909058	-8.21694946289063	-6.71307229995728	-0.0904345586895943	0.241930559277534	0.105939194560051
-6.44639158248901	-8.21987438201904	-6.69670486450195	-0.0905630216002464	0.241950616240501	0.106269150972366
-6.43996524810791	-8.21085834503174	-6.69768142700195	-0.0903215482831001	0.241882756352425	0.10620479285717
-6.43898153305054	-8.21691989898682	-6.69767808914185	-0.0904214680194855	0.242093831300735	0.106544896960258
-6.43150186538696	-8.21185398101807	-6.69549655914307	-0.0903658121824265	0.241881340742111	0.106460377573967
-6.4270167350769	-8.2122278213501	-6.688157081604	-0.0903024971485138	0.242067247629166	0.106743440032005
-6.42578935623169	-8.20865821838379	-6.68972253799438	-0.0902131572365761	0.241957604885101	0.106660395860672
-6.42024803161621	-8.21253967285156	-6.67909002304077	-0.0903228372335434	0.242171347141266	0.10684971511364
-6.41348218917847	-8.20750331878662	-6.67963314056396	-0.0901839286088943	0.241950273513794	0.106859281659126
-6.41589593887329	-8.21202373504639	-6.67151403427124	-0.0900802761316299	0.242147073149681	0.106973215937614
-6.40990972518921	-8.20362949371338	-6.66253232955933	-0.0901244655251503	0.241969913244247	0.106979727745056
-6.40797281265259	-8.21148014068604	-6.66025924682617	-0.0900128185749054	0.242052301764488	0.107061319053173
-6.40944385528564	-8.2040376663208	-6.65301990509033	-0.0899137705564499	0.242024689912796	0.10702383518219
-6.40369558334351	-8.21609306335449	-6.65032339096069	-0.0899355039000511	0.242023482918739	0.107176594436169
-6.39964008331299	-8.20648288726807	-6.63651418685913	-0.0896715968847275	0.241957858204842	0.107128024101257
-6.40593194961548	-8.21458053588867	-6.63832807540894	-0.0896704941987991	0.242060512304306	0.107191309332848
-6.40040302276611	-8.21134757995605	-6.61622190475464	-0.0895813405513763	0.24194698035717	0.107259474694729
-6.40073823928833	-8.21643543243408	-6.62575531005859	-0.0893929898738861	0.24199703335762	0.107209838926792
-6.40318155288696	-8.21490478515625	-6.60455846786499	-0.0893192067742348	0.241962432861328	0.107272423803806
-6.39747428894043	-8.22268104553223	-6.61591386795044	-0.0892846137285233	0.241914287209511	0.10724413394928
-6.40862607955933	-8.22635746002197	-6.58745050430298	-0.0891145020723343	0.242062702775002	0.107342533767223
-6.40370178222656	-8.2285099029541	-6.60275411605835	-0.0890123546123505	0.241928860545158	0.107194945216179
-6.40988874435425	-8.23333072662354	-6.58724880218506	-0.0889596715569496	0.242025122046471	0.107331514358521
-6.41430568695068	-8.23776721954346	-6.58542823791504	-0.088870070874691	0.242040172219276	0.107196763157845
-6.41623878479004	-8.24751853942871	-6.59449815750122	-0.0888710618019104	0.242210760712624	0.107285998761654
-6.42212724685669	-8.24771785736084	-6.59102535247803	-0.0887992605566978	0.24208191037178	0.107155539095402
-6.42775249481201	-8.2587890625	-6.60739898681641	-0.0887361466884613	0.242300987243652	0.10719883441925
-6.43472814559937	-8.25370407104492	-6.59634256362915	-0.0887654051184654	0.242259711027145	0.107294358313084
-6.43908071517944	-8.26369285583496	-6.61747217178345	-0.0887208804488182	0.242281585931778	0.107174851000309
-6.4449725151062	-8.26694393157959	-6.60913467407227	-0.0888244062662125	0.242394670844078	0.107312582433224
-6.4478645324707	-8.26280403137207	-6.62941026687622	-0.0887529775500298	0.242189079523087	0.1072868257761
-6.44997882843018	-8.26989841461182	-6.62437009811401	-0.0888617634773254	0.242341548204422	0.107334055006504
-6.45312929153442	-8.26213455200195	-6.62870979309082	-0.0889566615223885	0.242139965295792	0.107323698699474
-6.460364818573	-8.2660608291626	-6.64084577560425	-0.0890170186758041	0.24228735268116	0.107514388859272
-6.46123695373535	-8.257568359375	-6.63695001602173	-0.0890543982386589	0.242091655731201	0.107492499053478
-6.46322154998779	-8.26433944702148	-6.64035797119141	-0.0893796011805534	0.242185428738594	0.107662573456764
-6.46292638778687	-8.25249576568604	-6.65215110778809	-0.0892561301589012	0.242004737257957	0.107580855488777
-6.46655035018921	-8.25695323944092	-6.6557502746582	-0.0895131006836891	0.242031827569008	0.107669666409492
-6.46384859085083	-8.24750709533691	-6.65384864807129	-0.0894975736737251	0.241935923695564	0.107838280498981
-6.46132612228394	-8.24921035766602	-6.67294263839722	-0.0896272659301758	0.241914734244347	0.10771394520998
-6.46855735778809	-8.24534034729004	-6.65844392776489	-0.0897824615240097	0.241988763213158	0.107873909175396
-6.46148777008057	-8.24240016937256	-6.68236541748047	-0.0898262485861778	0.241840481758118	0.107845351099968
-6.46410751342773	-8.23638534545898	-6.66966247558594	-0.0898968055844307	0.241976454854012	0.107896752655506
-6.45958948135376	-8.23498344421387	-6.69138240814209	-0.089973084628582	0.24191252887249	0.107835426926613
-6.46209001541138	-8.23302745819092	-6.67873668670654	-0.0900213792920113	0.241906046867371	0.107991136610508
-6.45856142044067	-8.22869968414307	-6.69199895858765	-0.0900888741016388	0.241968110203743	0.107867605984211
-6.45630168914795	-8.23161602020264	-6.68561220169067	-0.0902394354343414	0.242041856050491	0.108053579926491
-6.45291709899902	-8.22254943847656	-6.68790197372437	-0.0901695340871811	0.241910815238953	0.107996128499508
-6.45509433746338	-8.22541427612305	-6.69380950927734	-0.0901840403676033	0.242037460207939	0.108138605952263
-6.45393896102905	-8.22010231018066	-6.6836085319519	-0.0902497619390488	0.241964712738991	0.108137786388397
-6.44379425048828	-8.21916389465332	-6.69811010360718	-0.0901797488331795	0.242091938853264	0.108159601688385
-6.44617938995361	-8.21551418304443	-6.67870283126831	-0.0902282074093819	0.242061361670494	0.108276382088661
-6.44000720977783	-8.22059631347656	-6.69325876235962	-0.0902132093906403	0.242110922932625	0.108270443975925
-6.43684101104736	-8.21231365203857	-6.67495203018188	-0.090157613158226	0.24220085144043	0.108372963964939
-6.43416261672974	-8.22063732147217	-6.688560962677	-0.0901155695319176	0.242203578352928	0.108381137251854
-6.42638301849365	-8.21015071868896	-6.67187356948853	-0.0901308059692383	0.242189392447472	0.108603306114674
-6.42263555526733	-8.21842193603516	-6.68779611587524	-0.090032085776329	0.242254346609116	0.108516164124012
-6.42244529724121	-8.21276378631592	-6.66271734237671	-0.0899796113371849	0.242279931902885	0.10866704583168
-6.41630935668945	-8.21641063690186	-6.67408037185669	-0.0898986607789993	0.242344543337822	0.108711130917072
-6.41051340103149	-8.21065521240234	-6.65603685379028	-0.0897358059883118	0.242420315742493	0.108843185007572
-6.40801000595093	-8.21421432495117	-6.66884469985962	-0.089796170592308	0.242433175444603	0.108800128102303
-6.40543270111084	-8.21657180786133	-6.64750003814697	-0.089663490653038	0.242511332035065	0.109005875885487
-6.4003381729126	-8.21751594543457	-6.66880130767822	-0.0895016044378281	0.242629587650299	0.108875840902328
-6.40729761123657	-8.21957874298096	-6.64385366439819	-0.08955267816782	0.242720395326614	0.108996391296387
-6.39765214920044	-8.22371101379395	-6.6630482673645	-0.089400015771389	0.242678463459015	0.1088622584939
-6.40679693222046	-8.22927761077881	-6.65351343154907	-0.0894976630806923	0.242970019578934	0.109011463820934
-6.40058708190918	-8.23123455047607	-6.67183494567871	-0.089398093521595	0.242841109633446	0.108860939741135
-6.40573740005493	-8.23362827301025	-6.66047811508179	-0.0894264504313469	0.242937311530113	0.109092198312283
-6.40510416030884	-8.23283576965332	-6.66985177993774	-0.0893706306815147	0.242898270487785	0.109014511108398
-6.40696096420288	-8.2381591796875	-6.67236518859863	-0.0895022824406624	0.243036940693855	0.109193913638592
-6.40850353240967	-8.22981357574463	-6.66646242141724	-0.0894824042916298	0.242933541536331	0.109253212809563
-6.40987157821655	-8.23880481719971	-6.67887926101685	-0.0894362404942513	0.242994710803032	0.10929798334837
-6.41141128540039	-8.2302074432373	-6.66760969161987	-0.0896147638559341	0.242882743477821	0.10958243906498
-6.40928649902344	-8.23471260070801	-6.68911600112915	-0.0895245000720024	0.242881536483765	0.109515398740768
-6.41063213348389	-8.22945880889893	-6.67226886749268	-0.0896922945976257	0.242906093597412	0.109753757715225
-6.40856409072876	-8.22622013092041	-6.68540048599243	-0.0896410644054413	0.242850959300995	0.109800383448601
-6.40408849716187	-8.22650718688965	-6.67533445358276	-0.0896345674991608	0.242892876267433	0.110023103654385
-6.40222263336182	-8.22196483612061	-6.68570709228516	-0.0897499993443489	0.242749348282814	0.109968222677708
-6.40031766891479	-8.22006893157959	-6.67815065383911	-0.0897306427359581	0.242869302630425	0.110235534608364
-6.39390325546265	-8.21445655822754	-6.67965745925903	-0.08970857411623	0.24280110001564	0.110232502222061
-6.39249897003174	-8.22138214111328	-6.67612648010254	-0.0898749604821205	0.242960348725319	0.110440485179424
-6.38222408294678	-8.20887279510498	-6.67987298965454	-0.0896943807601929	0.242814391851425	0.11044580489397
-6.38225126266479	-8.22091484069824	-6.67579174041748	-0.0898242518305779	0.243031442165375	0.11068145185709
-6.37314701080322	-8.20560741424561	-6.68145227432251	-0.0896372497081757	0.242950245738029	0.110717192292213
-6.37176752090454	-8.2096529006958	-6.6811990737915	-0.0896595790982246	0.243017956614494	0.11085207015276
-6.37025165557861	-8.20641422271729	-6.6736741065979	-0.08967025578022	0.243092551827431	0.110926173627377
-6.36209392547607	-8.20755100250244	-6.68797206878662	-0.0896490439772606	0.243134647607803	0.111038200557232
-6.36099052429199	-8.20145511627197	-6.67108631134033	-0.0895801186561584	0.243250012397766	0.111153371632099
-6.35501146316528	-8.20267677307129	-6.69095993041992	-0.0895457789301872	0.243238061666489	0.111246831715107
-6.35301303863525	-8.19983959197998	-6.66396331787109	-0.089591309428215	0.2432551831007	0.111476168036461
-6.34511613845825	-8.19834995269775	-6.69098949432373	-0.0894222110509872	0.243317887187004	0.111466333270073
-6.34447288513184	-8.19619369506836	-6.66364097595215	-0.089491993188858	0.243367046117783	0.111759334802628
-6.33346128463745	-8.19384002685547	-6.68193244934082	-0.0893613547086716	0.243291020393372	0.111761011183262
-6.33564329147339	-8.19194316864014	-6.66961193084717	-0.0894130319356918	0.243469327688217	0.112143352627754
-6.32836437225342	-8.18792915344238	-6.67533397674561	-0.0892721489071846	0.243385285139084	0.112090855836868
-6.32333755493164	-8.18678951263428	-6.66528463363647	-0.0892176404595375	0.243497774004936	0.112520188093185
-6.31756258010864	-8.18002319335938	-6.66618871688843	-0.089121550321579	0.243410974740982	0.112547725439072
-6.31333303451538	-8.18298149108887	-6.65978717803955	-0.089151106774807	0.243555516004562	0.112839467823505
-6.30568742752075	-8.17323780059814	-6.65601921081543	-0.0889840573072433	0.243443742394447	0.112954422831535
-6.30499172210693	-8.17784786224365	-6.65588426589966	-0.0888602808117867	0.243699952960014	0.113221935927868
-6.29900503158569	-8.16592597961426	-6.64867734909058	-0.0888082385063171	0.24349220097065	0.113299272954464
-6.29449319839478	-8.17257118225098	-6.65023708343506	-0.0886360630393028	0.243633165955544	0.113474801182747
-6.28960561752319	-8.16076278686523	-6.6359338760376	-0.0885395929217339	0.243581935763359	0.113571353256702
-6.28618860244751	-8.17208480834961	-6.63796806335449	-0.0885994583368301	0.243739455938339	0.113810621201992
-6.27826929092407	-8.16111660003662	-6.62800025939941	-0.0882988125085831	0.243683889508247	0.113855093717575
-6.28021860122681	-8.16469287872314	-6.63432168960571	-0.0883135795593262	0.243738174438477	0.114014662802219
-6.27457761764526	-8.16078472137451	-6.61532258987427	-0.088107168674469	0.243670865893364	0.114248350262642
-6.27099132537842	-8.16427135467529	-6.62610340118408	-0.087902843952179	0.243819862604141	0.114291325211525
-6.2715916633606	-8.15798950195313	-6.60784721374512	-0.0877760052680969	0.24386166036129	0.114509575068951
-6.26195096969604	-8.16407680511475	-6.62469911575317	-0.0877397209405899	0.243873238563538	0.114593163132668
-6.26585340499878	-8.16075801849365	-6.60715055465698	-0.0875242576003075	0.243909448385239	0.114744007587433
-6.26141548156738	-8.16615772247314	-6.62327432632446	-0.0873915255069733	0.243995413184166	0.114733643829823
-6.26581287384033	-8.16783905029297	-6.6018009185791	-0.087309367954731	0.244015872478485	0.114947281777859
-6.25670909881592	-8.1724910736084	-6.63639545440674	-0.0872604846954346	0.244146779179573	0.114879548549652
-6.26566076278687	-8.17033290863037	-6.60425853729248	-0.0872040688991547	0.244113251566887	0.115059532225132
-6.25809478759766	-8.17874145507813	-6.62745714187622	-0.0871707201004028	0.244183719158173	0.115135550498962
-6.26131534576416	-8.17390251159668	-6.61172676086426	-0.0872004777193069	0.244195654988289	0.115234427154064
-6.26103734970093	-8.18054008483887	-6.62819242477417	-0.0870626047253609	0.244192570447922	0.115246877074242
-6.26404285430908	-8.17368412017822	-6.61818885803223	-0.0872012823820114	0.244098260998726	0.115528680384159
-6.26241064071655	-8.17941570281982	-6.63726472854614	-0.0871519073843956	0.244203314185143	0.115456789731979
-6.26490497589111	-8.17248725891113	-6.62502098083496	-0.0873096808791161	0.244139596819878	0.115637093782425
-6.26579666137695	-8.17686462402344	-6.63357496261597	-0.0873505473136902	0.244112327694893	0.115715764462948
-6.26115894317627	-8.16540431976318	-6.62905168533325	-0.0873293206095696	0.244109854102135	0.11579654365778
-6.2675347328186	-8.16970252990723	-6.64155673980713	-0.0874315276741982	0.244113802909851	0.115858606994152
-6.25840091705322	-8.16137599945068	-6.62427282333374	-0.0874862223863602	0.24399246275425	0.116020232439041
-6.25966739654541	-8.16010856628418	-6.64497423171997	-0.0876376554369926	0.244038358330727	0.115955971181393
-6.26179075241089	-8.15396595001221	-6.63121795654297	-0.0876514241099358	0.244028225541115	0.116061545908451
-6.25589227676392	-8.15727806091309	-6.64418649673462	-0.0878058969974518	0.243981093168259	0.116046458482742
-6.25767755508423	-8.14558696746826	-6.63841247558594	-0.0877561494708061	0.243930011987686	0.11605966091156
-6.25681066513062	-8.15230655670166	-6.64207363128662	-0.0878850221633911	0.243958935141563	0.11603306978941
-6.25589418411255	-8.14107608795166	-6.64114427566528	-0.0878720805048943	0.243906646966934	0.116106018424034
-6.25490522384644	-8.15134620666504	-6.65170907974243	-0.0879964157938957	0.243929788470268	0.115990340709686
-6.26289463043213	-8.14329528808594	-6.63412523269653	-0.0879822596907616	0.243936166167259	0.116055458784103
-6.26135683059692	-8.15179252624512	-6.65394353866577	-0.0880668610334396	0.244011402130127	0.115945763885975
-6.26425743103027	-8.14607429504395	-6.64328098297119	-0.087980605661869	0.244055435061455	0.115848988294601
-6.26877546310425	-8.15455436706543	-6.65984058380127	-0.0881679207086563	0.244052842259407	0.115826025605202
-6.27456665039063	-8.15107536315918	-6.65123128890991	-0.0881350487470627	0.244055166840553	0.115703582763672
-6.27626085281372	-8.15496635437012	-6.67368793487549	-0.0881067663431168	0.244074329733849	0.11565313488245
-6.28456544876099	-8.15222835540771	-6.66225671768188	-0.0881325677037239	0.244140148162842	0.115474946796894
-6.28702974319458	-8.16076183319092	-6.66874265670776	-0.0882361307740211	0.244232386350632	0.115530766546726
-6.28818798065186	-8.15413188934326	-6.66847038269043	-0.0880927518010139	0.244013950228691	0.115277148783207
-6.29771614074707	-8.15892314910889	-6.66645574569702	-0.0881486311554909	0.24424122273922	0.11544593423605
-6.2985668182373	-8.154953956604	-6.67475938796997	-0.0882304236292839	0.244028210639954	0.115157224237919
-6.30346012115479	-8.15583229064941	-6.67421245574951	-0.088139109313488	0.24417844414711	0.115225814282894
-6.30715465545654	-8.15209102630615	-6.67378520965576	-0.0881505236029625	0.244046285748482	0.115077383816242
-6.30933618545532	-8.15796947479248	-6.67529630661011	-0.0882591381669044	0.244187608361244	0.11503616720438
-6.31163358688354	-8.1504077911377	-6.68300485610962	-0.0881712809205055	0.244069159030914	0.114848971366882
-6.32125425338745	-8.1598539352417	-6.68136072158813	-0.08815598487854	0.244306191802025	0.114873200654984
-6.318284034729	-8.15710163116455	-6.68914937973022	-0.0882634744048119	0.24403503537178	0.114671103656292
-6.32504558563232	-8.15774631500244	-6.68906402587891	-0.0881548970937729	0.244175896048546	0.114708423614502
-6.32848310470581	-8.15320014953613	-6.69163465499878	-0.0882058888673782	0.244175165891647	0.114526584744453
-6.33107805252075	-8.16433811187744	-6.68776559829712	-0.0881990268826485	0.24424447119236	0.1145209223032
-6.3322958946228	-8.15389728546143	-6.69767045974731	-0.0881197527050972	0.244061350822449	0.114343509078026
-6.33871173858643	-8.16446113586426	-6.69183778762817	-0.0882274284958839	0.24425932765007	0.114408224821091
-6.33908367156982	-8.15512561798096	-6.69640684127808	-0.088167816400528	0.244161322712898	0.114188492298126
-6.34172058105469	-8.16192722320557	-6.69080686569214	-0.0882253423333168	0.244210749864578	0.114216834306717
-6.3427095413208	-8.15587043762207	-6.70340156555176	-0.0881439000368118	0.244191229343414	0.114031180739403
-6.34931325912476	-8.16270923614502	-6.69495630264282	-0.0883330404758453	0.244195267558098	0.114153832197189
-6.34511613845825	-8.15502548217773	-6.71128606796265	-0.0881048068404198	0.244123995304108	0.113907933235168
-6.35565757751465	-8.15837669372559	-6.69898509979248	-0.0882740765810013	0.244254618883133	0.114034898579121
-6.34842824935913	-8.15649127960205	-6.7153377532959	-0.0881818681955338	0.244110345840454	0.113810241222382
-6.35383605957031	-8.15217113494873	-6.70275402069092	-0.0882170125842094	0.244202971458435	0.113913647830486
-6.35428619384766	-8.15118885040283	-6.70989608764648	-0.0881786793470383	0.244151145219803	0.113719657063484
-6.35252618789673	-8.15625953674316	-6.70975255966187	-0.0882290974259377	0.244241431355476	0.113734409213066
-6.35197353363037	-8.14931488037109	-6.69969415664673	-0.0881430506706238	0.244125545024872	0.113574795424938
-6.35228967666626	-8.15617275238037	-6.71070241928101	-0.0881262123584747	0.244244948029518	0.113563388586044
-6.35026073455811	-8.14725875854492	-6.69749641418457	-0.0882062315940857	0.244077250361443	0.113463155925274
-6.35018348693848	-8.15401744842529	-6.70741558074951	-0.0880736038088799	0.244190141558647	0.113381512463093
-6.3514404296875	-8.14180278778076	-6.69855308532715	-0.0880953371524811	0.244135588407516	0.113262966275215
-6.34873390197754	-8.1563663482666	-6.70278644561768	-0.0881577357649803	0.244131043553352	0.113252960145473
-6.34988880157471	-8.14403438568115	-6.70439386367798	-0.0880237743258476	0.244107842445374	0.113079443573952
-6.34968423843384	-8.15225219726563	-6.70193481445313	-0.0880730897188187	0.244208604097366	0.113002479076385
-6.34619808197021	-8.14331722259521	-6.69187641143799	-0.0880804136395454	0.243995174765587	0.112854138016701
-6.34783220291138	-8.14991855621338	-6.70597839355469	-0.0880410820245743	0.244163766503334	0.112760037183762
-6.34461879730225	-8.13844585418701	-6.68967342376709	-0.0879291594028473	0.244088917970657	0.11256854981184
-6.34329986572266	-8.15227699279785	-6.69278144836426	-0.0881496071815491	0.244156062602997	0.112479209899902
-6.33635473251343	-8.13780879974365	-6.69255971908569	-0.0879943892359734	0.243903651833534	0.11222630739212
-6.34233379364014	-8.14835166931152	-6.68809270858765	-0.0880850329995155	0.24420203268528	0.112226612865925
-6.3358998298645	-8.13440895080566	-6.69926309585571	-0.0880153477191925	0.243955060839653	0.111860431730747
-6.33482456207275	-8.14323139190674	-6.68904399871826	-0.0881166830658913	0.243989512324333	0.111802898347378
-6.3316707611084	-8.13545513153076	-6.69501161575317	-0.0880128443241119	0.243921473622322	0.111533962190151
-6.33077192306519	-8.14267826080322	-6.68270683288574	-0.0881881564855576	0.243949055671692	0.111406043171883
-6.324538230896	-8.1317195892334	-6.68437623977661	-0.0880526602268219	0.24377316236496	0.111098788678646
-6.32108116149902	-8.13770389556885	-6.68934869766235	-0.0881494432687759	0.243843346834183	0.110934294760227
-6.31945466995239	-8.13414478302002	-6.67356967926025	-0.088195264339447	0.243722572922707	0.110776394605637
-6.31484699249268	-8.13446521759033	-6.69090938568115	-0.0881795063614845	0.243731454014778	0.110482409596443
-6.31831455230713	-8.13227081298828	-6.67202949523926	-0.088242806494236	0.243622556328773	0.110317818820477
-6.31130933761597	-8.13013648986816	-6.68698978424072	-0.0881566926836967	0.243578910827637	0.109992645680904
-6.31399250030518	-8.13324737548828	-6.67546081542969	-0.0882643610239029	0.243610292673111	0.10999209433794
-6.3076343536377	-8.12858390808105	-6.67782354354858	-0.0883248820900917	0.243362262845039	0.109603136777878
-6.3057656288147	-8.12981796264648	-6.68314599990845	-0.0882701575756073	0.243489012122154	0.10947597026825
-6.30890560150146	-8.12646484375	-6.66837120056152	-0.0883884504437447	0.243372157216072	0.109263114631176
-6.30333948135376	-8.13077545166016	-6.68143844604492	-0.0883206278085709	0.243231192231178	0.108977496623993
-6.30155038833618	-8.12083053588867	-6.6644458770752	-0.0883909836411476	0.243282616138458	0.108810685575008
-6.30266141891479	-8.12809085845947	-6.67781496047974	-0.088351808488369	0.24316069483757	0.108488321304321
-6.29748725891113	-8.12316799163818	-6.6666054725647	-0.0883461907505989	0.243086770176888	0.108354546129704
-6.29836559295654	-8.12397289276123	-6.66921758651733	-0.0884732231497765	0.242971807718277	0.108056582510471
-6.29893398284912	-8.13406562805176	-6.66226863861084	-0.0885384157299995	0.24301378428936	0.107940442860126
-6.29628705978394	-8.12202739715576	-6.66823530197144	-0.0884135067462921	0.242792218923569	0.107592739164829
-6.2991189956665	-8.13179206848145	-6.65982437133789	-0.0885496884584427	0.242964774370193	0.107530407607555
-6.29842901229858	-8.12527179718018	-6.67031908035278	-0.0885332748293877	0.242728710174561	0.107153795659542
-6.3010778427124	-8.13041877746582	-6.66230535507202	-0.0885607600212097	0.242750078439713	0.107108741998672
-6.30274248123169	-8.12810230255127	-6.66723394393921	-0.0884730964899063	0.242779031395912	0.106830142438412
-6.30493879318237	-8.13625335693359	-6.6603798866272	-0.0886787921190262	0.242754444479942	0.106731064617634
-6.30695199966431	-8.1283130645752	-6.6652979850769	-0.0884857401251793	0.24261274933815	0.106464050710201
-6.30838060379028	-8.13377952575684	-6.67368507385254	-0.0886346697807312	0.24268451333046	0.106395356357098
-6.31379079818726	-8.12936973571777	-6.66134071350098	-0.0886167734861374	0.242438808083534	0.106223881244659
-6.30937671661377	-8.12954330444336	-6.68631553649902	-0.088652566075325	0.242549687623978	0.105932891368866
-6.31839990615845	-8.12594890594482	-6.65998935699463	-0.0887873098254204	0.242383062839508	0.10582373291254
-6.31139516830444	-8.13357448577881	-6.67791271209717	-0.0888210162520409	0.242399916052818	0.105636984109879
-6.31703567504883	-8.12313842773438	-6.66976737976074	-0.088874876499176	0.242233172059059	0.105380237102509
-6.31629991531372	-8.13090801239014	-6.67725372314453	-0.0888875648379326	0.242213219404221	0.105272598564625
-6.3197455406189	-8.12278842926025	-6.6681432723999	-0.0890669971704483	0.242065787315369	0.105176866054535
-6.32019758224487	-8.1270809173584	-6.69074773788452	-0.0890248715877533	0.2420694231987	0.104857794940472
-6.32617330551147	-8.12518787384033	-6.67110157012939	-0.0891762003302574	0.241999283432961	0.104867361485958
-6.32867622375488	-8.12702178955078	-6.69128131866455	-0.089152492582798	0.241951897740364	0.104610800743103
-6.32780694961548	-8.12134075164795	-6.67144775390625	-0.0891746878623962	0.241904735565186	0.104471050202847
-6.33582401275635	-8.12583351135254	-6.69373750686646	-0.0892752259969711	0.241810649633408	0.104232303798199
-6.33624315261841	-8.12737083435059	-6.68339014053345	-0.0893142595887184	0.241834491491318	0.104237176477909
-6.33786678314209	-8.12439727783203	-6.68985652923584	-0.0893415212631226	0.241737961769104	0.10387846082449
-6.34549617767334	-8.12819385528564	-6.6867790222168	-0.0894814357161522	0.241823077201843	0.103868968784809
-6.34201669692993	-8.12075424194336	-6.69554233551025	-0.0893961563706398	0.241538092494011	0.103606507182121
-6.35295534133911	-8.13101100921631	-6.69384098052979	-0.0895591378211975	0.241769894957542	0.103527933359146
-6.35345554351807	-8.12345027923584	-6.69820833206177	-0.0894536375999451	0.241594880819321	0.103314571082592
-6.35770893096924	-8.12936782836914	-6.70802164077759	-0.0895733833312988	0.241586118936539	0.103127464652061
-6.36575937271118	-8.12418937683105	-6.70219659805298	-0.0895394086837769	0.241599753499031	0.103000409901142
-6.36472749710083	-8.13148212432861	-6.7074990272522	-0.0897207707166672	0.241567477583885	0.102826103568077
-6.36846351623535	-8.12368774414063	-6.70109987258911	-0.0896415039896965	0.241555318236351	0.102593123912811
-6.37213706970215	-8.12882041931152	-6.72037410736084	-0.0897017046809196	0.241507768630981	0.102432459592819
-6.37794923782349	-8.12568664550781	-6.70386075973511	-0.0897773876786232	0.241550520062447	0.102385230362415
-6.37855958938599	-8.12614631652832	-6.71868562698364	-0.0897321626543999	0.241446420550346	0.102027259767056
-6.38189744949341	-8.12985229492188	-6.71584844589233	-0.0899467319250107	0.24151200056076	0.101996749639511
-6.38176774978638	-8.12245655059814	-6.71791124343872	-0.0898493677377701	0.241398751735687	0.101734541356564
-6.38280200958252	-8.12747478485107	-6.72443819046021	-0.08994410187006	0.241451099514961	0.101664327085018
-6.38433122634888	-8.1225414276123	-6.71844148635864	-0.0900841504335403	0.241270899772644	0.101481102406979
-6.38071489334106	-8.12233638763428	-6.72721147537231	-0.0900016278028488	0.241369307041168	0.101225212216377
-6.38529205322266	-8.11989498138428	-6.71361112594604	-0.0901512205600739	0.241367444396019	0.101204842329025
-6.38358497619629	-8.12009143829346	-6.72979593276978	-0.0901042446494102	0.24121430516243	0.100995272397995
-6.3846549987793	-8.11739158630371	-6.71983051300049	-0.0901514962315559	0.241306900978088	0.100903183221817
-6.38476753234863	-8.11211204528809	-6.72719621658325	-0.0902814716100693	0.24115101993084	0.100665241479874
-6.38660526275635	-8.11538791656494	-6.72504329681396	-0.0902226641774178	0.241181999444962	0.100647158920765
-6.38575601577759	-8.10719966888428	-6.72133922576904	-0.0903438106179237	0.241068959236145	0.100415378808975
-6.38440656661987	-8.11606788635254	-6.72930479049683	-0.0904887467622757	0.241190060973167	0.100319623947144
-6.38324689865112	-8.10648441314697	-6.72132730484009	-0.0903302878141403	0.241011306643486	0.100139051675797
-6.38801097869873	-8.10922145843506	-6.73226261138916	-0.0905389860272408	0.241067141294479	0.100048251450062
-6.38680553436279	-8.10787963867188	-6.71460819244385	-0.090528815984726	0.240952789783478	0.100022710859776
-6.38583087921143	-8.10473155975342	-6.72998142242432	-0.0904737338423729	0.240961894392967	0.0997970998287201
-6.38593482971191	-8.10989761352539	-6.72179269790649	-0.0906487852334976	0.241025775671005	0.0998107343912125
-6.3833179473877	-8.09980583190918	-6.71618890762329	-0.0905191823840141	0.240898370742798	0.0996104180812836
-6.38561916351318	-8.10323524475098	-6.72323417663574	-0.0905589684844017	0.240937113761902	0.0995152220129967
-6.3880033493042	-8.10055065155029	-6.70895624160767	-0.0906370505690575	0.240754798054695	0.0994549989700317
-6.38157939910889	-8.10080909729004	-6.72838926315308	-0.0905179604887962	0.240850061178207	0.0992774814367294
-6.38736915588379	-8.09977149963379	-6.70316600799561	-0.0906075909733772	0.240874886512756	0.0993164926767349
-6.37861919403076	-8.1011848449707	-6.72071838378906	-0.0904662609100342	0.240700781345367	0.0991674289107323
-6.38403415679932	-8.10222625732422	-6.71014261245728	-0.0905650556087494	0.240886554121971	0.0992421209812164
-6.38312721252441	-8.09770011901855	-6.71181631088257	-0.0905406475067139	0.240700349211693	0.0990481376647949
-6.38277578353882	-8.09939289093018	-6.71296167373657	-0.0904223173856735	0.240743771195412	0.0990426912903786
-6.3855996131897	-8.09493637084961	-6.70380115509033	-0.0904767662286758	0.240788459777832	0.0989998281002045
-6.38459205627441	-8.10275554656982	-6.713134765625	-0.0904005616903305	0.240772113204002	0.0990188494324684
-6.37963533401489	-8.0911808013916	-6.69601154327393	-0.0902668014168739	0.240746915340424	0.0989960059523582
-6.38873481750488	-8.09759426116943	-6.70516729354858	-0.0903670340776443	0.240646123886108	0.0989577770233154
-6.38361120223999	-8.09712982177734	-6.69089984893799	-0.090232715010643	0.240694314241409	0.0990523919463158
-6.38318872451782	-8.09500026702881	-6.70054054260254	-0.0901817381381989	0.240638881921768	0.0989490523934364
-6.38896703720093	-8.10180759429932	-6.69401884078979	-0.0901346728205681	0.240816071629524	0.0990481898188591
-6.38450050354004	-8.09107685089111	-6.69574356079102	-0.0899035707116127	0.240596905350685	0.0989167541265488
-6.38966417312622	-8.10474395751953	-6.69377088546753	-0.0900554060935974	0.240788772702217	0.0990849807858467
-6.38925266265869	-8.09764194488525	-6.68467044830322	-0.0898455157876015	0.240701228380203	0.0990958735346794
-6.38569402694702	-8.10015487670898	-6.69796133041382	-0.0897030159831047	0.240741968154907	0.0990006625652313
-6.395339012146	-8.10235977172852	-6.67717123031616	-0.0897836685180664	0.240825518965721	0.0991665497422218
-6.38653182983398	-8.09602832794189	-6.69062566757202	-0.089593194425106	0.240680873394012	0.099182590842247
-6.39379453659058	-8.10082340240479	-6.67925262451172	-0.0895127728581429	0.240790635347366	0.0992714166641235
-6.39458799362183	-8.09855556488037	-6.67054796218872	-0.0894419625401497	0.240770906209946	0.0992928296327591
-6.39283132553101	-8.09945487976074	-6.68593645095825	-0.0893037989735603	0.24082738161087	0.0993973091244698
-6.40141820907593	-8.0968770980835	-6.66474008560181	-0.0892403423786163	0.240816846489906	0.0993976518511772
-6.39401245117188	-8.09856128692627	-6.68200635910034	-0.0891339853405952	0.240857526659966	0.0994021594524384
-6.40024709701538	-8.09793758392334	-6.66843748092651	-0.089099608361721	0.240914359688759	0.0996001660823822
-6.39617109298706	-8.09807109832764	-6.67135667800903	-0.0889865159988403	0.240812599658966	0.0994558483362198
-6.39816427230835	-8.09803199768066	-6.66288042068481	-0.0888266488909721	0.240926876664162	0.0996316522359848
-6.40415382385254	-8.09290790557861	-6.65760326385498	-0.0887721329927444	0.240976989269257	0.0996111258864403
-6.40147304534912	-8.09762382507324	-6.66721200942993	-0.0886980146169662	0.240965440869331	0.0996411964297295
-6.40140867233276	-8.09311962127686	-6.65809631347656	-0.0886315926909447	0.241075128316879	0.0996690467000008
-6.40521049499512	-8.09539413452148	-6.67122983932495	-0.0885171815752983	0.241049766540527	0.0996100232005119
-6.40387582778931	-8.09383964538574	-6.65873718261719	-0.088475801050663	0.241127908229828	0.0997295826673508
-6.40680313110352	-8.09494495391846	-6.67020273208618	-0.0883677899837494	0.241111472249031	0.09965880215168
-6.41168117523193	-8.10239410400391	-6.65852117538452	-0.0883763432502747	0.241247966885567	0.0997466146945953
-6.40855693817139	-8.09389305114746	-6.67035341262817	-0.0882361903786659	0.241081073880196	0.0996281951665878
-6.41408157348633	-8.10342693328857	-6.65811967849731	-0.0882869586348534	0.241319999098778	0.0997361466288567
-6.41104078292847	-8.09950065612793	-6.66657018661499	-0.0882116705179214	0.241202160716057	0.0996382609009743
-6.41637802124023	-8.10424900054932	-6.66926288604736	-0.0882898718118668	0.241242453455925	0.0996942296624184
-6.420090675354	-8.10110950469971	-6.65954828262329	-0.0881464406847954	0.241271898150444	0.0996889099478722
-6.41716861724854	-8.10609912872314	-6.6737117767334	-0.0883271172642708	0.241242349147797	0.0996693447232246
-6.42411518096924	-8.10513401031494	-6.66084051132202	-0.0882365554571152	0.241264060139656	0.0996932163834572
-6.42142105102539	-8.1030855178833	-6.67691612243652	-0.0882635116577148	0.241212844848633	0.0995452329516411
-6.42411613464355	-8.10544109344482	-6.65725326538086	-0.0882040858268738	0.241167202591896	0.0996846631169319
-6.42360544204712	-8.10570812225342	-6.67565727233887	-0.0882372260093689	0.241166055202484	0.0994892343878746
-6.42735433578491	-8.10718631744385	-6.66180896759033	-0.0884144902229309	0.241245403885841	0.0995888710021973
-6.42553424835205	-8.1012020111084	-6.67065668106079	-0.0882725268602371	0.241062074899673	0.0994153842329979
-6.4271411895752	-8.10773468017578	-6.66975069046021	-0.0883358791470528	0.241224393248558	0.0994508937001228
-6.42717885971069	-8.09815979003906	-6.66421508789063	-0.0884205177426338	0.241084784269333	0.0993546023964882
-6.42611646652222	-8.1052827835083	-6.67826890945435	-0.0884060263633728	0.241081967949867	0.0991592332720757
-6.43124866485596	-8.10146045684814	-6.66452789306641	-0.0884957835078239	0.241052180528641	0.0991366505622864
-6.4259934425354	-8.10579109191895	-6.67838859558105	-0.0885003730654716	0.240955874323845	0.0990102291107178
-6.42382621765137	-8.10455894470215	-6.65928173065186	-0.088495746254921	0.240983098745346	0.0989326536655426
-6.42794561386108	-8.10636806488037	-6.68024587631226	-0.0886932834982872	0.240932777523994	0.0987376421689987
-6.4232325553894	-8.10531997680664	-6.66036891937256	-0.0887447074055672	0.24090664088726	0.0987545475363731
-6.42429065704346	-8.10323524475098	-6.67484617233276	-0.0887181535363197	0.240809619426727	0.0985207855701447
-6.42556190490723	-8.11011981964111	-6.66593170166016	-0.0889178514480591	0.24094857275486	0.0985377877950668
-6.42088603973389	-8.10044574737549	-6.66919136047363	-0.0888181328773499	0.240685939788818	0.0982784256339073
-6.42571640014648	-8.11194038391113	-6.66880655288696	-0.0889526903629303	0.240789085626602	0.0982635021209717
-6.42609214782715	-8.10228538513184	-6.66643619537354	-0.0890056565403938	0.240630805492401	0.0982251316308975
-6.41937589645386	-8.10806179046631	-6.681396484375	-0.0890538990497589	0.240673825144768	0.0980213209986687
-6.42700386047363	-8.10801315307617	-6.65994739532471	-0.0892487466335297	0.240674719214439	0.098016545176506
-6.4177713394165	-8.1047534942627	-6.68052577972412	-0.0892224311828613	0.240486949682236	0.0978385433554649
-6.42317390441895	-8.10942459106445	-6.66009759902954	-0.0893475860357285	0.24065774679184	0.0978564023971558
-6.41970586776733	-8.10517311096191	-6.67122173309326	-0.0893195420503616	0.240464076399803	0.0976605117321014
-6.41976451873779	-8.10856342315674	-6.66262006759644	-0.0894229263067245	0.240457579493523	0.0977480411529541
-6.41723442077637	-8.10352420806885	-6.65860319137573	-0.0894316732883453	0.240402221679688	0.0974685549736023
-6.41271495819092	-8.1081485748291	-6.6685094833374	-0.0895776152610779	0.240392506122589	0.097474604845047
-6.41184854507446	-8.10099411010742	-6.65280866622925	-0.0895427241921425	0.240326851606369	0.0973422005772591
-6.40934467315674	-8.10608005523682	-6.66571140289307	-0.089542381465435	0.240425616502762	0.0972315743565559
-6.40833139419556	-8.10479736328125	-6.65025758743286	-0.0896049588918686	0.240291193127632	0.0972771942615509
-6.40465307235718	-8.10369873046875	-6.66320514678955	-0.0895810201764107	0.240372851490974	0.0970786288380623
-6.40314865112305	-8.10764408111572	-6.65550756454468	-0.0896918624639511	0.240417763590813	0.0971243754029274
-6.4013147354126	-8.10333633422852	-6.65544891357422	-0.0895925760269165	0.240254998207092	0.0970016643404961
-6.40096139907837	-8.10989761352539	-6.65049695968628	-0.0896207764744759	0.240474939346313	0.0970579385757446
-6.39663791656494	-8.10099220275879	-6.6465163230896	-0.0896739140152931	0.24028205871582	0.0969844162464142
-6.39657831192017	-8.11182880401611	-6.65487432479858	-0.0895899459719658	0.240372121334076	0.0970362648367882
-6.3980598449707	-8.1049280166626	-6.64194393157959	-0.0896282717585564	0.240361794829369	0.0969962179660797
-6.3946590423584	-8.10782527923584	-6.65407752990723	-0.0896696299314499	0.240354418754578	0.0970158353447914
-6.39195442199707	-8.11075973510742	-6.64081287384033	-0.0895590633153915	0.240402340888977	0.0970721915364265
-6.39178466796875	-8.10830974578857	-6.64671564102173	-0.0896649211645126	0.24033460021019	0.0969460904598236
-6.39254426956177	-8.11380958557129	-6.6353440284729	-0.0895872190594673	0.24036131799221	0.0971041768789291
-6.39023780822754	-8.10716438293457	-6.6354022026062	-0.0895527005195618	0.240384712815285	0.0970287770032883
-6.39055299758911	-8.12003707885742	-6.63542127609253	-0.0896805375814438	0.240401938557625	0.0970786660909653
-6.38886785507202	-8.11024188995361	-6.63265609741211	-0.0894568786025047	0.24033422768116	0.0970446914434433
-6.38968515396118	-8.11539077758789	-6.64079618453979	-0.0895918011665344	0.240399479866028	0.0970236584544182
-6.39057350158691	-8.11252403259277	-6.62219047546387	-0.089486300945282	0.240314349532127	0.0971322283148766
-6.38869714736938	-8.10979270935059	-6.63633394241333	-0.0894275456666946	0.240396842360497	0.0970316529273987
-6.38980913162231	-8.11535739898682	-6.63233947753906	-0.089594691991806	0.240458637475967	0.0971015840768814
-6.38824987411499	-8.10956192016602	-6.63801097869873	-0.0894949957728386	0.240199834108353	0.0970501527190208
-6.38877010345459	-8.11480903625488	-6.63519287109375	-0.0894756615161896	0.240422740578651	0.0971506908535957
-6.39124345779419	-8.10677433013916	-6.63014936447144	-0.0895245373249054	0.240318462252617	0.0971450060606003
-6.38698101043701	-8.11493396759033	-6.64379787445068	-0.0894829481840134	0.240384876728058	0.097132183611393
-6.39423799514771	-8.10607242584229	-6.63186883926392	-0.0894488766789436	0.240304544568062	0.0971691235899925
-6.39389038085938	-8.11417388916016	-6.63960886001587	-0.089505560696125	0.240327924489975	0.0971581786870956
-6.38982439041138	-8.10634613037109	-6.62691688537598	-0.0893830060958862	0.240333750844002	0.0971104875206947
-6.39507150650024	-8.11114978790283	-6.64082384109497	-0.0894578322768211	0.240266844630241	0.0971125885844231
-6.39185523986816	-8.10840606689453	-6.63249397277832	-0.0894506201148033	0.240322187542915	0.0971729010343552
-6.39472436904907	-8.10474491119385	-6.63806486129761	-0.0894415974617004	0.240225195884705	0.0970349386334419
-6.39347124099731	-8.11122894287109	-6.64196538925171	-0.0895965844392776	0.240340068936348	0.0971370339393616
-6.3915114402771	-8.10336780548096	-6.63924980163574	-0.0894419625401497	0.240234151482582	0.0969981923699379
-6.39119863510132	-8.1108283996582	-6.64376211166382	-0.0895591527223587	0.240232855081558	0.0969698876142502
-6.39332866668701	-8.10146808624268	-6.63674736022949	-0.0895274579524994	0.240178555250168	0.0970733016729355
-6.38571977615356	-8.1022367477417	-6.65548992156982	-0.0894936099648476	0.240211665630341	0.0968895703554153
-6.38929796218872	-8.10577869415283	-6.63799810409546	-0.089743435382843	0.240252241492271	0.0969233736395836
-6.38479804992676	-8.09775924682617	-6.64528369903564	-0.0895854607224464	0.240155965089798	0.0968578979372978
-6.38426065444946	-8.10188579559326	-6.6513204574585	-0.0896720141172409	0.240157231688499	0.0968794077634811
-6.38321590423584	-8.09603500366211	-6.63720369338989	-0.0897159650921822	0.240075185894966	0.0969520285725594
-6.37953424453735	-8.09534168243408	-6.65991687774658	-0.0897242799401283	0.240151688456535	0.0967879220843315
-6.37806415557861	-8.0960750579834	-6.64674663543701	-0.0898865014314651	0.240128815174103	0.0969512537121773
-6.37373924255371	-8.09043216705322	-6.65690660476685	-0.0897816941142082	0.239999458193779	0.0967456176877022
-6.37757015228271	-8.09324550628662	-6.65389776229858	-0.0898471772670746	0.240177556872368	0.096944734454155
-6.37366580963135	-8.08942699432373	-6.6453013420105	-0.0899611860513687	0.23993045091629	0.0968590080738068
-6.37060213088989	-8.0868501663208	-6.66281414031982	-0.0899036750197411	0.240041896700859	0.096805602312088
-6.37217092514038	-8.08297538757324	-6.64695024490356	-0.0900037586688995	0.24013577401638	0.0969572514295578
-6.3671760559082	-8.08372592926025	-6.65700244903564	-0.0899880528450012	0.239978566765785	0.0968679562211037
-6.36675024032593	-8.08611011505127	-6.65253162384033	-0.0899837240576744	0.240158319473267	0.0969690829515457
-6.35927152633667	-8.07207870483398	-6.64682245254517	-0.090147353708744	0.239970430731773	0.0969387143850327
-6.36256885528564	-8.07749271392822	-6.66091775894165	-0.0900388956069946	0.240074798464775	0.0969054326415062
-6.35815954208374	-8.07294368743896	-6.64621686935425	-0.0900499373674393	0.240118280053139	0.0969547107815742
-6.35598087310791	-8.06849670410156	-6.65645360946655	-0.0900938361883163	0.240081921219826	0.0968727916479111
-6.35589075088501	-8.07565498352051	-6.65469980239868	-0.09009700268507	0.240235358476639	0.0969523042440414
-6.35208225250244	-8.06751823425293	-6.65181112289429	-0.0900632217526436	0.240133792161942	0.0968908965587616
-6.35401248931885	-8.07366752624512	-6.6595253944397	-0.0901515111327171	0.240233689546585	0.0968711525201797
-6.35656499862671	-8.0711498260498	-6.64852857589722	-0.0901883989572525	0.240244597196579	0.0969177633523941
-6.35147619247437	-8.07190036773682	-6.66561651229858	-0.0901402235031128	0.240258857607841	0.0968476012349129
-6.36113262176514	-8.07422828674316	-6.6392502784729	-0.0901845097541809	0.240303665399551	0.0970522090792656
-6.3554630279541	-8.07189083099365	-6.65489435195923	-0.0900493934750557	0.240204781293869	0.0968917980790138
-6.35470628738403	-8.07162189483643	-6.66272354125977	-0.0901605039834976	0.240291759371758	0.0970553979277611
-6.36272621154785	-8.07064342498779	-6.64989757537842	-0.0901517868041992	0.240241900086403	0.0969853699207306
-6.35989236831665	-8.0778751373291	-6.66017055511475	-0.0902253836393356	0.240216135978699	0.0970356911420822
-6.36342430114746	-8.0715970993042	-6.65005731582642	-0.0902018696069717	0.240303635597229	0.0971340239048004
-6.36640977859497	-8.07615852355957	-6.65863084793091	-0.0902156457304955	0.240161091089249	0.0970366820693016
-6.36577892303467	-8.07557773590088	-6.65170383453369	-0.0901699140667915	0.240213468670845	0.097139447927475
-6.37085342407227	-8.0718469619751	-6.64805889129639	-0.0902660563588142	0.240148603916168	0.0970861688256264
-6.36979246139526	-8.08141708374023	-6.6557240486145	-0.0902663171291351	0.24015212059021	0.0971621796488762
-6.3713903427124	-8.07511711120605	-6.64741992950439	-0.0902183800935745	0.240119740366936	0.0972402095794678
-6.3749794960022	-8.07693862915039	-6.65890836715698	-0.090330109000206	0.240048244595528	0.0971601903438568
-6.37675619125366	-8.08184623718262	-6.66223478317261	-0.0903042629361153	0.240197584033012	0.0973144397139549
-6.37610101699829	-8.07544136047363	-6.65212202072144	-0.0902620628476143	0.240005373954773	0.0973428338766098
-6.37877368927002	-8.08162307739258	-6.6611647605896	-0.0904313623905182	0.240027830004692	0.0974045917391777
-6.38413047790527	-8.08388328552246	-6.65589761734009	-0.0903439298272133	0.240109100937843	0.0974669232964516
-6.380859375	-8.08077812194824	-6.6612229347229	-0.0902788266539574	0.239994958043098	0.0974564179778099
-6.38694524765015	-8.0859546661377	-6.65783452987671	-0.0903624072670937	0.240104511380196	0.0975552201271057
-6.39063501358032	-8.08333969116211	-6.65351915359497	-0.0903219655156136	0.240128949284554	0.0976059287786484
-6.3881778717041	-8.08592224121094	-6.66882276535034	-0.0903212130069733	0.240132138133049	0.0976759269833565
-6.39369201660156	-8.08747863769531	-6.65043830871582	-0.0903396904468536	0.24018169939518	0.0977327898144722
-6.39333343505859	-8.08455657958984	-6.66169166564941	-0.0902988836169243	0.240109369158745	0.0977141857147217
-6.39129829406738	-8.08646106719971	-6.67341375350952	-0.0902490168809891	0.24016384780407	0.0977731943130493
-6.39640331268311	-8.08812522888184	-6.65613126754761	-0.0903376042842865	0.240198969841003	0.0979298651218414
-6.3921914100647	-8.08651161193848	-6.66740655899048	-0.0902364701032639	0.240133851766586	0.0977879539132118
-6.39730930328369	-8.09013366699219	-6.66800975799561	-0.0903088077902794	0.240310668945313	0.0979769676923752
-6.39578723907471	-8.08729457855225	-6.66128253936768	-0.0903114303946495	0.24015899002552	0.0979582294821739
-6.39131879806519	-8.0901403427124	-6.67937994003296	-0.0901961252093315	0.240339040756226	0.0979204028844833
-6.39299821853638	-8.08562564849854	-6.65845394134521	-0.0902435332536697	0.240369275212288	0.0980669856071472
-6.39122819900513	-8.08692359924316	-6.67953634262085	-0.0902047604322433	0.240255385637283	0.0980188325047493
-6.39336204528809	-8.0915060043335	-6.66977500915527	-0.0902360528707504	0.240503072738647	0.0981507748365402
-6.38897132873535	-8.08158111572266	-6.67143630981445	-0.0903194770216942	0.240312620997429	0.0981785655021667
-6.39208316802979	-8.09026050567627	-6.68274688720703	-0.0902623012661934	0.240465387701988	0.0982323065400124
-6.39420986175537	-8.08339881896973	-6.67072772979736	-0.0902666226029396	0.240524545311928	0.0983245894312859
-6.39260959625244	-8.08958339691162	-6.68292999267578	-0.090352937579155	0.240579038858414	0.0983529612421989
-6.3891019821167	-8.08507537841797	-6.67521095275879	-0.0902928337454796	0.240622594952583	0.0985032394528389
-6.38953733444214	-8.08029556274414	-6.68974876403809	-0.0904153063893318	0.240568280220032	0.0984987765550613
-6.39271450042725	-8.08156204223633	-6.68390655517578	-0.0904025435447693	0.240706786513329	0.0986561998724937
-6.39106321334839	-8.07670593261719	-6.68544292449951	-0.0904164537787437	0.240749299526215	0.0986972600221634
-6.38535976409912	-8.076003074646	-6.69713878631592	-0.0905245020985603	0.240755707025528	0.0987525805830956
-6.39267873764038	-8.07366371154785	-6.68108129501343	-0.0904595106840134	0.240853890776634	0.0989145115017891
-6.38718414306641	-8.07119178771973	-6.69991874694824	-0.0905190333724022	0.240838497877121	0.0987927317619324
-6.38727045059204	-8.06997394561768	-6.69245147705078	-0.0906051471829414	0.24084061384201	0.0990741550922394
-6.38833522796631	-8.0666446685791	-6.69044780731201	-0.0905105769634247	0.240866795182228	0.0990613102912903
-6.38430404663086	-8.07002735137939	-6.70284175872803	-0.0906099826097488	0.240959584712982	0.099159449338913
-6.38265419006348	-8.06314945220947	-6.68975353240967	-0.09059739112854	0.240890473127365	0.0991513803601265
-6.38314533233643	-8.07071495056152	-6.70060205459595	-0.0905748158693314	0.241059586405754	0.0992517992854118
-6.38297128677368	-8.06107807159424	-6.68914175033569	-0.0907218903303146	0.24094346165657	0.0994018912315369
-6.38150691986084	-8.0634069442749	-6.70661783218384	-0.0906044840812683	0.240978509187698	0.0993437394499779
-6.38278961181641	-8.06484794616699	-6.6904468536377	-0.0906613320112228	0.241191253066063	0.0995109677314758
-6.38352394104004	-8.05946159362793	-6.70195484161377	-0.090544655919075	0.241044223308563	0.0995446741580963
-6.38485479354858	-8.0665168762207	-6.69992113113403	-0.0905368998646736	0.241166308522224	0.0996747389435768
-6.38178730010986	-8.06265354156494	-6.69523286819458	-0.0906406193971634	0.240965992212296	0.0997074320912361
-6.38419151306152	-8.06857585906982	-6.70934534072876	-0.0906305685639381	0.241223782300949	0.0997427776455879
-6.38638401031494	-8.06497478485107	-6.6925950050354	-0.090572327375412	0.241163462400436	0.0998682752251625
-6.38445568084717	-8.06595230102539	-6.70116758346558	-0.0906180813908577	0.241141140460968	0.0998354852199554
-6.38798427581787	-8.06970405578613	-6.69566535949707	-0.0905936881899834	0.24123677611351	0.100040070712566
-6.38720464706421	-8.07079696655273	-6.70746088027954	-0.0904895588755608	0.241082027554512	0.0999340042471886
-6.3909592628479	-8.07392597198486	-6.69111013412476	-0.0905161127448082	0.24117448925972	0.100230380892754
-6.3896656036377	-8.06985473632813	-6.71103525161743	-0.090470664203167	0.241214111447334	0.100134611129761
-6.39568376541138	-8.07770919799805	-6.6910605430603	-0.0905653908848763	0.241269662976265	0.100288391113281
-6.39242792129517	-8.07412624359131	-6.70482444763184	-0.0903878435492516	0.241174027323723	0.10028187930584
-6.39804267883301	-8.07982158660889	-6.70100212097168	-0.0904044285416603	0.241330221295357	0.10042355209589
-6.39855575561523	-8.07442378997803	-6.689377784729	-0.0904079452157021	0.241230025887489	0.100393258035183
-6.39772367477417	-8.07791900634766	-6.71069002151489	-0.0902989432215691	0.241311505436897	0.100482381880283
-6.40524816513062	-8.07738590240479	-6.68765687942505	-0.0903774499893188	0.241323530673981	0.100632466375828
-6.39860153198242	-8.07592296600342	-6.70115804672241	-0.0901684015989304	0.24127696454525	0.100518792867661
-6.40592384338379	-8.07973766326904	-6.69199991226196	-0.0902125462889671	0.241420105099678	0.10081247985363
-6.40381908416748	-8.07706642150879	-6.69939041137695	-0.0901528373360634	0.241263657808304	0.100672520697117
-6.40353631973267	-8.07813549041748	-6.69910192489624	-0.0901219546794891	0.241421416401863	0.100888557732105
-6.40674686431885	-8.07705020904541	-6.69243574142456	-0.0901080518960953	0.241373509168625	0.100912071764469
-6.40467166900635	-8.08469772338867	-6.6967453956604	-0.0900531262159348	0.241455212235451	0.10099870711565
-6.40491247177124	-8.07814407348633	-6.68917989730835	-0.08998903632164	0.241366997361183	0.1010357812047
-6.4093861579895	-8.08642387390137	-6.69679164886475	-0.0899232402443886	0.241583570837975	0.101127900183201
-6.4059362411499	-8.07623291015625	-6.69204902648926	-0.0899133384227753	0.241417407989502	0.10119853913784
-6.41256761550903	-8.08493328094482	-6.70361852645874	-0.0898585245013237	0.241608142852783	0.101169392466545
-6.41283273696899	-8.07916164398193	-6.68971586227417	-0.0898294076323509	0.241587817668915	0.101268157362938
-6.41494178771973	-8.08613014221191	-6.70488119125366	-0.0899122655391693	0.241638764739037	0.101271696388721
-6.4180588722229	-8.08255958557129	-6.69289398193359	-0.0897302404046059	0.241787701845169	0.10139624029398
-6.41816854476929	-8.07936191558838	-6.70753717422485	-0.0898467376828194	0.24171394109726	0.101294592022896
-6.42224836349487	-8.0860538482666	-6.69486284255981	-0.0898588746786118	0.241735368967056	0.101526945829391
-6.42096996307373	-8.08027458190918	-6.70537376403809	-0.0897463858127594	0.241834953427315	0.101492516696453
-6.4264087677002	-8.08812713623047	-6.70290660858154	-0.0899325460195541	0.241872489452362	0.101620428264141
-6.42814683914185	-8.08104419708252	-6.70091581344604	-0.0897921025753021	0.241871535778046	0.101679109036922
-6.42883014678955	-8.08555126190186	-6.71485757827759	-0.0898502469062805	0.241966232657433	0.10169693082571
-6.4324803352356	-8.08214950561523	-6.6994948387146	-0.0899743288755417	0.241875872015953	0.101940967142582
-6.42780160903931	-8.08127784729004	-6.71918106079102	-0.0899415165185928	0.241882339119911	0.101851977407932
-6.43265390396118	-8.08345603942871	-6.70524644851685	-0.0900728330016136	0.241968080401421	0.102029696106911
-6.42868852615356	-8.0751314163208	-6.71406221389771	-0.0900801569223404	0.241839915513992	0.101999260485172
-6.42935562133789	-8.07993984222412	-6.71060657501221	-0.0901242271065712	0.242018863558769	0.102234475314617
-6.42757320404053	-8.07094478607178	-6.71055221557617	-0.0902580544352531	0.241862416267395	0.102185375988483
-6.42576456069946	-8.07309627532959	-6.7168140411377	-0.0902089923620224	0.241915866732597	0.102326177060604
-6.42818689346313	-8.0663595199585	-6.71070051193237	-0.0903265029191971	0.241957053542137	0.102405235171318
-6.42529344558716	-8.07029914855957	-6.72210168838501	-0.0904036983847618	0.241953879594803	0.102449886500835
-6.41923141479492	-8.06196022033691	-6.70348691940308	-0.0903796404600143	0.241977989673615	0.102477855980396
-6.42337512969971	-8.06721591949463	-6.7253098487854	-0.0904819369316101	0.241929903626442	0.102465331554413
-6.41844177246094	-8.06019020080566	-6.70880842208862	-0.0904479548335075	0.241933509707451	0.102662466466427
-6.41438913345337	-8.05974769592285	-6.72067308425903	-0.0905479788780212	0.241878926753998	0.10257675498724
-6.41610097885132	-8.06353664398193	-6.70937824249268	-0.0906722098588943	0.24204994738102	0.1027005687356
-6.40594387054443	-8.05484199523926	-6.71646451950073	-0.0905882269144058	0.241821095347404	0.102663494646549
-6.41114616394043	-8.06330966949463	-6.71725130081177	-0.0906818956136703	0.242073997855186	0.102782182395458
-6.40912675857544	-8.05367088317871	-6.71698045730591	-0.0906598195433617	0.242004364728928	0.102839238941669
-6.40425968170166	-8.05738639831543	-6.72597599029541	-0.090679258108139	0.242002859711647	0.102820083498955
-6.41034841537476	-8.06018447875977	-6.70251083374023	-0.0907988548278809	0.242077738046646	0.102907478809357
-6.39923191070557	-8.05839252471924	-6.72017526626587	-0.0907263532280922	0.2419703155756	0.102853514254093
-6.40120077133179	-8.06195449829102	-6.70845699310303	-0.0908396244049072	0.242088750004768	0.102987743914127
-6.40117120742798	-8.05673789978027	-6.70533800125122	-0.0907135158777237	0.242007777094841	0.102917052805424
-6.40024375915527	-8.06160736083984	-6.71846485137939	-0.0906945988535881	0.242067500948906	0.102974981069565
-6.40150690078735	-8.05844593048096	-6.69233703613281	-0.0907533839344978	0.242063418030739	0.102985747158527
-6.39565467834473	-8.06413459777832	-6.71394062042236	-0.0907376334071159	0.242026552557945	0.102990366518497
-6.397545337677	-8.06374073028564	-6.69306325912476	-0.0907324552536011	0.242154195904732	0.10305992513895
-6.39481592178345	-8.06175899505615	-6.70449352264404	-0.0906950905919075	0.242008805274963	0.102920681238174
-6.39427089691162	-8.06544780731201	-6.70149230957031	-0.0906578674912453	0.242164924740791	0.103054538369179
-6.3964786529541	-8.06500339508057	-6.68970108032227	-0.0907004326581955	0.242148205637932	0.103027954697609
-6.39174938201904	-8.07000064849854	-6.70192813873291	-0.0906723290681839	0.24219822883606	0.102995522320271
-6.39099788665771	-8.06366539001465	-6.68380832672119	-0.0906286910176277	0.242185115814209	0.103072315454483
-6.39184474945068	-8.06760025024414	-6.70119333267212	-0.0906038507819176	0.242130905389786	0.102988727390766
-6.39166593551636	-8.06614685058594	-6.68986225128174	-0.0905137732625008	0.242178812623024	0.103059068322182
-6.39060592651367	-8.06760597229004	-6.68951511383057	-0.0905782431364059	0.242217481136322	0.102936483919621
-6.39430856704712	-8.07446670532227	-6.68914175033569	-0.0906623601913452	0.242252439260483	0.103034369647503
-6.38961315155029	-8.06658554077148	-6.68054056167603	-0.0904812216758728	0.24221034348011	0.103019490838051
-6.39301824569702	-8.07437324523926	-6.68850088119507	-0.0905094146728516	0.242143005132675	0.102999813854694
-6.39094018936157	-8.07093238830566	-6.67972469329834	-0.0904644802212715	0.242244452238083	0.103090465068817
-6.3885931968689	-8.07322883605957	-6.68859338760376	-0.0904849842190742	0.242278695106506	0.102986440062523
-6.39671421051025	-8.07646656036377	-6.67030048370361	-0.0905327200889587	0.242342531681061	0.103067107498646
-6.39059400558472	-8.07363033294678	-6.68377113342285	-0.0903734937310219	0.24225352704525	0.102961480617523
-6.39860582351685	-8.07709217071533	-6.67633867263794	-0.090456597507	0.242417201399803	0.103040844202042
-6.39578628540039	-8.07625484466553	-6.67832565307617	-0.0904224067926407	0.242248460650444	0.102911360561848
-6.39656543731689	-8.08085060119629	-6.69058847427368	-0.0903991982340813	0.242423549294472	0.102944150567055
-6.40545511245728	-8.08205127716064	-6.67332124710083	-0.0904636532068253	0.242478102445602	0.102899126708508
-6.39869737625122	-8.08602809906006	-6.69691133499146	-0.0904455333948135	0.242488041520119	0.10288393497467
-6.4051947593689	-8.08319568634033	-6.67955112457275	-0.0904799774289131	0.242551103234291	0.102844163775444
-6.40426778793335	-8.09001636505127	-6.69571447372437	-0.0904142037034035	0.242510661482811	0.102714955806732
-6.4042181968689	-8.08393383026123	-6.68656015396118	-0.0904866904020309	0.242499634623528	0.102887071669102
-6.40445041656494	-8.0878849029541	-6.7012038230896	-0.0905246362090111	0.242553353309631	0.102719314396381
-6.4063663482666	-8.09128284454346	-6.68824434280396	-0.0906088277697563	0.242571622133255	0.10285921394825
-6.40483236312866	-8.08461284637451	-6.69625806808472	-0.0905974507331848	0.242477878928185	0.102742440998554
-6.4075870513916	-8.09092235565186	-6.69886302947998	-0.0906102284789085	0.242606595158577	0.102735698223114
-6.40276050567627	-8.08598709106445	-6.69171571731567	-0.0907216295599937	0.242416217923164	0.102709792554379
-6.40270328521729	-8.091139793396	-6.70425748825073	-0.0907596349716187	0.242501467466354	0.10266300290823
-6.4056191444397	-8.08925533294678	-6.6880955696106	-0.0908366143703461	0.24251501262188	0.102695561945438
-6.4009690284729	-8.08752346038818	-6.69939374923706	-0.0907955765724182	0.242354273796082	0.102513462305069
-6.40489816665649	-8.09354305267334	-6.69298028945923	-0.0909372791647911	0.242534399032593	0.102599732577801
-6.39759826660156	-8.08395004272461	-6.70437526702881	-0.0909301936626434	0.242334678769112	0.102464199066162
-6.40102386474609	-8.09195137023926	-6.70126676559448	-0.0910522118210793	0.242426589131355	0.102476954460144
-6.40081739425659	-8.08630180358887	-6.70314741134644	-0.0910275503993034	0.242400363087654	0.102445527911186
-6.39889669418335	-8.09381771087646	-6.7111554145813	-0.0911704525351524	0.242393150925636	0.102360092103481
-6.3995795249939	-8.08985137939453	-6.69699287414551	-0.0911589190363884	0.242448940873146	0.10227208584547
-6.40009069442749	-8.09601783752441	-6.71952962875366	-0.0912892147898674	0.242364317178726	0.102215684950352
-6.39993190765381	-8.09178638458252	-6.69892501831055	-0.0913759171962738	0.242355689406395	0.102271772921085
-6.39661979675293	-8.09376239776611	-6.71861124038696	-0.0913707688450813	0.242369249463081	0.102108955383301
-6.39650297164917	-8.09632015228271	-6.7099232673645	-0.091551885008812	0.242369517683983	0.102223664522171
-6.39456176757813	-8.09181880950928	-6.71123123168945	-0.0914826840162277	0.242215991020203	0.10201720148325
-6.39726543426514	-8.09882736206055	-6.71139812469482	-0.091617152094841	0.242330864071846	0.102159485220909
-6.39270782470703	-8.09475994110107	-6.70666170120239	-0.0916967689990997	0.242137089371681	0.102093361318111
-6.39017820358276	-8.09497261047363	-6.71795558929443	-0.0916609019041061	0.242264732718468	0.101990580558777
-6.39328765869141	-8.09289073944092	-6.70020437240601	-0.0917873978614807	0.242168471217155	0.102077037096024
-6.38932466506958	-8.09601211547852	-6.71427631378174	-0.0917876437306404	0.242057159543037	0.101961612701416
-6.38638019561768	-8.09552764892578	-6.70362138748169	-0.0919186025857925	0.242233991622925	0.1020223274827
-6.38566446304321	-8.08987522125244	-6.70875263214111	-0.0919723212718964	0.242018207907677	0.101936191320419
-6.38581514358521	-8.09638214111328	-6.71592950820923	-0.0919561609625816	0.242058277130127	0.101925760507584
-6.38594961166382	-8.0870532989502	-6.70483303070068	-0.0919391885399818	0.242045819759369	0.101875297725201
-6.38494348526001	-8.09603786468506	-6.7136607170105	-0.09212277084589	0.242101088166237	0.101923272013664
-6.38110971450806	-8.08904552459717	-6.70137977600098	-0.0919889584183693	0.242057606577873	0.101888790726662
-6.38307285308838	-8.09427356719971	-6.71621608734131	-0.0921261087059975	0.242001906037331	0.101819895207882
-6.38096714019775	-8.09477233886719	-6.69985485076904	-0.092108242213726	0.242023497819901	0.101924791932106
-6.37966156005859	-8.09100723266602	-6.71164131164551	-0.0920553952455521	0.242060914635658	0.101837880909443
-6.38098382949829	-8.10019874572754	-6.70069551467896	-0.0922633334994316	0.242081075906754	0.101916253566742
-6.37642860412598	-8.09296798706055	-6.70052242279053	-0.0920455381274223	0.241960182785988	0.101862549781799
-6.37979412078857	-8.09915828704834	-6.70631217956543	-0.0920998603105545	0.242062151432037	0.101846598088741
-6.38360023498535	-8.0976390838623	-6.68905019760132	-0.0920890495181084	0.242015317082405	0.101956062018871
-6.37995767593384	-8.10040092468262	-6.71256685256958	-0.0920548215508461	0.242063328623772	0.101817578077316
-6.38466501235962	-8.10568141937256	-6.69212341308594	-0.092276319861412	0.24210786819458	0.101967684924603
-6.38123178482056	-8.10382175445557	-6.70339918136597	-0.0921338573098183	0.242062136530876	0.10184682905674
-6.38629817962646	-8.11016368865967	-6.69892358779907	-0.0921511650085449	0.2422204464674	0.101993203163147
-6.38912677764893	-8.10433578491211	-6.7014479637146	-0.0921725928783417	0.24210761487484	0.101910121738911
-6.3894739151001	-8.11275672912598	-6.71122741699219	-0.0920230448246002	0.242130249738693	0.101936757564545
-6.39439964294434	-8.10911560058594	-6.70076751708984	-0.0921511203050613	0.242251142859459	0.101979404687881
-6.39473009109497	-8.11156558990479	-6.71538877487183	-0.0921152755618095	0.242195755243301	0.101916998624802
-6.39819145202637	-8.11373329162598	-6.70261716842651	-0.0920172482728958	0.242436394095421	0.101996779441833
-6.40084648132324	-8.11316299438477	-6.70544767379761	-0.0920668318867683	0.242257058620453	0.101930178701878
-6.40512752532959	-8.11745357513428	-6.71225357055664	-0.0919729098677635	0.242458745837212	0.102059625089169
-6.4090051651001	-8.11374473571777	-6.70325899124146	-0.0919477641582489	0.242323353886604	0.101941913366318
-6.4100022315979	-8.12151432037354	-6.71193742752075	-0.092044897377491	0.242426127195358	0.101986885070801
-6.41653728485107	-8.11934947967529	-6.70995855331421	-0.0919084921479225	0.242544904351234	0.102064095437527
-6.41488742828369	-8.1203670501709	-6.72066736221313	-0.0919424816966057	0.242437854409218	0.101879104971886
-6.41943025588989	-8.12369251251221	-6.70780324935913	-0.0920402258634567	0.242491573095322	0.10207025706768
-6.42138719558716	-8.11889553070068	-6.71969413757324	-0.0919010266661644	0.242502987384796	0.101942010223866
-6.4231972694397	-8.12679862976074	-6.71742582321167	-0.0920472368597984	0.242558822035789	0.101975195109844
-6.42439556121826	-8.1188793182373	-6.71218585968018	-0.0918601080775261	0.242517217993736	0.10194905847311
-6.42475318908691	-8.12583923339844	-6.72949171066284	-0.0920412689447403	0.242532268166542	0.10191249102354
-6.42799234390259	-8.12347221374512	-6.71336841583252	-0.0920757129788399	0.242531001567841	0.101946488022804
-6.42683029174805	-8.12473392486572	-6.72343873977661	-0.0920233353972435	0.242576271295547	0.101790226995945
-6.42837190628052	-8.12759304046631	-6.71801376342773	-0.0920831486582756	0.242572888731956	0.101923890411854
-6.42708587646484	-8.12252426147461	-6.72702646255493	-0.0919800698757172	0.242454156279564	0.101733893156052
-6.42959976196289	-8.12659358978271	-6.72850942611694	-0.0920454785227776	0.242696508765221	0.10175122320652
-6.42871809005737	-8.12117004394531	-6.72003078460693	-0.0920851677656174	0.242527633905411	0.101771108806133
-6.42637538909912	-8.12430095672607	-6.73762130737305	-0.0920439958572388	0.242604002356529	0.101562865078449
-6.42839336395264	-8.12149333953857	-6.72650003433228	-0.0921773687005043	0.24267765879631	0.101644717156887
-6.42947673797607	-8.11774063110352	-6.73405313491821	-0.0921131148934364	0.24251726269722	0.101529940962791
-6.42921686172485	-8.12125587463379	-6.73270511627197	-0.0921274274587631	0.24264070391655	0.101506948471069
-6.42475366592407	-8.11286735534668	-6.7247166633606	-0.0922111794352531	0.242548227310181	0.101517014205456
-6.42435503005981	-8.1183032989502	-6.74406766891479	-0.0921536609530449	0.242631480097771	0.101396597921848
-6.42610168457031	-8.11783027648926	-6.72898244857788	-0.0921869650483131	0.24264957010746	0.101445697247982
-6.42257642745972	-8.11460494995117	-6.73867034912109	-0.0921740829944611	0.24257729947567	0.101331241428852
-6.42202138900757	-8.11680030822754	-6.73792028427124	-0.092183917760849	0.242694869637489	0.101369313895702
-6.41684198379517	-8.11405658721924	-6.73128080368042	-0.0921951904892921	0.242553099989891	0.101311475038528
-6.42050170898438	-8.11437320709229	-6.74454355239868	-0.092223547399044	0.242638409137726	0.101237207651138
-6.42533779144287	-8.11408042907715	-6.72823762893677	-0.0923110172152519	0.24265892803669	0.101330518722534
-6.41939067840576	-8.11203956604004	-6.74167728424072	-0.0922109708189964	0.242551147937775	0.101200871169567
-6.42208242416382	-8.11569976806641	-6.74132442474365	-0.0923459902405739	0.24268613755703	0.101288519799709
-6.42638397216797	-8.11040687561035	-6.72622013092041	-0.0923174619674683	0.242551431059837	0.101285554468632
-6.41875743865967	-8.11140251159668	-6.75082206726074	-0.0923273488879204	0.24263222515583	0.10116896033287
-6.42648458480835	-8.1089391708374	-6.72904300689697	-0.0924410149455071	0.242672979831696	0.101339742541313
-6.42256879806519	-8.10598564147949	-6.74458837509155	-0.0923284292221069	0.242528438568115	0.101239956915379
-6.42400884628296	-8.11252021789551	-6.74044609069824	-0.0924830213189125	0.242749825119972	0.101397447288036
-6.42873573303223	-8.10496139526367	-6.73969602584839	-0.0925484895706177	0.242586866021156	0.101345263421535
-6.42464542388916	-8.10610008239746	-6.75547361373901	-0.0924624130129814	0.242632329463959	0.101300671696663
-6.42846298217773	-8.10121726989746	-6.73844385147095	-0.0925527587532997	0.242627769708633	0.101367317140102
-6.42803335189819	-8.10330295562744	-6.75254535675049	-0.0926096364855766	0.242569118738174	0.101327508687973
-6.42410278320313	-8.10037708282471	-6.74115800857544	-0.0926233530044556	0.242682367563248	0.101424179971218
-6.42966175079346	-8.09765720367432	-6.75525379180908	-0.0927052423357964	0.242513000965118	0.10138975083828
-6.42845010757446	-8.09778499603271	-6.75592803955078	-0.0927064046263695	0.242626801133156	0.101530060172081
-6.42875194549561	-8.09110164642334	-6.74903059005737	-0.0927060842514038	0.242544740438461	0.101501621305943
-6.43292808532715	-8.10160541534424	-6.75409984588623	-0.0928715765476227	0.242664068937302	0.101570971310139
-6.42798852920532	-8.08809280395508	-6.75640535354614	-0.0927019789814949	0.242512568831444	0.101479969918728
-6.43255519866943	-8.097580909729	-6.75587701797485	-0.0928644686937332	0.242612019181252	0.101591445505619
-6.42911958694458	-8.09057903289795	-6.74930286407471	-0.0928938835859299	0.24252861738205	0.101672925055027
-6.42514753341675	-8.09540843963623	-6.77021741867065	-0.0928618311882019	0.242558926343918	0.101538427174091
-6.43451166152954	-8.09437656402588	-6.74700260162354	-0.092989094555378	0.242572844028473	0.101616434752941
-6.42526817321777	-8.09201335906982	-6.76703310012817	-0.0928541421890259	0.242424696683884	0.101590558886528
-6.43170022964478	-8.09476566314697	-6.75086402893066	-0.0929131731390953	0.242629021406174	0.101678073406219
-6.43157863616943	-8.0937671661377	-6.75783920288086	-0.0929720923304558	0.242577746510506	0.101558290421963
-6.42878103256226	-8.0933952331543	-6.76536083221436	-0.0928947106003761	0.242594093084335	0.101618237793446
-6.43487882614136	-8.09058094024658	-6.74434566497803	-0.092901699244976	0.242642447352409	0.101616188883781
-6.42505550384521	-8.09346485137939	-6.76532459259033	-0.0928275063633919	0.242644667625427	0.101554781198502
-6.43143177032471	-8.09452629089355	-6.74969387054443	-0.0927813127636909	0.242681384086609	0.101676732301712
-6.43109130859375	-8.09305667877197	-6.76202821731567	-0.0927407220005989	0.242624759674072	0.101455762982368
-6.42773818969727	-8.09463977813721	-6.75320720672607	-0.0927075520157814	0.242719531059265	0.101689167320728
-6.42997264862061	-8.09073162078857	-6.75454711914063	-0.0927044674754143	0.242694735527039	0.101509571075439
-6.42756175994873	-8.0962028503418	-6.75174951553345	-0.0927174240350723	0.242818266153336	0.101615846157074
-6.42694330215454	-8.08853149414063	-6.74985790252686	-0.092519998550415	0.242681369185448	0.101517751812935
-6.43248462677002	-8.09694194793701	-6.76044368743896	-0.0925636887550354	0.242787733674049	0.101552523672581
-6.42816829681396	-8.08912658691406	-6.7394962310791	-0.09247687458992	0.242714166641235	0.101594120264053
-6.42997884750366	-8.09469699859619	-6.75969982147217	-0.0924072712659836	0.242833822965622	0.101452894508839
-6.43142509460449	-8.09633731842041	-6.74376153945923	-0.0923760011792183	0.242860704660416	0.101515665650368
-6.4332480430603	-8.09323406219482	-6.75257968902588	-0.0923034325242043	0.242787733674049	0.101392589509487
-6.43368625640869	-8.10020923614502	-6.74356126785278	-0.0922990813851357	0.242898464202881	0.101472072303295
-6.43018054962158	-8.09484767913818	-6.74419832229614	-0.0921674147248268	0.242751628160477	0.101360008120537
-6.43198204040527	-8.10011196136475	-6.74994516372681	-0.0921378880739212	0.242786183953285	0.101305983960629
-6.43750905990601	-8.10258674621582	-6.73480987548828	-0.0921899601817131	0.242924153804779	0.10128153860569
-6.43056344985962	-8.09912300109863	-6.74885177612305	-0.092025138437748	0.242820054292679	0.10108457505703
-6.43689393997192	-8.10452461242676	-6.74145460128784	-0.0920341163873672	0.242982730269432	0.101178333163261
-6.43500471115112	-8.1050386428833	-6.73765230178833	-0.0920561030507088	0.242809101939201	0.100993126630783
-6.42849016189575	-8.10702991485596	-6.75456809997559	-0.0919609293341637	0.242872789502144	0.100910782814026
-6.43787670135498	-8.10521411895752	-6.72977018356323	-0.0920508950948715	0.24289345741272	0.100922100245953
-6.42928838729858	-8.10962009429932	-6.74369239807129	-0.091957226395607	0.242754518985748	0.100685939192772
-6.43362855911255	-8.11207866668701	-6.74325799942017	-0.0919781178236008	0.24285563826561	0.100750409066677
-6.4312801361084	-8.10689067840576	-6.74034833908081	-0.0920326113700867	0.2426378428936	0.100604705512524
-6.43027830123901	-8.11373901367188	-6.74404859542847	-0.0919158905744553	0.242712795734406	0.100538060069084
-6.43239307403564	-8.1105899810791	-6.72943735122681	-0.0919946432113647	0.242615789175034	0.100569240748882
-6.4327335357666	-8.11401081085205	-6.74624872207642	-0.0920256376266479	0.242553606629372	0.100407414138317
-6.43134784698486	-8.11378192901611	-6.7389931678772	-0.0920369401574135	0.242500528693199	0.100411154329777
-6.43004274368286	-8.10897254943848	-6.72851467132568	-0.092077761888504	0.242308035492897	0.100317865610123
-6.43163681030273	-8.10773181915283	-6.73730325698853	-0.0920558273792267	0.242291584610939	0.10015207529068
-6.43287086486816	-8.11144351959229	-6.73487138748169	-0.0922063663601875	0.242305010557175	0.100213132798672
[truncated: 12,447 more rows]
