# Supplementary material for: Identification of Haptic Based Guiding Using Hard Reins
Source: PLoS One. 2015 Jul 22;10(7):e0132020. doi: 10.1371/journal.pone.0132020 (PMC4511788; doi:10.1371/journal.pone.0132020)
Supplement: S5 File — (ZIP) [file pone.0132020.s005.zip › Exp2_ForceData1/Subject2/path1/T2.csv]

Force X (N)	Force Y (N)	Force Z (N)	Torque X (N-m)	Torque Y (N-m)	Torque Z (N-m)	Frequency = 10000	Averaging Level = 16	F/T Serial Number = FT11772	Time Started = 19/02/2013 16:36:34
-5.05379867553711	-7.95098447799683	-4.42348098754883	-0.0770014002919197	0.222978845238686	0.138856068253517
-5.05883598327637	-7.95712375640869	-4.42860174179077	-0.0771147683262825	0.222945511341095	0.138822957873344
-5.05886554718018	-7.95528697967529	-4.43441247940063	-0.0770014896988869	0.223069325089455	0.138880774378777
-5.05273103713989	-7.95140266418457	-4.42152404785156	-0.0770894587039948	0.223074540495872	0.138983651995659
-5.04826688766479	-7.94578504562378	-4.43015336990356	-0.0770512521266937	0.222979843616486	0.138923481106758
-5.05370807647705	-7.95452404022217	-4.4297342300415	-0.0772371888160706	0.223057210445404	0.13893660902977
-5.05410528182983	-7.9486665725708	-4.43723297119141	-0.0769548639655113	0.223130762577057	0.139018282294273
-5.04565095901489	-7.94900894165039	-4.43394136428833	-0.0771737620234489	0.223088085651398	0.139029443264008
-5.04490566253662	-7.94832181930542	-4.43077945709229	-0.0771637484431267	0.223010376095772	0.139026999473572
-5.05162858963013	-7.95546245574951	-4.43570280075073	-0.0771512910723686	0.223079413175583	0.139018595218658
-5.04396486282349	-7.94677543640137	-4.43281221389771	-0.0770344883203506	0.223127394914627	0.139045983552933
-5.04033517837524	-7.94919681549072	-4.42694139480591	-0.0771826878190041	0.222995191812515	0.139044106006622
-5.04194068908691	-7.94799852371216	-4.43085718154907	-0.077148362994194	0.223029270768166	0.139010727405548
-5.04586362838745	-7.95157146453857	-4.43459224700928	-0.0770903304219246	0.22312881052494	0.139034360647202
-5.03620672225952	-7.94408321380615	-4.43248748779297	-0.0770807415246964	0.22306202352047	0.139063477516174
-5.03614807128906	-7.94795560836792	-4.43127155303955	-0.0771806538105011	0.222994476556778	0.139068529009819
-5.04401397705078	-7.94629335403442	-4.43170118331909	-0.0770983174443245	0.223049387335777	0.139051407575607
-5.04132509231567	-7.95107460021973	-4.43314981460571	-0.0770805329084396	0.223135903477669	0.139053419232368
-5.03745698928833	-7.94378900527954	-4.43007946014404	-0.077075868844986	0.223130360245705	0.13909187912941
-5.03981351852417	-7.94866275787354	-4.423752784729	-0.0771622955799103	0.223064661026001	0.139044672250748
-5.04276180267334	-7.94786262512207	-4.42943477630615	-0.0770776569843292	0.223075106739998	0.138984769582748
-5.04419279098511	-7.95297574996948	-4.43333864212036	-0.0770072788000107	0.223148688673973	0.139062747359276
-5.03875112533569	-7.94814538955688	-4.42451238632202	-0.0770561322569847	0.223045438528061	0.139045402407646
-5.04368782043457	-7.95315980911255	-4.4268856048584	-0.0770748406648636	0.223032504320145	0.139063969254494
-5.04865550994873	-7.95355796813965	-4.42667388916016	-0.0769408866763115	0.223096042871475	0.139084786176682
-5.04592704772949	-7.95474529266357	-4.43309164047241	-0.07695721834898	0.223044589161873	0.139094099402428
-5.04476356506348	-7.95703411102295	-4.41411733627319	-0.0769941732287407	0.223004505038261	0.139172255992889
-5.05061101913452	-7.96179103851318	-4.4320650100708	-0.0769317150115967	0.222952216863632	0.139111399650574
-5.05263423919678	-7.96137952804565	-4.43076705932617	-0.0768157169222832	0.223008826375008	0.139177769422531
-5.04733180999756	-7.95952987670898	-4.42411708831787	-0.0768835991621017	0.222951546311378	0.139237478375435
-5.04795598983765	-7.95938301086426	-4.42522621154785	-0.076967716217041	0.22285857796669	0.139157354831696
-5.05618143081665	-7.96688318252563	-4.43011522293091	-0.0768648311495781	0.222955778241158	0.139212548732758
-5.05915594100952	-7.96039485931396	-4.42962884902954	-0.0767553597688675	0.223022624850273	0.139213308691978
-5.05284309387207	-7.96176099777222	-4.41940355300903	-0.0768229588866234	0.222888320684433	0.139200583100319
-5.05961751937866	-7.96334934234619	-4.41663694381714	-0.0769106149673462	0.222861468791962	0.139207273721695
-5.06320762634277	-7.97020149230957	-4.41954946517944	-0.0767239108681679	0.22293147444725	0.139255061745644
-5.05929803848267	-7.96546173095703	-4.41950654983521	-0.0767393857240677	0.222890168428421	0.139223664999008
-5.05935716629028	-7.96410179138184	-4.41413450241089	-0.0768046379089355	0.222815617918968	0.139227509498596
-5.0630087852478	-7.9667649269104	-4.41592454910278	-0.0767446905374527	0.222787976264954	0.139131546020508
-5.06842517852783	-7.96719837188721	-4.41519594192505	-0.0766624957323074	0.222864583134651	0.139179229736328
-5.06550884246826	-7.96543598175049	-4.41302347183228	-0.0765349864959717	0.222822070121765	0.13918636739254
-5.05721807479858	-7.96705341339111	-4.40677404403687	-0.0767064392566681	0.222823694348335	0.139173373579979
-5.0637674331665	-7.9700665473938	-4.40908718109131	-0.0766466334462166	0.222792774438858	0.13913656771183
-5.06835031509399	-7.9760627746582	-4.41713809967041	-0.0765434429049492	0.222854301333427	0.139126390218735
-5.06461238861084	-7.97199678421021	-4.40082597732544	-0.0765147283673286	0.222913235425949	0.139106407761574
-5.06330060958862	-7.97573709487915	-4.40256643295288	-0.0766685754060745	0.22276383638382	0.139132708311081
-5.07090044021606	-7.97704553604126	-4.41420269012451	-0.0765146017074585	0.222854599356651	0.139055952429771
-5.07070350646973	-7.97978210449219	-4.41659927368164	-0.0765204727649689	0.222933232784271	0.139140799641609
-5.06474733352661	-7.97423887252808	-4.41183042526245	-0.0765627697110176	0.222877874970436	0.139142632484436
-5.06437110900879	-7.97702217102051	-4.40258836746216	-0.0766633301973343	0.222779393196106	0.139086544513702
-5.07174777984619	-7.98004579544067	-4.41751194000244	-0.0765243694186211	0.222874045372009	0.139086067676544
-5.06580877304077	-7.9781379699707	-4.41759729385376	-0.0765532627701759	0.222872316837311	0.139090955257416
-5.06075477600098	-7.97051334381104	-4.40509080886841	-0.0766051933169365	0.222838491201401	0.139129564166069
-5.06371259689331	-7.97546434402466	-4.41283416748047	-0.0766667053103447	0.222766607999802	0.139134153723717
-5.06624555587769	-7.97731494903564	-4.4237904548645	-0.0765552446246147	0.222965657711029	0.139091476798058
-5.06055355072021	-7.97412109375	-4.41650629043579	-0.0766586288809776	0.222896665334702	0.139146745204926
-5.0535249710083	-7.96856641769409	-4.41903400421143	-0.0766768231987953	0.222848862409592	0.139157950878143
-5.05875015258789	-7.97350549697876	-4.41253089904785	-0.0768729895353317	0.222917512059212	0.13912308216095
-5.05711078643799	-7.97209501266479	-4.41461515426636	-0.0767829120159149	0.222806632518768	0.13911347091198
-5.06160354614258	-7.97363996505737	-4.42398023605347	-0.0767118111252785	0.223056614398956	0.139093771576881
-5.04775905609131	-7.96863508224487	-4.42378187179565	-0.0767537727952003	0.222925305366516	0.139122992753983
-5.04621410369873	-7.96942043304443	-4.41577625274658	-0.0768503248691559	0.222925752401352	0.139134898781776
-5.04947805404663	-7.97412824630737	-4.41518068313599	-0.0769015178084373	0.222870692610741	0.139139458537102
-5.05033826828003	-7.97372055053711	-4.42150497436523	-0.0767051428556442	0.223076149821281	0.139144644141197
-5.04604053497314	-7.9736180305481	-4.4158239364624	-0.0767884999513626	0.223084524273872	0.139229744672775
-5.03997087478638	-7.97008514404297	-4.41363763809204	-0.0767895132303238	0.222969859838486	0.139228746294975
-5.04682445526123	-7.97795724868774	-4.40919208526611	-0.0769306868314743	0.22306615114212	0.139235273003578
-5.04868936538696	-7.97790336608887	-4.41315221786499	-0.0767392218112946	0.222947418689728	0.139277711510658
-5.0523362159729	-7.98099040985107	-4.41742134094238	-0.0767221376299858	0.223193436861038	0.139347523450851
-5.04300880432129	-7.97558975219727	-4.41678714752197	-0.0767893344163895	0.223035082221031	0.139497652649879
-5.05067157745361	-7.97794103622437	-4.41524934768677	-0.0768199786543846	0.22308574616909	0.139555275440216
-5.05369186401367	-7.98327589035034	-4.4339165687561	-0.0767920166254044	0.223065078258514	0.139595970511436
-5.05467939376831	-7.98123836517334	-4.43174314498901	-0.0767473801970482	0.223176792263985	0.13965579867363
-5.04506540298462	-7.97430086135864	-4.42536067962646	-0.0768828243017197	0.223002046346664	0.139762535691261
-5.05045461654663	-7.97504472732544	-4.42926931381226	-0.0769235864281654	0.222980678081512	0.139792248606682
-5.05695343017578	-7.97967576980591	-4.43515682220459	-0.0769515782594681	0.223027050495148	0.139882132411003
-5.05882835388184	-7.97456026077271	-4.43927907943726	-0.0768222212791443	0.223118111491203	0.139964714646339
-5.0491361618042	-7.97257900238037	-4.44090509414673	-0.0770098119974136	0.223034396767616	0.140050277113914
-5.04941701889038	-7.96505546569824	-4.43629598617554	-0.0770223364233971	0.222898095846176	0.140085935592651
-5.05520915985107	-7.96887969970703	-4.44439077377319	-0.0770926848053932	0.222980514168739	0.140106692910194
-5.05477809906006	-7.96375274658203	-4.44895553588867	-0.0769667699933052	0.223008364439011	0.140208795666695
-5.05230855941772	-7.96370697021484	-4.44870805740356	-0.0770166143774986	0.223044499754906	0.140224561095238
-5.04327535629272	-7.95596933364868	-4.44311332702637	-0.0771423801779747	0.222912833094597	0.1402208507061
-5.04785442352295	-7.95914506912231	-4.44700908660889	-0.0771793350577354	0.222980052232742	0.14022508263588
-5.05200004577637	-7.96228551864624	-4.44842386245728	-0.0771272256970406	0.222964212298393	0.140238583087921
-5.05304908752441	-7.95731592178345	-4.45194292068481	-0.0769535452127457	0.223085910081863	0.140323042869568
-5.04414224624634	-7.95608234405518	-4.44667720794678	-0.0770788267254829	0.223023653030396	0.14029535651207
-5.04330921173096	-7.95212316513062	-4.44396734237671	-0.0770780369639397	0.222916826605797	0.14031970500946
-5.05374431610107	-7.95900440216064	-4.45169734954834	-0.0770628750324249	0.22299924492836	0.14025454223156
-5.04974222183228	-7.95685291290283	-4.44999074935913	-0.0768551379442215	0.223070695996284	0.140287280082703
-5.04816198348999	-7.95557689666748	-4.44117307662964	-0.0768760591745377	0.22306115925312	0.140345275402069
-5.04653215408325	-7.95319271087646	-4.44405937194824	-0.0769302770495415	0.222941339015961	0.140293195843697
-5.05683040618896	-7.96048641204834	-4.44900989532471	-0.0768072009086609	0.223017692565918	0.140297368168831
-5.05603075027466	-7.95629358291626	-4.44624137878418	-0.0766656696796417	0.222986772656441	0.140285164117813
-5.05518436431885	-7.95682954788208	-4.44252824783325	-0.0766940414905548	0.223090827465057	0.140313595533371
-5.04797887802124	-7.95485973358154	-4.43221092224121	-0.0767431557178497	0.222853526473045	0.140288829803467
-5.06056356430054	-7.9599404335022	-4.4391393661499	-0.0766166895627975	0.222978994250298	0.140251740813255
-5.06344223022461	-7.96001625061035	-4.44261455535889	-0.0765695571899414	0.222898200154305	0.140221461653709
-5.05717515945435	-7.95395946502686	-4.43583583831787	-0.0764665529131889	0.222922369837761	0.140219509601593
-5.05693960189819	-7.95715856552124	-4.42605018615723	-0.0765723660588264	0.222886890172958	0.140234410762787
-5.05263710021973	-7.95239305496216	-4.42660760879517	-0.0765299275517464	0.22276908159256	0.140121445059776
-5.06370449066162	-7.95872163772583	-4.42505407333374	-0.07656080275774	0.222926065325737	0.140082329511642
-5.06286096572876	-7.95589113235474	-4.42881155014038	-0.0763348862528801	0.222829580307007	0.140033349394798
-5.05974769592285	-7.95073986053467	-4.42875242233276	-0.0763825327157974	0.222923666238785	0.139969989657402
-5.05580902099609	-7.94911623001099	-4.42368125915527	-0.0765454098582268	0.222737088799477	0.139901176095009
-5.06159353256226	-7.95426177978516	-4.42190933227539	-0.0764651969075203	0.222838163375854	0.139853686094284
-5.0639386177063	-7.95593595504761	-4.42980670928955	-0.076442688703537	0.222833514213562	0.139835000038147
-5.05269622802734	-7.95104217529297	-4.41976451873779	-0.0764155164361	0.222883552312851	0.13985750079155
-5.0526065826416	-7.94706678390503	-4.42177581787109	-0.0765329450368881	0.222676664590836	0.139796420931816
-5.05797147750854	-7.95188522338867	-4.4304633140564	-0.0764999538660049	0.2228012830019	0.13974042236805
-5.05747509002686	-7.95629739761353	-4.42822313308716	-0.0765178203582764	0.222763985395432	0.139758124947548
-5.05086898803711	-7.94232749938965	-4.42812919616699	-0.0765336081385612	0.22281950712204	0.139740884304047
-5.05075788497925	-7.94912147521973	-4.42294836044312	-0.0767340138554573	0.222628638148308	0.139745771884918
-5.05765056610107	-7.94733285903931	-4.43198394775391	-0.0766635984182358	0.222671180963516	0.139696910977364
-5.05697393417358	-7.94762563705444	-4.43984699249268	-0.0766932144761086	0.222739979624748	0.139712944626808
-5.046715259552	-7.9386043548584	-4.43293952941895	-0.0768004730343819	0.222674861550331	0.139766544103622
-5.05240917205811	-7.94178485870361	-4.43593215942383	-0.0769730359315872	0.222554728388786	0.139730304479599
-5.05341100692749	-7.93832731246948	-4.44289064407349	-0.0769419446587563	0.22259783744812	0.139693528413773
-5.05170822143555	-7.94196748733521	-4.4428014755249	-0.0769727453589439	0.222729533910751	0.139692634344101
-5.04016494750977	-7.9356427192688	-4.44246339797974	-0.077077329158783	0.222602620720863	0.139613330364227
-5.04193353652954	-7.93715190887451	-4.43895149230957	-0.0771708562970161	0.22265250980854	0.139571279287338
-5.04351663589478	-7.93737363815308	-4.43705415725708	-0.077128030359745	0.222566395998001	0.13957042992115
-5.04488134384155	-7.94042062759399	-4.45075702667236	-0.0770107358694077	0.222710520029068	0.139563739299774
-5.04050922393799	-7.93557357788086	-4.45119953155518	-0.0770691931247711	0.222694337368011	0.139460638165474
-5.03230381011963	-7.93355560302734	-4.44269800186157	-0.077135793864727	0.222770974040031	0.139477998018265
-5.0339617729187	-7.93996000289917	-4.44214963912964	-0.0772459879517555	0.222675487399101	0.139404401183128
-5.03517246246338	-7.94042730331421	-4.44929361343384	-0.0770662948489189	0.222734674811363	0.1392612606287
-5.03475189208984	-7.9443998336792	-4.44319772720337	-0.0770431905984879	0.222848206758499	0.139292880892754
-5.02686262130737	-7.94072008132935	-4.44689321517944	-0.0770449042320251	0.222774505615234	0.139224469661713
-5.02632713317871	-7.94354772567749	-4.44174766540527	-0.0770827382802963	0.222817957401276	0.139166563749313
-5.03038883209229	-7.94871377944946	-4.44196224212646	-0.077044814825058	0.222721979022026	0.139088436961174
-5.03313827514648	-7.95312261581421	-4.44771528244019	-0.0768949612975121	0.222895577549934	0.139092743396759
-5.02718639373779	-7.95202398300171	-4.43969202041626	-0.0769310593605042	0.222818374633789	0.139075070619583
-5.02547597885132	-7.95437335968018	-4.43826293945313	-0.0769146457314491	0.222824320197105	0.139016896486282
-5.03128623962402	-7.96303415298462	-4.44088840484619	-0.0769807696342468	0.222771883010864	0.138918191194534
-5.03646278381348	-7.965500831604	-4.44175720214844	-0.0767575055360794	0.222867473959923	0.138954326510429
-5.03245162963867	-7.96360492706299	-4.43356323242188	-0.0767675489187241	0.222833305597305	0.138904675841331
-5.02952337265015	-7.96686267852783	-4.42642831802368	-0.0768629238009453	0.222802579402924	0.138889759778976
-5.03808546066284	-7.97140502929688	-4.43276119232178	-0.0768163502216339	0.222734659910202	0.138841226696968
-5.04619216918945	-7.97334909439087	-4.4386887550354	-0.0766522437334061	0.222760215401649	0.138883262872696
-5.04389238357544	-7.97527408599854	-4.44258403778076	-0.0766304507851601	0.222772181034088	0.138859003782272
-5.04160070419312	-7.97389650344849	-4.42901086807251	-0.0767076760530472	0.222595185041428	0.138952493667603
-5.04938316345215	-7.97960042953491	-4.43441152572632	-0.0767785310745239	0.222615510225296	0.138862833380699
-5.05594205856323	-7.97959566116333	-4.44076251983643	-0.0767442360520363	0.222548335790634	0.138878211379051
-5.06347179412842	-7.98270130157471	-4.44473075866699	-0.076693557202816	0.2226672321558	0.139016523957253
-5.0594801902771	-7.97933483123779	-4.44136905670166	-0.0767030641436577	0.222522169351578	0.139073222875595
-5.05880880355835	-7.98175096511841	-4.43738842010498	-0.0768319591879845	0.222448289394379	0.139072418212891
-5.06839275360107	-7.98808288574219	-4.44073534011841	-0.0768799185752869	0.22240686416626	0.139082610607147
-5.07774066925049	-7.9866509437561	-4.44449043273926	-0.0766968429088593	0.22248899936676	0.139189153909683
-5.07687711715698	-7.98838996887207	-4.45348453521729	-0.07669747620821	0.222478777170181	0.139169365167618
-5.07224321365356	-7.98587465286255	-4.44497203826904	-0.0768429264426231	0.22237466275692	0.139304861426353
-5.07584571838379	-7.98700380325317	-4.44172382354736	-0.0768169313669205	0.222362980246544	0.139299899339676
-5.08505010604858	-7.99083948135376	-4.44881534576416	-0.0767905563116074	0.222345650196075	0.139311641454697
-5.08434915542603	-7.99426794052124	-4.45551252365112	-0.0766785442829132	0.222488850355148	0.139444544911385
-5.08043956756592	-7.99017858505249	-4.45256042480469	-0.0767310038208961	0.222482472658157	0.139476954936981
-5.07724809646606	-7.99077129364014	-4.45052242279053	-0.0768935456871986	0.222395569086075	0.139495238661766
-5.07980823516846	-7.99850606918335	-4.45096683502197	-0.0768213495612144	0.22240374982357	0.139563217759132
-5.08272123336792	-7.99600267410278	-4.45887899398804	-0.0766876861453056	0.222531884908676	0.139643177390099
-5.07428693771362	-7.9977126121521	-4.45096254348755	-0.0767371952533722	0.222502455115318	0.139682188630104
-5.07295656204224	-7.99576377868652	-4.44635725021362	-0.0768331065773964	0.222451567649841	0.139755457639694
-5.08120727539063	-8.00179958343506	-4.46092510223389	-0.0767525061964989	0.222518175840378	0.139780446887016
-5.07992839813232	-7.99761629104614	-4.45790100097656	-0.0765844881534576	0.222611486911774	0.139808043837547
-5.07398748397827	-7.99583196640015	-4.44692611694336	-0.0766562819480896	0.222601473331451	0.139901459217072
-5.07024526596069	-7.99078893661499	-4.43953418731689	-0.0766696482896805	0.222547993063927	0.139935538172722
-5.07568407058716	-7.99354219436646	-4.44522762298584	-0.0766468942165375	0.222703158855438	0.139895185828209
-5.0787787437439	-7.99446105957031	-4.44100522994995	-0.0764316618442535	0.222823530435562	0.139933094382286
-5.06933259963989	-7.99486970901489	-4.44449043273926	-0.0764083564281464	0.222950637340546	0.139979615807533
-5.06169939041138	-7.99792242050171	-4.4351806640625	-0.0763938277959824	0.222899705171585	0.140126630663872
-5.06384229660034	-8.00332546234131	-4.42904376983643	-0.076298214495182	0.223057717084885	0.140186473727226
-5.06500339508057	-8.00775241851807	-4.44287014007568	-0.0761239305138588	0.223209396004677	0.140273481607437
-5.06245613098145	-8.00686454772949	-4.43718719482422	-0.0759944245219231	0.223276659846306	0.140487417578697
-5.05497598648071	-8.0053825378418	-4.42935991287231	-0.0760741010308266	0.223248735070229	0.140640690922737
-5.05637407302856	-8.00506496429443	-4.42814350128174	-0.0761129483580589	0.223137572407722	0.140736117959023
-5.06371450424194	-8.00792407989502	-4.42760181427002	-0.0760422125458717	0.223213613033295	0.14091420173645
-5.0716347694397	-8.00841522216797	-4.43299388885498	-0.0758570209145546	0.22321192920208	0.141082763671875
-5.06796312332153	-8.00522994995117	-4.43499040603638	-0.0759057477116585	0.223391488194466	0.141221985220909
-5.06427097320557	-8.00263690948486	-4.42674684524536	-0.0759371817111969	0.223267659544945	0.141386955976486
-5.06616401672363	-8.00049495697021	-4.42138290405273	-0.0760431811213493	0.223309263586998	0.141499549150467
-5.07099676132202	-8.00568103790283	-4.43392276763916	-0.0760198757052422	0.223369792103767	0.141618087887764
-5.07254934310913	-8.00034999847412	-4.4348578453064	-0.0758948475122452	0.223354622721672	0.141700968146324
-5.07436275482178	-8.00009536743164	-4.43221044540405	-0.0758950784802437	0.223450168967247	0.141903609037399
-5.06922006607056	-7.99553680419922	-4.4296817779541	-0.0759046226739883	0.223334178328514	0.142004460096359
-5.07099533081055	-7.99432134628296	-4.42815589904785	-0.0760554820299149	0.223370611667633	0.142086565494537
-5.07544898986816	-7.99743890762329	-4.42777919769287	-0.0760089233517647	0.223361015319824	0.142155304551125
-5.07559442520142	-7.99510669708252	-4.43487310409546	-0.0758563950657845	0.223526790738106	0.142241254448891
-5.07357215881348	-7.99790096282959	-4.43436241149902	-0.0758363977074623	0.223623141646385	0.14228954911232
-5.06564474105835	-7.99494361877441	-4.42016172409058	-0.0758927315473557	0.223555564880371	0.142454162240028
-5.06835269927979	-8.00026226043701	-4.42877197265625	-0.0758960843086243	0.223588779568672	0.142470225691795
-5.07229375839233	-8.00127983093262	-4.43532609939575	-0.0758267045021057	0.223655730485916	0.142514809966087
-5.07404375076294	-8.00326156616211	-4.43764734268188	-0.0757659375667572	0.223734974861145	0.142693132162094
-5.06593704223633	-7.9957480430603	-4.43544864654541	-0.075792022049427	0.22368897497654	0.142753079533577
-5.06803369522095	-7.996253490448	-4.43084955215454	-0.0759423598647118	0.223673790693283	0.142878130078316
-5.07477998733521	-8.00180912017822	-4.43584442138672	-0.0758380368351936	0.223663076758385	0.142910718917847
-5.074303150177	-7.99837923049927	-4.44372034072876	-0.0757299438118935	0.223669439554214	0.143068835139275
-5.0726490020752	-7.99791812896729	-4.44546747207642	-0.0758077800273895	0.22379943728447	0.143163755536079
-5.07043361663818	-7.99537372589111	-4.43999862670898	-0.0759002715349197	0.223698765039444	0.143270745873451
-5.07308721542358	-7.99978303909302	-4.44211578369141	-0.0760077089071274	0.223630130290985	0.143303915858269
-5.0756402015686	-7.99626302719116	-4.45056772232056	-0.0759293586015701	0.223637849092484	0.143290877342224
-5.07782030105591	-7.99524545669556	-4.4519214630127	-0.0758040770888329	0.22381529211998	0.143456742167473
-5.06975698471069	-7.99354982376099	-4.44964694976807	-0.0758830383419991	0.22370183467865	0.143470168113708
-5.06795692443848	-7.99001407623291	-4.44706249237061	-0.0759954303503037	0.223668694496155	0.143479615449905
-5.07051849365234	-7.9921555519104	-4.44891166687012	-0.0759812667965889	0.223651841282845	0.14349453151226
-5.07225942611694	-7.9918417930603	-4.45040130615234	-0.0758718699216843	0.223689660429955	0.143556758761406
-5.06563854217529	-7.99365282058716	-4.45052480697632	-0.0758219435811043	0.223811507225037	0.143521994352341
-5.06025648117065	-7.98708200454712	-4.44116306304932	-0.0759436637163162	0.223761931061745	0.143555924296379
-5.0608811378479	-7.99143123626709	-4.4457106590271	-0.0759188756346703	0.223763093352318	0.143460884690285
-5.06647920608521	-7.99418497085571	-4.44511032104492	-0.0757705643773079	0.223837330937386	0.143418237566948
-5.06610298156738	-7.99235391616821	-4.44743251800537	-0.0756388604640961	0.223966300487518	0.143544390797615
-5.05709552764893	-7.99234867095947	-4.44500398635864	-0.0757160559296608	0.223894834518433	0.143490880727768
-5.0590124130249	-7.99242115020752	-4.44359445571899	-0.0757248774170876	0.223833113908768	0.143401235342026
-5.06739234924316	-8.00447082519531	-4.44175148010254	-0.0756985545158386	0.223881646990776	0.143426656723022
-5.07360172271729	-7.99980354309082	-4.45233726501465	-0.0754963457584381	0.223943039774895	0.143471673130989
-5.07067823410034	-8.00417613983154	-4.44783401489258	-0.075442910194397	0.224018394947052	0.143475607037544
-5.07000398635864	-7.99996757507324	-4.44028282165527	-0.0755503326654434	0.223912209272385	0.143534258008003
-5.07621622085571	-8.00574207305908	-4.44830703735352	-0.0755756497383118	0.223834067583084	0.143463000655174
-5.07985687255859	-8.00711154937744	-4.44698143005371	-0.0755149722099304	0.223915860056877	0.143466308712959
-5.08176040649414	-8.00589370727539	-4.45029878616333	-0.0753971710801125	0.223992601037025	0.143617197871208
-5.07615804672241	-7.99941062927246	-4.44632291793823	-0.0754218399524689	0.223843455314636	0.143532708287239
-5.08056545257568	-8.00031185150146	-4.44485092163086	-0.0755589231848717	0.223840788006783	0.143528521060944
-5.08941745758057	-8.00506210327148	-4.44482660293579	-0.0756296217441559	0.223833441734314	0.143505185842514
-5.09334421157837	-7.99859857559204	-4.45392227172852	-0.0754768326878548	0.223926767706871	0.143558040261269
-5.09116077423096	-7.99788999557495	-4.4585862159729	-0.0754748955368996	0.22396482527256	0.143450781702995
-5.08688068389893	-7.99187564849854	-4.451491355896	-0.0756712779402733	0.223795086145401	0.143499821424484
-5.08887958526611	-7.99167728424072	-4.4517297744751	-0.0757282450795174	0.223857060074806	0.143413320183754
-5.09457492828369	-7.99364519119263	-4.45968627929688	-0.0757122114300728	0.223818063735962	0.143307775259018
-5.09825801849365	-7.99318790435791	-4.46568584442139	-0.0756137892603874	0.22388756275177	0.143322840332985
-5.09899044036865	-7.99417972564697	-4.46705389022827	-0.0756778046488762	0.224038064479828	0.143338173627853
-5.09088802337646	-7.99105787277222	-4.46285629272461	-0.0756484642624855	0.223869934678078	0.143281385302544
-5.08725214004517	-7.98998498916626	-4.46033811569214	-0.0757577195763588	0.223887428641319	0.143219277262688
-5.08842992782593	-7.99401426315308	-4.46471738815308	-0.0758022665977478	0.223738849163055	0.143231809139252
-5.09646987915039	-7.99857664108276	-4.4693922996521	-0.0756818354129791	0.223914369940758	0.143160939216614
-5.09200382232666	-8.00156688690186	-4.4771842956543	-0.0756980553269386	0.223976626992226	0.143076583743095
-5.0844783782959	-7.99385166168213	-4.46775817871094	-0.0757726281881332	0.223982274532318	0.143056258559227
-5.08930397033691	-7.9966254234314	-4.46489000320435	-0.0758431851863861	0.223886892199516	0.142997935414314
-5.08740615844727	-7.99486446380615	-4.47358894348145	-0.0757377743721008	0.223881438374519	0.142834737896919
-5.09040451049805	-7.999671459198	-4.48113203048706	-0.0757365524768829	0.224081158638	0.142831549048424
-5.08312320709229	-7.99623870849609	-4.4797043800354	-0.0756929591298103	0.223931595683098	0.142786085605621
-5.07916688919067	-7.99256563186646	-4.47115564346313	-0.0758834108710289	0.224034667015076	0.142728716135025
-5.07895278930664	-7.9944314956665	-4.47157382965088	-0.0759543776512146	0.223947256803513	0.142675131559372
-5.08363723754883	-7.9941258430481	-4.4768009185791	-0.0758847445249558	0.224054530262947	0.142587557435036
-5.07996368408203	-7.99440097808838	-4.47933959960938	-0.0758583396673203	0.224090382456779	0.14248913526535
-5.06999588012695	-7.98861694335938	-4.47211122512817	-0.0758194327354431	0.224109053611755	0.142496809363365
-5.06621551513672	-7.99065637588501	-4.46099758148193	-0.0759516060352325	0.224059358239174	0.142417848110199
-5.06233406066895	-7.98621225357056	-4.46942377090454	-0.0759479179978371	0.224032089114189	0.142292886972427
-5.06296062469482	-7.98784685134888	-4.47077131271362	-0.0758814588189125	0.224142596125603	0.14224174618721
-5.06301212310791	-7.99247741699219	-4.46934604644775	-0.0758072063326836	0.224213927984238	0.14215874671936
-5.05556678771973	-7.98783493041992	-4.46934270858765	-0.0758071690797806	0.224256440997124	0.142132118344307
-5.04756832122803	-7.99069166183472	-4.45996475219727	-0.0759393870830536	0.224189817905426	0.142070442438126
-5.04717874526978	-7.9898509979248	-4.46103858947754	-0.0760139226913452	0.224123045802116	0.142042204737663
-5.05206251144409	-7.99430274963379	-4.47293710708618	-0.0759056508541107	0.224264964461327	0.142045512795448
-5.05110931396484	-7.99391460418701	-4.46823120117188	-0.0758976712822914	0.224245607852936	0.142068549990654
-5.04351234436035	-7.99191379547119	-4.45956134796143	-0.0759181007742882	0.224284365773201	0.142079755663872
-5.04348230361938	-7.992103099823	-4.4623236656189	-0.0760218724608421	0.224133297801018	0.142043203115463
-5.04607963562012	-7.99432373046875	-4.46227264404297	-0.0760092958807945	0.224230766296387	0.142019480466843
-5.04950666427612	-7.99526739120483	-4.47519016265869	-0.0759883970022202	0.224306970834732	0.142077013850212
-5.04362916946411	-7.98982954025269	-4.46254062652588	-0.0759857520461082	0.224262699484825	0.142076879739761
-5.03903722763062	-7.99137210845947	-4.4630069732666	-0.0761847570538521	0.224221274256706	0.142116338014603
-5.04085111618042	-7.98603963851929	-4.46174621582031	-0.0761515647172928	0.224106013774872	0.142021581530571
-5.04912948608398	-7.99351501464844	-4.47491836547852	-0.0762015879154205	0.224248558282852	0.142013728618622
-5.04395437240601	-7.98421859741211	-4.47437047958374	-0.0761163681745529	0.224213987588882	0.142021104693413
-5.0409893989563	-7.9822096824646	-4.45974779129028	-0.0762651562690735	0.224173024296761	0.142043754458427
-5.03821706771851	-7.98178100585938	-4.46560955047607	-0.0763977840542793	0.224033892154694	0.141942918300629
-5.04488849639893	-7.98464250564575	-4.46828937530518	-0.076328843832016	0.22415192425251	0.141939535737038
-5.04574298858643	-7.98541402816772	-4.4719033241272	-0.0763635262846947	0.22418512403965	0.141908586025238
-5.03400707244873	-7.97832584381104	-4.47142553329468	-0.0763273537158966	0.224160209298134	0.141865327954292
-5.03033876419067	-7.98105382919312	-4.46652746200562	-0.0764938816428185	0.224108040332794	0.141742840409279
-5.03118848800659	-7.97707414627075	-4.46948862075806	-0.0764441639184952	0.224046722054482	0.141689047217369
-5.0370774269104	-7.98432731628418	-4.46789216995239	-0.0764246881008148	0.224173441529274	0.141596138477325
-5.03005075454712	-7.97819042205811	-4.47740936279297	-0.0763726606965065	0.224098891019821	0.141552746295929
-5.02609872817993	-7.97506046295166	-4.46577167510986	-0.0764196887612343	0.224187567830086	0.141492903232574
-5.02280569076538	-7.97522735595703	-4.46779537200928	-0.0765319094061852	0.224096789956093	0.141383871436119
-5.02120637893677	-7.9758152961731	-4.46517181396484	-0.0765615329146385	0.224134549498558	0.141242504119873
-5.02333927154541	-7.98035717010498	-4.47282552719116	-0.076546385884285	0.224202945828438	0.141194030642509
-5.01875829696655	-7.97429847717285	-4.47404384613037	-0.0764301419258118	0.224155604839325	0.141126826405525
-5.01201486587524	-7.96962881088257	-4.46829175949097	-0.0765523388981819	0.224182322621346	0.140988811850548
-5.00556707382202	-7.96747303009033	-4.46518468856812	-0.0766433849930763	0.224048256874084	0.140966832637787
-5.01520395278931	-7.97041082382202	-4.47184658050537	-0.0765746310353279	0.224201843142509	0.140818566083908
-5.01248788833618	-7.96697044372559	-4.47676801681519	-0.0765635743737221	0.224188551306725	0.140736743807793
-5.0021071434021	-7.96079111099243	-4.46419477462769	-0.076590359210968	0.224233523011208	0.14070288836956
-4.99558925628662	-7.95767259597778	-4.46132230758667	-0.0767709612846375	0.224077835679054	0.140619277954102
-4.99421739578247	-7.9538311958313	-4.46387767791748	-0.0766666606068611	0.224099114537239	0.14042541384697
-4.99498176574707	-7.9529824256897	-4.465087890625	-0.0767968595027924	0.224200263619423	0.140382871031761
-4.98595523834229	-7.94729852676392	-4.46018314361572	-0.0766791254281998	0.224182441830635	0.140292033553123
-4.97728395462036	-7.94301128387451	-4.44893550872803	-0.0767530202865601	0.224257245659828	0.140141755342484
-4.96916198730469	-7.93690204620361	-4.44268894195557	-0.0768778175115585	0.224072948098183	0.14012248814106
-4.97205448150635	-7.94124794006348	-4.44514322280884	-0.0768504366278648	0.224202185869217	0.139948904514313
-4.97086191177368	-7.94031095504761	-4.44983625411987	-0.0768467709422112	0.224214136600494	0.13981693983078
-4.95835828781128	-7.93166255950928	-4.43705701828003	-0.0767088904976845	0.224287897348404	0.139772355556488
-4.95309495925903	-7.93073892593384	-4.43364334106445	-0.0769042819738388	0.224200919270515	0.139715120196342
-4.95152378082275	-7.9294261932373	-4.4331226348877	-0.0768167674541473	0.224209368228912	0.139541655778885
-4.95628976821899	-7.93393993377686	-4.42963933944702	-0.0767829939723015	0.22437159717083	0.139473959803581
-4.9464955329895	-7.92932748794556	-4.43173456192017	-0.076662078499794	0.224376246333122	0.139422923326492
-4.9428448677063	-7.9328498840332	-4.42503118515015	-0.076854445040226	0.224375814199448	0.139338284730911
-4.94114923477173	-7.9308910369873	-4.42562437057495	-0.0768628716468811	0.224309414625168	0.139256522059441
-4.94903993606567	-7.93895626068115	-4.43208312988281	-0.0767854824662209	0.224454402923584	0.139226540923119
-4.94542217254639	-7.9331636428833	-4.43790245056152	-0.0767126455903053	0.224418058991432	0.139199137687683
-4.94185400009155	-7.93496799468994	-4.4181661605835	-0.0767706036567688	0.224469676613808	0.13920783996582
-4.94191646575928	-7.93340873718262	-4.42222547531128	-0.0769286677241325	0.22428385913372	0.139151751995087
-4.95098924636841	-7.93856382369995	-4.43038511276245	-0.0768587663769722	0.224401876330376	0.139156833291054
-4.9479546546936	-7.93247413635254	-4.43553400039673	-0.0768421143293381	0.224364817142487	0.139111250638962
-4.94338798522949	-7.92652797698975	-4.43254041671753	-0.0769552886486053	0.224424511194229	0.139157712459564
-4.94157457351685	-7.9296350479126	-4.42755651473999	-0.0771001875400543	0.224242717027664	0.13911110162735
-4.94619417190552	-7.92593908309937	-4.42949438095093	-0.0771479979157448	0.224212735891342	0.139073744416237
-4.95191478729248	-7.93143081665039	-4.43641948699951	-0.0770878866314888	0.224353209137917	0.13906218111515
-4.94759845733643	-7.92457103729248	-4.4432544708252	-0.0770767778158188	0.224353194236755	0.139052972197533
-4.93714427947998	-7.91794013977051	-4.43545770645142	-0.0772034674882889	0.224293902516365	0.139087483286858
-4.93655300140381	-7.91517448425293	-4.42934131622314	-0.0773106813430786	0.224211826920509	0.139002799987793
-4.93920040130615	-7.91877365112305	-4.4402551651001	-0.0773357823491097	0.224226057529449	0.138900026679039
-4.94095373153687	-7.91978979110718	-4.44423007965088	-0.0773411318659782	0.224334120750427	0.138918906450272
-4.93664693832397	-7.91198968887329	-4.44266939163208	-0.0771947875618935	0.224414944648743	0.138873368501663
-4.92741346359253	-7.91694021224976	-4.43155336380005	-0.0775183513760567	0.224317312240601	0.138861984014511
-4.92715120315552	-7.91324663162231	-4.42795705795288	-0.0774620622396469	0.224260523915291	0.138759419322014
-4.93269729614258	-7.92135524749756	-4.44135284423828	-0.0773556604981422	0.224418953061104	0.138701051473618
-4.92766141891479	-7.91436624526978	-4.4394416809082	-0.0772989466786385	0.224474340677261	0.138702750205994
-4.92032766342163	-7.91519021987915	-4.42850112915039	-0.0774043276906013	0.224455863237381	0.13872703909874
-4.91954660415649	-7.91350221633911	-4.42027139663696	-0.0774656608700752	0.224362552165985	0.138638913631439
-4.92184829711914	-7.91665887832642	-4.42802047729492	-0.0773636624217033	0.224440187215805	0.138590693473816
-4.92157459259033	-7.91704607009888	-4.42695426940918	-0.0773357078433037	0.224483147263527	0.138597786426544
-4.91593837738037	-7.91019439697266	-4.42184734344482	-0.0772949159145355	0.224477872252464	0.138593286275864
-4.91032600402832	-7.91408920288086	-4.41717720031738	-0.0774106383323669	0.224432721734047	0.138498023152351
-4.91629791259766	-7.91026020050049	-4.4155387878418	-0.0773803144693375	0.224323108792305	0.138463541865349
-4.91766738891602	-7.91404390335083	-4.42273569107056	-0.0772133395075798	0.224533811211586	0.138371542096138
-4.90474843978882	-7.90688514709473	-4.41420984268188	-0.0772963166236877	0.224528089165688	0.138361603021622
-4.90753793716431	-7.90845489501953	-4.40504026412964	-0.0774083063006401	0.224509179592133	0.138211131095886
-4.90777540206909	-7.90553712844849	-4.40987539291382	-0.0772126913070679	0.224478080868721	0.138115629553795
-4.90921926498413	-7.9085373878479	-4.40405941009521	-0.0772271379828453	0.224647045135498	0.13805378973484
-4.89984464645386	-7.89966011047363	-4.40071821212769	-0.0771401897072792	0.224527209997177	0.137952297925949
-4.89598083496094	-7.89874315261841	-4.39285135269165	-0.0773580893874168	0.22458815574646	0.137810692191124
-4.89934349060059	-7.90519905090332	-4.39721298217773	-0.077223889529705	0.224499464035034	0.137722745537758
-4.90096139907837	-7.90689897537231	-4.40241670608521	-0.0771243944764137	0.224693119525909	0.137664437294006
-4.88972520828247	-7.90049409866333	-4.39305877685547	-0.0772379189729691	0.224604591727257	0.137598425149918
-4.88861894607544	-7.90147399902344	-4.38499069213867	-0.0773175358772278	0.224570378661156	0.137498095631599
-4.89375829696655	-7.90289402008057	-4.39337348937988	-0.0773299410939217	0.224608778953552	0.137377336621284
-4.8944878578186	-7.90597772598267	-4.39305639266968	-0.0772425085306168	0.224650129675865	0.137461587786675
-4.8846755027771	-7.90081453323364	-4.39119100570679	-0.077346958220005	0.224560528993607	0.137365743517876
-4.88220834732056	-7.90080499649048	-4.38853645324707	-0.077534094452858	0.224535077810287	0.137337610125542
-4.88780355453491	-7.90529823303223	-4.39551258087158	-0.0774851590394974	0.224445536732674	0.137325778603554
-4.8877100944519	-7.90097236633301	-4.39762878417969	-0.0774506703019142	0.224547535181046	0.137244805693626
-4.8773136138916	-7.8984112739563	-4.39379215240479	-0.0776420533657074	0.224462062120438	0.13726581633091
-4.87925338745117	-7.89744997024536	-4.39251327514648	-0.0777517855167389	0.224391251802444	0.137188360095024
-4.88374423980713	-7.89823865890503	-4.40194892883301	-0.0777634158730507	0.224376171827316	0.137104719877243
-4.8843846321106	-7.89740753173828	-4.41012859344482	-0.0777376815676689	0.224433064460754	0.137079641222954
-4.87921190261841	-7.89413404464722	-4.40412044525146	-0.077877938747406	0.224461317062378	0.13709631562233
-4.87244367599487	-7.89288711547852	-4.4131760597229	-0.0780621245503426	0.224270224571228	0.137034341692925
-4.88137817382813	-7.89733028411865	-4.41770029067993	-0.0780955925583839	0.224387317895889	0.136979565024376
-4.88670873641968	-7.8963770866394	-4.42535352706909	-0.0780573189258575	0.224407091736794	0.136996150016785
-4.87830448150635	-7.89603805541992	-4.42418336868286	-0.0780959725379944	0.224390953779221	0.136979326605797
-4.88056230545044	-7.89308166503906	-4.4214973449707	-0.078269861638546	0.22425739467144	0.136990293860435
-4.88470506668091	-7.89925909042358	-4.42909240722656	-0.0782626494765282	0.224316462874413	0.13693930208683
-4.88726139068604	-7.90118837356567	-4.43995714187622	-0.0782351344823837	0.224309831857681	0.136941120028496
-4.88237380981445	-7.8970103263855	-4.43894815444946	-0.0781839713454247	0.224369272589684	0.137031450867653
-4.8766188621521	-7.89404249191284	-4.42841720581055	-0.07832270860672	0.224226653575897	0.136930525302887
-4.87634658813477	-7.89752578735352	-4.43198394775391	-0.0783968195319176	0.224212348461151	0.136890932917595
-4.88153457641602	-7.89955711364746	-4.43989992141724	-0.0782314762473106	0.224226146936417	0.136916399002075
-4.87812662124634	-7.89533424377441	-4.43985652923584	-0.0781859904527664	0.224264681339264	0.136903315782547
-4.86888647079468	-7.89661121368408	-4.43326282501221	-0.0783097222447395	0.224184736609459	0.136883869767189
-4.87080574035645	-7.89588737487793	-4.43109178543091	-0.0783411934971809	0.224140822887421	0.136883184313774
-4.87370157241821	-7.89784240722656	-4.43033933639526	-0.078260250389576	0.224212616682053	0.13678602874279
-4.86916399002075	-7.89462566375732	-4.43845701217651	-0.0781872794032097	0.22426663339138	0.136761784553528
-4.85937452316284	-7.89008188247681	-4.42059946060181	-0.0782765448093414	0.224212989211082	0.136789858341217
-4.85401058197021	-7.88822269439697	-4.41939926147461	-0.0782388523221016	0.224165394902229	0.136670917272568
-4.85840225219727	-7.889404296875	-4.42171669006348	-0.0782199576497078	0.22427986562252	0.136630848050117
-4.85522031784058	-7.88724756240845	-4.41752243041992	-0.0779753625392914	0.224322870373726	0.136619731783867
-4.8444447517395	-7.88482809066772	-4.41053056716919	-0.0781568214297295	0.224359199404716	0.136587604880333
-4.84626531600952	-7.88470268249512	-4.40439605712891	-0.0781454369425774	0.224209994077682	0.136542752385139
-4.85065650939941	-7.88940811157227	-4.41119956970215	-0.0780666917562485	0.224354013800621	0.136495217680931
-4.84620046615601	-7.88563966751099	-4.40440225601196	-0.0779086798429489	0.224428549408913	0.136486247181892
-4.83931827545166	-7.88670492172241	-4.39793729782104	-0.0780508667230606	0.224298879504204	0.136504888534546
-4.84067249298096	-7.88921737670898	-4.39682197570801	-0.077942855656147	0.224312096834183	0.136393010616302
-4.84686326980591	-7.89621543884277	-4.39459419250488	-0.0778255462646484	0.224408894777298	0.136534094810486
-4.8387188911438	-7.88845109939575	-4.38753652572632	-0.0776220485568047	0.224360719323158	0.136536091566086
-4.84035921096802	-7.8928279876709	-4.38081312179565	-0.0778773352503777	0.224386394023895	0.136521056294441
-4.84432506561279	-7.89597940444946	-4.38539934158325	-0.0777428969740868	0.224294915795326	0.136463180184364
-4.84878730773926	-7.89899492263794	-4.38280534744263	-0.0776543617248535	0.224369719624519	0.136443108320236
-4.84167146682739	-7.89139461517334	-4.37335824966431	-0.0776152163743973	0.224287688732147	0.136522501707077
-4.84670925140381	-7.89492416381836	-4.37404489517212	-0.0776344910264015	0.224221587181091	0.136549279093742
-4.85027885437012	-7.89473104476929	-4.37457418441772	-0.077565461397171	0.224256366491318	0.136473506689072
-4.85958862304688	-7.89554452896118	-4.37716341018677	-0.0774957910180092	0.224370002746582	0.136543020606041
-4.84674596786499	-7.88699960708618	-4.37672233581543	-0.0774354562163353	0.224187582731247	0.136542826890945
-4.8535590171814	-7.89087152481079	-4.36619091033936	-0.0775974616408348	0.224224299192429	0.136506021022797
-4.85846567153931	-7.89026975631714	-4.36824750900269	-0.0774573013186455	0.22413332760334	0.136464208364487
-4.86348247528076	-7.88779449462891	-4.36776113510132	-0.077266238629818	0.224313110113144	0.136423960328102
-4.85330629348755	-7.88447761535645	-4.36457824707031	-0.0773944929242134	0.224149987101555	0.136499434709549
-4.86632394790649	-7.89068174362183	-4.36398267745972	-0.0774048417806625	0.224163398146629	0.136393055319786
-4.86575937271118	-7.88769912719727	-4.36756277084351	-0.077267549932003	0.224264800548553	0.136394158005714
-4.86618089675903	-7.89039134979248	-4.36644983291626	-0.0772091522812843	0.224321529269218	0.136418417096138
-4.8592643737793	-7.88631248474121	-4.35803842544556	-0.0773105472326279	0.22408239543438	0.136400759220123
-4.86818647384644	-7.89418697357178	-4.36502647399902	-0.0773382261395454	0.224220603704453	0.136381387710571
-4.8699517250061	-7.89530754089355	-4.37580585479736	-0.0772026181221008	0.224161401391029	0.1363804936409
-4.87100458145142	-7.88847923278809	-4.36990976333618	-0.0771658197045326	0.224288806319237	0.136397510766983
-4.86299848556519	-7.89106369018555	-4.36489963531494	-0.077295146882534	0.224151149392128	0.136451855301857
-4.87143993377686	-7.89318895339966	-4.36588287353516	-0.0772878676652908	0.224147915840149	0.136403560638428
-4.87568807601929	-7.89698696136475	-4.37975645065308	-0.0772244334220886	0.224172070622444	0.136370494961739
-4.86837768554688	-7.89043426513672	-4.3711838722229	-0.0772113800048828	0.224290147423744	0.136375561356544
-4.86504745483398	-7.89020967483521	-4.36644792556763	-0.0773503184318542	0.224062278866768	0.136377170681953
-4.86933898925781	-7.8914999961853	-4.3782057762146	-0.0773158371448517	0.224073573946953	0.136340618133545
-4.8736252784729	-7.89298868179321	-4.3770809173584	-0.0772161334753037	0.224208861589432	0.136365219950676
-4.86654281616211	-7.88408279418945	-4.38197994232178	-0.0772622227668762	0.22422631084919	0.136380821466446
-4.86461400985718	-7.88601875305176	-4.36971712112427	-0.0774138644337654	0.224144741892815	0.136336401104927
-4.86597967147827	-7.8829140663147	-4.37790632247925	-0.0773952305316925	0.224034518003464	0.136346906423569
-4.86744070053101	-7.88570833206177	-4.38305139541626	-0.077307790517807	0.224238380789757	0.136313930153847
-4.85976409912109	-7.87745475769043	-4.38150501251221	-0.0773816704750061	0.224190354347229	0.136338576674461
-4.86217594146729	-7.87897300720215	-4.37608289718628	-0.0774556845426559	0.224118292331696	0.136308938264847
-4.86196041107178	-7.87995338439941	-4.38212966918945	-0.0774708539247513	0.224145993590355	0.136237472295761
-4.86587142944336	-7.88214063644409	-4.37893581390381	-0.0773808434605598	0.224312201142311	0.136359795928001
-4.85460662841797	-7.87402582168579	-4.37824487686157	-0.0773526951670647	0.224125444889069	0.136343479156494
-4.8559889793396	-7.87791681289673	-4.38120174407959	-0.077510803937912	0.224184542894363	0.136356920003891
-4.86215257644653	-7.87829494476318	-4.37904357910156	-0.0774305090308189	0.22415155172348	0.136359021067619
-4.86280488967896	-7.88242721557617	-4.38519239425659	-0.0773744732141495	0.224296405911446	0.136355772614479
-4.85663509368896	-7.87721824645996	-4.37757635116577	-0.0774212405085564	0.224211037158966	0.136408537626266
-4.85519123077393	-7.88209772109985	-4.37574338912964	-0.0774724259972572	0.224155262112617	0.136426597833633
-4.86305665969849	-7.88457298278809	-4.37845039367676	-0.0774553120136261	0.22417625784874	0.136372253298759
-4.86656093597412	-7.88532209396362	-4.37914133071899	-0.0773724541068077	0.224293619394302	0.136493116617203
-4.86049938201904	-7.88096618652344	-4.37268304824829	-0.0773722231388092	0.22419810295105	0.136496141552925
-4.86302709579468	-7.88083648681641	-4.36938095092773	-0.0774675160646439	0.224131345748901	0.136489868164063
-4.87136030197144	-7.88600873947144	-4.3767409324646	-0.0773724168539047	0.224084451794624	0.136498510837555
-4.87289190292358	-7.88464307785034	-4.38121032714844	-0.0773433670401573	0.224181950092316	0.136526495218277
-4.86765146255493	-7.88415193557739	-4.37502574920654	-0.0773996040225029	0.224005922675133	0.13656285405159
-4.87199783325195	-7.88745641708374	-4.36382818222046	-0.0773666054010391	0.223942145705223	0.136556029319763
-4.87767028808594	-7.88749933242798	-4.37910032272339	-0.077212356030941	0.224029764533043	0.136521548032761
-4.87403726577759	-7.88545894622803	-4.36420774459839	-0.0772572383284569	0.224043369293213	0.136661097407341
-4.87322759628296	-7.88349676132202	-4.36331462860107	-0.0772677063941956	0.223889708518982	0.136571601033211
-4.879638671875	-7.8873610496521	-4.36579132080078	-0.0773112922906876	0.223957166075706	0.136479616165161
-4.88183832168579	-7.88792276382446	-4.3696141242981	-0.0770963579416275	0.223882094025612	0.136457502841949
-4.87099409103394	-7.88364934921265	-4.36432456970215	-0.0772422701120377	0.223841920495033	0.136495471000671
-4.87685966491699	-7.8849024772644	-4.35554218292236	-0.0772705525159836	0.223721444606781	0.136419653892517
-4.8808536529541	-7.88970470428467	-4.36662483215332	-0.0771516785025597	0.223760396242142	0.136418268084526
-4.87858581542969	-7.88807582855225	-4.36538314819336	-0.0770773217082024	0.223740309476852	0.136316016316414
-4.87392997741699	-7.88607406616211	-4.35041236877441	-0.0771656408905983	0.223660260438919	0.136342436075211
-4.88012790679932	-7.88789463043213	-4.35529041290283	-0.0771068260073662	0.223663195967674	0.13615146279335
-4.88352394104004	-7.89096403121948	-4.357994556427	-0.0770550295710564	0.223695322871208	0.136163368821144
-4.88160419464111	-7.88623189926147	-4.35182523727417	-0.0769873112440109	0.223619073629379	0.136109828948975
-4.88005781173706	-7.88839197158813	-4.34653425216675	-0.0771545693278313	0.223515257239342	0.136121541261673
-4.89391136169434	-7.89167642593384	-4.3544921875	-0.0768895521759987	0.223605811595917	0.136057287454605
-4.8891773223877	-7.89213275909424	-4.35668182373047	-0.0768937841057777	0.223561629652977	0.136067345738411
-4.88944721221924	-7.8892240524292	-4.34493494033813	-0.0769442990422249	0.223456397652626	0.136069282889366
-4.90051412582397	-7.89408445358276	-4.35131931304932	-0.0769245326519012	0.223309397697449	0.136112302541733
-4.90689134597778	-7.89808320999146	-4.35710906982422	-0.0767557993531227	0.223476350307465	0.136065825819969
-4.90701675415039	-7.89751625061035	-4.35315370559692	-0.076803095638752	0.223349019885063	0.136141523718834
-4.90476083755493	-7.89314079284668	-4.35021877288818	-0.0767374560236931	0.22326023876667	0.136067390441895
-4.91342782974243	-7.90390634536743	-4.35577583312988	-0.0768623799085617	0.223290115594864	0.13607656955719
-4.91853713989258	-7.90163993835449	-4.3595609664917	-0.076615646481514	0.223289325833321	0.13610278069973
-4.91403245925903	-7.90009260177612	-4.35251188278198	-0.0767374336719513	0.223266243934631	0.136084780097008
-4.9170503616333	-7.89912414550781	-4.35098075866699	-0.0767692625522614	0.223119214177132	0.136092126369476
-4.92705488204956	-7.90503787994385	-4.354172706604	-0.0767454952001572	0.223184287548065	0.136090725660324
-4.92268323898315	-7.89803695678711	-4.35699844360352	-0.0766212046146393	0.223245605826378	0.136105805635452
-4.92069816589355	-7.89902639389038	-4.34989833831787	-0.0767690092325211	0.223102524876595	0.136236295104027
-4.92255306243896	-7.90047931671143	-4.35365772247314	-0.0767550840973854	0.223049864172935	0.136115208268166
-4.93140649795532	-7.9059362411499	-4.35955286026001	-0.0767269730567932	0.223264247179031	0.136175408959389
-4.92558813095093	-7.89751577377319	-4.36668968200684	-0.0765731781721115	0.223235800862312	0.136236295104027
-4.92197942733765	-7.90230131149292	-4.35595512390137	-0.0768473669886589	0.22312930226326	0.136236369609833
-4.93095397949219	-7.90288877487183	-4.35854721069336	-0.0766788125038147	0.223139613866806	0.136222869157791
-4.93398284912109	-7.90752983093262	-4.36612033843994	-0.0766356959939003	0.223187580704689	0.136250644922256
-4.92693328857422	-7.90043306350708	-4.35997200012207	-0.0766881480813026	0.223190501332283	0.136347353458405
-4.93391036987305	-7.9043493270874	-4.36391830444336	-0.0767363011837006	0.223088011145592	0.136291325092316
-4.93666410446167	-7.90637445449829	-4.37381172180176	-0.0766451507806778	0.223178446292877	0.136410012841225
-4.93407583236694	-7.90508604049683	-4.36658668518066	-0.0766268670558929	0.223149463534355	0.136435300111771
-4.92894983291626	-7.90267896652222	-4.36465692520142	-0.0766884982585907	0.22309148311615	0.136494398117065
-4.93395471572876	-7.91037225723267	-4.36653232574463	-0.0767369642853737	0.223067328333855	0.136512771248817
-4.93302965164185	-7.9094090461731	-4.37065076828003	-0.0766564980149269	0.223173573613167	0.136533200740814
-4.92444801330566	-7.90812921524048	-4.36389780044556	-0.0766953304409981	0.223066553473473	0.13656023144722
-4.92704916000366	-7.91033554077148	-4.36421823501587	-0.0767126157879829	0.223120152950287	0.136566236615181
-4.92835330963135	-7.91070604324341	-4.37012004852295	-0.0766013711690903	0.223118975758553	0.136523947119713
-4.92343807220459	-7.90928173065186	-4.36259794235229	-0.0765958353877068	0.223179072141647	0.136619493365288
-4.91941928863525	-7.90865612030029	-4.35634136199951	-0.0766737312078476	0.223082855343819	0.136504247784615
-4.92609357833862	-7.9085898399353	-4.36117029190063	-0.0766770392656326	0.22316986322403	0.136489853262901
-4.92616176605225	-7.90817022323608	-4.36815547943115	-0.0764637067914009	0.223146572709084	0.136534512042999
-4.91511344909668	-7.90717887878418	-4.36646461486816	-0.0766525566577911	0.223143756389618	0.136524453759193
-4.91921424865723	-7.90615367889404	-4.35855579376221	-0.0766448751091957	0.223079442977905	0.136502921581268
-4.9240345954895	-7.90715503692627	-4.37302494049072	-0.0765723139047623	0.223201841115952	0.136531189084053
-4.92007493972778	-7.90092182159424	-4.36852264404297	-0.0765468180179596	0.22324800491333	0.136510297656059
-4.91803693771362	-7.89915037155151	-4.35924959182739	-0.0767168700695038	0.223085895180702	0.136522367596626
-4.9258246421814	-7.90467166900635	-4.37144994735718	-0.0765914916992188	0.223115429282188	0.136436477303505
-4.9255313873291	-7.90207052230835	-4.36841201782227	-0.0764636471867561	0.223121881484985	0.1365966796875
-4.92600727081299	-7.90044736862183	-4.36624717712402	-0.0766075029969215	0.223123893141747	0.13653489947319
-4.93158292770386	-7.90677928924561	-4.36949491500854	-0.0765929445624352	0.223038762807846	0.13654762506485
-4.94364213943481	-7.90866899490356	-4.38183736801147	-0.0764335989952087	0.223138630390167	0.136535435914993
-4.93423891067505	-7.90854120254517	-4.37907075881958	-0.0765060260891914	0.223005831241608	0.136598959565163
-4.94654560089111	-7.91115617752075	-4.3753924369812	-0.0765357539057732	0.222984820604324	0.136612981557846
-4.95613479614258	-7.91355276107788	-4.38470649719238	-0.0764737576246262	0.222935497760773	0.136602565646172
-4.95811176300049	-7.91569423675537	-4.37887191772461	-0.0763390213251114	0.223090127110481	0.136666432023048
-4.9526948928833	-7.91231536865234	-4.37743997573853	-0.0764189139008522	0.222880959510803	0.136697024106979
-4.96479988098145	-7.92120981216431	-4.37864589691162	-0.0764382034540176	0.22294245660305	0.136649519205093
-4.96808099746704	-7.92162132263184	-4.38237524032593	-0.0762183740735054	0.222858935594559	0.136696353554726
-4.96879243850708	-7.92269039154053	-4.37688207626343	-0.0762643441557884	0.22299163043499	0.136737331748009
-4.96675109863281	-7.91968154907227	-4.37869739532471	-0.0763172209262848	0.222742974758148	0.13671962916851
-4.97646903991699	-7.92569446563721	-4.37853670120239	-0.0762763023376465	0.222822427749634	0.136673107743263
-4.97655248641968	-7.92523002624512	-4.3892674446106	-0.0762246176600456	0.222818776965141	0.136687219142914
-4.9721827507019	-7.92456579208374	-4.37670469284058	-0.0763353109359741	0.22281014919281	0.136792600154877
-4.97339200973511	-7.92479801177979	-4.38263416290283	-0.0762895345687866	0.22265288233757	0.13670913875103
-4.98475122451782	-7.92939138412476	-4.38870429992676	-0.0762736052274704	0.222843915224075	0.136778816580772
-4.97859525680542	-7.92509031295776	-4.38765382766724	-0.0761906430125237	0.222681879997253	0.136801987886429
-4.9793176651001	-7.92487668991089	-4.37635850906372	-0.0763113051652908	0.222717314958572	0.136845201253891
-4.98266315460205	-7.92840719223022	-4.37879180908203	-0.0763184279203415	0.222564861178398	0.136882334947586
-4.99026870727539	-7.92987823486328	-4.38422012329102	-0.0761556923389435	0.222722426056862	0.136973470449448
-4.98849630355835	-7.92846536636353	-4.3839282989502	-0.0762215256690979	0.222711578011513	0.137031316757202
-4.98598718643188	-7.92438077926636	-4.37363338470459	-0.0762605890631676	0.222657844424248	0.137118488550186
-4.99045372009277	-7.93012571334839	-4.37948274612427	-0.0762859880924225	0.222546145319939	0.137099280953407
-4.99756717681885	-7.9310188293457	-4.38247156143188	-0.0761407762765884	0.222648665308952	0.137269899249077
-4.99031257629395	-7.92744064331055	-4.37947130203247	-0.0762398019433022	0.222614541649818	0.137341558933258
-4.99386310577393	-7.92567920684814	-4.37455177307129	-0.07628333568573	0.22255527973175	0.137303650379181
-4.99580335617065	-7.93409204483032	-4.37621164321899	-0.0763152614235878	0.22249461710453	0.137362971901894
-4.99720239639282	-7.93329286575317	-4.37595367431641	-0.0762585699558258	0.222566589713097	0.13742196559906
-4.99182367324829	-7.93232250213623	-4.3792929649353	-0.0761825367808342	0.222586497664452	0.137441784143448
-4.9882926940918	-7.92655754089355	-4.36349153518677	-0.0762737616896629	0.222468376159668	0.137491166591644
-4.99427080154419	-7.93355417251587	-4.37461090087891	-0.0763152614235878	0.222478970885277	0.137472078204155
-4.99080991744995	-7.93086004257202	-4.37799739837646	-0.0761871337890625	0.222602337598801	0.137476742267609
-4.98388767242432	-7.92959451675415	-4.36955642700195	-0.0762987062335014	0.222587898373604	0.137574195861816
-4.98075008392334	-7.93135452270508	-4.37228584289551	-0.0764158740639687	0.222497865557671	0.137557655572891
-4.98644161224365	-7.93376684188843	-4.37454748153687	-0.076267309486866	0.222503468394279	0.137635841965675
-4.98595905303955	-7.93182468414307	-4.37870931625366	-0.0762516036629677	0.222576379776001	0.137590631842613
-4.97828912734985	-7.92746496200562	-4.36908912658691	-0.0763558149337769	0.222541570663452	0.137664988636971
-4.98151540756226	-7.92833518981934	-4.36810064315796	-0.0764371678233147	0.222402423620224	0.137687504291534
-4.98402118682861	-7.93014192581177	-4.37538862228394	-0.076357901096344	0.222464993596077	0.137668192386627
-4.9828405380249	-7.9283185005188	-4.370924949646	-0.0763213858008385	0.222525626420975	0.137699514627457
-4.97550392150879	-7.92763566970825	-4.36657762527466	-0.0764511004090309	0.222434088587761	0.137769594788551
-4.97895383834839	-7.92690467834473	-4.3703236579895	-0.0764392092823982	0.222333878278732	0.137677133083344
-4.98265886306763	-7.93243789672852	-4.36373043060303	-0.0764289945363998	0.222453534603119	0.137688234448433
-4.98266363143921	-7.93230152130127	-4.3672981262207	-0.0763030424714088	0.222416952252388	0.137665390968323
-4.97571897506714	-7.93085384368896	-4.36256217956543	-0.0764601305127144	0.222435295581818	0.137675330042839
-4.9792046546936	-7.93082094192505	-4.36407232284546	-0.0764393657445908	0.222332686185837	0.13765661418438
-4.98548746109009	-7.93560743331909	-4.36817169189453	-0.0763081759214401	0.222414061427116	0.137571096420288
-4.9855751991272	-7.93375015258789	-4.36378622055054	-0.0762379541993141	0.222506180405617	0.137545630335808
-4.98265647888184	-7.9353289604187	-4.35234451293945	-0.0763682499527931	0.222287580370903	0.137579470872879
-4.9881477355957	-7.93935823440552	-4.36379241943359	-0.0762422606348991	0.222331210970879	0.137455776333809
-4.99075126647949	-7.93699216842651	-4.37114143371582	-0.076158843934536	0.222446799278259	0.137440979480743
-4.9858660697937	-7.93271064758301	-4.36115789413452	-0.0761159583926201	0.22230689227581	0.137377128005028
-4.98607778549194	-7.9369010925293	-4.35702419281006	-0.0762704610824585	0.222280248999596	0.137267738580704
-4.99521446228027	-7.93840503692627	-4.36343097686768	-0.0760889425873756	0.222364515066147	0.137267544865608
-4.99345016479492	-7.94132995605469	-4.3652663230896	-0.0759962424635887	0.222357839345932	0.137212008237839
-4.98957538604736	-7.9341459274292	-4.35748147964478	-0.0760380774736404	0.222344115376472	0.137223780155182
-4.99347972869873	-7.9400691986084	-4.35828161239624	-0.0760685056447983	0.222254008054733	0.137134283781052
-4.99819040298462	-7.94049263000488	-4.36739921569824	-0.0759106278419495	0.222297042608261	0.137073382735252
-5.00144195556641	-7.94184589385986	-4.36064147949219	-0.075917199254036	0.222395941615105	0.137099802494049
-4.99227952957153	-7.9368052482605	-4.3628888130188	-0.0759054496884346	0.222259134054184	0.137042671442032
-4.99890565872192	-7.93848466873169	-4.35636329650879	-0.0760036408901215	0.222256198525429	0.136964917182922
-4.99889755249023	-7.94228410720825	-4.3576774597168	-0.0759413987398148	0.222154751420021	0.136944487690926
-5.00564575195313	-7.94393539428711	-4.36555767059326	-0.0758268535137177	0.222360759973526	0.136923268437386
-4.99499988555908	-7.93858480453491	-4.36109638214111	-0.0758289396762848	0.222218543291092	0.136940121650696
-5.00155544281006	-7.94361114501953	-4.35445928573608	-0.075939379632473	0.222247108817101	0.136891141533852
-5.00637722015381	-7.94551181793213	-4.36643981933594	-0.0758858025074005	0.222154855728149	0.136861756443977
-5.00975275039673	-7.94439840316772	-4.37007904052734	-0.0757756903767586	0.222345918416977	0.136885941028595
-5.00391626358032	-7.93865156173706	-4.36729955673218	-0.075907401740551	0.222235679626465	0.136955261230469
-5.00585412979126	-7.93814754486084	-4.35881233215332	-0.0758794620633125	0.222189322113991	0.136911660432816
-5.0140233039856	-7.9457631111145	-4.36639547348022	-0.075926847755909	0.22228792309761	0.136931732296944
-5.0152907371521	-7.94055032730103	-4.37829256057739	-0.0757753700017929	0.222306981682777	0.136989608407021
-5.00995779037476	-7.93951749801636	-4.36452531814575	-0.075893297791481	0.222214013338089	0.137054964900017
-5.0123233795166	-7.94172096252441	-4.36246728897095	-0.0759560614824295	0.222213417291641	0.137060821056366
-5.02273416519165	-7.94660711288452	-4.37357187271118	-0.0758950412273407	0.22221140563488	0.137105613946915
-5.01711559295654	-7.94305562973022	-4.37017583847046	-0.0758540853857994	0.222322687506676	0.137208208441734
-5.01599502563477	-7.94072818756104	-4.3608865737915	-0.0759232118725777	0.22223749756813	0.137290522456169
-5.02070999145508	-7.94503736495972	-4.36694669723511	-0.0758710950613022	0.222249761223793	0.137326464056969
-5.02431011199951	-7.95003461837769	-4.3718433380127	-0.0758328959345818	0.222369864583015	0.137414112687111
-5.01972675323486	-7.94541597366333	-4.36967182159424	-0.075845405459404	0.222353458404541	0.137549176812172
-5.0187873840332	-7.95077753067017	-4.36020803451538	-0.0759895592927933	0.222202613949776	0.137618780136108
-5.02782821655273	-7.95263051986694	-4.36620426177979	-0.0759007930755615	0.222276344895363	0.137708529829979
-5.02801942825317	-7.95583915710449	-4.37122583389282	-0.0758600234985352	0.2223140001297	0.137774139642715
-5.02023553848267	-7.95014667510986	-4.36543464660645	-0.0759168639779091	0.222283944487572	0.137917578220367
-5.02531671524048	-7.95754051208496	-4.36428499221802	-0.0759907513856888	0.222217559814453	0.137950643897057
-5.02913570404053	-7.95959043502808	-4.36951684951782	-0.0759391784667969	0.222273752093315	0.137999802827835
-5.03364849090576	-7.96171092987061	-4.36879777908325	-0.0758754089474678	0.222419038414955	0.138174757361412
-5.02306699752808	-7.95718383789063	-4.36168575286865	-0.0758868232369423	0.222163513302803	0.138255521655083
-5.02861261367798	-7.9630126953125	-4.36967992782593	-0.0760750025510788	0.222231417894363	0.13825249671936
-5.03427267074585	-7.96400451660156	-4.36364269256592	-0.0758545398712158	0.222230046987534	0.138365268707275
-5.03404140472412	-7.96607875823975	-4.3727240562439	-0.0758451819419861	0.222374007105827	0.138418108224869
-5.03094339370728	-7.96143245697021	-4.36043310165405	-0.0759570002555847	0.222251430153847	0.138535618782043
-5.03546619415283	-7.96970510482788	-4.36366081237793	-0.0759570822119713	0.222217604517937	0.13852995634079
-5.04163980484009	-7.96808433532715	-4.37109041213989	-0.07586969435215	0.222347527742386	0.138572290539742
-5.03898906707764	-7.96825170516968	-4.36536073684692	-0.0759163498878479	0.222292140126228	0.138708993792534
-5.03796195983887	-7.96886014938354	-4.3625864982605	-0.0759222954511642	0.222173303365707	0.138718485832214
-5.04816198348999	-7.97448635101318	-4.36614656448364	-0.0758961588144302	0.222195193171501	0.138773709535599
-5.04930210113525	-7.97272396087646	-4.37248706817627	-0.0757885575294495	0.222205832600594	0.138749584555626
-5.04136657714844	-7.97511672973633	-4.36323499679565	-0.0758899226784706	0.222117900848389	0.138788372278214
-5.04993724822998	-7.97857713699341	-4.36696147918701	-0.0759437009692192	0.222105488181114	0.138879135251045
-5.05517101287842	-7.9798002243042	-4.37770652770996	-0.0758109167218208	0.222133636474609	0.138853684067726
-5.05152273178101	-7.97502660751343	-4.36553955078125	-0.075844444334507	0.222151041030884	0.138913989067078
-5.05053281784058	-7.97580623626709	-4.3646936416626	-0.0759160444140434	0.222080215811729	0.138866260647774
-5.05911016464233	-7.98085069656372	-4.36650371551514	-0.0758512318134308	0.222069516777992	0.138840183615685
-5.05921125411987	-7.97924709320068	-4.37280225753784	-0.0756991058588028	0.222121149301529	0.138882502913475
-5.05338907241821	-7.97842311859131	-4.36527013778687	-0.0758981332182884	0.222033366560936	0.138869017362595
-5.05927515029907	-7.98051643371582	-4.3679051399231	-0.0758465230464935	0.222032487392426	0.138757556676865
-5.06748151779175	-7.98343849182129	-4.37542200088501	-0.0758288651704788	0.222152352333069	0.138767883181572
-5.05920600891113	-7.97816228866577	-4.37440633773804	-0.0757516995072365	0.222108691930771	0.138778477907181
-5.0618577003479	-7.97801733016968	-4.36833429336548	-0.0758810490369797	0.222086235880852	0.138731688261032
-5.06582498550415	-7.97974300384521	-4.37524700164795	-0.0758703127503395	0.222009629011154	0.138628587126732
-5.07072448730469	-7.98111820220947	-4.38028860092163	-0.0757728815078735	0.222192540764809	0.138669207692146
-5.06303548812866	-7.9740571975708	-4.37933540344238	-0.0757983773946762	0.22205439209938	0.138593569397926
-5.068359375	-7.97872352600098	-4.37787294387817	-0.075864814221859	0.222116947174072	0.138556361198425
-5.071692943573	-7.9772515296936	-4.37670135498047	-0.0756995156407356	0.222095370292664	0.138566732406616
-5.07028532028198	-7.97911691665649	-4.37830400466919	-0.075817659497261	0.222164928913116	0.138552591204643
-5.06427431106567	-7.97514677047729	-4.37155914306641	-0.0759260728955269	0.222032204270363	0.138538897037506
-5.07312917709351	-7.98269939422607	-4.37858104705811	-0.0759237408638	0.222070276737213	0.138531297445297
-5.07272577285767	-7.97685766220093	-4.38540601730347	-0.0757609680294991	0.222125947475433	0.138568952679634
-5.06976699829102	-7.9771728515625	-4.37509536743164	-0.0758865401148796	0.222142711281776	0.138541415333748
-5.06330680847168	-7.9744701385498	-4.37233591079712	-0.0759441927075386	0.221957862377167	0.138450503349304
-5.07195377349854	-7.98192644119263	-4.37793874740601	-0.0760575756430626	0.222050368785858	0.13846792280674
-5.06932020187378	-7.9777569770813	-4.38381052017212	-0.0758471265435219	0.222068294882774	0.138450920581818
-5.06611394882202	-7.97490453720093	-4.3745641708374	-0.0759953632950783	0.222138911485672	0.13845057785511
-5.06073379516602	-7.97199201583862	-4.37625598907471	-0.0760540962219238	0.221945255994797	0.138385072350502
-5.06759452819824	-7.97861099243164	-4.38399076461792	-0.0760518684983253	0.222112253308296	0.138337299227715
-5.06480312347412	-7.97223806381226	-4.38420724868774	-0.0759723410010338	0.22207909822464	0.138344570994377
-5.05902004241943	-7.97010660171509	-4.37568950653076	-0.0760396122932434	0.222070470452309	0.138362020254135
-5.05623292922974	-7.96848821640015	-4.38300561904907	-0.076155811548233	0.221888616681099	0.138328045606613
-5.06370401382446	-7.97342872619629	-4.38495874404907	-0.076098270714283	0.222074195742607	0.138337358832359
-5.05955648422241	-7.97242403030396	-4.38319492340088	-0.0760274901986122	0.222037881612778	0.138321936130524
-5.05570411682129	-7.96689653396606	-4.38368320465088	-0.076099157333374	0.221989095211029	0.138352781534195
-5.05506944656372	-7.97042942047119	-4.38468217849731	-0.0762123391032219	0.221832633018494	0.138310715556145
-5.06460618972778	-7.97244501113892	-4.39398050308228	-0.0761225074529648	0.222006842494011	0.138306304812431
-5.0571985244751	-7.97566699981689	-4.38996744155884	-0.0761524811387062	0.2219557762146	0.138288274407387
-5.05155801773071	-7.96993494033813	-4.37767457962036	-0.0762207061052322	0.221848949790001	0.138306573033333
-5.0599536895752	-7.97213554382324	-4.39125156402588	-0.0763050764799118	0.22181299328804	0.138223350048065
-5.06170892715454	-7.97625017166138	-4.39322471618652	-0.0762173160910606	0.221950843930244	0.138317853212357
-5.05266809463501	-7.97223424911499	-4.39512634277344	-0.0762506425380707	0.221849799156189	0.13831490278244
-5.05698871612549	-7.97533845901489	-4.38786840438843	-0.0763817206025124	0.221845775842667	0.138292193412781
-5.06329917907715	-7.97857618331909	-4.39188385009766	-0.0762654095888138	0.22186666727066	0.138294398784637
-5.05767822265625	-7.97476673126221	-4.39536190032959	-0.0763055086135864	0.221949562430382	0.138325780630112
-5.05231618881226	-7.97235488891602	-4.39088916778564	-0.0764491409063339	0.221781715750694	0.138328492641449
-5.05455541610718	-7.97445678710938	-4.39259719848633	-0.0764354169368744	0.221779495477676	0.138286486268044
-5.05378389358521	-7.97496461868286	-4.4011754989624	-0.076381117105484	0.221876740455627	0.13829530775547
-5.04951143264771	-7.97364377975464	-4.39035272598267	-0.0764728412032127	0.221859589219093	0.138400927186012
-5.0473804473877	-7.9703516960144	-4.39712762832642	-0.0765405893325806	0.221726685762405	0.138329789042473
-5.05157899856567	-7.97033071517944	-4.39492607116699	-0.0766099393367767	0.2218367010355	0.138268560171127
-5.05017471313477	-7.96827936172485	-4.39611387252808	-0.0764523074030876	0.221801415085793	0.138332426548004
-5.03941583633423	-7.9648060798645	-4.39266538619995	-0.0766970962285995	0.221758976578712	0.138359278440475
-5.04294300079346	-7.9675760269165	-4.39194869995117	-0.0767256841063499	0.221711307764053	0.138328105211258
-5.04730224609375	-7.96666097640991	-4.40065908432007	-0.0767192766070366	0.22181661427021	0.138331204652786
-5.03981161117554	-7.96426677703857	-4.40106773376465	-0.0766730532050133	0.22180737555027	0.138325184583664
-5.0370888710022	-7.95990753173828	-4.39212560653687	-0.0768932849168777	0.221708580851555	0.138415843248367
-5.03662443161011	-7.95986652374268	-4.39563417434692	-0.076948419213295	0.221667647361755	0.138321027159691
-5.04436254501343	-7.96498155593872	-4.39814472198486	-0.0768721327185631	0.221761792898178	0.138418585062027
-5.03913593292236	-7.95737743377686	-4.40208673477173	-0.0767591521143913	0.221684589982033	0.1384287327528
-5.03717517852783	-7.95906782150269	-4.39648151397705	-0.0770130753517151	0.221676677465439	0.138458102941513
-5.04101085662842	-7.95867443084717	-4.39551973342896	-0.0769477412104607	0.221563622355461	0.138396292924881
-5.04720640182495	-7.96161508560181	-4.40782499313354	-0.0768641009926796	0.221705287694931	0.138406902551651
-5.03669691085815	-7.95457553863525	-4.39812421798706	-0.0769150629639626	0.221633955836296	0.138484641909599
-5.04094839096069	-7.96256160736084	-4.39231014251709	-0.0770084485411644	0.221595227718353	0.138467103242874
-5.04473495483398	-7.96081924438477	-4.40957880020142	-0.0768574923276901	0.221672132611275	0.138420507311821
-5.04591369628906	-7.9646372795105	-4.40683269500732	-0.0768648684024811	0.22163824737072	0.138496249914169
-5.03999948501587	-7.96384286880493	-4.40051794052124	-0.076874777674675	0.221531391143799	0.138498365879059
-5.04921102523804	-7.97181749343872	-4.39956521987915	-0.0769940093159676	0.221575289964676	0.138444826006889
-5.05407857894897	-7.97329473495483	-4.40880107879639	-0.0767675116658211	0.221570566296577	0.138496533036232
-5.05195379257202	-7.97569465637207	-4.40416526794434	-0.0768673717975616	0.22163413465023	0.13852271437645
-5.05083131790161	-7.97417783737183	-4.40159034729004	-0.0769383311271667	0.221556559205055	0.138525426387787
-5.06102323532104	-7.98449230194092	-4.41163730621338	-0.0768707245588303	0.221523612737656	0.138496682047844
-5.06005764007568	-7.98077297210693	-4.41671085357666	-0.0767992213368416	0.221549510955811	0.138483494520187
-5.05908918380737	-7.98228693008423	-4.40226650238037	-0.076866015791893	0.221557676792145	0.138513028621674
-5.06004762649536	-7.98156690597534	-4.40324640274048	-0.0768367573618889	0.221439644694328	0.138450801372528
-5.07114934921265	-7.99078369140625	-4.41187000274658	-0.0768920183181763	0.221571907401085	0.13843084871769
-5.06444311141968	-7.98326826095581	-4.41002416610718	-0.0767711251974106	0.221512287855148	0.138467654585838
-5.0629301071167	-7.98619365692139	-4.40993595123291	-0.0769343748688698	0.221485748887062	0.138405337929726
-5.06739187240601	-7.98633575439453	-4.40179014205933	-0.0768934935331345	0.221466258168221	0.138398408889771
-5.07624959945679	-7.99451541900635	-4.42364454269409	-0.076849453151226	0.221581339836121	0.138344511389732
-5.06381893157959	-7.98670864105225	-4.41903352737427	-0.0768366530537605	0.221534803509712	0.138359382748604
-5.06660223007202	-7.98980903625488	-4.4032187461853	-0.0769836530089378	0.221513450145721	0.138343825936317
-5.06737422943115	-7.98833417892456	-4.41745281219482	-0.0770141929388046	0.221387475728989	0.138262897729874
-5.07544374465942	-7.99326181411743	-4.41513395309448	-0.0769537836313248	0.221615970134735	0.138255909085274
-5.06606292724609	-7.98473453521729	-4.42001914978027	-0.0768952742218971	0.221461907029152	0.138229519128799
-5.06264591217041	-7.98650217056274	-4.41005039215088	-0.0770996585488319	0.221542224287987	0.138191610574722
-5.07060194015503	-7.98954820632935	-4.40802955627441	-0.0770575776696205	0.221502527594566	0.138171255588531
-5.0705041885376	-7.98997354507446	-4.42583560943604	-0.0770092457532883	0.221669569611549	0.138137802481651
-5.06384468078613	-7.98560905456543	-4.41543388366699	-0.0770914480090141	0.221567809581757	0.138164386153221
-5.06241703033447	-7.98682594299316	-4.41024303436279	-0.077209435403347	0.221634730696678	0.138118505477905
-5.06810617446899	-7.9878363609314	-4.42306470870972	-0.0772304609417915	0.221583589911461	0.138046339154243
-5.07049989700317	-7.98961305618286	-4.42352056503296	-0.0771693885326386	0.221748888492584	0.138159945607185
-5.06197261810303	-7.98345518112183	-4.41780805587769	-0.0771697163581848	0.221644148230553	0.138134628534317
-5.06284523010254	-7.98403692245483	-4.40867853164673	-0.0772765949368477	0.221693590283394	0.138150706887245
-5.06884336471558	-7.986656665802	-4.41346263885498	-0.077168419957161	0.221676051616669	0.138233155012131
-5.06406211853027	-7.98054647445679	-4.42015790939331	-0.0771500840783119	0.221841618418694	0.138310641050339
-5.05785083770752	-7.97973299026489	-4.40817403793335	-0.0772573351860046	0.221707969903946	0.138339057564735
-5.0640721321106	-7.98329448699951	-4.41359519958496	-0.0772621855139732	0.221771225333214	0.138320356607437
-5.06537818908691	-7.98199558258057	-4.41985893249512	-0.077093131840229	0.22187128663063	0.138378039002419
-5.06083917617798	-7.98271036148071	-4.41261339187622	-0.0771407261490822	0.221848875284195	0.138536378741264
-5.05927324295044	-7.98035907745361	-4.41317176818848	-0.0771683230996132	0.221799701452255	0.138470858335495
-5.06304025650024	-7.9844708442688	-4.41078567504883	-0.0772174447774887	0.221960306167603	0.13851098716259
-5.06453657150269	-7.98644304275513	-4.41575288772583	-0.0769553408026695	0.221955016255379	0.138609766960144
-5.05606889724731	-7.98173570632935	-4.41095638275146	-0.0771043971180916	0.222055196762085	0.138725221157074
-5.06147432327271	-7.98554754257202	-4.40862798690796	-0.077112689614296	0.221973672509193	0.138768449425697
-5.06650829315186	-7.98773908615112	-4.41528797149658	-0.0769907981157303	0.22205562889576	0.138901770114899
-5.06301689147949	-7.98672485351563	-4.41271781921387	-0.0769536942243576	0.222155809402466	0.138968467712402
-5.06254386901855	-7.9861307144165	-4.40346193313599	-0.0771199762821198	0.222054928541183	0.139097899198532
-5.06530094146729	-7.98918628692627	-4.41068029403687	-0.0770837217569351	0.222088813781738	0.139088585972786
-5.0741810798645	-7.9920768737793	-4.41699886322021	-0.0770282596349716	0.222217053174973	0.139219880104065
-5.06601428985596	-7.98855924606323	-4.41225099563599	-0.0768559202551842	0.2221350222826	0.139351963996887
-5.06715631484985	-7.98749542236328	-4.41057252883911	-0.0771052688360214	0.22219218313694	0.139488726854324
-5.06479120254517	-7.98970222473145	-4.4096794128418	-0.0771263390779495	0.222055941820145	0.139519229531288
-5.07473993301392	-7.99138641357422	-4.41497325897217	-0.0770517140626907	0.222182631492615	0.139634251594543
-5.07552242279053	-7.98936176300049	-4.42236137390137	-0.0770426616072655	0.222201287746429	0.139737099409103
-5.07473516464233	-7.98842811584473	-4.41502857208252	-0.0770082324743271	0.222349941730499	0.139807179570198
-5.06828498840332	-7.98892259597778	-4.40902376174927	-0.077209435403347	0.222106426954269	0.139951378107071
-5.07399272918701	-7.9898419380188	-4.41579818725586	-0.0771638378500938	0.222228527069092	0.139945730566978
-5.07826042175293	-7.99112033843994	-4.43160676956177	-0.0771681293845177	0.222276464104652	0.140060544013977
-5.0709023475647	-7.98343181610107	-4.42619132995605	-0.0771043673157692	0.222259357571602	0.140178754925728
-5.06653261184692	-7.98313474655151	-4.42083644866943	-0.0773083791136742	0.222235828638077	0.140270188450813
-5.06947898864746	-7.98595428466797	-4.43057489395142	-0.0772759467363358	0.222198739647865	0.140308141708374
-5.07976961135864	-7.98726558685303	-4.42863273620605	-0.0772148966789246	0.222338929772377	0.140380665659904
-5.06889057159424	-7.98357820510864	-4.43700933456421	-0.0772598162293434	0.222332566976547	0.140497237443924
-5.07014274597168	-7.98068904876709	-4.43212556838989	-0.0773437321186066	0.222366392612457	0.1406030356884
-5.07316923141479	-7.98209810256958	-4.43252754211426	-0.0774346217513084	0.222335204482079	0.140683069825172
-5.0810112953186	-7.98405075073242	-4.44115304946899	-0.0773136988282204	0.222437530755997	0.140754237771034
-5.07807970046997	-7.9806547164917	-4.44937705993652	-0.0773440077900887	0.222424760460854	0.14091058075428
-5.07575654983521	-7.97862148284912	-4.44250345230103	-0.0774039104580879	0.222411796450615	0.140947878360748
-5.07366704940796	-7.97728204727173	-4.43712759017944	-0.0775578767061234	0.222348645329475	0.141085237264633
-5.08483219146729	-7.97947883605957	-4.44359111785889	-0.0774496719241142	0.222507864236832	0.141117319464684
-5.08872270584106	-7.98167562484741	-4.45542907714844	-0.077395461499691	0.222552865743637	0.141187489032745
-5.07750177383423	-7.97414016723633	-4.45701885223389	-0.0774255469441414	0.222537606954575	0.141327008605003
-5.07975625991821	-7.97307825088501	-4.4482889175415	-0.0775132030248642	0.222565785050392	0.141387984156609
-5.08149480819702	-7.97706174850464	-4.45646905899048	-0.0775396451354027	0.222545862197876	0.141430273652077
-5.08811140060425	-7.98131465911865	-4.4641695022583	-0.0775168612599373	0.222577035427094	0.141478940844536
-5.08925199508667	-7.98013544082642	-4.46298313140869	-0.0774824172258377	0.222666338086128	0.141587719321251
-5.08273220062256	-7.97599077224731	-4.46776103973389	-0.0774772316217422	0.222639441490173	0.141668424010277
-5.07832384109497	-7.97814083099365	-4.46199512481689	-0.0776556059718132	0.222664624452591	0.141722723841667
-5.08632659912109	-7.97978210449219	-4.46986198425293	-0.0775844529271126	0.222644075751305	0.141703173518181
-5.09179353713989	-7.98252296447754	-4.47929859161377	-0.0775457844138145	0.22281639277935	0.14175683259964
-5.08410549163818	-7.97811031341553	-4.48161935806274	-0.0774883627891541	0.222817242145538	0.141798287630081
-5.07931852340698	-7.9771990776062	-4.47066402435303	-0.0775647461414337	0.22281314432621	0.141847193241119
-5.07651901245117	-7.97883176803589	-4.46963834762573	-0.0777513310313225	0.222767412662506	0.141869753599167
-5.08424949645996	-7.97841596603394	-4.48536729812622	-0.0775966718792915	0.222826257348061	0.141799986362457
-5.08373308181763	-7.98226594924927	-4.485426902771	-0.0776091888546944	0.222926884889603	0.141851305961609
-5.07286643981934	-7.9783091545105	-4.48393201828003	-0.077555313706398	0.222867712378502	0.141898959875107
-5.07129526138306	-7.98077964782715	-4.48144578933716	-0.0777892246842384	0.222825154662132	0.141833111643791
-5.07608699798584	-7.98110818862915	-4.48751640319824	-0.0776822045445442	0.222816199064255	0.141786709427834
-5.08071041107178	-7.98563814163208	-4.49295949935913	-0.0776356607675552	0.22295780479908	0.141779556870461
-5.07480478286743	-7.98298025131226	-4.49206113815308	-0.0776145830750465	0.222921580076218	0.141765415668488
-5.07208967208862	-7.98227262496948	-4.48745584487915	-0.0776610150933266	0.222881600260735	0.141698285937309
-5.07134342193604	-7.98693370819092	-4.48332691192627	-0.0777630656957626	0.222817465662956	0.141631036996841
-5.07871675491333	-7.99073362350464	-4.49914407730103	-0.0776318609714508	0.22293059527874	0.141581282019615
-5.07889223098755	-7.99326133728027	-4.49829530715942	-0.0776551514863968	0.222932741045952	0.141522109508514
-5.07271194458008	-7.98979330062866	-4.50117540359497	-0.0775502845644951	0.222847163677216	0.141474276781082
-5.07534074783325	-7.98967456817627	-4.4983959197998	-0.0777773782610893	0.222862586379051	0.141458854079247
-5.077965259552	-7.99480295181274	-4.49522924423218	-0.0777613148093224	0.222739145159721	0.141350775957108
-5.08968877792358	-7.99733209609985	-4.50387573242188	-0.0777610167860985	0.222765311598778	0.141283363103867
-5.08617305755615	-7.99745655059814	-4.51056289672852	-0.0775898918509483	0.222776398062706	0.141220942139626
-5.08461427688599	-7.99345922470093	-4.50035285949707	-0.077645555138588	0.222805097699165	0.141205236315727
-5.085289478302	-7.99850940704346	-4.49977445602417	-0.0778154358267784	0.222664192318916	0.141150295734406
-5.09119462966919	-8.00117778778076	-4.5112133026123	-0.0776696875691414	0.222741588950157	0.141057282686234
-5.08815336227417	-8.00193405151367	-4.5141863822937	-0.0776288434863091	0.222726106643677	0.141128078103065
-5.08611011505127	-7.99897336959839	-4.49955606460571	-0.0776844173669815	0.222708970308304	0.141051456332207
-5.08626651763916	-8.00461196899414	-4.50779628753662	-0.0777444913983345	0.222564890980721	0.14103277027607
-5.09687757492065	-8.0063648223877	-4.51442813873291	-0.0775459185242653	0.222701951861382	0.141007915139198
-5.09059143066406	-8.00846672058105	-4.51464509963989	-0.0776151567697525	0.222691833972931	0.140999764204025
-5.08718585968018	-8.00353717803955	-4.50848245620728	-0.0776501297950745	0.222636058926582	0.141057446599007
-5.09584045410156	-8.00929260253906	-4.50703477859497	-0.0776435136795044	0.222543582320213	0.141029447317123
-5.09668254852295	-8.00979995727539	-4.51457786560059	-0.0775309056043625	0.222677916288376	0.141027137637138
-5.09609889984131	-8.01116466522217	-4.51303863525391	-0.0774744674563408	0.222706869244576	0.141081556677818
-5.08681583404541	-8.00518703460693	-4.50768756866455	-0.0774910449981689	0.22260083258152	0.141103431582451
-5.09477424621582	-8.01079940795898	-4.50310707092285	-0.077597513794899	0.222620725631714	0.1411013007164
-5.09531402587891	-8.01370525360107	-4.50565576553345	-0.0774905681610107	0.222590327262878	0.141146659851074
-5.10165166854858	-8.01559066772461	-4.5119252204895	-0.0773948132991791	0.222740218043327	0.141212984919548
-5.09436845779419	-8.01317977905273	-4.51492691040039	-0.0774725377559662	0.222682774066925	0.141277313232422
-5.09380865097046	-8.0095739364624	-4.50009918212891	-0.0775500684976578	0.222619757056236	0.141342639923096
-5.09959506988525	-8.01675701141357	-4.50513362884521	-0.0775397792458534	0.222579181194305	0.141441971063614
-5.10358381271362	-8.01768398284912	-4.51389312744141	-0.0773692652583122	0.222663208842278	0.141499444842339
-5.10715055465698	-8.01993560791016	-4.51110458374023	-0.0773646533489227	0.222742274403572	0.141595482826233
-5.09940195083618	-8.01704883575439	-4.50600576400757	-0.0773570090532303	0.222626656293869	0.141715720295906
-5.10654163360596	-8.0199670791626	-4.50484085083008	-0.077501155436039	0.222694024443626	0.141733795404434
-5.10719060897827	-8.02307891845703	-4.50938510894775	-0.0774949938058853	0.222593039274216	0.14183022081852
-5.11871290206909	-8.02465343475342	-4.5196385383606	-0.0773307681083679	0.222759813070297	0.141954213380814
-5.11278057098389	-8.0246000289917	-4.52224445343018	-0.0772954598069191	0.222674027085304	0.142026156187057
-5.10925436019897	-8.02217864990234	-4.50900983810425	-0.077438622713089	0.22265063226223	0.142150953412056
-5.11614418029785	-8.0276575088501	-4.50676727294922	-0.0774367526173592	0.222592249512672	0.142260819673538
-5.12258291244507	-8.02886867523193	-4.51745748519897	-0.077351488173008	0.222676515579224	0.142394483089447
-5.12291574478149	-8.03227233886719	-4.51468992233276	-0.0773300975561142	0.222747266292572	0.142506524920464
-5.11425352096558	-8.02389526367188	-4.51039934158325	-0.0772717148065567	0.222640946507454	0.142613634467125
-5.11855173110962	-8.02629566192627	-4.50413656234741	-0.077447883784771	0.222687318921089	0.142622902989388
-5.12024545669556	-8.02848625183105	-4.50509548187256	-0.0773937925696373	0.222604766488075	0.142710953950882
-5.1255407333374	-8.02737236022949	-4.5116662979126	-0.0772487744688988	0.222787842154503	0.14278981089592
-5.11615371704102	-8.02402496337891	-4.5123815536499	-0.0772913470864296	0.22266897559166	0.142870709300041
-5.11667013168335	-8.02219390869141	-4.50476551055908	-0.0774060189723969	0.22267372906208	0.142912656068802
-5.11927556991577	-8.0256814956665	-4.51038503646851	-0.0774267464876175	0.222694888710976	0.142942309379578
-5.11686944961548	-8.02395153045654	-4.51117134094238	-0.0773090049624443	0.222751408815384	0.142950847744942
-5.12175369262695	-8.02676773071289	-4.51855611801147	-0.0773622393608093	0.22292348742485	0.14304980635643
-5.11112546920776	-8.02117443084717	-4.50983667373657	-0.0772776678204536	0.222814425826073	0.143106922507286
-5.11486768722534	-8.02418327331543	-4.50647211074829	-0.0774721950292587	0.222860932350159	0.143177077174187
-5.11634254455566	-8.02816200256348	-4.51305675506592	-0.0773523300886154	0.222839266061783	0.14322866499424
-5.12314987182617	-8.02935123443604	-4.51762723922729	-0.0772499069571495	0.223031520843506	0.143287464976311
-5.11759614944458	-8.02406692504883	-4.52184915542603	-0.0773287788033485	0.222954243421555	0.143426313996315
-5.11755418777466	-8.02462577819824	-4.50931358337402	-0.0773983150720596	0.222890079021454	0.143481314182281
-5.12340831756592	-8.02885055541992	-4.51634693145752	-0.0774117261171341	0.222855448722839	0.143545061349869
-5.12644004821777	-8.02575969696045	-4.52449655532837	-0.0773117765784264	0.222998470067978	0.143587037920952
-5.12675428390503	-8.02916622161865	-4.5240306854248	-0.0773482248187065	0.223062068223953	0.143702238798141
-5.11897802352905	-8.0236873626709	-4.52160453796387	-0.0773265585303307	0.222935184836388	0.143786251544952
-5.12099885940552	-8.02627849578857	-4.5147590637207	-0.0774891003966331	0.222910597920418	0.143788903951645
-5.12018299102783	-8.02540969848633	-4.52159643173218	-0.0774927586317062	0.222814828157425	0.143829762935638
-5.12942552566528	-8.02721786499023	-4.53069877624512	-0.0773349106311798	0.223024398088455	0.14385698735714
-5.12139749526978	-8.02633666992188	-4.52688694000244	-0.077358067035675	0.223042443394661	0.143909022212029
-5.11625003814697	-8.01729202270508	-4.52277183532715	-0.0773745849728584	0.223002538084984	0.1439568400383
-5.11453628540039	-8.01995849609375	-4.52029609680176	-0.0774627476930618	0.222967267036438	0.143979713320732
-5.11530637741089	-8.02151584625244	-4.52253103256226	-0.077516108751297	0.222933605313301	0.144012182950974
-5.12103796005249	-8.02217769622803	-4.53126096725464	-0.0774054303765297	0.223122298717499	0.14402186870575
-5.11556959152222	-8.0191593170166	-4.53024101257324	-0.0773938149213791	0.223090425133705	0.144097283482552
-5.11231088638306	-8.01392459869385	-4.53158617019653	-0.077409029006958	0.223083913326263	0.144148856401443
-5.11101531982422	-8.01129245758057	-4.52515316009521	-0.0775146409869194	0.223115488886833	0.144134670495987
-5.11599349975586	-8.01509475708008	-4.52781629562378	-0.0774654597043991	0.223073408007622	0.144160211086273
-5.12310647964478	-8.01740264892578	-4.53042221069336	-0.0774021223187447	0.22320032119751	0.144214078783989
-5.11316251754761	-8.01420783996582	-4.52966547012329	-0.0774036943912506	0.22315713763237	0.144294142723083
-5.11554288864136	-8.01201438903809	-4.52186393737793	-0.0774360746145248	0.223156899213791	0.144357800483704
-5.12022495269775	-8.01573753356934	-4.52371311187744	-0.0774167850613594	0.223036646842957	0.144343972206116
-5.13084983825684	-8.02068519592285	-4.53356409072876	-0.0772929787635803	0.223164632916451	0.144387468695641
-5.1270694732666	-8.01818943023682	-4.53286266326904	-0.077252633869648	0.223160326480865	0.144540131092072
-5.12629175186157	-8.01915645599365	-4.52302837371826	-0.0772147104144096	0.223047018051147	0.144570022821426
-5.12583494186401	-8.02179336547852	-4.52233695983887	-0.0774120390415192	0.223053574562073	0.144613415002823
-5.13537502288818	-8.02714252471924	-4.528968334198	-0.0771594643592834	0.223078683018684	0.144602715969086
-5.13942384719849	-8.02844142913818	-4.53443670272827	-0.077107310295105	0.223196864128113	0.144634142518044
-5.13475179672241	-8.02678775787354	-4.51944923400879	-0.0771363154053688	0.223126366734505	0.144707590341568
-5.13795566558838	-8.03017234802246	-4.51745796203613	-0.0770981758832932	0.22309122979641	0.144708693027496
-5.14105129241943	-8.03264331817627	-4.52391147613525	-0.0769941732287407	0.223064184188843	0.144686758518219
-5.1461124420166	-8.03924083709717	-4.52584552764893	-0.076948918402195	0.223147809505463	0.144720882177353
-5.14225053787231	-8.03447818756104	-4.52474117279053	-0.0768211260437965	0.223196506500244	0.144767209887505
-5.13843631744385	-8.03369331359863	-4.51135206222534	-0.0767845883965492	0.223116099834442	0.144786134362221
-5.13910341262817	-8.03659343719482	-4.51097106933594	-0.0768673121929169	0.223150104284286	0.144808799028397
-5.14663219451904	-8.0416841506958	-4.51029872894287	-0.0766720771789551	0.223156481981277	0.144813597202301
-5.14696931838989	-8.04519939422607	-4.51358890533447	-0.0766459852457047	0.22329244017601	0.144863441586494
-5.14049100875854	-8.03786849975586	-4.50904083251953	-0.0766111761331558	0.223236963152885	0.144943475723267
-5.13992357254028	-8.04344654083252	-4.50289440155029	-0.0767086073756218	0.223169416189194	0.144938766956329
-5.14395809173584	-8.04235649108887	-4.50663948059082	-0.0767150744795799	0.223105221986771	0.144998833537102
-5.15232038497925	-8.04714775085449	-4.51789379119873	-0.0765977427363396	0.223198413848877	0.144973173737526
-5.149329662323	-8.04456806182861	-4.51338052749634	-0.0765664204955101	0.223234385251999	0.145074725151062
-5.14753818511963	-8.04006767272949	-4.508629322052	-0.0766273736953735	0.223202928900719	0.145156472921371
-5.14626121520996	-8.04353618621826	-4.50226974487305	-0.0767039433121681	0.223112687468529	0.145206809043884
-5.15172386169434	-8.04404830932617	-4.50946807861328	-0.0766458883881569	0.223110213875771	0.145239487290382
-5.16021394729614	-8.04830169677734	-4.50820446014404	-0.0766077265143394	0.223187327384949	0.145254820585251
-5.15497398376465	-8.04270267486572	-4.51279544830322	-0.0765329226851463	0.223173528909683	0.145367160439491
-5.15243339538574	-8.04038524627686	-4.50116300582886	-0.0766312405467033	0.223193481564522	0.145419880747795
-5.15278291702271	-8.04297637939453	-4.5036735534668	-0.0767139568924904	0.222993552684784	0.145396769046783
-5.15814161300659	-8.04828834533691	-4.51235580444336	-0.0766411572694778	0.223159149289131	0.145361021161079
-5.16104745864868	-8.04739856719971	-4.50967216491699	-0.0765920877456665	0.22321791946888	0.145459845662117
-5.14960098266602	-8.04049682617188	-4.50576448440552	-0.0765040144324303	0.223101750016212	0.14546525478363
-5.14743518829346	-8.04195404052734	-4.50025129318237	-0.0766715034842491	0.22310072183609	0.14548434317112
-5.14486646652222	-8.04303169250488	-4.49606800079346	-0.0766632184386253	0.223030760884285	0.145436108112335
-5.15429592132568	-8.04562473297119	-4.50339651107788	-0.0765828117728233	0.223236128687859	0.145449921488762
-5.14606237411499	-8.04567623138428	-4.50333166122437	-0.0765378698706627	0.223205238580704	0.145455375313759
-5.14327192306519	-8.04307746887207	-4.4982328414917	-0.0765434503555298	0.223242089152336	0.145485177636147
-5.13951826095581	-8.04395008087158	-4.49006223678589	-0.0766504555940628	0.223200261592865	0.145479455590248
-5.13915395736694	-8.04274940490723	-4.4959192276001	-0.076628215610981	0.223119378089905	0.145463392138481
-5.14340972900391	-8.0496768951416	-4.49598407745361	-0.0766102746129036	0.223239675164223	0.145431965589523
-5.14007997512817	-8.04670429229736	-4.50161075592041	-0.0765373185276985	0.223274305462837	0.14550544321537
-5.13564825057983	-8.04309177398682	-4.49375057220459	-0.0765988603234291	0.223257720470428	0.145520940423012
-5.1323127746582	-8.04673480987549	-4.48815298080444	-0.0767143294215202	0.22313417494297	0.145471751689911
-5.14171457290649	-8.04477119445801	-4.49471664428711	-0.0766415894031525	0.223205983638763	0.145490899682045
-5.1379828453064	-8.04778289794922	-4.49661731719971	-0.0766018852591515	0.223251923918724	0.145529553294182
-5.13326120376587	-8.0425500869751	-4.48978614807129	-0.0765144005417824	0.223222807049751	0.14553602039814
-5.13056755065918	-8.04291439056396	-4.48661756515503	-0.0767365768551826	0.22315426170826	0.145558372139931
-5.12963104248047	-8.03992080688477	-4.49341917037964	-0.0767665505409241	0.223105072975159	0.145461603999138
-5.13704776763916	-8.04241275787354	-4.49794578552246	-0.0767376497387886	0.223218619823456	0.145491629838943
-5.12586498260498	-8.03601169586182	-4.49097347259521	-0.0766492411494255	0.223144486546516	0.145535707473755
-5.12245321273804	-8.03627586364746	-4.48401832580566	-0.0769302323460579	0.223129093647003	0.145465418696404
-5.12011480331421	-8.03616142272949	-4.4887170791626	-0.0768974646925926	0.223087072372437	0.145357549190521
-5.13165235519409	-8.03739356994629	-4.49696779251099	-0.0767719447612762	0.223254352807999	0.145348355174065
-5.12025833129883	-8.03285026550293	-4.49807548522949	-0.0767551511526108	0.223218724131584	0.145354971289635
-5.1156644821167	-8.02994632720947	-4.48743581771851	-0.0768817439675331	0.223167076706886	0.145320311188698
-5.11513233184814	-8.03034782409668	-4.48412084579468	-0.0770574510097504	0.223068952560425	0.14529886841774
-5.12216472625732	-8.03396511077881	-4.49608993530273	-0.0769592523574829	0.223196178674698	0.145229533314705
-5.1228199005127	-8.03287220001221	-4.48965644836426	-0.0768982842564583	0.223251223564148	0.145282030105591
-5.11587190628052	-8.0271167755127	-4.49628067016602	-0.0769879966974258	0.223093688488007	0.145237967371941
-5.11328983306885	-8.0297737121582	-4.486900806427	-0.0772320106625557	0.223002597689629	0.145218268036842
-5.12250852584839	-8.03065490722656	-4.49484300613403	-0.0770201086997986	0.223147392272949	0.145208433270454
-5.11804389953613	-8.02957916259766	-4.49858236312866	-0.0770317167043686	0.223154947161675	0.145181551575661
-5.11141490936279	-8.02286338806152	-4.49243593215942	-0.0771162658929825	0.223098039627075	0.145253673195839
-5.11631011962891	-8.02588558197021	-4.49803161621094	-0.0772856846451759	0.223019957542419	0.145196720957756
-5.12006950378418	-8.02251052856445	-4.50375127792358	-0.0772267431020737	0.223072022199631	0.145109578967094
-5.12399435043335	-8.02767848968506	-4.50353908538818	-0.0772383511066437	0.223162829875946	0.145141527056694
-5.11157703399658	-8.01855373382568	-4.50371360778809	-0.0771929621696472	0.222993940114975	0.145153075456619
-5.11683034896851	-8.01982021331787	-4.50429153442383	-0.0774572268128395	0.223038911819458	0.14511202275753
-5.11789274215698	-8.02184677124023	-4.50255727767944	-0.0771994218230248	0.223016873002052	0.145098268985748
-5.12156915664673	-8.02134418487549	-4.50696277618408	-0.0772875249385834	0.223133742809296	0.145057126879692
-5.1120023727417	-8.01780796051025	-4.50173807144165	-0.077393651008606	0.222994849085808	0.145062118768692
-5.12088346481323	-8.02354145050049	-4.50264263153076	-0.0774001553654671	0.22303581237793	0.145004317164421
-5.12220668792725	-8.02315235137939	-4.51027345657349	-0.0772638469934464	0.223098665475845	0.144964918494225
-5.12071418762207	-8.02323532104492	-4.50619173049927	-0.077296569943428	0.223222836852074	0.144953265786171
-5.11321687698364	-8.01894187927246	-4.49763584136963	-0.0773551315069199	0.223058834671974	0.144908502697945
-5.12060451507568	-8.02518463134766	-4.50162601470947	-0.0773384645581245	0.223164573311806	0.144794598221779
-5.1177544593811	-8.02668476104736	-4.5075216293335	-0.0772195607423782	0.223134860396385	0.144796103239059
-5.11466312408447	-8.02093124389648	-4.49795246124268	-0.0771762058138847	0.223272770643234	0.144702225923538
-5.10988187789917	-8.0206127166748	-4.49176645278931	-0.0772794932126999	0.223136380314827	0.144695162773132
-5.11352396011353	-8.02239608764648	-4.49577045440674	-0.0771605148911476	0.223183572292328	0.144582122564316
-5.11572074890137	-8.02716255187988	-4.49700832366943	-0.0771886333823204	0.223138019442558	0.144514501094818
-5.10919952392578	-8.02169418334961	-4.4896035194397	-0.0770536735653877	0.223316073417664	0.144493356347084
-5.10721921920776	-8.02144908905029	-4.48062562942505	-0.0771011561155319	0.223180457949638	0.144498333334923
-5.10495328903198	-8.01706600189209	-4.48500776290894	-0.0771000683307648	0.223111391067505	0.144344106316566
-5.11229944229126	-8.02251148223877	-4.48965072631836	-0.0771549120545387	0.223271310329437	0.144346967339516
-5.10435819625854	-8.01766109466553	-4.48878526687622	-0.0770072638988495	0.223226279020309	0.144276291131973
-5.10025835037231	-8.0169849395752	-4.48296546936035	-0.0771760791540146	0.223175406455994	0.14425802230835
-5.10208415985107	-8.01527690887451	-4.47624921798706	-0.0772269889712334	0.223063230514526	0.144138544797897
-5.11055612564087	-8.0204553604126	-4.47990798950195	-0.0770362764596939	0.223201021552086	0.144066050648689
-5.10599184036255	-8.01504611968994	-4.48122501373291	-0.0770118683576584	0.223154708743095	0.144018158316612
-5.10133504867554	-8.01500606536865	-4.46617650985718	-0.0769382789731026	0.223196566104889	0.144002959132195
-5.10095977783203	-8.01227760314941	-4.47100210189819	-0.0770722478628159	0.223006695508957	0.143885761499405
-5.10738563537598	-8.01856231689453	-4.47806262969971	-0.0769591256976128	0.223184660077095	0.143776640295982
-5.10353946685791	-8.01829147338867	-4.47229433059692	-0.0768832936882973	0.223119214177132	0.143708258867264
-5.09785795211792	-8.01407146453857	-4.46695852279663	-0.0769950821995735	0.223127394914627	0.143572077155113
-5.09807538986206	-8.01983165740967	-4.46471118927002	-0.0769314989447594	0.222976818680763	0.143469274044037
-5.10189056396484	-8.02345657348633	-4.4667329788208	-0.0767989233136177	0.223139390349388	0.143365904688835
-5.09633779525757	-8.02401638031006	-4.47123432159424	-0.0768448114395142	0.223097696900368	0.143216520547867
-5.08750009536743	-8.01957893371582	-4.45805883407593	-0.076815702021122	0.223039969801903	0.143164232373238
-5.08938550949097	-8.02152919769287	-4.46162366867065	-0.0768782272934914	0.222995117306709	0.142965748906136
-5.09049463272095	-8.02317428588867	-4.45753335952759	-0.0767717882990837	0.223010346293449	0.14285147190094
-5.08994483947754	-8.02573871612549	-4.45287990570068	-0.0767052844166756	0.223162546753883	0.142801761627197
-5.07830333709717	-8.02014350891113	-4.45376110076904	-0.0767741203308105	0.222940400242805	0.142632499337196
-5.07831621170044	-8.02157497406006	-4.44719696044922	-0.0768841356039047	0.222994238138199	0.142474591732025
-5.08445119857788	-8.02471542358398	-4.44856929779053	-0.0767760947346687	0.222868219017982	0.142384335398674
-5.08200597763062	-8.02587985992432	-4.45239925384521	-0.0767126828432083	0.223066210746765	0.142256245017052
-5.07187128067017	-8.0215368270874	-4.44248676300049	-0.0768880173563957	0.222900658845901	0.142218828201294
-5.07240390777588	-8.02385711669922	-4.4417781829834	-0.0768709853291512	0.222907543182373	0.142073035240173
-5.07715320587158	-8.02285289764404	-4.45095491409302	-0.0768366903066635	0.222894981503487	0.141908839344978
-5.07593584060669	-8.02361106872559	-4.44554710388184	-0.0767987444996834	0.222947031259537	0.141976565122604
-5.06839370727539	-8.01803112030029	-4.44991207122803	-0.0769179239869118	0.2228042781353	0.141838073730469
-5.07052516937256	-8.021653175354	-4.44708681106567	-0.0769894868135452	0.222839012742043	0.141744315624237
-5.07807970046997	-8.02194690704346	-4.45105648040771	-0.0768448412418365	0.222851142287254	0.141661047935486
-5.06751775741577	-8.02029323577881	-4.44826793670654	-0.0768840461969376	0.222877636551857	0.14160367846489
-5.06899452209473	-8.016526222229	-4.4463267326355	-0.0770325362682343	0.222712263464928	0.141575172543526
-5.07166290283203	-8.02022266387939	-4.44916343688965	-0.0770162716507912	0.222790971398354	0.141449585556984
-5.06969881057739	-8.02043151855469	-4.45588731765747	-0.0769514441490173	0.222823277115822	0.141435623168945
-5.06631994247437	-8.02019309997559	-4.44729423522949	-0.077009305357933	0.222786515951157	0.141469746828079
-5.06855916976929	-8.0190486907959	-4.44970846176147	-0.0771056711673737	0.222692340612411	0.14135979115963
-5.06892585754395	-8.02266788482666	-4.44959878921509	-0.0770988687872887	0.222845613956451	0.141374915838242
-5.07123994827271	-8.02085018157959	-4.45394992828369	-0.0770203545689583	0.222801491618156	0.141377568244934
-5.06087064743042	-8.01403999328613	-4.45599794387817	-0.0771621316671371	0.222856119275093	0.141384735703468
-5.06276893615723	-8.01502513885498	-4.44826078414917	-0.0771903693675995	0.222741916775703	0.141375437378883
-5.06739664077759	-8.01868438720703	-4.45332479476929	-0.0772151872515678	0.222809553146362	0.141303047537804
-5.06757593154907	-8.01644611358643	-4.46155738830566	-0.0770601183176041	0.222934648394585	0.141339018940926
-5.05649757385254	-8.01230525970459	-4.45262002944946	-0.0772219002246857	0.222860395908356	0.141380056738853
-5.05306005477905	-8.01013374328613	-4.44839906692505	-0.0773212462663651	0.222793966531754	0.141343742609024
-5.05789947509766	-8.01325130462646	-4.45756483078003	-0.0772940069437027	0.222854897379875	0.141283884644508
-5.05617904663086	-8.01121234893799	-4.45925760269165	-0.0772040411829948	0.222914442420006	0.141398712992668
-5.04944801330566	-8.0074405670166	-4.45039319992065	-0.0772541612386703	0.222950041294098	0.141389459371567
-5.04128074645996	-8.00424957275391	-4.4469838142395	-0.0774344652891159	0.222800582647324	0.141412511467934
-5.048499584198	-8.00521850585938	-4.4497184753418	-0.077379047870636	0.222859188914299	0.141384735703468
-5.04809951782227	-8.006760597229	-4.45187473297119	-0.0772750899195671	0.222926020622253	0.141416430473328
-5.04475450515747	-8.00344848632813	-4.44706583023071	-0.0772258043289185	0.223029360175133	0.141429543495178
-5.0390887260437	-8.00309467315674	-4.44474601745605	-0.0774846747517586	0.222933113574982	0.141477540135384
-5.04138374328613	-8.00844383239746	-4.45400333404541	-0.0773879364132881	0.222909346222878	0.141401544213295
-5.04147672653198	-8.01046848297119	-4.45111417770386	-0.0773569196462631	0.223042011260986	0.141459047794342
-5.03377151489258	-8.00268936157227	-4.44046497344971	-0.0772780030965805	0.223001942038536	0.141504734754562
-5.03081226348877	-8.0034875869751	-4.43454074859619	-0.0774389207363129	0.222973808646202	0.141537502408028
-5.03204107284546	-8.00467109680176	-4.43506240844727	-0.0773528441786766	0.222880527377129	0.141504302620888
-5.03404951095581	-8.01005077362061	-4.43754291534424	-0.0772820040583611	0.223062008619308	0.141499400138855
-5.02419471740723	-8.00200366973877	-4.42730522155762	-0.0772911012172699	0.223013401031494	0.141525238752365
-5.02571439743042	-8.00593757629395	-4.42545175552368	-0.0773840248584747	0.222871020436287	0.141522973775864
-5.0324068069458	-8.00869274139404	-4.43323040008545	-0.0771743506193161	0.222981497645378	0.141477733850479
-5.02965641021729	-8.00458431243896	-4.42659711837769	-0.0772411972284317	0.22294919192791	0.141526147723198
-5.02526664733887	-8.00123405456543	-4.42595434188843	-0.0772214829921722	0.222851634025574	0.141479000449181
-5.03522253036499	-8.00662803649902	-4.42460250854492	-0.0772651731967926	0.222923263907433	0.141477942466736
-5.03638458251953	-8.00388050079346	-4.42992496490479	-0.0771100372076035	0.222998842597008	0.14144840836525
-5.02664089202881	-8.00229358673096	-4.42285299301147	-0.077253632247448	0.222817227244377	0.141515552997589
-5.03591299057007	-8.00248908996582	-4.41983222961426	-0.0772234126925468	0.222814440727234	0.141452148556709
-5.03845405578613	-8.00334453582764	-4.42733192443848	-0.0771869719028473	0.222777515649796	0.141433447599411
-5.03243780136108	-7.9954137802124	-4.41900682449341	-0.0771015137434006	0.222889512777328	0.14146776497364
-5.03302240371704	-7.99343824386597	-4.41127729415894	-0.0772659480571747	0.222656339406967	0.141431763768196
-5.03804540634155	-7.99508094787598	-4.41367197036743	-0.0772153586149216	0.222684115171432	0.141350567340851
-5.04090595245361	-7.99433040618896	-4.41889238357544	-0.0771039724349976	0.222775682806969	0.141324386000633
-5.03524208068848	-7.98553609848022	-4.41649770736694	-0.0771614760160446	0.22268308699131	0.141347229480743
-5.03132152557373	-7.98747491836548	-4.40766716003418	-0.0774115920066834	0.222564220428467	0.141256421804428
-5.03472089767456	-7.98538589477539	-4.41218900680542	-0.0772920474410057	0.222497224807739	0.141146183013916
-5.03828096389771	-7.9879298210144	-4.41503190994263	-0.0772178396582603	0.222679197788239	0.141046121716499
-5.02960920333862	-7.97695875167847	-4.41381454467773	-0.0772833153605461	0.222586676478386	0.141040980815887
-5.02688121795654	-7.9807014465332	-4.40227270126343	-0.0773388743400574	0.222544550895691	0.140977501869202
-5.0263819694519	-7.97692632675171	-4.41068744659424	-0.0773429349064827	0.222431942820549	0.140822649002075
-5.03173017501831	-7.97668790817261	-4.40958213806152	-0.0772767588496208	0.222636356949806	0.140810906887054
-5.01871633529663	-7.96971321105957	-4.40961599349976	-0.0772655978798866	0.222485542297363	0.14071336388588
-5.01692247390747	-7.96901559829712	-4.40012788772583	-0.0773798227310181	0.222496062517166	0.140552669763565
-5.02069044113159	-7.97181558609009	-4.40693712234497	-0.0773784145712852	0.222508117556572	0.1405009329319
-5.01702404022217	-7.97108793258667	-4.40728807449341	-0.0772318318486214	0.222647830843925	0.140351995825768
-5.00304508209229	-7.96121597290039	-4.39469480514526	-0.0773847997188568	0.222509577870369	0.140365421772003
-5.00602006912231	-7.96581649780273	-4.39458560943604	-0.0774008855223656	0.222535535693169	0.14016942679882
-5.00535869598389	-7.96386480331421	-4.40063905715942	-0.0772570371627808	0.2225581407547	0.140079483389854
-5.00074291229248	-7.95961284637451	-4.38855457305908	-0.0772548317909241	0.222615197300911	0.140094488859177
-4.99178838729858	-7.95445823669434	-4.38651418685913	-0.0773285776376724	0.222525894641876	0.139978155493736
-4.99312019348145	-7.95789194107056	-4.38486099243164	-0.0773021504282951	0.222591698169708	0.139877691864967
-4.99709987640381	-7.95790386199951	-4.38796138763428	-0.0772245973348618	0.222592175006866	0.139802470803261
-4.98721075057983	-7.95527648925781	-4.38818979263306	-0.0771913751959801	0.222690969705582	0.139775142073631
-4.98320436477661	-7.94953298568726	-4.3780837059021	-0.077295608818531	0.222554966807365	0.139717400074005
-4.98680257797241	-7.95457935333252	-4.37658452987671	-0.077264316380024	0.222574561834335	0.139628022909164
-4.9874906539917	-7.95352506637573	-4.38946294784546	-0.0770918056368828	0.222689464688301	0.139531508088112
-4.97934150695801	-7.95028591156006	-4.37471771240234	-0.0772090554237366	0.222693204879761	0.139573335647583
-4.97813415527344	-7.95036840438843	-4.37746047973633	-0.0772226080298424	0.222632393240929	0.139445766806602
-4.98334121704102	-7.95403623580933	-4.37563323974609	-0.077244371175766	0.222732976078987	0.139398843050003
-4.97813940048218	-7.94921398162842	-4.37879657745361	-0.0770768523216248	0.222654864192009	0.139346525073051
-4.96730899810791	-7.95291805267334	-4.37023735046387	-0.0772705376148224	0.222670942544937	0.139278829097748
-4.97771739959717	-7.95361042022705	-4.36876964569092	-0.0771629810333252	0.222634270787239	0.139209061861038
-4.97358894348145	-7.95556259155273	-4.37141609191895	-0.0771306380629539	0.222718715667725	0.139174267649651
-4.96690654754639	-7.9536771774292	-4.36158990859985	-0.0771397352218628	0.222750142216682	0.139081120491028
-4.96637535095215	-7.95449829101563	-4.36303424835205	-0.0771135240793228	0.222609087824821	0.13898554444313
-4.96856069564819	-7.96117115020752	-4.36930179595947	-0.0771288201212883	0.222762152552605	0.138954862952232
-4.95636320114136	-7.95307445526123	-4.36480236053467	-0.077081061899662	0.222699388861656	0.1389100253582
-4.9660530090332	-7.96194982528687	-4.36294507980347	-0.0772167071700096	0.222690969705582	0.138872221112251
-4.96811199188232	-7.96088314056396	-4.36762571334839	-0.0769960433244705	0.222645089030266	0.138873413205147
-4.96579742431641	-7.96036243438721	-4.36587762832642	-0.0770798623561859	0.222668781876564	0.13887394964695
-4.96198844909668	-7.95833158493042	-4.35753679275513	-0.0772010907530785	0.222571641206741	0.138873621821404
-4.97162628173828	-7.9655933380127	-4.36549186706543	-0.0771725103259087	0.222585022449493	0.138822868466377
-4.96764755249023	-7.95910120010376	-4.37218427658081	-0.0770045518875122	0.22260083258152	0.138851746916771
-4.96897554397583	-7.95909643173218	-4.35818958282471	-0.0771376416087151	0.222489237785339	0.138832196593285
-4.96760702133179	-7.95799827575684	-4.36513900756836	-0.0772048309445381	0.222353458404541	0.138754338026047
-4.98111867904663	-7.96553611755371	-4.36642837524414	-0.0772345140576363	0.22251184284687	0.138792589306831
-4.97395038604736	-7.95789623260498	-4.37110185623169	-0.0771472305059433	0.22245429456234	0.138732478022575
-4.97637271881104	-7.96016836166382	-4.35915899276733	-0.077349878847599	0.222296506166458	0.138698145747185
-4.98804998397827	-7.96259212493896	-4.37391471862793	-0.0772488564252853	0.222369939088821	0.138599291443825
-4.98958826065063	-7.9681715965271	-4.37647151947021	-0.0771532282233238	0.222318276762962	0.138585418462753
-4.98762369155884	-7.96454668045044	-4.36471128463745	-0.0772441178560257	0.222295448184013	0.138594210147858
-4.99762487411499	-7.97055578231812	-4.37425899505615	-0.077248178422451	0.222246244549751	0.138467386364937
-5.00324392318726	-7.97635936737061	-4.37672328948975	-0.0770886987447739	0.222347542643547	0.138499274849892
-4.99761915206909	-7.97379446029663	-4.37306451797485	-0.0771103575825691	0.222226306796074	0.138446673750877
-5.004075050354	-7.9809398651123	-4.36854314804077	-0.0772143006324768	0.222278252243996	0.138390555977821
-5.01288223266602	-7.98674869537354	-4.37425661087036	-0.0770034417510033	0.222229406237602	0.138412922620773
-5.00211715698242	-7.98731088638306	-4.36843681335449	-0.0770393162965775	0.222221508622169	0.138365000486374
-5.01065015792847	-7.99164581298828	-4.37059116363525	-0.077037051320076	0.222157269716263	0.138379395008087
-5.0191011428833	-7.99971055984497	-4.37818622589111	-0.0769375711679459	0.222212165594101	0.138318210840225
-5.01442909240723	-7.99706935882568	-4.37096357345581	-0.0769433975219727	0.222203597426414	0.138362318277359
-5.01285552978516	-8.00061321258545	-4.36843109130859	-0.0769848823547363	0.222136572003365	0.138284116983414
-5.02287721633911	-8.00392246246338	-4.37154054641724	-0.0769406780600548	0.222144901752472	0.138235867023468
-5.01774406433105	-7.999107837677	-4.37274360656738	-0.0768579095602036	0.222095996141434	0.138318255543709
-5.01218175888062	-8.00023651123047	-4.36883592605591	-0.0770562067627907	0.222110033035278	0.138269692659378
-5.01871585845947	-7.9978404045105	-4.37395858764648	-0.0769005045294762	0.222128212451935	0.138174414634705
-5.01312828063965	-7.99403953552246	-4.37434720993042	-0.0768734812736511	0.222156539559364	0.138164967298508
-5.01071500778198	-7.99069690704346	-4.36281108856201	-0.076999843120575	0.222129762172699	0.138141542673111
-5.01329326629639	-7.99521732330322	-4.36912870407104	-0.0770260021090508	0.222076892852783	0.138119384646416
-5.01355075836182	-7.99429368972778	-4.36767101287842	-0.076896645128727	0.22222363948822	0.138165473937988
-5.00332975387573	-7.98659563064575	-4.36639356613159	-0.0770017132163048	0.222086489200592	0.138159334659576
-5.01199531555176	-7.99118518829346	-4.37118291854858	-0.0770299881696701	0.222173541784286	0.138071969151497
-5.00904178619385	-7.98745965957642	-4.37320756912231	-0.0769312530755997	0.222176492214203	0.138144418597221
-5.00287961959839	-7.98930311203003	-4.36846351623535	-0.0770394206047058	0.222249612212181	0.138132184743881
-5.0041356086731	-7.99053764343262	-4.36648416519165	-0.0770872756838799	0.222111716866493	0.138130873441696
-5.00700664520264	-7.99525356292725	-4.37478351593018	-0.0769787207245827	0.22228167951107	0.138118207454681
-4.99907302856445	-7.98851108551025	-4.36971759796143	-0.077021136879921	0.222265407443047	0.138218373060226
-5.00394678115845	-7.9933557510376	-4.36911201477051	-0.0771026685833931	0.222167745232582	0.138197243213654
-5.00545024871826	-7.99503660202026	-4.3679404258728	-0.0769957825541496	0.222314119338989	0.138289839029312
-4.99954032897949	-7.99026250839233	-4.37340402603149	-0.0769867300987244	0.222248539328575	0.138347402215004
-4.99955129623413	-7.99260997772217	-4.3670449256897	-0.0771739110350609	0.222271502017975	0.138305529952049
-5.00454425811768	-7.99309968948364	-4.37022829055786	-0.0769722536206245	0.222265258431435	0.138403758406639
-4.9978928565979	-7.99061679840088	-4.37113952636719	-0.0769841074943542	0.22242483496666	0.138435617089272
-4.9917311668396	-7.9888768196106	-4.36259889602661	-0.0770831257104874	0.22228978574276	0.138466492295265
-4.99318313598633	-7.99221324920654	-4.36163902282715	-0.0771156772971153	0.222258687019348	0.138468474149704
-4.99291896820068	-7.98711204528809	-4.36487627029419	-0.076927162706852	0.222369223833084	0.138462886214256
-4.98663902282715	-7.98320579528809	-4.3550124168396	-0.0769967436790466	0.222369626164436	0.138557881116867
-4.98464727401733	-7.98508214950562	-4.36208724975586	-0.0770875662565231	0.222369849681854	0.138479694724083
-4.98651552200317	-7.98521423339844	-4.36442804336548	-0.0769754648208618	0.222526282072067	0.13852059841156
-4.9791841506958	-7.98151159286499	-4.35471820831299	-0.0770348310470581	0.222487345337868	0.138513758778572
-4.97480154037476	-7.98210096359253	-4.35167503356934	-0.0771678611636162	0.222437605261803	0.13850773870945
-4.98284339904785	-7.98515033721924	-4.35964155197144	-0.0771170407533646	0.222515895962715	0.138530135154724
-4.97158765792847	-7.98067855834961	-4.35620450973511	-0.0770735964179039	0.222569584846497	0.138579279184341
-4.96988868713379	-7.98135852813721	-4.34053611755371	-0.0771356970071793	0.222500190138817	0.138595640659332
-4.97291994094849	-7.9823169708252	-4.35317277908325	-0.077048234641552	0.222553908824921	0.138590931892395
-4.97373056411743	-7.98376226425171	-4.34982442855835	-0.0770343020558357	0.222606331110001	0.138674229383469
-4.96622657775879	-7.97809553146362	-4.34432077407837	-0.0770521312952042	0.222484841942787	0.138623937964439
-4.97313690185547	-7.98489189147949	-4.34608745574951	-0.077126257121563	0.222619101405144	0.138679638504982
-4.97406911849976	-7.98446846008301	-4.35152864456177	-0.0769191309809685	0.222670704126358	0.138736173510551
-4.9650239944458	-7.98280048370361	-4.34106922149658	-0.0770722776651382	0.222587987780571	0.138747125864029
-4.96854400634766	-7.98492336273193	-4.33929252624512	-0.0770576745271683	0.222558736801147	0.138744220137596
-4.97022485733032	-7.98665285110474	-4.34659051895142	-0.0769510492682457	0.222652703523636	0.13874240219593
-4.96221590042114	-7.98241806030273	-4.33256340026855	-0.0769034177064896	0.22261244058609	0.138853758573532
-4.95999479293823	-7.98234081268311	-4.33627033233643	-0.0770131573081017	0.222462132573128	0.138770297169685
-4.96760034561157	-7.98975324630737	-4.33893728256226	-0.0769537016749382	0.222699955105782	0.138850942254066
-4.95949459075928	-7.9833288192749	-4.33802461624146	-0.0768822357058525	0.222583383321762	0.138801351189613
-4.96156024932861	-7.98622751235962	-4.32668972015381	-0.0770594552159309	0.222631797194481	0.138776123523712
-4.96597814559937	-7.98136425018311	-4.33702945709229	-0.0769329592585564	0.222655385732651	0.13882277905941
-4.96041250228882	-7.98128795623779	-4.33025550842285	-0.0769292265176773	0.222668439149857	0.138827830553055
-4.96070289611816	-7.98041725158691	-4.32258796691895	-0.0771064311265945	0.222574353218079	0.138872399926186
-4.96539354324341	-7.98462724685669	-4.34259796142578	-0.0769626274704933	0.222544074058533	0.138773813843727
-4.96369028091431	-7.98271369934082	-4.33287143707275	-0.0768887028098106	0.222634091973305	0.138936579227448
-4.95800352096558	-7.98053932189941	-4.32553625106812	-0.0769917666912079	0.222475737333298	0.138859614729881
-4.96623468399048	-7.98341703414917	-4.32831239700317	-0.0770225673913956	0.222572475671768	0.138868302106857
-4.96978187561035	-7.98328495025635	-4.33432245254517	-0.0768612176179886	0.222582817077637	0.138924434781075
-4.96262836456299	-7.9803786277771	-4.33315277099609	-0.0769584849476814	0.22255440056324	0.138890072703362
-4.96725702285767	-7.98205184936523	-4.32315397262573	-0.0770656317472458	0.222459524869919	0.138881370425224
-4.97453165054321	-7.98305463790894	-4.33449602127075	-0.0769307464361191	0.222510054707527	0.138871356844902
-4.96850824356079	-7.98027467727661	-4.32357025146484	-0.0769039019942284	0.222548693418503	0.138829082250595
-4.96849918365479	-7.97975444793701	-4.32052326202393	-0.0770005360245705	0.22239288687706	0.138835370540619
-4.97604846954346	-7.98494863510132	-4.33119344711304	-0.0769358649849892	0.222575187683105	0.138718292117119
-4.9683632850647	-7.97879314422607	-4.3290843963623	-0.0768835172057152	0.222466260194778	0.138746559619904
-4.96588945388794	-7.97919225692749	-4.3187050819397	-0.0770284235477448	0.222470074892044	0.138585299253464
-4.96600580215454	-7.98098134994507	-4.3207836151123	-0.0769438371062279	0.222430482506752	0.138500273227692
-4.97086524963379	-7.98175573348999	-4.32508707046509	-0.0768284872174263	0.222623601555824	0.13846629858017
-4.95777797698975	-7.97710084915161	-4.31894588470459	-0.0769855007529259	0.222457319498062	0.138373240828514
-4.96542072296143	-7.98402118682861	-4.31433439254761	-0.0770273134112358	0.222530633211136	0.138246163725853
-4.96190023422241	-7.97646474838257	-4.31821346282959	-0.0768271312117577	0.222596615552902	0.138155445456505
-4.95804023742676	-7.97807121276855	-4.3064112663269	-0.0769258737564087	0.222525864839554	0.138145461678505
-4.95169878005981	-7.97554206848145	-4.31102609634399	-0.0769763439893723	0.222422018647194	0.137964263558388
-4.95980739593506	-7.97986268997192	-4.30952644348145	-0.0768579468131065	0.222606062889099	0.137870043516159
-4.95134305953979	-7.97119092941284	-4.31586265563965	-0.0768603309988976	0.222576692700386	0.137811854481697
-4.94625329971313	-7.97490930557251	-4.30494689941406	-0.0770359188318253	0.222518309950829	0.137706771492958
-4.95128679275513	-7.97218704223633	-4.30508661270142	-0.077028788626194	0.222529411315918	0.137582868337631
-4.95226621627808	-7.97840595245361	-4.30836248397827	-0.0769105926156044	0.222572013735771	0.137505158782005
-4.94527959823608	-7.96762228012085	-4.29601812362671	-0.0769098401069641	0.222546383738518	0.137515857815742
-4.95037889480591	-7.97049713134766	-4.30405712127686	-0.0770514085888863	0.222490504384041	0.137402936816216
-4.95341205596924	-7.97172260284424	-4.30876064300537	-0.0770117491483688	0.222577720880508	0.137369304895401
-4.95203542709351	-7.96921586990356	-4.30143213272095	-0.0769471302628517	0.222565740346909	0.1373380869627
-4.94710922241211	-7.96546220779419	-4.29892063140869	-0.0771235972642899	0.222458109259605	0.137296095490456
-4.95768785476685	-7.96919679641724	-4.30216360092163	-0.0769962295889854	0.222435146570206	0.137191265821457
-4.95084428787231	-7.96884298324585	-4.2996678352356	-0.0769888758659363	0.222515985369682	0.137207314372063
-4.9508171081543	-7.9636549949646	-4.29564332962036	-0.0770907551050186	0.2223741710186	0.137199029326439
-4.95546293258667	-7.96884965896606	-4.30655813217163	-0.0770508870482445	0.222439706325531	0.137089148163795
-4.94854402542114	-7.96663761138916	-4.29601860046387	-0.0770826637744904	0.222502455115318	0.137040317058563
-4.94600439071655	-7.96611404418945	-4.29851531982422	-0.0771324411034584	0.22237466275692	0.136946126818657
-4.95617008209229	-7.96714973449707	-4.30008316040039	-0.0771195217967033	0.222538217902184	0.136918783187866
-4.94866514205933	-7.96356153488159	-4.30372905731201	-0.0770566165447235	0.222419410943985	0.136934235692024
-4.94433212280273	-7.96592903137207	-4.28765392303467	-0.0772248134016991	0.222417742013931	0.136856943368912
-4.95275974273682	-7.9632568359375	-4.2975640296936	-0.0770721435546875	0.222434669733047	0.136850669980049
-4.94424247741699	-7.96320152282715	-4.29569816589355	-0.0771581381559372	0.222424417734146	0.136839866638184
-4.9434928894043	-7.96029853820801	-4.28510522842407	-0.0771946907043457	0.222376480698586	0.136786788702011
-4.94744682312012	-7.96055173873901	-4.2979531288147	-0.077151745557785	0.222408413887024	0.136755421757698
-4.94680690765381	-7.96215105056763	-4.28924560546875	-0.0771825239062309	0.222501963376999	0.13682547211647
-4.94104337692261	-7.95646047592163	-4.28925848007202	-0.0772779062390327	0.222274079918861	0.136756375432014
-4.95204591751099	-7.96438503265381	-4.2953839302063	-0.0772412493824959	0.222476705908775	0.136752441525459
-4.94513893127441	-7.95512294769287	-4.29669570922852	-0.07716204226017	0.222371071577072	0.136834904551506
-4.9429349899292	-7.95916938781738	-4.29039096832275	-0.0773400291800499	0.222224190831184	0.136781007051468
-4.95213222503662	-7.96033906936646	-4.30039978027344	-0.0771816521883011	0.222400099039078	0.136783882975578
-4.94561195373535	-7.95707368850708	-4.28993272781372	-0.0772479996085167	0.222283840179443	0.136860474944115
-4.94793462753296	-7.95909595489502	-4.28919696807861	-0.0773617997765541	0.222257286310196	0.136807322502136
-4.9498233795166	-7.95944690704346	-4.29385614395142	-0.0773199871182442	0.222281739115715	0.136844635009766
-4.94463491439819	-7.95590686798096	-4.28872776031494	-0.0772877931594849	0.222362741827965	0.136956930160522
-4.94493436813354	-7.95535898208618	-4.28618812561035	-0.0773634165525436	0.222240224480629	0.136905312538147
-4.94865703582764	-7.96156597137451	-4.2896842956543	-0.0773039907217026	0.22225658595562	0.136928215622902
-4.94530773162842	-7.95625686645508	-4.29667472839355	-0.077258475124836	0.222317233681679	0.136947050690651
-4.93992042541504	-7.95730495452881	-4.28594398498535	-0.0773605331778526	0.222213983535767	0.136962741613388
-4.94658279418945	-7.960205078125	-4.28730535507202	-0.0773369371891022	0.222254917025566	0.136966824531555
-4.94481706619263	-7.95808362960815	-4.29319000244141	-0.077253445982933	0.222337111830711	0.136975765228271
-4.93850755691528	-7.95502042770386	-4.27928781509399	-0.0774070471525192	0.222271829843521	0.136988818645477
-4.9404296875	-7.95734930038452	-4.28453016281128	-0.077361136674881	0.222222551703453	0.136887967586517
-4.94347763061523	-7.95756435394287	-4.28484106063843	-0.0773367509245873	0.222309991717339	0.136948138475418
-4.93451023101807	-7.95078992843628	-4.28163480758667	-0.077358566224575	0.222277149558067	0.136959597468376
-4.93589639663696	-7.95234966278076	-4.27817726135254	-0.0774672478437424	0.222225472331047	0.136882722377777
-4.94408512115479	-7.95388507843018	-4.28693962097168	-0.0773693770170212	0.22235956788063	0.136826023459435
-4.93312835693359	-7.95154237747192	-4.28275346755981	-0.0773943439126015	0.222296923398972	0.136897221207619
-4.93351316452026	-7.95150852203369	-4.28073167800903	-0.0775681436061859	0.222297623753548	0.136851295828819
-4.93573904037476	-7.95346927642822	-4.28659868240356	-0.0774405896663666	0.222280398011208	0.136816695332527
-4.93276739120483	-7.95137500762939	-4.27910232543945	-0.0775046497583389	0.222393840551376	0.136825934052467
-4.92758560180664	-7.94782257080078	-4.27617263793945	-0.077563188970089	0.222181037068367	0.136701196432114
-4.93561267852783	-7.95545053482056	-4.28044080734253	-0.077609159052372	0.222383111715317	0.136622861027718
-4.92368745803833	-7.94592380523682	-4.27703428268433	-0.0774490609765053	0.222296044230461	0.136656165122986
-4.9200553894043	-7.94842004776001	-4.2707781791687	-0.0776750966906548	0.222235545516014	0.136556178331375
-4.92452669143677	-7.94975614547729	-4.27521181106567	-0.0775929987430573	0.222268864512444	0.136416479945183
-4.92341327667236	-7.9519214630127	-4.2816915512085	-0.0775789171457291	0.222360223531723	0.136346206068993
-4.9140191078186	-7.94605588912964	-4.26717042922974	-0.0776430070400238	0.222317576408386	0.136301159858704
-4.91792392730713	-7.95153522491455	-4.26985931396484	-0.0776598230004311	0.222252860665321	0.136082693934441
-4.91938018798828	-7.94848966598511	-4.27567911148071	-0.0775462910532951	0.222478553652763	0.136120304465294
-4.91062068939209	-7.94366645812988	-4.26664590835571	-0.0776336640119553	0.222285106778145	0.135949417948723
-4.91381311416626	-7.95123481750488	-4.27062654495239	-0.0776840522885323	0.22237354516983	0.135827034711838
-4.91592121124268	-7.94804620742798	-4.27474308013916	-0.0775259286165237	0.222380489110947	0.135744735598564
-4.90597915649414	-7.94994592666626	-4.26786422729492	-0.0776300206780434	0.222339317202568	0.135617017745972
-4.91500186920166	-7.95046329498291	-4.26804876327515	-0.0776080712676048	0.222376972436905	0.135544240474701
-4.91253519058228	-7.95157957077026	-4.27335071563721	-0.0775402709841728	0.222469314932823	0.13545523583889
-4.9068775177002	-7.94648313522339	-4.26151037216187	-0.0776770412921906	0.222427070140839	0.135388985276222
-4.91053485870361	-7.94860553741455	-4.26616287231445	-0.0776970610022545	0.222387686371803	0.13518413901329
-4.91622400283813	-7.95357275009155	-4.26725244522095	-0.0776308327913284	0.222533822059631	0.135229989886284
-4.90748739242554	-7.94494199752808	-4.263258934021	-0.077584333717823	0.222360864281654	0.135106116533279
-4.90650177001953	-7.94651222229004	-4.26231527328491	-0.0778408050537109	0.222319915890694	0.13499516248703
-4.91665840148926	-7.94903612136841	-4.27817249298096	-0.0776653215289116	0.222489282488823	0.134923353791237
-4.9047384262085	-7.94538354873657	-4.27326154708862	-0.0777352154254913	0.222318217158318	0.134905323386192
-4.91017818450928	-7.94618272781372	-4.26891422271729	-0.0778597518801689	0.222312405705452	0.134803637862206
-4.91377305984497	-7.94338703155518	-4.27576494216919	-0.0777247920632362	0.22236841917038	0.134714066982269
-4.91183996200562	-7.94285297393799	-4.26867055892944	-0.0778239518404007	0.222406387329102	0.134695574641228
-4.9052300453186	-7.9393630027771	-4.26397705078125	-0.0779720842838287	0.222206696867943	0.134564831852913
-4.9146785736084	-7.94306612014771	-4.27277755737305	-0.0779678225517273	0.222369909286499	0.134535178542137
-4.90416574478149	-7.93444490432739	-4.27511739730835	-0.0779045671224594	0.222365319728851	0.134484991431236
-4.90303611755371	-7.93424654006958	-4.2668080329895	-0.0780539810657501	0.222324073314667	0.134377583861351
-4.90921592712402	-7.93349123001099	-4.27697801589966	-0.0779319703578949	0.222393751144409	0.134301841259003
-4.90060234069824	-7.9280891418457	-4.27262735366821	-0.0780223160982132	0.222378298640251	0.134301126003265
-4.89599084854126	-7.92854404449463	-4.26216173171997	-0.0781583189964294	0.22233484685421	0.134242549538612
-4.89908695220947	-7.92681121826172	-4.26512813568115	-0.078126959502697	0.222337543964386	0.134107410907745
-4.89573049545288	-7.92592477798462	-4.26913595199585	-0.0781057849526405	0.222479566931725	0.134195536375046
-4.88902616500854	-7.91809749603271	-4.26113700866699	-0.0781853199005127	0.222373440861702	0.134065866470337
-4.89325141906738	-7.92603445053101	-4.27010297775269	-0.0782516971230507	0.222454339265823	0.134036734700203
-4.8885383605957	-7.92122173309326	-4.26610469818115	-0.0781554356217384	0.222532033920288	0.133987814188004
-4.87926292419434	-7.92067861557007	-4.26151084899902	-0.0782605037093163	0.222487688064575	0.133942127227783
-4.8851318359375	-7.9229211807251	-4.26050281524658	-0.078242301940918	0.222481206059456	0.133979335427284
-4.88348865509033	-7.92379188537598	-4.27109479904175	-0.0781477689743042	0.222561478614807	0.133953109383583
-4.8764181137085	-7.91718721389771	-4.25981521606445	-0.0782309770584106	0.222600758075714	0.134013161063194
-4.88070487976074	-7.92157316207886	-4.26126003265381	-0.078320287168026	0.222534894943237	0.1338941603899
-4.88021326065063	-7.92052888870239	-4.26571226119995	-0.0782075971364975	0.222588896751404	0.134015887975693
-4.87330913543701	-7.9207615852356	-4.26164817810059	-0.0782852023839951	0.222589790821075	0.134035870432854
-4.86993837356567	-7.92206573486328	-4.25290250778198	-0.0783640295267105	0.222527801990509	0.133988678455353
-4.87789392471313	-7.9227933883667	-4.2629132270813	-0.0781858712434769	0.222769558429718	0.134013473987579
-4.8641300201416	-7.91632318496704	-4.2557578086853	-0.0783139690756798	0.222619071602821	0.134095147252083
-4.86940288543701	-7.92094802856445	-4.25061988830566	-0.0783524587750435	0.222679570317268	0.134109824895859
-4.86521863937378	-7.91666984558105	-4.25698804855347	-0.0782395601272583	0.222734034061432	0.134155303239822
-4.86015796661377	-7.91571521759033	-4.24771499633789	-0.0783858224749565	0.222700357437134	0.13418635725975
-4.85739421844482	-7.9151759147644	-4.24782800674438	-0.0783659741282463	0.222683474421501	0.134151548147202
-4.86326503753662	-7.92002010345459	-4.25164747238159	-0.0783417597413063	0.222856402397156	0.134205758571625
-4.84995555877686	-7.90659236907959	-4.25122690200806	-0.0783387422561646	0.22285570204258	0.134197518229485
-4.85033893585205	-7.9107928276062	-4.25109148025513	-0.0784703716635704	0.222714453935623	0.13417150080204
-4.8512806892395	-7.91165590286255	-4.25863599777222	-0.0783448964357376	0.222906276583672	0.134162440896034
-4.84394550323486	-7.90480136871338	-4.24442338943481	-0.078460156917572	0.222858637571335	0.134170472621918
-4.84772300720215	-7.90899610519409	-4.25007677078247	-0.0784876197576523	0.222880527377129	0.13414654135704
-4.84305143356323	-7.90383577346802	-4.2492151260376	-0.0784137398004532	0.222991198301315	0.1341383010149
-4.83580827713013	-7.90154266357422	-4.24394655227661	-0.0785444229841232	0.222896963357925	0.134110376238823
-4.83927726745605	-7.90339088439941	-4.24751091003418	-0.078554205596447	0.223048746585846	0.134075865149498
-4.84021091461182	-7.90259075164795	-4.24855375289917	-0.0783570110797882	0.223005384206772	0.134068801999092
-4.83027982711792	-7.90046262741089	-4.24653673171997	-0.0786309465765953	0.223070874810219	0.134085297584534
-4.8397741317749	-7.90585088729858	-4.25172519683838	-0.078585684299469	0.223048731684685	0.134065821766853
-4.83186817169189	-7.90479421615601	-4.25804138183594	-0.0785532966256142	0.223114728927612	0.134091585874557
-4.82982635498047	-7.90000343322754	-4.24631071090698	-0.0786804109811783	0.223050281405449	0.134074911475182
-4.83285093307495	-7.90254592895508	-4.25103092193604	-0.0786142498254776	0.223110392689705	0.134031936526299
-4.83646726608276	-7.90236043930054	-4.25306510925293	-0.0786093771457672	0.223255082964897	0.134059965610504
-4.82309246063232	-7.8961329460144	-4.25527143478394	-0.0786722525954247	0.22313866019249	0.13404543697834
-4.83189058303833	-7.90400981903076	-4.25182199478149	-0.0787276476621628	0.223235636949539	0.133977264165878
-4.83436489105225	-7.89930438995361	-4.26264524459839	-0.0785672590136528	0.223368674516678	0.134007036685944
-4.82224035263062	-7.89996099472046	-4.25669574737549	-0.0787588655948639	0.223258301615715	0.133982628583908
-4.82879972457886	-7.90199518203735	-4.25579595565796	-0.0787128210067749	0.223321557044983	0.133938848972321
-4.82725095748901	-7.90078020095825	-4.26744890213013	-0.0786430388689041	0.223368763923645	0.133934855461121
-4.81908750534058	-7.90080165863037	-4.25863075256348	-0.0787381827831268	0.223370403051376	0.133996307849884
-4.82124900817871	-7.89942407608032	-4.26447534561157	-0.0787452831864357	0.223377004265785	0.133931487798691
-4.82628583908081	-7.90050458908081	-4.26628065109253	-0.0786218345165253	0.223591849207878	0.13400936126709
-4.81889915466309	-7.89818716049194	-4.26416873931885	-0.0787947252392769	0.223467037081718	0.134001791477203
-4.82785797119141	-7.90285682678223	-4.26402711868286	-0.0787249356508255	0.223505586385727	0.133991926908493
-4.82375574111938	-7.90252923965454	-4.26625728607178	-0.0786677077412605	0.223593816161156	0.133995622396469
-4.81995916366577	-7.89996480941772	-4.26760387420654	-0.0787670835852623	0.223423331975937	0.133980855345726
-4.82679224014282	-7.90700674057007	-4.27557563781738	-0.0786543339490891	0.223628044128418	0.133980318903923
-4.82149934768677	-7.90489721298218	-4.26797962188721	-0.0786118879914284	0.223654359579086	0.134007886052132
-4.82031345367432	-7.90249443054199	-4.27019500732422	-0.0786969587206841	0.223610684275627	0.133943974971771
-4.83060503005981	-7.91016101837158	-4.27634048461914	-0.0786001607775688	0.223709359765053	0.133992150425911
-4.82416725158691	-7.90713596343994	-4.26935720443726	-0.0785801112651825	0.223693937063217	0.134059652686119
-4.82146215438843	-7.90737581253052	-4.27033996582031	-0.078728124499321	0.223585054278374	0.134069249033928
-4.8318567276001	-7.91056299209595	-4.28506565093994	-0.0784707367420197	0.223821133375168	0.134081676602364
-4.82117319107056	-7.9071478843689	-4.28252220153809	-0.0786020681262016	0.223702147603035	0.134155794978142
-4.83022832870483	-7.91197395324707	-4.28056049346924	-0.0786177515983582	0.223674401640892	0.134182438254356
-4.83215427398682	-7.91096019744873	-4.29402875900269	-0.0785928443074226	0.223696082830429	0.134195938706398
-4.83448362350464	-7.9082555770874	-4.2817907333374	-0.0785714685916901	0.22378246486187	0.134244844317436
-4.83002853393555	-7.90742540359497	-4.2868275642395	-0.0786380395293236	0.22360323369503	0.1341932117939
-4.83721780776978	-7.91276359558105	-4.29340410232544	-0.0786036252975464	0.223776638507843	0.13425250351429
-4.83082103729248	-7.90243577957153	-4.2883505821228	-0.0785561725497246	0.223756983876228	0.134268924593925
-4.83019161224365	-7.91216135025024	-4.28679084777832	-0.0787129104137421	0.22370433807373	0.13425974547863
-4.83676290512085	-7.91135454177856	-4.29587650299072	-0.078466035425663	0.223918572068214	0.134256452322006
-4.82863616943359	-7.90583181381226	-4.28946256637573	-0.0786456242203712	0.223773553967476	0.134318396449089
-4.83088541030884	-7.90996980667114	-4.28773641586304	-0.0786890462040901	0.223752453923225	0.134219408035278
-4.83418846130371	-7.91116142272949	-4.29482507705688	-0.0785788521170616	0.223851963877678	0.134205311536789
-4.82497644424438	-7.908287525177	-4.28396892547607	-0.0786219090223312	0.223832607269287	0.134277254343033
-4.82600593566895	-7.91021871566772	-4.28928470611572	-0.0787234604358673	0.223780810832977	0.134202063083649
-4.83080244064331	-7.91515302658081	-4.30042219161987	-0.0784772932529449	0.223894506692886	0.134222403168678
-4.82161903381348	-7.91499137878418	-4.29445552825928	-0.0785971581935883	0.223956048488617	0.134216517210007
-4.82188367843628	-7.91792726516724	-4.29035139083862	-0.0786000490188599	0.223838955163956	0.134218260645866
-4.82838726043701	-7.9217586517334	-4.29900121688843	-0.0785488858819008	0.223991245031357	0.134202837944031
-4.82334041595459	-7.9224157333374	-4.29896450042725	-0.0785576552152634	0.224021032452583	0.134268000721931
-4.82299613952637	-7.92303991317749	-4.29504203796387	-0.0786491334438324	0.223942965269089	0.134268879890442
-4.82973957061768	-7.92962598800659	-4.30670547485352	-0.0784936398267746	0.224074989557266	0.134271904826164
-4.8183708190918	-7.92431116104126	-4.3018627166748	-0.0785110890865326	0.2239850461483	0.134410798549652
-4.82002401351929	-7.92863845825195	-4.30313539505005	-0.0786409080028534	0.224027320742607	0.134416311979294
-4.82660579681396	-7.92773723602295	-4.31037712097168	-0.0784797146916389	0.224013775587082	0.134494826197624
-4.81609153747559	-7.92474699020386	-4.30501937866211	-0.0786143615841866	0.224027872085571	0.134565263986588
-4.81879186630249	-7.92432689666748	-4.30259943008423	-0.0786288529634476	0.224005728960037	0.134587526321411
-4.82203817367554	-7.92776536941528	-4.30976009368896	-0.0785814598202705	0.223980396986008	0.13463106751442
-4.81575107574463	-7.92170000076294	-4.29843902587891	-0.078548289835453	0.224090382456779	0.134777575731277
-4.81487989425659	-7.9183669090271	-4.30115127563477	-0.0786941647529602	0.223989099264145	0.134803950786591
-4.82132244110107	-7.92240810394287	-4.30671453475952	-0.07862239331007	0.224150493741035	0.134872302412987
-4.81325578689575	-7.91697359085083	-4.30573606491089	-0.0786068737506866	0.224015846848488	0.134994849562645
-4.81322813034058	-7.9173264503479	-4.29994773864746	-0.0787831023335457	0.224102541804314	0.135036155581474
-4.82209396362305	-7.91967248916626	-4.30576705932617	-0.0786044970154762	0.224065750837326	0.135170325636864
-4.81743049621582	-7.91912651062012	-4.30683708190918	-0.0785674080252647	0.224171534180641	0.135238751769066
-4.81408977508545	-7.9159255027771	-4.29961729049683	-0.0786747634410858	0.224058568477631	0.13539157807827
-4.82046222686768	-7.92113351821899	-4.31336212158203	-0.0786117538809776	0.224106162786484	0.135413840413094
-4.8173828125	-7.91902494430542	-4.3105034828186	-0.0784636735916138	0.22418400645256	0.135628014802933
-4.81552171707153	-7.91985750198364	-4.30972766876221	-0.0786021649837494	0.224073112010956	0.135665103793144
-4.82293081283569	-7.92365455627441	-4.30968427658081	-0.0785337761044502	0.224129259586334	0.135774031281471
-4.82644319534302	-7.92277336120605	-4.31046962738037	-0.0783406347036362	0.224176615476608	0.135928824543953
-4.81850957870483	-7.92361307144165	-4.30964279174805	-0.0785519555211067	0.224091187119484	0.136019498109818
-4.83199596405029	-7.92702913284302	-4.31002902984619	-0.0784510746598244	0.224098980426788	0.136093989014626
-4.83274841308594	-7.92807149887085	-4.31785726547241	-0.0783002823591232	0.224162891507149	0.136236503720284
-4.82898855209351	-7.92786645889282	-4.30862379074097	-0.0784608274698257	0.224048584699631	0.136385604739189
-4.83726978302002	-7.92526340484619	-4.32055139541626	-0.0783384069800377	0.22404944896698	0.136456608772278
-4.83954763412476	-7.92970848083496	-4.32007265090942	-0.0782943069934845	0.224143415689468	0.136597007513046
-4.82940149307251	-7.92429780960083	-4.31592416763306	-0.0783078595995903	0.224043890833855	0.136685326695442
-4.83756637573242	-7.93373441696167	-4.31533002853394	-0.0784107893705368	0.224089205265045	0.136688232421875
-4.8447265625	-7.92760992050171	-4.32221508026123	-0.078153632581234	0.224123254418373	0.13683620095253
-4.83373498916626	-7.9281530380249	-4.31619882583618	-0.0783949792385101	0.224042773246765	0.136986941099167
-4.84474420547485	-7.93257093429565	-4.31395292282104	-0.0782801136374474	0.224056839942932	0.13696576654911
-4.84667062759399	-7.93317890167236	-4.32344627380371	-0.0781840160489082	0.224078491330147	0.137105017900467
-4.83831739425659	-7.93097686767578	-4.31119775772095	-0.0782024413347244	0.224069938063622	0.137259989976883
-4.84124946594238	-7.93155670166016	-4.32103109359741	-0.0781758651137352	0.223969832062721	0.137259766459465
-4.84883117675781	-7.93859767913818	-4.32465648651123	-0.0781502202153206	0.224174916744232	0.137414753437042
-4.84052753448486	-7.93123388290405	-4.3207573890686	-0.0781181827187538	0.224020853638649	0.137522235512733
-4.84458303451538	-7.9394998550415	-4.3184552192688	-0.0782896056771278	0.224048182368279	0.137539967894554
-4.85346460342407	-7.9393744468689	-4.3257942199707	-0.0780922770500183	0.224140167236328	0.137685224413872
-4.84583854675293	-7.94020748138428	-4.31911420822144	-0.0781664550304413	0.224054038524628	0.137755915522575
-4.8498477935791	-7.940598487854	-4.3151478767395	-0.0781510919332504	0.224040806293488	0.137810498476028
-4.85714673995972	-7.9440393447876	-4.33665752410889	-0.0780288875102997	0.224071890115738	0.137841388583183
-4.84966230392456	-7.94571495056152	-4.32513618469238	-0.0780560895800591	0.224113911390305	0.138019904494286
-4.85402488708496	-7.94550371170044	-4.32933330535889	-0.0779732391238213	0.224003374576569	0.137942254543304
-4.85799217224121	-7.95030784606934	-4.33803606033325	-0.0779644101858139	0.224158048629761	0.138040855526924
-4.85802364349365	-7.94698143005371	-4.32911252975464	-0.0778698921203613	0.224172279238701	0.138099804520607
-4.85491323471069	-7.94903230667114	-4.32239294052124	-0.0779792740941048	0.224059745669365	0.138116404414177
-4.87030363082886	-7.95630216598511	-4.33321666717529	-0.0778755471110344	0.224227145314217	0.138132199645042
-4.85923147201538	-7.95063543319702	-4.33100128173828	-0.0778516754508018	0.224174052476883	0.138247445225716
-4.86325979232788	-7.95574808120728	-4.33185386657715	-0.0779196992516518	0.22410149872303	0.138267606496811
-4.86969470977783	-7.95623159408569	-4.34102201461792	-0.0777276903390884	0.224237367510796	0.138328015804291
-4.86568689346313	-7.9566822052002	-4.3350772857666	-0.0779022052884102	0.224198773503304	0.138385236263275
-4.86761951446533	-7.95717525482178	-4.32978057861328	-0.0778673365712166	0.22414194047451	0.138347640633583
-4.87183952331543	-7.9591965675354	-4.34074306488037	-0.077766090631485	0.224200531840324	0.138463452458382
-4.86830472946167	-7.95630502700806	-4.33619832992554	-0.0778710693120956	0.224251613020897	0.138504266738892
-4.8640251159668	-7.95250701904297	-4.32988929748535	-0.077927440404892	0.224087655544281	0.13850425183773
-4.8701024055481	-7.95972585678101	-4.34043645858765	-0.0778524354100227	0.224257439374924	0.138480260968208
-4.86326789855957	-7.94601345062256	-4.33789587020874	-0.0778539478778839	0.224310874938965	0.138548135757446
-4.86333465576172	-7.95004558563232	-4.33673095703125	-0.0780067592859268	0.224207565188408	0.138476952910423
-4.8634033203125	-7.94713258743286	-4.34282827377319	-0.0779241025447845	0.224272429943085	0.138480007648468
-4.85710573196411	-7.94316720962524	-4.34589958190918	-0.0779725834727287	0.224318504333496	0.138504952192307
-4.85101222991943	-7.93855857849121	-4.34158706665039	-0.0780362486839294	0.224336624145508	0.13844595849514
-4.85593032836914	-7.9423656463623	-4.33988094329834	-0.0780299156904221	0.224330559372902	0.138509765267372
-4.84927177429199	-7.94177103042603	-4.35073757171631	-0.0779386460781097	0.224412396550179	0.138516053557396
-4.84353590011597	-7.93744230270386	-4.33636617660522	-0.0780913904309273	0.224406749010086	0.138565585017204
-4.84070253372192	-7.9414324760437	-4.33160448074341	-0.0781359672546387	0.2244031727314	0.138554230332375
-4.8417854309082	-7.94196319580078	-4.34702730178833	-0.078022375702858	0.224459797143936	0.138590767979622
-4.83286094665527	-7.93875646591187	-4.33398580551147	-0.0780364498496056	0.224527254700661	0.138704791665077
-4.83042430877686	-7.93850040435791	-4.33905792236328	-0.0780395343899727	0.224503442645073	0.138618379831314
-4.83228969573975	-7.94105291366577	-4.3352632522583	-0.0779794007539749	0.224579989910126	0.13871730864048
-4.82717847824097	-7.9374098777771	-4.33224773406982	-0.07794089615345	0.224596440792084	0.138694018125534
-4.81928730010986	-7.93800020217896	-4.32968950271606	-0.078042097389698	0.224569484591484	0.138700783252716
-4.82988214492798	-7.9454345703125	-4.33393049240112	-0.0779438689351082	0.224648714065552	0.138735756278038
-4.81743335723877	-7.94049072265625	-4.32620000839233	-0.0779133439064026	0.224673584103584	0.138811275362968
-4.81798458099365	-7.94543361663818	-4.3247594833374	-0.0779789835214615	0.224589616060257	0.138828217983246
-4.82217693328857	-7.94670677185059	-4.33317708969116	-0.077723354101181	0.224837094545364	0.138844445347786
-4.81584215164185	-7.9431324005127	-4.32328796386719	-0.0778122544288635	0.224743992090225	0.138954684138298
-4.82228136062622	-7.95066738128662	-4.32544231414795	-0.0778412446379662	0.224719673395157	0.138920962810516
-4.81964254379272	-7.95049619674683	-4.3342342376709	-0.0776851773262024	0.224735960364342	0.139040946960449
-4.81992721557617	-7.94775485992432	-4.32814788818359	-0.0777314454317093	0.224830359220505	0.139108225703239
-4.81993675231934	-7.94804525375366	-4.31886720657349	-0.0778477787971497	0.224662646651268	0.139112457633018
-4.82877779006958	-7.95605659484863	-4.33518028259277	-0.077665239572525	0.224783822894096	0.139137640595436
-4.81968355178833	-7.95121431350708	-4.32993078231812	-0.0776330828666687	0.224766001105309	0.139251798391342
-4.82769727706909	-7.95510053634644	-4.32672452926636	-0.077643595635891	0.22466966509819	0.139283731579781
-4.82991123199463	-7.95571279525757	-4.33048629760742	-0.0776395797729492	0.22468301653862	0.139323011040688
-4.83019590377808	-7.95666599273682	-4.3307900428772	-0.0776134729385376	0.224682122468948	0.139423057436943
-4.82879734039307	-7.95957374572754	-4.32334136962891	-0.0777696594595909	0.224601447582245	0.139442056417465
-4.83638525009155	-7.96273422241211	-4.33423566818237	-0.0775907039642334	0.224562361836433	0.139454424381256
-4.82748031616211	-7.96190929412842	-4.32745122909546	-0.0776178985834122	0.224594235420227	0.13949216902256
-4.82931995391846	-7.96065902709961	-4.32162523269653	-0.0776306390762329	0.224496111273766	0.13953572511673
-4.83839082717896	-7.9669885635376	-4.33112335205078	-0.077527679502964	0.224607393145561	0.13950352370739
-4.83215856552124	-7.96308374404907	-4.32622957229614	-0.0775633007287979	0.224556758999825	0.139588356018066
-4.83106565475464	-7.96630382537842	-4.32134675979614	-0.0776116922497749	0.224449023604393	0.139507696032524
-4.84140777587891	-7.97270393371582	-4.33091068267822	-0.0775748863816261	0.224521711468697	0.139539986848831
-4.83611726760864	-7.96765279769897	-4.32531976699829	-0.0774879157543182	0.224437952041626	0.139592200517654
-4.83402395248413	-7.97036695480347	-4.31651020050049	-0.0776284411549568	0.224321857094765	0.1395283639431
-4.8472638130188	-7.97588014602661	-4.32759523391724	-0.0773578137159348	0.224482327699661	0.139498457312584
-4.83375787734985	-7.97162675857544	-4.3270378112793	-0.0774493962526321	0.22439880669117	0.139590755105019
-4.84431934356689	-7.97882556915283	-4.32403659820557	-0.0775114074349403	0.224345877766609	0.139513418078423
-4.84327363967896	-7.98004388809204	-4.32655715942383	-0.0773328840732574	0.224378317594528	0.139491528272629
-4.84061717987061	-7.97857999801636	-4.31492471694946	-0.0774078443646431	0.224329337477684	0.139559850096703
-4.8406195640564	-7.97893285751343	-4.31524610519409	-0.0774100497364998	0.224289640784264	0.139472812414169
-4.8468656539917	-7.9826831817627	-4.32286977767944	-0.0773026868700981	0.224328011274338	0.139482796192169
-4.83895206451416	-7.97820806503296	-4.31609010696411	-0.0772856175899506	0.224338635802269	0.13941915333271
-4.84103059768677	-7.98393630981445	-4.31363153457642	-0.0773273706436157	0.224207922816277	0.139389857649803
-4.84575223922729	-7.98492002487183	-4.31970071792603	-0.0772101655602455	0.224370062351227	0.139318197965622
-4.8397970199585	-7.97849941253662	-4.30576801300049	-0.0773180574178696	0.224275127053261	0.13926462829113
-4.84747314453125	-7.98382234573364	-4.31707286834717	-0.0772309154272079	0.224265232682228	0.139193549752235
-4.84402656555176	-7.98139572143555	-4.31193685531616	-0.0771132856607437	0.224327176809311	0.139167204499245
-4.83748579025269	-7.97759675979614	-4.30493879318237	-0.077162966132164	0.224243760108948	0.139050632715225
-4.84342622756958	-7.9809136390686	-4.30090713500977	-0.0771400257945061	0.224297195672989	0.138920038938522
-4.84259414672852	-7.98074054718018	-4.30653858184814	-0.0769233629107475	0.224304988980293	0.138853892683983
-4.83271455764771	-7.9810094833374	-4.29965734481812	-0.0771608203649521	0.224226176738739	0.138835206627846
-4.84460258483887	-7.98471879959106	-4.29786348342896	-0.0770732313394547	0.224335610866547	0.138761445879936
-4.8328104019165	-7.97945976257324	-4.29695463180542	-0.0770195871591568	0.224297419190407	0.13870932161808
-4.8314995765686	-7.9828200340271	-4.29243755340576	-0.0770442336797714	0.224216729402542	0.138690054416656
-4.83547639846802	-7.9867057800293	-4.30156660079956	-0.0769760236144066	0.224340230226517	0.138676777482033
-4.83005666732788	-7.98084115982056	-4.29333639144897	-0.0770773738622665	0.224275261163712	0.138668224215508
-4.83252429962158	-7.98233652114868	-4.28954648971558	-0.0770912915468216	0.224277228116989	0.138560682535172
-4.83463716506958	-7.98358583450317	-4.29534912109375	-0.0769652426242828	0.224218890070915	0.138594269752502
-4.83021259307861	-7.97909593582153	-4.29101657867432	-0.077095627784729	0.224305897951126	0.138647168874741
-4.82798194885254	-7.97450160980225	-4.28624296188354	-0.0771870315074921	0.224172651767731	0.138575509190559
-4.83514833450317	-7.97749805450439	-4.29567813873291	-0.0770184248685837	0.224330469965935	0.138530403375626
-4.8247709274292	-7.9661340713501	-4.29244947433472	-0.0770790353417397	0.224255681037903	0.13861908018589
-4.8251256942749	-7.96762037277222	-4.28945398330688	-0.0771605372428894	0.224230498075485	0.138543277978897
-4.82750701904297	-7.96536540985107	-4.28934717178345	-0.0770715028047562	0.22428497672081	0.138514846563339
-4.82302570343018	-7.96046733856201	-4.28565740585327	-0.077037513256073	0.2242641299963	0.138530775904655
-4.8231143951416	-7.95896863937378	-4.28563451766968	-0.0771947875618935	0.224309340119362	0.138455331325531
-4.8267650604248	-7.96176671981812	-4.28813314437866	-0.0771016329526901	0.224343925714493	0.138488918542862
-4.81342840194702	-7.95764780044556	-4.28445148468018	-0.0771856382489204	0.224306732416153	0.138506904244423
-4.8215184211731	-7.95872068405151	-4.2844386100769	-0.0772119089961052	0.224326804280281	0.138562604784966
-4.82337093353271	-7.95999622344971	-4.29570531845093	-0.0770573243498802	0.224424943327904	0.138503432273865
-4.81678676605225	-7.95893621444702	-4.28440809249878	-0.0771633461117744	0.224399209022522	0.13865864276886
-4.81629085540771	-7.96026515960693	-4.2854118347168	-0.0771342441439629	0.224313855171204	0.13856029510498
-4.81876039505005	-7.96261167526245	-4.29118585586548	-0.077123761177063	0.224328026175499	0.13867823779583
-4.81394386291504	-7.9616436958313	-4.28162717819214	-0.0771758928894997	0.224321946501732	0.138654083013535
-4.81616544723511	-7.96406412124634	-4.2875075340271	-0.0771870687603951	0.224234685301781	0.138688430190086
-4.82308292388916	-7.96540927886963	-4.29254961013794	-0.0770586654543877	0.224490836262703	0.138718605041504
-4.80811548233032	-7.95807266235352	-4.28848838806152	-0.0771642029285431	0.224308133125305	0.138768225908279
-4.8207483291626	-7.96255350112915	-4.28910684585571	-0.0772383138537407	0.224332273006439	0.138699114322662
-4.81253576278687	-7.96062612533569	-4.29183483123779	-0.0771431103348732	0.224372506141663	0.138748168945313
-4.81139183044434	-7.95730113983154	-4.28340244293213	-0.0772616788744926	0.224270910024643	0.138811603188515
-4.81552410125732	-7.95528984069824	-4.28763294219971	-0.0772189646959305	0.224263891577721	0.138692170381546
-4.81385517120361	-7.95640993118286	-4.29445695877075	-0.0771859735250473	0.224287420511246	0.138733223080635
-4.8065357208252	-7.95209360122681	-4.28812026977539	-0.0773000419139862	0.224279850721359	0.138732641935349
-4.81264448165894	-7.95415544509888	-4.28724241256714	-0.0772471502423286	0.224204853177071	0.138700589537621
-4.81268548965454	-7.95418834686279	-4.2980055809021	-0.0772359818220139	0.224294736981392	0.138641729950905
-4.80463266372681	-7.94563913345337	-4.29148054122925	-0.0773563906550407	0.224155694246292	0.138702496886253
-4.81181287765503	-7.95010948181152	-4.2987904548645	-0.0773139968514442	0.224128991365433	0.138565167784691
-4.8117413520813	-7.94791555404663	-4.29929161071777	-0.0772204399108887	0.224243253469467	0.138586282730103
-4.80473804473877	-7.9451470375061	-4.29071474075317	-0.0772964581847191	0.224087223410606	0.138517439365387
-4.80828046798706	-7.9464545249939	-4.29005527496338	-0.0773787200450897	0.224071368575096	0.138419985771179
-4.80891036987305	-7.94670057296753	-4.29583406448364	-0.0771636739373207	0.224101915955544	0.138379231095314
-4.79973936080933	-7.94567632675171	-4.29423522949219	-0.0772813856601715	0.224070742726326	0.138329163193703
-4.80919361114502	-7.94428825378418	-4.28553819656372	-0.077212281525135	0.22406730055809	0.138233065605164
-4.80751848220825	-7.94509410858154	-4.29001426696777	-0.0771386250853539	0.224050745368004	0.138135686516762
-4.80075311660767	-7.94277000427246	-4.27738285064697	-0.0772065743803978	0.224089875817299	0.13802707195282
-4.80025959014893	-7.94236326217651	-4.27902221679688	-0.0772771388292313	0.223902478814125	0.137903720140457
-4.80885314941406	-7.94515895843506	-4.28495454788208	-0.0770097747445107	0.224078729748726	0.137803047895432
-4.79960918426514	-7.94088745117188	-4.28308773040771	-0.0770420804619789	0.223954528570175	0.137744098901749
-4.80215787887573	-7.94446563720703	-4.2756085395813	-0.0771500021219254	0.223946079611778	0.137585058808327
-4.80818176269531	-7.9454460144043	-4.28323125839233	-0.07698804885149	0.22391964495182	0.137512490153313
-4.80366468429565	-7.94402313232422	-4.27555656433105	-0.0770111158490181	0.223945692181587	0.137369960546494
-4.80125904083252	-7.94064044952393	-4.27047252655029	-0.0770519077777863	0.223827853798866	0.137223392724991
-4.80925130844116	-7.94813299179077	-4.27709007263184	-0.0770078897476196	0.223857387900352	0.137067914009094
-4.80143785476685	-7.9420919418335	-4.26703214645386	-0.0769183114171028	0.223836347460747	0.136962175369263
-4.79971694946289	-7.94144678115845	-4.26720476150513	-0.0770406126976013	0.223685920238495	0.136791363358498
-4.80733156204224	-7.94736671447754	-4.27070188522339	-0.0768821239471436	0.223809763789177	0.136654913425446
-4.80062866210938	-7.94101047515869	-4.26851367950439	-0.0768535062670708	0.223701417446136	0.136552661657333
-4.80825233459473	-7.94587182998657	-4.26354837417603	-0.0768743231892586	0.223688900470734	0.136421799659729
-4.8108549118042	-7.94374370574951	-4.26528263092041	-0.0768322497606277	0.223714113235474	0.136259824037552
-4.80360794067383	-7.94046497344971	-4.25605201721191	-0.0769581124186516	0.223625466227531	0.136167228221893
-4.80551099777222	-7.93980312347412	-4.25870275497437	-0.0769208073616028	0.223539724946022	0.135955393314362
-4.80741357803345	-7.93858194351196	-4.26380491256714	-0.0767919793725014	0.223584696650505	0.135888680815697
-4.79959344863892	-7.93166971206665	-4.25191974639893	-0.0769406482577324	0.223405763506889	0.135750010609627
-4.80823373794556	-7.9387674331665	-4.25399017333984	-0.0769315883517265	0.223533719778061	0.135596886277199
-4.80171966552734	-7.931471824646	-4.24993181228638	-0.0768007561564446	0.223518118262291	0.135517179965973
-4.79740762710571	-7.92880630493164	-4.24632358551025	-0.0770411640405655	0.223413050174713	0.135430216789246
-4.80585956573486	-7.92585134506226	-4.24371814727783	-0.0767907127737999	0.223413467407227	0.135239034891129
-4.79159832000732	-7.92121553421021	-4.24640655517578	-0.0768425092101097	0.2233966588974	0.135161161422729
-4.79274082183838	-7.91735410690308	-4.23755693435669	-0.0769620463252068	0.223362043499947	0.135016351938248
-4.79357194900513	-7.91793537139893	-4.24844312667847	-0.0769138857722282	0.223386228084564	0.134878590703011
-4.79171657562256	-7.91808605194092	-4.235267162323	-0.0769418701529503	0.223523840308189	0.134787306189537
-4.78143119812012	-7.90927791595459	-4.2258939743042	-0.0770260766148567	0.223283722996712	0.134627461433411
-4.78782939910889	-7.91376066207886	-4.2275218963623	-0.0770157799124718	0.223445445299149	0.134544432163239
-4.780921459198	-7.90380764007568	-4.22947454452515	-0.076915942132473	0.22339591383934	0.134474217891693
-4.77180242538452	-7.90642166137695	-4.22293663024902	-0.077123835682869	0.223301038146019	0.134333550930023
-4.779296875	-7.90479135513306	-4.22520351409912	-0.0769756287336349	0.22342075407505	0.134256735444069
-4.77415418624878	-7.90354013442993	-4.21970796585083	-0.0770025476813316	0.223378673195839	0.134094312787056
-4.77112531661987	-7.89853858947754	-4.20534706115723	-0.0770596712827683	0.223359495401382	0.13401161134243
-4.77347040176392	-7.89927101135254	-4.21883344650269	-0.07701126486063	0.22330829501152	0.133838549256325
-4.77199649810791	-7.89763736724854	-4.21072769165039	-0.0769489780068398	0.223437920212746	0.133883088827133
-4.76393604278564	-7.89553785324097	-4.20528507232666	-0.0770537927746773	0.223219022154808	0.133695051074028
-4.76511335372925	-7.89660406112671	-4.20414924621582	-0.0770514309406281	0.223280385136604	0.133542358875275
-4.76689958572388	-7.89639091491699	-4.19963836669922	-0.0768794193863869	0.223312765359879	0.133482247591019
-4.75356197357178	-7.89548492431641	-4.19433736801147	-0.0770396962761879	0.223230928182602	0.133335143327713
-4.76484060287476	-7.89687347412109	-4.19501781463623	-0.0769972950220108	0.223234474658966	0.133188903331757
-4.76275491714478	-7.89765882492065	-4.19999980926514	-0.0769057348370552	0.223221316933632	0.133046686649323
-4.75262641906738	-7.89680051803589	-4.18452310562134	-0.0770400688052177	0.223140701651573	0.132976874709129
-4.76107978820801	-7.89783430099487	-4.18547534942627	-0.0769217312335968	0.223149955272675	0.132700830698013
-4.75728034973145	-7.89455270767212	-4.18593406677246	-0.0767930001020432	0.223164737224579	0.132680475711823
-4.75181579589844	-7.89481735229492	-4.17248249053955	-0.0769108980894089	0.223092466592789	0.132474228739738
-4.75515079498291	-7.89756488800049	-4.17465114593506	-0.0767537578940392	0.22299000620842	0.132327482104301
-4.75438117980957	-7.89676761627197	-4.17419815063477	-0.07672119140625	0.223128721117973	0.132199048995972
-4.75359582901001	-7.8919825553894	-4.16264581680298	-0.0768138542771339	0.222917303442955	0.132069796323776
-4.76282453536987	-7.89910840988159	-4.16996097564697	-0.0767489150166512	0.22291111946106	0.131881549954414
-4.75665235519409	-7.89168071746826	-4.15761089324951	-0.0767549350857735	0.222961977124214	0.131825119256973
-4.75135469436646	-7.88989019393921	-4.15749645233154	-0.0768963024020195	0.22266897559166	0.13160328567028
-4.76250600814819	-7.89390802383423	-4.16235113143921	-0.0767588168382645	0.222803115844727	0.131551891565323
-4.75437545776367	-7.88735342025757	-4.15321731567383	-0.0767875015735626	0.222566157579422	0.131355166435242
-4.76342391967773	-7.89109802246094	-4.15143728256226	-0.0768473371863365	0.222557708621025	0.131216436624527
-4.76633214950562	-7.88971424102783	-4.1546688079834	-0.0767875537276268	0.222551196813583	0.131057843565941
-4.76238298416138	-7.88624906539917	-4.14737987518311	-0.0769050791859627	0.222470134496689	0.130922242999077
-4.76819038391113	-7.88657236099243	-4.1401891708374	-0.0769502595067024	0.222367763519287	0.130771636962891
-4.77385187149048	-7.88580226898193	-4.14919900894165	-0.0767953544855118	0.22243757545948	0.130625665187836
-4.76807165145874	-7.88193464279175	-4.13776969909668	-0.076892264187336	0.22231237590313	0.130596101284027
-4.77573823928833	-7.88593864440918	-4.13651037216187	-0.0769480615854263	0.222260251641273	0.130405858159065
-4.77728843688965	-7.88305759429932	-4.14438104629517	-0.0767910107970238	0.222234204411507	0.130406856536865
-4.77695417404175	-7.88631534576416	-4.13104867935181	-0.0770586282014847	0.222162157297134	0.130415096879005
-4.78921508789063	-7.89155149459839	-4.13735675811768	-0.0768614262342453	0.222123026847839	0.130435034632683
-4.78308534622192	-7.89443397521973	-4.14264392852783	-0.0768798366189003	0.222165897488594	0.130492985248566
-4.79196500778198	-7.89660501480103	-4.13482666015625	-0.0769414976239204	0.22210830450058	0.130593150854111
-4.79127740859985	-7.90033435821533	-4.14230489730835	-0.0768120512366295	0.222082763910294	0.130648195743561
-4.78925895690918	-7.89889764785767	-4.12684392929077	-0.0769758448004723	0.222022518515587	0.130632445216179
-4.78724956512451	-7.89438247680664	-4.13113451004028	-0.076874777674675	0.221967965364456	0.130273506045341
-4.78458404541016	-7.89017391204834	-4.12738418579102	-0.0768124833703041	0.221981048583984	0.129982128739357
-4.77890014648438	-7.88203191757202	-4.11506509780884	-0.0769379660487175	0.222009018063545	0.129656732082367
-4.78631687164307	-7.8827691078186	-4.10849142074585	-0.0768567472696304	0.221855461597443	0.129424497485161
-4.77983856201172	-7.88129043579102	-4.10569286346436	-0.076817698776722	0.221990913152695	0.129196658730507
-4.77806091308594	-7.87613534927368	-4.09948921203613	-0.0769645050168037	0.221872314810753	0.129034072160721
-4.78400325775146	-7.88003301620483	-4.1120810508728	-0.0768220797181129	0.221846118569374	0.128868728876114
-4.77616214752197	-7.87396335601807	-4.09957933425903	-0.0767315849661827	0.221787884831429	0.128843903541565
-4.78430080413818	-7.87473344802856	-4.09950733184814	-0.0768192186951637	0.221786856651306	0.128570199012756
-4.77957963943481	-7.86993741989136	-4.09371423721313	-0.0766583159565926	0.221731588244438	0.128480404615402
-4.77193927764893	-7.87065410614014	-4.07727956771851	-0.0768467709422112	0.221620038151741	0.128238961100578
-4.77998304367065	-7.87031984329224	-4.0848708152771	-0.0766293331980705	0.221671357750893	0.128042981028557
-4.77003812789917	-7.86499261856079	-4.08236217498779	-0.0766327679157257	0.221557632088661	0.127854436635971
-4.78067588806152	-7.87231540679932	-4.0788459777832	-0.0767054408788681	0.221519142389297	0.127664312720299
-4.78221225738525	-7.87131309509277	-4.08067417144775	-0.0765077099204063	0.22161902487278	0.127689689397812
-4.78309774398804	-7.87468481063843	-4.067307472229	-0.0765608102083206	0.221540570259094	0.127858996391296
-4.78579044342041	-7.88189029693604	-4.07120704650879	-0.076473668217659	0.221573412418365	0.127915188670158
-4.78399276733398	-7.87615919113159	-4.07209730148315	-0.0763024315237999	0.221528217196465	0.127940610051155
-4.77933216094971	-7.87605428695679	-4.06123352050781	-0.0764218717813492	0.221548840403557	0.127699807286263
-4.78225374221802	-7.87230205535889	-4.06104946136475	-0.0762822851538658	0.221490234136581	0.127459704875946
-4.77527332305908	-7.86726665496826	-4.05737781524658	-0.076217994093895	0.221561953425407	0.127157598733902
-4.76737117767334	-7.86527156829834	-4.03641223907471	-0.0763433873653412	0.221442922949791	0.12686151266098
-4.77196216583252	-7.87178230285645	-4.04808282852173	-0.0762476399540901	0.221431314945221	0.126521930098534
-4.76412725448608	-7.86531639099121	-4.037428855896	-0.0761622339487076	0.221430584788322	0.126382812857628
-4.76698732376099	-7.86728143692017	-4.03964185714722	-0.0762431100010872	0.221323415637016	0.126054301857948
-4.76939487457275	-7.86369371414185	-4.03674602508545	-0.0760615617036819	0.221325635910034	0.125952705740929
-4.76839780807495	-7.86292886734009	-4.02245330810547	-0.0763086974620819	0.221246466040611	0.12578321993351
-4.77529907226563	-7.86163282394409	-4.02566242218018	-0.0760737136006355	0.221175283193588	0.125555366277695
-4.76720714569092	-7.85926246643066	-4.02863025665283	-0.0760893151164055	0.221063703298569	0.125363186001778
-4.77630805969238	-7.86470603942871	-4.01487112045288	-0.0761735960841179	0.220990657806396	0.125192537903786
-4.77233743667603	-7.86261701583862	-4.01457548141479	-0.0761222615838051	0.220963940024376	0.125028371810913
-4.77101850509644	-7.85899639129639	-4.00997686386108	-0.0762309581041336	0.220718756318092	0.124797828495502
-4.78026151657104	-7.86402988433838	-4.01194667816162	-0.0761499181389809	0.220896765589714	0.124619953334332
-4.77210330963135	-7.85803508758545	-4.01013231277466	-0.0761420130729675	0.220656871795654	0.124404311180115
-4.77894163131714	-7.86539030075073	-4.00503158569336	-0.0762924328446388	0.220611780881882	0.124273419380188
-4.77948999404907	-7.86031770706177	-4.00555467605591	-0.0762202367186546	0.220682322978973	0.124130077660084
-4.78010368347168	-7.86376619338989	-3.99780750274658	-0.0762712210416794	0.220493003726006	0.124103121459484
-4.78951454162598	-7.8724684715271	-4.00458526611328	-0.0761655047535896	0.220633432269096	0.12415561825037
-4.78674983978271	-7.87282991409302	-3.99060130119324	-0.0762488022446632	0.220488935709	0.124375939369202
-4.79381418228149	-7.88064050674438	-4.00155544281006	-0.0761969164013863	0.220531031489372	0.124354489147663
-4.78833866119385	-7.87443113327026	-4.00119733810425	-0.0761130228638649	0.220429942011833	0.124348379671574
-4.78814077377319	-7.87506675720215	-3.98632740974426	-0.0762188583612442	0.220461145043373	0.124179869890213
-4.79469156265259	-7.874342918396	-3.98998808860779	-0.0760415941476822	0.220422491431236	0.124054573476315
-4.78851985931396	-7.87369632720947	-3.9831223487854	-0.0761790797114372	0.220382452011108	0.123888686299324
-4.79546976089478	-7.87656354904175	-3.98308897018433	-0.0761752128601074	0.220414027571678	0.123625606298447
-4.78756809234619	-7.86943960189819	-3.98195433616638	-0.0761188268661499	0.220247581601143	0.123415499925613
-4.79377174377441	-7.87335395812988	-3.97758984565735	-0.0761878564953804	0.22022770345211	0.123145371675491
-4.79762411117554	-7.87301111221313	-3.97225689888	-0.0761519223451614	0.220343589782715	0.123102068901062
-4.79180526733398	-7.86842489242554	-3.96426701545715	-0.0762479305267334	0.220085263252258	0.122920893132687
-4.80131483078003	-7.87093114852905	-3.96369433403015	-0.0760693252086639	0.220164746046066	0.122836284339428
-4.79594373703003	-7.86809539794922	-3.96630787849426	-0.0761265307664871	0.22006219625473	0.122704319655895
-4.80474615097046	-7.87184143066406	-3.96231126785278	-0.0762284174561501	0.219988003373146	0.122610159218311
-4.80166006088257	-7.8681263923645	-3.9579017162323	-0.0761578977108002	0.21991653740406	0.122518546879292
-4.80196714401245	-7.86855506896973	-3.95205307006836	-0.0762153565883636	0.219819590449333	0.122371084988117
-4.80708408355713	-7.86914587020874	-3.9601833820343	-0.076065331697464	0.219919323921204	0.122223019599915
-4.80407762527466	-7.86791324615479	-3.9386510848999	-0.0762301310896873	0.219698771834373	0.122131146490574
-4.81769037246704	-7.87554407119751	-3.94834733009338	-0.076171949505806	0.21976101398468	0.12202101200819
-4.81017208099365	-7.86683511734009	-3.94852137565613	-0.0761336833238602	0.219660833477974	0.121957585215569
-4.8178071975708	-7.87425184249878	-3.94261884689331	-0.0761520341038704	0.21953584253788	0.121876463294029
-4.82207298278809	-7.8774995803833	-3.94529962539673	-0.0761350989341736	0.219641208648682	0.12185925245285
-4.82747983932495	-7.88092517852783	-3.93880200386047	-0.076210618019104	0.219490841031075	0.121955633163452
-4.83381366729736	-7.88887214660645	-3.95079970359802	-0.0760300606489182	0.219561502337456	0.12221522629261
-4.83221817016602	-7.89424800872803	-3.94728827476501	-0.0761828199028969	0.219475030899048	0.12247696518898
-4.84733772277832	-7.90284967422485	-3.95208048820496	-0.0761362612247467	0.219503954052925	0.122660219669342
-4.83975791931152	-7.89814710617065	-3.95048785209656	-0.0761466473340988	0.219418600201607	0.122720144689083
-4.84512996673584	-7.89891242980957	-3.94882845878601	-0.0761269256472588	0.219330728054047	0.122635580599308
-4.84500503540039	-7.89735078811646	-3.95607614517212	-0.0761715099215508	0.219365373253822	0.122473388910294
-4.84751844406128	-7.8962550163269	-3.94789481163025	-0.0762657076120377	0.219269126653671	0.122280642390251
-4.84314107894897	-7.89583206176758	-3.95129776000977	-0.0762609541416168	0.219256952404976	0.122014597058296
-4.84123516082764	-7.89472532272339	-3.94387221336365	-0.0763271078467369	0.219196811318398	0.121794193983078
-4.84451961517334	-7.89366626739502	-3.94906973838806	-0.0762201622128487	0.219191133975983	0.121626399457455
-4.83828258514404	-7.88873529434204	-3.94162559509277	-0.0763513594865799	0.219015762209892	0.121494509279728
-4.84342622756958	-7.89239501953125	-3.94669389724731	-0.0764370411634445	0.21905580163002	0.12137433886528
-4.83922052383423	-7.88733673095703	-3.95014572143555	-0.0764422118663788	0.219041481614113	0.121297396719456
-4.84498453140259	-7.88852977752686	-3.94565415382385	-0.0765315070748329	0.218928277492523	0.121171079576015
-4.84486150741577	-7.88701248168945	-3.94416356086731	-0.0764782205224037	0.218912079930305	0.121055856347084
-4.84268474578857	-7.88346147537231	-3.93728470802307	-0.0765782743692398	0.218728080391884	0.120943941175938
-4.84668445587158	-7.8839864730835	-3.94416069984436	-0.0764161124825478	0.218810573220253	0.120796285569668
-4.83890533447266	-7.88089227676392	-3.93650054931641	-0.0765886753797531	0.218623265624046	0.120631664991379
-4.85127449035645	-7.88688611984253	-3.93804574012756	-0.0766295939683914	0.21874126791954	0.12049812078476
-4.84367799758911	-7.87708520889282	-3.93514800071716	-0.0764943063259125	0.218658447265625	0.120405696332455
-4.84111022949219	-7.88291597366333	-3.9326229095459	-0.0766374617815018	0.218550100922585	0.120235897600651
-4.84462404251099	-7.88432788848877	-3.94173836708069	-0.0765325650572777	0.21871717274189	0.120121516287327
-4.83805179595947	-7.8807110786438	-3.92200469970703	-0.0766370296478271	0.218513861298561	0.120072282850742
-4.84379720687866	-7.88465738296509	-3.93383193016052	-0.0766203254461288	0.218536883592606	0.119913294911385
-4.84086751937866	-7.8798828125	-3.9326000213623	-0.0766230672597885	0.218578726053238	0.119963601231575
-4.84210634231567	-7.8888955116272	-3.93393731117249	-0.0765922144055367	0.218567192554474	0.119974248111248
-4.84600734710693	-7.89196348190308	-3.93707299232483	-0.076431468129158	0.218687802553177	0.120380200445652
-4.84233522415161	-7.89883375167847	-3.93067812919617	-0.076596662402153	0.218686267733574	0.120704896748066
-4.85141468048096	-7.89942932128906	-3.93804812431335	-0.0763510689139366	0.218741521239281	0.120849594473839
-4.83673667907715	-7.89533090591431	-3.93539810180664	-0.0764778405427933	0.218642562627792	0.120892614126205
-4.84695148468018	-7.89879274368286	-3.93881893157959	-0.0765506774187088	0.218572467565536	0.120693489909172
-4.83564901351929	-7.89155101776123	-3.92566847801209	-0.0764481723308563	0.218660831451416	0.120545253157616
-4.82953643798828	-7.88564872741699	-3.92683458328247	-0.0765600651502609	0.218508899211884	0.120222747325897
-4.83113956451416	-7.88671636581421	-3.92752146720886	-0.0763969123363495	0.218705996870995	0.120066225528717
-4.82090473175049	-7.88196563720703	-3.91643643379211	-0.0765894427895546	0.218590781092644	0.119927957653999
-4.82925891876221	-7.88529586791992	-3.92597460746765	-0.0765150561928749	0.218568757176399	0.119915314018726
-4.82020854949951	-7.87806749343872	-3.92547082901001	-0.0766141191124916	0.218603879213333	0.119934014976025
-4.82818555831909	-7.87971925735474	-3.92203378677368	-0.0766426250338554	0.218494608998299	0.120000459253788
-4.82809829711914	-7.87897253036499	-3.91879081726074	-0.0766448527574539	0.218536347150803	0.120030850172043
-4.82428121566772	-7.87683153152466	-3.910404920578	-0.0768440067768097	0.218336835503578	0.120029330253601
-4.83244132995605	-7.87993478775024	-3.92386054992676	-0.0767419785261154	0.218411594629288	0.119973205029964
-4.82014083862305	-7.87043714523315	-3.91467142105103	-0.0767136663198471	0.218287795782089	0.119930282235146
-4.82676410675049	-7.88130569458008	-3.91139769554138	-0.0768468081951141	0.218283176422119	0.119835801422596
-4.82477331161499	-7.87583684921265	-3.90402054786682	-0.0768581628799438	0.218343406915665	0.119829535484314
-4.82122421264648	-7.87590217590332	-3.90675783157349	-0.0768533051013947	0.218186110258102	0.119757644832134
-4.82166910171509	-7.87791156768799	-3.91121125221252	-0.076836884021759	0.218235284090042	0.119760721921921
-4.82476854324341	-7.87773704528809	-3.90307903289795	-0.0769202709197998	0.218194365501404	0.11967921257019
-4.82761240005493	-7.8780837059021	-3.91038537025452	-0.0768965110182762	0.218181729316711	0.119635418057442
-4.8225040435791	-7.87538003921509	-3.90369057655334	-0.0768991559743881	0.218119069933891	0.119616113603115
-4.82743501663208	-7.88081073760986	-3.91078901290894	-0.0769270658493042	0.218192830681801	0.119595371186733
-4.82369565963745	-7.88109016418457	-3.90576505661011	-0.0769607797265053	0.21811880171299	0.119532935321331
-4.82464933395386	-7.88435840606689	-3.89847564697266	-0.0769962817430496	0.218026280403137	0.119477443397045
-4.82470798492432	-7.88615036010742	-3.90884876251221	-0.0768725052475929	0.218106552958488	0.11944230645895
-4.82144498825073	-7.88500881195068	-3.90376043319702	-0.0769923776388168	0.217990875244141	0.119391478598118
-4.82638788223267	-7.88746929168701	-3.90514755249023	-0.0769185870885849	0.217952534556389	0.119276411831379
-4.82322549819946	-7.88630819320679	-3.90257716178894	-0.0770076364278793	0.217868953943253	0.119281224906445
-4.83087873458862	-7.89160823822021	-3.90567111968994	-0.0769822001457214	0.217957779765129	0.11921813338995
-4.82591152191162	-7.89124584197998	-3.9094762802124	-0.0768471658229828	0.217839553952217	0.119253799319267
-4.83152770996094	-7.89737606048584	-3.90318775177002	-0.0770100578665733	0.217918217182159	0.119220145046711
-4.84076881408691	-7.90172052383423	-3.91036248207092	-0.076818473637104	0.218033939599991	0.119422316551208
-4.8345685005188	-7.90306377410889	-3.91157555580139	-0.0769083946943283	0.217898592352867	0.119656533002853
-4.84271430969238	-7.90987396240234	-3.91503930091858	-0.0767764672636986	0.217996954917908	0.119855299592018
-4.83926486968994	-7.91031122207642	-3.90653204917908	-0.0768738761544228	0.217923790216446	0.119962573051453
-4.84530067443848	-7.91258716583252	-3.91357398033142	-0.0768937841057777	0.217862382531166	0.11970242112875
-4.84522533416748	-7.90996122360229	-3.9187548160553	-0.0767487213015556	0.217859089374542	0.119632221758366
-4.84285974502563	-7.91130256652832	-3.90824198722839	-0.0769481658935547	0.217849060893059	0.119357243180275
-4.84740686416626	-7.90827751159668	-3.91293358802795	-0.0766899734735489	0.217888563871384	0.11919143050909
-4.84165954589844	-7.90424823760986	-3.90601468086243	-0.0769054964184761	0.217770501971245	0.119069516658783
-4.85291624069214	-7.91001033782959	-3.91137862205505	-0.0767559856176376	0.217821806669235	0.118946433067322
-4.84666395187378	-7.90524768829346	-3.90248608589172	-0.0767692700028419	0.217818543314934	0.118999451398849
-4.85679388046265	-7.90951490402222	-3.91572833061218	-0.0768032073974609	0.217720076441765	0.118836544454098
-4.85732698440552	-7.91056108474731	-3.90575551986694	-0.0767352357506752	0.217771679162979	0.118960298597813
-4.8548731803894	-7.90834140777588	-3.91160678863525	-0.0768950209021568	0.217697873711586	0.11885990947485
-4.8608865737915	-7.91035127639771	-3.91455769538879	-0.076632134616375	0.217701926827431	0.118809871375561
-4.85217094421387	-7.90618276596069	-3.9148485660553	-0.0768177211284637	0.217675819993019	0.118779487907887
-4.86034059524536	-7.90818929672241	-3.90658712387085	-0.0767158642411232	0.217654928565025	0.118667751550674
-4.85532760620117	-7.90495538711548	-3.91034817695618	-0.0765883326530457	0.217672288417816	0.118584737181664
-4.85646343231201	-7.90366697311401	-3.91067886352539	-0.0766711458563805	0.217563480138779	0.118626981973648
-4.86217975616455	-7.90522861480713	-3.90672254562378	-0.076487310230732	0.217800289392471	0.118545837700367
-4.85260581970215	-7.9010124206543	-3.9053909778595	-0.0766594409942627	0.217563167214394	0.118494220077991
-4.86038303375244	-7.90754890441895	-3.90657687187195	-0.0766616314649582	0.217695221304893	0.118546105921268
-4.85372972488403	-7.90023565292358	-3.90343713760376	-0.0766465216875076	0.21769991517067	0.118505150079727
-4.86122369766235	-7.90483379364014	-3.90978193283081	-0.0765215754508972	0.217687249183655	0.118503510951996
-4.8550238609314	-7.90275239944458	-3.90744853019714	-0.0766018778085709	0.217746451497078	0.118522047996521
-4.85680866241455	-7.90218782424927	-3.90703797340393	-0.0765918493270874	0.217728316783905	0.118505954742432
-4.85556316375732	-7.90291738510132	-3.90976452827454	-0.0765844956040382	0.217808753252029	0.118547052145004
-4.8548846244812	-7.90088319778442	-3.90331721305847	-0.0766001790761948	0.217717468738556	0.118608467280865
-4.85571098327637	-7.89850759506226	-3.91172790527344	-0.0765767693519592	0.217754274606705	0.118760995566845
-4.85296249389648	-7.89933395385742	-3.90572285652161	-0.0766956433653831	0.217731818556786	0.118712849915028
-4.85907697677612	-7.89759016036987	-3.9095778465271	-0.0764780938625336	0.21771627664566	0.118818499147892
-4.85215473175049	-7.89551162719727	-3.90447402000427	-0.0766645818948746	0.217739149928093	0.118938460946083
-4.85948848724365	-7.89577484130859	-3.91163682937622	-0.0766871497035027	0.217764392495155	0.11892419308424
-4.85040283203125	-7.89215898513794	-3.91346406936646	-0.076618529856205	0.217704147100449	0.11903889477253
-4.85352945327759	-7.89391326904297	-3.91152167320251	-0.0767452716827393	0.217692762613297	0.119077727198601
-4.8537802696228	-7.89310216903687	-3.9145336151123	-0.0767282918095589	0.21781150996685	0.11923798173666
-4.84895086288452	-7.88832712173462	-3.90753579139709	-0.0768374353647232	0.217651382088661	0.119257159531116
-4.84985256195068	-7.88646125793457	-3.91526293754578	-0.0766649097204208	0.217722117900848	0.119362354278564
-4.84185171127319	-7.88161897659302	-3.90817999839783	-0.0768579915165901	0.217656195163727	0.119412802159786
-4.85347414016724	-7.88358402252197	-3.91175293922424	-0.0768658071756363	0.217645734548569	0.119475468993187
-4.84207439422607	-7.87947463989258	-3.90975856781006	-0.0768604651093483	0.217651292681694	0.119546249508858
-4.84225368499756	-7.87884521484375	-3.9108464717865	-0.0768770724534988	0.2176294028759	0.119701348245144
-4.84441900253296	-7.87757062911987	-3.9145176410675	-0.0768141224980354	0.217768386006355	0.119861073791981
-4.83384370803833	-7.87076139450073	-3.90745234489441	-0.0769143775105476	0.217540338635445	0.119871959090233
-4.8391227722168	-7.87301874160767	-3.9140317440033	-0.0769000574946404	0.217683538794518	0.119983769953251
-4.83139085769653	-7.86413955688477	-3.90970039367676	-0.0769796296954155	0.217626750469208	0.12001808732748
-4.83385753631592	-7.86828279495239	-3.91184568405151	-0.0769537389278412	0.217518419027328	0.12013241648674
-4.83133554458618	-7.86609315872192	-3.91553997993469	-0.0769162252545357	0.217641085386276	0.120153374969959
-4.82747220993042	-7.86095428466797	-3.90692353248596	-0.0770533680915833	0.217526599764824	0.120238035917282
-4.82973003387451	-7.8616189956665	-3.91554284095764	-0.0768914073705673	0.217581152915955	0.1202577278018
-4.82531499862671	-7.85812520980835	-3.90715050697327	-0.0769126787781715	0.217501178383827	0.120391838252544
-4.83490562438965	-7.86356258392334	-3.91744780540466	-0.076929047703743	0.217522710561752	0.12034285068512
-4.82897901535034	-7.85845136642456	-3.9191951751709	-0.0768508538603783	0.217512547969818	0.120506957173347
-4.82654190063477	-7.86067533493042	-3.90902137756348	-0.0769854485988617	0.217411264777184	0.120518647134304
-4.83860731124878	-7.86545753479004	-3.91643953323364	-0.0767349749803543	0.217496633529663	0.120533883571625
-4.82785511016846	-7.86298370361328	-3.9192533493042	-0.0768165811896324	0.217400670051575	0.120619855821133
-4.83858823776245	-7.87273597717285	-3.92239499092102	-0.0768279954791069	0.217349976301193	0.120588980615139
-4.83441591262817	-7.86956453323364	-3.91839003562927	-0.0767179951071739	0.217420741915703	0.120695650577545
-4.83642578125	-7.87058258056641	-3.92109274864197	-0.0768037140369415	0.217255219817162	0.120687238872051
-4.84351301193237	-7.87700033187866	-3.92154574394226	-0.0766381025314331	0.217433124780655	0.120757691562176
-4.83659267425537	-7.87514162063599	-3.92014479637146	-0.0767459943890572	0.217267215251923	0.1207325309515
-4.84757614135742	-7.88246202468872	-3.92239284515381	-0.0766395628452301	0.217234805226326	0.120841450989246
-4.83843898773193	-7.87976455688477	-3.91823029518127	-0.076683983206749	0.217239558696747	0.120855517685413
-4.85051727294922	-7.88404130935669	-3.9261748790741	-0.0765791609883308	0.217209130525589	0.120886750519276
-4.85079860687256	-7.88664054870605	-3.92735147476196	-0.0766023024916649	0.217227309942245	0.120913952589035
-4.85198783874512	-7.88649034500122	-3.93223237991333	-0.0766177698969841	0.21707521378994	0.120946399867535
-4.85809278488159	-7.88883638381958	-3.93290948867798	-0.0765796005725861	0.217207327485085	0.120995871722698
-4.85636234283447	-7.88444185256958	-3.92771506309509	-0.07652797549963	0.217072874307632	0.121008925139904
-4.86686325073242	-7.88832426071167	-3.93538665771484	-0.0764708071947098	0.217104732990265	0.121067836880684
-4.86476898193359	-7.8856201171875	-3.93303060531616	-0.0765916779637337	0.217140793800354	0.121041990816593
-4.87112855911255	-7.88873672485352	-3.93291521072388	-0.0764490738511086	0.217065140604973	0.121129587292671
-4.87334775924683	-7.89346551895142	-3.9473659992218	-0.0764195919036865	0.217178091406822	0.121120505034924
-4.87416982650757	-7.89607524871826	-3.93503260612488	-0.0764205008745193	0.217110276222229	0.121194057166576
-4.8832802772522	-7.89943599700928	-3.95108103752136	-0.0763703212141991	0.217160642147064	0.121242046356201
-4.87823343276978	-7.89620208740234	-3.94487357139587	-0.0764270722866058	0.217064946889877	0.121320717036724
-4.89316034317017	-7.89987325668335	-3.95408511161804	-0.0762995779514313	0.217071190476418	0.121351771056652
-4.89363718032837	-7.89904642105103	-3.95571255683899	-0.0762697085738182	0.217060968279839	0.121447011828423
-4.89598894119263	-7.90054416656494	-3.95572900772095	-0.0763304084539413	0.21696600317955	0.12152936309576
-4.90618419647217	-7.90474700927734	-3.96366930007935	-0.0762448087334633	0.216998368501663	0.121563263237476
-4.90324878692627	-7.89915323257446	-3.9639527797699	-0.0762395262718201	0.216986373066902	0.121624447405338
-4.91033506393433	-7.90431833267212	-3.97927975654602	-0.0761864706873894	0.216911435127258	0.121752992272377
-4.91205072402954	-7.90435218811035	-3.97097682952881	-0.0762834772467613	0.216938242316246	0.121801428496838
-4.91574716567993	-7.90391969680786	-3.97841501235962	-0.0762547552585602	0.216945439577103	0.121825203299522
-4.9144811630249	-7.90108871459961	-3.98084616661072	-0.0761412605643272	0.216881185770035	0.12190368771553
-4.91922569274902	-7.90611505508423	-3.98483204841614	-0.0762786939740181	0.216830402612686	0.121927529573441
-4.92581081390381	-7.90804195404053	-4.00012922286987	-0.0761435255408287	0.217006921768188	0.121980667114258
-4.91754674911499	-7.90526390075684	-3.98959755897522	-0.0762797147035599	0.216820254921913	0.122083470225334
-4.92230653762817	-7.90741920471191	-4.00688457489014	-0.0761186927556992	0.216928139328957	0.12212910503149
-4.91823244094849	-7.90602731704712	-3.99602603912354	-0.0762225463986397	0.216975226998329	0.122244127094746
-4.92304420471191	-7.90861511230469	-4.0055947303772	-0.0761976987123489	0.216960191726685	0.122221015393734
-4.92097043991089	-7.90743780136108	-4.01001214981079	-0.0761178582906723	0.216949135065079	0.122376188635826
-4.92275810241699	-7.90956830978394	-4.01280975341797	-0.0762507915496826	0.21699084341526	0.122387677431107
-4.92884731292725	-7.91134214401245	-4.02180099487305	-0.0761201530694962	0.217106819152832	0.12253437936306
-4.92145586013794	-7.90717697143555	-4.01788520812988	-0.0763344466686249	0.216993018984795	0.122596941888332
-4.93252038955688	-7.91052770614624	-4.02916479110718	-0.0761715173721313	0.217100620269775	0.122570507228374
-4.92181253433228	-7.90523290634155	-4.0266375541687	-0.0762006491422653	0.216990768909454	0.122726194560528
-4.93184471130371	-7.91151332855225	-4.03581809997559	-0.0762672796845436	0.217014074325562	0.122664883732796
-4.92647886276245	-7.90837287902832	-4.0322961807251	-0.0762696862220764	0.217003971338272	0.122846849262714
-4.93056440353394	-7.9102201461792	-4.0366063117981	-0.0763479545712471	0.217024564743042	0.122865222394466
-4.93339729309082	-7.91118431091309	-4.0477352142334	-0.0761957243084908	0.217015534639359	0.122922733426094
-4.93186044692993	-7.91086149215698	-4.04431295394897	-0.0763401016592979	0.216970324516296	0.123021893203259
-4.94242382049561	-7.91451644897461	-4.05262041091919	-0.0762855038046837	0.217101693153381	0.123072184622288
-4.93619918823242	-7.91008853912354	-4.05524206161499	-0.0762812271714211	0.217026323080063	0.123173780739307
-4.94745445251465	-7.91655826568604	-4.06407594680786	-0.0763017609715462	0.217048734426498	0.123233772814274
-4.94854831695557	-7.91840171813965	-4.06482601165771	-0.0762040242552757	0.217073336243629	0.123343676328659
-4.95151090621948	-7.91877460479736	-4.07239151000977	-0.0762588381767273	0.217030063271523	0.123383484780788
-4.95873212814331	-7.92346429824829	-4.08369922637939	-0.0760582834482193	0.217178702354431	0.123548649251461
-4.95784950256348	-7.92265462875366	-4.07988166809082	-0.0762001946568489	0.217171505093575	0.12361728399992
-4.96981811523438	-7.92979669570923	-4.08586025238037	-0.0760976821184158	0.217125594615936	0.123813442885876
-4.96864366531372	-7.92787313461304	-4.08491134643555	-0.0761301070451736	0.217159599065781	0.123900562524796
-4.97200870513916	-7.92915296554565	-4.08548545837402	-0.0761276930570602	0.217091307044029	0.124080687761307
-4.98141288757324	-7.93585014343262	-4.09862089157104	-0.0760440230369568	0.217228472232819	0.124194346368313
-4.97861957550049	-7.93437910079956	-4.09690141677856	-0.0761053338646889	0.217125341296196	0.124395720660686
-4.99306392669678	-7.939293384552	-4.10468769073486	-0.0760583803057671	0.217204436659813	0.124461233615875
-4.99392747879028	-7.93738555908203	-4.11138153076172	-0.0760067030787468	0.21721313893795	0.124634727835655
-4.99311256408691	-7.93910217285156	-4.10677719116211	-0.0761890858411789	0.217161193490028	0.124762415885925
-5.00663614273071	-7.93983459472656	-4.12284278869629	-0.0759757831692696	0.217234134674072	0.124892845749855
-5.00028848648071	-7.94093084335327	-4.12248468399048	-0.0759863257408142	0.217192143201828	0.125061467289925
-5.01443004608154	-7.94562244415283	-4.12868785858154	-0.0760112106800079	0.217257902026176	0.125155344605446
-5.01504755020142	-7.94697427749634	-4.13326597213745	-0.0758586600422859	0.21728490293026	0.125332817435265
-5.01727342605591	-7.94834566116333	-4.12948942184448	-0.0759496912360191	0.217320084571838	0.125502541661263
-5.02002191543579	-7.94665718078613	-4.13349962234497	-0.0759416520595551	0.217293217778206	0.125549912452698
-5.0237283706665	-7.95337343215942	-4.13555717468262	-0.0757991299033165	0.217383041977882	0.125735014677048
-5.0219521522522	-7.94936370849609	-4.13311100006104	-0.0758293569087982	0.217415973544121	0.125860348343849
-5.03055906295776	-7.9558424949646	-4.13915681838989	-0.0756974965333939	0.217397227883339	0.126064211130142
-5.02840280532837	-7.9562726020813	-4.13661861419678	-0.0757464617490768	0.21748024225235	0.126182720065117
-5.03108549118042	-7.95909595489502	-4.13732719421387	-0.0757172703742981	0.217457607388496	0.126254126429558
-5.03497123718262	-7.96144390106201	-4.13990640640259	-0.0756121426820755	0.217556029558182	0.126397773623466
-5.02949333190918	-7.95959568023682	-4.13960838317871	-0.075637087225914	0.217539981007576	0.126537203788757
-5.04154586791992	-7.96679306030273	-4.14203643798828	-0.0755946487188339	0.217617243528366	0.126600712537766
-5.0374584197998	-7.96382474899292	-4.14201879501343	-0.0754416733980179	0.217609241604805	0.126809239387512
-5.03462028503418	-7.9690580368042	-4.1391806602478	-0.0756232067942619	0.217546015977859	0.126866966485977
-5.04602813720703	-7.97007036209106	-4.15043020248413	-0.0752947553992271	0.21776881814003	0.126991346478462
-5.0381555557251	-7.967200756073	-4.1513786315918	-0.0753843188285828	0.217652812600136	0.127170860767365
-5.04572534561157	-7.97837734222412	-4.1490044593811	-0.0753895044326782	0.217681586742401	0.127280175685883
-5.04724168777466	-7.97626638412476	-4.14982938766479	-0.0752212107181549	0.217738956212997	0.127424761652946
-5.04651069641113	-7.97645807266235	-4.14201545715332	-0.0753523334860802	0.217697456479073	0.127605974674225
-5.05136919021606	-7.98106288909912	-4.15060138702393	-0.0752525329589844	0.21771040558815	0.127702578902245
-5.04886245727539	-7.97791862487793	-4.15290832519531	-0.0751344859600067	0.217698276042938	0.12789461016655
-5.05277252197266	-7.98388338088989	-4.14871978759766	-0.0752813890576363	0.217755794525146	0.127927407622337
-5.05899572372437	-7.98397254943848	-4.15114736557007	-0.0750883892178535	0.217716455459595	0.128107339143753
-5.05561780929565	-7.98111152648926	-4.14764738082886	-0.0751158595085144	0.217665269970894	0.128234416246414
-5.06166362762451	-7.98864269256592	-4.15548229217529	-0.0751111432909966	0.217697113752365	0.128295719623566
-5.06296062469482	-7.98654699325562	-4.15781021118164	-0.0749890506267548	0.217762589454651	0.128405004739761
-5.06150531768799	-7.98470067977905	-4.15084218978882	-0.0751034542918205	0.217652261257172	0.12848162651062
-5.07515382766724	-7.99249219894409	-4.15216064453125	-0.0750818997621536	0.217732101678848	0.128538817167282
-5.06737518310547	-7.98526859283447	-4.15229892730713	-0.0749467313289642	0.217656254768372	0.128718808293343
-5.06667280197144	-7.99074411392212	-4.15137243270874	-0.0751288458704948	0.217615485191345	0.128758266568184
-5.0780348777771	-7.99250268936157	-4.16518211364746	-0.0748372450470924	0.217729181051254	0.128868401050568
-5.06961441040039	-7.99182939529419	-4.16085195541382	-0.0749826729297638	0.217616051435471	0.128928646445274
-5.07831001281738	-7.99242544174194	-4.15614318847656	-0.0749578103423119	0.217707931995392	0.12899948656559
-5.08248996734619	-7.99416875839233	-4.16738319396973	-0.0748358443379402	0.217633351683617	0.129103124141693
-5.08341646194458	-7.99583625793457	-4.15459442138672	-0.0749289989471436	0.217661291360855	0.129303589463234
-5.08694982528687	-7.99490833282471	-4.16126537322998	-0.074896864593029	0.217527657747269	0.129289150238037
-5.09186553955078	-7.99604797363281	-4.16641139984131	-0.0748030692338943	0.217642828822136	0.129427894949913
-5.08721160888672	-7.99252510070801	-4.16231203079224	-0.0748805329203606	0.217694282531738	0.129496708512306
-5.09536790847778	-7.99988985061646	-4.1602029800415	-0.0749243125319481	0.217553794384003	0.129609256982803
-5.09840822219849	-8.0013952255249	-4.16974687576294	-0.074848897755146	0.217638254165649	0.129661351442337
-5.09562635421753	-7.99768400192261	-4.1601619720459	-0.0749412477016449	0.217563092708588	0.129828691482544
-5.10218048095703	-8.00496959686279	-4.17079591751099	-0.0748885273933411	0.217532783746719	0.129915326833725
-5.10020732879639	-8.00150871276855	-4.16998386383057	-0.0749008283019066	0.217660769820213	0.130094304680824
-5.10162687301636	-8.00189208984375	-4.17226648330688	-0.0749432370066643	0.217468842864037	0.130128234624863
-5.10900020599365	-8.00605964660645	-4.17002058029175	-0.0748465731739998	0.217594429850578	0.130291968584061
-5.10625505447388	-8.00295162200928	-4.16994714736938	-0.0748938396573067	0.217545464634895	0.130399167537689
-5.10797452926636	-8.0048999786377	-4.16832065582275	-0.0749575048685074	0.217428535223007	0.130429431796074
-5.12116765975952	-8.00919246673584	-4.1792197227478	-0.0748922899365425	0.217580199241638	0.130596950650215
-5.11316442489624	-8.00323009490967	-4.17371368408203	-0.0749166682362556	0.217457383871078	0.130725234746933
-5.11813068389893	-8.00826168060303	-4.17827463150024	-0.0749923214316368	0.217397406697273	0.130843713879585
-5.12508153915405	-8.0109395980835	-4.1911678314209	-0.0747960358858109	0.217500746250153	0.130973443388939
-5.11813402175903	-8.00683689117432	-4.18129873275757	-0.0749156922101974	0.217368140816689	0.131067752838135
-5.12677145004272	-8.01302433013916	-4.18366146087646	-0.0749790072441101	0.217460557818413	0.131162062287331
-5.12619209289551	-8.01301860809326	-4.18754863739014	-0.0747555941343308	0.217448547482491	0.131294742226601
-5.12425231933594	-8.01303863525391	-4.18456077575684	-0.0749457105994225	0.217491894960403	0.131344303488731
-5.12673807144165	-8.01678562164307	-4.18723678588867	-0.0748599469661713	0.217383235692978	0.13142241537571
-5.12920951843262	-8.02195930480957	-4.19584226608276	-0.0747810155153275	0.217554688453674	0.13148532807827
-5.12652063369751	-8.01854133605957	-4.1844048500061	-0.0748267248272896	0.217519819736481	0.13161513209343
-5.13338756561279	-8.02681159973145	-4.1981201171875	-0.0748102962970734	0.217476531863213	0.131592288613319
-5.13343477249146	-8.02713012695313	-4.19290781021118	-0.0747716650366783	0.217582285404205	0.131831631064415
-5.13027381896973	-8.02643013000488	-4.19250011444092	-0.0748783126473427	0.217455208301544	0.131805256009102
-5.13703298568726	-8.03160667419434	-4.20078420639038	-0.0747408643364906	0.217491254210472	0.131965011358261
-5.13304281234741	-8.03167724609375	-4.20635652542114	-0.0747365951538086	0.217486545443535	0.132004112005234
-5.1423487663269	-8.03694343566895	-4.20251417160034	-0.0747967287898064	0.217466413974762	0.132123693823814
-5.14662742614746	-8.03803443908691	-4.20883893966675	-0.0747272819280624	0.217500641942024	0.132178544998169
-5.14353704452515	-8.0378360748291	-4.20208930969238	-0.0747451111674309	0.217481687664986	0.132299140095711
-5.14786958694458	-8.03686046600342	-4.20803213119507	-0.0747730061411858	0.217323288321495	0.132307380437851
-5.15380907058716	-8.04258251190186	-4.22057914733887	-0.0747504010796547	0.217519834637642	0.132379189133644
-5.14810276031494	-8.03819561004639	-4.20890760421753	-0.074734278023243	0.217432111501694	0.132451221346855
-5.15840864181519	-8.04588985443115	-4.21664094924927	-0.0747736766934395	0.217400968074799	0.132523268461227
-5.15945625305176	-8.04080200195313	-4.20856380462646	-0.0747396349906921	0.217451944947243	0.132557392120361
-5.15735340118408	-8.04097175598145	-4.20943975448608	-0.074882946908474	0.217290505766869	0.132657617330551
-5.1622052192688	-8.05022716522217	-4.22460889816284	-0.0747006759047508	0.2174341827631	0.132594794034958
-5.15423202514648	-8.04225063323975	-4.21168327331543	-0.0747032538056374	0.217449441552162	0.132691636681557
-5.16053438186646	-8.04438972473145	-4.22050714492798	-0.0748298168182373	0.217295363545418	0.132656782865524
-5.1644606590271	-8.04922294616699	-4.22045660018921	-0.0747511386871338	0.217467218637466	0.132784992456436
-5.15844106674194	-8.04215717315674	-4.21921062469482	-0.0748181492090225	0.217294827103615	0.13272887468338
-5.16238451004028	-8.04673480987549	-4.22464323043823	-0.0747597143054008	0.217422187328339	0.132745757699013
-5.16532564163208	-8.04596519470215	-4.22120141983032	-0.0746933296322823	0.217465609312057	0.132778584957123
-5.15270280838013	-8.04508304595947	-4.2121319770813	-0.0748592093586922	0.217413738369942	0.132720530033112
-5.16475534439087	-8.05001258850098	-4.21683120727539	-0.0747773498296738	0.217508614063263	0.132737711071968
-5.16228055953979	-8.0488805770874	-4.21905136108398	-0.0746590867638588	0.217511653900146	0.132796600461006
-5.15815401077271	-8.04808235168457	-4.20721483230591	-0.0748389959335327	0.217405363917351	0.132801041007042
-5.16675519943237	-8.05348205566406	-4.22382211685181	-0.0747193247079849	0.217565819621086	0.132753044366837
-5.15503215789795	-8.04874515533447	-4.22187519073486	-0.0746854469180107	0.217464610934258	0.132834061980247
-5.16025161743164	-8.0551176071167	-4.21561336517334	-0.0748317763209343	0.217561215162277	0.132788419723511
-5.16610956192017	-8.05590057373047	-4.22456550598145	-0.0746256187558174	0.217611998319626	0.132874011993408
-5.15898180007935	-8.05992031097412	-4.21740436553955	-0.0747852623462677	0.217616379261017	0.132865652441978
-5.16241073608398	-8.05807971954346	-4.21872138977051	-0.0748133063316345	0.217578664422035	0.132813721895218
-5.16843700408936	-8.06098651885986	-4.22825479507446	-0.0747259706258774	0.217647910118103	0.132831633090973
-5.16117477416992	-8.05666160583496	-4.21803426742554	-0.0747817978262901	0.217655703425407	0.132894039154053
-5.15997695922852	-8.05471324920654	-4.22371912002563	-0.0748142153024673	0.217582792043686	0.132825136184692
-5.16725301742554	-8.06140232086182	-4.2246356010437	-0.0748176574707031	0.217771768569946	0.132914289832115
-5.15842723846436	-8.05426597595215	-4.22797298431396	-0.0747238323092461	0.217648193240166	0.132921233773232
-5.15551328659058	-8.05232238769531	-4.22039604187012	-0.0749349072575569	0.217712998390198	0.132897168397903
-5.15758991241455	-8.05113124847412	-4.22271776199341	-0.0748774111270905	0.217616945505142	0.1329695135355
-5.15672874450684	-8.05380821228027	-4.2243537902832	-0.0748694390058517	0.217817112803459	0.132977887988091
-5.14821672439575	-8.04379272460938	-4.21698093414307	-0.075037807226181	0.217766836285591	0.133012071251869
-5.15365982055664	-8.04986476898193	-4.22983837127686	-0.0750770717859268	0.217724099755287	0.133000656962395
-5.1492075920105	-8.04699993133545	-4.22840261459351	-0.0750457271933556	0.217830970883369	0.133047953248024
-5.14148283004761	-8.04107475280762	-4.22184610366821	-0.0751907899975777	0.217823907732964	0.133057132363319
-5.14571714401245	-8.04129409790039	-4.22382879257202	-0.0751934573054314	0.21793107688427	0.133114635944366
-5.14306735992432	-8.03901672363281	-4.22629117965698	-0.0751307532191277	0.217989474534988	0.133123695850372
-5.13409996032715	-8.03864479064941	-4.22242546081543	-0.0754337534308434	0.217924788594246	0.133211061358452
-5.14499092102051	-8.04064750671387	-4.2317361831665	-0.0752723962068558	0.218037620186806	0.133240699768066
-5.13389348983765	-8.0340051651001	-4.22838544845581	-0.0753596648573875	0.218042716383934	0.133337527513504
-5.13359451293945	-8.03470325469971	-4.22483444213867	-0.0754298940300941	0.217977494001389	0.133393958210945
-5.13623523712158	-8.03453350067139	-4.23075675964355	-0.0753641948103905	0.218105152249336	0.133448466658592
-5.12994337081909	-8.03142261505127	-4.22879123687744	-0.0754537135362625	0.218156412243843	0.133524343371391
-5.12770462036133	-8.02985382080078	-4.23008155822754	-0.075515903532505	0.218108966946602	0.133530661463737
-5.13330936431885	-8.03288078308105	-4.23306465148926	-0.0755479857325554	0.218142628669739	0.133579194545746
-5.13074350357056	-8.03040599822998	-4.235924243927	-0.0756033733487129	0.218326359987259	0.133685797452927
-5.12470436096191	-8.02587032318115	-4.23198127746582	-0.075714223086834	0.218124106526375	0.133672639727592
-5.13340854644775	-8.0360164642334	-4.24061155319214	-0.0756934881210327	0.218319728970528	0.133702844381332
-5.12247371673584	-8.02267265319824	-4.23970985412598	-0.0755916684865952	0.21831402182579	0.133777141571045
-5.1234917640686	-8.02720737457275	-4.24737644195557	-0.075758583843708	0.218260139226913	0.133794665336609
-5.12614393234253	-8.02669620513916	-4.2450966835022	-0.075703501701355	0.218312993645668	0.133744105696678
-5.12393665313721	-8.02572059631348	-4.24099683761597	-0.0756837725639343	0.218344524502754	0.133818954229355
-5.11989593505859	-8.02445983886719	-4.24004459381104	-0.0759222656488419	0.218271762132645	0.1338050365448
-5.12872409820557	-8.02565288543701	-4.24658870697021	-0.0758180543780327	0.218318402767181	0.133826076984406
-5.11959171295166	-8.02103137969971	-4.25074768066406	-0.0759406238794327	0.218362018465996	0.133826076984406
-5.12031173706055	-8.02021026611328	-4.24469566345215	-0.0759684965014458	0.218275249004364	0.133872881531715
-5.12511205673218	-8.02440929412842	-4.25359392166138	-0.0759165436029434	0.218353345990181	0.133854761719704
-5.12314653396606	-8.01977729797363	-4.2486629486084	-0.0760177448391914	0.218426913022995	0.133869454264641
-5.12164115905762	-8.0179557800293	-4.2512059211731	-0.0760111510753632	0.218303814530373	0.133783459663391
-5.12874603271484	-8.02153301239014	-4.2544322013855	-0.0760370790958405	0.21838504076004	0.133781969547272
-5.11949300765991	-8.01727104187012	-4.25072956085205	-0.0761058107018471	0.218287229537964	0.133793100714684
-5.12408065795898	-8.01526069641113	-4.25116634368896	-0.0761387571692467	0.218284070491791	0.133740991353989
-5.12754774093628	-8.01790904998779	-4.25804090499878	-0.0760648548603058	0.21845917403698	0.133668005466461
-5.11868524551392	-8.0117654800415	-4.25342893600464	-0.0762539058923721	0.21830578148365	0.133669823408127
-5.12862730026245	-8.01706409454346	-4.26501989364624	-0.076309360563755	0.218345388770103	0.133581638336182
-5.12310600280762	-8.01290988922119	-4.25924587249756	-0.0762565582990646	0.218418121337891	0.133554682135582
-5.11817979812622	-8.01252365112305	-4.25842809677124	-0.0764327272772789	0.218243733048439	0.133488550782204
-5.1255087852478	-8.01578617095947	-4.26839017868042	-0.0763933435082436	0.218374580144882	0.133443936705589
-5.11861562728882	-8.00923442840576	-4.27094984054565	-0.0764305293560028	0.218317329883575	0.13343158364296
-5.11722898483276	-8.01098346710205	-4.26076650619507	-0.0765025839209557	0.218298152089119	0.133306503295898
-5.12393760681152	-8.01266098022461	-4.2724232673645	-0.0764938443899155	0.218376487493515	0.133291244506836
-5.11769247055054	-8.01150321960449	-4.27048492431641	-0.0765280053019524	0.218409419059753	0.133186981081963
-5.11198377609253	-8.00601005554199	-4.26210927963257	-0.0766436606645584	0.218286484479904	0.133120685815811
-5.11623096466064	-8.01126861572266	-4.27775049209595	-0.0765925347805023	0.218405053019524	0.132998675107956
-5.10808992385864	-8.00480365753174	-4.27147579193115	-0.0766099691390991	0.218453884124756	0.133046850562096
-5.10502481460571	-8.00580883026123	-4.27403688430786	-0.0766757950186729	0.218426197767258	0.132860422134399
-5.11006689071655	-8.00385761260986	-4.27766990661621	-0.0766337662935257	0.218607023358345	0.132837623357773
-5.10140800476074	-8.00154399871826	-4.27193117141724	-0.0766473636031151	0.21863104403019	0.132752075791359
-5.09307336807251	-8.00413703918457	-4.27253723144531	-0.0768671482801437	0.218639940023422	0.132684394717216
-5.10134840011597	-8.00538349151611	-4.27576875686646	-0.0768074542284012	0.218741491436958	0.132583484053612
-5.08549070358276	-7.99887084960938	-4.27412843704224	-0.0768466889858246	0.2187879383564	0.132589355111122
-5.08471632003784	-7.99665641784668	-4.27648735046387	-0.0769628882408142	0.218740940093994	0.132551684975624
-5.08598041534424	-7.99918651580811	-4.28405523300171	-0.0768193677067757	0.218959450721741	0.13250458240509
-5.07441854476929	-7.99047803878784	-4.27097654342651	-0.0769807398319244	0.218833342194557	0.132513880729675
-5.08003950119019	-7.99474906921387	-4.27595329284668	-0.0770333036780357	0.218980759382248	0.132460862398148
-5.07508659362793	-7.99147987365723	-4.28340721130371	-0.0769261568784714	0.219006255269051	0.13248784840107
-5.06702518463135	-7.99125528335571	-4.27836942672729	-0.0771612673997879	0.219115793704987	0.132496222853661
-5.06538963317871	-7.98670196533203	-4.27525520324707	-0.0771727859973907	0.21899239718914	0.13251268863678
-5.06884098052979	-7.98899412155151	-4.29514932632446	-0.0770876333117485	0.219208225607872	0.132472008466721
-5.05706405639648	-7.98521947860718	-4.28188276290894	-0.077218160033226	0.219169959425926	0.132571920752525
-5.06241846084595	-7.98608875274658	-4.28569841384888	-0.0772605985403061	0.219184949994087	0.132497802376747
-5.05785703659058	-7.98199129104614	-4.28065299987793	-0.0772518441081047	0.219259560108185	0.132700964808464
-5.05116367340088	-7.97905778884888	-4.28199291229248	-0.0774675384163857	0.219189450144768	0.132632568478584
-5.05588436126709	-7.97966480255127	-4.28492832183838	-0.0773712918162346	0.21926349401474	0.132676035165787
-5.04913759231567	-7.97589445114136	-4.28972864151001	-0.077424518764019	0.219350293278694	0.132678747177124
-5.04230833053589	-7.97232103347778	-4.28062438964844	-0.07749292999506	0.219257473945618	0.132695436477661
-5.05101203918457	-7.97699594497681	-4.28441953659058	-0.0775211155414581	0.219363868236542	0.132713347673416
-5.04513359069824	-7.97264814376831	-4.28925752639771	-0.0775312334299088	0.219459727406502	0.132713571190834
-5.0383415222168	-7.97010278701782	-4.28062534332275	-0.077772468328476	0.219314306974411	0.132739409804344
-5.04200029373169	-7.97217130661011	-4.2954740524292	-0.0776155143976212	0.219461232423782	0.132688075304031
-5.03072500228882	-7.96614551544189	-4.29090976715088	-0.0776298716664314	0.219437062740326	0.132777035236359
-5.02959871292114	-7.9660177230835	-4.28246736526489	-0.0778256133198738	0.219476372003555	0.132729724049568
-5.02935123443604	-7.96535062789917	-4.28605461120605	-0.0777248591184616	0.219485566020012	0.132678806781769
-5.02513980865479	-7.9639196395874	-4.29081153869629	-0.0776927769184113	0.219678714871407	0.132699519395828
-5.01797914505005	-7.96017360687256	-4.27869892120361	-0.0778215453028679	0.219578102231026	0.132691994309425
-5.02304458618164	-7.96664524078369	-4.29077768325806	-0.0777446553111076	0.219594612717628	0.132687956094742
-5.00922298431396	-7.96385145187378	-4.27550268173218	-0.0777794867753983	0.219725474715233	0.132734388113022
-5.00517749786377	-7.96333789825439	-4.28441762924194	-0.0778450816869736	0.219595044851303	0.132645219564438
-5.01165199279785	-7.96533632278442	-4.28508949279785	-0.0777414292097092	0.219837740063667	0.132727965712547
-4.99997138977051	-7.95656490325928	-4.28074836730957	-0.0777652934193611	0.219694793224335	0.132694065570831
-5.00254678726196	-7.96235752105713	-4.27380895614624	-0.0779695957899094	0.219684556126595	0.132690384984016
-4.99960660934448	-7.95885419845581	-4.27825880050659	-0.0778305530548096	0.21980756521225	0.132713437080383
-4.99412965774536	-7.95121765136719	-4.27022933959961	-0.0779377296566963	0.219793394207954	0.132728859782219
-4.99459743499756	-7.95467710494995	-4.2707633972168	-0.0778657346963882	0.219820246100426	0.132636204361916
-4.99247932434082	-7.9527759552002	-4.26871252059937	-0.0777959525585175	0.219907477498055	0.132650673389435
-4.98445606231689	-7.94965696334839	-4.26071691513062	-0.0778741165995598	0.219866588711739	0.132628574967384
-4.99040555953979	-7.95434331893921	-4.26614570617676	-0.0779068768024445	0.219933450222015	0.132570415735245
-4.98830223083496	-7.9508376121521	-4.26652765274048	-0.0777698755264282	0.219969019293785	0.132598832249641
-4.98189878463745	-7.94797897338867	-4.2562198638916	-0.0779827535152435	0.219927296042442	0.132599860429764
-4.99227619171143	-7.9497709274292	-4.25842714309692	-0.0777691081166267	0.220004454255104	0.132540807127953
-4.98133516311646	-7.94870901107788	-4.25735950469971	-0.0777897909283638	0.219967693090439	0.132496103644371
-4.97925329208374	-7.94964027404785	-4.25323343276978	-0.0778722316026688	0.21998031437397	0.132496386766434
-4.98617219924927	-7.95246362686157	-4.26226091384888	-0.0777720585465431	0.219989985227585	0.132414311170578
-4.98592615127563	-7.95093631744385	-4.25588893890381	-0.0777377039194107	0.220138728618622	0.132403925061226
-4.97566366195679	-7.94774723052979	-4.2535138130188	-0.0778799206018448	0.219983413815498	0.132333174347878
-4.98976039886475	-7.9548282623291	-4.25947999954224	-0.0778188407421112	0.22013632953167	0.132287874817848
-4.98408699035645	-7.94765949249268	-4.26003885269165	-0.0776941254734993	0.220140680670738	0.132260873913765
-4.98116779327393	-7.94921731948853	-4.2518424987793	-0.077901765704155	0.220011368393898	0.132200852036476
-4.98578023910522	-7.95007467269897	-4.25829935073853	-0.0777887105941772	0.22004508972168	0.132179856300354
-4.98627805709839	-7.94958353042603	-4.26040458679199	-0.0778506249189377	0.220131024718285	0.132153019309044
-4.98342847824097	-7.94675493240356	-4.25188732147217	-0.0779283493757248	0.220144152641296	0.132136911153793
-4.99253416061401	-7.94920063018799	-4.25770664215088	-0.0779014825820923	0.220109701156616	0.131991654634476
-4.98707103729248	-7.94590377807617	-4.25700712203979	-0.0779225304722786	0.220206543803215	0.132114753127098
-4.98228025436401	-7.93959331512451	-4.25865983963013	-0.0780967101454735	0.22001938521862	0.132041573524475
-4.98765516281128	-7.94359874725342	-4.2565598487854	-0.0779589042067528	0.220135495066643	0.131971940398216
-4.98273849487305	-7.93561553955078	-4.2624831199646	-0.0780370831489563	0.220209091901779	0.131955787539482
-4.97724771499634	-7.93351221084595	-4.25192403793335	-0.0781558901071548	0.220067799091339	0.131876140832901
-4.98410940170288	-7.93484830856323	-4.25918769836426	-0.0781065598130226	0.220212623476982	0.131802424788475
-4.97686100006104	-7.93250608444214	-4.25617599487305	-0.0781041905283928	0.220285013318062	0.131749421358109
-4.9706883430481	-7.92862176895142	-4.24848556518555	-0.0783350244164467	0.220130026340485	0.131727114319801
-4.97529649734497	-7.93301773071289	-4.26373195648193	-0.0782035067677498	0.220362111926079	0.131626293063164
-4.96190118789673	-7.92279863357544	-4.25358200073242	-0.0782388523221016	0.220283329486847	0.131637915968895
-4.96461629867554	-7.9289870262146	-4.25040292739868	-0.07844328135252	0.220326036214828	0.131521582603455
-4.96512317657471	-7.92420291900635	-4.2609486579895	-0.0782893598079681	0.220366477966309	0.131462976336479
-4.95370006561279	-7.91982793807983	-4.25039529800415	-0.0784730762243271	0.220422968268394	0.13140095770359
-4.95651054382324	-7.92259645462036	-4.2499532699585	-0.078539103269577	0.220384985208511	0.131301984190941
-4.95278167724609	-7.92130184173584	-4.25311613082886	-0.0784458518028259	0.220446348190308	0.131284654140472
-4.94493865966797	-7.92138433456421	-4.24863243103027	-0.078560434281826	0.220518872141838	0.131272479891777
-4.9414119720459	-7.91870260238647	-4.25295209884644	-0.0786268338561058	0.220407649874687	0.131117060780525
-4.94383907318115	-7.92314958572388	-4.25412893295288	-0.0785719826817513	0.220586985349655	0.131123661994934
-4.93410539627075	-7.91406726837158	-4.24374389648438	-0.0786365941166878	0.220504522323608	0.131077215075493
-4.9398341178894	-7.91824769973755	-4.25088930130005	-0.0786876901984215	0.22053074836731	0.131019204854965
-4.93102788925171	-7.91503715515137	-4.25084257125854	-0.0787487030029297	0.220655247569084	0.130969375371933
-4.92565679550171	-7.9104585647583	-4.2429051399231	-0.078892782330513	0.220537051558495	0.131028026342392
-4.92579746246338	-7.9118914604187	-4.25059175491333	-0.0788097754120827	0.220540747046471	0.130904406309128
-4.92250537872314	-7.90871047973633	-4.24551630020142	-0.0788466930389404	0.220642820000648	0.130897626280785
-4.91873455047607	-7.90910959243774	-4.24409151077271	-0.0789271369576454	0.220613285899162	0.130825161933899
-4.92748594284058	-7.91128253936768	-4.24044704437256	-0.0789571404457092	0.220728516578674	0.130837321281433
-4.91904544830322	-7.90340423583984	-4.24435758590698	-0.0789756178855896	0.220672369003296	0.13081856071949
-4.91694450378418	-7.90829658508301	-4.23867607116699	-0.079128161072731	0.220598593354225	0.130773693323135
-4.92210817337036	-7.90792989730835	-4.24889612197876	-0.0789493322372437	0.220858871936798	0.130675852298737
-4.9116382598877	-7.90352582931519	-4.24452972412109	-0.0790720134973526	0.220672085881233	0.130695089697838
-4.92311334609985	-7.91038274765015	-4.24704790115356	-0.0790928155183792	0.220761671662331	0.130654871463776
-4.91675567626953	-7.90616130828857	-4.24576759338379	-0.0790156871080399	0.220871239900589	0.130646958947182
-4.91175985336304	-7.90682411193848	-4.23804044723511	-0.0791151598095894	0.220735535025597	0.130664721131325
-4.91930246353149	-7.91225624084473	-4.24031448364258	-0.0789904147386551	0.220917209982872	0.130627036094666
-4.91228485107422	-7.90898275375366	-4.24949026107788	-0.078922837972641	0.220818996429443	0.13066066801548
-4.91214942932129	-7.91513109207153	-4.23901891708374	-0.079115979373455	0.220863088965416	0.130597069859505
-4.92092370986938	-7.91574764251709	-4.24151754379272	-0.0789289548993111	0.220894083380699	0.130670428276062
-4.91339302062988	-7.91607046127319	-4.23930788040161	-0.0789896845817566	0.220896333456039	0.130592435598373
-4.91606140136719	-7.91664981842041	-4.23716735839844	-0.0789427980780602	0.220885843038559	0.130589485168457
-4.91571283340454	-7.91721439361572	-4.24409818649292	-0.0788461938500404	0.220987319946289	0.130568876862526
-4.91176700592041	-7.91712808609009	-4.22978591918945	-0.0789082497358322	0.220910027623177	0.130565032362938
-4.9214882850647	-7.92171621322632	-4.23787832260132	-0.0788744017481804	0.221028059720993	0.130599960684776
-4.9119987487793	-7.91615533828735	-4.23490953445435	-0.0788412317633629	0.22090058028698	0.13063246011734
-4.91241884231567	-7.91947317123413	-4.23035430908203	-0.0788593515753746	0.220902800559998	0.130617514252663
-4.91969299316406	-7.91778564453125	-4.23418188095093	-0.0787200704216957	0.221119031310081	0.13064481317997
-4.91029167175293	-7.91269683837891	-4.22695159912109	-0.0788077786564827	0.22096660733223	0.13074679672718
-4.91900157928467	-7.92099046707153	-4.23719882965088	-0.0788277760148048	0.220972657203674	0.130707293748856
-4.91191053390503	-7.91636037826538	-4.23024892807007	-0.0787480995059013	0.221072599291801	0.130804002285004
-4.91041326522827	-7.91387605667114	-4.23375654220581	-0.0787976905703545	0.220854789018631	0.130784451961517
-4.91595315933228	-7.91636037826538	-4.23182535171509	-0.0787643268704414	0.221093595027924	0.130852222442627
-4.90594244003296	-7.90963077545166	-4.22828769683838	-0.0787155479192734	0.220905095338821	0.130867421627045
-4.91355180740356	-7.91532945632935	-4.22667217254639	-0.0788161531090736	0.220909595489502	0.130898892879486
-4.91056251525879	-7.91078519821167	-4.22787237167358	-0.0787289813160896	0.220986992120743	0.130940556526184
-4.90697431564331	-7.90856027603149	-4.22468280792236	-0.0787973701953888	0.220937192440033	0.130955919623375
-4.91306686401367	-7.91157960891724	-4.23578214645386	-0.0787110030651093	0.221009373664856	0.130914866924286
-4.9066801071167	-7.90697002410889	-4.2257251739502	-0.0787371769547462	0.221031039953232	0.131030365824699
-4.90817642211914	-7.90923023223877	-4.22392702102661	-0.0787125751376152	0.220963552594185	0.130907133221626
-4.90726280212402	-7.90986061096191	-4.2257604598999	-0.0786339193582535	0.221047013998032	0.131024390459061
-4.90276622772217	-7.90788555145264	-4.22119283676147	-0.0786649435758591	0.221002072095871	0.130975559353828
-4.90733766555786	-7.91098976135254	-4.22132205963135	-0.0785764530301094	0.221071347594261	0.130999684333801
-4.90413284301758	-7.91418313980103	-4.22089099884033	-0.0785965323448181	0.221191793680191	0.130961179733276
-4.90136528015137	-7.91147756576538	-4.21077680587769	-0.0787165835499763	0.221120461821556	0.131004735827446
-4.90727376937866	-7.9159460067749	-4.2249870300293	-0.0786402598023415	0.22112512588501	0.13102862238884
-4.90010261535645	-7.91128492355347	-4.21172761917114	-0.0784906297922134	0.22121661901474	0.131087884306908
-4.89880657196045	-7.91338062286377	-4.21586132049561	-0.078666090965271	0.221064209938049	0.131088808178902
-4.90529489517212	-7.91979360580444	-4.21886301040649	-0.0785035416483879	0.221234008669853	0.131179183721542
-4.8945517539978	-7.91583967208862	-4.21892166137695	-0.0785473361611366	0.221106886863708	0.131125509738922
-4.90043115615845	-7.92195558547974	-4.21643304824829	-0.0786940157413483	0.22114072740078	0.131147190928459
-4.9015212059021	-7.91787481307983	-4.21658897399902	-0.0785869881510735	0.221269354224205	0.131122782826424
-4.89535427093506	-7.91444969177246	-4.21235466003418	-0.0786980539560318	0.221126094460487	0.131148234009743
-4.89767599105835	-7.91824245452881	-4.21667146682739	-0.0786456689238548	0.221216470003128	0.131061524152756
-4.89332246780396	-7.91538381576538	-4.22035694122314	-0.0785984322428703	0.221277162432671	0.131136178970337
-4.89171838760376	-7.9136815071106	-4.2137975692749	-0.078720785677433	0.221156537532806	0.131052449345589
-4.89577579498291	-7.91702938079834	-4.21498537063599	-0.0785916298627853	0.221312746405602	0.131102323532104
-4.88640403747559	-7.91118717193604	-4.21436595916748	-0.0786400586366653	0.221251577138901	0.131075575947762
-4.88644361495972	-7.91363906860352	-4.20897006988525	-0.0787055715918541	0.221243724226952	0.131034672260284
-4.88879871368408	-7.91510915756226	-4.21332979202271	-0.0785216465592384	0.221410617232323	0.13102488219738
-4.87782669067383	-7.91181945800781	-4.21004867553711	-0.0786756128072739	0.221259206533432	0.130995273590088
-4.88778686523438	-7.92077875137329	-4.21048259735107	-0.0786261856555939	0.221329182386398	0.130949303507805
-4.87916135787964	-7.91718339920044	-4.20450639724731	-0.0784952044487	0.221416220068932	0.130989223718643
-4.875563621521	-7.91752243041992	-4.20415544509888	-0.0785253942012787	0.221289768815041	0.13096159696579
-4.88225984573364	-7.92312288284302	-4.21105003356934	-0.0784019157290459	0.221534013748169	0.130989730358124
-4.87561178207397	-7.92264032363892	-4.2078161239624	-0.0783869177103043	0.221454560756683	0.130939960479736
-4.88234949111938	-7.93122434616089	-4.19965934753418	-0.078382208943367	0.221478089690208	0.13093689084053
-4.88252687454224	-7.92907810211182	-4.20521831512451	-0.0782856568694115	0.221641778945923	0.131011351943016
-4.8784646987915	-7.92666387557983	-4.19992828369141	-0.0782885476946831	0.221527114510536	0.131057426333427
-4.8826756477356	-7.93583202362061	-4.20683145523071	-0.0782209187746048	0.22155936062336	0.131049633026123
-4.8836145401001	-7.93475866317749	-4.20011854171753	-0.0781476870179176	0.221654877066612	0.131154626607895
-4.88199234008789	-7.93582916259766	-4.20224857330322	-0.0781779512763023	0.221566379070282	0.131157085299492
-4.88877201080322	-7.93865823745728	-4.20433521270752	-0.0780862867832184	0.221664354205132	0.131303206086159
-4.88292074203491	-7.93663597106934	-4.19691371917725	-0.0781197249889374	0.221552088856697	0.131336838006973
-4.886314868927	-7.93738222122192	-4.1978235244751	-0.0781272426247597	0.221486166119576	0.131421387195587
-4.892897605896	-7.9392671585083	-4.20272016525269	-0.0779647454619408	0.221641585230827	0.13142953813076
-4.8891396522522	-7.93424654006958	-4.19727230072021	-0.0780653804540634	0.221517384052277	0.131570667028427
-4.8995418548584	-7.94326305389404	-4.20033264160156	-0.0780821591615677	0.221533954143524	0.131603896617889
-4.89526748657227	-7.93303823471069	-4.198073387146	-0.0779373422265053	0.221621721982956	0.131636649370193
-4.89261627197266	-7.93592309951782	-4.19770622253418	-0.0780502259731293	0.221450194716454	0.131695047020912
-4.90298557281494	-7.93813610076904	-4.1994686126709	-0.0778792575001717	0.22173048555851	0.131755068898201
-4.89572429656982	-7.93292379379272	-4.19763994216919	-0.0777673944830894	0.221547201275826	0.131763964891434
-4.89894437789917	-7.94273805618286	-4.19084548950195	-0.0778903812170029	0.221657052636147	0.131789103150368
-4.90458726882935	-7.94210433959961	-4.19370460510254	-0.0776919648051262	0.221651658415794	0.131811514496803
-4.89724683761597	-7.94309329986572	-4.18999004364014	-0.0778214484453201	0.221523284912109	0.131869688630104
-4.90421438217163	-7.94728660583496	-4.19334554672241	-0.0777196735143662	0.221584364771843	0.131848588585854
-4.90529823303223	-7.95001983642578	-4.19993877410889	-0.0775881558656693	0.221706390380859	0.13190221786499
-4.89806747436523	-7.95127058029175	-4.18925046920776	-0.0776126384735107	0.221601620316505	0.131956085562706
-4.91003847122192	-7.95899868011475	-4.19185733795166	-0.0776771008968353	0.221673429012299	0.131970539689064
-4.90572643280029	-7.9551887512207	-4.19574880599976	-0.0775531381368637	0.221627756953239	0.132130607962608
-4.90399694442749	-7.95984315872192	-4.18758010864258	-0.0777500420808792	0.221619233489037	0.132152751088142
[truncated: 15,361 more rows]
