# Supplementary material for: Identification of Haptic Based Guiding Using Hard Reins
Source: PLoS One. 2015 Jul 22;10(7):e0132020. doi: 10.1371/journal.pone.0132020 (PMC4511788; doi:10.1371/journal.pone.0132020)
Supplement: S5 File — (ZIP) [file pone.0132020.s005.zip › Exp2_ForceData1/Subject2/path1/T3.csv]

Force X (N)	Force Y (N)	Force Z (N)	Torque X (N-m)	Torque Y (N-m)	Torque Z (N-m)	Frequency = 10000	Averaging Level = 16	F/T Serial Number = FT11772	Time Started = 19/02/2013 16:40:44
-6.32418632507324	-8.38683605194092	-5.78880834579468	-0.10572338104248	0.229614943265915	0.115697272121906
-6.32377195358276	-8.38895988464355	-5.79857015609741	-0.105654865503311	0.229584693908691	0.115787759423256
-6.32887315750122	-8.39274024963379	-5.78409004211426	-0.105721145868301	0.229564875364304	0.115921460092068
-6.33125305175781	-8.3925313949585	-5.78870868682861	-0.105626456439495	0.229550361633301	0.116037227213383
-6.33804798126221	-8.39807319641113	-5.79109191894531	-0.10564623773098	0.229532957077026	0.116190254688263
-6.33498954772949	-8.4025993347168	-5.77870559692383	-0.105645246803761	0.229505121707916	0.116146065294743
-6.34375238418579	-8.40184497833252	-5.77765607833862	-0.105563022196293	0.229499623179436	0.11627235263586
-6.34616041183472	-8.40774536132813	-5.77440404891968	-0.10560555011034	0.229456067085266	0.116344913840294
-6.35377025604248	-8.40884971618652	-5.7729024887085	-0.10562190413475	0.229339495301247	0.11642450094223
-6.35564661026001	-8.41333198547363	-5.77301216125488	-0.105705805122852	0.229350537061691	0.116536661982536
-6.36058330535889	-8.41152667999268	-5.77784729003906	-0.105611354112625	0.229311242699623	0.116474933922291
-6.3687596321106	-8.42054843902588	-5.77738618850708	-0.105643644928932	0.229297831654549	0.116605073213577
-6.37190771102905	-8.42033672332764	-5.78451442718506	-0.105616293847561	0.229220524430275	0.116547957062721
-6.3782696723938	-8.42745018005371	-5.77996826171875	-0.105742931365967	0.229226931929588	0.116674840450287
-6.38324117660522	-8.43095016479492	-5.79027271270752	-0.105767607688904	0.229119434952736	0.116712674498558
-6.39189577102661	-8.43874359130859	-5.79536247253418	-0.105754978954792	0.229218706488609	0.11670757830143
-6.39253854751587	-8.4381160736084	-5.80545854568481	-0.105803109705448	0.229193493723869	0.11664742231369
-6.40035629272461	-8.44167041778564	-5.81780099868774	-0.105848602950573	0.229174613952637	0.116706274449825
-6.40045785903931	-8.44391059875488	-5.82453775405884	-0.105874337255955	0.229022160172462	0.116766735911369
-6.4074649810791	-8.44340419769287	-5.81740951538086	-0.105881847441196	0.229145064949989	0.116726845502853
-6.40819931030273	-8.44377136230469	-5.83597278594971	-0.105916507542133	0.229124918580055	0.116732858121395
-6.41158246994019	-8.44509029388428	-5.8336181640625	-0.105870634317398	0.229140743613243	0.116707898676395
-6.41003465652466	-8.44477939605713	-5.84714126586914	-0.105963364243507	0.229013845324516	0.11664779484272
-6.41273260116577	-8.44066333770752	-5.85405492782593	-0.105939760804176	0.229036003351212	0.116635993123055
-6.41198205947876	-8.43656730651855	-5.86140251159668	-0.105973057448864	0.229088485240936	0.116613410413265
-6.41174602508545	-8.43049049377441	-5.85641860961914	-0.105921320617199	0.229034021496773	0.116623811423779
-6.40534496307373	-8.43273162841797	-5.85416603088379	-0.105973303318024	0.228990286588669	0.116552919149399
-6.41047048568726	-8.42343807220459	-5.86420345306396	-0.105972521007061	0.229007124900818	0.116469703614712
-6.40545892715454	-8.425124168396	-5.86944532394409	-0.106069259345531	0.229037508368492	0.116515450179577
-6.40351819992065	-8.42164707183838	-5.86389017105103	-0.106085732579231	0.229050889611244	0.116395324468613
-6.39893627166748	-8.42138004302979	-5.87017250061035	-0.106058552861214	0.229026228189468	0.11641101539135
-6.39920282363892	-8.41845417022705	-5.85568904876709	-0.106091804802418	0.229031085968018	0.11637332290411
-6.39349794387817	-8.41228199005127	-5.85588216781616	-0.106131948530674	0.229129642248154	0.116327211260796
-6.39628648757935	-8.41347885131836	-5.85631608963013	-0.106158778071404	0.229105085134506	0.116260319948196
-6.39290189743042	-8.40832042694092	-5.86233234405518	-0.106065481901169	0.229146093130112	0.116236820816994
-6.39189434051514	-8.4099588394165	-5.85797452926636	-0.106184862554073	0.229135692119598	0.116206921637058
-6.3902530670166	-8.40492153167725	-5.85454225540161	-0.106152653694153	0.22915954887867	0.116151578724384
-6.38748741149902	-8.40297031402588	-5.85091781616211	-0.106183029711246	0.22918489575386	0.116174422204494
-6.38212728500366	-8.40228462219238	-5.8410758972168	-0.106135584414005	0.22905607521534	0.116125002503395
-6.38138771057129	-8.40390586853027	-5.84149932861328	-0.106216125190258	0.229148164391518	0.116044998168945
-6.38065433502197	-8.40138912200928	-5.84293985366821	-0.10614699870348	0.229158610105515	0.116180054843426
-6.38236379623413	-8.40163803100586	-5.84403085708618	-0.106212593615055	0.229212075471878	0.116087585687637
-6.3803858757019	-8.40065765380859	-5.83409976959229	-0.106222502887249	0.229162499308586	0.116195157170296
-6.38018178939819	-8.4024133682251	-5.83171796798706	-0.106208309531212	0.229226842522621	0.116196110844612
-6.38069248199463	-8.4008960723877	-5.83038091659546	-0.106223315000534	0.229158133268356	0.116253718733788
-6.38201904296875	-8.40191173553467	-5.83031320571899	-0.106204457581043	0.229259505867958	0.11627659201622
-6.37862348556519	-8.39678382873535	-5.83107757568359	-0.106244079768658	0.229126751422882	0.116280741989613
-6.3816089630127	-8.39497089385986	-5.82632255554199	-0.106190666556358	0.229233756661415	0.116333357989788
-6.37901639938354	-8.39469718933105	-5.81981563568115	-0.10627768188715	0.229122802615166	0.116392739117146
-6.37811946868896	-8.39196586608887	-5.81926107406616	-0.106174796819687	0.229162812232971	0.116434842348099
-6.3810019493103	-8.38657855987549	-5.81459188461304	-0.106254667043686	0.2292190939188	0.116386368870735
-6.38212299346924	-8.38565731048584	-5.81773567199707	-0.106212072074413	0.229236364364624	0.116465508937836
-6.37662982940674	-8.38529205322266	-5.81199932098389	-0.106291987001896	0.229216918349266	0.116447471082211
-6.37944507598877	-8.38075637817383	-5.81113195419312	-0.10628404468298	0.229230433702469	0.116492576897144
-6.38123178482056	-8.37996387481689	-5.81022691726685	-0.106238499283791	0.229190215468407	0.116561353206635
-6.37973022460938	-8.37936401367188	-5.80286026000977	-0.10629977285862	0.229196071624756	0.116616137325764
-6.38043880462646	-8.37699508666992	-5.80253314971924	-0.106375776231289	0.229209154844284	0.116507962346077
-6.38275194168091	-8.37414932250977	-5.80724143981934	-0.106260575354099	0.229172751307487	0.116605930030346
-6.38433456420898	-8.37836170196533	-5.8057222366333	-0.106291726231575	0.229209765791893	0.116689719259739
-6.38425493240356	-8.37380409240723	-5.79682922363281	-0.106342367827892	0.229200601577759	0.116816572844982
-6.38398551940918	-8.37621307373047	-5.7961311340332	-0.106393076479435	0.229283168911934	0.116785459220409
-6.38367223739624	-8.37222766876221	-5.80220890045166	-0.106278985738754	0.229231476783752	0.11685998737812
-6.38414430618286	-8.37934589385986	-5.79316473007202	-0.106409095227718	0.229230150580406	0.116883985698223
-6.38106966018677	-8.37521457672119	-5.79390859603882	-0.106316417455673	0.229123190045357	0.116972841322422
-6.38503456115723	-8.37545299530029	-5.79919672012329	-0.106404319405556	0.229224920272827	0.117070592939854
-6.38385534286499	-8.37106037139893	-5.79131555557251	-0.10640150308609	0.229158192873001	0.117129050195217
-6.38190364837646	-8.37085628509521	-5.78564071655273	-0.10643495619297	0.229230791330338	0.117208726704121
-6.37949895858765	-8.36610317230225	-5.7910418510437	-0.106424756348133	0.229216650128365	0.1172701343894
-6.3817663192749	-8.36888217926025	-5.79543161392212	-0.106417529284954	0.229245379567146	0.117288894951344
-6.37670564651489	-8.36699676513672	-5.79571628570557	-0.106371954083443	0.229167774319649	0.117356844246387
-6.37884044647217	-8.36492347717285	-5.78540992736816	-0.106467343866825	0.229370296001434	0.117467910051346
-6.37637996673584	-8.36565780639648	-5.78691911697388	-0.106517367064953	0.229251235723495	0.117458917200565
-6.37461805343628	-8.36636257171631	-5.78581666946411	-0.106445416808128	0.22927014529705	0.117541268467903
-6.37358522415161	-8.36549663543701	-5.78832626342773	-0.106532849371433	0.229308530688286	0.117545858025551
-6.37103843688965	-8.36213970184326	-5.79368782043457	-0.106441400945187	0.229287251830101	0.117675773799419
-6.37311983108521	-8.36322116851807	-5.79171133041382	-0.106586582958698	0.229338750243187	0.117741629481316
-6.37227964401245	-8.36162757873535	-5.78457641601563	-0.106544069945812	0.229339927434921	0.117862403392792
-6.3700966835022	-8.36092090606689	-5.78877973556519	-0.106583535671234	0.229357585310936	0.117926046252251
-6.36642169952393	-8.35791873931885	-5.78765058517456	-0.10655015707016	0.229293957352638	0.117918409407139
-6.37000131607056	-8.3577184677124	-5.79364681243896	-0.106571346521378	0.229344934225082	0.118026532232761
-6.36735153198242	-8.35820293426514	-5.79995775222778	-0.106635011732578	0.229270294308662	0.118102103471756
-6.36579179763794	-8.35235500335693	-5.78327322006226	-0.106619343161583	0.229351073503494	0.118197292089462
-6.3655219078064	-8.35231781005859	-5.79404354095459	-0.106710739433765	0.229415729641914	0.118240714073181
-6.36549043655396	-8.34832286834717	-5.79506635665894	-0.106637142598629	0.229401364922523	0.118217080831528
-6.36286687850952	-8.35238265991211	-5.78968477249146	-0.106763735413551	0.229400992393494	0.118299290537834
-6.35746097564697	-8.34927368164063	-5.79492950439453	-0.106755144894123	0.229401931166649	0.118320964276791
-6.35837364196777	-8.34783935546875	-5.79935550689697	-0.10685008764267	0.229489117860794	0.118476867675781
-6.35586452484131	-8.34253311157227	-5.79499244689941	-0.106791414320469	0.229463696479797	0.118518248200417
-6.35410356521606	-8.34694671630859	-5.79820585250854	-0.106923475861549	0.22954948246479	0.118540652096272
-6.35163974761963	-8.3456506729126	-5.79844284057617	-0.1069415807724	0.229518845677376	0.118559181690216
-6.34962368011475	-8.34818744659424	-5.80458784103394	-0.106977239251137	0.229620739817619	0.118725650012493
-6.34545660018921	-8.34782218933105	-5.80990028381348	-0.107077084481716	0.229556575417519	0.118746347725391
-6.3435378074646	-8.341383934021	-5.80670356750488	-0.107076957821846	0.229698702692986	0.118827223777771
-6.3395938873291	-8.34143829345703	-5.81562042236328	-0.107136525213718	0.229705065488815	0.118883050978184
-6.33514928817749	-8.34147071838379	-5.81243753433228	-0.107175551354885	0.229722216725349	0.118881829082966
-6.33476257324219	-8.34280967712402	-5.82006072998047	-0.107228949666023	0.229768648743629	0.118886530399323
-6.33340311050415	-8.33923816680908	-5.82396459579468	-0.107158109545708	0.229817986488342	0.118952333927155
-6.33179616928101	-8.33997058868408	-5.82996940612793	-0.107287563383579	0.229857087135315	0.11902429908514
-6.32763957977295	-8.33515453338623	-5.82373094558716	-0.107244722545147	0.229821920394897	0.119029387831688
-6.32559776306152	-8.34185123443604	-5.83025026321411	-0.107277393341064	0.22998084127903	0.119001396000385
-6.32418775558472	-8.33858394622803	-5.83991622924805	-0.107338711619377	0.229901939630508	0.119001187384129
-6.32535314559937	-8.3466100692749	-5.840491771698	-0.107437178492546	0.229966685175896	0.119023859500885
-6.32090663909912	-8.34093570709229	-5.8475079536438	-0.107411287724972	0.229984849691391	0.119030885398388
-6.3210072517395	-8.34497928619385	-5.85169410705566	-0.107409566640854	0.230086237192154	0.119034796953201
-6.31950283050537	-8.34511566162109	-5.85063648223877	-0.107446752488613	0.229967132210732	0.119030691683292
-6.3200888633728	-8.34932327270508	-5.85471343994141	-0.107493795454502	0.230021193623543	0.119085669517517
-6.317054271698	-8.34476661682129	-5.86370849609375	-0.1075229793787	0.230057418346405	0.118979573249817
-6.32035684585571	-8.34945774078369	-5.86502361297607	-0.107571549713612	0.230080932378769	0.118986815214157
-6.31603479385376	-8.35003757476807	-5.86858320236206	-0.107625313103199	0.230117827653885	0.119046181440353
-6.31586742401123	-8.35000514984131	-5.86174535751343	-0.107613675296307	0.230182334780693	0.119040414690971
-6.31444787979126	-8.34835624694824	-5.87124633789063	-0.107653878629208	0.230129674077034	0.118990145623684
-6.31521272659302	-8.34875392913818	-5.87224817276001	-0.107677362859249	0.230188876390457	0.119005054235458
-6.30985164642334	-8.35418128967285	-5.86944913864136	-0.107780270278454	0.230202555656433	0.118929870426655
-6.30747985839844	-8.3465576171875	-5.87952947616577	-0.107685066759586	0.230253577232361	0.118930906057358
-6.30613708496094	-8.34835720062256	-5.88498830795288	-0.107740521430969	0.230208098888397	0.11897175014019
-6.30511617660522	-8.35294914245605	-5.87722873687744	-0.107796519994736	0.230150207877159	0.118933349847794
-6.30525159835815	-8.35571575164795	-5.88343334197998	-0.107900246977806	0.230243280529976	0.118980176746845
-6.3023853302002	-8.34748077392578	-5.89067554473877	-0.107820473611355	0.230220317840576	0.11887027323246
-6.30305337905884	-8.35417938232422	-5.89362096786499	-0.107896208763123	0.230252742767334	0.118921898305416
-6.29806661605835	-8.35282707214355	-5.89825201034546	-0.107863314449787	0.230207800865173	0.118914268910885
-6.29710292816162	-8.35510063171387	-5.88605117797852	-0.107955887913704	0.230302780866623	0.118991062045097
-6.29602432250977	-8.34850597381592	-5.89812707901001	-0.107971504330635	0.230258390307426	0.119016267359257
-6.29611444473267	-8.3521671295166	-5.90012979507446	-0.107961043715477	0.230325490236282	0.119070380926132
-6.28777551651001	-8.35139846801758	-5.88992118835449	-0.108116440474987	0.230285853147507	0.119023069739342
-6.28625631332397	-8.35077285766602	-5.89311647415161	-0.10805207490921	0.230277001857758	0.119104877114296
-6.2830753326416	-8.34967136383057	-5.89350938796997	-0.108064822852612	0.230215355753899	0.119184896349907
-6.28158378601074	-8.35085105895996	-5.88750839233398	-0.108166053891182	0.230237022042274	0.119290433824062
-6.2771053314209	-8.35337257385254	-5.88847637176514	-0.108257710933685	0.230215966701508	0.119326122105122
-6.27613353729248	-8.34646415710449	-5.88857412338257	-0.108249075710773	0.230383113026619	0.119336880743504
-6.27275133132935	-8.35221862792969	-5.88503789901733	-0.108281321823597	0.230308935046196	0.119372725486755
-6.26618766784668	-8.34957218170166	-5.88861083984375	-0.10827224701643	0.230228066444397	0.119380094110966
-6.26497507095337	-8.34653377532959	-5.88004875183105	-0.108411997556686	0.230346724390984	0.119497917592525
-6.25730180740356	-8.34411525726318	-5.88208341598511	-0.108432151377201	0.230283141136169	0.119525901973248
-6.2577075958252	-8.34555244445801	-5.88215065002441	-0.108476586639881	0.230353519320488	0.11957611143589
-6.24474477767944	-8.34368705749512	-5.8728084564209	-0.108515672385693	0.23033082485199	0.119494304060936
-6.24776792526245	-8.34093379974365	-5.87806224822998	-0.108468152582645	0.230363100767136	0.119604051113129
-6.2415885925293	-8.33896541595459	-5.87594699859619	-0.108517795801163	0.230341985821724	0.11964862793684
-6.24002742767334	-8.34023094177246	-5.8666524887085	-0.108534902334213	0.230408728122711	0.119702063500881
-6.23405981063843	-8.34136581420898	-5.87326049804688	-0.108634695410728	0.230349689722061	0.119712710380554
-6.23163032531738	-8.33835220336914	-5.86901187896729	-0.108616873621941	0.230449184775352	0.119754709303379
-6.23024940490723	-8.34346294403076	-5.86478042602539	-0.108696520328522	0.230371981859207	0.119787037372589
-6.22025060653687	-8.3400239944458	-5.87142610549927	-0.108651489019394	0.230345591902733	0.119799897074699
-6.21874523162842	-8.33683395385742	-5.87018918991089	-0.108725748956203	0.230397120118141	0.119936399161816
-6.21804618835449	-8.33377265930176	-5.87026023864746	-0.108715251088142	0.23037226498127	0.119940899312496
-6.21334505081177	-8.33767795562744	-5.86289596557617	-0.108769185841084	0.23037451505661	0.119971685111523
-6.21166229248047	-8.33167743682861	-5.87402677536011	-0.108761936426163	0.230385318398476	0.119903638958931
-6.21297693252563	-8.33201503753662	-5.87471199035645	-0.108789660036564	0.230351835489273	0.120007187128067
-6.21337366104126	-8.32865047454834	-5.87780952453613	-0.108777783811092	0.230402231216431	0.119969062507153
-6.21016359329224	-8.32755470275879	-5.86514091491699	-0.108837902545929	0.230477795004845	0.120004162192345
-6.20349073410034	-8.32589340209961	-5.87727165222168	-0.108791589736938	0.230430543422699	0.120020695030689
-6.20627880096436	-8.32525062561035	-5.87426662445068	-0.108761936426163	0.230376332998276	0.120036035776138
-6.2004451751709	-8.32140159606934	-5.87570667266846	-0.108832985162735	0.23044316470623	0.119970291852951
-6.20369482040405	-8.32200050354004	-5.87870168685913	-0.10879248380661	0.230488285422325	0.119948364794254
-6.19635629653931	-8.31811428070068	-5.88380765914917	-0.108784057199955	0.230521127581596	0.119936771690845
-6.19534158706665	-8.31840133666992	-5.87317848205566	-0.10877425968647	0.230507001280785	0.119898468255997
-6.18888664245605	-8.31803321838379	-5.87540864944458	-0.108805440366268	0.230463787913322	0.119887053966522
-6.19167709350586	-8.31587600708008	-5.87610483169556	-0.108851954340935	0.230599597096443	0.119791328907013
-6.1862907409668	-8.31374168395996	-5.87713718414307	-0.10890394449234	0.230551555752754	0.119711562991142
-6.18235063552856	-8.31002712249756	-5.8810338973999	-0.108871378004551	0.230622529983521	0.119611352682114
-6.17738819122314	-8.30680656433105	-5.87248229980469	-0.108872465789318	0.230674400925636	0.119528166949749
-6.17302942276001	-8.30563354492188	-5.8825101852417	-0.108923301100731	0.23064236342907	0.119414284825325
-6.17075681686401	-8.30344486236572	-5.88784408569336	-0.108897559344769	0.230632841587067	0.119329713284969
-6.16608667373657	-8.3022575378418	-5.88317489624023	-0.108855098485947	0.230715990066528	0.119214229285717
-6.1654691696167	-8.30019474029541	-5.88750600814819	-0.108933046460152	0.230736374855042	0.119152039289474
-6.15949058532715	-8.29887199401855	-5.89113998413086	-0.108907572925091	0.230730175971985	0.119087390601635
-6.15731334686279	-8.29766368865967	-5.88563013076782	-0.108923934400082	0.230778560042381	0.119068242609501
-6.1531023979187	-8.29855728149414	-5.89111948013306	-0.108962021768093	0.230798974633217	0.118960231542587
-6.15088319778442	-8.29626083374023	-5.90158271789551	-0.109002575278282	0.230749428272247	0.118843592703342
-6.14971780776978	-8.29645442962646	-5.90567779541016	-0.109041281044483	0.230788350105286	0.118796609342098
-6.14628887176514	-8.29773712158203	-5.8963794708252	-0.109081961214542	0.230875238776207	0.118683241307735
-6.14441823959351	-8.29126262664795	-5.8994026184082	-0.109167359769344	0.230884149670601	0.118543110787869
-6.13641119003296	-8.29081726074219	-5.90761137008667	-0.109148003160954	0.230886444449425	0.118417352437973
-6.1357855796814	-8.29057502746582	-5.90342998504639	-0.109174929559231	0.230869799852371	0.118333376944065
-6.13306760787964	-8.28706359863281	-5.90600061416626	-0.109201051294804	0.23094367980957	0.118211202323437
-6.1313328742981	-8.2885217666626	-5.91355514526367	-0.10930523276329	0.230967536568642	0.118082202970982
-6.12539434432983	-8.28511333465576	-5.91796207427979	-0.10934816300869	0.231061547994614	0.118050262331963
-6.12359523773193	-8.28237056732178	-5.91756343841553	-0.109316036105156	0.231007039546967	0.117944657802582
-6.12042140960693	-8.28623008728027	-5.91020345687866	-0.109452784061432	0.23111779987812	0.11788284778595
-6.11751222610474	-8.28646469116211	-5.92072868347168	-0.109416894614697	0.231155380606651	0.117728136479855
-6.11798667907715	-8.286376953125	-5.92167234420776	-0.109510280191898	0.23113164305687	0.11776402592659
-6.11419057846069	-8.28708362579346	-5.92919206619263	-0.109510652720928	0.231252625584602	0.117752015590668
-6.11525964736938	-8.28831672668457	-5.91566228866577	-0.109600432217121	0.231327295303345	0.117692790925503
-6.11194515228271	-8.28718376159668	-5.92274713516235	-0.109683617949486	0.23125322163105	0.117678686976433
-6.11059474945068	-8.28765106201172	-5.92260074615479	-0.109637632966042	0.231198877096176	0.11767265945673
-6.10966777801514	-8.2920560836792	-5.92720985412598	-0.109720818698406	0.231276646256447	0.117630064487457
-6.10561275482178	-8.28961753845215	-5.92965602874756	-0.109609335660934	0.231278866529465	0.117541432380676
-6.10857391357422	-8.29084777832031	-5.91794013977051	-0.109844073653221	0.231405273079872	0.117611654102802
-6.10420703887939	-8.28618144989014	-5.92682504653931	-0.109780997037888	0.231344640254974	0.11751726269722
-6.10598468780518	-8.29031944274902	-5.91531991958618	-0.109851852059364	0.231359452009201	0.117521107196808
-6.09911346435547	-8.29032135009766	-5.91782283782959	-0.109932109713554	0.231384918093681	0.117418698966503
-6.09978246688843	-8.28876113891602	-5.92276954650879	-0.109850019216537	0.231425926089287	0.117463052272797
-6.10094738006592	-8.29455947875977	-5.92015171051025	-0.109959937632084	0.231397435069084	0.117507614195347
-6.0989031791687	-8.29104042053223	-5.91833019256592	-0.109968781471252	0.231339037418365	0.117498748004436
-6.10027170181274	-8.29647541046143	-5.91494607925415	-0.110007248818874	0.231384128332138	0.117514178156853
-6.09822845458984	-8.29202270507813	-5.92046880722046	-0.110018156468868	0.231432989239693	0.117446146905422
-6.10133075714111	-8.29541492462158	-5.92181301116943	-0.109989017248154	0.231428250670433	0.117507643997669
-6.09898948669434	-8.29491710662842	-5.91949462890625	-0.110026821494102	0.231382489204407	0.11749379336834
-6.10169506072998	-8.29862308502197	-5.90858221054077	-0.110048860311508	0.231418132781982	0.117563024163246
-6.10167741775513	-8.29776096343994	-5.91818380355835	-0.110061772167683	0.231377571821213	0.117592103779316
-6.10363340377808	-8.2989330291748	-5.91344785690308	-0.110064432024956	0.231379613280296	0.11757592856884
-6.10536575317383	-8.30164051055908	-5.91588592529297	-0.110133431851864	0.231401577591896	0.117571532726288
-6.1068000793457	-8.29762363433838	-5.91273927688599	-0.110073186457157	0.231294393539429	0.117619074881077
-6.11044216156006	-8.30044269561768	-5.91513919830322	-0.110102355480194	0.231352850794792	0.117643617093563
-6.10738229751587	-8.29973697662354	-5.91244077682495	-0.110129773616791	0.231238141655922	0.11761948466301
-6.11069583892822	-8.30270671844482	-5.90913009643555	-0.110055468976498	0.231208860874176	0.117677561938763
-6.10624504089355	-8.29673004150391	-5.91746664047241	-0.110135488212109	0.231254249811172	0.117584526538849
-6.11039733886719	-8.29720020294189	-5.91668605804443	-0.110127188265324	0.231325596570969	0.117637000977993
-6.10996723175049	-8.2998685836792	-5.91172218322754	-0.110193341970444	0.231228291988373	0.117607936263084
-6.10924196243286	-8.29668140411377	-5.90408945083618	-0.110197901725769	0.23123973608017	0.11760152131319
-6.1090087890625	-8.29838085174561	-5.91334056854248	-0.110223039984703	0.231257021427155	0.117518074810505
-6.11032152175903	-8.29547309875488	-5.91263151168823	-0.110166549682617	0.231170371174812	0.117479167878628
-6.1106333732605	-8.29941368103027	-5.91075372695923	-0.1102304905653	0.231177464127541	0.117508582770824
-6.11093950271606	-8.29425239562988	-5.9171404838562	-0.11023261398077	0.231123045086861	0.117438077926636
-6.11457967758179	-8.29566669464111	-5.91449356079102	-0.110251918435097	0.231237694621086	0.117412038147449
-6.11065053939819	-8.29662990570068	-5.91810846328735	-0.110201098024845	0.231179505586624	0.117331825196743
-6.10970306396484	-8.29504013061523	-5.92149639129639	-0.110159605741501	0.231156274676323	0.117254503071308
-6.11159324645996	-8.30245780944824	-5.91822671890259	-0.110321320593357	0.231152966618538	0.117237582802773
-6.10765933990479	-8.29787921905518	-5.92280149459839	-0.110261477530003	0.23108284175396	0.117160759866238
-6.11071968078613	-8.29908657073975	-5.9206371307373	-0.110270231962204	0.23111192882061	0.117119766771793
-6.11032056808472	-8.29796695709229	-5.91881847381592	-0.110291630029678	0.231030732393265	0.117050960659981
-6.10885047912598	-8.29714679718018	-5.91735172271729	-0.11035618185997	0.231144815683365	0.116993777453899
-6.10578346252441	-8.29798984527588	-5.91952800750732	-0.11040585488081	0.231093809008598	0.116789549589157
-6.10593271255493	-8.29533672332764	-5.9243483543396	-0.110372796654701	0.231055468320847	0.116763688623905
-6.10661792755127	-8.29751300811768	-5.92146778106689	-0.110467322170734	0.231104522943497	0.116731181740761
-6.1035327911377	-8.29304790496826	-5.91479015350342	-0.110459364950657	0.23103241622448	0.116709761321545
-6.10535001754761	-8.29542446136475	-5.91995000839233	-0.110472731292248	0.231125086545944	0.116613902151585
-6.10416316986084	-8.29416656494141	-5.92126703262329	-0.110554195940495	0.231010362505913	0.116578705608845
-6.10531425476074	-8.29571056365967	-5.92684030532837	-0.110551133751869	0.231137782335281	0.116519674658775
-6.10531759262085	-8.29446601867676	-5.92481708526611	-0.110618516802788	0.231154888868332	0.116395704448223
-6.10455179214478	-8.28990840911865	-5.91611766815186	-0.110566422343254	0.231158688664436	0.116446278989315
-6.1034460067749	-8.29520320892334	-5.92170238494873	-0.110642835497856	0.231216147542	0.116305626928806
-6.10413551330566	-8.29610919952393	-5.920250415802	-0.110662363469601	0.231116876006126	0.116249248385429
-6.10556602478027	-8.29794597625732	-5.92003345489502	-0.110656961798668	0.23114675283432	0.116210147738457
-6.10536050796509	-8.29572868347168	-5.92089557647705	-0.110691174864769	0.231207445263863	0.116205014288425
-6.1021990776062	-8.29273986816406	-5.91655206680298	-0.110633842647076	0.231219112873077	0.116200417280197
-6.10479211807251	-8.29770851135254	-5.91095685958862	-0.110775575041771	0.231202393770218	0.116204760968685
-6.10365915298462	-8.2951717376709	-5.90423536300659	-0.11074124276638	0.231203123927116	0.11617636680603
-6.10080575942993	-8.29956817626953	-5.90509939193726	-0.110760666429996	0.231189653277397	0.116127677261829
-6.10226583480835	-8.29444694519043	-5.90661144256592	-0.110743135213852	0.23110868036747	0.11619658023119
-6.104651927948	-8.29846572875977	-5.90519666671753	-0.11079203337431	0.231169894337654	0.116175308823586
-6.10411167144775	-8.296875	-5.88440132141113	-0.110820256173611	0.23116409778595	0.116219267249107
-6.10402917861938	-8.29811859130859	-5.88998222351074	-0.110790587961674	0.231180131435394	0.116205595433712
-6.10651969909668	-8.29741859436035	-5.88766241073608	-0.110779598355293	0.231155231595039	0.116172343492508
-6.10687398910522	-8.29864311218262	-5.88481187820435	-0.11072139441967	0.231127291917801	0.11625150591135
-6.10941791534424	-8.30211448669434	-5.88575553894043	-0.110748499631882	0.231154531240463	0.116251170635223
-6.10908126831055	-8.29893112182617	-5.88353633880615	-0.110751949250698	0.231156468391418	0.116361789405346
-6.11292934417725	-8.30348682403564	-5.88255882263184	-0.110747665166855	0.231158763170242	0.116354197263718
-6.11228227615356	-8.3025369644165	-5.87352800369263	-0.110717929899693	0.23114487528801	0.11643298715353
-6.11697959899902	-8.30613040924072	-5.87175321578979	-0.110699221491814	0.231163293123245	0.116391308605671
-6.11931324005127	-8.30677318572998	-5.87480783462524	-0.110690914094448	0.231058344244957	0.116501845419407
-6.12728500366211	-8.31108856201172	-5.87940406799316	-0.11072301119566	0.231144294142723	0.116577245295048
-6.13044166564941	-8.31173038482666	-5.86942195892334	-0.110720850527287	0.231039732694626	0.116660445928574
-6.13204717636108	-8.31487274169922	-5.87574052810669	-0.110682643949986	0.231121599674225	0.116693206131458
-6.1369800567627	-8.31863403320313	-5.87956666946411	-0.110656566917896	0.231018766760826	0.116808831691742
-6.14273881912231	-8.32275009155273	-5.87911462783813	-0.110688783228397	0.231080755591393	0.116845928132534
-6.14400815963745	-8.32460594177246	-5.8854603767395	-0.110682025551796	0.230989456176758	0.11688282340765
-6.14475393295288	-8.32919883728027	-5.88055992126465	-0.110624358057976	0.231068342924118	0.116992704570293
-6.14938402175903	-8.32908153533936	-5.88321924209595	-0.110717542469501	0.230871468782425	0.117004595696926
-6.15033006668091	-8.32980728149414	-5.88594198226929	-0.110690914094448	0.230953305959702	0.117036111652851
-6.15006065368652	-8.33098316192627	-5.88951683044434	-0.110768094658852	0.231007382273674	0.117011867463589
-6.15177488327026	-8.33167552947998	-5.88995933532715	-0.110685355961323	0.230980545282364	0.11703284829855
-6.15351533889771	-8.3338508605957	-5.9016284942627	-0.110763132572174	0.230943813920021	0.117012664675713
-6.15946340560913	-8.33538246154785	-5.8924298286438	-0.110799133777618	0.230958431959152	0.117069624364376
-6.15665006637573	-8.33696937561035	-5.89947700500488	-0.110818333923817	0.230989992618561	0.117070265114307
-6.15848255157471	-8.33354568481445	-5.90520668029785	-0.110855124890804	0.2310691177845	0.116927675902843
-6.15878820419312	-8.33419513702393	-5.90804719924927	-0.110905781388283	0.230955541133881	0.117020599544048
-6.15949630737305	-8.33737850189209	-5.91103076934814	-0.110957682132721	0.231054961681366	0.116927720606327
-6.16192102432251	-8.33793830871582	-5.90674543380737	-0.111022718250751	0.231011167168617	0.117030538618565
-6.16012763977051	-8.34179401397705	-5.91955375671387	-0.111039020121098	0.231084510684013	0.116996377706528
-6.1683783531189	-8.34360027313232	-5.91864204406738	-0.111127339303494	0.231108412146568	0.11703085154295
-6.16621112823486	-8.34557819366455	-5.9241623878479	-0.111205890774727	0.231063082814217	0.117014929652214
-6.16804695129395	-8.34274482727051	-5.92676830291748	-0.111230462789536	0.231193765997887	0.116967238485813
-6.16774082183838	-8.34448909759521	-5.92638301849365	-0.111285202205181	0.231175556778908	0.117048248648643
-6.16440725326538	-8.34221458435059	-5.93355369567871	-0.111381560564041	0.231184080243111	0.116961292922497
-6.16764736175537	-8.34491634368896	-5.93137264251709	-0.111467994749546	0.231237009167671	0.117024220526218
-6.16727495193481	-8.3443775177002	-5.93187808990479	-0.111480847001076	0.231236040592194	0.116966687142849
-6.16865158081055	-8.34591865539551	-5.93801832199097	-0.111495055258274	0.231293067336082	0.116961903870106
-6.16762542724609	-8.3436450958252	-5.94244146347046	-0.111592665314674	0.231301069259644	0.116993434727192
-6.16754484176636	-8.34287738800049	-5.93446588516235	-0.111619308590889	0.231350287795067	0.117026157677174
-6.166832447052	-8.34621143341064	-5.93519163131714	-0.111689418554306	0.231335997581482	0.117045298218727
-6.16394424438477	-8.34449291229248	-5.94283771514893	-0.111697822809219	0.231435149908066	0.116954922676086
-6.16725635528564	-8.34570503234863	-5.94598388671875	-0.111799649894238	0.231420248746872	0.117053955793381
-6.16362571716309	-8.34683418273926	-5.95309734344482	-0.111819669604301	0.231410101056099	0.117024518549442
-6.16472244262695	-8.34925842285156	-5.94445562362671	-0.111955471336842	0.231598079204559	0.1170948818326
-6.16000032424927	-8.34743881225586	-5.95072507858276	-0.111989684402943	0.231527328491211	0.11710849404335
-6.16179037094116	-8.34876155853271	-5.95170783996582	-0.111959435045719	0.231565341353416	0.117154486477375
-6.1603217124939	-8.35361862182617	-5.95358276367188	-0.112150877714157	0.23154479265213	0.117185436189175
-6.16061973571777	-8.35110855102539	-5.96262741088867	-0.112067669630051	0.231686159968376	0.117206156253815
-6.16299629211426	-8.34971237182617	-5.96844244003296	-0.112137362360954	0.231665164232254	0.117295302450657
-6.16317415237427	-8.34918308258057	-5.96088838577271	-0.112130790948868	0.231633841991425	0.117362596094608
-6.16063833236694	-8.3512487411499	-5.96227884292603	-0.112201057374477	0.231651186943054	0.117396265268326
-6.16025352478027	-8.35009670257568	-5.97220325469971	-0.112124815583229	0.231677085161209	0.117397680878639
-6.16445255279541	-8.3531436920166	-5.96454906463623	-0.112196259200573	0.231654912233353	0.117567852139473
-6.16061067581177	-8.35135555267334	-5.97678136825562	-0.112203128635883	0.231660380959511	0.117599487304688
-6.16434812545776	-8.35495662689209	-5.96667623519897	-0.112215362489223	0.231773480772972	0.117692835628986
-6.16443395614624	-8.35393047332764	-5.97323846817017	-0.112269446253777	0.231665208935738	0.117741666734219
-6.1692476272583	-8.35478973388672	-5.97314023971558	-0.112198799848557	0.231723085045815	0.117794588208199
-6.16865062713623	-8.36117744445801	-5.9808783531189	-0.112251505255699	0.231672689318657	0.117824792861938
-6.16574764251709	-8.35993099212646	-5.97994136810303	-0.112184844911098	0.231636866927147	0.117819868028164
-6.17047786712646	-8.35910415649414	-5.97406721115112	-0.112281732261181	0.231724172830582	0.11794625222683
-6.16862487792969	-8.35850715637207	-5.97676134109497	-0.112165987491608	0.231674388051033	0.117962092161179
-6.17192935943604	-8.36137390136719	-5.97337961196899	-0.112213999032974	0.231731101870537	0.117981173098087
-6.16567945480347	-8.36210155487061	-5.98043584823608	-0.11219335347414	0.231663972139359	0.117896780371666
-6.17011022567749	-8.3629674911499	-5.98361349105835	-0.112189918756485	0.231778383255005	0.118017755448818
-6.1696081161499	-8.36381244659424	-5.98510074615479	-0.112184524536133	0.231659173965454	0.118040926754475
-6.17308616638184	-8.36240482330322	-5.98400354385376	-0.112163409590721	0.231713563203812	0.118049591779709
-6.17164850234985	-8.36316680908203	-5.98722505569458	-0.112155631184578	0.231674015522003	0.118056908249855
-6.17363834381104	-8.36050796508789	-5.99350166320801	-0.112150393426418	0.231780484318733	0.118002071976662
-6.17631387710571	-8.36453247070313	-5.9999885559082	-0.112185694277287	0.23172216117382	0.11801740527153
-6.1749153137207	-8.36395168304443	-6.00652599334717	-0.112174302339554	0.231718301773071	0.11795400083065
-6.17838096618652	-8.36190986633301	-5.99978065490723	-0.112142845988274	0.231735423207283	0.118053637444973
-6.17732000350952	-8.3603515625	-6.01414060592651	-0.112103879451752	0.231743559241295	0.118091255426407
-6.17987489700317	-8.36106014251709	-6.01079988479614	-0.112207889556885	0.231817945837975	0.118077263236046
-6.17274475097656	-8.36386775970459	-6.01203775405884	-0.112211734056473	0.231798022985458	0.117982864379883
-6.17658424377441	-8.35671043395996	-6.01399087905884	-0.112192198634148	0.231836542487144	0.118026800453663
-6.17366456985474	-8.35508346557617	-6.01984310150146	-0.112284652888775	0.231853842735291	0.118125736713409
-6.16762351989746	-8.35552787780762	-6.01513528823853	-0.112310394644737	0.231780618429184	0.118180677294731
-6.16684484481812	-8.35771083831787	-6.01903820037842	-0.112366080284119	0.231928050518036	0.118227683007717
-6.16266345977783	-8.3486499786377	-6.02131795883179	-0.112409546971321	0.231899634003639	0.118263483047485
-6.16449165344238	-8.34712886810303	-6.021315574646	-0.112476587295532	0.231995686888695	0.118377447128296
-6.15645313262939	-8.3452205657959	-6.02434682846069	-0.112643018364906	0.232034906744957	0.118515148758888
-6.15029907226563	-8.34100723266602	-6.01318264007568	-0.112600930035114	0.232086718082428	0.118694730103016
-6.14464855194092	-8.34102439880371	-6.02062940597534	-0.112721636891365	0.232139110565186	0.11887089908123
-6.136390209198	-8.33563041687012	-6.01834154129028	-0.112795405089855	0.232172772288322	0.119100451469421
-6.12964200973511	-8.33336353302002	-6.02378416061401	-0.112854287028313	0.232209414243698	0.119427345693111
-6.11734056472778	-8.33488845825195	-6.02432060241699	-0.112985506653786	0.232228770852089	0.119704484939575
-6.1096978187561	-8.3288631439209	-6.01714658737183	-0.113083355128765	0.232395276427269	0.120043218135834
-6.10325956344604	-8.32671356201172	-6.01355314254761	-0.113228373229504	0.232424810528755	0.120346732437611
-6.08991861343384	-8.32171821594238	-6.01534938812256	-0.113241523504257	0.23239628970623	0.120662420988083
-6.0848650932312	-8.32661437988281	-6.01311826705933	-0.113418504595757	0.232437089085579	0.120937123894691
-6.07529926300049	-8.31721496582031	-6.02243089675903	-0.113488897681236	0.232474952936172	0.121201761066914
-6.07080078125	-8.31316375732422	-6.0215106010437	-0.113513395190239	0.232575178146362	0.121498487889767
-6.06007289886475	-8.30937767028809	-6.02266263961792	-0.113639749586582	0.232577979564667	0.121687583625317
-6.05231523513794	-8.30808067321777	-6.01437711715698	-0.113808840513229	0.232638120651245	0.12196259200573
-6.04445552825928	-8.30446529388428	-6.01843500137329	-0.113897077739239	0.232788249850273	0.122023418545723
-6.03384733200073	-8.29897022247314	-6.02021789550781	-0.113960959017277	0.232703000307083	0.122299477458
-6.02850437164307	-8.29878711700439	-6.01903247833252	-0.114065706729889	0.232853010296822	0.122530594468117
-6.02174663543701	-8.29494476318359	-6.01480913162231	-0.114118292927742	0.232691183686256	0.122772499918938
-6.01466083526611	-8.29193496704102	-6.01641178131104	-0.114169396460056	0.232854828238487	0.122921086847782
-6.00894546508789	-8.29269313812256	-6.01995038986206	-0.114318631589413	0.23291802406311	0.123111434280872
-5.99942255020142	-8.28959178924561	-6.02643013000488	-0.114401489496231	0.23284213244915	0.12333694845438
-5.99893426895142	-8.28940391540527	-6.02531099319458	-0.114452324807644	0.232960045337677	0.123503118753433
-5.99120187759399	-8.28682518005371	-6.01758241653442	-0.114583119750023	0.232879519462585	0.123736970126629
-5.98367023468018	-8.28335666656494	-6.02290153503418	-0.114588439464569	0.232942089438438	0.123880229890347
-5.97913408279419	-8.2800350189209	-6.02710914611816	-0.114684835076332	0.232974410057068	0.12396477907896
-5.97497224807739	-8.2785005569458	-6.0217661857605	-0.114649459719658	0.232990354299545	0.124219067394733
-5.96945858001709	-8.27775001525879	-6.02419900894165	-0.114726699888706	0.233036085963249	0.12433847039938
-5.96374368667603	-8.27610492706299	-6.01029253005981	-0.114807583391666	0.233020663261414	0.124541975557804
-5.95986366271973	-8.27565860748291	-6.02326631546021	-0.114827483892441	0.233030706644058	0.124637566506863
-5.96749210357666	-8.27273941040039	-6.02982807159424	-0.114800773561001	0.233160257339478	0.124479442834854
-5.96625328063965	-8.27473449707031	-6.03052377700806	-0.114776208996773	0.23306205868721	0.124283082783222
-5.96965599060059	-8.26815128326416	-6.03676652908325	-0.114718526601791	0.233129262924194	0.12416585534811
-5.96906185150146	-8.2693042755127	-6.02843189239502	-0.114774093031883	0.233226045966148	0.124267913401127
-5.96117115020752	-8.26721000671387	-6.03451442718506	-0.114781074225903	0.233211681246758	0.124307483434677
-5.96579027175903	-8.2668924331665	-6.03045988082886	-0.114807352423668	0.233240306377411	0.124401398003101
-5.96078109741211	-8.27079200744629	-6.04367208480835	-0.114854589104652	0.233189016580582	0.124419473111629
-5.9600133895874	-8.26865577697754	-6.04050016403198	-0.114770382642746	0.233266890048981	0.124474748969078
-5.96146011352539	-8.26803684234619	-6.03860807418823	-0.114838816225529	0.233250662684441	0.124566189944744
-5.95558214187622	-8.26338577270508	-6.0395827293396	-0.114858970046043	0.233284309506416	0.124583549797535
-5.95822095870972	-8.26624488830566	-6.04317188262939	-0.114821791648865	0.23332080245018	0.124572187662125
-5.95263910293579	-8.26718521118164	-6.04757928848267	-0.114867001771927	0.23336860537529	0.124479487538338
-5.95206499099731	-8.26362323760986	-6.05141687393188	-0.114874720573425	0.233361810445786	0.124543681740761
-5.95057582855225	-8.26102352142334	-6.04848432540894	-0.114889398217201	0.233435198664665	0.124525539577007
-5.94582414627075	-8.26020908355713	-6.04877376556396	-0.114846676588058	0.233364164829254	0.124569676816463
-5.94359922409058	-8.26068496704102	-6.04396486282349	-0.114862956106663	0.233474612236023	0.124640241265297
-5.93767833709717	-8.25716972351074	-6.05247449874878	-0.11494404822588	0.233431845903397	0.124574489891529
-5.93959999084473	-8.25730419158936	-6.06076335906982	-0.114904522895813	0.233521074056625	0.124609254300594
-5.93557500839233	-8.2604341506958	-6.05772638320923	-0.115021243691444	0.233634784817696	0.1247174218297
-5.92918968200684	-8.25738620758057	-6.05191946029663	-0.11494542658329	0.233499377965927	0.124755874276161
-5.93042755126953	-8.25918102264404	-6.05210208892822	-0.114990025758743	0.233682051301003	0.124685630202293
-5.92497825622559	-8.2560338973999	-6.05476188659668	-0.115033231675625	0.233678430318832	0.124686032533646
-5.92664289474487	-8.25715351104736	-6.06005191802979	-0.114999450743198	0.233779773116112	0.124707490205765
-5.92587184906006	-8.25813865661621	-6.05872106552124	-0.115096628665924	0.233745977282524	0.124678179621696
-5.92066335678101	-8.25314044952393	-6.05191326141357	-0.115077666938305	0.233794048428535	0.124780997633934
-5.91948938369751	-8.25709819793701	-6.0595588684082	-0.115118339657784	0.233819231390953	0.124751873314381
-5.91754961013794	-8.25344562530518	-6.05673789978027	-0.115154854953289	0.233952924609184	0.124812111258507
-5.91945219039917	-8.25879383087158	-6.06211805343628	-0.115146696567535	0.234023302793503	0.124855674803257
-5.91595602035522	-8.25786685943604	-6.0599946975708	-0.115213602781296	0.234037920832634	0.124847091734409
-5.90874671936035	-8.25664520263672	-6.05789518356323	-0.115188896656036	0.2340929210186	0.124920666217804
-5.90731954574585	-8.25954151153564	-6.05907297134399	-0.115269780158997	0.234144061803818	0.124917507171631
-5.90644836425781	-8.25674724578857	-6.05464506149292	-0.115299567580223	0.234119817614555	0.12506802380085
-5.90652465820313	-8.26233768463135	-6.05843496322632	-0.115316018462181	0.234239473938942	0.125009283423424
-5.90377283096313	-8.25814819335938	-6.06115341186523	-0.115378953516483	0.234220504760742	0.125107243657112
-5.90075254440308	-8.25668716430664	-6.06191730499268	-0.115378573536873	0.234333977103233	0.125219136476517
-5.90109777450562	-8.25802040100098	-6.05350589752197	-0.115421839058399	0.234263747930527	0.125230461359024
-5.89661693572998	-8.25708484649658	-6.06082439422607	-0.11541011929512	0.234362050890923	0.125251784920692
-5.89201879501343	-8.25571918487549	-6.05402851104736	-0.115478657186031	0.234413459897041	0.125227347016335
-5.89291763305664	-8.25503063201904	-6.0612325668335	-0.115501038730145	0.234355956315994	0.125275269150734
-5.89228916168213	-8.25375843048096	-6.06319570541382	-0.115504622459412	0.234482690691948	0.125248670578003
-5.88964653015137	-8.25244140625	-6.05362462997437	-0.115510657429695	0.234436199069023	0.125254258513451
-5.88453245162964	-8.25159168243408	-6.05751276016235	-0.11551471799612	0.234501644968987	0.125282481312752
-5.88605880737305	-8.24903392791748	-6.06039762496948	-0.115562349557877	0.234586656093597	0.125173211097717
-5.88348960876465	-8.24877834320068	-6.06353998184204	-0.115482307970524	0.234503537416458	0.125154808163643
-5.8817024230957	-8.2490119934082	-6.05700540542603	-0.115467086434364	0.234561204910278	0.125094756484032
-5.88279104232788	-8.24672794342041	-6.05773067474365	-0.115569807589054	0.234585106372833	0.125145271420479
-5.88173484802246	-8.24771595001221	-6.06623315811157	-0.115509584546089	0.234649181365967	0.125048026442528
-5.88229084014893	-8.24841022491455	-6.0643367767334	-0.11556476354599	0.234563872218132	0.124985031783581
-5.88360548019409	-8.25046920776367	-6.07507610321045	-0.115493103861809	0.234571039676666	0.124956242740154
-5.88671064376831	-8.24679374694824	-6.07559108734131	-0.115499682724476	0.234600424766541	0.124893754720688
-5.88749742507935	-8.24826240539551	-6.0693564414978	-0.115501716732979	0.234639227390289	0.124882310628891
-5.88778924942017	-8.25035381317139	-6.08028173446655	-0.115595817565918	0.23463661968708	0.124774776399136
-5.88851404190063	-8.24839496612549	-6.07222700119019	-0.115520842373371	0.234637051820755	0.124785088002682
-5.89051723480225	-8.25184535980225	-6.07583093643188	-0.115523494780064	0.234607756137848	0.12474300712347
-5.89309310913086	-8.24866485595703	-6.08461809158325	-0.115450352430344	0.23457059264183	0.124632053077221
-5.89456224441528	-8.24473667144775	-6.07923030853271	-0.11550834774971	0.23468180000782	0.124647319316864
-5.89276885986328	-8.24103164672852	-6.09073829650879	-0.115494720637798	0.23462587594986	0.124601520597935
-5.89674043655396	-8.23986148834229	-6.08412981033325	-0.115536063909531	0.23464472591877	0.12452394515276
-5.89573669433594	-8.24259471893311	-6.08209276199341	-0.115607529878616	0.234655261039734	0.124364547431469
-5.89611005783081	-8.23553943634033	-6.09188365936279	-0.115595914423466	0.234610706567764	0.124343529343605
-5.89419984817505	-8.23385620117188	-6.08986330032349	-0.115606211125851	0.23459567129612	0.124288119375706
-5.89373445510864	-8.23007106781006	-6.09072971343994	-0.11560133844614	0.234544321894646	0.12417820841074
-5.89067077636719	-8.22571659088135	-6.08946657180786	-0.115607671439648	0.234610676765442	0.124072432518005
-5.88928031921387	-8.23130893707275	-6.08730983734131	-0.115688629448414	0.234640762209892	0.123963713645935
-5.88346195220947	-8.22592163085938	-6.08954906463623	-0.115692481398582	0.234564498066902	0.123862095177174
-5.88407373428345	-8.22181987762451	-6.08970355987549	-0.115701377391815	0.234629720449448	0.123774319887161
-5.87950277328491	-8.22479724884033	-6.08905792236328	-0.115787036716938	0.234615206718445	0.123728841543198
-5.87677097320557	-8.21906185150146	-6.08548498153687	-0.115782402455807	0.234639555215836	0.123617328703403
-5.87275838851929	-8.22365665435791	-6.08427476882935	-0.115810073912144	0.234646514058113	0.123517960309982
-5.87176513671875	-8.2194242477417	-6.08586454391479	-0.115888528525829	0.234661459922791	0.123460598289967
-5.8679633140564	-8.2182731628418	-6.07870531082153	-0.11588191986084	0.234734266996384	0.123419813811779
-5.86490249633789	-8.22068881988525	-6.08052062988281	-0.115936264395714	0.234655305743217	0.123310714960098
-5.86295938491821	-8.22131443023682	-6.07435131072998	-0.115913659334183	0.234704092144966	0.123304329812527
-5.85930109024048	-8.21990489959717	-6.07243680953979	-0.115942105650902	0.234693720936775	0.123166225850582
-5.8560962677002	-8.22032928466797	-6.07398271560669	-0.115966781973839	0.234621852636337	0.123151428997517
-5.85705995559692	-8.22214221954346	-6.07696676254272	-0.115982808172703	0.234654873609543	0.123108237981796
-5.85705041885376	-8.22292804718018	-6.06645679473877	-0.116021052002907	0.234667211771011	0.123090341687202
-5.85461854934692	-8.22325420379639	-6.06723642349243	-0.116040229797363	0.23470938205719	0.122983016073704
-5.85458993911743	-8.2201566696167	-6.07023572921753	-0.116012364625931	0.234772920608521	0.122862868010998
-5.85345029830933	-8.22632598876953	-6.06244659423828	-0.115947470068932	0.234608426690102	0.12292804569006
-5.85569620132446	-8.2250452041626	-6.07256317138672	-0.116001553833485	0.234691023826599	0.122822247445583
-5.85326337814331	-8.22258377075195	-6.05871391296387	-0.115977093577385	0.23469053208828	0.122855387628078
-5.85487031936646	-8.22721862792969	-6.06596279144287	-0.116017416119576	0.234697461128235	0.122763924300671
-5.85535717010498	-8.22694873809814	-6.06219625473022	-0.115978606045246	0.234594240784645	0.122737035155296
-5.85264301300049	-8.2263708114624	-6.05736875534058	-0.115941345691681	0.234584927558899	0.122557364404202
-5.85303068161011	-8.22837734222412	-6.06147956848145	-0.115961469709873	0.234553322196007	0.122478999197483
-5.85178804397583	-8.22725868225098	-6.0539698600769	-0.115857899188995	0.234438225626945	0.122441314160824
-5.8551197052002	-8.2282657623291	-6.04856777191162	-0.115886837244034	0.23447459936142	0.122408285737038
-5.85376262664795	-8.22798156738281	-6.05094432830811	-0.115877628326416	0.234451785683632	0.122247532010078
-5.85505437850952	-8.22598934173584	-6.05162954330444	-0.115849263966084	0.234483480453491	0.122071757912636
-5.85605144500732	-8.22502040863037	-6.04956483840942	-0.115842677652836	0.234338864684105	0.122040592133999
-5.85412883758545	-8.22476005554199	-6.04990673065186	-0.115745648741722	0.234322279691696	0.121861018240452
-5.85669088363647	-8.22554016113281	-6.04561185836792	-0.115785725414753	0.234319448471069	0.1218077018857
-5.85561656951904	-8.22112941741943	-6.05053901672363	-0.11566237360239	0.234281405806541	0.121625386178494
-5.86027383804321	-8.22361946105957	-6.04728126525879	-0.115744166076183	0.234219565987587	0.121530152857304
-5.86096477508545	-8.22436618804932	-6.05124425888062	-0.115611620247364	0.234187453985214	0.121347919106483
-5.86385345458984	-8.22198677062988	-6.05297088623047	-0.115546435117722	0.234198451042175	0.12120895087719
-5.86798143386841	-8.22222900390625	-6.04889011383057	-0.115585654973984	0.234161093831062	0.12115166336298
-5.86808729171753	-8.22416400909424	-6.05879926681519	-0.115496382117271	0.234130337834358	0.120964609086514
-5.87447309494019	-8.22264003753662	-6.05277681350708	-0.11540313065052	0.234056204557419	0.120845645666122
-5.87662410736084	-8.2278299331665	-6.05836486816406	-0.115452818572521	0.234068766236305	0.120692029595375
-5.87652730941772	-8.22586536407471	-6.06464767456055	-0.115403197705746	0.234031483530998	0.120528481900692
-5.87825202941895	-8.22564220428467	-6.05993270874023	-0.11533746868372	0.23395211994648	0.120404243469238
-5.88101482391357	-8.22234058380127	-6.07138729095459	-0.115328334271908	0.234041824936867	0.120320603251457
-5.88450288772583	-8.22323417663574	-6.06777906417847	-0.115284264087677	0.234035924077034	0.120107650756836
-5.87732410430908	-8.22464561462402	-6.07430362701416	-0.115286812186241	0.233972653746605	0.119918569922447
-5.88149785995483	-8.21873569488525	-6.08035182952881	-0.11522051692009	0.23405048251152	0.119773730635643
-5.88170766830444	-8.22172546386719	-6.07571315765381	-0.115252986550331	0.234062239527702	0.119651310145855
-5.87943506240845	-8.21653270721436	-6.07543134689331	-0.115238532423973	0.233994126319885	0.119481526315212
-5.87831211090088	-8.21953105926514	-6.07367992401123	-0.115208633244038	0.234109058976173	0.119316123425961
-5.87091636657715	-8.21618843078613	-6.08074569702148	-0.115225709974766	0.234109044075012	0.119088426232338
-5.87004327774048	-8.21183204650879	-6.08618545532227	-0.115221694111824	0.234112024307251	0.118918053805828
-5.86829614639282	-8.21352195739746	-6.08723115921021	-0.115345396101475	0.234157800674438	0.118841625750065
-5.86166906356812	-8.20881366729736	-6.07421207427979	-0.11525047570467	0.234104081988335	0.118686325848103
-5.85951471328735	-8.20869159698486	-6.07950115203857	-0.115310564637184	0.234221369028091	0.118530474603176
-5.85630941390991	-8.20460033416748	-6.08112621307373	-0.115277834236622	0.234137460589409	0.118386782705784
-5.85444021224976	-8.20817947387695	-6.08610391616821	-0.115286707878113	0.234163761138916	0.118301592767239
-5.85078573226929	-8.20421981811523	-6.09003019332886	-0.115252301096916	0.234173521399498	0.118189677596092
-5.85351514816284	-8.20112037658691	-6.08545112609863	-0.115232951939106	0.234324470162392	0.118091888725758
-5.84781694412231	-8.19861698150635	-6.08751010894775	-0.115175746381283	0.234165072441101	0.117974907159805
-5.84840154647827	-8.19613361358643	-6.08338260650635	-0.115174576640129	0.234139114618301	0.117888018488884
-5.84576988220215	-8.19467544555664	-6.08524322509766	-0.115263447165489	0.234167724847794	0.117752887308598
-5.84281826019287	-8.19330024719238	-6.08757591247559	-0.115190573036671	0.234172597527504	0.117700651288033
-5.84387683868408	-8.1917200088501	-6.09077405929565	-0.115285538136959	0.234191000461578	0.1176518201828
-5.83843517303467	-8.18880558013916	-6.0855975151062	-0.11513514816761	0.234121233224869	0.117558270692825
-5.83778524398804	-8.18792724609375	-6.0848650932312	-0.115128971636295	0.2342219799757	0.117469049990177
-5.83419227600098	-8.18545055389404	-6.08964586257935	-0.115089327096939	0.234089285135269	0.117360144853592
-5.83452749252319	-8.18683624267578	-6.09203720092773	-0.115094572305679	0.234154582023621	0.117293402552605
-5.83389854431152	-8.18483448028564	-6.0942497253418	-0.115129813551903	0.234139204025269	0.117249019443989
-5.83143520355225	-8.18105220794678	-6.08893871307373	-0.115032263100147	0.234229326248169	0.117182552814484
-5.83033227920532	-8.18335819244385	-6.09281396865845	-0.115094393491745	0.234202414751053	0.117104142904282
-5.82712173461914	-8.17834568023682	-6.08330106735229	-0.114961363375187	0.234077081084251	0.117056496441364
-5.83169984817505	-8.18322467803955	-6.08816766738892	-0.114993244409561	0.234161242842674	0.116946555674076
-5.82927322387695	-8.1792459487915	-6.09437656402588	-0.114925980567932	0.234029144048691	0.116921700537205
-5.83179807662964	-8.18198585510254	-6.09596252441406	-0.114967726171017	0.234098389744759	0.1169159039855
-5.82918977737427	-8.17774963378906	-6.09345006942749	-0.114798314869404	0.233950674533844	0.116927810013294
-5.83062314987183	-8.17937850952148	-6.08598518371582	-0.114890486001968	0.234029978513718	0.116796344518661
-5.82912635803223	-8.17931461334229	-6.09412384033203	-0.114761687815189	0.233864426612854	0.116748355329037
-5.83349418640137	-8.18241310119629	-6.09701728820801	-0.114734217524529	0.233916431665421	0.116748347878456
-5.82843255996704	-8.18075656890869	-6.10325574874878	-0.114791966974735	0.233853787183762	0.116600535809994
-5.83139038085938	-8.17837142944336	-6.10059785842896	-0.114677079021931	0.233848348259926	0.116582177579403
-5.8294153213501	-8.18143844604492	-6.10321712493896	-0.114737533032894	0.233784660696983	0.116487391293049
-5.82898950576782	-8.17892837524414	-6.09919214248657	-0.114663675427437	0.233761057257652	0.116378426551819
-5.82959651947021	-8.18537521362305	-6.10616827011108	-0.114775024354458	0.233718603849411	0.116278372704983
-5.82716655731201	-8.18056869506836	-6.10929441452026	-0.114643126726151	0.233646437525749	0.116199560463428
-5.82847309112549	-8.1808910369873	-6.10737371444702	-0.114617012441158	0.233658224344254	0.116192735731602
-5.82648706436157	-8.17913818359375	-6.11532783508301	-0.11454676091671	0.233518704771996	0.116106174886227
-5.82317543029785	-8.18293476104736	-6.10878133773804	-0.114582575857639	0.233578160405159	0.11598789691925
-5.82283639907837	-8.1793794631958	-6.11317110061646	-0.114560358226299	0.233446151018143	0.115816459059715
-5.82510375976563	-8.18318939208984	-6.111168384552	-0.114525206387043	0.233447566628456	0.115824297070503
-5.82471323013306	-8.18249988555908	-6.1190185546875	-0.114536605775356	0.23334513604641	0.115727044641972
-5.8274302482605	-8.17723369598389	-6.11472415924072	-0.114434435963631	0.233419969677925	0.115671947598457
-5.82960033416748	-8.18244171142578	-6.11772966384888	-0.114449098706245	0.233270838856697	0.115578413009644
-5.82897090911865	-8.17750549316406	-6.11375331878662	-0.114312939345837	0.233234882354736	0.115511380136013
-5.8314208984375	-8.18311595916748	-6.11870956420898	-0.114336684346199	0.233170375227928	0.115369834005833
-5.83473062515259	-8.17784214019775	-6.1259765625	-0.11419040709734	0.233154475688934	0.115346409380436
-5.83603715896606	-8.18088722229004	-6.12391376495361	-0.114327900111675	0.233060389757156	0.115318037569523
-5.83770751953125	-8.1789083480835	-6.1096978187561	-0.114069521427155	0.232986748218536	0.115249775350094
-5.83891534805298	-8.18149471282959	-6.10993909835815	-0.114086806774139	0.233001172542572	0.11516347527504
-5.83764171600342	-8.18302917480469	-6.11633062362671	-0.114009529352188	0.232830584049225	0.115083955228329
-5.83990383148193	-8.18746662139893	-6.11029767990112	-0.11403039842844	0.232854500412941	0.115014366805553
-5.83829545974731	-8.18439769744873	-6.11683654785156	-0.113962888717651	0.232780560851097	0.114864699542522
-5.84016752243042	-8.18349838256836	-6.11026430130005	-0.113966785371304	0.232781499624252	0.114805527031422
-5.83817768096924	-8.18503379821777	-6.10659980773926	-0.113886587321758	0.23257352411747	0.114742420613766
-5.84181070327759	-8.18965911865234	-6.0968713760376	-0.113880053162575	0.232582613825798	0.114721179008484
-5.8406229019165	-8.18356037139893	-6.10133600234985	-0.113811820745468	0.232585653662682	0.114548832178116
-5.84623622894287	-8.18861389160156	-6.10057973861694	-0.113793879747391	0.232533037662506	0.114525943994522
-5.83896017074585	-8.18765068054199	-6.09322071075439	-0.113691285252571	0.232419013977051	0.114433690905571
-5.84320640563965	-8.19000053405762	-6.08508682250977	-0.113778531551361	0.232447355985641	0.114462725818157
-5.84332656860352	-8.18610763549805	-6.08622694015503	-0.113680601119995	0.232317298650742	0.114374816417694
-5.84866094589233	-8.18900108337402	-6.08518505096436	-0.113645605742931	0.232296377420425	0.114281214773655
-5.84333372116089	-8.18826198577881	-6.08624792098999	-0.113656155765057	0.232205525040627	0.114190101623535
-5.84984922409058	-8.18457984924316	-6.08384847640991	-0.113545052707195	0.232191875576973	0.114115491509438
-5.85009288787842	-8.1868371963501	-6.07944250106812	-0.113450653851032	0.232163727283478	0.114079222083092
-5.85405874252319	-8.18777561187744	-6.07569074630737	-0.113511748611927	0.232133850455284	0.114075675606728
-5.85508823394775	-8.19074630737305	-6.0781135559082	-0.113476008176804	0.232118159532547	0.113994672894478
-5.8603630065918	-8.18518924713135	-6.08004379272461	-0.113419532775879	0.232110664248466	0.113880053162575
-5.86201763153076	-8.192138671875	-6.08573961257935	-0.113373786211014	0.23204018175602	0.113869987428188
-5.86435270309448	-8.19032192230225	-6.08432102203369	-0.113360054790974	0.232033267617226	0.113818489015102
-5.86445903778076	-8.19025993347168	-6.08782434463501	-0.113313175737858	0.231926366686821	0.113801829516888
-5.86974143981934	-8.18830013275146	-6.07632255554199	-0.113285727798939	0.231970250606537	0.113742008805275
-5.86398792266846	-8.19303607940674	-6.08284950256348	-0.113206841051579	0.231877312064171	0.113719865679741
-5.87019443511963	-8.1905345916748	-6.08587694168091	-0.113276720046997	0.231920063495636	0.113606564700603
-5.87245893478394	-8.19580173492432	-6.08600044250488	-0.113273411989212	0.231841862201691	0.113593503832817
-5.87360048294067	-8.19425106048584	-6.08934593200684	-0.113286703824997	0.23187318444252	0.113480098545551
-5.87252140045166	-8.19421768188477	-6.07897710800171	-0.113224156200886	0.23195980489254	0.113432049751282
-5.87156343460083	-8.19337463378906	-6.08157300949097	-0.113189652562141	0.231864303350449	0.113297075033188
-5.87439966201782	-8.19206237792969	-6.0852746963501	-0.113165698945522	0.231808185577393	0.113258026540279
-5.87723827362061	-8.19105815887451	-6.0866436958313	-0.113118022680283	0.231847271323204	0.113029569387436
-5.87885570526123	-8.19033908843994	-6.09472608566284	-0.11315243691206	0.231807589530945	0.113041900098324
-5.87755632400513	-8.18996524810791	-6.09298849105835	-0.113118082284927	0.23179218173027	0.112936981022358
-5.88236665725708	-8.19119739532471	-6.09039115905762	-0.113098226487637	0.231766328215599	0.112908370792866
-5.88315439224243	-8.1903600692749	-6.10001420974731	-0.113008394837379	0.231763735413551	0.11280595511198
-5.88948345184326	-8.18976974487305	-6.102942943573	-0.113081701099873	0.231745466589928	0.11274927854538
-5.88288688659668	-8.19158840179443	-6.10074758529663	-0.113013260066509	0.231686681509018	0.112556554377079
-5.89053344726563	-8.18991851806641	-6.10935926437378	-0.112985201179981	0.231622815132141	0.112480871379375
-5.89145946502686	-8.18735408782959	-6.11361074447632	-0.11289169639349	0.231607705354691	0.112424448132515
-5.89816904067993	-8.18832588195801	-6.10451316833496	-0.112921185791492	0.231557548046112	0.112413421273232
-5.90107107162476	-8.18569278717041	-6.11100816726685	-0.11283078789711	0.231623247265816	0.112238578498363
-5.90359783172607	-8.18505764007568	-6.12124443054199	-0.112798869609833	0.231553331017494	0.112107656896114
-5.90542316436768	-8.18514537811279	-6.12138986587524	-0.112685464322567	0.231481686234474	0.112058386206627
-5.9064769744873	-8.18514156341553	-6.12447643280029	-0.112679071724415	0.231451585888863	0.111982315778732
-5.90914106369019	-8.17960548400879	-6.1200122833252	-0.112627312541008	0.231475993990898	0.111869283020496
-5.91090774536133	-8.17948150634766	-6.11847352981567	-0.112610720098019	0.23137728869915	0.111740089952946
-5.90670919418335	-8.1782865524292	-6.11668062210083	-0.112493939697742	0.231339305639267	0.111611627042294
-5.9115743637085	-8.17707061767578	-6.11826944351196	-0.112519435584545	0.231343224644661	0.111484467983246
-5.90837049484253	-8.17791557312012	-6.12485074996948	-0.11243611574173	0.231202349066734	0.111455902457237
-5.91312503814697	-8.17819881439209	-6.12109184265137	-0.112443193793297	0.231279298663139	0.111308924853802
-5.90907859802246	-8.17235088348389	-6.11296081542969	-0.112279273569584	0.231215596199036	0.111218683421612
-5.9110164642334	-8.17329406738281	-6.11982154846191	-0.11231991648674	0.231150299310684	0.111153915524483
-5.91187572479248	-8.16827964782715	-6.11533164978027	-0.112246617674828	0.231112509965897	0.111096233129501
-5.90914058685303	-8.16743183135986	-6.10880327224731	-0.112297132611275	0.231144160032272	0.110846318304539
-5.90931081771851	-8.16201400756836	-6.11759090423584	-0.112169086933136	0.231051936745644	0.110838659107685
-5.90709924697876	-8.16746711730957	-6.1139817237854	-0.1121965944767	0.23094242811203	0.110761485993862
-5.90517234802246	-8.16241359710693	-6.10317802429199	-0.112091921269894	0.23099647462368	0.110661290585995
-5.90742969512939	-8.16310214996338	-6.10992670059204	-0.112144507467747	0.231011673808098	0.110496364533901
-5.90068340301514	-8.15694522857666	-6.10753154754639	-0.111918419599533	0.230822458863258	0.110359966754913
-5.90293741226196	-8.15930366516113	-6.10899782180786	-0.11194059997797	0.230795666575432	0.110145166516304
-5.90049266815186	-8.15555191040039	-6.11231899261475	-0.111836552619934	0.23079489171505	0.110036112368107
-5.90040397644043	-8.15407943725586	-6.10493564605713	-0.111899152398109	0.230750650167465	0.109937928617001
-5.90219783782959	-8.1519136428833	-6.09542894363403	-0.111722745001316	0.23072949051857	0.109806373715401
-5.89777135848999	-8.15462398529053	-6.10348606109619	-0.111749239265919	0.230711624026299	0.109688609838486
-5.9019250869751	-8.15210247039795	-6.10323858261108	-0.111685000360012	0.230652168393135	0.109587050974369
-5.89926052093506	-8.15242958068848	-6.09689998626709	-0.111655287444592	0.230582341551781	0.109407916665077
-5.90298366546631	-8.14931869506836	-6.10341739654541	-0.111506551504135	0.230609908699989	0.109258957207203
-5.90182209014893	-8.15210342407227	-6.10448312759399	-0.111511923372746	0.230448335409164	0.109255559742451
-5.90068960189819	-8.15485191345215	-6.09172916412354	-0.111516676843166	0.23051255941391	0.1091513261199
-5.90198040008545	-8.15136814117432	-6.09992551803589	-0.11146380007267	0.230441868305206	0.109007805585861
-5.90577459335327	-8.15501117706299	-6.09116983413696	-0.111384510993958	0.230400964617729	0.108962029218674
-5.90551710128784	-8.15822124481201	-6.09755897521973	-0.111335471272469	0.23034006357193	0.108815640211105
-5.91045331954956	-8.15460681915283	-6.0973744392395	-0.111319251358509	0.230291485786438	0.108806751668453
-5.91041707992554	-8.15421867370605	-6.09609222412109	-0.111290521919727	0.230268955230713	0.108663991093636
-5.91259241104126	-8.15660667419434	-6.08610582351685	-0.111192740499973	0.230208054184914	0.108628302812576
-5.91098833084106	-8.15450191497803	-6.09700345993042	-0.111108675599098	0.230172023177147	0.108577609062195
-5.91865587234497	-8.15441703796387	-6.08326387405396	-0.111168600618839	0.230060920119286	0.108506068587303
-5.91320848464966	-8.15565299987793	-6.08426809310913	-0.111023403704166	0.230070322751999	0.108358807861805
-5.91827630996704	-8.15601921081543	-6.08578872680664	-0.111075676977634	0.230076178908348	0.108241997659206
-5.91696500778198	-8.15356254577637	-6.09347105026245	-0.110924303531647	0.229931503534317	0.108261287212372
-5.92137575149536	-8.15746688842773	-6.07858610153198	-0.110934518277645	0.22989858686924	0.108252316713333
-5.92037010192871	-8.15629863739014	-6.07649183273315	-0.11087516695261	0.229954928159714	0.108106903731823
-5.92177391052246	-8.15847110748291	-6.08315086364746	-0.110895536839962	0.229908406734467	0.1080322265625
-5.92267370223999	-8.16056823730469	-6.08191537857056	-0.110734835267067	0.229815945029259	0.108078345656395
-5.92476844787598	-8.16216278076172	-6.0835919380188	-0.110733345150948	0.229798048734665	0.108063384890556
-5.92801952362061	-8.16105365753174	-6.08424282073975	-0.110748007893562	0.22987374663353	0.108015090227127
-5.92552375793457	-8.16397476196289	-6.07936954498291	-0.110717564821243	0.229626953601837	0.108021214604378
-5.92956495285034	-8.16482734680176	-6.0755352973938	-0.110669679939747	0.229726031422615	0.107968911528587
-5.93460273742676	-8.16195201873779	-6.08347225189209	-0.11065074801445	0.229622632265091	0.107964783906937
-5.93722772598267	-8.17013549804688	-6.08203744888306	-0.11066085845232	0.229621112346649	0.107935041189194
-5.93667078018188	-8.16679382324219	-6.07670497894287	-0.110637009143829	0.22954598069191	0.107832185924053
-5.94041061401367	-8.16793823242188	-6.07984590530396	-0.110595785081387	0.229571938514709	0.107852481305599
-5.93889284133911	-8.16812515258789	-6.07782793045044	-0.110548265278339	0.229474306106567	0.107817344367504
-5.94214868545532	-8.16948986053467	-6.07503461837769	-0.110558085143566	0.229525044560432	0.107757098972797
-5.94144582748413	-8.16933631896973	-6.06927537918091	-0.110511966049671	0.229414775967598	0.107630737125874
-5.94293451309204	-8.17240619659424	-6.07020092010498	-0.110478393733501	0.229378387331963	0.107713922858238
-5.94163513183594	-8.17512035369873	-6.07385206222534	-0.110558144748211	0.229352399706841	0.107628621160984
-5.94408082962036	-8.17401123046875	-6.06978559494019	-0.110496453940868	0.229413837194443	0.107651956379414
-5.94213724136353	-8.17904186248779	-6.06306171417236	-0.110462665557861	0.229163035750389	0.107563465833664
-5.94609689712524	-8.18144798278809	-6.05923891067505	-0.11047987639904	0.229179844260216	0.107619725167751
-5.94338750839233	-8.17534446716309	-6.06296920776367	-0.110433168709278	0.229181200265884	0.10752335190773
-5.94726991653442	-8.1802225112915	-6.0633864402771	-0.110506325960159	0.229142770171165	0.10754619538784
-5.94399070739746	-8.18082523345947	-6.06086397171021	-0.110426232218742	0.229095369577408	0.107429482042789
-5.94341373443604	-8.18093299865723	-6.05176877975464	-0.110463038086891	0.229052111506462	0.107502229511738
-5.94153213500977	-8.17814159393311	-6.06032562255859	-0.110433362424374	0.228992775082588	0.107421219348907
-5.94458103179932	-8.18107128143311	-6.04354333877563	-0.110491439700127	0.229020595550537	0.107378229498863
-5.94140529632568	-8.17665195465088	-6.05097579956055	-0.110465720295906	0.228889927268028	0.107214629650116
-5.94641399383545	-8.17832946777344	-6.04850339889526	-0.110402375459671	0.228926375508308	0.107269085943699
-5.94661045074463	-8.17950057983398	-6.05218029022217	-0.110411435365677	0.228855699300766	0.107223428785801
-5.94843006134033	-8.17741298675537	-6.03699636459351	-0.110433615744114	0.228916332125664	0.10720307379961
-5.94835710525513	-8.17636489868164	-6.04547691345215	-0.110421694815159	0.228852123022079	0.107126966118813
-5.95135021209717	-8.17761707305908	-6.03970050811768	-0.110325716435909	0.228757306933403	0.10715663433075
-5.95085668563843	-8.17727470397949	-6.04067611694336	-0.110333859920502	0.228761896491051	0.107064716517925
-5.95749855041504	-8.17643165588379	-6.03795719146729	-0.110389888286591	0.228733971714973	0.107089899480343
-5.95537424087524	-8.17893314361572	-6.0416955947876	-0.110337153077126	0.22866390645504	0.107043214142323
-5.96016836166382	-8.17869091033936	-6.02433633804321	-0.110300227999687	0.228642776608467	0.107045747339725
-5.96177196502686	-8.18099880218506	-6.0361590385437	-0.110235907137394	0.228637531399727	0.106995739042759
-5.9668173789978	-8.1838321685791	-6.03633785247803	-0.110315136611462	0.228561446070671	0.107055135071278
-5.9651312828064	-8.18637084960938	-6.03398036956787	-0.110250741243362	0.228474602103233	0.106928631663322
-5.96734476089478	-8.18443870544434	-6.03732824325562	-0.110278382897377	0.228466436266899	0.106973670423031
-5.9713888168335	-8.18451309204102	-6.04053831100464	-0.110209502279758	0.228435814380646	0.106978856027126
-5.97542476654053	-8.18648433685303	-6.02968597412109	-0.110251560807228	0.228385150432587	0.107008099555969
-5.97907066345215	-8.18422603607178	-6.04030656814575	-0.110235504806042	0.228444308042526	0.106893219053745
-5.97939443588257	-8.18639183044434	-6.04174900054932	-0.110166005790234	0.228271618485451	0.10697615146637
-5.98316526412964	-8.18784713745117	-6.0361762046814	-0.110182233154774	0.228311255574226	0.106905028223991
-5.98427867889404	-8.18427753448486	-6.04089403152466	-0.110213175415993	0.228223577141762	0.106926150619984
-5.98853445053101	-8.18281745910645	-6.04499769210815	-0.110142104327679	0.228208005428314	0.106919892132282
-5.98983860015869	-8.18263339996338	-6.03470802307129	-0.110149063169956	0.228116258978844	0.106931902468204
-5.99251270294189	-8.17915439605713	-6.03502988815308	-0.110110506415367	0.228081539273262	0.106896504759789
-5.99866628646851	-8.1762638092041	-6.04529714584351	-0.110143832862377	0.228080943226814	0.106848612427711
-5.99568033218384	-8.17383861541748	-6.04446077346802	-0.110069893300533	0.228029146790504	0.106958776712418
-5.99906778335571	-8.17161273956299	-6.03860998153687	-0.11007221788168	0.228016957640648	0.106841586530209
-5.99873447418213	-8.16649341583252	-6.03274822235107	-0.109992079436779	0.227963238954544	0.106876216828823
-5.99893999099731	-8.16961574554443	-6.04144191741943	-0.110047869384289	0.227873668074608	0.106868766248226
-6.00139236450195	-8.16619110107422	-6.03636169433594	-0.109939344227314	0.227870136499405	0.106919750571251
-6.00108242034912	-8.16854953765869	-6.03583002090454	-0.110011629760265	0.227893248200417	0.106749430298805
-6.00025510787964	-8.16228866577148	-6.03708505630493	-0.109881922602654	0.227763041853905	0.106806732714176
-6.00068426132202	-8.16757774353027	-6.03629159927368	-0.109949469566345	0.227667838335037	0.106815911829472
-6.00086784362793	-8.16336059570313	-6.02975130081177	-0.109847702085972	0.22776785492897	0.106855608522892
-6.00236511230469	-8.16516304016113	-6.03279066085815	-0.109838463366032	0.227708995342255	0.106792964041233
-5.99990129470825	-8.16194534301758	-6.02179193496704	-0.109760493040085	0.227637559175491	0.106828629970551
-5.9987268447876	-8.16490364074707	-6.02287006378174	-0.109829068183899	0.227580741047859	0.106754131615162
-6.00365972518921	-8.16146087646484	-6.03322839736938	-0.109740786254406	0.227575778961182	0.106738477945328
-6.00163555145264	-8.1626148223877	-6.02827978134155	-0.109772302210331	0.227557927370071	0.106748208403587
-6.00049352645874	-8.16119384765625	-6.01687145233154	-0.109661601483822	0.227548018097878	0.106741882860661
-5.99804449081421	-8.15941333770752	-6.02145195007324	-0.109673917293549	0.227487355470657	0.106725834310055
-6.00087451934814	-8.15619468688965	-6.01636552810669	-0.109685905277729	0.227492928504944	0.106691598892212
-5.99407577514648	-8.15767383575439	-6.01502466201782	-0.10961502790451	0.227363705635071	0.106517493724823
-5.99874067306519	-8.15395832061768	-6.01354742050171	-0.109574787318707	0.227427929639816	0.10652020573616
-5.99356269836426	-8.15194320678711	-6.0121636390686	-0.109586164355278	0.227254450321198	0.106532894074917
-5.99602842330933	-8.15234565734863	-6.00306940078735	-0.10965234786272	0.227368965744972	0.106524556875229
-5.99295234680176	-8.14835929870605	-6.0104284286499	-0.109576843678951	0.227275460958481	0.106440499424934
-5.99380350112915	-8.14840602874756	-6.00046396255493	-0.109494835138321	0.227285981178284	0.106412619352341
-5.9919285774231	-8.14926338195801	-5.99965572357178	-0.109533794224262	0.227224916219711	0.106366038322449
-5.99645090103149	-8.14687919616699	-6.00017786026001	-0.10947659611702	0.227255493402481	0.106309190392494
-5.99423217773438	-8.14705467224121	-5.99740982055664	-0.109505787491798	0.227213814854622	0.106306366622448
-5.99849987030029	-8.14558219909668	-5.98662376403809	-0.109404616057873	0.22718220949173	0.106253653764725
-5.9967794418335	-8.14603042602539	-5.99336194992065	-0.109349831938744	0.227158427238464	0.106222607195377
-6.00198221206665	-8.1477165222168	-5.99506855010986	-0.109320223331451	0.227141246199608	0.106168270111084
-6.0041069984436	-8.14978504180908	-5.9951605796814	-0.109357245266438	0.227069482207298	0.106197103857994
-6.0030689239502	-8.14956951141357	-5.9903678894043	-0.109320588409901	0.227085679769516	0.106134414672852
-6.00459051132202	-8.14872169494629	-5.98376321792603	-0.109254039824009	0.227058038115501	0.10615649074316
-6.00886964797974	-8.15082359313965	-5.98263025283813	-0.109189666807652	0.226990655064583	0.106184348464012
-6.00831174850464	-8.14725399017334	-5.98212766647339	-0.109139978885651	0.226975649595261	0.10616609454155
-6.01356506347656	-8.1470947265625	-5.98138093948364	-0.109153039753437	0.226984322071075	0.106011718511581
-6.01597261428833	-8.14913368225098	-5.98083543777466	-0.109100297093391	0.226834654808044	0.106108635663986
-6.01752281188965	-8.15116310119629	-5.97826671600342	-0.109114572405815	0.226889550685883	0.106046445667744
-6.02153444290161	-8.14541149139404	-5.97144317626953	-0.109068877995014	0.22688452899456	0.106097303330898
-6.02359199523926	-8.1498908996582	-5.97397994995117	-0.109107598662376	0.226817473769188	0.106017723679543
-6.02462434768677	-8.14947128295898	-5.97008991241455	-0.109055384993553	0.226781293749809	0.106086350977421
-6.02868509292603	-8.14648342132568	-5.96810960769653	-0.109025843441486	0.226788088679314	0.105974413454533
-6.02974081039429	-8.14712524414063	-5.97022581100464	-0.109002813696861	0.226609840989113	0.106014579534531
-6.03352880477905	-8.14717102050781	-5.968665599823	-0.109026923775673	0.22674298286438	0.105985969305038
-6.03199148178101	-8.14565086364746	-5.95281791687012	-0.109089106321335	0.22667121887207	0.106004402041435
-6.03368711471558	-8.14578819274902	-5.96308469772339	-0.109116606414318	0.22667621076107	0.105966545641422
-6.03345823287964	-8.14270305633545	-5.95656967163086	-0.109074346721172	0.226513773202896	0.105971410870552
-6.03491735458374	-8.14694499969482	-5.95586681365967	-0.109156064689159	0.22660057246685	0.105875164270401
-6.03498649597168	-8.14237976074219	-5.96331930160522	-0.109087988734245	0.22654028236866	0.105852618813515
-6.03796339035034	-8.14195728302002	-5.95764398574829	-0.109079033136368	0.226544737815857	0.105750076472759
-6.03763008117676	-8.14276790618896	-5.94892501831055	-0.109094060957432	0.226405844092369	0.105880595743656
-6.03987884521484	-8.14336776733398	-5.95234727859497	-0.109220020473003	0.22652767598629	0.105744585394859
-6.03922700881958	-8.13730239868164	-5.95438957214355	-0.109192684292793	0.22647200524807	0.105770826339722
-6.04224586486816	-8.14199924468994	-5.94965982437134	-0.109202414751053	0.226478785276413	0.105681113898754
-6.03779077529907	-8.13622760772705	-5.94747114181519	-0.109217651188374	0.22633758187294	0.105689100921154
-6.03988075256348	-8.1364574432373	-5.94897603988647	-0.109282501041889	0.226479575037956	0.10576393455267
-6.03878307342529	-8.13359260559082	-5.94934129714966	-0.109220840036869	0.226365581154823	0.105753503739834
-6.03923177719116	-8.13712406158447	-5.93895435333252	-0.109347574412823	0.226416826248169	0.105698779225349
-6.03619956970215	-8.13395690917969	-5.94064950942993	-0.109365046024323	0.226324126124382	0.105621017515659
-6.03994989395142	-8.13522052764893	-5.93828725814819	-0.109344854950905	0.2263123691082	0.105755321681499
-6.03693580627441	-8.13039779663086	-5.94289064407349	-0.109439119696617	0.226312875747681	0.105702877044678
-6.03915882110596	-8.12729358673096	-5.93631315231323	-0.109400555491447	0.226388812065125	0.105694808065891
-6.0373387336731	-8.12713623046875	-5.93936061859131	-0.10940608382225	0.226312324404716	0.105682648718357
-6.03931951522827	-8.12803077697754	-5.92504215240479	-0.10946761071682	0.226299986243248	0.105766214430332
-6.03507089614868	-8.12254047393799	-5.93242120742798	-0.10948022454977	0.226321220397949	0.105623349547386
-6.04009342193604	-8.12576007843018	-5.92918634414673	-0.109455406665802	0.226348981261253	0.105726599693298
-6.03750658035278	-8.12235164642334	-5.92400121688843	-0.109474547207355	0.226278066635132	0.10566895455122
-6.04104804992676	-8.12024974822998	-5.91462182998657	-0.109467469155788	0.226359263062477	0.105796545743942
-6.03874492645264	-8.11734008789063	-5.9225115776062	-0.109409533441067	0.226292327046394	0.105763353407383
-6.0447564125061	-8.11976909637451	-5.92556953430176	-0.109434813261032	0.226249203085899	0.105771154165268
-6.04055595397949	-8.11909580230713	-5.91230392456055	-0.109533838927746	0.226225391030312	0.10576356947422
-6.04549789428711	-8.11620807647705	-5.92071580886841	-0.109420940279961	0.226214960217476	0.105774722993374
-6.04487371444702	-8.11916542053223	-5.92126846313477	-0.109418168663979	0.22613887488842	0.105824172496796
-6.04995250701904	-8.11538505554199	-5.91995143890381	-0.109352298080921	0.226167574524879	0.105888955295086
-6.0530481338501	-8.12075042724609	-5.91484880447388	-0.109374009072781	0.226168230175972	0.10590897500515
-6.05436897277832	-8.11423492431641	-5.91567087173462	-0.109307959675789	0.226226270198822	0.10587964206934
-6.05550670623779	-8.1199312210083	-5.91816568374634	-0.109340943396091	0.226112589240074	0.105838283896446
-6.05722236633301	-8.11934566497803	-5.92141819000244	-0.109281927347183	0.226100116968155	0.1058354601264
-6.06049299240112	-8.11464309692383	-5.92159748077393	-0.109324581921101	0.226087793707848	0.105866186320782
-6.06102991104126	-8.1196985244751	-5.91178560256958	-0.109242431819439	0.226062878966331	0.105824947357178
-6.0593056678772	-8.11961078643799	-5.91396808624268	-0.109279498457909	0.226056903600693	0.105787046253681
-6.06620597839355	-8.11914348602295	-5.91956043243408	-0.109295770525932	0.226065769791603	0.105681076645851
-6.06438827514648	-8.12564659118652	-5.92084312438965	-0.109280236065388	0.226017042994499	0.10562676936388
-6.06386089324951	-8.12463569641113	-5.92381858825684	-0.109230302274227	0.22607196867466	0.105519510805607
-6.06511545181274	-8.12492275238037	-5.93044853210449	-0.109249129891396	0.226009950041771	0.105499036610126
-6.07015991210938	-8.12772369384766	-5.92285919189453	-0.109250217676163	0.226020678877831	0.105481788516045
-6.06663370132446	-8.12679386138916	-5.92528009414673	-0.109238564968109	0.226006284356117	0.105320006608963
-6.0724196434021	-8.12706851959229	-5.92653036117554	-0.109100639820099	0.225973054766655	0.105208240449429
-6.07131958007813	-8.13275718688965	-5.93392324447632	-0.109174691140652	0.225933119654655	0.105171091854572
-6.06996822357178	-8.12851428985596	-5.93590831756592	-0.1091653034091	0.225940570235252	0.105033084750175
-6.07332134246826	-8.12845706939697	-5.94027376174927	-0.109121553599834	0.225985273718834	0.104950606822968
-6.07384204864502	-8.12925720214844	-5.9335355758667	-0.109091572463512	0.225838214159012	0.104889713227749
-6.07576847076416	-8.13109493255615	-5.93726587295532	-0.109145499765873	0.225969463586807	0.104712590575218
-6.07676076889038	-8.12521171569824	-5.94745540618896	-0.109042979776859	0.225906804203987	0.104586191475391
-6.07345771789551	-8.13352870941162	-5.94367218017578	-0.109069153666496	0.225848779082298	0.104442209005356
-6.07256984710693	-8.12536811828613	-5.95556116104126	-0.108988463878632	0.22580997645855	0.104360036551952
-6.07375860214233	-8.13046169281006	-5.95610618591309	-0.109126329421997	0.225828677415848	0.104254849255085
-6.0765528678894	-8.12983512878418	-5.94538259506226	-0.108970232307911	0.225880742073059	0.104183048009872
-6.07569169998169	-8.13383102416992	-5.95222997665405	-0.108986437320709	0.225861340761185	0.104126922786236
-6.08180570602417	-8.13507652282715	-5.95599412918091	-0.109067559242249	0.225923299789429	0.104046911001205
-6.07620763778687	-8.13288593292236	-5.96260595321655	-0.10906795412302	0.225827068090439	0.10382916033268
-6.08328151702881	-8.13712024688721	-5.96401834487915	-0.108999706804752	0.225852906703949	0.103801988065243
-6.08623886108398	-8.139235496521	-5.96974849700928	-0.109015733003616	0.225807204842567	0.103771351277828
-6.09098100662231	-8.14013385772705	-5.95970964431763	-0.109010897576809	0.225914001464844	0.103680461645126
-6.08700895309448	-8.14033126831055	-5.97658109664917	-0.109081223607063	0.225870385766029	0.103534661233425
-6.09286499023438	-8.14323329925537	-5.97186374664307	-0.109002955257893	0.225834712386131	0.103495799005032
-6.09383583068848	-8.14046573638916	-5.97562599182129	-0.109067842364311	0.225888937711716	0.103371672332287
-6.09882640838623	-8.14223003387451	-5.97564792633057	-0.10902001708746	0.225810885429382	0.10332028567791
-6.09812593460083	-8.1454553604126	-5.97196197509766	-0.10898095369339	0.225797817111015	0.103178210556507
-6.09925222396851	-8.14627742767334	-5.97079181671143	-0.109042026102543	0.225710526108742	0.103205598890781
-6.10557222366333	-8.14725589752197	-5.98076391220093	-0.109012357890606	0.225772872567177	0.103028610348701
-6.10273885726929	-8.14639377593994	-5.9740138053894	-0.109008215367794	0.225644752383232	0.103016741573811
-6.10376262664795	-8.14999771118164	-5.96969032287598	-0.109037883579731	0.225621223449707	0.102802820503712
-6.10712718963623	-8.14541816711426	-5.97001838684082	-0.108952410519123	0.225501373410225	0.102814637124538
-6.10897636413574	-8.1469554901123	-5.97082805633545	-0.10909465700388	0.225486055016518	0.102714002132416
-6.1089768409729	-8.14393711090088	-5.95652055740356	-0.108974874019623	0.22544327378273	0.102653093636036
-6.11142444610596	-8.14496231079102	-5.96055221557617	-0.109061039984226	0.225321233272552	0.102596715092659
-6.11242771148682	-8.14217090606689	-5.95493459701538	-0.108950957655907	0.225308045744896	0.10257588326931
-6.11593961715698	-8.13969230651855	-5.94893836975098	-0.109050579369068	0.225335299968719	0.102332949638367
-6.11691188812256	-8.13630390167236	-5.95292282104492	-0.108987927436829	0.225203812122345	0.102325938642025
-6.1159520149231	-8.13699913024902	-5.95637035369873	-0.109055802226067	0.225114047527313	0.102274276316166
-6.11646556854248	-8.13428497314453	-5.93769788742065	-0.1089773401618	0.225115492939949	0.10223663598299
-6.12118148803711	-8.13239192962646	-5.93747425079346	-0.109129637479782	0.225036889314651	0.102126307785511
-6.12198638916016	-8.1323881149292	-5.92822265625	-0.109049767255783	0.224926486611366	0.102057121694088
-6.12399291992188	-8.13386821746826	-5.91771078109741	-0.109179347753525	0.224873051047325	0.101956851780415
-6.12836933135986	-8.12912750244141	-5.9230785369873	-0.109187133610249	0.224777281284332	0.10196852684021
-6.13050746917725	-8.13187694549561	-5.91036224365234	-0.109295465052128	0.224674299359322	0.101921580731869
-6.13414669036865	-8.13177585601807	-5.89194297790527	-0.109305821359158	0.224655941128731	0.101893834769726
-6.13428354263306	-8.12992668151855	-5.89769315719604	-0.10940071195364	0.224456176161766	0.101902827620506
-6.14260721206665	-8.13273525238037	-5.89364624023438	-0.109482429921627	0.224437311291695	0.101874701678753
-6.14171028137207	-8.13451385498047	-5.8853588104248	-0.10956583917141	0.224338173866272	0.101771801710129
-6.14614772796631	-8.13125705718994	-5.88326644897461	-0.109529890120029	0.224218443036079	0.10177343338728
-6.14716386795044	-8.13430404663086	-5.8743896484375	-0.109630532562733	0.224062472581863	0.101756207644939
-6.15269565582275	-8.13294887542725	-5.85851097106934	-0.109719105064869	0.224087804555893	0.101686730980873
-6.15322637557983	-8.12917041778564	-5.85793209075928	-0.109761603176594	0.223982334136963	0.101669780910015
-6.15528774261475	-8.12856292724609	-5.85014581680298	-0.109723567962646	0.22386808693409	0.101596035063267
-6.15568494796753	-8.12793922424316	-5.84317111968994	-0.109811119735241	0.223714113235474	0.101493895053864
-6.16018390655518	-8.12349414825439	-5.84525918960571	-0.109888315200806	0.22370408475399	0.101496294140816
-6.16046762466431	-8.12425136566162	-5.83559513092041	-0.109880298376083	0.223584473133087	0.101362898945808
-6.16641616821289	-8.12374591827393	-5.81657791137695	-0.109947666525841	0.223543912172318	0.1014154702425
-6.16477012634277	-8.12401008605957	-5.81602764129639	-0.109983302652836	0.223466336727142	0.101344957947731
-6.17164468765259	-8.12499809265137	-5.81378126144409	-0.110009618103504	0.223408564925194	0.101329490542412
-6.16935968399048	-8.1273832321167	-5.80254125595093	-0.109989829361439	0.223287224769592	0.101273871958256
-6.17264986038208	-8.1253023147583	-5.79981660842896	-0.110052533447742	0.22313080728054	0.101200990378857
-6.17685747146606	-8.12481307983398	-5.79706954956055	-0.110108748078346	0.223157376050949	0.101261779665947
-6.17932844161987	-8.12195014953613	-5.77684211730957	-0.110100761055946	0.223022118210793	0.101221777498722
-6.18022537231445	-8.12201499938965	-5.77948570251465	-0.110143780708313	0.222995519638062	0.101124577224255
-6.18510437011719	-8.123122215271	-5.77901315689087	-0.110088407993317	0.222853615880013	0.101150557398796
-6.18654108047485	-8.12769985198975	-5.77042293548584	-0.110180787742138	0.222858056426048	0.101031556725502
-6.18788909912109	-8.12177658081055	-5.77348041534424	-0.11009856313467	0.222730621695518	0.100953429937363
-6.19161796569824	-8.12122058868408	-5.76380062103271	-0.110130220651627	0.222679316997528	0.100948184728622
-6.19005537033081	-8.12045955657959	-5.75369596481323	-0.110037073493004	0.222474291920662	0.100939117372036
-6.19749927520752	-8.12391662597656	-5.76298475265503	-0.110117577016354	0.222550570964813	0.100841879844666
-6.19604969024658	-8.12144374847412	-5.75786113739014	-0.110080495476723	0.222473576664925	0.100748747587204
-6.1966986656189	-8.12862396240234	-5.75884532928467	-0.110119372606277	0.222421139478683	0.100689858198166
-6.19934129714966	-8.12370491027832	-5.76292324066162	-0.110005028545856	0.22227655351162	0.100648768246174
-6.2056679725647	-8.1229248046875	-5.76255893707275	-0.110043413937092	0.22228479385376	0.100681662559509
-6.20570755004883	-8.12374496459961	-5.75002384185791	-0.109892711043358	0.222179070115089	0.100548021495342
-6.21101379394531	-8.12435913085938	-5.75511360168457	-0.109946012496948	0.222204580903053	0.100476548075676
-6.2145938873291	-8.12517642974854	-5.76116561889648	-0.109890073537827	0.222075194120407	0.100433714687824
-6.21449947357178	-8.13183975219727	-5.75850200653076	-0.109932392835617	0.222011938691139	0.100398562848568
-6.22213268280029	-8.12883377075195	-5.76537418365479	-0.109748549759388	0.222032085061073	0.10028812289238
-6.22281503677368	-8.1316614151001	-5.76564311981201	-0.109741844236851	0.221907421946526	0.100219026207924
-6.23323440551758	-8.13202476501465	-5.76081657409668	-0.109729751944542	0.221874177455902	0.100207693874836
-6.23501873016357	-8.13756656646729	-5.76188945770264	-0.109738603234291	0.221884161233902	0.100099839270115
-6.23839950561523	-8.13526058197021	-5.77424621582031	-0.109712488949299	0.221849471330643	0.099990040063858
-6.24198293685913	-8.14214038848877	-5.77011728286743	-0.109692938625813	0.221718281507492	0.0999371856451035
-6.24299669265747	-8.14268970489502	-5.77130937576294	-0.109689854085445	0.221687346696854	0.099826768040657
-6.24785327911377	-8.14029216766357	-5.7843713760376	-0.109665058553219	0.221671581268311	0.0998173877596855
-6.25175857543945	-8.14077663421631	-5.77192449569702	-0.109669834375381	0.221594735980034	0.0996342748403549
-6.25054836273193	-8.14194297790527	-5.78163242340088	-0.109652124345303	0.221545070409775	0.0995870158076286
-6.25786352157593	-8.14116764068604	-5.78479528427124	-0.109708376228809	0.22147798538208	0.0995250269770622
-6.25758457183838	-8.13828086853027	-5.78696966171265	-0.109727039933205	0.221437886357307	0.099363349378109
-6.25814056396484	-8.13688468933105	-5.79080200195313	-0.10970151424408	0.221424669027328	0.099240854382515
-6.26077842712402	-8.13620567321777	-5.79683923721313	-0.109687022864819	0.221353828907013	0.0992051139473915
-6.26718854904175	-8.13270378112793	-5.79016542434692	-0.109768889844418	0.221336305141449	0.0991624742746353
-6.26671409606934	-8.13108348846436	-5.79428339004517	-0.109709575772285	0.221366360783577	0.0990144535899162
-6.26769351959229	-8.13050651550293	-5.80231904983521	-0.109662309288979	0.221217215061188	0.0989691615104675
-6.27447271347046	-8.13296031951904	-5.80887937545776	-0.109786845743656	0.221296891570091	0.0988211184740067
-6.27461767196655	-8.12357425689697	-5.81242084503174	-0.109719716012478	0.221165165305138	0.098751462996006
-6.27741861343384	-8.12311172485352	-5.81842803955078	-0.109737299382687	0.221148088574409	0.0987051874399185
-6.27950048446655	-8.12269020080566	-5.81670475006104	-0.10970563441515	0.221043080091476	0.0987340584397316
-6.28309488296509	-8.12627601623535	-5.8271598815918	-0.109764218330383	0.221103399991989	0.0986166074872017
-6.28543949127197	-8.12176322937012	-5.83090162277222	-0.109765335917473	0.221003741025925	0.0985851585865021
-6.28776741027832	-8.12804889678955	-5.83219861984253	-0.109735250473022	0.221008837223053	0.0984800681471825
-6.28836584091187	-8.1203784942627	-5.83908033370972	-0.109689317643642	0.220884069800377	0.0984319671988487
-6.29350900650024	-8.12027072906494	-5.84471273422241	-0.109728619456291	0.220873653888702	0.0984660759568214
-6.29349708557129	-8.12023067474365	-5.83846282958984	-0.109676823019981	0.220813065767288	0.0983776077628136
-6.29470157623291	-8.1231575012207	-5.84765815734863	-0.109691932797432	0.220750033855438	0.0983258336782455
-6.30000114440918	-8.12144947052002	-5.85375022888184	-0.109579190611839	0.220692023634911	0.0982948467135429
-6.29911518096924	-8.12455368041992	-5.85607528686523	-0.109676316380501	0.220695003867149	0.0982176288962364
-6.30085229873657	-8.11953926086426	-5.85608720779419	-0.109577961266041	0.22064097225666	0.0981639474630356
-6.29634714126587	-8.12047100067139	-5.86678791046143	-0.109626322984695	0.220488414168358	0.0981866419315338
-6.30532026290894	-8.11740398406982	-5.85759401321411	-0.109585337340832	0.220591753721237	0.0981394499540329
-6.30516195297241	-8.11819648742676	-5.86722135543823	-0.109592288732529	0.220544263720512	0.0981324464082718
-6.30493068695068	-8.11647510528564	-5.86434412002563	-0.109467066824436	0.220543429255486	0.0981501936912537
-6.30350351333618	-8.11808204650879	-5.87209558486938	-0.109472446143627	0.220404639840126	0.0981218591332436
-6.30592155456543	-8.1143970489502	-5.87910985946655	-0.10939958691597	0.220397010445595	0.0980633422732353
-6.30569648742676	-8.10894012451172	-5.88219356536865	-0.109396785497665	0.220346018671989	0.0980808958411217
-6.31122016906738	-8.10884094238281	-5.87156534194946	-0.109280981123447	0.22030933201313	0.0980516523122787
-6.30478811264038	-8.11078262329102	-5.87824153900146	-0.109275601804256	0.220255419611931	0.0980719998478889
-6.31551790237427	-8.10768604278564	-5.88119220733643	-0.10919251292944	0.220249250531197	0.0980904325842857
-6.3103666305542	-8.10769176483154	-5.88483142852783	-0.109183341264725	0.220242157578468	0.0979814901947975
-6.30814170837402	-8.10636043548584	-5.88181018829346	-0.109097443521023	0.220153480768204	0.0979484096169472
-6.31035232543945	-8.1028938293457	-5.89448070526123	-0.109021842479706	0.220120459794998	0.097990982234478
-6.31109189987183	-8.10334396362305	-5.87505388259888	-0.108969233930111	0.220087543129921	0.0979835093021393
-6.31011486053467	-8.10396766662598	-5.88782501220703	-0.108893997967243	0.220086291432381	0.0979178696870804
-6.30843639373779	-8.10327053070068	-5.89044523239136	-0.108874753117561	0.219977423548698	0.0979344993829727
-6.31048059463501	-8.1076774597168	-5.88834238052368	-0.108813405036926	0.220024034380913	0.0978550240397453
-6.30991840362549	-8.10158252716064	-5.89162254333496	-0.1086610481143	0.219956159591675	0.0978336110711098
-6.31093978881836	-8.10686111450195	-5.8924446105957	-0.108610488474369	0.219984203577042	0.0978063195943832
-6.30809211730957	-8.10369300842285	-5.88360166549683	-0.10856905579567	0.219831198453903	0.0978198274970055
-6.30872583389282	-8.10427761077881	-5.88424444198608	-0.108585327863693	0.219949305057526	0.0977746620774269
-6.30809164047241	-8.10167980194092	-5.89181137084961	-0.108397096395493	0.219855159521103	0.09772739559412
-6.30647277832031	-8.11130237579346	-5.88461446762085	-0.108465991914272	0.219840571284294	0.0976745411753654
-6.30693817138672	-8.10282897949219	-5.89022254943848	-0.108333557844162	0.219781592488289	0.0976808443665504
-6.30352783203125	-8.10583782196045	-5.8914532661438	-0.108391255140305	0.219789415597916	0.0976776778697968
-6.30195713043213	-8.10460758209229	-5.88289308547974	-0.108297005295753	0.219733148813248	0.0976166650652885
-6.29815340042114	-8.10284996032715	-5.88859462738037	-0.108301885426044	0.219770133495331	0.0975643694400787
-6.29832649230957	-8.09848690032959	-5.89122915267944	-0.108159288764	0.219747558236122	0.0974997356534004
-6.29588890075684	-8.10178279876709	-5.89429473876953	-0.108243435621262	0.219766438007355	0.0973644182085991
-6.29349803924561	-8.09190273284912	-5.89124488830566	-0.108157873153687	0.219793260097504	0.0972852483391762
-6.29163789749146	-8.09247779846191	-5.89413166046143	-0.108121484518051	0.219675108790398	0.0972567051649094
-6.29560565948486	-8.08999633789063	-5.88311243057251	-0.108088985085487	0.219733640551567	0.0971765890717506
-6.2903003692627	-8.08932209014893	-5.89038801193237	-0.108079083263874	0.219727799296379	0.0970809236168861
-6.2912220954895	-8.08810615539551	-5.88771867752075	-0.108035922050476	0.219737991690636	0.0970268771052361
-6.29108762741089	-8.09131240844727	-5.88865756988525	-0.108096659183502	0.219677001237869	0.0968829542398453
-6.29520845413208	-8.0890007019043	-5.88710594177246	-0.108100794255733	0.219739437103271	0.0969021990895271
-6.29065227508545	-8.09191417694092	-5.88551235198975	-0.108066633343697	0.21964693069458	0.0968535393476486
-6.29278993606567	-8.09451389312744	-5.87343788146973	-0.108113989233971	0.219678491353989	0.0968309417366982
-6.29371738433838	-8.09579277038574	-5.88597726821899	-0.10815054923296	0.219661116600037	0.096847303211689
-6.29397487640381	-8.09702301025391	-5.87871408462524	-0.108150735497475	0.219585344195366	0.0968290641903877
-6.29266881942749	-8.09773445129395	-5.8756947517395	-0.108177341520786	0.219539150595665	0.0966707020998001
-6.29682016372681	-8.09670066833496	-5.88048982620239	-0.108184278011322	0.219514101743698	0.0967390760779381
-6.29936265945435	-8.09865093231201	-5.88473749160767	-0.10820360481739	0.219571813941002	0.0966860502958298
-6.29733848571777	-8.095534324646	-5.87077665328979	-0.108163341879845	0.219537436962128	0.096657507121563
-6.29932641983032	-8.09784889221191	-5.87912559509277	-0.108180671930313	0.219444096088409	0.0965999960899353
-6.2992730140686	-8.09578609466553	-5.88150835037231	-0.108171477913857	0.219341591000557	0.096627838909626
-6.30457639694214	-8.09599304199219	-5.88181924819946	-0.108232967555523	0.219415575265884	0.0964369773864746
-6.30316019058228	-8.09230899810791	-5.8864049911499	-0.108188278973103	0.219344720244408	0.0964704379439354
-6.30294942855835	-8.09466934204102	-5.88923454284668	-0.108209997415543	0.219236716628075	0.0964020416140556
-6.3048529624939	-8.08995056152344	-5.88466644287109	-0.108117304742336	0.219345927238464	0.0963842868804932
-6.30633068084717	-8.09273624420166	-5.89147901535034	-0.108201794326305	0.219273671507835	0.0963088497519493
-6.30434226989746	-8.09078884124756	-5.88541078567505	-0.1081702709198	0.219175681471825	0.0962851718068123
-6.30470085144043	-8.0880241394043	-5.88771629333496	-0.108170688152313	0.219153821468353	0.0961912125349045
-6.30878114700317	-8.08561420440674	-5.88867521286011	-0.108170583844185	0.219180390238762	0.0962637141346931
-6.30817604064941	-8.08931541442871	-5.89382743835449	-0.108190976083279	0.219124108552933	0.0961994752287865
-6.31022548675537	-8.09145641326904	-5.87705612182617	-0.108171723783016	0.219166159629822	0.0962191969156265
-6.31138134002686	-8.08973979949951	-5.89301347732544	-0.108133934438229	0.219100311398506	0.0961659252643585
-6.31079292297363	-8.09447956085205	-5.8839545249939	-0.108243204653263	0.219113439321518	0.096087358891964
-6.30543375015259	-8.09170722961426	-5.89025640487671	-0.108166918158531	0.219098702073097	0.0959929823875427
-6.31047964096069	-8.09610748291016	-5.88944911956787	-0.108163997530937	0.219085723161697	0.0960107520222664
-6.30774831771851	-8.09420967102051	-5.88892030715942	-0.108189068734646	0.219116911292076	0.0959553942084312
-6.3063759803772	-8.09329223632813	-5.88066053390503	-0.10819797962904	0.219191566109657	0.0959002077579498
-6.30301237106323	-8.09773063659668	-5.89251708984375	-0.108184114098549	0.219148084521294	0.0958189591765404
-6.30251359939575	-8.09900665283203	-5.89205455780029	-0.108181670308113	0.219101950526237	0.0958426743745804
-6.30451345443726	-8.09598159790039	-5.89335250854492	-0.108214728534222	0.219159990549088	0.0956495776772499
-6.30520820617676	-8.09869766235352	-5.89278697967529	-0.108154527842999	0.219063267111778	0.0957686528563499
-6.30354022979736	-8.10443019866943	-5.89022302627563	-0.108156941831112	0.2191042304039	0.0956968739628792
-6.30708312988281	-8.09745216369629	-5.89664649963379	-0.108174882829189	0.219121247529984	0.0957368984818459
-6.30678510665894	-8.10242557525635	-5.89552211761475	-0.108226627111435	0.219081327319145	0.0956848710775375
-6.30436611175537	-8.10396003723145	-5.89331293106079	-0.108129665255547	0.219072699546814	0.0956427603960037
-6.30824995040894	-8.1031665802002	-5.89819145202637	-0.108157567679882	0.21912856400013	0.0956167653203011
-6.30937528610229	-8.10516357421875	-5.90423202514648	-0.10809763520956	0.219089448451996	0.0955828204751015
-6.30560493469238	-8.10507583618164	-5.90132904052734	-0.108145020902157	0.219076618552208	0.0955209657549858
-6.30496215820313	-8.1074914932251	-5.90268993377686	-0.108128175139427	0.219039842486382	0.0954497456550598
-6.30425977706909	-8.10577201843262	-5.90385103225708	-0.108081877231598	0.218958273530006	0.0954526737332344
-6.30436897277832	-8.1059741973877	-5.90152359008789	-0.10815741866827	0.219046249985695	0.0953634828329086
-6.30104351043701	-8.10511779785156	-5.90401029586792	-0.10803197324276	0.218900248408318	0.0952436253428459
-6.30525302886963	-8.11127948760986	-5.91063070297241	-0.108064696192741	0.219057276844978	0.0952445939183235
-6.30254364013672	-8.10746574401855	-5.90918159484863	-0.108085311949253	0.219007208943367	0.0951121672987938
-6.30073738098145	-8.11120891571045	-5.91243743896484	-0.108091540634632	0.218980044126511	0.0950422286987305
-6.2982177734375	-8.11356639862061	-5.90478754043579	-0.108038395643234	0.218942746520042	0.0950368270277977
-6.29605340957642	-8.11472034454346	-5.90735292434692	-0.108095437288284	0.219035491347313	0.0949926376342773
-6.2967472076416	-8.11509704589844	-5.9107027053833	-0.108036786317825	0.219047009944916	0.0949064791202545
-6.29206609725952	-8.12414264678955	-5.90979051589966	-0.108081504702568	0.218912050127983	0.0948648974299431
-6.2939510345459	-8.12093067169189	-5.9158148765564	-0.108073152601719	0.219035983085632	0.0948502197861671
-6.29054117202759	-8.12285900115967	-5.91866683959961	-0.10806979984045	0.21898265182972	0.09481480717659
-6.29474306106567	-8.12601852416992	-5.90929698944092	-0.108076170086861	0.219019040465355	0.0948487818241119
-6.29320812225342	-8.12533760070801	-5.92354106903076	-0.108040161430836	0.219076856970787	0.0947939082980156
-6.29779243469238	-8.1254940032959	-5.92211103439331	-0.108090572059155	0.21907876431942	0.0948222354054451
-6.29344892501831	-8.12944412231445	-5.92831945419312	-0.108075447380543	0.219069704413414	0.0946539044380188
-6.29601240158081	-8.12886905670166	-5.93210077285767	-0.108024477958679	0.219027146697044	0.0947302728891373
-6.30198240280151	-8.1294002532959	-5.93436765670776	-0.108022816479206	0.219177484512329	0.0947050750255585
-6.2984356880188	-8.12475967407227	-5.92236757278442	-0.107959277927876	0.21911883354187	0.0947053283452988
-6.30028438568115	-8.13208198547363	-5.93645143508911	-0.108032017946243	0.219182103872299	0.094722792506218
-6.30048608779907	-8.13137340545654	-5.9333872795105	-0.108012087643147	0.219151020050049	0.0948042199015617
-6.30064630508423	-8.13311958312988	-5.93294191360474	-0.107989512383938	0.219195187091827	0.0946302860975266
-6.30544090270996	-8.13140487670898	-5.93946981430054	-0.10786709934473	0.219194382429123	0.094769075512886
-6.30457210540771	-8.13640880584717	-5.93583393096924	-0.107915349304676	0.219151511788368	0.0948511064052582
-6.30873823165894	-8.13352394104004	-5.93389081954956	-0.107920423150063	0.219316259026527	0.0948321595788002
-6.30796432495117	-8.13700866699219	-5.93355083465576	-0.107948131859303	0.2192522585392	0.0948825031518936
-6.30990791320801	-8.13969993591309	-5.93499946594238	-0.107858225703239	0.219285860657692	0.0949188768863678
-6.30552005767822	-8.13840961456299	-5.93378257751465	-0.107938528060913	0.219241365790367	0.0948829501867294
-6.31094169616699	-8.13764476776123	-5.93726253509521	-0.107932008802891	0.219332754611969	0.0949504151940346
-6.30706119537354	-8.13944530487061	-5.93093204498291	-0.107925578951836	0.219309210777283	0.0949058830738068
-6.30822324752808	-8.14293479919434	-5.9238452911377	-0.108023904263973	0.219405710697174	0.0949541106820107
-6.30927324295044	-8.13944435119629	-5.93245220184326	-0.107994966208935	0.219410181045532	0.0949729904532433
-6.3080587387085	-8.14238834381104	-5.92470455169678	-0.108017489314079	0.21936146914959	0.0949711725115776
-6.30840253829956	-8.13933563232422	-5.93224477767944	-0.108037821948528	0.219433680176735	0.0949454754590988
-6.30989170074463	-8.14296531677246	-5.93364238739014	-0.108107879757881	0.219437405467033	0.0950804054737091
-6.30793380737305	-8.14171314239502	-5.93145132064819	-0.108109153807163	0.21949066221714	0.0949808955192566
-6.306321144104	-8.13803482055664	-5.93677568435669	-0.108106501400471	0.219382762908936	0.0950871556997299
-6.30867290496826	-8.13787746429443	-5.93013715744019	-0.108202792704105	0.219514474272728	0.095154270529747
-6.30411720275879	-8.13259887695313	-5.9267578125	-0.108166612684727	0.219422563910484	0.0951118320226669
-6.30408716201782	-8.13381004333496	-5.92907476425171	-0.108299471437931	0.219509586691856	0.0950202420353889
-6.30312490463257	-8.13369941711426	-5.92705392837524	-0.108289144933224	0.2194584608078	0.0951215103268623
-6.29989337921143	-8.13074970245361	-5.92053318023682	-0.108323685824871	0.219457611441612	0.0950861200690269
-6.30105304718018	-8.12365245819092	-5.92510843276978	-0.108330771327019	0.219553977251053	0.0950898751616478
-6.29922151565552	-8.12331581115723	-5.91761684417725	-0.108374886214733	0.219459235668182	0.0950992181897163
-6.30195760726929	-8.12382793426514	-5.9230637550354	-0.108411215245724	0.219644919037819	0.0951038524508476
-6.29934358596802	-8.119704246521	-5.92873334884644	-0.108386352658272	0.219611093401909	0.095127284526825
-6.29985427856445	-8.12717247009277	-5.92022228240967	-0.108473271131516	0.219640791416168	0.0950864478945732
-6.29712772369385	-8.11729049682617	-5.92472362518311	-0.108410142362118	0.219522669911385	0.0951380059123039
-6.2988862991333	-8.11838722229004	-5.92338609695435	-0.108586393296719	0.219604134559631	0.0951840877532959
-6.29593563079834	-8.11444282531738	-5.91845464706421	-0.108490206301212	0.219610705971718	0.0951745733618736
-6.29688262939453	-8.1168212890625	-5.92775726318359	-0.108563631772995	0.219614684581757	0.0951685011386871
-6.30373764038086	-8.115553855896	-5.92773771286011	-0.108499318361282	0.219693958759308	0.0951584279537201
-6.29782629013062	-8.11741828918457	-5.92454195022583	-0.108544819056988	0.2195725440979	0.0951734259724617
-6.3019700050354	-8.1138391494751	-5.92758655548096	-0.108484268188477	0.219648957252502	0.0951693430542946
-6.30089855194092	-8.11442852020264	-5.93110370635986	-0.108480267226696	0.219547390937805	0.0952868685126305
-6.30650424957275	-8.11481475830078	-5.925208568573	-0.108459196984768	0.219657376408577	0.0953120365738869
-6.30280923843384	-8.11142253875732	-5.93476486206055	-0.108475401997566	0.219586402177811	0.0952859446406364
-6.30831718444824	-8.1186580657959	-5.93792724609375	-0.108410492539406	0.219521820545197	0.0953853502869606
-6.31095838546753	-8.11367797851563	-5.93481588363647	-0.108410812914371	0.219635471701622	0.095331147313118
-6.31415414810181	-8.11433601379395	-5.94207572937012	-0.108445480465889	0.219627320766449	0.095446839928627
-6.31298160552979	-8.11519622802734	-5.94709491729736	-0.108367949724197	0.219567984342575	0.0954307317733765
-6.31861448287964	-8.11569976806641	-5.93348073959351	-0.108328312635422	0.219573631882668	0.095495767891407
-6.32050514221191	-8.11884880065918	-5.95233201980591	-0.108350500464439	0.219645768404007	0.0955565869808197
-6.31950283050537	-8.1224308013916	-5.95274543762207	-0.108369991183281	0.219552829861641	0.0955289229750633
-6.32109642028809	-8.11983966827393	-5.95219135284424	-0.108385927975178	0.219540640711784	0.0954684615135193
-6.32419586181641	-8.12313461303711	-5.95433855056763	-0.108264610171318	0.219601258635521	0.0956273004412651
-6.32403707504272	-8.12311553955078	-5.9539361000061	-0.10834714025259	0.219568252563477	0.0955571308732033
-6.3271803855896	-8.1232271194458	-5.96319913864136	-0.1082783639431	0.219593957066536	0.0956844389438629
-6.32551622390747	-8.12447643280029	-5.96432876586914	-0.10823954641819	0.219501420855522	0.0956771820783615
-6.32799196243286	-8.12707996368408	-5.9633355140686	-0.108311802148819	0.219643875956535	0.0956527441740036
-6.32870388031006	-8.12907886505127	-5.97032880783081	-0.108259968459606	0.219533085823059	0.0957219824194908
-6.3283109664917	-8.13358688354492	-5.97236299514771	-0.108334310352802	0.219608426094055	0.0956846177577972
-6.33038139343262	-8.13068389892578	-5.98085165023804	-0.108219802379608	0.219596698880196	0.0956665277481079
-6.32870721817017	-8.13464832305908	-5.98326110839844	-0.108311578631401	0.219532489776611	0.0957026258111
-6.32908248901367	-8.13572883605957	-5.97376680374146	-0.108314588665962	0.219585314393044	0.0957378298044205
-6.32859659194946	-8.13866996765137	-5.98501062393188	-0.108416736125946	0.219643950462341	0.0956996902823448
-6.32817888259888	-8.13942623138428	-5.98830223083496	-0.108347669243813	0.219608187675476	0.0956808626651764
-6.32569646835327	-8.14343643188477	-5.99058485031128	-0.108428157866001	0.219534665346146	0.095663957297802
-6.3255181312561	-8.14036273956299	-5.99451780319214	-0.108436927199364	0.219648405909538	0.09562087059021
-6.32163047790527	-8.14288806915283	-6.00428295135498	-0.1084885597229	0.219631731510162	0.0956555977463722
-6.32320165634155	-8.14333534240723	-5.98713445663452	-0.108456760644913	0.219617024064064	0.0956830829381943
-6.32210063934326	-8.14398097991943	-6.00128841400146	-0.108414828777313	0.219625860452652	0.0956864804029465
-6.3249831199646	-8.14501094818115	-6.00306940078735	-0.108513541519642	0.219618901610374	0.0956883952021599
-6.31820631027222	-8.14642429351807	-5.99635124206543	-0.108549803495407	0.219666317105293	0.0956102833151817
-6.31965303421021	-8.14614963531494	-5.99980211257935	-0.108522929251194	0.219625160098076	0.0955999866127968
-6.32134485244751	-8.1478157043457	-6.00979232788086	-0.108594439923763	0.219654843211174	0.0957276895642281
-6.3242712020874	-8.14924812316895	-5.99636030197144	-0.108613356947899	0.219707250595093	0.0957867577672005
-6.32127571105957	-8.15211963653564	-6.00390529632568	-0.108630880713463	0.219727784395218	0.0957203507423401
-6.32455778121948	-8.15147495269775	-6.00488042831421	-0.108599670231342	0.219576925039291	0.0958116427063942
-6.32493591308594	-8.15594673156738	-6.00735664367676	-0.108787521719933	0.219722256064415	0.0956672877073288
-6.32450532913208	-8.15592861175537	-6.00734949111938	-0.108649082481861	0.219650313258171	0.0957843661308289
-6.32862424850464	-8.15920925140381	-6.01052618026733	-0.108704149723053	0.219643294811249	0.0958518609404564
-6.33260631561279	-8.15754795074463	-6.00033044815063	-0.108635544776917	0.219758316874504	0.095972940325737
-6.32958364486694	-8.16194820404053	-6.01032543182373	-0.108714759349823	0.219624564051628	0.0959582850337029
-6.33278799057007	-8.16544342041016	-6.001953125	-0.108749985694885	0.219596043229103	0.096047468483448
-6.33463048934937	-8.1604061126709	-6.00568675994873	-0.108712613582611	0.219618275761604	0.0960431396961212
-6.33949756622314	-8.16480350494385	-6.00449371337891	-0.10870286077261	0.219623848795891	0.0962018966674805
-6.33800840377808	-8.16369533538818	-6.00893974304199	-0.108617328107357	0.219494625926018	0.0961772426962852
-6.34700775146484	-8.16629505157471	-5.99844264984131	-0.108721733093262	0.219569727778435	0.0963113009929657
-6.34497594833374	-8.16034317016602	-6.00989484786987	-0.108655579388142	0.219518423080444	0.0963813737034798
-6.34887456893921	-8.16422367095947	-6.00311946868896	-0.108663149178028	0.219557881355286	0.0963863804936409
-6.34782648086548	-8.15744686126709	-6.01048183441162	-0.108565546572208	0.219507351517677	0.09632608294487
-6.35319948196411	-8.16031742095947	-6.01415157318115	-0.108583174645901	0.219482883810997	0.096533790230751
-6.35373830795288	-8.1574010848999	-6.01273536682129	-0.10852736979723	0.219486564397812	0.0965421944856644
-6.35694313049316	-8.15672588348389	-6.00338459014893	-0.108570694923401	0.219482466578484	0.0966060310602188
-6.36136484146118	-8.15674877166748	-6.01276874542236	-0.108485989272594	0.219476997852325	0.0966416597366333
-6.3628625869751	-8.15820026397705	-6.00924587249756	-0.108406595885754	0.21939805150032	0.0967484265565872
-6.36304616928101	-8.15174102783203	-6.01335620880127	-0.108432337641716	0.219446152448654	0.0967764407396317
-6.37115621566772	-8.15585136413574	-6.01259756088257	-0.108397841453552	0.219398185610771	0.0969236046075821
-6.37024164199829	-8.15728664398193	-6.01280546188354	-0.108378171920776	0.21934911608696	0.0969400182366371
-6.37463808059692	-8.15676784515381	-6.01058006286621	-0.108400113880634	0.219414278864861	0.0971121042966843
-6.37842559814453	-8.15742778778076	-6.02019834518433	-0.108279533684254	0.219412967562675	0.0971519201993942
-6.38124179840088	-8.15929985046387	-6.0155611038208	-0.10833041369915	0.219336718320847	0.0971858352422714
-6.38371992111206	-8.16009140014648	-6.01386880874634	-0.108281925320625	0.219337001442909	0.0971648246049881
-6.38812112808228	-8.16053009033203	-6.01882410049438	-0.108198694884777	0.219315752387047	0.0973138138651848
-6.39217805862427	-8.16187191009521	-6.01726627349854	-0.108207747340202	0.219361200928688	0.0972857251763344
-6.38974666595459	-8.1566333770752	-6.01500558853149	-0.108133941888809	0.219345241785049	0.0973648726940155
-6.39092493057251	-8.15835571289063	-6.02004623413086	-0.108154274523258	0.219290509819984	0.0973960980772972
-6.39393043518066	-8.15488529205322	-6.01876354217529	-0.108112864196301	0.219354420900345	0.0974310338497162
-6.39222574234009	-8.1558141708374	-6.01180410385132	-0.108088299632072	0.219301030039787	0.0973808914422989
-6.39723062515259	-8.15803337097168	-6.02082252502441	-0.108030639588833	0.219354286789894	0.0974703505635262
-6.3935866355896	-8.15673446655273	-6.01420068740845	-0.108089447021484	0.219367951154709	0.0974785163998604
-6.39845943450928	-8.1528902053833	-6.01275777816772	-0.108008906245232	0.219447925686836	0.0974776744842529
-6.39398670196533	-8.15219116210938	-6.01135492324829	-0.10796645283699	0.219329491257668	0.0975080952048302
-6.39567470550537	-8.15610790252686	-6.00813913345337	-0.107968531548977	0.219375193119049	0.0976024568080902
-6.39296102523804	-8.14888858795166	-6.01548480987549	-0.10791601985693	0.219446629285812	0.0975307524204254
-6.39382457733154	-8.15683937072754	-6.00880098342896	-0.107955574989319	0.219437196850777	0.0975973010063171
-6.38959932327271	-8.15462303161621	-6.01374244689941	-0.107832618057728	0.219428867101669	0.0975731089711189
-6.39371776580811	-8.15135669708252	-6.01605176925659	-0.107925169169903	0.219483613967896	0.0977074354887009
-6.39301919937134	-8.15221405029297	-6.00459957122803	-0.107878640294075	0.219450920820236	0.0976585671305656
-6.38859987258911	-8.15180110931396	-6.01204252243042	-0.107884027063847	0.219476222991943	0.0977417975664139
-6.39397716522217	-8.15441417694092	-6.01181411743164	-0.107963398098946	0.21956142783165	0.0977614372968674
-6.38673400878906	-8.15559768676758	-6.00935077667236	-0.107925057411194	0.219502195715904	0.0976074263453484
-6.38553619384766	-8.15498542785645	-6.01857805252075	-0.10787882655859	0.219456881284714	0.0976436361670494
-6.38863039016724	-8.15587997436523	-6.03042411804199	-0.107898019254208	0.219582185149193	0.0976740717887878
-6.38487815856934	-8.152907371521	-6.00631427764893	-0.107904888689518	0.219548434019089	0.0977046936750412
-6.38764476776123	-8.15251541137695	-6.01718902587891	-0.107920363545418	0.219637915492058	0.0976858213543892
-6.39013433456421	-8.14904975891113	-6.02018642425537	-0.107877902686596	0.219560250639915	0.09774499386549
-6.39217853546143	-8.14910125732422	-6.02009010314941	-0.107921577990055	0.219640016555786	0.0975870043039322
-6.39630794525146	-8.14396858215332	-6.03126192092896	-0.107808411121368	0.219608828425407	0.0976578816771507
-6.3972053527832	-8.14854049682617	-6.03377103805542	-0.107837907969952	0.219578385353088	0.0977849736809731
-6.39725017547607	-8.14819240570068	-6.03295660018921	-0.107853792607784	0.219622939825058	0.0979101210832596
-6.39454078674316	-8.14792251586914	-6.04025888442993	-0.107893124222755	0.21961721777916	0.0978958532214165
-6.39695930480957	-8.14928817749023	-6.03422451019287	-0.107819229364395	0.219521835446358	0.0979496687650681
-6.39319467544556	-8.14929485321045	-6.03191041946411	-0.107909560203552	0.219489529728889	0.0979013442993164
-6.39806175231934	-8.14676666259766	-6.04021596908569	-0.107841476798058	0.219532713294029	0.0979543626308441
-6.39656257629395	-8.14644432067871	-6.04217100143433	-0.107845723628998	0.219440951943398	0.0979624539613724
-6.39719152450562	-8.14662075042725	-6.02921295166016	-0.107901595532894	0.219487994909286	0.0980056822299957
-6.39545202255249	-8.14193534851074	-6.04110717773438	-0.107867054641247	0.219445094466209	0.0980173200368881
-6.39751482009888	-8.14475440979004	-6.03414011001587	-0.107912220060825	0.219461098313332	0.0980189517140388
-6.39104032516479	-8.14634323120117	-6.04371929168701	-0.107863128185272	0.219470873475075	0.0979693159461021
-6.39835786819458	-8.1512622833252	-6.04788208007813	-0.107910290360451	0.219463020563126	0.09805016964674
-6.39789772033691	-8.14882373809814	-6.05263328552246	-0.107896946370602	0.219453677535057	0.0980647876858711
-6.39744329452515	-8.14911079406738	-6.04220962524414	-0.107957482337952	0.219594210386276	0.0981276705861092
-6.39677762985229	-8.14625644683838	-6.05668973922729	-0.107856191694736	0.219550386071205	0.0981340259313583
-6.39792585372925	-8.14774990081787	-6.0492582321167	-0.107935599982738	0.219399586319923	0.0981930419802666
-6.39781665802002	-8.14142894744873	-6.05653762817383	-0.107914470136166	0.219491675496101	0.0981094986200333
-6.4027361869812	-8.14166927337646	-6.0580153465271	-0.107949398458004	0.21949827671051	0.0982141345739365
-6.40118455886841	-8.14412307739258	-6.06809568405151	-0.107939213514328	0.219506174325943	0.0981816947460175
-6.4068431854248	-8.14692783355713	-6.05772161483765	-0.1079391092062	0.219533532857895	0.0983299762010574
-6.40869188308716	-8.14646530151367	-6.07444429397583	-0.107962474226952	0.219445511698723	0.0982854962348938
-6.40961790084839	-8.14767932891846	-6.0744194984436	-0.107969060540199	0.219481959939003	0.098268486559391
-6.40502262115479	-8.14925575256348	-6.07126760482788	-0.108059540390968	0.219466850161552	0.0981912165880203
-6.40848350524902	-8.14724063873291	-6.08585214614868	-0.107969917356968	0.219424679875374	0.0982197150588036
-6.4109673500061	-8.15029144287109	-6.08475208282471	-0.108080685138702	0.21954819560051	0.0982507541775703
-6.41140413284302	-8.14909648895264	-6.07664489746094	-0.108039714396	0.219464704394341	0.0982855707406998
-6.41517734527588	-8.15696811676025	-6.09040498733521	-0.108071558177471	0.21942538022995	0.0982336848974228
-6.41682529449463	-8.15319728851318	-6.0908899307251	-0.107955038547516	0.219403713941574	0.0983057767152786
-6.41710805892944	-8.16226005554199	-6.08790683746338	-0.108136758208275	0.219471886754036	0.0982009172439575
-6.41965055465698	-8.16010856628418	-6.09821176528931	-0.108034618198872	0.219438225030899	0.09825050085783
-6.42189359664917	-8.16717910766602	-6.09990692138672	-0.108135789632797	0.219385370612144	0.0982483699917793
-6.42300367355347	-8.16425609588623	-6.0899772644043	-0.108122617006302	0.219478070735931	0.0983434394001961
-6.42430877685547	-8.16810512542725	-6.09473276138306	-0.108118869364262	0.21943499147892	0.0982452258467674
-6.42229604721069	-8.16659355163574	-6.09452962875366	-0.108092524111271	0.219389081001282	0.0983050018548965
-6.42578077316284	-8.1763801574707	-6.0987401008606	-0.108263045549393	0.219323232769966	0.0982464626431465
-6.42778444290161	-8.17379856109619	-6.1024169921875	-0.108125701546669	0.219350084662437	0.0983193591237068
-6.43059968948364	-8.17662906646729	-6.09857511520386	-0.108203656971455	0.219345927238464	0.0983584821224213
-6.43268728256226	-8.17531394958496	-6.08854293823242	-0.108158648014069	0.219297528266907	0.0983737260103226
-6.43094205856323	-8.17435932159424	-6.0987753868103	-0.108211621642113	0.2192742228508	0.0984024479985237
-6.43985795974731	-8.17290592193604	-6.09934043884277	-0.108147636055946	0.219287633895874	0.0984266996383667
-6.43391227722168	-8.17717170715332	-6.09650373458862	-0.108246728777885	0.219252049922943	0.098414808511734
-6.43515348434448	-8.17030620574951	-6.09898471832275	-0.108150891959667	0.219311848282814	0.098452590405941
-6.43535470962524	-8.17109489440918	-6.09507894515991	-0.108190797269344	0.219199329614639	0.0984724313020706
-6.43735551834106	-8.17327404022217	-6.08326625823975	-0.108248092234135	0.219333320856094	0.0985676497220993
-6.43426275253296	-8.17162799835205	-6.08880567550659	-0.108346544206142	0.219268381595612	0.0985853224992752
-6.4389386177063	-8.17022132873535	-6.09068775177002	-0.108300060033798	0.219294652342796	0.0986168161034584
-6.4387035369873	-8.17686462402344	-6.08450317382813	-0.108406402170658	0.219255283474922	0.0986137017607689
-6.44118070602417	-8.17275333404541	-6.08903312683105	-0.108333900570869	0.219289720058441	0.0986584424972534
-6.4403190612793	-8.17459774017334	-6.09288024902344	-0.10842951387167	0.219344422221184	0.0987423434853554
-6.44402027130127	-8.17246437072754	-6.07720375061035	-0.108406983315945	0.219346284866333	0.0987936034798622
-6.43900299072266	-8.1767406463623	-6.08092546463013	-0.108428604900837	0.219303801655769	0.0988830253481865
-6.44670152664185	-8.17379665374756	-6.08741617202759	-0.10841828584671	0.219399660825729	0.0989456549286842
-6.44704532623291	-8.17531394958496	-6.08148097991943	-0.108434893190861	0.219377145171165	0.0990380793809891
-6.44997406005859	-8.17109394073486	-6.08194017410278	-0.108419343829155	0.219354152679443	0.0990545600652695
-6.44557237625122	-8.17074394226074	-6.08251857757568	-0.108360052108765	0.219293460249901	0.0992078259587288
-6.45596694946289	-8.16981792449951	-6.07798433303833	-0.108355492353439	0.219274610280991	0.0993170142173767
-6.45261430740356	-8.16648483276367	-6.07756948471069	-0.108357354998589	0.219354152679443	0.099376268684864
-6.45624113082886	-8.16815948486328	-6.0790228843689	-0.108263708651066	0.219329565763474	0.0994157418608665
-6.45656156539917	-8.16968727111816	-6.08292484283447	-0.108264289796352	0.219242990016937	0.0995332077145576
-6.46168613433838	-8.17194366455078	-6.08420753479004	-0.108212612569332	0.219265878200531	0.0996487140655518
-6.46270322799683	-8.16768836975098	-6.08502626419067	-0.108139254152775	0.219265356659889	0.0997771099209785
-6.46510934829712	-8.17178630828857	-6.07857942581177	-0.108134217560291	0.219117179512978	0.0999111235141754
-6.46564531326294	-8.16937065124512	-6.07752561569214	-0.108038559556007	0.219190403819084	0.0999810993671417
-6.46921253204346	-8.17204761505127	-6.0804591178894	-0.108102343976498	0.219156786799431	0.10008516907692
-6.47354316711426	-8.17228412628174	-6.08099460601807	-0.107963413000107	0.219143643975258	0.100216791033745
-6.47507619857788	-8.17465686798096	-6.07678318023682	-0.108063839375973	0.219104304909706	0.100219562649727
-6.47546005249023	-8.17368221282959	-6.07808828353882	-0.107911221683025	0.219093888998032	0.100319169461727
-6.48052310943604	-8.17758655548096	-6.07693290710449	-0.107931695878506	0.219001710414886	0.100446112453938
-6.48570585250854	-8.17666721343994	-6.07532358169556	-0.107868798077106	0.218996450304985	0.100533708930016
-6.48103904724121	-8.1799430847168	-6.07225799560547	-0.108038738369942	0.219002425670624	0.100477762520313
-6.48995161056519	-8.17979335784912	-6.07551622390747	-0.107925936579704	0.218967452645302	0.100596256554127
-6.48770427703857	-8.18639469146729	-6.08087730407715	-0.107995085418224	0.218844100832939	0.100660130381584
-6.49396085739136	-8.18447303771973	-6.07475233078003	-0.107933200895786	0.218949377536774	0.100751683115959
-6.4966025352478	-8.18812465667725	-6.08166885375977	-0.107959844172001	0.218835264444351	0.100784182548523
-6.50203037261963	-8.19050216674805	-6.08044815063477	-0.10794535279274	0.218796893954277	0.100827112793922
-6.49983263015747	-8.1881628036499	-6.08247184753418	-0.108001209795475	0.218816295266151	0.100765183568001
-6.50794792175293	-8.18888378143311	-6.08566761016846	-0.107967466115952	0.218861937522888	0.100863493978977
-6.50201940536499	-8.18906211853027	-6.08895444869995	-0.107997134327888	0.218677625060081	0.100870698690414
-6.50678300857544	-8.18661594390869	-6.08325433731079	-0.107994318008423	0.218803495168686	0.100945644080639
-6.50360202789307	-8.18688869476318	-6.08740520477295	-0.108006224036217	0.218752026557922	0.100907236337662
-6.50618696212769	-8.18900299072266	-6.08989381790161	-0.108050413429737	0.218772649765015	0.100878603756428
-6.5003342628479	-8.19113540649414	-6.0889105796814	-0.108147665858269	0.218758910894394	0.100779183208942
-6.50196695327759	-8.18520832061768	-6.09287929534912	-0.108099415898323	0.218783304095268	0.100780464708805
-6.49914646148682	-8.18813133239746	-6.09316968917847	-0.108176842331886	0.218724682927132	0.100836098194122
-6.49942350387573	-8.18392276763916	-6.08441972732544	-0.108185201883316	0.218845024704933	0.100852310657501
-6.49371528625488	-8.18283653259277	-6.09392261505127	-0.108300991356373	0.218826815485954	0.100781671702862
-6.49249410629272	-8.18209838867188	-6.09424257278442	-0.108273901045322	0.218884453177452	0.100731357932091
-6.48939990997314	-8.18514728546143	-6.09525632858276	-0.108404852449894	0.21884997189045	0.100682444870472
-6.48716068267822	-8.17743587493896	-6.09794664382935	-0.108328625559807	0.218955978751183	0.100584171712399
-6.48640203475952	-8.17728614807129	-6.10743713378906	-0.108505189418793	0.218998298048973	0.100576654076576
-6.48420763015747	-8.17559146881104	-6.09878063201904	-0.108479365706444	0.219039931893349	0.100544199347496
-6.47700119018555	-8.17825222015381	-6.10096311569214	-0.108543172478676	0.219039633870125	0.10050842165947
-6.48282289505005	-8.17514514923096	-6.1032395362854	-0.108606733381748	0.219149455428123	0.10049045830965
-6.47783946990967	-8.17881679534912	-6.11279821395874	-0.10868663340807	0.219128459692001	0.100497528910637
-6.47868728637695	-8.17702960968018	-6.11421155929565	-0.108687430620193	0.219272613525391	0.100387312471867
-6.47597455978394	-8.17732906341553	-6.11982774734497	-0.108671084046364	0.219169974327087	0.100397035479546
-6.47855949401855	-8.18172168731689	-6.1247353553772	-0.108780071139336	0.219291895627975	0.100395567715168
-6.47543144226074	-8.18085956573486	-6.11953639984131	-0.108750209212303	0.219336420297623	0.100335896015167
-6.47778654098511	-8.17975616455078	-6.13070678710938	-0.108854129910469	0.219417050480843	0.100205488502979
-6.47575330734253	-8.18259716033936	-6.13240957260132	-0.108818337321281	0.219385549426079	0.10022547096014
-6.47224235534668	-8.18521022796631	-6.1347713470459	-0.108889855444431	0.219435766339302	0.100164331495762
-6.47018146514893	-8.18178749084473	-6.13610315322876	-0.108887612819672	0.219492480158806	0.100189842283726
-6.47413873672485	-8.18626594543457	-6.14332008361816	-0.108944997191429	0.219575643539429	0.100078523159027
-6.47047233581543	-8.18471336364746	-6.14448642730713	-0.108935043215752	0.219556152820587	0.100072637200356
-6.46802043914795	-8.18643951416016	-6.14964199066162	-0.108922548592091	0.219587549567223	0.0998929962515831
-6.46631669998169	-8.18490123748779	-6.15455913543701	-0.108942128717899	0.219591274857521	0.099921353161335
-6.46914672851563	-8.18251895904541	-6.16705846786499	-0.108937822282314	0.219667613506317	0.0998436510562897
-6.47021198272705	-8.18271541595459	-6.15111827850342	-0.108990617096424	0.219704568386078	0.0998745039105415
-6.4653148651123	-8.18249130249023	-6.15993547439575	-0.108953215181828	0.219765812158585	0.0997399687767029
-6.46809339523315	-8.182204246521	-6.1669135093689	-0.108941584825516	0.21972930431366	0.0996226221323013
-6.46683073043823	-8.18592548370361	-6.17237520217896	-0.108971789479256	0.219776973128319	0.0996371507644653
-6.46934127807617	-8.18131732940674	-6.17675304412842	-0.108952037990093	0.219818621873856	0.0996028259396553
-6.47068119049072	-8.18038749694824	-6.18054676055908	-0.108965016901493	0.219900324940681	0.0996258929371834
-6.46966314315796	-8.18436336517334	-6.17902612686157	-0.108993008732796	0.219828143715858	0.099591076374054
-6.47061777114868	-8.1821403503418	-6.18061399459839	-0.108938753604889	0.219939798116684	0.0995614156126976
-6.477867603302	-8.18343067169189	-6.19383811950684	-0.108991406857967	0.22004671394825	0.0996144562959671
-6.47937297821045	-8.1911506652832	-6.19624519348145	-0.108999118208885	0.220028966665268	0.0996148809790611
-6.47837448120117	-8.18893909454346	-6.19839811325073	-0.108960323035717	0.2199736982584	0.0995096862316132
-6.48453426361084	-8.19130611419678	-6.20285892486572	-0.108982920646667	0.220087230205536	0.0995733886957169
-6.4859881401062	-8.19137763977051	-6.20793533325195	-0.109036140143871	0.219930410385132	0.0995889976620674
-6.49137496948242	-8.19467735290527	-6.20169496536255	-0.108940750360489	0.220133259892464	0.0995471552014351
-6.49245977401733	-8.19376182556152	-6.20374536514282	-0.108932167291641	0.220059722661972	0.0994644686579704
-6.50001430511475	-8.19693756103516	-6.21140432357788	-0.108951665461063	0.220076814293861	0.0995263755321503
-6.50048875808716	-8.19655132293701	-6.21778631210327	-0.108991913497448	0.220080897212029	0.0995274484157562
-6.50815296173096	-8.19727516174316	-6.21213865280151	-0.108928978443146	0.220162972807884	0.0995319411158562
-6.50713586807251	-8.19770431518555	-6.21814441680908	-0.10893988609314	0.220041126012802	0.0995355397462845
-6.51211833953857	-8.20078372955322	-6.2113676071167	-0.10889083147049	0.220122471451759	0.0995741933584213
-6.51085042953491	-8.19821834564209	-6.22681379318237	-0.108938165009022	0.220117017626762	0.0995586887001991
-6.51919889450073	-8.20347595214844	-6.22505187988281	-0.108945108950138	0.220192909240723	0.0995869189500809
-6.51510095596313	-8.20301818847656	-6.23165941238403	-0.108919523656368	0.220073983073235	0.0995235666632652
-6.52457094192505	-8.20452690124512	-6.22782850265503	-0.109003119170666	0.220233112573624	0.0996415168046951
-6.52355146408081	-8.20347785949707	-6.23073434829712	-0.108905538916588	0.220134556293488	0.0996503755450249
-6.53085517883301	-8.20650100708008	-6.23544788360596	-0.108904108405113	0.220262035727501	0.0996749624609947
-6.52650737762451	-8.20894813537598	-6.24021625518799	-0.108949787914753	0.220199063420296	0.0996170416474342
-6.53183937072754	-8.21118831634521	-6.2422890663147	-0.108971327543259	0.220249369740486	0.0997280925512314
-6.53121280670166	-8.21271419525146	-6.24521780014038	-0.108927056193352	0.220185071229935	0.0998064577579498
-6.53772211074829	-8.21437072753906	-6.23598098754883	-0.108943819999695	0.220426872372627	0.0998651012778282
-6.53476238250732	-8.21485710144043	-6.25309419631958	-0.108989723026752	0.220366641879082	0.0998706743121147
-6.54008913040161	-8.21681690216064	-6.25013542175293	-0.10902588814497	0.220441654324532	0.0998892709612846
-6.53720951080322	-8.21996116638184	-6.25654029846191	-0.109032317996025	0.220466926693916	0.0998795181512833
-6.54129076004028	-8.21940231323242	-6.26083850860596	-0.109042674303055	0.220570757985115	0.0999765694141388
-6.53935050964355	-8.21740913391113	-6.26809930801392	-0.109077863395214	0.220549508929253	0.100015506148338
-6.54136180877686	-8.21865177154541	-6.258460521698	-0.109126277267933	0.22059828042984	0.100115329027176
-6.53789520263672	-8.21870994567871	-6.27170085906982	-0.109115771949291	0.220649227499962	0.100171104073524
-6.54481649398804	-8.21983528137207	-6.27850961685181	-0.109182946383953	0.220738664269447	0.100220911204815
-6.54307556152344	-8.22269439697266	-6.27712202072144	-0.109205089509487	0.220729783177376	0.100268490612507
-6.54446458816528	-8.22171020507813	-6.27998924255371	-0.109236016869545	0.22084079682827	0.100332088768482
-6.54360103607178	-8.22058773040771	-6.29404592514038	-0.109193049371243	0.220878809690475	0.100432924926281
-6.54658031463623	-8.22413158416748	-6.28557062149048	-0.109299406409264	0.220950365066528	0.100541204214096
-6.54882669448853	-8.22029972076416	-6.28834581375122	-0.109280586242676	0.221003845334053	0.100580506026745
-6.55089330673218	-8.22249603271484	-6.29588890075684	-0.109316453337669	0.221111282706261	0.100613653659821
-6.55415153503418	-8.22407245635986	-6.30208969116211	-0.109291940927505	0.22110041975975	0.100748218595982
-6.55412244796753	-8.22848510742188	-6.29961442947388	-0.109447211027145	0.221180215477943	0.100836455821991
-6.55354595184326	-8.22407150268555	-6.30429458618164	-0.109423585236073	0.221296638250351	0.100924700498581
-6.55821514129639	-8.22895050048828	-6.31066751480103	-0.109506160020828	0.221355348825455	0.100946009159088
-6.55593347549438	-8.22833824157715	-6.3025107383728	-0.109470181167126	0.221382394433022	0.101022630929947
-6.55479717254639	-8.22697830200195	-6.31042671203613	-0.109518818557262	0.22147473692894	0.101007156074047
-6.55341911315918	-8.22523975372314	-6.32038259506226	-0.109518274664879	0.221491977572441	0.101124465465546
-6.55779838562012	-8.23010540008545	-6.32602691650391	-0.109689585864544	0.221588015556335	0.101152211427689
-6.55454874038696	-8.22743225097656	-6.31270933151245	-0.10967643558979	0.22164723277092	0.10126730799675
-6.55459356307983	-8.22793674468994	-6.31975603103638	-0.109701581299305	0.221778333187103	0.101235285401344
-6.55525827407837	-8.23003959655762	-6.31853151321411	-0.109699539840221	0.221724346280098	0.101330108940601
-6.55682992935181	-8.23231506347656	-6.32680654525757	-0.109727673232555	0.221874594688416	0.10129527002573
-6.55431127548218	-8.23133182525635	-6.33043003082275	-0.109805904328823	0.221895456314087	0.101291410624981
-6.55221271514893	-8.23061466217041	-6.33657789230347	-0.10981560498476	0.222017109394073	0.101345390081406
-6.55011177062988	-8.23183631896973	-6.33292055130005	-0.109835304319859	0.221998572349548	0.101355910301208
-6.54900789260864	-8.23126888275146	-6.34087038040161	-0.109845265746117	0.222048208117485	0.101336367428303
-6.54781293869019	-8.23024940490723	-6.34212684631348	-0.109947994351387	0.222153171896935	0.101299695670605
-6.54856824874878	-8.22945499420166	-6.35067701339722	-0.109870135784149	0.222222864627838	0.101351760327816
-6.54387331008911	-8.23246383666992	-6.34849691390991	-0.109935037791729	0.222282439470291	0.101340897381306
-6.54408025741577	-8.22861957550049	-6.34992122650146	-0.109865501523018	0.222313150763512	0.101322464644909
-6.54431867599487	-8.23061656951904	-6.35850954055786	-0.109940215945244	0.222371563315392	0.101379528641701
-6.54526662826538	-8.22940254211426	-6.36339235305786	-0.109886974096298	0.22238926589489	0.101450227200985
-6.53984689712524	-8.22964286804199	-6.36277484893799	-0.109989792108536	0.222526982426643	0.101396672427654
-6.54448652267456	-8.22764587402344	-6.36942529678345	-0.109903261065483	0.222524255514145	0.101418577134609
-6.54487371444702	-8.22955417633057	-6.37596845626831	-0.10991994291544	0.222603917121887	0.101436294615269
-6.54310083389282	-8.2261848449707	-6.37177801132202	-0.109856002032757	0.222549423575401	0.10148336738348
-6.54466676712036	-8.22704410552979	-6.37730932235718	-0.109858177602291	0.222706034779549	0.101454861462116
-6.54838514328003	-8.22377395629883	-6.39055681228638	-0.109841667115688	0.222761154174805	0.101477950811386
-6.54812383651733	-8.22512912750244	-6.39070558547974	-0.109871201217175	0.22285258769989	0.101480536162853
-6.54695415496826	-8.22443294525146	-6.39910984039307	-0.109849214553833	0.222814321517944	0.101476095616817
-6.54609203338623	-8.22415065765381	-6.396324634552	-0.109796971082687	0.222935527563095	0.101511426270008
-6.5480375289917	-8.22444438934326	-6.40668249130249	-0.109858207404613	0.222931817173958	0.101543128490448
-6.55403661727905	-8.22270202636719	-6.40766429901123	-0.109717428684235	0.222982078790665	0.101660802960396
-6.55163335800171	-8.22737216949463	-6.40802669525146	-0.109897993505001	0.22307151556015	0.101537026464939
-6.55272006988525	-8.22221279144287	-6.4199047088623	-0.109743669629097	0.223084539175034	0.10161304473877
-6.55436420440674	-8.22671890258789	-6.41951847076416	-0.109773777425289	0.223133161664009	0.101641908288002
-6.55065155029297	-8.22452545166016	-6.4144082069397	-0.10973534733057	0.223096624016762	0.101726055145264
-6.55469989776611	-8.22690105438232	-6.41809701919556	-0.10981509834528	0.223288357257843	0.101694487035275
-6.55456972122192	-8.22154808044434	-6.42960071563721	-0.109783075749874	0.22330966591835	0.101658634841442
-6.55588388442993	-8.22748374938965	-6.42964792251587	-0.109836004674435	0.223285123705864	0.101661361753941
-6.55071115493774	-8.22284889221191	-6.43406105041504	-0.109803840517998	0.223309680819511	0.101694777607918
-6.55591154098511	-8.22175693511963	-6.43797969818115	-0.109854102134705	0.223433628678322	0.101717345416546
-6.55255270004272	-8.22052001953125	-6.43972730636597	-0.109863594174385	0.223385646939278	0.101742595434189
-6.5526008605957	-8.21978950500488	-6.43795013427734	-0.109899714589119	0.223469078540802	0.101768270134926
-6.55220174789429	-8.21607971191406	-6.44170665740967	-0.109919212758541	0.223426938056946	0.101722285151482
-6.5517315864563	-8.21813201904297	-6.44214677810669	-0.109936505556107	0.223499566316605	0.101836107671261
-6.54887390136719	-8.21510601043701	-6.45251035690308	-0.110034570097923	0.2235217243433	0.101765848696232
-6.5487322807312	-8.2108097076416	-6.44889640808105	-0.109993398189545	0.223628833889961	0.101821228861809
-6.54518938064575	-8.21054553985596	-6.45532894134521	-0.110053844749928	0.22354781627655	0.101824015378952
-6.54527950286865	-8.20868873596191	-6.44903469085693	-0.110028475522995	0.223631054162979	0.10192583501339
-6.5416407585144	-8.20448970794678	-6.45309448242188	-0.110099159181118	0.223600223660469	0.101814895868301
-6.54467725753784	-8.20137882232666	-6.47010898590088	-0.110126599669456	0.223705500364304	0.101871751248837
-6.54022550582886	-8.20052051544189	-6.46980237960815	-0.110245741903782	0.22372230887413	0.10192184150219
-6.5362434387207	-8.19648838043213	-6.46013259887695	-0.110210865736008	0.223752111196518	0.101905062794685
-6.53728008270264	-8.19717884063721	-6.46086072921753	-0.110391832888126	0.223817601799965	0.101852938532829
-6.53196144104004	-8.19534015655518	-6.47131061553955	-0.110304065048695	0.223733395338058	0.101865604519844
-6.53076887130737	-8.19306755065918	-6.46095132827759	-0.110430508852005	0.223860308527946	0.101877123117447
-6.52943515777588	-8.18829536437988	-6.46833515167236	-0.110441669821739	0.223867312073708	0.101863838732243
-6.52619361877441	-8.1883487701416	-6.46297788619995	-0.110447831451893	0.224038526415825	0.101875573396683
-6.52041006088257	-8.18417263031006	-6.46399784088135	-0.110475450754166	0.223894998431206	0.101869389414787
-6.52179050445557	-8.18630504608154	-6.46143245697021	-0.110553853213787	0.223982229828835	0.101926155388355
-6.51521396636963	-8.18301010131836	-6.46992921829224	-0.11065561324358	0.224040403962135	0.101845860481262
-6.51563358306885	-8.17888736724854	-6.47038555145264	-0.110605761408806	0.22412796318531	0.101898685097694
-6.51001405715942	-8.18356990814209	-6.46736526489258	-0.110719375312328	0.224079936742783	0.10184321552515
-6.5080680847168	-8.177978515625	-6.46159982681274	-0.110729970037937	0.224200889468193	0.101909831166267
-6.50721406936646	-8.17823696136475	-6.4703197479248	-0.110810980200768	0.224205270409584	0.101901143789291
-6.50756645202637	-8.17504692077637	-6.46844053268433	-0.110802866518497	0.224243834614754	0.101905003190041
-6.50419998168945	-8.17993831634521	-6.46558666229248	-0.110920533537865	0.224311321973801	0.101840801537037
-6.50262784957886	-8.17698764801025	-6.46867942810059	-0.110884003341198	0.224345162510872	0.101840689778328
-6.50198268890381	-8.17651557922363	-6.46582317352295	-0.110923685133457	0.224287688732147	0.101895406842232
-6.50321245193481	-8.17439460754395	-6.46768522262573	-0.110929444432259	0.224296182394028	0.101957477629185
-6.50592851638794	-8.17641925811768	-6.46301126480103	-0.110979154706001	0.224360406398773	0.102000094950199
-6.50192499160767	-8.17292594909668	-6.46705436706543	-0.110996268689632	0.224404901266098	0.101922757923603
-6.50461339950562	-8.17775344848633	-6.4685378074646	-0.111039742827415	0.22446021437645	0.101968601346016
-6.50083541870117	-8.17395496368408	-6.47150850296021	-0.110968343913555	0.224393650889397	0.101972073316574
-6.50088453292847	-8.17267036437988	-6.46180820465088	-0.111035034060478	0.2244583517313	0.101991854608059
-6.50396871566772	-8.17062854766846	-6.46647024154663	-0.111019089818001	0.224464476108551	0.102033287286758
-6.50332164764404	-8.17248058319092	-6.46503067016602	-0.111068539321423	0.224447444081306	0.102106615900993
-6.49916696548462	-8.17489528656006	-6.46309900283813	-0.111138686537743	0.224435150623322	0.102076329290867
-6.50081491470337	-8.17151260375977	-6.46365165710449	-0.111000336706638	0.224432989954948	0.102101810276508
-6.50176668167114	-8.17422676086426	-6.46558809280396	-0.11111157387495	0.224382817745209	0.102146431803703
-6.50276184082031	-8.17417812347412	-6.45382976531982	-0.111026398837566	0.224497571587563	0.102169558405876
-6.50097322463989	-8.1754732131958	-6.46038341522217	-0.111103430390358	0.22440467774868	0.102195076644421
-6.49986219406128	-8.1699104309082	-6.45682287216187	-0.110991805791855	0.224410206079483	0.102130420506001
-6.49813985824585	-8.17803287506104	-6.45442056655884	-0.111106663942337	0.224384173750877	0.10216873139143
-6.49896717071533	-8.17276382446289	-6.45735168457031	-0.111025363206863	0.224354326725006	0.102174878120422
-6.49805641174316	-8.17366695404053	-6.45727014541626	-0.111058257520199	0.22439743578434	0.102208539843559
-6.50039148330688	-8.17138957977295	-6.45195627212524	-0.111022993922234	0.224338740110397	0.102219387888908
-6.49876832962036	-8.17827892303467	-6.4496374130249	-0.111049562692642	0.224420547485352	0.102253600955009
-6.49716234207153	-8.17772102355957	-6.45216941833496	-0.11105976998806	0.224364534020424	0.102137610316277
-6.4986629486084	-8.17735576629639	-6.45377492904663	-0.111010067164898	0.224302604794502	0.102254599332809
-6.4979076385498	-8.17629814147949	-6.4574179649353	-0.110982969403267	0.224300146102905	0.102292008697987
-6.50112819671631	-8.17979145050049	-6.44691801071167	-0.111077666282654	0.224409461021423	0.102310493588448
-6.498206615448	-8.17915058135986	-6.45367002487183	-0.111034780740738	0.224275261163712	0.102304972708225
-6.49881982803345	-8.17921543121338	-6.4513692855835	-0.111010774970055	0.224280923604965	0.10227045416832
-6.49559926986694	-8.18647575378418	-6.44928932189941	-0.111118547618389	0.224212378263474	0.102263107895851
-6.49605703353882	-8.18299865722656	-6.45171880722046	-0.111102789640427	0.224258214235306	0.102250650525093
-6.49334144592285	-8.18000221252441	-6.4532151222229	-0.111166305840015	0.224206954240799	0.102288022637367
-6.49448537826538	-8.17935180664063	-6.43934917449951	-0.111123107373714	0.224230840802193	0.102277703583241
-6.48767709732056	-8.18204498291016	-6.43475151062012	-0.111134968698025	0.22418737411499	0.102225549519062
-6.48850440979004	-8.17971134185791	-6.43940019607544	-0.11107063293457	0.224226295948029	0.102163933217525
-6.48505640029907	-8.18484210968018	-6.43812561035156	-0.111230380833149	0.224125638604164	0.102199114859104
-6.48268699645996	-8.18437004089355	-6.43501424789429	-0.111254900693893	0.224257379770279	0.102117627859116
-6.4823637008667	-8.1817455291748	-6.42977857589722	-0.111234374344349	0.224188402295113	0.1020917147398
-6.47764444351196	-8.1853723526001	-6.43277740478516	-0.111308827996254	0.224226534366608	0.102032899856567
-6.47971773147583	-8.18638706207275	-6.43262815475464	-0.111395381391048	0.224204510450363	0.102058880031109
-6.47842264175415	-8.1823616027832	-6.43220901489258	-0.111461490392685	0.224331945180893	0.10188964754343
-6.47912263870239	-8.18564033508301	-6.4329686164856	-0.111401624977589	0.224239811301231	0.101966165006161
-6.47935914993286	-8.19266605377197	-6.43514490127563	-0.11151110380888	0.224348828196526	0.101915284991264
-6.47845935821533	-8.1890983581543	-6.43084383010864	-0.111537605524063	0.224364593625069	0.101972728967667
-6.47948265075684	-8.1932258605957	-6.4378719329834	-0.11154505610466	0.224416613578796	0.101915054023266
-6.47864961624146	-8.19571781158447	-6.43064403533936	-0.111628100275993	0.224315494298935	0.101981841027737
-6.47579383850098	-8.19470691680908	-6.43299007415771	-0.111616000533104	0.22437871992588	0.101861506700516
-6.47559976577759	-8.19213771820068	-6.43856811523438	-0.111649990081787	0.22429221868515	0.101877830922604
-6.47947120666504	-8.19144058227539	-6.44383144378662	-0.111647896468639	0.224386304616928	0.101900517940521
-6.47875595092773	-8.19075870513916	-6.41914510726929	-0.111754275858402	0.224339097738266	0.1019167304039
-6.47655391693115	-8.19061088562012	-6.43058586120605	-0.111780256032944	0.224468782544136	0.101825915277004
-6.4754319190979	-8.19131374359131	-6.43183326721191	-0.11183238774538	0.224349111318588	0.101839028298855
-6.47511053085327	-8.19336986541748	-6.4293646812439	-0.111880645155907	0.224404349923134	0.101863242685795
-6.47379732131958	-8.18987464904785	-6.4345269203186	-0.111907564103603	0.224393233656883	0.101889245212078
-6.47232103347778	-8.18949699401855	-6.42370700836182	-0.111949071288109	0.224463373422623	0.101969249546528
-6.47074747085571	-8.18909549713135	-6.4207911491394	-0.112020261585712	0.224322721362114	0.101900078356266
-6.46744585037231	-8.18857002258301	-6.41746187210083	-0.112004324793816	0.224377647042274	0.101873159408569
-6.4709792137146	-8.18634414672852	-6.41330623626709	-0.112082183361053	0.224396601319313	0.101882070302963
-6.46615839004517	-8.18585681915283	-6.4215292930603	-0.112053737044334	0.224349662661552	0.101892545819283
-6.46840381622314	-8.18606376647949	-6.42289924621582	-0.11218273639679	0.224442064762115	0.101865962147713
-6.46485900878906	-8.18187999725342	-6.40556383132935	-0.112234376370907	0.224413469433784	0.101937279105186
-6.46170139312744	-8.18174457550049	-6.408043384552	-0.112202167510986	0.224458187818527	0.101888827979565
-6.46263980865479	-8.18023300170898	-6.4051628112793	-0.112273991107941	0.22427000105381	0.101956762373447
-6.46291923522949	-8.18353843688965	-6.40915298461914	-0.112320221960545	0.224364340305328	0.101920954883099
-6.46109247207642	-8.17909049987793	-6.40579652786255	-0.112324312329292	0.224387630820274	0.10194469243288
-6.45959186553955	-8.17689228057861	-6.40810060501099	-0.112334445118904	0.224465981125832	0.10201371461153
-6.4561767578125	-8.1782169342041	-6.39974021911621	-0.112406298518181	0.22431743144989	0.102017559111118
-6.45619678497314	-8.1810188293457	-6.39648628234863	-0.112403899431229	0.224379599094391	0.102006241679192
-6.4584436416626	-8.17817115783691	-6.39795827865601	-0.112469784915447	0.224392533302307	0.101995550096035
-6.45397281646729	-8.18329429626465	-6.3991060256958	-0.112456612288952	0.224409580230713	0.102087169885635
-6.45489978790283	-8.18219089508057	-6.39550399780273	-0.112520314753056	0.224351137876511	0.102029331028461
-6.45288562774658	-8.18037509918213	-6.3914942741394	-0.112517803907394	0.2243881970644	0.102028474211693
-6.45290088653564	-8.18374633789063	-6.39944934844971	-0.112602174282074	0.224304378032684	0.102075755596161
-6.45185708999634	-8.18383026123047	-6.38593292236328	-0.112557597458363	0.224355161190033	0.102139666676521
-6.45124626159668	-8.18617725372314	-6.39131927490234	-0.112672254443169	0.224371507763863	0.10200210660696
-6.45266008377075	-8.18625831604004	-6.3906569480896	-0.112585537135601	0.22428460419178	0.102074228227139
-6.45385265350342	-8.18621063232422	-6.38293695449829	-0.112563334405422	0.224275171756744	0.102092184126377
-6.4538722038269	-8.1878662109375	-6.37914371490479	-0.112559497356415	0.224269717931747	0.102195903658867
-6.45533037185669	-8.19264984130859	-6.37935447692871	-0.112615384161472	0.22430782020092	0.102242231369019
-6.45564842224121	-8.18904304504395	-6.38187885284424	-0.112561888992786	0.224257364869118	0.102196656167507
-6.45835447311401	-8.19557285308838	-6.37435626983643	-0.112580999732018	0.224285751581192	0.102255314588547
-6.45356893539429	-8.19227695465088	-6.37776756286621	-0.112588882446289	0.224153742194176	0.102208226919174
-6.45772457122803	-8.19629001617432	-6.37179183959961	-0.112544849514961	0.224213719367981	0.102286331355572
-6.45548486709595	-8.19663619995117	-6.37195920944214	-0.112585961818695	0.224065348505974	0.102337390184402
-6.4561448097229	-8.19787693023682	-6.36500692367554	-0.11257778853178	0.224172055721283	0.10238678753376
-6.45331048965454	-8.20064640045166	-6.36608457565308	-0.112719498574734	0.224117591977119	0.102283388376236
-6.45202255249023	-8.19769382476807	-6.36641311645508	-0.112593188881874	0.22403858602047	0.102345660328865
-6.45180034637451	-8.20381546020508	-6.36670255661011	-0.112627170979977	0.224096804857254	0.102339930832386
-6.44773149490356	-8.20092105865479	-6.35403108596802	-0.112652413547039	0.224094823002815	0.102447494864464
-6.44948720932007	-8.2037181854248	-6.35359859466553	-0.112655781209469	0.224180102348328	0.102378040552139
-6.44519805908203	-8.19870090484619	-6.35841798782349	-0.112684339284897	0.224087655544281	0.102399855852127
-6.44677448272705	-8.20575141906738	-6.3569278717041	-0.11278972029686	0.224129676818848	0.10236981511116
-6.44490718841553	-8.20479106903076	-6.35254001617432	-0.112785905599594	0.224149212241173	0.102320306003094
-6.44164943695068	-8.20260334014893	-6.34847784042358	-0.112803317606449	0.224227413535118	0.102360837161541
-6.44037485122681	-8.20543098449707	-6.35651063919067	-0.11286474019289	0.22421333193779	0.102372549474239
-6.436279296875	-8.20000076293945	-6.35400104522705	-0.112830273807049	0.224211812019348	0.10247179120779
-6.43673515319824	-8.20479202270508	-6.35173797607422	-0.113031394779682	0.224281564354897	0.102350436151028
-6.43607950210571	-8.20342540740967	-6.36082315444946	-0.11297570168972	0.224318236112595	0.102329574525356
-6.43304634094238	-8.20699119567871	-6.35648536682129	-0.112929202616215	0.224324584007263	0.102390415966511
-6.43160152435303	-8.20294857025146	-6.34783983230591	-0.112964816391468	0.22428971529007	0.102514706552029
-6.43114280700684	-8.20572662353516	-6.35543394088745	-0.113051056861877	0.224388286471367	0.102494552731514
-6.43072414398193	-8.20451354980469	-6.36124801635742	-0.113032273948193	0.224385797977448	0.102499134838581
-6.43202209472656	-8.20672512054443	-6.36059427261353	-0.113165728747845	0.224421560764313	0.102537475526333
-6.42886781692505	-8.20494651794434	-6.36189651489258	-0.113181389868259	0.224394291639328	0.102575734257698
-6.42700862884521	-8.20324230194092	-6.36892366409302	-0.113139115273952	0.224452346563339	0.102666087448597
-6.42890214920044	-8.20434093475342	-6.36597204208374	-0.113189980387688	0.224498361349106	0.102724246680737
-6.42946243286133	-8.20124530792236	-6.36011934280396	-0.113175608217716	0.22453947365284	0.102826662361622
-6.42958545684814	-8.2025260925293	-6.36399459838867	-0.113280721008778	0.224530681967735	0.102716498076916
-6.42836952209473	-8.19965267181396	-6.37042808532715	-0.113167382776737	0.224564954638481	0.102831967175007
-6.43139266967773	-8.20363521575928	-6.36904191970825	-0.113136000931263	0.224586471915245	0.102842181921005
-6.43062829971313	-8.20042896270752	-6.36125659942627	-0.113188333809376	0.224558800458908	0.102930717170238
-6.43371915817261	-8.20406055450439	-6.37183094024658	-0.113228321075439	0.224599972367287	0.102908872067928
-6.43251800537109	-8.20136547088623	-6.373694896698	-0.113265015184879	0.224548801779747	0.102992832660675
-6.43859434127808	-8.20703601837158	-6.37537002563477	-0.113247908651829	0.224661886692047	0.103040762245655
-6.43851518630981	-8.2044038772583	-6.3660740852356	-0.113181337714195	0.224584698677063	0.103041559457779
-6.44162559509277	-8.20658683776855	-6.36863851547241	-0.113200858235359	0.224654883146286	0.103126101195812
-6.44447183609009	-8.20711326599121	-6.37070608139038	-0.113174729049206	0.224658951163292	0.103160746395588
-6.44665002822876	-8.21124649047852	-6.36805057525635	-0.113195329904556	0.224656671285629	0.103307448327541
-6.45061874389648	-8.21234130859375	-6.36810398101807	-0.113212965428829	0.224719405174255	0.103182919323444
-6.45082092285156	-8.21103286743164	-6.37727212905884	-0.11309090256691	0.224603697657585	0.10332515090704
-6.45449113845825	-8.21786499023438	-6.37618350982666	-0.113123491406441	0.224627166986465	0.103348225355148
-6.45525979995728	-8.2161808013916	-6.36939764022827	-0.113103970885277	0.22463521361351	0.10349927842617
-6.4622950553894	-8.22342586517334	-6.3710765838623	-0.113150201737881	0.224722743034363	0.103471785783768
-6.46283626556396	-8.22130489349365	-6.37902355194092	-0.113153249025345	0.22469337284565	0.103471420705318
-6.46614789962769	-8.22709560394287	-6.37457275390625	-0.113091334700584	0.224672958254814	0.103537373244762
-6.4669075012207	-8.22597694396973	-6.37754487991333	-0.113118104636669	0.224648803472519	0.103548139333725
-6.46745252609253	-8.22380256652832	-6.37859678268433	-0.113041989505291	0.224726289510727	0.103627003729343
-6.47014665603638	-8.22824478149414	-6.38381814956665	-0.11308878660202	0.224652171134949	0.103616200387478
-6.46944141387939	-8.2260913848877	-6.38183450698853	-0.113043904304504	0.224747940897942	0.103717170655727
-6.47336387634277	-8.23555564880371	-6.38137197494507	-0.113161563873291	0.224789083003998	0.103652693331242
-6.47371435165405	-8.22892379760742	-6.38292932510376	-0.113106220960617	0.224774181842804	0.103734530508518
-6.47378253936768	-8.23173427581787	-6.38659715652466	-0.113126963376999	0.22477662563324	0.103826157748699
-6.47460460662842	-8.22944259643555	-6.38131618499756	-0.113079890608788	0.224688038229942	0.10383839905262
-6.4737982749939	-8.23045063018799	-6.38490056991577	-0.113071024417877	0.224789887666702	0.103867627680302
-6.47617244720459	-8.22604560852051	-6.38769388198853	-0.113106854259968	0.224797949194908	0.103868491947651
-6.47501087188721	-8.22937774658203	-6.39051818847656	-0.113098569214344	0.224940299987793	0.103956416249275
-6.47312641143799	-8.22771263122559	-6.38225698471069	-0.113090090453625	0.224876746535301	0.103949151933193
-6.47196674346924	-8.2270336151123	-6.38011407852173	-0.113065555691719	0.224903121590614	0.103986889123917
-6.47353553771973	-8.23030757904053	-6.38872814178467	-0.113115906715393	0.22490531206131	0.104014836251736
-6.47377300262451	-8.22648811340332	-6.39275598526001	-0.11304847151041	0.224926590919495	0.10413783788681
-6.47149705886841	-8.22972202301025	-6.39068174362183	-0.113142132759094	0.225024476647377	0.103987812995911
-6.47523927688599	-8.22568416595459	-6.39369678497314	-0.112982757389545	0.22494675219059	0.104107119143009
-6.47554636001587	-8.23019313812256	-6.39521884918213	-0.11304385215044	0.224988743662834	0.104144655168056
-6.47770643234253	-8.22915267944336	-6.38483572006226	-0.112976245582104	0.22507406771183	0.104260355234146
-6.47703838348389	-8.23384952545166	-6.39259958267212	-0.113044910132885	0.225106954574585	0.1042700111866
-6.47841644287109	-8.23283863067627	-6.40762281417847	-0.112961977720261	0.225091114640236	0.104291588068008
-6.48170375823975	-8.24021816253662	-6.40559577941895	-0.113080412149429	0.225158020853996	0.104312397539616
-6.48406839370728	-8.23695182800293	-6.40894985198975	-0.112988024950027	0.225106462836266	0.104287251830101
-6.48740720748901	-8.24038219451904	-6.41200637817383	-0.113080762326717	0.225149363279343	0.104424402117729
-6.4891996383667	-8.24313640594482	-6.40850114822388	-0.113045826554298	0.225124180316925	0.104459129273891
-6.49235916137695	-8.24534893035889	-6.41309404373169	-0.113069385290146	0.225229769945145	0.104452282190323
-6.49368190765381	-8.24515819549561	-6.41605043411255	-0.113128490746021	0.225193545222282	0.104436933994293
-6.49562406539917	-8.24632167816162	-6.42230606079102	-0.113112017512321	0.225221738219261	0.104535572230816
-6.49455261230469	-8.25050735473633	-6.42281913757324	-0.113177843391895	0.225206837058067	0.104548022150993
-6.49668788909912	-8.24459362030029	-6.41485929489136	-0.113162316381931	0.225206628441811	0.104654081165791
-6.49741792678833	-8.24813270568848	-6.41989850997925	-0.113221704959869	0.225290015339851	0.104618489742279
-6.49942302703857	-8.24424743652344	-6.43107032775879	-0.113217256963253	0.225243091583252	0.104624547064304
-6.50133037567139	-8.2514009475708	-6.4288444519043	-0.113274216651917	0.225360289216042	0.104685544967651
-6.49934196472168	-8.24495124816895	-6.43354988098145	-0.113250888884068	0.225192129611969	0.104670323431492
-6.50114631652832	-8.24541282653809	-6.4352707862854	-0.113277398049831	0.225340574979782	0.104767024517059
-6.50282096862793	-8.24255657196045	-6.43635416030884	-0.11326339840889	0.225279211997986	0.104796402156353
-6.50042724609375	-8.24169445037842	-6.43502616882324	-0.113287813961506	0.225386872887611	0.104837276041508
-6.49992847442627	-8.23909568786621	-6.4361572265625	-0.113371975719929	0.225402742624283	0.104770556092262
-6.50136566162109	-8.24083042144775	-6.44102048873901	-0.113346986472607	0.225402072072029	0.104793332517147
-6.50346374511719	-8.24296951293945	-6.43803119659424	-0.113422393798828	0.225522682070732	0.104837417602539
-6.5018424987793	-8.24112701416016	-6.43411922454834	-0.113372385501862	0.225488170981407	0.104968547821045
-6.50547027587891	-8.24210262298584	-6.4389762878418	-0.113401167094707	0.225568428635597	0.104933880269527
-6.50658416748047	-8.2410717010498	-6.44785642623901	-0.113415524363518	0.225550889968872	0.105012930929661
-6.51159381866455	-8.24444007873535	-6.44512224197388	-0.113383010029793	0.225610390305519	0.105056717991829
-6.51087617874146	-8.24365425109863	-6.44851779937744	-0.113451771438122	0.225559636950493	0.10505934804678
-6.50859022140503	-8.2424144744873	-6.44845104217529	-0.113446086645126	0.225641936063766	0.105147443711758
-6.51148271560669	-8.2451057434082	-6.44914150238037	-0.11345037072897	0.225699335336685	0.105197764933109
-6.51157855987549	-8.24327659606934	-6.44790506362915	-0.11334140598774	0.225583583116531	0.105275489389896
-6.51468133926392	-8.24881267547607	-6.45445585250854	-0.113484494388103	0.225794523954391	0.105270825326443
-6.51292276382446	-8.24410915374756	-6.45884370803833	-0.113471046090126	0.225718885660172	0.105290442705154
-6.51566934585571	-8.24580192565918	-6.45736122131348	-0.113458104431629	0.225855708122253	0.105383343994617
-6.51283121109009	-8.24597072601318	-6.45704793930054	-0.113547846674919	0.225781813263893	0.105439700186253
-6.51402950286865	-8.24571228027344	-6.45681524276733	-0.113488040864468	0.225831314921379	0.105480626225471
-6.51625442504883	-8.24513530731201	-6.46423625946045	-0.113508403301239	0.225883483886719	0.105495572090149
-6.51490306854248	-8.2471170425415	-6.46714448928833	-0.113455533981323	0.225929737091064	0.105581194162369
-6.51534032821655	-8.24865341186523	-6.47188377380371	-0.113610379397869	0.225985139608383	0.10558544844389
-6.51072692871094	-8.24648380279541	-6.4656720161438	-0.113542161881924	0.226009503006935	0.105715394020081
-6.51372861862183	-8.25020027160645	-6.47578573226929	-0.113573178648949	0.226038321852684	0.105729915201664
-6.51252746582031	-8.24847412109375	-6.47384119033813	-0.113524131476879	0.226036891341209	0.105816014111042
-6.51272249221802	-8.25404644012451	-6.47599697113037	-0.113704711198807	0.226105853915215	0.105759382247925
-6.51091957092285	-8.25018215179443	-6.47719144821167	-0.113565489649773	0.226157605648041	0.105821125209332
-6.50948238372803	-8.25552463531494	-6.48257827758789	-0.113628275692463	0.226132422685623	0.105863645672798
-6.5097017288208	-8.25275611877441	-6.47299385070801	-0.11370737105608	0.226177483797073	0.105974808335304
-6.50940895080566	-8.25719547271729	-6.47870016098022	-0.113716922700405	0.226233094930649	0.105957508087158
-6.50615453720093	-8.254638671875	-6.48479986190796	-0.11369477212429	0.226181343197823	0.105964705348015
-6.50869989395142	-8.26303005218506	-6.48214817047119	-0.113764137029648	0.226253286004066	0.105999536812305
-6.50650405883789	-8.2600793838501	-6.48335123062134	-0.113718278706074	0.226215347647667	0.105995699763298
-6.50890970230103	-8.26157093048096	-6.49023771286011	-0.113697908818722	0.226319015026093	0.106084987521172
-6.50618696212769	-8.26272964477539	-6.48117017745972	-0.113772086799145	0.226263821125031	0.106121979653835
-6.50736045837402	-8.2643518447876	-6.48859596252441	-0.11379986256361	0.226413622498512	0.106093794107437
-6.50654935836792	-8.26661586761475	-6.48963356018066	-0.113821163773537	0.226338028907776	0.106092691421509
-6.51000261306763	-8.26531887054443	-6.49328422546387	-0.113703034818172	0.226425215601921	0.106132000684738
-6.50723218917847	-8.26839160919189	-6.49293804168701	-0.11382731795311	0.226372629404068	0.106146693229675
-6.50704717636108	-8.26830005645752	-6.48684883117676	-0.113778583705425	0.226503923535347	0.106243550777435
-6.50745439529419	-8.26904582977295	-6.48875093460083	-0.113816097378731	0.226501658558846	0.106221422553062
-6.50992345809937	-8.26641941070557	-6.49776315689087	-0.113739117980003	0.226494163274765	0.106263466179371
-6.51496362686157	-8.27403163909912	-6.49437427520752	-0.113775841891766	0.226517274975777	0.106214977800846
-6.51246070861816	-8.27023029327393	-6.49684953689575	-0.113712824881077	0.226457044482231	0.106251664459705
-6.51684951782227	-8.27286720275879	-6.50656032562256	-0.113776192069054	0.226498618721962	0.106392808258533
-6.51672554016113	-8.271803855896	-6.50262594223022	-0.11360826343298	0.226443558931351	0.106427058577538
-6.52028942108154	-8.27461433410645	-6.50052833557129	-0.113613151013851	0.226521968841553	0.106470264494419
-6.52139902114868	-8.27409744262695	-6.50165271759033	-0.113607190549374	0.226539626717567	0.106423355638981
-6.51918363571167	-8.27553749084473	-6.50819110870361	-0.113639548420906	0.226490765810013	0.106487676501274
-6.52350330352783	-8.27731609344482	-6.50643968582153	-0.113562047481537	0.226516887545586	0.106495440006256
-6.52105474472046	-8.27459239959717	-6.49189138412476	-0.113547213375568	0.226413145661354	0.106585748493671
-6.52510547637939	-8.27755451202393	-6.49544668197632	-0.113480098545551	0.226551204919815	0.106591895222664
-6.52468156814575	-8.27562618255615	-6.50360012054443	-0.113520860671997	0.226468458771706	0.106588177382946
-6.52701807022095	-8.27665901184082	-6.49851846694946	-0.113434888422489	0.226551786065102	0.106553196907043
-6.52658271789551	-8.28056621551514	-6.50456571578979	-0.113557271659374	0.226585268974304	0.106538854539394
-6.52439832687378	-8.27833366394043	-6.49211549758911	-0.113409198820591	0.226608827710152	0.106554910540581
-6.52618265151978	-8.28164958953857	-6.49603986740112	-0.113469623029232	0.226676121354103	0.106549561023712
-6.5244288444519	-8.28089809417725	-6.503990650177	-0.11345898360014	0.226555302739143	0.106577672064304
-6.52459573745728	-8.28700733184814	-6.50606489181519	-0.113481014966965	0.226631954312325	0.106514446437359
-6.52822494506836	-8.28628444671631	-6.50861835479736	-0.113405093550682	0.226646229624748	0.106546401977539
-6.5291051864624	-8.28866767883301	-6.51149654388428	-0.113393060863018	0.22666922211647	0.106600403785706
-6.52872896194458	-8.28873443603516	-6.50708818435669	-0.113536320626736	0.226596161723137	0.10661967843771
-6.53002786636353	-8.29001045227051	-6.51011276245117	-0.113454513251781	0.226634442806244	0.106614254415035
-6.5304217338562	-8.29030895233154	-6.51259708404541	-0.113560259342194	0.22670179605484	0.106590382754803
-6.53143310546875	-8.2893590927124	-6.51708221435547	-0.113486468791962	0.226633995771408	0.10665874928236
-6.53239059448242	-8.29176902770996	-6.52555322647095	-0.113567188382149	0.226738408207893	0.106613010168076
-6.53149223327637	-8.28874683380127	-6.50984382629395	-0.113660462200642	0.226701632142067	0.106679581105709
-6.53132200241089	-8.28854751586914	-6.51221799850464	-0.113637939095497	0.2266915589571	0.106684893369675
-6.53074550628662	-8.28833103179932	-6.51968002319336	-0.113734662532806	0.226687058806419	0.106649965047836
-6.52627658843994	-8.2875509262085	-6.52015829086304	-0.11369577050209	0.226709932088852	0.106692716479301
-6.52572679519653	-8.28479385375977	-6.52210474014282	-0.113800093531609	0.226703882217407	0.10665026307106
-6.52466058731079	-8.27906513214111	-6.52126026153564	-0.113821402192116	0.226784944534302	0.106707610189915
-6.52486133575439	-8.27945137023926	-6.52541399002075	-0.113896608352661	0.226827070116997	0.106741651892662
-6.52626085281372	-8.27753448486328	-6.52642154693604	-0.113949447870255	0.226838782429695	0.106764584779739
-6.52004814147949	-8.27620315551758	-6.52648639678955	-0.113887965679169	0.22686442732811	0.106667779386044
-6.51704406738281	-8.27408409118652	-6.52703189849854	-0.113996379077435	0.226877421140671	0.106731846928596
-6.5130615234375	-8.27373123168945	-6.52524280548096	-0.114025712013245	0.226818710565567	0.106830723583698
-6.51538944244385	-8.27446937561035	-6.52912712097168	-0.114129893481731	0.226927489042282	0.106852367520332
-6.50943613052368	-8.27268981933594	-6.5298228263855	-0.114131793379784	0.226930916309357	0.106898210942745
-6.50624656677246	-8.26951885223389	-6.52718162536621	-0.114144116640091	0.226976633071899	0.106850951910019
-6.50654220581055	-8.27242374420166	-6.52686977386475	-0.114305458962917	0.226963102817535	0.106946989893913
-6.49936056137085	-8.26900577545166	-6.53493976593018	-0.114259541034698	0.226998403668404	0.10697765648365
-6.50154876708984	-8.26995182037354	-6.52194118499756	-0.114300481975079	0.227043703198433	0.107035294175148
-6.49612236022949	-8.27206802368164	-6.52288818359375	-0.114346839487553	0.22697551548481	0.107141897082329
-6.49930953979492	-8.26685619354248	-6.5285325050354	-0.114342667162418	0.227125704288483	0.107094250619411
-6.49547863006592	-8.26902103424072	-6.5288724899292	-0.11440285295248	0.227035939693451	0.107319824397564
-6.49269390106201	-8.26577472686768	-6.53122901916504	-0.114426054060459	0.227086156606674	0.107370264828205
-6.49092531204224	-8.26664161682129	-6.51928806304932	-0.114467807114124	0.227106392383575	0.107485093176365
-6.48130321502686	-8.26253890991211	-6.52742862701416	-0.114515870809555	0.227093547582626	0.107609443366528
-6.480712890625	-8.26414012908936	-6.52312660217285	-0.114475421607494	0.227161630988121	0.107799634337425
-6.47489404678345	-8.26219177246094	-6.52168273925781	-0.114539094269276	0.227112278342247	0.107983149588108
-6.46980285644531	-8.26361846923828	-6.5209813117981	-0.114594124257565	0.227180138230324	0.108189322054386
-6.46413230895996	-8.26146697998047	-6.51928091049194	-0.114582471549511	0.227086022496223	0.10846621543169
-6.46078634262085	-8.26078033447266	-6.511399269104	-0.114549085497856	0.227152660489082	0.108668252825737
-6.45518779754639	-8.26199340820313	-6.50734853744507	-0.114609554409981	0.227202847599983	0.10882381349802
-6.44880485534668	-8.25953483581543	-6.51523637771606	-0.114664912223816	0.227142065763474	0.108922488987446
-6.44631671905518	-8.26464748382568	-6.51253843307495	-0.114686332643032	0.227124646306038	0.109140679240227
-6.43944025039673	-8.26596069335938	-6.51460266113281	-0.114713735878468	0.227059930562973	0.109248146414757
-6.43768548965454	-8.26764488220215	-6.50315809249878	-0.114818766713142	0.227233856916428	0.109401486814022
-6.42865180969238	-8.26772022247314	-6.50348567962646	-0.114819549024105	0.22714938223362	0.109421215951443
-6.4287281036377	-8.2659387588501	-6.50064611434937	-0.114799976348877	0.227131649851799	0.109508231282234
-6.42301273345947	-8.27195930480957	-6.50087308883667	-0.114944793283939	0.227109953761101	0.109550714492798
-6.41768980026245	-8.2680492401123	-6.50646257400513	-0.114809617400169	0.227080225944519	0.109568580985069
-6.41498851776123	-8.27012348175049	-6.49366235733032	-0.115032590925694	0.227178528904915	0.109714023768902
-6.4083890914917	-8.26480007171631	-6.49876928329468	-0.115002922713757	0.22713229060173	0.109740622341633
-6.40619421005249	-8.26543235778809	-6.49894618988037	-0.114991933107376	0.227149814367294	0.109791591763496
-6.39634895324707	-8.26615905761719	-6.49128007888794	-0.115045979619026	0.227131605148315	0.109826780855656
-6.39345026016235	-8.25940227508545	-6.49675369262695	-0.11503466963768	0.227150782942772	0.109858691692352
-6.38841342926025	-8.25983047485352	-6.49580574035645	-0.115087933838367	0.227194204926491	0.109939068555832
-6.38416433334351	-8.25781154632568	-6.48556327819824	-0.115105912089348	0.227155193686485	0.10998672246933
-6.37761449813843	-8.25814914703369	-6.48653268814087	-0.115097671747208	0.227168753743172	0.11013712733984
-6.37143754959106	-8.25674915313721	-6.48829555511475	-0.115206137299538	0.227200224995613	0.110104866325855
-6.37108659744263	-8.25450897216797	-6.49205493927002	-0.115206450223923	0.227314934134483	0.110196895897388
-6.36857271194458	-8.25443363189697	-6.48972177505493	-0.115282252430916	0.227275177836418	0.110334172844887
-6.36300134658813	-8.25142574310303	-6.48343658447266	-0.115188665688038	0.227252289652824	0.110398456454277
-6.35839223861694	-8.2554817199707	-6.48551940917969	-0.115307189524174	0.227326482534409	0.110516682267189
-6.35617542266846	-8.25546073913574	-6.48128843307495	-0.115332804620266	0.227327674627304	0.110485017299652
-6.35415840148926	-8.25444602966309	-6.49017763137817	-0.115330442786217	0.227344512939453	0.110598489642143
-6.3481330871582	-8.25680923461914	-6.49094676971436	-0.115387700498104	0.227263912558556	0.110673390328884
-6.34615421295166	-8.25034141540527	-6.48297119140625	-0.115404792129993	0.227319911122322	0.110813334584236
-6.3428521156311	-8.25498008728027	-6.48626661300659	-0.115493163466454	0.227400556206703	0.110814064741135
-6.33928155899048	-8.25316715240479	-6.48499917984009	-0.115496292710304	0.22733947634697	0.110872715711594
-6.33790922164917	-8.25647640228271	-6.48301553726196	-0.115487590432167	0.227357506752014	0.110891930758953
-6.330650806427	-8.25327110290527	-6.48603677749634	-0.115594014525414	0.22722253203392	0.110942892730236
-6.33089828491211	-8.25177001953125	-6.47572898864746	-0.115537874400616	0.227379828691483	0.111007459461689
-6.32535696029663	-8.25329494476318	-6.47522878646851	-0.115642875432968	0.227349445223808	0.111036628484726
-6.32535886764526	-8.25133037567139	-6.47393655776978	-0.1156832203269	0.227262228727341	0.111056797206402
-6.32400798797607	-8.25611209869385	-6.47573471069336	-0.115756615996361	0.227375894784927	0.111039035022259
-6.31971788406372	-8.25587463378906	-6.47912836074829	-0.115762628614902	0.227345898747444	0.111112482845783
-6.3196382522583	-8.25189685821533	-6.47167110443115	-0.115750662982464	0.227427393198013	0.111142009496689
-6.31896162033081	-8.25790023803711	-6.47491836547852	-0.115877725183964	0.227351501584053	0.11112903803587
-6.3156623840332	-8.25822353363037	-6.46827554702759	-0.115889936685562	0.227334946393967	0.111163415014744
-6.31722831726074	-8.26101493835449	-6.46925449371338	-0.115978501737118	0.227404311299324	0.111108727753162
-6.31428050994873	-8.26255512237549	-6.4705114364624	-0.115996725857258	0.227341324090958	0.111137017607689
-6.31250762939453	-8.2647647857666	-6.47303676605225	-0.115981772542	0.227326110005379	0.111172363162041
-6.31769609451294	-8.26703548431396	-6.4663782119751	-0.116037331521511	0.227342203259468	0.111233212053776
-6.31169557571411	-8.26826572418213	-6.46692132949829	-0.116067603230476	0.227226004004478	0.111185885965824
-6.31361627578735	-8.26722717285156	-6.46559524536133	-0.116050586104393	0.227324560284615	0.11104042828083
-6.3118200302124	-8.27058887481689	-6.46816062927246	-0.116224370896816	0.227244526147842	0.111077979207039
-6.31100225448608	-8.26892185211182	-6.47003602981567	-0.116154529154301	0.227192252874374	0.111035816371441
-6.31123828887939	-8.27159404754639	-6.46321105957031	-0.116123884916306	0.227221190929413	0.110994793474674
-6.31195545196533	-8.2744722366333	-6.46575307846069	-0.116170138120651	0.22722539305687	0.110935561358929
-6.30960988998413	-8.27318096160889	-6.46728849411011	-0.116189561784267	0.227209761738777	0.110765978693962
-6.31293058395386	-8.27423763275146	-6.46528244018555	-0.116175271570683	0.227197334170341	0.11079078912735
-6.31100845336914	-8.27732372283936	-6.46781826019287	-0.116189807653427	0.227181300520897	0.110786512494087
-6.3126277923584	-8.27751541137695	-6.46674585342407	-0.116212286055088	0.227251261472702	0.110743097960949
-6.31173706054688	-8.28080654144287	-6.46120071411133	-0.116172477602959	0.227190434932709	0.110728234052658
-6.31232261657715	-8.27567291259766	-6.46969795227051	-0.116230428218842	0.227236077189445	0.110625803470612
-6.31161785125732	-8.27938365936279	-6.4774694442749	-0.116256974637508	0.227278783917427	0.110671818256378
-6.30943775177002	-8.27963542938232	-6.47908735275269	-0.116231970489025	0.227242156863213	0.110618583858013
-6.30967283248901	-8.27953147888184	-6.46516227722168	-0.116247482597828	0.227324992418289	0.110609672963619
-6.30751705169678	-8.27927398681641	-6.47257041931152	-0.116219505667686	0.227278262376785	0.110556729137897
-6.30292081832886	-8.28250408172607	-6.47898578643799	-0.116260357201099	0.227247521281242	0.110541015863419
-6.305091381073	-8.28298377990723	-6.47980785369873	-0.116283617913723	0.227268874645233	0.11051818728447
-6.30102443695068	-8.27800941467285	-6.48617458343506	-0.116313308477402	0.227263808250427	0.110483512282372
-6.29565715789795	-8.27581977844238	-6.47390556335449	-0.116231068968773	0.227311059832573	0.110511980950832
-6.2959303855896	-8.27682590484619	-6.48244762420654	-0.116313546895981	0.227385178208351	0.110439829528332
-6.29465627670288	-8.27388381958008	-6.4887580871582	-0.116236262023449	0.227321207523346	0.11047350615263
-6.29192638397217	-8.27827453613281	-6.48783779144287	-0.116307787597179	0.227360412478447	0.110437393188477
-6.2905650138855	-8.27415084838867	-6.48535823822021	-0.11636871099472	0.227379828691483	0.110396660864353
-6.28612041473389	-8.27172946929932	-6.48425245285034	-0.116284787654877	0.22742523252964	0.110389210283756
-6.28477048873901	-8.27392768859863	-6.48884296417236	-0.116370819509029	0.227475643157959	0.11039923876524
-6.28297519683838	-8.27255344390869	-6.48849678039551	-0.116394527256489	0.227427169680595	0.11036342382431
-6.2830548286438	-8.27164459228516	-6.49497032165527	-0.116325743496418	0.227483704686165	0.110371164977551
-6.27634811401367	-8.2733907699585	-6.49843454360962	-0.116368338465691	0.227418497204781	0.11036740988493
-6.27552175521851	-8.26920509338379	-6.49192571640015	-0.116461895406246	0.22748002409935	0.110434204339981
-6.2748007774353	-8.27135276794434	-6.49856185913086	-0.116461783647537	0.227479085326195	0.110409155488014
-6.27537679672241	-8.27235794067383	-6.50202465057373	-0.116484642028809	0.227491721510887	0.110511504113674
-6.27351760864258	-8.27331352233887	-6.49997425079346	-0.116381242871284	0.227526932954788	0.110512301325798
-6.27648687362671	-8.27240180969238	-6.50500154495239	-0.116453684866428	0.227494299411774	0.110532954335213
-6.27585554122925	-8.27089309692383	-6.49789142608643	-0.116469964385033	0.227502301335335	0.110588639974594
-6.27657032012939	-8.27140998840332	-6.50350761413574	-0.116375148296356	0.227552846074104	0.110589064657688
-6.27570676803589	-8.27015972137451	-6.4994478225708	-0.116520456969738	0.227532401680946	0.110686562955379
-6.27452516555786	-8.27274513244629	-6.50110912322998	-0.116580612957478	0.227486744523048	0.110667489469051
-6.27396106719971	-8.27067947387695	-6.50702857971191	-0.116469211876392	0.227527841925621	0.110660374164581
-6.27357578277588	-8.27012062072754	-6.49638652801514	-0.116587854921818	0.227494597434998	0.110721603035927
-6.26743507385254	-8.26652812957764	-6.49937868118286	-0.116583101451397	0.227441623806953	0.110682643949986
-6.26871156692505	-8.26586055755615	-6.49516582489014	-0.116533927619457	0.22750785946846	0.110649824142456
-6.26381063461304	-8.26849460601807	-6.49358320236206	-0.116638392210007	0.227442592382431	0.110671550035477
-6.26200151443481	-8.26224136352539	-6.49544143676758	-0.11662919074297	0.227408230304718	0.110674239695072
-6.26303339004517	-8.26344966888428	-6.4875111579895	-0.116584733128548	0.227549895644188	0.110666990280151
-6.25541734695435	-8.26380920410156	-6.48779392242432	-0.116653226315975	0.227412313222885	0.110664635896683
-6.25171518325806	-8.25650405883789	-6.48392534255981	-0.116612464189529	0.227465361356735	0.110671930015087
-6.24897193908691	-8.26322650909424	-6.47906732559204	-0.116717830300331	0.227479204535484	0.110652983188629
-6.24250364303589	-8.25904846191406	-6.48087692260742	-0.116699956357479	0.227403327822685	0.110728584229946
-6.24378824234009	-8.2579984664917	-6.47271490097046	-0.116694130003452	0.22746630012989	0.110749416053295
-6.24097299575806	-8.25898933410645	-6.47457885742188	-0.116740129888058	0.227457255125046	0.11078654229641
-6.23693084716797	-8.25409030914307	-6.46782636642456	-0.116705268621445	0.227390974760056	0.110858149826527
-6.23638486862183	-8.25543975830078	-6.45991468429565	-0.116818100214005	0.227479040622711	0.110750935971737
-6.23051786422729	-8.25376224517822	-6.46347856521606	-0.116718575358391	0.2273328602314	0.11081637442112
-6.23016881942749	-8.25303268432617	-6.46215391159058	-0.116694286465645	0.227482318878174	0.110859110951424
-6.22538566589355	-8.2515811920166	-6.45621204376221	-0.116696164011955	0.227311372756958	0.110916666686535
-6.22269344329834	-8.25044250488281	-6.45022773742676	-0.116719275712967	0.227392300963402	0.110929362475872
-6.22138643264771	-8.25096035003662	-6.447265625	-0.116769328713417	0.227445796132088	0.11086717993021
-6.21456098556519	-8.25063133239746	-6.44748544692993	-0.116753548383713	0.227291628718376	0.110977448523045
-6.21136999130249	-8.25089740753174	-6.44584083557129	-0.116729564964771	0.227343708276749	0.110963210463524
-6.20879650115967	-8.24538326263428	-6.43027591705322	-0.116758227348328	0.227300807833672	0.111014015972614
-6.20656061172485	-8.24557971954346	-6.43235111236572	-0.116660408675671	0.227363094687462	0.110974229872227
-6.20458841323853	-8.24748992919922	-6.43364858627319	-0.116671614348888	0.227330803871155	0.110954910516739
-6.20395994186401	-8.24666595458984	-6.4267749786377	-0.116580925881863	0.227267354726791	0.111067451536655
-6.20124053955078	-8.24613189697266	-6.42418670654297	-0.116711504757404	0.227363914251328	0.111017614603043
-6.20120096206665	-8.24742221832275	-6.41832447052002	-0.116717576980591	0.227270573377609	0.111077398061752
-6.19768524169922	-8.24943447113037	-6.41943311691284	-0.116654321551323	0.227334156632423	0.111091695725918
-6.20158195495605	-8.24832248687744	-6.41731357574463	-0.116701506078243	0.227290421724319	0.111022256314754
-6.19846534729004	-8.25288200378418	-6.42300748825073	-0.116705529391766	0.227215886116028	0.111066170036793
-6.20194292068481	-8.24905681610107	-6.41290855407715	-0.116631865501404	0.22721691429615	0.110996305942535
-6.20231533050537	-8.25097560882568	-6.41050672531128	-0.116605304181576	0.22720117866993	0.111024633049965
-6.20130681991577	-8.2523775100708	-6.4120888710022	-0.116537563502789	0.227222576737404	0.110990457236767
-6.20613431930542	-8.25321197509766	-6.40940427780151	-0.116570085287094	0.227188467979431	0.111001260578632
-6.20686388015747	-8.25675582885742	-6.41533803939819	-0.116567365825176	0.22714900970459	0.110998034477234
-6.20959568023682	-8.25514602661133	-6.41356897354126	-0.116423241794109	0.227129086852074	0.110966421663761
-6.21198892593384	-8.25680065155029	-6.40668153762817	-0.116549834609032	0.227138131856918	0.11103218048811
-6.21355819702148	-8.25491523742676	-6.41106748580933	-0.116486750543118	0.227094858884811	0.111005038022995
-6.21710634231567	-8.25783061981201	-6.40743064880371	-0.116449750959873	0.227111130952835	0.110948421061039
-6.21420907974243	-8.26228713989258	-6.40851211547852	-0.116481564939022	0.227069765329361	0.110892072319984
-6.2174596786499	-8.25422191619873	-6.41366004943848	-0.116396307945251	0.227035850286484	0.110852584242821
-6.21729564666748	-8.25710487365723	-6.40548229217529	-0.116406694054604	0.227090030908585	0.110836647450924
-6.21724891662598	-8.2565221786499	-6.40966796875	-0.116402976214886	0.226966947317123	0.110768988728523
-6.22069835662842	-8.25788593292236	-6.4061279296875	-0.116449303925037	0.227062329649925	0.110759861767292
-6.2199854850769	-8.25460624694824	-6.41134548187256	-0.116420179605484	0.227020487189293	0.110603384673595
-6.22231340408325	-8.25730133056641	-6.4163613319397	-0.116452783346176	0.227118104696274	0.110596917569637
-6.22264432907104	-8.25549602508545	-6.41860437393188	-0.116475716233253	0.226992830634117	0.110539600253105
-6.22176027297974	-8.25628089904785	-6.41177606582642	-0.116450645029545	0.227063164114952	0.110531024634838
-6.22363328933716	-8.25786685943604	-6.42096328735352	-0.116455249488354	0.227040678262711	0.110498897731304
-6.22116231918335	-8.25639915466309	-6.41940450668335	-0.116399578750134	0.227007150650024	0.110467091202736
-6.22697687149048	-8.25949382781982	-6.4224157333374	-0.116502895951271	0.22707910835743	0.110436394810677
-6.22230672836304	-8.25464153289795	-6.42816066741943	-0.116514950990677	0.227038845419884	0.110408015549183
-6.22360515594482	-8.2512845993042	-6.42604351043701	-0.116490416228771	0.227115765213966	0.110427670180798
-6.22162866592407	-8.2505464553833	-6.42954158782959	-0.116542302072048	0.227087572216988	0.110368937253952
-6.22067308425903	-8.24440765380859	-6.4351487159729	-0.116488195955753	0.227078467607498	0.110299468040466
-6.22101640701294	-8.24998760223389	-6.43268775939941	-0.116573840379715	0.227084666490555	0.110242761671543
-6.21736717224121	-8.24521827697754	-6.43300485610962	-0.116421237587929	0.227028250694275	0.110209323465824
-6.21957063674927	-8.24393367767334	-6.43414258956909	-0.116532757878304	0.227132990956306	0.110228307545185
-6.21860027313232	-8.24060821533203	-6.43468952178955	-0.116499245166779	0.227055445313454	0.110225096344948
-6.21419239044189	-8.23886871337891	-6.43275928497314	-0.116504564881325	0.227177485823631	0.110281646251678
-6.21398019790649	-8.24129581451416	-6.43297100067139	-0.116637982428074	0.227217435836792	0.110153704881668
-6.21405839920044	-8.23835372924805	-6.43691301345825	-0.116535559296608	0.227143317461014	0.110202290117741
-6.21070671081543	-8.23987770080566	-6.43006992340088	-0.116534113883972	0.227242007851601	0.110201977193356
-6.20984268188477	-8.23799324035645	-6.42597484588623	-0.116605289280415	0.227095052599907	0.110235653817654
-6.21005153656006	-8.23633003234863	-6.42622375488281	-0.116572372615337	0.227182552218437	0.110238187015057
-6.21132516860962	-8.23736190795898	-6.4362735748291	-0.116662390530109	0.227225199341774	0.1103161200881
-6.21108198165894	-8.23757648468018	-6.43009185791016	-0.116633556783199	0.227257519960403	0.110313169658184
-6.21032047271729	-8.2368631362915	-6.43210411071777	-0.116639234125614	0.227226495742798	0.110263481736183
-6.20781517028809	-8.23502922058105	-6.41777372360229	-0.116642393171787	0.227209150791168	0.110312983393669
-6.20897102355957	-8.2337064743042	-6.42118120193481	-0.116637609899044	0.227224916219711	0.110332444310188
-6.20908689498901	-8.23481178283691	-6.42180776596069	-0.116640545427799	0.22722028195858	0.110326170921326
-6.20819425582886	-8.23394012451172	-6.42505550384521	-0.116616941988468	0.22712117433548	0.110348723828793
-6.20726251602173	-8.23012638092041	-6.41933298110962	-0.116688564419746	0.227148547768593	0.110317535698414
-6.20337867736816	-8.23162364959717	-6.41431379318237	-0.116798825562	0.227117151021957	0.110345177352428
-6.20424747467041	-8.22721004486084	-6.42222118377686	-0.116692438721657	0.227155819535255	0.11030263453722
-6.20216464996338	-8.22626876831055	-6.41300916671753	-0.116724401712418	0.227099701762199	0.110334046185017
-6.20088720321655	-8.22814846038818	-6.41669797897339	-0.116729542613029	0.227108955383301	0.110276333987713
-6.2044506072998	-8.22376251220703	-6.41616439819336	-0.116713412106037	0.227102249860764	0.110223032534122
-6.20240783691406	-8.22027492523193	-6.4136848449707	-0.11664891988039	0.227053374052048	0.110276192426682
-6.20331382751465	-8.22121238708496	-6.41686010360718	-0.116653934121132	0.227100446820259	0.11027093231678
-6.20240116119385	-8.223464012146	-6.41360664367676	-0.116696558892727	0.227012455463409	0.110268115997314
-6.20193195343018	-8.22064304351807	-6.41115665435791	-0.11666975915432	0.227050334215164	0.110232040286064
-6.20198583602905	-8.22433948516846	-6.41367769241333	-0.116612806916237	0.22697126865387	0.110266461968422
-6.20350885391235	-8.22195911407471	-6.41642427444458	-0.116699941456318	0.226990938186646	0.11024821549654
-6.20502710342407	-8.22336578369141	-6.41789960861206	-0.116645082831383	0.226908206939697	0.110278569161892
-6.20533561706543	-8.22364234924316	-6.40673446655273	-0.116711311042309	0.226964697241783	0.110250517725945
-6.20281314849854	-8.22366905212402	-6.41331434249878	-0.116691030561924	0.226880833506584	0.110174909234047
-6.20357656478882	-8.22468757629395	-6.41396379470825	-0.116626143455505	0.226899340748787	0.110188119113445
-6.20238065719604	-8.22573947906494	-6.41498184204102	-0.116655997931957	0.226817190647125	0.110218100249767
-6.20586490631104	-8.22463417053223	-6.4121241569519	-0.116599433124065	0.226722925901413	0.110138788819313
-6.20552539825439	-8.22693061828613	-6.41236686706543	-0.116652116179466	0.22682948410511	0.110206067562103
-6.20566320419312	-8.221755027771	-6.41233348846436	-0.116634100675583	0.226782873272896	0.109981454908848
-6.20326375961304	-8.22087574005127	-6.41543197631836	-0.11658376455307	0.226675897836685	0.109987840056419
-6.20658683776855	-8.22631931304932	-6.40971326828003	-0.116624988615513	0.226750582456589	0.109960250556469
-6.20339918136597	-8.22466564178467	-6.41066884994507	-0.116616860032082	0.226673051714897	0.109957054257393
-6.20484399795532	-8.22379112243652	-6.40556669235229	-0.116596311330795	0.22666472196579	0.109942004084587
-6.20413160324097	-8.22796535491943	-6.40373277664185	-0.116660222411156	0.226664319634438	0.109774649143219
-6.2040376663208	-8.23050594329834	-6.41107082366943	-0.11661896109581	0.226602822542191	0.109726190567017
-6.20504522323608	-8.23086929321289	-6.40565776824951	-0.116590090095997	0.226646691560745	0.109775207936764
-6.20572090148926	-8.2321310043335	-6.40418481826782	-0.116660699248314	0.226569056510925	0.109691888093948
-6.20260047912598	-8.23507118225098	-6.4025092124939	-0.116678141057491	0.226522833108902	0.109650991857052
-6.19825792312622	-8.23486709594727	-6.40398502349854	-0.116707637906075	0.2265644967556	0.109523624181747
-6.20005226135254	-8.23484325408936	-6.41131544113159	-0.116682022809982	0.226514577865601	0.109484270215034
-6.19926452636719	-8.23545932769775	-6.40747404098511	-0.116685770452023	0.226499378681183	0.109475657343864
-6.19738578796387	-8.2353687286377	-6.40353870391846	-0.116732992231846	0.226531177759171	0.109357297420502
-6.19459962844849	-8.23734092712402	-6.40369939804077	-0.116738669574261	0.226529821753502	0.109397731721401
-6.19303369522095	-8.2374382019043	-6.40169858932495	-0.116758778691292	0.226505607366562	0.109293028712273
-6.19023609161377	-8.23445224761963	-6.40872526168823	-0.116750083863735	0.226495772600174	0.109231002628803
-6.1897759437561	-8.23248100280762	-6.40010499954224	-0.116825826466084	0.226606488227844	0.109245546162128
-6.18678665161133	-8.22832107543945	-6.40742015838623	-0.116770505905151	0.22650919854641	0.109184712171555
-6.18716526031494	-8.23002052307129	-6.40613412857056	-0.11682016402483	0.226568758487701	0.109117299318314
-6.18416452407837	-8.2317943572998	-6.40467405319214	-0.116889283061028	0.226522535085678	0.109052687883377
-6.18429660797119	-8.22411823272705	-6.40965509414673	-0.116819933056831	0.226488158106804	0.108993336558342
-6.18524074554443	-8.22679710388184	-6.40699911117554	-0.11686297506094	0.226645275950432	0.10896509885788
-6.18229055404663	-8.22588539123535	-6.40949583053589	-0.116865009069443	0.226540669798851	0.108909547328949
-6.18471384048462	-8.22079563140869	-6.40495347976685	-0.116827666759491	0.226564854383469	0.108845293521881
-6.18211078643799	-8.22621154785156	-6.40939998626709	-0.11692600697279	0.226571813225746	0.108766064047813
-6.18136215209961	-8.22227096557617	-6.40310382843018	-0.116858705878258	0.226519167423248	0.108785182237625
-6.1816873550415	-8.22004318237305	-6.40872859954834	-0.116824954748154	0.226522326469421	0.108787529170513
-6.18376970291138	-8.22222232818604	-6.40486431121826	-0.116793051362038	0.22648061811924	0.108771808445454
-6.18670606613159	-8.21871757507324	-6.40331268310547	-0.11683402210474	0.226558238267899	0.108792550861835
-6.18467235565186	-8.22107601165771	-6.40421104431152	-0.116915427148342	0.226539954543114	0.108694411814213
-6.18550062179565	-8.21837043762207	-6.40821123123169	-0.116805382072926	0.226495057344437	0.108686648309231
-6.1872124671936	-8.22014713287354	-6.40412569046021	-0.116771928966045	0.226520925760269	0.108677633106709
-6.18443775177002	-8.22030258178711	-6.3947229385376	-0.116837687790394	0.226431339979172	0.108666256070137
-6.1847128868103	-8.22008895874023	-6.39783191680908	-0.116757616400719	0.226468548178673	0.108624309301376
-6.18701601028442	-8.2192497253418	-6.39424276351929	-0.116844139993191	0.226454228162766	0.108514904975891
-6.18148183822632	-8.21630477905273	-6.39957618713379	-0.116802766919136	0.226395457983017	0.108496569097042
-6.18183994293213	-8.21551609039307	-6.40137004852295	-0.116814337670803	0.226440206170082	0.108423188328743
-6.18408727645874	-8.21631717681885	-6.38079118728638	-0.116808265447617	0.226363480091095	0.108434185385704
-6.18166494369507	-8.21480941772461	-6.38416624069214	-0.116816945374012	0.226364210247993	0.108344227075577
-6.18335008621216	-8.21456813812256	-6.39041090011597	-0.116820856928825	0.22632822394371	0.108298808336258
-6.18214559555054	-8.21352291107178	-6.38965129852295	-0.116763018071651	0.226217299699783	0.108305431902409
-6.18167924880981	-8.21636390686035	-6.39666604995728	-0.11677872389555	0.22622537612915	0.108295902609825
-6.18332481384277	-8.21551322937012	-6.38373470306396	-0.116855658590794	0.226210594177246	0.10831406712532
-6.18521738052368	-8.21885585784912	-6.39080047607422	-0.116796992719173	0.226224601268768	0.108280509710312
-6.18320894241333	-8.21582794189453	-6.38855838775635	-0.116838738322258	0.226107567548752	0.108244247734547
-6.18143033981323	-8.21692657470703	-6.39192485809326	-0.116821728646755	0.226095139980316	0.108137011528015
-6.18496942520142	-8.21702575683594	-6.39296197891235	-0.116833187639713	0.226122304797173	0.108110800385475
-6.182945728302	-8.2181282043457	-6.39002990722656	-0.116781666874886	0.226044803857803	0.108113072812557
-6.18545770645142	-8.2217845916748	-6.39195966720581	-0.116810575127602	0.226084038615227	0.108005926012993
-6.18423366546631	-8.21779632568359	-6.39168405532837	-0.116776190698147	0.225944042205811	0.1079977825284
-6.18547821044922	-8.21786117553711	-6.39029693603516	-0.116749703884125	0.22601318359375	0.107903070747852
-6.18579769134521	-8.22286701202393	-6.39251661300659	-0.116859406232834	0.226008206605911	0.107861988246441
-6.18331289291382	-8.21984577178955	-6.39332389831543	-0.116831213235855	0.225899070501328	0.107834681868553
-6.18382787704468	-8.22149181365967	-6.38742828369141	-0.11672081798315	0.225837543606758	0.107815392315388
-6.18240118026733	-8.22223377227783	-6.38150215148926	-0.116768583655357	0.225804686546326	0.107740670442581
-6.18670558929443	-8.21988010406494	-6.38467979431152	-0.116684518754482	0.225837826728821	0.10763330757618
-6.18523645401001	-8.22237396240234	-6.39021348953247	-0.116719782352448	0.225790113210678	0.107620224356651
-6.17941904067993	-8.22268390655518	-6.38649749755859	-0.1167276725173	0.225792452692986	0.107566982507706
-6.1807918548584	-8.22361755371094	-6.3734016418457	-0.116784512996674	0.225802376866341	0.107533514499664
-6.17793464660645	-8.22459602355957	-6.37882375717163	-0.116812132298946	0.225721687078476	0.107486017048359
-6.17846918106079	-8.21987056732178	-6.38238286972046	-0.116723254323006	0.225746273994446	0.107325226068497
-6.17627048492432	-8.224684715271	-6.37977838516235	-0.116756841540337	0.22573347389698	0.107289522886276
-6.17030906677246	-8.22114086151123	-6.37968969345093	-0.116700708866119	0.225652858614922	0.107186406850815
-6.16921091079712	-8.21815395355225	-6.36450004577637	-0.116774804890156	0.225792199373245	0.10716824233532
-6.16513586044312	-8.21486186981201	-6.37799501419067	-0.116773702204227	0.225717812776566	0.107087001204491
-6.16391324996948	-8.21587657928467	-6.37057399749756	-0.116804726421833	0.225703030824661	0.107013553380966
-6.15471124649048	-8.2165002822876	-6.36697959899902	-0.116862423717976	0.225722089409828	0.106859646737576
-6.15543222427368	-8.20827770233154	-6.36751937866211	-0.116738684475422	0.225757166743279	0.10678643733263
-6.15128326416016	-8.20880222320557	-6.3670768737793	-0.116825751960278	0.22574420273304	0.106780201196671
-6.14919137954712	-8.20773792266846	-6.35697031021118	-0.116849035024643	0.225715070962906	0.106676049530506
-6.14396619796753	-8.20613861083984	-6.35722398757935	-0.116888776421547	0.22576829791069	0.106689453125
-6.14344596862793	-8.19898128509521	-6.35228395462036	-0.116781383752823	0.225824579596519	0.106534317135811
-6.14150094985962	-8.20309638977051	-6.34830474853516	-0.116896837949753	0.225878298282623	0.106514431536198
-6.13690423965454	-8.19869232177734	-6.3541579246521	-0.116822682321072	0.225788742303848	0.106458619236946
-6.13643360137939	-8.20048236846924	-6.34119939804077	-0.116866789758205	0.225865423679352	0.106494210660458
-6.1347861289978	-8.19843101501465	-6.35052490234375	-0.1168412566185	0.225874379277229	0.106457784771919
-6.13735055923462	-8.19866371154785	-6.33507490158081	-0.116871826350689	0.225826412439346	0.106448017060757
-6.13109064102173	-8.19981956481934	-6.34268236160278	-0.116909109055996	0.225865319371223	0.106374762952328
-6.1338095664978	-8.19441890716553	-6.34382724761963	-0.116847418248653	0.225835055112839	0.106407277286053
-6.13187265396118	-8.19870948791504	-6.34331321716309	-0.116852678358555	0.225765228271484	0.106444597244263
-6.13354063034058	-8.1979513168335	-6.3340859413147	-0.116857387125492	0.225807696580887	0.10644768923521
-6.13399887084961	-8.19692230224609	-6.33748054504395	-0.116854503750801	0.225830122828484	0.106478743255138
-6.1355037689209	-8.19067192077637	-6.34205389022827	-0.116810977458954	0.22578564286232	0.106351315975189
-6.13558197021484	-8.19710540771484	-6.33587551116943	-0.116799838840961	0.225767090916634	0.106420360505581
-6.13177919387817	-8.19161415100098	-6.34161996841431	-0.1166802495718	0.22570276260376	0.106315754354
-6.13399744033813	-8.19247436523438	-6.33291864395142	-0.116751782596111	0.225797221064568	0.106330446898937
-6.13199710845947	-8.18758010864258	-6.33625841140747	-0.116743482649326	0.225702628493309	0.106336690485477
-6.13608264923096	-8.18789672851563	-6.33579778671265	-0.116691492497921	0.22571262717247	0.106347136199474
-6.13299226760864	-8.18844699859619	-6.3375449180603	-0.116732522845268	0.225692078471184	0.106319889426231
-6.13561534881592	-8.18465995788574	-6.33794164657593	-0.116625167429447	0.225644752383232	0.106279224157333
-6.13553476333618	-8.18492031097412	-6.33849096298218	-0.11664717644453	0.225598976016045	0.106343016028404
-6.14000654220581	-8.18514728546143	-6.33975839614868	-0.116578325629234	0.225497931241989	0.106364890933037
-6.14207029342651	-8.18713092803955	-6.33399486541748	-0.116613648831844	0.225540041923523	0.106272354722023
-6.14199161529541	-8.181565284729	-6.33780670166016	-0.116601653397083	0.225514680147171	0.106224685907364
-6.14689779281616	-8.1867733001709	-6.33913469314575	-0.116560533642769	0.225524544715881	0.10625896602869
-6.14773511886597	-8.18709373474121	-6.33731412887573	-0.116518825292587	0.225422888994217	0.106206566095352
-6.15154409408569	-8.18659019470215	-6.3292384147644	-0.11650538444519	0.225509941577911	0.106294818222523
-6.1516375541687	-8.18632316589355	-6.33914184570313	-0.116500027477741	0.225404158234596	0.106267116963863
-6.15410804748535	-8.18716526031494	-6.335280418396	-0.116543859243393	0.22543378174305	0.106201253831387
-6.1534423828125	-8.18801307678223	-6.33138656616211	-0.11648777872324	0.225339785218239	0.106112830340862
-6.15841341018677	-8.18674755096436	-6.33996343612671	-0.116445042192936	0.225344583392143	0.106089368462563
-6.15959072113037	-8.18644332885742	-6.33992385864258	-0.11645782738924	0.225325852632523	0.106105886399746
-6.15824317932129	-8.1843957901001	-6.33365964889526	-0.116443641483784	0.225186318159103	0.106056049466133
-6.16204595565796	-8.1874942779541	-6.33498954772949	-0.116526573896408	0.225265443325043	0.106036394834518
-6.16188144683838	-8.18385601043701	-6.33631896972656	-0.116474360227585	0.2253048568964	0.105912372469902
-6.16262531280518	-8.18574905395508	-6.33693838119507	-0.116509206593037	0.225330024957657	0.105867750942707
-6.16209602355957	-8.18496131896973	-6.34402465820313	-0.116465605795383	0.22524219751358	0.105735667049885
-6.16118812561035	-8.18485641479492	-6.32784414291382	-0.116539172828197	0.225322738289833	0.105792716145515
-6.16005086898804	-8.18755149841309	-6.33411931991577	-0.116590782999992	0.225218430161476	0.105689890682697
-6.1613712310791	-8.18440246582031	-6.33919382095337	-0.116515189409256	0.225215122103691	0.105650439858437
-6.15819978713989	-8.18953609466553	-6.33209419250488	-0.116618447005749	0.225208133459091	0.105574607849121
-6.15857362747192	-8.18770790100098	-6.33546590805054	-0.116581492125988	0.225223779678345	0.105489052832127
-6.1553692817688	-8.18685531616211	-6.33441019058228	-0.116661429405212	0.22529923915863	0.105459988117218
-6.15042781829834	-8.18649482727051	-6.32583045959473	-0.116633638739586	0.225142002105713	0.105408623814583
-6.15262699127197	-8.18980884552002	-6.32502889633179	-0.1166757568717	0.225239142775536	0.105421654880047
-6.14391422271729	-8.18517208099365	-6.32821083068848	-0.116706758737564	0.225154608488083	0.105253845453262
-6.14667272567749	-8.18507289886475	-6.33440208435059	-0.116690196096897	0.225223898887634	0.105237126350403
-6.14229345321655	-8.18654346466064	-6.33048534393311	-0.116867914795876	0.225176528096199	0.105202868580818
-6.13709783554077	-8.18368721008301	-6.31921005249023	-0.116778828203678	0.225137993693352	0.105145044624805
-6.13644933700562	-8.18587970733643	-6.31817531585693	-0.116810508072376	0.225209981203079	0.105060681700706
-6.12989711761475	-8.18096160888672	-6.32087326049805	-0.116777762770653	0.225151166319847	0.104957900941372
-6.12799644470215	-8.18297576904297	-6.32043361663818	-0.116844668984413	0.22513422369957	0.104918420314789
-6.1220064163208	-8.1787223815918	-6.325035572052	-0.116988763213158	0.22508242726326	0.104864954948425
-6.12203359603882	-8.17381477355957	-6.31346130371094	-0.116924419999123	0.225269287824631	0.104796767234802
-6.11651802062988	-8.17602157592773	-6.31336116790771	-0.116919912397861	0.225128903985023	0.104759983718395
-6.11539030075073	-8.17906761169434	-6.30988073348999	-0.116937652230263	0.225192010402679	0.104753658175468
-6.11297512054443	-8.17567539215088	-6.30987644195557	-0.117015562951565	0.225169345736504	0.104610696434975
-6.11496543884277	-8.17660427093506	-6.31620407104492	-0.117013700306416	0.225223168730736	0.104641132056713
-6.11237287521362	-8.17794322967529	-6.30942440032959	-0.117107592523098	0.225260138511658	0.104700185358524
-6.11004400253296	-8.17693901062012	-6.29897546768188	-0.116981357336044	0.225193306803703	0.1046362221241
-6.10726499557495	-8.17968273162842	-6.30836534500122	-0.117086246609688	0.225191459059715	0.104576498270035
-6.1068959236145	-8.1793851852417	-6.31035661697388	-0.117014162242413	0.225140824913979	0.104589313268661
-6.1063494682312	-8.18310928344727	-6.30651426315308	-0.117101445794106	0.2251335978508	0.104648195207119
-6.10366296768188	-8.18171977996826	-6.30729198455811	-0.117074012756348	0.225132569670677	0.104607604444027
-6.10684156417847	-8.17974281311035	-6.30128526687622	-0.117065265774727	0.225183576345444	0.104611895978451
-6.10390043258667	-8.18114757537842	-6.30519151687622	-0.11703659594059	0.22505134344101	0.104619368910789
-6.10281562805176	-8.18375778198242	-6.29826259613037	-0.116965293884277	0.225026950240135	0.104712545871735
-6.10434246063232	-8.17700290679932	-6.30364227294922	-0.116937786340714	0.225070461630821	0.104608662426472
-6.10752820968628	-8.17887878417969	-6.31240701675415	-0.116970598697662	0.225122556090355	0.104692935943604
-6.10705804824829	-8.18203449249268	-6.30381870269775	-0.116956800222397	0.225011214613914	0.104703076183796
-6.11022090911865	-8.1801872253418	-6.29036235809326	-0.116872258484364	0.225027188658714	0.104731723666191
-6.11156511306763	-8.18378257751465	-6.29833745956421	-0.116942346096039	0.224965766072273	0.104750744998455
-6.11417675018311	-8.18152618408203	-6.30013942718506	-0.116796784102917	0.224885672330856	0.104792959988117
-6.11900615692139	-8.18800354003906	-6.29687070846558	-0.116808660328388	0.224943593144417	0.104851268231869
-6.11976051330566	-8.18326187133789	-6.30002927780151	-0.116754308342934	0.224843993782997	0.104831285774708
-6.12420177459717	-8.18086433410645	-6.29187679290771	-0.116690203547478	0.224840551614761	0.104877077043056
-6.12589025497437	-8.18353843688965	-6.29718637466431	-0.11666339635849	0.224733129143715	0.104887217283249
-6.13426828384399	-8.18764305114746	-6.29255104064941	-0.116629995405674	0.224701300263405	0.104877598583698
-6.13679122924805	-8.18789386749268	-6.29254150390625	-0.116581365466118	0.224704176187515	0.104885719716549
-6.14155149459839	-8.18751525878906	-6.29771137237549	-0.116509407758713	0.224625155329704	0.104871809482574
-6.14867639541626	-8.19473743438721	-6.29856538772583	-0.116596452891827	0.224601715803146	0.104978568851948
-6.15423631668091	-8.19318389892578	-6.28494691848755	-0.116490587592125	0.224517002701759	0.104964159429073
-6.15592765808105	-8.19816207885742	-6.29441499710083	-0.116516821086407	0.224538177251816	0.104982271790504
-6.16008329391479	-8.19703483581543	-6.29380512237549	-0.116453163325787	0.224445536732674	0.104983001947403
-6.16405725479126	-8.20164775848389	-6.29834651947021	-0.11652560532093	0.224473014473915	0.104952476918697
-6.16588258743286	-8.19825267791748	-6.29873275756836	-0.116469867527485	0.22444286942482	0.104885697364807
-6.1637978553772	-8.19807434082031	-6.29578351974487	-0.116485178470612	0.224429160356522	0.104867070913315
-6.16346788406372	-8.19610595703125	-6.28761100769043	-0.116465158760548	0.224305257201195	0.10479274392128
-6.16412734985352	-8.19830417633057	-6.28284549713135	-0.116525612771511	0.224264547228813	0.104764729738235
-6.15811967849731	-8.18956565856934	-6.28992176055908	-0.116546273231506	0.224320650100708	0.104578077793121
-6.15886974334717	-8.18850135803223	-6.2861008644104	-0.116556122899055	0.224381968379021	0.104545317590237
-6.1535758972168	-8.18772506713867	-6.28997039794922	-0.116532981395721	0.224309742450714	0.10445561259985
-6.15108251571655	-8.1860990524292	-6.28179979324341	-0.116684682667255	0.224375218153	0.104424543678761
-6.14536905288696	-8.17839241027832	-6.27852296829224	-0.116660490632057	0.224286913871765	0.104338675737381
-6.14654970169067	-8.17767143249512	-6.27956199645996	-0.116692788898945	0.224311947822571	0.104334898293018
-6.13481521606445	-8.17746353149414	-6.28242111206055	-0.116774424910545	0.224322572350502	0.104176357388496
-6.13314533233643	-8.17099666595459	-6.27389240264893	-0.116722300648689	0.224345698952675	0.104123935103416
-6.12842607498169	-8.17015552520752	-6.27909135818481	-0.116758719086647	0.224252045154572	0.104125536978245
-6.12567758560181	-8.16964721679688	-6.26884365081787	-0.11685037612915	0.224393874406815	0.10406319797039
-6.11848115921021	-8.1652889251709	-6.26873540878296	-0.116858080029488	0.224380731582642	0.103944063186646
-6.11403131484985	-8.16050338745117	-6.26770401000977	-0.116886936128139	0.22442227602005	0.103833988308907
-6.10826444625854	-8.16583347320557	-6.26276588439941	-0.116970710456371	0.224388226866722	0.10378410667181
-6.10451316833496	-8.16075038909912	-6.26516771316528	-0.116939343512058	0.224420726299286	0.103704556822777
-6.10175609588623	-8.16328048706055	-6.25725841522217	-0.116973653435707	0.224484607577324	0.103660777211189
-6.09828853607178	-8.15940284729004	-6.25779247283936	-0.116981536149979	0.224487900733948	0.103662878274918
-6.09656286239624	-8.16210174560547	-6.2511157989502	-0.117105297744274	0.224595934152603	0.103579260408878
-6.09033489227295	-8.15958118438721	-6.25724935531616	-0.117049232125282	0.224562108516693	0.103442572057247
-6.09281396865845	-8.15945243835449	-6.25820302963257	-0.117086164653301	0.224496439099312	0.103493973612785
-6.09254503250122	-8.1613712310791	-6.2587194442749	-0.116990193724632	0.224493518471718	0.10346507281065
-6.09717655181885	-8.16208648681641	-6.24662733078003	-0.117005497217178	0.224638164043427	0.10346095263958
-6.09402656555176	-8.16180324554443	-6.25037527084351	-0.117014192044735	0.224558860063553	0.103417262434959
-6.09896230697632	-8.16555309295654	-6.25666522979736	-0.116995751857758	0.224576264619827	0.103422209620476
-6.09840726852417	-8.17106819152832	-6.25516510009766	-0.116921789944172	0.224483609199524	0.103417336940765
-6.10360193252563	-8.16921710968018	-6.26467037200928	-0.116967208683491	0.224531233310699	0.103445187211037
-6.10798835754395	-8.17127132415771	-6.26445388793945	-0.117021299898624	0.224480450153351	0.103511482477188
-6.11024045944214	-8.17309856414795	-6.26151990890503	-0.116892859339714	0.224446088075638	0.103504151105881
-6.10830879211426	-8.1774320602417	-6.26106357574463	-0.116901591420174	0.224359929561615	0.103494480252266
-6.11760902404785	-8.1772403717041	-6.26966762542725	-0.116799384355545	0.224413126707077	0.103419944643974
-6.11853075027466	-8.1783447265625	-6.27614974975586	-0.116879731416702	0.224284216761589	0.103478133678436
-6.12127685546875	-8.18065166473389	-6.27807331085205	-0.116833344101906	0.224292889237404	0.103446364402771
-6.12424850463867	-8.18448543548584	-6.26914501190186	-0.116887263953686	0.224371418356895	0.103436559438705
-6.12515258789063	-8.18401908874512	-6.27591419219971	-0.116820238530636	0.224330604076385	0.103375568985939
-6.12809419631958	-8.18654823303223	-6.276282787323	-0.116780579090118	0.224306419491768	0.103385917842388
-6.12690258026123	-8.18985080718994	-6.27716732025146	-0.116811022162437	0.224208652973175	0.103323861956596
-6.13384866714478	-8.19236946105957	-6.28211641311646	-0.116910941898823	0.224307671189308	0.103276178240776
-6.13005971908569	-8.19259357452393	-6.28404378890991	-0.116897657513618	0.224229246377945	0.103333696722984
-6.13508129119873	-8.19612407684326	-6.27636957168579	-0.11691427975893	0.224199339747429	0.103369951248169
-6.13260793685913	-8.19794845581055	-6.28023529052734	-0.116916067898273	0.22417987883091	0.103361710906029
-6.13909912109375	-8.19877338409424	-6.28609752655029	-0.117003455758095	0.224222242832184	0.103315256536007
-6.13657712936401	-8.20519161224365	-6.28373861312866	-0.117087908089161	0.22419647872448	0.10337271541357
-6.13704538345337	-8.20237159729004	-6.28452634811401	-0.117020554840565	0.224181398749352	0.103339567780495
-6.13793849945068	-8.20073986053467	-6.27935457229614	-0.117023132741451	0.224166378378868	0.10338269919157
-6.13702821731567	-8.20075511932373	-6.28593778610229	-0.117084801197052	0.224208295345306	0.103383585810661
-6.13769435882568	-8.20316028594971	-6.27813529968262	-0.117091029882431	0.224160268902779	0.103424794971943
-6.13697099685669	-8.19809913635254	-6.28178548812866	-0.117132589221001	0.224273562431335	0.103278428316116
-6.13746643066406	-8.19867992401123	-6.27986526489258	-0.117247857153416	0.224268406629562	0.103352792561054
-6.13253498077393	-8.1951379776001	-6.2837233543396	-0.1171700283885	0.224286913871765	0.103332430124283
-6.13422298431396	-8.19643306732178	-6.27013111114502	-0.11724054068327	0.224282175302505	0.103336565196514
-6.12862300872803	-8.19606971740723	-6.27030897140503	-0.117344707250595	0.224288061261177	0.103360414505005
-6.13029813766479	-8.19028377532959	-6.27267026901245	-0.117298014461994	0.224335476756096	0.103271551430225
-6.12696409225464	-8.18997383117676	-6.27483606338501	-0.117446385324001	0.224302813410759	0.103364333510399
-6.1266393661499	-8.18842124938965	-6.27814292907715	-0.117411091923714	0.224346697330475	0.103331997990608
-6.12694549560547	-8.18718719482422	-6.26453113555908	-0.117496743798256	0.224486619234085	0.103371761739254
-6.12486696243286	-8.1832914352417	-6.26980781555176	-0.117476567625999	0.224495187401772	0.103348553180695
-6.12471103668213	-8.18112468719482	-6.26384782791138	-0.117473661899567	0.224454388022423	0.1033646017313
-6.12347507476807	-8.1846923828125	-6.26458358764648	-0.117557659745216	0.224447563290596	0.10336634516716
-6.12451839447021	-8.18220901489258	-6.27338743209839	-0.117550082504749	0.224512949585915	0.103360295295715
-6.12611770629883	-8.17934989929199	-6.27016353607178	-0.117515459656715	0.224553465843201	0.103412546217442
-6.12748575210571	-8.17669296264648	-6.26803970336914	-0.117503643035889	0.224594399333	0.103424444794655
-6.12406873703003	-8.17822551727295	-6.25701856613159	-0.117641933262348	0.224609330296516	0.1034319922328
-6.12785625457764	-8.17184638977051	-6.26731967926025	-0.117517419159412	0.224639683961868	0.103364557027817
-6.13059282302856	-8.17784595489502	-6.27214670181274	-0.117593601346016	0.224590703845024	0.103449307382107
-6.13030385971069	-8.17381572723389	-6.27541828155518	-0.117577873170376	0.224620684981346	0.103467419743538
-6.13349914550781	-8.17518043518066	-6.26250791549683	-0.11762510240078	0.224758818745613	0.103418610990047
-6.1315484046936	-8.171067237854	-6.27121639251709	-0.117590799927711	0.224698558449745	0.103409647941589
-6.13521099090576	-8.1710958480835	-6.27395296096802	-0.11759565025568	0.224733456969261	0.10339630395174
-6.13703107833862	-8.17837238311768	-6.27490329742432	-0.11760987341404	0.224677160382271	0.103368543088436
-6.13829278945923	-8.17550468444824	-6.28015375137329	-0.117561094462872	0.224781915545464	0.103320948779583
-6.14054727554321	-8.17485046386719	-6.28236198425293	-0.117626272141933	0.224788874387741	0.103374011814594
-6.13939094543457	-8.17485046386719	-6.28395986557007	-0.117635793983936	0.224717155098915	0.10331204533577
-6.13790416717529	-8.17975234985352	-6.27731370925903	-0.117652043700218	0.224776938557625	0.103249259293079
-6.13681173324585	-8.17476081848145	-6.28865098953247	-0.117671333253384	0.224758207798004	0.103152900934219
-6.13933038711548	-8.17617607116699	-6.28453731536865	-0.117617413401604	0.224830403923988	0.103170551359653
-6.13990688323975	-8.17579650878906	-6.29310512542725	-0.117641925811768	0.224759668111801	0.10315453261137
-6.13992738723755	-8.1726598739624	-6.28539896011353	-0.117689996957779	0.224891349673271	0.103150196373463
-6.1374683380127	-8.17204666137695	-6.29562520980835	-0.117688454687595	0.224914237856865	0.103047229349613
-6.13808584213257	-8.17273902893066	-6.28831100463867	-0.117719441652298	0.224899008870125	0.103043593466282
-6.13372898101807	-8.17583084106445	-6.29242515563965	-0.117735639214516	0.224913641810417	0.102996006608009
-6.13359117507935	-8.17288970947266	-6.29583692550659	-0.117665328085423	0.224930971860886	0.102922037243843
-6.13334274291992	-8.17162418365479	-6.3002552986145	-0.117762930691242	0.225036770105362	0.102921172976494
-6.13335371017456	-8.16726207733154	-6.29074907302856	-0.117711536586285	0.224998965859413	0.102926202118397
-6.12792205810547	-8.17117404937744	-6.28763246536255	-0.117703095078468	0.225085943937302	0.102849029004574
-6.12851858139038	-8.1713285446167	-6.30110740661621	-0.117777809500694	0.225184589624405	0.102778010070324
-6.12792921066284	-8.17485618591309	-6.30529022216797	-0.117775313556194	0.225141733884811	0.102819100022316
-6.12925577163696	-8.1756649017334	-6.30522871017456	-0.117722660303116	0.225231066346169	0.102696344256401
-6.1274561882019	-8.17491149902344	-6.30442667007446	-0.117700174450874	0.225123047828674	0.102714337408543
-6.1274266242981	-8.17776393890381	-6.31047677993774	-0.117777213454247	0.225215718150139	0.102730982005596
-6.13121271133423	-8.17975521087646	-6.30694007873535	-0.117770992219448	0.225218236446381	0.102756589651108
-6.13090896606445	-8.17746734619141	-6.31289720535278	-0.117753237485886	0.225235641002655	0.102656967937946
-6.13272762298584	-8.18084716796875	-6.31410694122314	-0.117831222712994	0.225253164768219	0.102763049304485
-6.13038539886475	-8.18330860137939	-6.31903791427612	-0.117790706455708	0.22525629401207	0.102773800492287
-6.13425016403198	-8.18379497528076	-6.30490970611572	-0.117736987769604	0.225255414843559	0.102767497301102
-6.13479804992676	-8.18720149993896	-6.31507682800293	-0.117760837078094	0.225217878818512	0.102784119546413
-6.1373438835144	-8.18408298492432	-6.32196283340454	-0.117743067443371	0.225281000137329	0.10277097672224
-6.1397442817688	-8.18758201599121	-6.3243522644043	-0.11774504929781	0.225248858332634	0.102840967476368
-6.13772821426392	-8.1864128112793	-6.32720232009888	-0.117745503783226	0.225219920277596	0.102827988564968
-6.14032411575317	-8.18410587310791	-6.31837511062622	-0.117729432880878	0.225337520241737	0.102870263159275
-6.14007997512817	-8.18586254119873	-6.32902908325195	-0.117741696536541	0.225307330489159	0.102878659963608
-6.14069700241089	-8.18618392944336	-6.32112741470337	-0.117687530815601	0.225212141871452	0.102907419204712
-6.14385843276978	-8.18545341491699	-6.32181644439697	-0.117670707404613	0.225270658731461	0.102848291397095
-6.14558887481689	-8.18598747253418	-6.32599258422852	-0.117724202573299	0.225242480635643	0.102870978415012
-6.142746925354	-8.1870059967041	-6.32861232757568	-0.117727622389793	0.22517903149128	0.102853119373322
-6.14720153808594	-8.18896579742432	-6.3136887550354	-0.117675274610519	0.225214257836342	0.102935127913952
-6.14426708221436	-8.1894588470459	-6.32467222213745	-0.117611087858677	0.225113108754158	0.102962128818035
-6.1488208770752	-8.18842697143555	-6.3266863822937	-0.11769812554121	0.22515033185482	0.102960921823978
-6.14816665649414	-8.19253253936768	-6.32060146331787	-0.117717266082764	0.225085988640785	0.102981917560101
-6.15386056900024	-8.19161605834961	-6.32469749450684	-0.117741040885448	0.225131750106812	0.102884396910667
-6.15110397338867	-8.19001865386963	-6.31928443908691	-0.11759839951992	0.225022420287132	0.102931313216686
-6.1538233757019	-8.18967151641846	-6.31896114349365	-0.1176712885499	0.225010618567467	0.102946244180202
-6.15365695953369	-8.18915271759033	-6.32152891159058	-0.117680668830872	0.225010082125664	0.102947816252708
-6.15617799758911	-8.1874885559082	-6.32342958450317	-0.117641344666481	0.225080475211143	0.102809526026249
-6.15753698348999	-8.18846607208252	-6.32425451278687	-0.117562256753445	0.224949881434441	0.102878049015999
-6.16021871566772	-8.18946266174316	-6.32696008682251	-0.117524765431881	0.224972501397133	0.102747060358524
-6.15938854217529	-8.18634223937988	-6.31895685195923	-0.117620892822742	0.224993720650673	0.102800227701664
-6.16445541381836	-8.18994140625	-6.32927703857422	-0.117532022297382	0.225013822317123	0.102711871266365
-6.16407203674316	-8.19275093078613	-6.32410192489624	-0.117541030049324	0.224948823451996	0.10271218419075
-6.16491365432739	-8.19485950469971	-6.32422161102295	-0.117531813681126	0.224966675043106	0.102581612765789
-6.16603803634644	-8.19522953033447	-6.33225774765015	-0.117559909820557	0.224914044141769	0.102626651525497
-6.17320394515991	-8.19644355773926	-6.33588171005249	-0.117524698376656	0.225006908178329	0.102551639080048
-6.17128133773804	-8.19699001312256	-6.32727384567261	-0.117573827505112	0.224946811795235	0.102580234408379
-6.1719012260437	-8.19620227813721	-6.32990026473999	-0.117637693881989	0.225044429302216	0.102479234337807
-6.17481708526611	-8.20215034484863	-6.33357763290405	-0.117586575448513	0.224975973367691	0.102376200258732
-6.17230939865112	-8.20127582550049	-6.33133459091187	-0.117607370018959	0.22492291033268	0.102321147918701
-6.17538166046143	-8.20547866821289	-6.33277416229248	-0.117639295756817	0.225021496415138	0.102239467203617
-6.17223310470581	-8.20239448547363	-6.3358416557312	-0.117712549865246	0.225027814507484	0.102208182215691
-6.17496013641357	-8.20370674133301	-6.3331446647644	-0.117749847471714	0.225017488002777	0.102068662643433
-6.16939210891724	-8.20419216156006	-6.33196210861206	-0.117767184972763	0.224974989891052	0.102037616074085
-6.16686153411865	-8.20648670196533	-6.32694911956787	-0.117840468883514	0.225037544965744	0.101875871419907
-6.16644954681396	-8.20282649993896	-6.33789300918579	-0.117887385189533	0.225016325712204	0.101877704262733
-6.16902112960815	-8.20594120025635	-6.3434100151062	-0.117891602218151	0.225068643689156	0.101830564439297
-6.16891241073608	-8.20465660095215	-6.32488584518433	-0.118030898272991	0.225033193826675	0.10185881704092
-6.16763114929199	-8.20122528076172	-6.33070516586304	-0.117965377867222	0.225134074687958	0.101747132837772
-6.16714811325073	-8.20262908935547	-6.33567380905151	-0.117988154292107	0.225049272179604	0.101690113544464
-6.16658353805542	-8.20553016662598	-6.33609485626221	-0.117992728948593	0.225104451179504	0.101650968194008
-6.16364240646362	-8.20365715026855	-6.33725357055664	-0.118075981736183	0.225127011537552	0.101577930152416
-6.16282415390015	-8.19955635070801	-6.3360710144043	-0.118038848042488	0.225147873163223	0.101587921380997
-6.16711568832397	-8.19851589202881	-6.33626556396484	-0.118055559694767	0.225123807787895	0.101561233401299
-6.16251420974731	-8.20139026641846	-6.33698129653931	-0.118061117827892	0.225075766444206	0.10151632130146
-6.16332054138184	-8.20062065124512	-6.33747434616089	-0.118060931563377	0.225195899605751	0.101449757814407
-6.16434717178345	-8.19685935974121	-6.34626722335815	-0.118017062544823	0.225078970193863	0.101521335542202
-6.16682100296021	-8.19878768920898	-6.35068225860596	-0.118069797754288	0.225146099925041	0.10148261487484
-6.16637659072876	-8.19611167907715	-6.33058261871338	-0.118046127259731	0.225124046206474	0.101534985005856
-6.16660308837891	-8.19654941558838	-6.34433507919312	-0.118036314845085	0.22512823343277	0.101484999060631
-6.16684055328369	-8.19592094421387	-6.33579730987549	-0.118026122450829	0.225042223930359	0.101495049893856
-6.16590785980225	-8.19863319396973	-6.34369421005249	-0.118011333048344	0.225112944841385	0.101482406258583
-6.16570568084717	-8.19603252410889	-6.34374332427979	-0.117987565696239	0.225064799189568	0.101505897939205
-6.16653633117676	-8.19325733184814	-6.34922504425049	-0.117983937263489	0.225120112299919	0.101594597101212
-6.16527271270752	-8.19418525695801	-6.33640241622925	-0.117967143654823	0.22496086359024	0.101618140935898
-6.16808414459229	-8.19233512878418	-6.34338283538818	-0.117907822132111	0.225023195147514	0.10153803229332
-6.17059469223022	-8.19132804870605	-6.34588670730591	-0.117907181382179	0.225048765540123	0.101571194827557
-6.17086267471313	-8.19307804107666	-6.34861993789673	-0.117891162633896	0.224949553608894	0.101608723402023
-6.17468309402466	-8.19189357757568	-6.34770679473877	-0.117893718183041	0.225019261240959	0.101446062326431
-6.17297983169556	-8.19008445739746	-6.34498977661133	-0.11780172586441	0.224988996982574	0.101506285369396
-6.17126703262329	-8.19326591491699	-6.34792852401733	-0.117856085300446	0.224935084581375	0.101495526731014
[truncated: 13,997 more rows]
