# Supplementary material for: Identification of Haptic Based Guiding Using Hard Reins
Source: PLoS One. 2015 Jul 22;10(7):e0132020. doi: 10.1371/journal.pone.0132020 (PMC4511788; doi:10.1371/journal.pone.0132020)
Supplement: S5 File — (ZIP) [file pone.0132020.s005.zip › Exp2_ForceData1/Subject2/path1/T4.csv]

Force X (N)	Force Y (N)	Force Z (N)	Torque X (N-m)	Torque Y (N-m)	Torque Z (N-m)	Frequency = 10000	Averaging Level = 16	F/T Serial Number = FT11772	Time Started = 19/02/2013 16:42:47
-6.65665292739868	-9.24706649780273	-5.27526664733887	-0.104260675609112	0.160627260804176	0.137819051742554
-6.65919399261475	-9.2517614364624	-5.27863168716431	-0.104197718203068	0.160752654075623	0.137796118855476
-6.65950965881348	-9.25359535217285	-5.27428007125854	-0.10424841940403	0.160519316792488	0.137823835015297
-6.65892791748047	-9.25110816955566	-5.28280258178711	-0.103932030498981	0.160712122917175	0.137741133570671
-6.66465044021606	-9.25467872619629	-5.28119516372681	-0.104135043919086	0.160734295845032	0.137744292616844
-6.65931940078735	-9.251540184021	-5.29052114486694	-0.103971101343632	0.160725221037865	0.137688979506493
-6.66472578048706	-9.25388717651367	-5.28903198242188	-0.104108966886997	0.160644561052322	0.137677326798439
-6.6564416885376	-9.25023174285889	-5.29739952087402	-0.103836610913277	0.160624891519547	0.137649819254875
-6.66872882843018	-9.25582313537598	-5.29024600982666	-0.104018740355968	0.160747900605202	0.137538000941277
-6.66496753692627	-9.25273895263672	-5.3009147644043	-0.104035757482052	0.160678818821907	0.137644037604332
-6.66888332366943	-9.25052261352539	-5.30708503723145	-0.103878788650036	0.160684540867805	0.137595564126968
-6.67133569717407	-9.2511510848999	-5.30647706985474	-0.103868305683136	0.160572320222855	0.137556254863739
-6.66888427734375	-9.2477912902832	-5.30767107009888	-0.103848807513714	0.160653337836266	0.137532263994217
-6.67853975296021	-9.24975681304932	-5.31262540817261	-0.103974841535091	0.160705387592316	0.137448742985725
-6.6776556968689	-9.2431526184082	-5.32649374008179	-0.103898964822292	0.16067710518837	0.137467205524445
-6.68820381164551	-9.25027179718018	-5.32037973403931	-0.10400927066803	0.160660997033119	0.137446790933609
-6.67719459533691	-9.24721813201904	-5.33878803253174	-0.103835485875607	0.160577788949013	0.137394577264786
-6.688889503479	-9.25074005126953	-5.33019399642944	-0.104103349149227	0.160680681467056	0.137386977672577
-6.68557405471802	-9.24179840087891	-5.34130716323853	-0.104067213833332	0.160599872469902	0.137424603104591
-6.69360542297363	-9.25021839141846	-5.34043264389038	-0.104201182723045	0.160673871636391	0.137471377849579
-6.68615913391113	-9.2495641708374	-5.34397840499878	-0.10427263379097	0.160448476672173	0.137449070811272
-6.69047832489014	-9.24981212615967	-5.34647274017334	-0.104230001568794	0.160566478967667	0.13746851682663
-6.69157695770264	-9.24657249450684	-5.3424243927002	-0.104446284472942	0.160553172230721	0.137511804699898
-6.69621515274048	-9.2480354309082	-5.35589218139648	-0.104518562555313	0.160555228590965	0.137570023536682
-6.69356203079224	-9.24788665771484	-5.35751724243164	-0.104651153087616	0.160332038998604	0.137612119317055
-6.69771671295166	-9.24868679046631	-5.35120105743408	-0.104669369757175	0.160396203398705	0.137622475624084
-6.69322490692139	-9.24473285675049	-5.36147356033325	-0.10477976500988	0.160296499729156	0.137664467096329
-6.70121383666992	-9.24367713928223	-5.36336755752563	-0.104944862425327	0.160397112369537	0.137658134102821
-6.6992712020874	-9.24102210998535	-5.36789560317993	-0.105088330805302	0.160312071442604	0.137774094939232
-6.70061254501343	-9.23933124542236	-5.37190961837769	-0.105185396969318	0.160330966114998	0.137754827737808
-6.70408821105957	-9.23922157287598	-5.36869525909424	-0.105227284133434	0.160216525197029	0.137880176305771
-6.70141983032227	-9.23868751525879	-5.37664699554443	-0.105274751782417	0.160258010029793	0.137849569320679
-6.70550966262817	-9.23773384094238	-5.37206029891968	-0.105483554303646	0.160234153270721	0.137923777103424
-6.7054648399353	-9.23267841339111	-5.37573957443237	-0.105465456843376	0.160319834947586	0.137961745262146
-6.7112865447998	-9.2379674911499	-5.37299966812134	-0.105594165623188	0.160246297717094	0.138054728507996
-6.69987773895264	-9.23428344726563	-5.38323879241943	-0.105602368712425	0.160126864910126	0.13809734582901
-6.70971965789795	-9.23804950714111	-5.37236166000366	-0.105725884437561	0.16025099158287	0.138146564364433
-6.70263481140137	-9.2330493927002	-5.3770604133606	-0.105773434042931	0.160165786743164	0.138281270861626
-6.70759010314941	-9.24212837219238	-5.37627506256104	-0.105848483741283	0.160246565937996	0.138320773839951
-6.6983962059021	-9.24138164520264	-5.37291383743286	-0.10591097921133	0.160051882266998	0.13836969435215
-6.70195055007935	-9.23879432678223	-5.37810850143433	-0.105798222124577	0.160153403878212	0.138380870223045
-6.70114374160767	-9.24112129211426	-5.36709308624268	-0.105987191200256	0.16009584069252	0.138490617275238
-6.70058059692383	-9.24102306365967	-5.37452268600464	-0.105941884219646	0.160261511802673	0.138551279902458
-6.69785356521606	-9.24509143829346	-5.35716438293457	-0.106079131364822	0.160034522414207	0.138656169176102
-6.69392347335815	-9.24353694915771	-5.36579370498657	-0.105868555605412	0.160084798932076	0.138630986213684
-6.69610691070557	-9.24495887756348	-5.35240411758423	-0.106088548898697	0.160089790821075	0.138705939054489
-6.69096946716309	-9.24304962158203	-5.35855102539063	-0.105940014123917	0.160123914480209	0.138761296868324
-6.69179058074951	-9.24796485900879	-5.3513069152832	-0.106188453733921	0.16009221971035	0.138835102319717
-6.68645763397217	-9.24644947052002	-5.35005331039429	-0.105977989733219	0.160068944096565	0.138867914676666
-6.68939828872681	-9.25040912628174	-5.34281444549561	-0.106025159358978	0.160008668899536	0.138898476958275
-6.6799373626709	-9.25042057037354	-5.33832883834839	-0.10590448975563	0.159994810819626	0.138911351561546
-6.68850040435791	-9.25586128234863	-5.33446550369263	-0.106077112257481	0.160097360610962	0.138957113027573
-6.67751312255859	-9.25113296508789	-5.33497333526611	-0.10590548813343	0.159977823495865	0.139046192169189
-6.68309545516968	-9.26119709014893	-5.33215379714966	-0.105958670377731	0.160040870308876	0.138998419046402
-6.6770715713501	-9.26076030731201	-5.32342433929443	-0.105927020311356	0.159884795546532	0.139081478118896
-6.68115758895874	-9.26500701904297	-5.32931995391846	-0.105857960879803	0.160045430064201	0.139076620340347
-6.68178510665894	-9.26804542541504	-5.3205885887146	-0.105888210237026	0.159927129745483	0.139160990715027
-6.67134284973145	-9.27401924133301	-5.31419897079468	-0.105736166238785	0.159816667437553	0.139119267463684
-6.67694616317749	-9.27640533447266	-5.3070387840271	-0.105701774358749	0.159915149211884	0.139112830162048
-6.67364311218262	-9.27353763580322	-5.30450582504272	-0.105668686330318	0.159886315464973	0.139189034700394
-6.68328809738159	-9.28165149688721	-5.29876899719238	-0.105718493461609	0.160017460584641	0.139224737882614
-6.67493915557861	-9.28271961212158	-5.29710340499878	-0.105591878294945	0.159726023674011	0.139223873615265
-6.67667293548584	-9.28707313537598	-5.29479932785034	-0.105445832014084	0.159911870956421	0.139177113771439
-6.67350721359253	-9.28788280487061	-5.28490686416626	-0.105507895350456	0.159699186682701	0.139230042695999
-6.67689323425293	-9.28986072540283	-5.28878593444824	-0.105360202491283	0.159912765026093	0.139212593436241
-6.67858934402466	-9.29454135894775	-5.27446317672729	-0.105410933494568	0.159741342067719	0.139280065894127
-6.67727661132813	-9.29125022888184	-5.28016138076782	-0.105165429413319	0.159777358174324	0.139224156737328
-6.67947864532471	-9.30050468444824	-5.26937770843506	-0.105333775281906	0.159721568226814	0.139201864600182
-6.67602252960205	-9.29406833648682	-5.27453756332397	-0.10519976913929	0.159774124622345	0.13922455906868
-6.68481349945068	-9.29946136474609	-5.26807880401611	-0.105267718434334	0.159734934568405	0.139213711023331
-6.67664003372192	-9.29519462585449	-5.26724481582642	-0.10498458892107	0.1595558822155	0.139224991202354
-6.68416023254395	-9.30277347564697	-5.26151323318481	-0.105045609176159	0.15967957675457	0.139110192656517
-6.67813301086426	-9.29871082305908	-5.2587194442749	-0.105035327374935	0.159642830491066	0.139085367321968
-6.683678150177	-9.30046558380127	-5.26312351226807	-0.105076566338539	0.159700959920883	0.139034226536751
-6.68026304244995	-9.29973411560059	-5.25551795959473	-0.105027250945568	0.159549802541733	0.139061406254768
-6.67813491821289	-9.30099105834961	-5.26033401489258	-0.104832269251347	0.159639984369278	0.13892962038517
-6.68239593505859	-9.30408096313477	-5.24769830703735	-0.105009198188782	0.159638181328773	0.138898983597755
-6.67895889282227	-9.2971076965332	-5.25563144683838	-0.10480547696352	0.159645676612854	0.138818383216858
-6.68416929244995	-9.2989387512207	-5.24640703201294	-0.104892112314701	0.159636348485947	0.138866767287254
-6.68086004257202	-9.29990100860596	-5.25928592681885	-0.104755021631718	0.159531265497208	0.13879556953907
-6.67762899398804	-9.30210399627686	-5.25332355499268	-0.104866780340672	0.159520655870438	0.138702929019928
-6.67782211303711	-9.29536628723145	-5.25832033157349	-0.104730077087879	0.159589290618896	0.138648182153702
-6.68223094940186	-9.29681587219238	-5.25403928756714	-0.104910239577293	0.159620314836502	0.13862319290638
-6.67881917953491	-9.29305362701416	-5.26924133300781	-0.10488249361515	0.159639701247215	0.138549774885178
-6.68178653717041	-9.29653549194336	-5.26269960403442	-0.104954339563847	0.159522101283073	0.138534173369408
-6.67614507675171	-9.28766536712646	-5.27406454086304	-0.104811228811741	0.159517168998718	0.138458371162415
-6.68415594100952	-9.28658771514893	-5.2742486000061	-0.105080425739288	0.159622818231583	0.138379514217377
-6.67965078353882	-9.28121089935303	-5.28485727310181	-0.105094663798809	0.159518733620644	0.13841088116169
-6.68608903884888	-9.2791690826416	-5.28998565673828	-0.105148516595364	0.1595768481493	0.138327986001968
-6.68038892745972	-9.27515029907227	-5.28714942932129	-0.10514035820961	0.159443542361259	0.138345032930374
-6.67922353744507	-9.2689208984375	-5.29151391983032	-0.105135694146156	0.159506291151047	0.13820193707943
-6.68818473815918	-9.26950550079346	-5.29877328872681	-0.105384275317192	0.159523889422417	0.138274863362312
-6.68458127975464	-9.26369857788086	-5.30353116989136	-0.105284370481968	0.159547805786133	0.138249039649963
-6.69240093231201	-9.26582050323486	-5.30531120300293	-0.105493195354939	0.159528911113739	0.138279035687447
-6.68184566497803	-9.25821876525879	-5.30925130844116	-0.105282627046108	0.159482136368752	0.138241797685623
-6.69569778442383	-9.25823211669922	-5.30895519256592	-0.105475641787052	0.159581154584885	0.138178452849388
-6.68868970870972	-9.2545223236084	-5.31763601303101	-0.105435959994793	0.159487888216972	0.138250291347504
-6.6954460144043	-9.25989151000977	-5.31765460968018	-0.105478547513485	0.159608379006386	0.138208955526352
-6.68786430358887	-9.254319190979	-5.31839227676392	-0.105401940643787	0.159476175904274	0.138196632266045
-6.69446325302124	-9.2528829574585	-5.32637357711792	-0.105301141738892	0.159649923443794	0.138135969638824
-6.6955246925354	-9.25488376617432	-5.32012033462524	-0.105460435152054	0.159620866179466	0.138200342655182
-6.69700622558594	-9.25679397583008	-5.33387899398804	-0.105321243405342	0.159707680344582	0.138187721371651
-6.69971418380737	-9.25909042358398	-5.32654857635498	-0.105315968394279	0.159526184201241	0.13819982111454
-6.69518804550171	-9.25858402252197	-5.33753681182861	-0.105069220066071	0.159652173519135	0.138175770640373
-6.70386362075806	-9.26100158691406	-5.32816696166992	-0.105274379253387	0.159759238362312	0.138195961713791
-6.69782447814941	-9.26088905334473	-5.33498191833496	-0.105175197124481	0.159678861498833	0.13819807767868
-6.70354413986206	-9.2675666809082	-5.33033514022827	-0.105102196335793	0.159672781825066	0.138214826583862
-6.69560241699219	-9.26520538330078	-5.33542776107788	-0.105034291744232	0.159617826342583	0.138253375887871
-6.7031946182251	-9.2691535949707	-5.32920026779175	-0.105059549212456	0.159762531518936	0.138263761997223
-6.70056581497192	-9.27118492126465	-5.32876682281494	-0.105161890387535	0.159675449132919	0.138382509350777
-6.6989541053772	-9.26846981048584	-5.33349800109863	-0.104933567345142	0.159608975052834	0.138414740562439
-6.7030234336853	-9.27283954620361	-5.32324075698853	-0.105026200413704	0.159642413258553	0.138400629162788
-6.69305229187012	-9.27001667022705	-5.32224464416504	-0.105020731687546	0.15962179005146	0.138499110937119
-6.70448875427246	-9.27536678314209	-5.32140827178955	-0.105136342346668	0.15968357026577	0.13853520154953
-6.69995355606079	-9.27007102966309	-5.32233762741089	-0.105141445994377	0.159542992711067	0.138617843389511
-6.70279169082642	-9.27640151977539	-5.32085132598877	-0.105138853192329	0.159663483500481	0.138643324375153
-6.7010555267334	-9.27311134338379	-5.32013654708862	-0.105254910886288	0.159584671258926	0.138699114322662
-6.70291185379028	-9.27403354644775	-5.32608366012573	-0.105204492807388	0.159660682082176	0.138723209500313
-6.71063470840454	-9.27741718292236	-5.31501722335815	-0.105319075286388	0.159592255949974	0.138816297054291
-6.70164823532104	-9.28010082244873	-5.32759571075439	-0.105214461684227	0.159448176622391	0.138835474848747
-6.71018314361572	-9.28103160858154	-5.3166127204895	-0.105265535414219	0.159627661108971	0.138894557952881
-6.71002626419067	-9.27855682373047	-5.32105255126953	-0.105314932763577	0.159530237317085	0.138953000307083
-6.71861362457275	-9.28491401672363	-5.31505680084229	-0.105421908199787	0.15959158539772	0.139032632112503
-6.71127319335938	-9.28658199310303	-5.3184871673584	-0.105398394167423	0.159361019730568	0.139134287834167
-6.71765613555908	-9.29140472412109	-5.32016134262085	-0.105248510837555	0.159426152706146	0.139118999242783
-6.71808671951294	-9.28828907012939	-5.31229543685913	-0.105410099029541	0.159324407577515	0.13919261097908
-6.7219409942627	-9.29200172424316	-5.31602096557617	-0.105309844017029	0.159412637352943	0.139254093170166
-6.72600173950195	-9.29678916931152	-5.31174612045288	-0.105524256825447	0.159239202737808	0.139358192682266
-6.7204761505127	-9.295090675354	-5.3146071434021	-0.105288632214069	0.159227937459946	0.139371663331985
-6.72942399978638	-9.30361175537109	-5.30562019348145	-0.105455622076988	0.159169763326645	0.139388933777809
-6.72486639022827	-9.29817771911621	-5.31457710266113	-0.105394631624222	0.159217908978462	0.139403745532036
-6.73300457000732	-9.30315399169922	-5.30521726608276	-0.105536594986916	0.159189969301224	0.139448225498199
-6.72886180877686	-9.30247116088867	-5.30736446380615	-0.105302155017853	0.159119322896004	0.139497831463814
-6.73630809783936	-9.31186676025391	-5.30036687850952	-0.105447202920914	0.15904626250267	0.139486059546471
-6.72610378265381	-9.30811977386475	-5.3000226020813	-0.105364888906479	0.159089937806129	0.139464721083641
-6.7374906539917	-9.31314373016357	-5.29320096969604	-0.10548148304224	0.159100890159607	0.139507442712784
-6.7275824546814	-9.30912590026855	-5.30131959915161	-0.105435185134411	0.158969670534134	0.139562919735909
-6.73816871643066	-9.31765937805176	-5.29562568664551	-0.105413362383842	0.1590626090765	0.139602705836296
-6.72754287719727	-9.31571388244629	-5.29171991348267	-0.10544265806675	0.158863738179207	0.139628753066063
-6.73516035079956	-9.31470489501953	-5.29381895065308	-0.105374425649643	0.159086331725121	0.139606580138206
-6.7370080947876	-9.31663417816162	-5.28481721878052	-0.105500921607018	0.15885928273201	0.139688596129417
-6.73459148406982	-9.31984329223633	-5.28843545913696	-0.105275891721249	0.158884286880493	0.13966529071331
-6.73337745666504	-9.32187652587891	-5.28097581863403	-0.105376526713371	0.158844664692879	0.139562502503395
-6.73304176330566	-9.31628608703613	-5.27625799179077	-0.10524594783783	0.158890098333359	0.139566764235497
-6.74001598358154	-9.32068157196045	-5.27772235870361	-0.105340756475925	0.158991068601608	0.139545261859894
-6.73336839675903	-9.32242774963379	-5.27585172653198	-0.10534306615591	0.158854052424431	0.139568895101547
-6.73223495483398	-9.32226467132568	-5.27291250228882	-0.105163134634495	0.15882582962513	0.139495700597763
-6.7315034866333	-9.32070350646973	-5.26933479309082	-0.105237856507301	0.15883107483387	0.139425933361053
-6.72613382339478	-9.32272052764893	-5.27138519287109	-0.10509616881609	0.158896043896675	0.139445319771767
-6.72933483123779	-9.32754993438721	-5.2563304901123	-0.105278886854649	0.158782854676247	0.139466971158981
-6.72058343887329	-9.32406997680664	-5.26310920715332	-0.104929439723492	0.158844470977783	0.13938482105732
-6.72807312011719	-9.33255577087402	-5.24497175216675	-0.105138249695301	0.158925354480743	0.139330223202705
-6.71667098999023	-9.32692623138428	-5.25119829177856	-0.104996614158154	0.158856198191643	0.139284044504166
-6.72312545776367	-9.33205413818359	-5.24892044067383	-0.105138123035431	0.158959493041039	0.13930931687355
-6.71786403656006	-9.33208847045898	-5.25026082992554	-0.104953594505787	0.158800855278969	0.139300420880318
-6.7148289680481	-9.33811187744141	-5.24281930923462	-0.104925230145454	0.158893674612045	0.13921882212162
-6.71322250366211	-9.33463668823242	-5.24608850479126	-0.104965269565582	0.158932641148567	0.139204084873199
-6.71592283248901	-9.33476066589355	-5.25300312042236	-0.104975268244743	0.159042492508888	0.139095395803452
-6.71678018569946	-9.33780288696289	-5.24771738052368	-0.105032712221146	0.158882319927216	0.139147236943245
-6.71189403533936	-9.33720207214355	-5.25298547744751	-0.104803808033466	0.158943131566048	0.13908115029335
-6.71705865859985	-9.33593845367432	-5.25492191314697	-0.104980573058128	0.158954918384552	0.139080628752708
-6.7151198387146	-9.33216762542725	-5.26274156570435	-0.104914516210556	0.158917114138603	0.139112263917923
-6.72187757492065	-9.33549308776855	-5.25897169113159	-0.10507333278656	0.159003689885139	0.139145702123642
-6.71399879455566	-9.33333110809326	-5.26973915100098	-0.1050089225173	0.158814117312431	0.139107748866081
-6.71621751785278	-9.33516883850098	-5.26954507827759	-0.104966267943382	0.15880586206913	0.139072895050049
-6.71737766265869	-9.32817554473877	-5.27413892745972	-0.104948453605175	0.158776581287384	0.13909524679184
-6.72075223922729	-9.33182334899902	-5.27539157867432	-0.105099111795425	0.158922880887985	0.139076516032219
-6.7194390296936	-9.32766246795654	-5.27669954299927	-0.105154521763325	0.158729985356331	0.139120250940323
-6.71885251998901	-9.32700347900391	-5.28150224685669	-0.104951277375221	0.158824115991592	0.139014065265656
-6.71907234191895	-9.32498931884766	-5.28010320663452	-0.105116367340088	0.15874657034874	0.139030233025551
-6.72259616851807	-9.32368946075439	-5.28894758224487	-0.105020619928837	0.158922374248505	0.138992011547089
-6.72691535949707	-9.32608413696289	-5.2954797744751	-0.105158552527428	0.158854871988297	0.139077216386795
-6.72137022018433	-9.32486343383789	-5.29970836639404	-0.104894757270813	0.158768936991692	0.139047458767891
-6.72855043411255	-9.33111572265625	-5.29729986190796	-0.10501516610384	0.158876180648804	0.138996481895447
-6.7219820022583	-9.32521915435791	-5.30302429199219	-0.105003818869591	0.158856973052025	0.139033585786819
-6.73464298248291	-9.32853889465332	-5.30635547637939	-0.105059511959553	0.158969193696976	0.13903683423996
-6.72994375228882	-9.32222461700439	-5.31104516983032	-0.104940377175808	0.158857688307762	0.139118999242783
-6.73380136489868	-9.32818603515625	-5.30814599990845	-0.104910604655743	0.158895537257195	0.139100730419159
-6.7292423248291	-9.32360172271729	-5.31942510604858	-0.104899220168591	0.158842206001282	0.139108672738075
-6.73934316635132	-9.32611179351807	-5.32260131835938	-0.104921460151672	0.158998265862465	0.139120951294899
-6.73864412307739	-9.32241344451904	-5.31442642211914	-0.104939572513103	0.158848538994789	0.139224916696548
-6.74302530288696	-9.32499599456787	-5.32726669311523	-0.104818053543568	0.158943578600883	0.139208003878593
-6.74012041091919	-9.32397270202637	-5.31661653518677	-0.104843571782112	0.1588264554739	0.139215841889381
-6.744140625	-9.3206615447998	-5.32528114318848	-0.104672402143478	0.159016236662865	0.139222800731659
-6.75257921218872	-9.32396221160889	-5.32183980941772	-0.104887582361698	0.159043103456497	0.139287516474724
-6.7476019859314	-9.32181453704834	-5.33378410339355	-0.104784905910492	0.15887051820755	0.139326483011246
-6.75137519836426	-9.3285493850708	-5.32813787460327	-0.10471349209547	0.158877000212669	0.139305025339127
-6.74693250656128	-9.32314014434814	-5.3244948387146	-0.104801431298256	0.158869236707687	0.139376446604729
-6.75647878646851	-9.32981204986572	-5.3356785774231	-0.104794017970562	0.159003362059593	0.139457225799561
-6.75275325775146	-9.32882881164551	-5.32957410812378	-0.104940891265869	0.158795610070229	0.139532670378685
-6.75081062316895	-9.3277702331543	-5.32929039001465	-0.104737624526024	0.158820196986198	0.13959002494812
-6.76122140884399	-9.33120250701904	-5.32209396362305	-0.105068854987621	0.158874928951263	0.139641314744949
-6.75805568695068	-9.32579898834229	-5.33540296554565	-0.104996249079704	0.158781662583351	0.139780670404434
-6.76232290267944	-9.32775211334229	-5.33746242523193	-0.10502265393734	0.158695116639137	0.139763951301575
-6.76294708251953	-9.32579898834229	-5.33076477050781	-0.105090588331223	0.158655628561974	0.13979572057724
-6.76083993911743	-9.3209228515625	-5.33291959762573	-0.105162784457207	0.158712401986122	0.13981693983078
-6.7703595161438	-9.32261276245117	-5.33183574676514	-0.105417557060719	0.158742919564247	0.139862328767776
-6.76589918136597	-9.31437206268311	-5.33489084243774	-0.105254150927067	0.158609017729759	0.139940395951271
-6.76991319656372	-9.323486328125	-5.33557176589966	-0.105290248990059	0.158613905310631	0.139881953597069
-6.76129722595215	-9.31690788269043	-5.33056306838989	-0.105444043874741	0.158553034067154	0.139872312545776
-6.76678800582886	-9.31308937072754	-5.32967567443848	-0.105525650084019	0.158676430583	0.139816299080849
-6.76655721664429	-9.31577205657959	-5.31663846969604	-0.105587743222713	0.15854200720787	0.139917746186256
-6.7582426071167	-9.31672096252441	-5.32140922546387	-0.10549408197403	0.158605366945267	0.139830142259598
-6.75880002975464	-9.31348133087158	-5.31150054931641	-0.105689913034439	0.158588528633118	0.139791071414948
-6.75638866424561	-9.31200981140137	-5.31937837600708	-0.10556760430336	0.158655121922493	0.139771923422813
-6.76290655136108	-9.31476783752441	-5.31522703170776	-0.105727180838585	0.158800646662712	0.139770656824112
-6.75128793716431	-9.31426239013672	-5.31571531295776	-0.105688445270061	0.158553570508957	0.139750376343727
-6.75509786605835	-9.31433773040771	-5.31288051605225	-0.105585560202599	0.158720061182976	0.139624685049057
-6.75196647644043	-9.31329917907715	-5.30422210693359	-0.105717837810516	0.158645257353783	0.13967427611351
-6.75506114959717	-9.31609630584717	-5.30670404434204	-0.105665810406208	0.158818200230598	0.139679148793221
-6.75048208236694	-9.31684303283691	-5.29449319839478	-0.105685450136662	0.158610418438911	0.139748424291611
-6.75062084197998	-9.31823444366455	-5.30200719833374	-0.10547798126936	0.158748865127563	0.139659032225609
-6.75185537338257	-9.32288932800293	-5.28895711898804	-0.105743266642094	0.158730328083038	0.139741137623787
-6.74579286575317	-9.32085132598877	-5.30152416229248	-0.105481557548046	0.15870475769043	0.139723375439644
-6.75300025939941	-9.32465839385986	-5.28876924514771	-0.105623453855515	0.158647239208221	0.13977712392807
-6.74937200546265	-9.3270959854126	-5.28783369064331	-0.105442441999912	0.158562913537025	0.13981194794178
-6.75399684906006	-9.32870388031006	-5.28834247589111	-0.105456300079823	0.158714950084686	0.139812991023064
-6.75689888000488	-9.33136749267578	-5.28527498245239	-0.105618476867676	0.158696368336678	0.139863550662994
-6.75120401382446	-9.32866477966309	-5.29045963287354	-0.105412773787975	0.15855698287487	0.139915332198143
-6.75683641433716	-9.33720302581787	-5.27734899520874	-0.105487711727619	0.158568859100342	0.139897689223289
-6.74973821640015	-9.33120632171631	-5.27662801742554	-0.105485029518604	0.158531367778778	0.139960587024689
-6.75467729568481	-9.33645153045654	-5.27514600753784	-0.105576030910015	0.15857657790184	0.139921694993973
-6.75325727462769	-9.33272266387939	-5.26791715621948	-0.10555811971426	0.158445492386818	0.139984577894211
-6.7537055015564	-9.3391170501709	-5.27091932296753	-0.105434879660606	0.158513620495796	0.139958292245865
-6.75709247589111	-9.33990573883057	-5.2703104019165	-0.105586469173431	0.1584412753582	0.13996097445488
-6.75215196609497	-9.33651447296143	-5.2680139541626	-0.105591222643852	0.158433303236961	0.140015557408333
-6.76194190979004	-9.34220504760742	-5.26352882385254	-0.105599768459797	0.158439815044403	0.139986306428909
-6.74832057952881	-9.34399127960205	-5.25810384750366	-0.105656839907169	0.158209934830666	0.13999454677105
-6.75880527496338	-9.3441219329834	-5.25544548034668	-0.10552005469799	0.158423200249672	0.140012845396996
-6.75789594650269	-9.34891796112061	-5.24579524993896	-0.105719745159149	0.158447846770287	0.140174105763435
-6.75294399261475	-9.34956932067871	-5.25817108154297	-0.105622977018356	0.158213868737221	0.140175744891167
-6.7558217048645	-9.35475730895996	-5.24853038787842	-0.105523228645325	0.158330604434013	0.140133172273636
-6.75700950622559	-9.35512065887451	-5.24645471572876	-0.105621606111526	0.158277958631516	0.140174150466919
-6.75976753234863	-9.35941314697266	-5.25240087509155	-0.105597533285618	0.158338621258736	0.140297263860703
-6.76277589797974	-9.36483573913574	-5.24861478805542	-0.105649389326572	0.158224269747734	0.140288025140762
-6.75773286819458	-9.36239624023438	-5.25607442855835	-0.105482548475266	0.158242851495743	0.140342101454735
-6.76761388778687	-9.36829948425293	-5.25366497039795	-0.105620205402374	0.158345744013786	0.140426501631737
-6.76441431045532	-9.36917114257813	-5.252760887146	-0.1056092903018	0.158173769712448	0.140520811080933
-6.7666015625	-9.36861991882324	-5.25436878204346	-0.105489447712898	0.158165499567986	0.140499338507652
-6.77078104019165	-9.3726110458374	-5.24429988861084	-0.105737507343292	0.158149674534798	0.140581130981445
-6.76505708694458	-9.36835384368896	-5.25798368453979	-0.105566658079624	0.158140689134598	0.140659272670746
-6.77454566955566	-9.376296043396	-5.25700664520264	-0.105788305401802	0.158163070678711	0.140725374221802
-6.76736545562744	-9.37285041809082	-5.25844287872314	-0.105619095265865	0.157978266477585	0.140704303979874
-6.77097797393799	-9.37495994567871	-5.26115894317627	-0.105627030134201	0.158101096749306	0.140662863850594
-6.76705694198608	-9.37304019927979	-5.25638341903687	-0.105717897415161	0.158010914921761	0.140738800168037
-6.77332496643066	-9.37165832519531	-5.26554393768311	-0.105714246630669	0.158102408051491	0.140710547566414
-6.77440929412842	-9.37373542785645	-5.26052284240723	-0.105852015316486	0.158047825098038	0.14083294570446
-6.77210092544556	-9.37517929077148	-5.26949214935303	-0.105635695159435	0.158108994364738	0.140819802880287
-6.77790975570679	-9.37628746032715	-5.26228523254395	-0.105821430683136	0.1580890417099	0.140903189778328
-6.77227735519409	-9.37389659881592	-5.27400636672974	-0.105719327926636	0.158117845654488	0.140930742025375
-6.78013134002686	-9.38195991516113	-5.27639675140381	-0.105795919895172	0.158127069473267	0.140988826751709
-6.77406883239746	-9.38249588012695	-5.27473831176758	-0.105825126171112	0.158013194799423	0.14100293815136
-6.7788782119751	-9.38070392608643	-5.2783408164978	-0.105695448815823	0.158238664269447	0.141058415174484
-6.78275156021118	-9.3824291229248	-5.27779054641724	-0.105827070772648	0.158205226063728	0.141174092888832
-6.78069257736206	-9.38089084625244	-5.28967237472534	-0.10569928586483	0.158095926046371	0.141230285167694
-6.78705739974976	-9.38088035583496	-5.28586435317993	-0.105577982962132	0.158144235610962	0.141202196478844
-6.78979778289795	-9.37716579437256	-5.28067445755005	-0.105824805796146	0.158191904425621	0.14126318693161
-6.790846824646	-9.37694931030273	-5.30042314529419	-0.105667524039745	0.158259600400925	0.141299918293953
-6.79546022415161	-9.38093757629395	-5.29606914520264	-0.105696231126785	0.158189654350281	0.1412433385849
-6.79367446899414	-9.3752384185791	-5.30217981338501	-0.105613581836224	0.158187657594681	0.141303911805153
-6.80069398880005	-9.37668132781982	-5.30802822113037	-0.105628505349159	0.158341214060783	0.141286864876747
-6.80292654037476	-9.3804931640625	-5.30072450637817	-0.105769500136375	0.158253267407417	0.141319528222084
-6.80159568786621	-9.37537097930908	-5.31317663192749	-0.105549462139606	0.158236145973206	0.141354486346245
-6.81004238128662	-9.38149166107178	-5.31313371658325	-0.10572025924921	0.15842168033123	0.141406744718552
-6.80583095550537	-9.37481880187988	-5.32381248474121	-0.105775639414787	0.158346429467201	0.141535133123398
-6.80992603302002	-9.37679862976074	-5.32724380493164	-0.105668507516384	0.158328741788864	0.141531080007553
-6.812912940979	-9.3800745010376	-5.32185029983521	-0.105788551270962	0.158338859677315	0.141574904322624
-6.81169557571411	-9.37301921844482	-5.33529567718506	-0.105720289051533	0.158400863409042	0.141580671072006
-6.81762313842773	-9.37396430969238	-5.33493947982788	-0.105880863964558	0.158430084586143	0.141672939062119
-6.81797170639038	-9.37085247039795	-5.33898162841797	-0.105849906802177	0.158311501145363	0.141769051551819
-6.81470489501953	-9.36820888519287	-5.34921550750732	-0.105850070714951	0.158382520079613	0.141689285635948
-6.82739114761353	-9.36736297607422	-5.34539985656738	-0.106023229658604	0.158509194850922	0.141736850142479
-6.82421493530273	-9.36080646514893	-5.35251617431641	-0.105953641235828	0.158424541354179	0.141880050301552
-6.82461881637573	-9.36240482330322	-5.35649299621582	-0.105989515781403	0.158436834812164	0.141897514462471
-6.83196544647217	-9.3607006072998	-5.35491514205933	-0.106214754283428	0.158464327454567	0.141915678977966
-6.82926368713379	-9.35474491119385	-5.3659725189209	-0.106097437441349	0.158468872308731	0.141992941498756
-6.83644104003906	-9.35695171356201	-5.36409950256348	-0.106155507266521	0.158514276146889	0.141964986920357
-6.8294677734375	-9.35467624664307	-5.36248970031738	-0.106343276798725	0.158419892191887	0.142048478126526
-6.83084583282471	-9.35365104675293	-5.37815856933594	-0.106203176081181	0.158533334732056	0.142087087035179
-6.83770227432251	-9.35649108886719	-5.36328983306885	-0.106322467327118	0.158574059605598	0.142138838768005
-6.82600593566895	-9.35361957550049	-5.36868619918823	-0.106265306472778	0.158448904752731	0.142157256603241
-6.83394908905029	-9.35560703277588	-5.36646270751953	-0.10613638907671	0.158607631921768	0.142173618078232
-6.83197212219238	-9.35650062561035	-5.3632173538208	-0.106303595006466	0.158652424812317	0.142261177301407
-6.82717227935791	-9.3558292388916	-5.36891984939575	-0.106203980743885	0.158609136939049	0.142286688089371
-6.82812070846558	-9.3593282699585	-5.36210298538208	-0.10616522282362	0.158610299229622	0.142230123281479
-6.82761669158936	-9.35970592498779	-5.35225200653076	-0.106259129941463	0.158694669604301	0.142331451177597
-6.82439041137695	-9.36098098754883	-5.36784553527832	-0.106072515249252	0.158734261989594	0.142320454120636
-6.82371854782104	-9.36787128448486	-5.35222053527832	-0.106146432459354	0.158658921718597	0.142367124557495
-6.81786203384399	-9.36649513244629	-5.35909652709961	-0.105946242809296	0.158666208386421	0.142393693327904
-6.82187128067017	-9.37220287322998	-5.35032749176025	-0.105949252843857	0.158815801143646	0.142413765192032
-6.82340478897095	-9.37844276428223	-5.34745121002197	-0.106041975319386	0.158681929111481	0.142511054873466
-6.81685638427734	-9.37924003601074	-5.35294771194458	-0.105683363974094	0.158698081970215	0.142527297139168
-6.82676649093628	-9.38661003112793	-5.34494924545288	-0.105850592255592	0.158799469470978	0.142591074109077
-6.82455730438232	-9.38867568969727	-5.35078096389771	-0.10582696646452	0.158641129732132	0.142752125859261
-6.82159233093262	-9.39225482940674	-5.35027456283569	-0.105649918317795	0.158666059374809	0.142745405435562
-6.83063173294067	-9.40224552154541	-5.34507513046265	-0.105748564004898	0.158665254712105	0.142829954624176
-6.82950496673584	-9.40030765533447	-5.35696315765381	-0.105700731277466	0.158667609095573	0.142975896596909
-6.83468341827393	-9.40563106536865	-5.35855770111084	-0.105726145207882	0.158616170287132	0.143098726868629
-6.83825206756592	-9.41248798370361	-5.3521671295166	-0.105641901493073	0.158528923988342	0.143181547522545
-6.83646774291992	-9.40950775146484	-5.35904121398926	-0.105628453195095	0.158458948135376	0.143240198493004
-6.85043287277222	-9.41464996337891	-5.36114501953125	-0.105658181011677	0.158442407846451	0.143365725874901
-6.84975671768188	-9.41833877563477	-5.35938835144043	-0.105682507157326	0.158292040228844	0.143533200025558
-6.84714984893799	-9.42082786560059	-5.36500930786133	-0.105574898421764	0.158271268010139	0.143557980656624
-6.86202764511108	-9.42501640319824	-5.36016702651978	-0.105724461376667	0.15829236805439	0.143677890300751
-6.85469388961792	-9.42434597015381	-5.36526966094971	-0.105684712529182	0.1580750644207	0.143852293491364
-6.86391687393188	-9.43261623382568	-5.36435651779175	-0.105625085532665	0.158121019601822	0.143885508179665
-6.86393260955811	-9.43436431884766	-5.36258602142334	-0.105721138417721	0.157991945743561	0.144030898809433
-6.86128664016724	-9.43043613433838	-5.35943222045898	-0.105596326291561	0.157975852489471	0.144159585237503
-6.86976432800293	-9.44178771972656	-5.35787868499756	-0.105684496462345	0.157988727092743	0.144229009747505
-6.86434316635132	-9.44120407104492	-5.35039758682251	-0.105770252645016	0.157739385962486	0.144269496202469
-6.86832857131958	-9.43900680541992	-5.35533952713013	-0.105671815574169	0.157871663570404	0.144287809729576
-6.87164878845215	-9.45005321502686	-5.34696960449219	-0.105883546173573	0.157933592796326	0.144302517175674
-6.86010265350342	-9.44467544555664	-5.33426523208618	-0.105821758508682	0.157605618238449	0.144149705767632
-6.85834407806396	-9.4397497177124	-5.33529901504517	-0.105731226503849	0.157788723707199	0.143961101770401
-6.86559200286865	-9.44370269775391	-5.32611846923828	-0.105954401195049	0.157875880599022	0.143985852599144
-6.85763168334961	-9.44031143188477	-5.33335018157959	-0.105830572545528	0.15768851339817	0.144097074866295
-6.86427688598633	-9.44687938690186	-5.33178567886353	-0.105665639042854	0.157744184136391	0.144089430570602
-6.87045431137085	-9.44533157348633	-5.31955528259277	-0.105888240039349	0.157747909426689	0.144258186221123
-6.87009143829346	-9.44595241546631	-5.33240556716919	-0.105705440044403	0.157821506261826	0.144358262419701
-6.87282466888428	-9.45194435119629	-5.31492185592651	-0.105848662555218	0.157724797725677	0.144452795386314
-6.87322330474854	-9.4513463973999	-5.31332015991211	-0.105603136122227	0.15764744579792	0.144549116492271
-6.87353467941284	-9.45330142974854	-5.31792783737183	-0.105598963797092	0.157762825489044	0.144583404064178
-6.87611722946167	-9.4637279510498	-5.30519437789917	-0.105755046010017	0.157687991857529	0.144571080803871
-6.8687801361084	-9.46056747436523	-5.30087947845459	-0.105621986091137	0.157701164484024	0.144643291831017
-6.87293338775635	-9.46013164520264	-5.31215858459473	-0.105557359755039	0.157846093177795	0.144675478339195
-6.8788948059082	-9.46897602081299	-5.30346345901489	-0.105644583702087	0.157736152410507	0.144720658659935
-6.87795543670654	-9.46589660644531	-5.30813694000244	-0.105459704995155	0.157680094242096	0.144764795899391
-6.88028526306152	-9.47000026702881	-5.30535078048706	-0.105589374899864	0.157868266105652	0.144740372896194
-6.88731479644775	-9.46602535247803	-5.30451440811157	-0.105630815029144	0.157869935035706	0.14484515786171
-6.88041591644287	-9.46246147155762	-5.3151273727417	-0.105545729398727	0.157750502228737	0.144943833351135
-6.88605499267578	-9.47160053253174	-5.30761623382568	-0.105591118335724	0.157846599817276	0.144896969199181
-6.87923669815063	-9.46090888977051	-5.3119068145752	-0.105614200234413	0.157761111855507	0.144939064979553
-6.88238859176636	-9.46319103240967	-5.31919193267822	-0.105646722018719	0.157855987548828	0.14499805867672
-6.89233446121216	-9.46369361877441	-5.31526565551758	-0.105741731822491	0.157804876565933	0.145054265856743
-6.87839126586914	-9.46146488189697	-5.32384538650513	-0.10568031668663	0.157755956053734	0.145100086927414
-6.89377927780151	-9.45742130279541	-5.32450580596924	-0.105722673237324	0.157937601208687	0.145088136196136
-6.89274406433105	-9.45990180969238	-5.32047176361084	-0.105795912444592	0.157778277993202	0.145184203982353
-6.88520336151123	-9.45502281188965	-5.33112907409668	-0.105602473020554	0.157834604382515	0.145150914788246
-6.89564323425293	-9.45386791229248	-5.32527542114258	-0.10580887645483	0.157939314842224	0.145126968622208
-6.88972568511963	-9.44804859161377	-5.33946704864502	-0.105741456151009	0.157865405082703	0.145274251699448
-6.88900709152222	-9.45313930511475	-5.34678268432617	-0.105672597885132	0.157914116978645	0.14521835744381
-6.89166736602783	-9.45008563995361	-5.33925580978394	-0.105719015002251	0.157939329743385	0.145226046442986
-6.89029312133789	-9.44648456573486	-5.34518814086914	-0.105757810175419	0.158005610108376	0.145302519202232
-6.89546060562134	-9.44816112518311	-5.35706996917725	-0.10573760420084	0.158099412918091	0.145301565527916
-6.88874959945679	-9.44934272766113	-5.34964513778687	-0.105764493346214	0.157960504293442	0.145310327410698
-6.88874244689941	-9.44166469573975	-5.35741901397705	-0.105585820972919	0.158031344413757	0.145302191376686
-6.89509582519531	-9.4438009262085	-5.35626554489136	-0.105714738368988	0.158219188451767	0.145324259996414
-6.88895130157471	-9.43648242950439	-5.36676120758057	-0.10563912242651	0.158048421144485	0.145391583442688
-6.89419221878052	-9.44011688232422	-5.36905765533447	-0.1056057959795	0.158151254057884	0.145335838198662
-6.88952922821045	-9.43654155731201	-5.37377071380615	-0.105673588812351	0.158172801136971	0.145382344722748
-6.89081954956055	-9.43319320678711	-5.37728643417358	-0.105566650629044	0.158249497413635	0.145404532551765
-6.8922643661499	-9.43794727325439	-5.37492895126343	-0.10574071854353	0.158148556947708	0.145390242338181
-6.88521099090576	-9.42939472198486	-5.38268136978149	-0.105455428361893	0.158058553934097	0.14541582763195
-6.89831495285034	-9.43193912506104	-5.37352466583252	-0.105623118579388	0.158203423023224	0.145406186580658
-6.89105701446533	-9.42916774749756	-5.38527631759644	-0.105680495500565	0.158184796571732	0.145501121878624
-6.89148902893066	-9.42505931854248	-5.39073467254639	-0.105571985244751	0.158168271183968	0.145543336868286
-6.89296627044678	-9.42903995513916	-5.38843154907227	-0.105632066726685	0.158107027411461	0.145569369196892
-6.88459062576294	-9.42232990264893	-5.38777828216553	-0.105645291507244	0.158145308494568	0.145580470561981
-6.89489841461182	-9.42597103118896	-5.38913059234619	-0.105758056044579	0.158193826675415	0.145617812871933
-6.89050388336182	-9.42373847961426	-5.38870334625244	-0.105718657374382	0.158063739538193	0.145742684602737
-6.89044427871704	-9.42855739593506	-5.3961353302002	-0.105711951851845	0.158127084374428	0.145716518163681
-6.89382553100586	-9.42657661437988	-5.39259576797485	-0.105805911123753	0.158088460564613	0.145740583539009
-6.8859429359436	-9.42089080810547	-5.38960218429565	-0.105716750025749	0.158031910657883	0.145804569125175
-6.89545011520386	-9.42807579040527	-5.3915753364563	-0.105803765356541	0.158111289143562	0.145831406116486
-6.88814640045166	-9.42606735229492	-5.39338159561157	-0.105819672346115	0.158025428652763	0.145866110920906
-6.88969898223877	-9.423583984375	-5.39995861053467	-0.105793461203575	0.158132627606392	0.145930230617523
-6.8978476524353	-9.430588722229	-5.39457273483276	-0.105915658175945	0.158119097352028	0.146030500531197
-6.8884482383728	-9.4308500289917	-5.39074611663818	-0.10583471506834	0.157923638820648	0.146024629473686
-6.89683103561401	-9.43081569671631	-5.39416360855103	-0.105813510715961	0.158146366477013	0.146090090274811
-6.9002537727356	-9.43306541442871	-5.39609384536743	-0.105981357395649	0.158106863498688	0.146248817443848
-6.89223384857178	-9.43562126159668	-5.39826059341431	-0.105948068201542	0.15789783000946	0.146332681179047
-6.90014886856079	-9.43204689025879	-5.39516353607178	-0.105807334184647	0.158027514815331	0.14628379046917
-6.89914512634277	-9.43445014953613	-5.3876256942749	-0.106078900396824	0.158005282282829	0.146459132432938
-6.89721059799194	-9.43501281738281	-5.40439510345459	-0.105910897254944	0.157949909567833	0.146531075239182
-6.90052223205566	-9.43934440612793	-5.38990879058838	-0.105896048247814	0.157902151346207	0.146571397781372
-6.9027214050293	-9.43919849395752	-5.38359022140503	-0.106045849621296	0.157896414399147	0.146708801388741
-6.89927434921265	-9.43604469299316	-5.3915433883667	-0.105986982584	0.157922431826591	0.146798253059387
-6.90321063995361	-9.4436092376709	-5.38662672042847	-0.106035567820072	0.157894819974899	0.146785974502563
-6.90228700637817	-9.43821907043457	-5.37971925735474	-0.106124296784401	0.157797813415527	0.146875202655792
-6.90282678604126	-9.43909454345703	-5.38845539093018	-0.106031559407711	0.157911062240601	0.146931186318398
-6.90495777130127	-9.44510459899902	-5.37911462783813	-0.106214754283428	0.157803133130074	0.146997481584549
-6.89933681488037	-9.4406213760376	-5.3782844543457	-0.106092214584351	0.157808288931847	0.147014483809471
-6.90567302703857	-9.44304847717285	-5.37894821166992	-0.106109410524368	0.157932206988335	0.147032856941223
-6.90531587600708	-9.44561862945557	-5.37418937683105	-0.106274843215942	0.157831132411957	0.1471146941185
-6.90122842788696	-9.4433708190918	-5.37729024887085	-0.106023482978344	0.157820463180542	0.147110298275948
-6.90390348434448	-9.45010662078857	-5.36734247207642	-0.106202825903893	0.157865703105927	0.147111415863037
-6.89745044708252	-9.44604682922363	-5.37575960159302	-0.106228642165661	0.157836243510246	0.147168964147568
-6.90546321868896	-9.45019245147705	-5.38159942626953	-0.106259725987911	0.157943874597549	0.14727583527565
-6.90544652938843	-9.45536041259766	-5.37905311584473	-0.106234587728977	0.157838419079781	0.147389709949493
-6.89780426025391	-9.45429134368896	-5.38594388961792	-0.106152594089508	0.157764345407486	0.147350534796715
-6.90890502929688	-9.45812606811523	-5.38529205322266	-0.106272630393505	0.157901555299759	0.147420138120651
-6.90469551086426	-9.45626449584961	-5.38030624389648	-0.106280349195004	0.157706096768379	0.147567704319954
-6.90931177139282	-9.46421337127686	-5.38594055175781	-0.106203839182854	0.157860353589058	0.147549390792847
-6.90928983688354	-9.46378612518311	-5.38496589660645	-0.1063372194767	0.157688602805138	0.147584185004234
-6.90977716445923	-9.45969581604004	-5.39780187606812	-0.106348469853401	0.157781779766083	0.14761520922184
-6.92098522186279	-9.46680068969727	-5.3885498046875	-0.106382459402084	0.157782763242722	0.1475810110569
-6.90709829330444	-9.46507263183594	-5.39134836196899	-0.106447942554951	0.157553493976593	0.1475630402565
-6.91817998886108	-9.4659366607666	-5.39282846450806	-0.106451578438282	0.157713159918785	0.147586807608604
-6.92001104354858	-9.46999359130859	-5.38260221481323	-0.106621511280537	0.157689362764359	0.147703886032104
-6.91076898574829	-9.47079277038574	-5.39352226257324	-0.106637433171272	0.157550051808357	0.147796630859375
-6.9114146232605	-9.47196769714355	-5.38393974304199	-0.106561869382858	0.15759801864624	0.147781446576118
-6.90960121154785	-9.46657180786133	-5.37752866744995	-0.106760829687119	0.157551735639572	0.147912755608559
-6.91044139862061	-9.46856784820557	-5.39278745651245	-0.106700830161572	0.157635539770126	0.148019731044769
-6.91056346893311	-9.46914768218994	-5.3887152671814	-0.106855049729347	0.157516151666641	0.14809875190258
-6.90979194641113	-9.46750450134277	-5.39304256439209	-0.106858193874359	0.157466873526573	0.148097351193428
-6.90681982040405	-9.4642858505249	-5.39570331573486	-0.106784075498581	0.157516896724701	0.148144423961639
-6.90750074386597	-9.46936225891113	-5.38636255264282	-0.106984950602055	0.157510802149773	0.148211613297462
-6.90443086624146	-9.46255016326904	-5.39001846313477	-0.106953978538513	0.157471090555191	0.148352682590485
-6.89814949035645	-9.46208190917969	-5.40076446533203	-0.10691474378109	0.157552003860474	0.148405224084854
-6.8991174697876	-9.46766376495361	-5.38198709487915	-0.107004582881927	0.157491847872734	0.1485645622015
-6.89120435714722	-9.46059322357178	-5.37930250167847	-0.106917008757591	0.15752224624157	0.148730039596558
-6.88819217681885	-9.46175765991211	-5.3885293006897	-0.106890588998795	0.157613635063171	0.148900583386421
-6.88596534729004	-9.46430492401123	-5.37990188598633	-0.106973923742771	0.157516688108444	0.149072661995888
-6.87697172164917	-9.46492767333984	-5.37880039215088	-0.106928445398808	0.157485574483871	0.149223640561104
-6.87339496612549	-9.45851421356201	-5.38296365737915	-0.106869079172611	0.157734811306	0.149279609322548
-6.87418031692505	-9.46352863311768	-5.37858390808105	-0.107099018990994	0.157711446285248	0.149467974901199
-6.86200189590454	-9.45957851409912	-5.37481355667114	-0.106929242610931	0.157593622803688	0.14955660700798
-6.85631227493286	-9.45820808410645	-5.37864542007446	-0.107047982513905	0.157804250717163	0.149541720747948
-6.85742378234863	-9.4553861618042	-5.37819242477417	-0.10711957514286	0.157827690243721	0.149706661701202
-6.85490274429321	-9.45541191101074	-5.37514209747314	-0.107074029743671	0.157770305871964	0.149817794561386
-6.84223794937134	-9.45068264007568	-5.37408065795898	-0.107143260538578	0.157840311527252	0.149788975715637
-6.8512601852417	-9.45030879974365	-5.37426853179932	-0.107261769473553	0.157955467700958	0.149959370493889
-6.84729194641113	-9.44921016693115	-5.37605667114258	-0.10724950581789	0.157862722873688	0.150150299072266
-6.83613252639771	-9.44368171691895	-5.38161468505859	-0.107248336076736	0.157834857702255	0.150188893079758
-6.84378290176392	-9.44495487213135	-5.38070487976074	-0.10732839256525	0.157928377389908	0.150232017040253
-6.84338045120239	-9.4423885345459	-5.37794589996338	-0.10734061896801	0.15790356695652	0.150420114398003
-6.83403253555298	-9.43971061706543	-5.38162088394165	-0.107174165546894	0.157876551151276	0.150478273630142
-6.84557771682739	-9.43948078155518	-5.38411474227905	-0.107281133532524	0.157996326684952	0.150492876768112
-6.83801698684692	-9.44218254089355	-5.38031673431396	-0.107361383736134	0.157840594649315	0.150633737444878
-6.82899904251099	-9.43755054473877	-5.38852739334106	-0.107123665511608	0.157918706536293	0.150716051459312
-6.83601045608521	-9.43778228759766	-5.38663673400879	-0.107199370861053	0.158094510436058	0.150700554251671
-6.83058023452759	-9.43688011169434	-5.38165903091431	-0.1071617603302	0.158000558614731	0.150857701897621
-6.8210916519165	-9.43623828887939	-5.37834930419922	-0.107077039778233	0.157893911004066	0.150784149765968
-6.82541751861572	-9.43709754943848	-5.38266277313232	-0.107044942677021	0.158200860023499	0.150845095515251
-6.82424974441528	-9.43429374694824	-5.38085460662842	-0.107080869376659	0.158143222332001	0.150957331061363
-6.81157350540161	-9.43313694000244	-5.37014245986938	-0.106915786862373	0.158071994781494	0.150907024741173
-6.81322717666626	-9.43436813354492	-5.37336492538452	-0.106850430369377	0.158298477530479	0.150874078273773
-6.81244325637817	-9.43379688262939	-5.36500406265259	-0.106969386339188	0.158343940973282	0.150986686348915
-6.80323600769043	-9.43400764465332	-5.37253332138062	-0.1068215072155	0.158259898424149	0.150995373725891
-6.79892253875732	-9.43083095550537	-5.37057971954346	-0.106658093631268	0.158321186900139	0.150872141122818
-6.80132389068604	-9.43288993835449	-5.36095857620239	-0.106882557272911	0.158505544066429	0.150972202420235
-6.79559803009033	-9.42982292175293	-5.38177633285522	-0.106720745563507	0.15838623046875	0.150983542203903
-6.79454755783081	-9.43251895904541	-5.37521600723267	-0.106581293046474	0.158482208848	0.150982454419136
-6.79473543167114	-9.42919540405273	-5.36286306381226	-0.106812879443169	0.158437207341194	0.150999471545219
-6.78972196578979	-9.4262170791626	-5.38041400909424	-0.106634192168713	0.158499270677567	0.151034459471703
-6.79066228866577	-9.42861747741699	-5.3739128112793	-0.106671273708344	0.158484280109406	0.151033118367195
-6.79331064224243	-9.42268180847168	-5.37281703948975	-0.106704667210579	0.158515468239784	0.151080638170242
-6.78537797927856	-9.4204797744751	-5.38205194473267	-0.106570869684219	0.158493414521217	0.151096299290657
-6.7895359992981	-9.42430400848389	-5.37785530090332	-0.106635853648186	0.158488214015961	0.151056826114655
-6.78986597061157	-9.42087459564209	-5.37323904037476	-0.106711253523827	0.158519729971886	0.151143699884415
-6.78847169876099	-9.41459655761719	-5.38860034942627	-0.106607593595982	0.158595860004425	0.151171505451202
-6.79071140289307	-9.41569900512695	-5.37587118148804	-0.106648646295071	0.15851916372776	0.151198863983154
-6.78636741638184	-9.41431999206543	-5.37752294540405	-0.106591060757637	0.158480569720268	0.151187852025032
-6.78469324111938	-9.40970134735107	-5.38228988647461	-0.106530971825123	0.158662170171738	0.151238471269608
-6.78875160217285	-9.41578388214111	-5.38118457794189	-0.106613405048847	0.158584833145142	0.151261880993843
-6.78251504898071	-9.41474628448486	-5.37410449981689	-0.106488257646561	0.158532068133354	0.151283994317055
-6.77679109573364	-9.41053771972656	-5.37721061706543	-0.106360018253326	0.15871773660183	0.151207715272903
-6.78273391723633	-9.41390705108643	-5.36575317382813	-0.106503613293171	0.158720940351486	0.151260584592819
-6.77943897247314	-9.41184329986572	-5.36667823791504	-0.106212936341763	0.158705770969391	0.151302203536034
-6.77278995513916	-9.41522979736328	-5.36190223693848	-0.106144063174725	0.158782809972763	0.151247784495354
-6.77951002120972	-9.42012214660645	-5.35221576690674	-0.106250829994678	0.158863201737404	0.151237785816193
-6.77528953552246	-9.42033386230469	-5.35442066192627	-0.106155306100845	0.158789038658142	0.151306629180908
-6.77071237564087	-9.4250373840332	-5.36052799224854	-0.106003910303116	0.158881947398186	0.151287391781807
-6.78083086013794	-9.4336404800415	-5.34810209274292	-0.106113985180855	0.158977016806602	0.151320576667786
-6.77601480484009	-9.43044948577881	-5.34920215606689	-0.106014847755432	0.158899217844009	0.151472389698029
-6.78228569030762	-9.44111442565918	-5.35407161712646	-0.105942159891129	0.158954113721848	0.151507273316383
-6.78654813766479	-9.44590282440186	-5.34805393218994	-0.106148436665535	0.158926069736481	0.151617720723152
-6.78512907028198	-9.44496440887451	-5.35777854919434	-0.106130294501781	0.158882066607475	0.151759803295135
-6.79019498825073	-9.45405006408691	-5.36107206344604	-0.106052473187447	0.158864602446556	0.151735797524452
-6.79969120025635	-9.45810413360596	-5.35824394226074	-0.106262281537056	0.158913016319275	0.151800721883774
-6.79924774169922	-9.45553016662598	-5.36161947250366	-0.106252774596214	0.158780112862587	0.151905193924904
-6.7993369102478	-9.46117210388184	-5.37339544296265	-0.106206521391869	0.158672675490379	0.151866227388382
-6.80695056915283	-9.45906352996826	-5.37135124206543	-0.106438398361206	0.15870064496994	0.151913300156593
-6.80792665481567	-9.45608329772949	-5.37745714187622	-0.106618240475655	0.158646389842033	0.152078792452812
-6.81039667129517	-9.45983219146729	-5.38527870178223	-0.106578975915909	0.158606097102165	0.152108028531075
-6.8121919631958	-9.46007537841797	-5.38406229019165	-0.106703944504261	0.158545061945915	0.152124062180519
-6.81222343444824	-9.4525032043457	-5.38318634033203	-0.106945551931858	0.158569872379303	0.152247548103333
-6.81237649917603	-9.4538516998291	-5.40299844741821	-0.106905847787857	0.158524811267853	0.152328506112099
-6.81246376037598	-9.45248985290527	-5.39755439758301	-0.107047334313393	0.158457696437836	0.152335822582245
-6.81147623062134	-9.44843578338623	-5.39826440811157	-0.10716488212347	0.158419072628021	0.152445778250694
-6.81075429916382	-9.44783782958984	-5.4096245765686	-0.10718011111021	0.158553928136826	0.152585461735725
-6.81017780303955	-9.45011234283447	-5.40242624282837	-0.107262380421162	0.158495500683784	0.152621820569038
-6.80322170257568	-9.44535350799561	-5.40071725845337	-0.107336178421974	0.158442169427872	0.152720838785172
-6.80144691467285	-9.44716644287109	-5.4112548828125	-0.107177130877972	0.15863049030304	0.152753487229347
-6.79983806610107	-9.45153045654297	-5.39767169952393	-0.10739004611969	0.158568054437637	0.152826428413391
-6.79308938980103	-9.44538593292236	-5.40616273880005	-0.107288934290409	0.158607676625252	0.152934119105339
-6.79372119903564	-9.44809627532959	-5.40608549118042	-0.107236914336681	0.15871474146843	0.152970314025879
-6.79484033584595	-9.45176029205322	-5.39906644821167	-0.107280530035496	0.158705100417137	0.153015837073326
-6.78942060470581	-9.4449634552002	-5.39855909347534	-0.107264041900635	0.158727258443832	0.153072014451027
-6.78466892242432	-9.44607543945313	-5.40781307220459	-0.107135452330112	0.158852890133858	0.153135448694229
-6.79008150100708	-9.44737911224365	-5.39989233016968	-0.107167385518551	0.158880293369293	0.153206437826157
-6.78423357009888	-9.44978713989258	-5.39137840270996	-0.10718896985054	0.158801436424255	0.153197661042213
-6.7807149887085	-9.44300651550293	-5.396812915802	-0.107102051377296	0.15894678235054	0.153301894664764
-6.78707313537598	-9.44862270355225	-5.39044618606567	-0.107175193727016	0.158977389335632	0.153398603200912
-6.78201723098755	-9.44700813293457	-5.38359785079956	-0.107061453163624	0.158887848258018	0.153399094939232
-6.7769947052002	-9.44532871246338	-5.38507127761841	-0.107082568109035	0.159015789628029	0.153464138507843
-6.781325340271	-9.44662570953369	-5.37920904159546	-0.106986731290817	0.159023225307465	0.153531163930893
-6.7801718711853	-9.45108032226563	-5.3677077293396	-0.107096955180168	0.159001439809799	0.153537735342979
-6.77729177474976	-9.44252872467041	-5.37000846862793	-0.107036009430885	0.159014716744423	0.153601512312889
-6.77811050415039	-9.44127082824707	-5.37165260314941	-0.106964536011219	0.159083798527718	0.153702706098557
-6.78202152252197	-9.45079040527344	-5.36765003204346	-0.107103079557419	0.159086674451828	0.153721794486046
-6.77635145187378	-9.44537258148193	-5.36260938644409	-0.107109695672989	0.159123301506042	0.15377488732338
-6.77634763717651	-9.4446268081665	-5.370849609375	-0.107105009257793	0.159146025776863	0.153868734836578
-6.77974224090576	-9.4536075592041	-5.36510848999023	-0.107204057276249	0.159170240163803	0.153946042060852
-6.77075910568237	-9.4487133026123	-5.37148237228394	-0.107235305011272	0.15906497836113	0.153973370790482
-6.77402925491333	-9.44912147521973	-5.38072824478149	-0.107349380850792	0.159161880612373	0.153973013162613
-6.78094244003296	-9.45372581481934	-5.37875175476074	-0.107602469623089	0.159142777323723	0.154042795300484
-6.76864385604858	-9.44856739044189	-5.39043855667114	-0.107688464224339	0.159045085310936	0.154099702835083
-6.7706470489502	-9.44639492034912	-5.40186643600464	-0.10777947306633	0.159122824668884	0.154135018587112
-6.77561807632446	-9.44807624816895	-5.40026760101318	-0.107938431203365	0.159125044941902	0.154198512434959
-6.76396417617798	-9.44100570678711	-5.40910673141479	-0.10814967751503	0.158869251608849	0.154266282916069
-6.76665639877319	-9.43442344665527	-5.42464637756348	-0.108201161026955	0.15900145471096	0.154336228966713
-6.77004051208496	-9.43856716156006	-5.42615413665771	-0.108474671840668	0.158971264958382	0.15439061820507
-6.76241111755371	-9.43157863616943	-5.43002557754517	-0.108712755143642	0.158778458833694	0.154422804713249
-6.76154041290283	-9.42269229888916	-5.44256019592285	-0.108770407736301	0.158822357654572	0.15458145737648
-6.76238059997559	-9.42593860626221	-5.45410108566284	-0.108891189098358	0.158855557441711	0.154618546366692
-6.75815153121948	-9.41683769226074	-5.45076084136963	-0.108986139297485	0.158805653452873	0.154669716954231
-6.75315761566162	-9.41167259216309	-5.45447444915771	-0.109251469373703	0.158812746405602	0.154894933104515
-6.74436569213867	-9.40978050231934	-5.46364212036133	-0.109171286225319	0.158771887421608	0.154934585094452
-6.74517679214478	-9.40608787536621	-5.45909976959229	-0.109316304326057	0.158853009343147	0.15490610897541
-6.74467706680298	-9.40435314178467	-5.4627480506897	-0.109547659754753	0.158851847052574	0.154938951134682
-6.73156118392944	-9.40175914764404	-5.46725654602051	-0.109550788998604	0.15874257683754	0.154950693249702
-6.73258972167969	-9.39907360076904	-5.46934747695923	-0.109439238905907	0.158859863877296	0.154904618859291
-6.725501537323	-9.40074348449707	-5.45951986312866	-0.109719604253769	0.158947438001633	0.155084475874901
-6.71648979187012	-9.40172100067139	-5.47420787811279	-0.109642438590527	0.158849805593491	0.155127614736557
-6.70929193496704	-9.39983558654785	-5.46714162826538	-0.109490066766739	0.158978849649429	0.155152767896652
-6.71154975891113	-9.4000072479248	-5.46168661117554	-0.109660685062408	0.159049898386002	0.155252248048782
-6.70465421676636	-9.401291847229	-5.46437549591064	-0.109659932553768	0.158948510885239	0.155400276184082
-6.69625854492188	-9.40190887451172	-5.46742153167725	-0.109417483210564	0.159023344516754	0.155428156256676
-6.69789266586304	-9.40439987182617	-5.45849609375	-0.109594985842705	0.159097835421562	0.155536457896233
-6.69439935684204	-9.40662860870361	-5.45091342926025	-0.10958307236433	0.158998742699623	0.155641034245491
-6.68909740447998	-9.40449142456055	-5.45480537414551	-0.109293341636658	0.159073695540428	0.155713766813278
-6.68998765945435	-9.41158008575439	-5.44791841506958	-0.109384596347809	0.159217998385429	0.155724391341209
-6.68833446502686	-9.41544246673584	-5.43658399581909	-0.109354056417942	0.159111201763153	0.155720263719559
-6.68546295166016	-9.41772842407227	-5.43869733810425	-0.109291806817055	0.159186124801636	0.155772596597672
-6.68392896652222	-9.41853427886963	-5.44565153121948	-0.109119713306427	0.159191086888313	0.155810058116913
-6.6862678527832	-9.42512893676758	-5.43798828125	-0.109139390289783	0.159181714057922	0.155818536877632
-6.68991565704346	-9.42907810211182	-5.43475246429443	-0.109137579798698	0.159212410449982	0.155910581350327
-6.68838262557983	-9.42856884002686	-5.43307638168335	-0.109006486833096	0.15916346013546	0.156003624200821
-6.68963718414307	-9.43305683135986	-5.43528318405151	-0.108860120177269	0.159200757741928	0.155968189239502
-6.69637489318848	-9.4375638961792	-5.42997264862061	-0.109049908816814	0.159294724464417	0.155997425317764
-6.69704866409302	-9.43651485443115	-5.4327826499939	-0.108895473182201	0.15913313627243	0.156111925840378
-6.68908739089966	-9.43523597717285	-5.43002223968506	-0.108617953956127	0.159100100398064	0.156053766608238
-6.69896459579468	-9.44308090209961	-5.43053531646729	-0.108746193349361	0.15926119685173	0.155997529625893
-6.69880151748657	-9.44332027435303	-5.43050575256348	-0.108746625483036	0.159166887402534	0.156032741069794
-6.69432258605957	-9.44046783447266	-5.43106126785278	-0.108436770737171	0.15912176668644	0.156068697571754
-6.69434690475464	-9.44504833221436	-5.42428541183472	-0.108432993292809	0.15921638906002	0.15593646466732
-6.7027530670166	-9.44731521606445	-5.41930198669434	-0.108548007905483	0.15919616818428	0.155955761671066
-6.69292831420898	-9.4442138671875	-5.41614532470703	-0.108290992677212	0.159063056111336	0.155920803546906
-6.69061613082886	-9.44364356994629	-5.42133092880249	-0.108199037611485	0.159167230129242	0.155790776014328
-6.69677209854126	-9.44589042663574	-5.42185592651367	-0.108211487531662	0.15915547311306	0.155777633190155
-6.69577026367188	-9.45175170898438	-5.41383171081543	-0.108125261962414	0.159091308712959	0.155691117048264
-6.69316244125366	-9.44802188873291	-5.41683101654053	-0.108116701245308	0.159198313951492	0.155588671565056
-6.69277095794678	-9.44557189941406	-5.4180383682251	-0.107953600585461	0.159173607826233	0.155631795525551
-6.69249868392944	-9.45464038848877	-5.40953302383423	-0.107900507748127	0.15916396677494	0.155503541231155
-6.69594287872314	-9.45444965362549	-5.40756416320801	-0.108002580702305	0.15922674536705	0.155424430966377
-6.69274091720581	-9.45044231414795	-5.40971851348877	-0.107779674232006	0.15913113951683	0.15550009906292
-6.6933536529541	-9.45798873901367	-5.41202211380005	-0.107818804681301	0.15920814871788	0.155389189720154
-6.70152616500854	-9.45965671539307	-5.40069103240967	-0.107949785888195	0.159227505326271	0.155346378684044
-6.69644260406494	-9.46206951141357	-5.4122109413147	-0.107912197709084	0.159162580966949	0.155431061983109
-6.69756078720093	-9.46474361419678	-5.41591930389404	-0.107859872281551	0.159194111824036	0.155354797840118
-6.71007966995239	-9.46604824066162	-5.41066360473633	-0.108022637665272	0.159163743257523	0.155358850955963
-6.70391941070557	-9.46198654174805	-5.41272926330566	-0.108020395040512	0.159035384654999	0.155391961336136
-6.70787048339844	-9.46555709838867	-5.4231424331665	-0.108044788241386	0.159092575311661	0.155329942703247
-6.71812343597412	-9.46525192260742	-5.42267751693726	-0.108169198036194	0.159062534570694	0.155339866876602
-6.71681785583496	-9.46157360076904	-5.41767311096191	-0.10828859359026	0.158927246928215	0.155411005020142
-6.7164421081543	-9.45951652526855	-5.4321985244751	-0.108195163309574	0.158910304307938	0.155357792973518
-6.72634792327881	-9.46123123168945	-5.42482089996338	-0.10837409645319	0.15893466770649	0.155350849032402
-6.72459745407104	-9.45427131652832	-5.42641496658325	-0.108464099466801	0.158816188573837	0.155347287654877
-6.72371578216553	-9.45315170288086	-5.43385219573975	-0.108409002423286	0.158708289265633	0.155296087265015
-6.73345518112183	-9.44996452331543	-5.42647409439087	-0.108511053025723	0.158887207508087	0.155219808220863
-6.73446989059448	-9.4513111114502	-5.42621421813965	-0.108681835234165	0.158846318721771	0.155286133289337
-6.7283501625061	-9.44927215576172	-5.43020105361938	-0.108575031161308	0.158657729625702	0.155203714966774
-6.73312044143677	-9.4431324005127	-5.42779636383057	-0.108562961220741	0.158855408430099	0.155088186264038
-6.73588991165161	-9.44806385040283	-5.42748498916626	-0.108734764158726	0.15885503590107	0.155118361115456
-6.72701120376587	-9.44747257232666	-5.42265224456787	-0.108722701668739	0.158655881881714	0.155020952224731
-6.7299599647522	-9.44335842132568	-5.42850637435913	-0.108715571463108	0.158813133835793	0.154966115951538
-6.73428869247437	-9.44526863098145	-5.43069458007813	-0.108739674091339	0.158903375267982	0.154994115233421
-6.72888517379761	-9.44867897033691	-5.4156699180603	-0.108735807240009	0.158706381917	0.154904782772064
-6.72929859161377	-9.44659614562988	-5.41492509841919	-0.10878861695528	0.158799946308136	0.154961735010147
-6.73154258728027	-9.44930458068848	-5.42501544952393	-0.108780942857265	0.158881947398186	0.155035421252251
-6.73311758041382	-9.45093441009521	-5.41758108139038	-0.108740299940109	0.15881909430027	0.154989093542099
-6.73294734954834	-9.4507360458374	-5.40582036972046	-0.108910217881203	0.158854246139526	0.15503716468811
-6.7302713394165	-9.45022392272949	-5.42543840408325	-0.108928762376308	0.158812046051025	0.155119717121124
-6.73095321655273	-9.44967746734619	-5.4255256652832	-0.108864933252335	0.158845111727715	0.155088901519775
-6.73566436767578	-9.45129203796387	-5.41937017440796	-0.109161086380482	0.158832997083664	0.155114769935608
-6.73083209991455	-9.44877529144287	-5.4318962097168	-0.109075248241425	0.158766552805901	0.155179277062416
-6.73149347305298	-9.44966697692871	-5.43365144729614	-0.109086282551289	0.158766120672226	0.155117526650429
-6.7336630821228	-9.44972038269043	-5.42630624771118	-0.109353795647621	0.158754304051399	0.155138567090034
-6.73168039321899	-9.44591617584229	-5.44246959686279	-0.10932133346796	0.158743128180504	0.155143335461617
-6.72980976104736	-9.4492654800415	-5.44154500961304	-0.109334245324135	0.158739745616913	0.155163705348969
-6.73468065261841	-9.44863033294678	-5.44419145584106	-0.109626896679401	0.158720448613167	0.155199930071831
-6.72747325897217	-9.44421005249023	-5.45232152938843	-0.109589748084545	0.158604249358177	0.155212998390198
-6.72189569473267	-9.4434757232666	-5.45414924621582	-0.109569914638996	0.158589228987694	0.155208632349968
-6.7269139289856	-9.44563770294189	-5.4531626701355	-0.109833307564259	0.158692449331284	0.155202031135559
-6.72253227233887	-9.43913650512695	-5.46563005447388	-0.109831973910332	0.158626556396484	0.155305936932564
-6.71377611160278	-9.4379415512085	-5.46934080123901	-0.109743848443031	0.158556133508682	0.155260041356087
-6.71734237670898	-9.43901062011719	-5.45889759063721	-0.109986431896687	0.158670663833618	0.155331939458847
-6.71333646774292	-9.43494129180908	-5.47195816040039	-0.110028900206089	0.15860740840435	0.155405715107918
-6.70574045181274	-9.42975902557373	-5.47767353057861	-0.109829537570477	0.158526435494423	0.155418664216995
-6.7069730758667	-9.42910099029541	-5.47292900085449	-0.109966941177845	0.158615618944168	0.15533746778965
-6.7104229927063	-9.42537117004395	-5.47680902481079	-0.110173486173153	0.158618956804276	0.155357092618942
-6.70012903213501	-9.42000102996826	-5.48196029663086	-0.109934285283089	0.158485025167465	0.155374974012375
-6.70121288299561	-9.41919708251953	-5.47502374649048	-0.110011205077171	0.158646643161774	0.15519967675209
-6.70454835891724	-9.41772842407227	-5.47336864471436	-0.110163450241089	0.15867155790329	0.155200973153114
-6.69856405258179	-9.40942764282227	-5.48473024368286	-0.11004925519228	0.15857245028019	0.155288070440292
-6.6943564414978	-9.41379165649414	-5.48218774795532	-0.110086254775524	0.158630073070526	0.155048534274101
-6.70505475997925	-9.41474723815918	-5.4773120880127	-0.110140390694141	0.158697590231895	0.154834479093552
-6.70992183685303	-9.41276836395264	-5.47971296310425	-0.110096208751202	0.158692121505737	0.15446050465107
-6.71095371246338	-9.41613674163818	-5.47955703735352	-0.11002966016531	0.158708840608597	0.15388585627079
-6.72130680084229	-9.41864013671875	-5.47547292709351	-0.110123589634895	0.158730909228325	0.15351428091526
-6.72301006317139	-9.41666603088379	-5.4713568687439	-0.110137388110161	0.158731818199158	0.153383135795593
-6.71223449707031	-9.41796493530273	-5.47610712051392	-0.109988994896412	0.158738136291504	0.153209745883942
-6.72473192214966	-9.42209148406982	-5.46913576126099	-0.110062971711159	0.158884793519974	0.153040751814842
-6.7176365852356	-9.41795825958252	-5.46652269363403	-0.11003340780735	0.158762454986572	0.153080925345421
-6.711745262146	-9.42219066619873	-5.4699330329895	-0.10988050699234	0.158733010292053	0.152864784002304
-6.72024965286255	-9.42315578460693	-5.46170806884766	-0.109880514442921	0.158893495798111	0.152809992432594
-6.71489763259888	-9.42294025421143	-5.46186208724976	-0.109887287020683	0.158768266439438	0.152762457728386
-6.70648050308228	-9.42547130584717	-5.45428371429443	-0.10972273349762	0.158751845359802	0.152665182948112
-6.71026706695557	-9.42490196228027	-5.45167350769043	-0.109670475125313	0.15893928706646	0.152674302458763
-6.70773363113403	-9.42706108093262	-5.44921731948853	-0.109722539782524	0.158904105424881	0.152723431587219
-6.69892263412476	-9.43146705627441	-5.44685697555542	-0.109473161399364	0.15879425406456	0.152610346674919
-6.70577478408813	-9.4306116104126	-5.44371366500854	-0.109391234815121	0.15899159014225	0.152521446347237
-6.70654773712158	-9.43192577362061	-5.44272089004517	-0.109425000846386	0.158978685736656	0.152582183480263
-6.69875764846802	-9.43540000915527	-5.44845819473267	-0.10929411649704	0.15886452794075	0.152586489915848
-6.70223665237427	-9.42951202392578	-5.43958187103271	-0.109154753386974	0.158880576491356	0.152465835213661
-6.70853185653687	-9.4315357208252	-5.43107652664185	-0.109355755150318	0.159003973007202	0.152511522173882
-6.69968557357788	-9.43028163909912	-5.43732213973999	-0.109207600355148	0.158781751990318	0.152557522058487
-6.70016813278198	-9.43010139465332	-5.44197225570679	-0.109025247395039	0.158867239952087	0.152370944619179
-6.70661973953247	-9.43056106567383	-5.42921018600464	-0.109266467392445	0.158964306116104	0.152394816279411
-6.70291805267334	-9.42785739898682	-5.4353985786438	-0.109151303768158	0.158803522586823	0.15241964161396
-6.70244979858398	-9.42775249481201	-5.43566608428955	-0.109018288552761	0.158889144659042	0.152291744947433
-6.70448160171509	-9.42594623565674	-5.42656183242798	-0.109162732958794	0.158836558461189	0.15229669213295
-6.70205354690552	-9.4194974899292	-5.43488168716431	-0.109061926603317	0.158922120928764	0.152319312095642
-6.70281267166138	-9.42425918579102	-5.42408847808838	-0.109157554805279	0.158831626176834	0.152268528938293
-6.70151233673096	-9.42332553863525	-5.42092227935791	-0.109190210700035	0.158866122364998	0.152233526110649
-6.69461154937744	-9.42158889770508	-5.4318528175354	-0.109040826559067	0.158929526805878	0.152241989970207
-6.6958441734314	-9.42440128326416	-5.42120838165283	-0.109075076878071	0.158948704600334	0.152120158076286
-6.69669055938721	-9.42532348632813	-5.41472816467285	-0.10920936614275	0.159070163965225	0.152037426829338
-6.69470119476318	-9.41954135894775	-5.42850589752197	-0.109208233654499	0.159011766314507	0.15208175778389
-6.69118404388428	-9.4199333190918	-5.42421197891235	-0.10901466012001	0.158974960446358	0.151924178004265
-6.70002841949463	-9.42389297485352	-5.41702699661255	-0.109238103032112	0.159122154116631	0.151866897940636
-6.69587373733521	-9.41848278045654	-5.42609119415283	-0.109288826584816	0.159048840403557	0.151901200413704
-6.69813442230225	-9.4165210723877	-5.43119859695435	-0.10908455401659	0.159006327390671	0.151901885867119
-6.69953632354736	-9.4191198348999	-5.4209942817688	-0.109276123344898	0.15907321870327	0.151828050613403
-6.70326137542725	-9.41752529144287	-5.42419147491455	-0.109466850757599	0.159093305468559	0.151855081319809
-6.70045566558838	-9.41323757171631	-5.42880249023438	-0.109333351254463	0.158982068300247	0.151960149407387
-6.70830965042114	-9.4196891784668	-5.42503595352173	-0.109424211084843	0.159024640917778	0.151817336678505
-6.71154260635376	-9.41572284698486	-5.42935609817505	-0.109598457813263	0.158970698714256	0.151863366365433
-6.70977592468262	-9.40966033935547	-5.43636798858643	-0.10954438149929	0.158941015601158	0.151877850294113
-6.71518182754517	-9.41825580596924	-5.43612575531006	-0.109634734690189	0.158925950527191	0.151830956339836
-6.71420049667358	-9.41240882873535	-5.43123435974121	-0.109804324805737	0.158854797482491	0.151794508099556
-6.71334981918335	-9.40410041809082	-5.43524265289307	-0.109854251146317	0.158877477049828	0.151757135987282
-6.71979713439941	-9.40957164764404	-5.4384880065918	-0.109854124486446	0.158933043479919	0.1517433822155
-6.71987915039063	-9.40620136260986	-5.43859910964966	-0.11014062166214	0.15888112783432	0.151682898402214
-6.71447467803955	-9.40076541900635	-5.43742799758911	-0.110185965895653	0.15881036221981	0.151707798242569
-6.71762609481812	-9.40295886993408	-5.4412145614624	-0.11021588742733	0.158922284841537	0.15165676176548
-6.72364616394043	-9.40383529663086	-5.44182777404785	-0.110364496707916	0.158964246511459	0.151663735508919
-6.71542596817017	-9.39449119567871	-5.44560813903809	-0.110331453382969	0.158810704946518	0.15164603292942
-6.71420764923096	-9.39608955383301	-5.44877672195435	-0.110376313328743	0.158918187022209	0.151452958583832
-6.72156143188477	-9.39541435241699	-5.43997383117676	-0.110519394278526	0.159007474780083	0.151465535163879
-6.71737861633301	-9.39234924316406	-5.44514179229736	-0.110623084008694	0.158960551023483	0.151463523507118
-6.70698022842407	-9.39086627960205	-5.4484076499939	-0.110556699335575	0.158915236592293	0.151265442371368
-6.71462106704712	-9.38971996307373	-5.44657278060913	-0.11059745401144	0.159119680523872	0.151237189769745
-6.71168613433838	-9.38738346099854	-5.44261121749878	-0.110786512494087	0.15903539955616	0.151273369789124
-6.70164394378662	-9.3866024017334	-5.45050859451294	-0.110649593174458	0.158953830599785	0.151174902915955
-6.7059588432312	-9.38601589202881	-5.44387483596802	-0.110685780644417	0.159094423055649	0.151090919971466
-6.70272970199585	-9.38330554962158	-5.43992328643799	-0.110821761190891	0.159117043018341	0.151148468255997
-6.69926929473877	-9.3830041885376	-5.44917869567871	-0.110702618956566	0.159046143293381	0.151068449020386
-6.69654703140259	-9.38346004486084	-5.4428882598877	-0.110683374106884	0.159143224358559	0.150988012552261
-6.69799518585205	-9.38348484039307	-5.43524980545044	-0.110902719199657	0.159128367900848	0.150943696498871
-6.69237804412842	-9.38276672363281	-5.44761848449707	-0.110834717750549	0.15918841958046	0.150914892554283
-6.68851089477539	-9.38057041168213	-5.44794225692749	-0.110737226903439	0.159229651093483	0.150792255997658
-6.68947982788086	-9.38091373443604	-5.43576049804688	-0.110927611589432	0.159201696515083	0.150809869170189
-6.68358039855957	-9.38157939910889	-5.45163726806641	-0.110826425254345	0.159210845828056	0.150898203253746
-6.68482971191406	-9.38524913787842	-5.44295072555542	-0.110703766345978	0.159294873476028	0.150836795568466
-6.68516492843628	-9.38618946075439	-5.43552589416504	-0.110827296972275	0.159249618649483	0.150861710309982
-6.67871379852295	-9.38417625427246	-5.43923139572144	-0.11070092767477	0.159290641546249	0.150816395878792
-6.68120718002319	-9.38742351531982	-5.43109941482544	-0.110709115862846	0.15930150449276	0.150737643241882
-6.67804050445557	-9.38488388061523	-5.43147420883179	-0.110688209533691	0.159343048930168	0.150687709450722
-6.67244577407837	-9.38451385498047	-5.44104099273682	-0.110622867941856	0.15949359536171	0.150656759738922
-6.67621326446533	-9.38716125488281	-5.43050765991211	-0.110684640705585	0.159438356757164	0.150581568479538
-6.6704249382019	-9.38940525054932	-5.42652130126953	-0.110671892762184	0.159385174512863	0.150569126009941
-6.6646089553833	-9.38299655914307	-5.4307336807251	-0.110495068132877	0.159597650170326	0.150525063276291
-6.67104053497314	-9.3900785446167	-5.43101358413696	-0.110674023628235	0.159591659903526	0.150521501898766
-6.65905427932739	-9.38746166229248	-5.42892789840698	-0.110491096973419	0.159470066428185	0.150450080633163
-6.65767955780029	-9.38611888885498	-5.42134046554565	-0.110428728163242	0.159704819321632	0.150399759411812
-6.66323280334473	-9.39036083221436	-5.42382287979126	-0.110635712742805	0.159739643335342	0.150370791554451
-6.65705680847168	-9.38453102111816	-5.42645311355591	-0.110486298799515	0.15958870947361	0.150425463914871
-6.65411520004272	-9.39138889312744	-5.42756843566895	-0.110447317361832	0.159711435437202	0.150332912802696
-6.65974283218384	-9.38923645019531	-5.42487525939941	-0.110531158745289	0.159787699580193	0.150333359837532
-6.65306663513184	-9.38568305969238	-5.42707014083862	-0.110543869435787	0.15967158973217	0.150420859456062
-6.65155982971191	-9.38812160491943	-5.43195056915283	-0.110410258173943	0.159844115376472	0.150331988930702
-6.65783977508545	-9.38958740234375	-5.43228721618652	-0.110519915819168	0.159877762198448	0.150234594941139
-6.65425825119019	-9.38745880126953	-5.42965459823608	-0.110539257526398	0.159818023443222	0.150351986289024
-6.64717960357666	-9.38621425628662	-5.43311214447021	-0.110432825982571	0.159889042377472	0.150311291217804
-6.65641498565674	-9.38803672790527	-5.43143892288208	-0.11046676337719	0.159975335001945	0.150288581848145
-6.65529108047485	-9.38779354095459	-5.43054819107056	-0.110607735812664	0.159886047244072	0.150418788194656
-6.64900398254395	-9.38555240631104	-5.44167518615723	-0.110537245869637	0.159869328141212	0.150398463010788
-6.65403938293457	-9.38587951660156	-5.44440221786499	-0.11051668971777	0.160031273961067	0.150372311472893
-6.65897226333618	-9.38957786560059	-5.43659925460815	-0.110569909214973	0.159951031208038	0.150492653250694
-6.65023136138916	-9.38462257385254	-5.43748140335083	-0.110543429851532	0.159895434975624	0.150492802262306
-6.65625715255737	-9.38528823852539	-5.44667530059814	-0.110563687980175	0.160116150975227	0.1505466401577
-6.65936946868896	-9.38910961151123	-5.44460821151733	-0.110689043998718	0.160105720162392	0.150657251477242
-6.65007162094116	-9.38760280609131	-5.44187545776367	-0.110680945217609	0.15990349650383	0.150607109069824
-6.65272331237793	-9.38271999359131	-5.44543743133545	-0.110587529838085	0.160086691379547	0.150573194026947
-6.65604066848755	-9.38651561737061	-5.44532871246338	-0.110768936574459	0.160192400217056	0.150600135326385
-6.64485502243042	-9.38567543029785	-5.44175863265991	-0.110783584415913	0.159965693950653	0.150534436106682
-6.64873266220093	-9.3814754486084	-5.45232963562012	-0.110724404454231	0.160229802131653	0.150482878088951
-6.65205478668213	-9.38415145874023	-5.45101118087769	-0.110856987535954	0.160323724150658	0.150502070784569
-6.64356374740601	-9.38189125061035	-5.4455509185791	-0.110883578658104	0.16014438867569	0.150554314255714
-6.64361238479614	-9.38073635101318	-5.4508171081543	-0.110802866518497	0.160345330834389	0.150490894913673
-6.64705944061279	-9.38196468353271	-5.4414644241333	-0.111101157963276	0.160404160618782	0.150514483451843
-6.64126920700073	-9.37856388092041	-5.45382595062256	-0.110990345478058	0.160427138209343	0.150566905736923
-6.64208889007568	-9.38292694091797	-5.45374011993408	-0.111038088798523	0.160390496253967	0.15053802728653
-6.64092016220093	-9.3822717666626	-5.4465651512146	-0.111150704324245	0.160376727581024	0.150575757026672
-6.63895559310913	-9.37920665740967	-5.45647764205933	-0.111062221229076	0.160514250397682	0.150625258684158
-6.64126253128052	-9.38226509094238	-5.44734287261963	-0.111187897622585	0.160498276352882	0.150591969490051
-6.64017152786255	-9.38002586364746	-5.44546318054199	-0.111297339200974	0.160479381680489	0.150697067379951
-6.63491916656494	-9.37527751922607	-5.45589876174927	-0.11118845641613	0.160552561283112	0.150753036141396
-6.63950681686401	-9.37912082672119	-5.44410514831543	-0.111313737928867	0.160492777824402	0.150762125849724
-6.63741064071655	-9.37866401672363	-5.44751501083374	-0.111407369375229	0.160554185509682	0.15072950720787
-6.63482618331909	-9.37394523620605	-5.45586967468262	-0.111369587481022	0.160541027784348	0.150844365358353
-6.63697719573975	-9.37473201751709	-5.45483255386353	-0.111354805529118	0.16052420437336	0.15079590678215
-6.63829898834229	-9.37542343139648	-5.44487047195435	-0.111474588513374	0.160582855343819	0.150776267051697
-6.63361167907715	-9.37121200561523	-5.45302724838257	-0.111474968492985	0.160653725266457	0.150856524705887
-6.63633346557617	-9.36857509613037	-5.45511198043823	-0.111461594700813	0.160616412758827	0.150921821594238
-6.6409592628479	-9.37197780609131	-5.44374322891235	-0.111476495862007	0.160701796412468	0.150822639465332
-6.63791227340698	-9.36349105834961	-5.44940185546875	-0.111535295844078	0.160746410489082	0.150853037834167
-6.63880443572998	-9.36388111114502	-5.45231771469116	-0.111472368240356	0.16075325012207	0.150943204760551
-6.64529514312744	-9.36819362640381	-5.45025634765625	-0.111487552523613	0.160810559988022	0.150899961590767
-6.64124059677124	-9.36505889892578	-5.45195913314819	-0.11154792457819	0.160781532526016	0.150958672165871
-6.64191198348999	-9.36389541625977	-5.45587921142578	-0.111490339040756	0.160893335938454	0.150936156511307
-6.65026664733887	-9.36763191223145	-5.45074653625488	-0.111572712659836	0.160847932100296	0.151081174612045
-6.63723278045654	-9.36297988891602	-5.45557022094727	-0.111498221755028	0.160824000835419	0.151081293821335
-6.65123414993286	-9.36448860168457	-5.46127271652222	-0.111607581377029	0.160925775766373	0.151045009493828
-6.64601182937622	-9.36375522613525	-5.45623588562012	-0.111667938530445	0.160762250423431	0.151188373565674
-6.64118814468384	-9.36286067962646	-5.45987606048584	-0.111540958285332	0.16083362698555	0.15115761756897
-6.64972400665283	-9.36886978149414	-5.45187330245972	-0.111616611480713	0.160951465368271	0.151149839162827
-6.64075994491577	-9.36273956298828	-5.46096229553223	-0.111704617738724	0.160815581679344	0.151212215423584
-6.64085245132446	-9.36364555358887	-5.46424150466919	-0.111639261245728	0.160788014531136	0.151191100478172
-6.64531564712524	-9.36263847351074	-5.45814990997314	-0.111705981194973	0.160905316472054	0.151174545288086
-6.64120960235596	-9.36121845245361	-5.45824670791626	-0.111845694482327	0.160858914256096	0.151243045926094
-6.63684272766113	-9.36201858520508	-5.46736717224121	-0.111754149198532	0.16083174943924	0.151239886879921
-6.63847875595093	-9.36125373840332	-5.45667695999146	-0.111771702766418	0.160922333598137	0.15120156109333
-6.63549470901489	-9.35853576660156	-5.45269393920898	-0.111958712339401	0.160858973860741	0.151259660720825
-6.63398551940918	-9.36002159118652	-5.46003007888794	-0.111818373203278	0.160939559340477	0.151290133595467
-6.63051080703735	-9.3606595993042	-5.44920444488525	-0.111793152987957	0.160918161273003	0.151270851492882
-6.62819480895996	-9.35999774932861	-5.44523525238037	-0.111878596246243	0.160913482308388	0.151343211531639
-6.62447118759155	-9.35868167877197	-5.45323991775513	-0.111738435924053	0.160935491323471	0.151423901319504
-6.62362051010132	-9.36255645751953	-5.44188356399536	-0.111733146011829	0.160958781838417	0.1513931453228
-6.61917591094971	-9.36101150512695	-5.43450927734375	-0.111820846796036	0.160959586501122	0.151483580470085
-6.61568880081177	-9.36080074310303	-5.44166994094849	-0.111677944660187	0.161015331745148	0.151534363627434
-6.61374998092651	-9.36402893066406	-5.42487525939941	-0.111653290688992	0.16098316013813	0.151617035269737
-6.60767459869385	-9.36025428771973	-5.41902828216553	-0.111672386527061	0.160997465252876	0.151607900857925
-6.60344982147217	-9.35972785949707	-5.42399215698242	-0.111536830663681	0.16104131937027	0.151713475584984
-6.60237741470337	-9.36056804656982	-5.41054534912109	-0.111481480300426	0.161085411906242	0.151719704270363
-6.60076856613159	-9.36250972747803	-5.40165996551514	-0.111629359424114	0.16110472381115	0.151867166161537
-6.59227657318115	-9.35866737365723	-5.40350294113159	-0.111374080181122	0.161095768213272	0.151915773749352
-6.59112930297852	-9.36265468597412	-5.38975620269775	-0.111335627734661	0.161115571856499	0.151939615607262
-6.58985280990601	-9.36716842651367	-5.37967586517334	-0.111434109508991	0.161159962415695	0.152006909251213
-6.57914590835571	-9.36309909820557	-5.38442516326904	-0.111266657710075	0.161143183708191	0.152094677090645
-6.58134794235229	-9.36820411682129	-5.37685441970825	-0.111138604581356	0.161244660615921	0.15213730931282
-6.57523441314697	-9.37245082855225	-5.3625340461731	-0.111158587038517	0.161205559968948	0.152125045657158
-6.56797742843628	-9.36553955078125	-5.36660385131836	-0.111059956252575	0.161241486668587	0.152190461754799
-6.57183122634888	-9.37235832214355	-5.3634877204895	-0.111089400947094	0.161334916949272	0.152285918593407
-6.57126235961914	-9.37711334228516	-5.35826826095581	-0.110971011221409	0.161240965127945	0.152387022972107
-6.55978345870972	-9.37211894989014	-5.35860157012939	-0.110946841537952	0.161293983459473	0.152327045798302
-6.56568145751953	-9.3768138885498	-5.35836839675903	-0.110835492610931	0.161389127373695	0.15244360268116
-6.56438827514648	-9.38424396514893	-5.34980440139771	-0.110872104763985	0.161242216825485	0.152525514364243
-6.55503988265991	-9.37661170959473	-5.34724855422974	-0.110691480338573	0.161224171519279	0.152512550354004
-6.56235837936401	-9.38139629364014	-5.34745597839355	-0.110709555447102	0.161408722400665	0.152501776814461
-6.55697154998779	-9.38063526153564	-5.34546613693237	-0.110681295394897	0.161254584789276	0.152664586901665
-6.5500636100769	-9.38249015808105	-5.34520864486694	-0.110545411705971	0.161282673478127	0.152667582035065
-6.55747175216675	-9.38617610931396	-5.34308576583862	-0.110624313354492	0.161399081349373	0.152620241045952
-6.55309152603149	-9.38579654693604	-5.33042669296265	-0.110702097415924	0.161223381757736	0.152675583958626
-6.54634809494019	-9.3864917755127	-5.34675312042236	-0.110517285764217	0.161278992891312	0.152635723352432
-6.55098152160645	-9.39149284362793	-5.34073209762573	-0.110601551830769	0.161416664719582	0.152630865573883
-6.5487060546875	-9.38666439056396	-5.34424114227295	-0.1106296479702	0.16125226020813	0.152659833431244
-6.54556035995483	-9.39138412475586	-5.34734058380127	-0.110556617379189	0.161253601312637	0.152595534920692
-6.54787874221802	-9.39206600189209	-5.33967542648315	-0.110654413700104	0.161340862512589	0.152621686458588
-6.54390096664429	-9.3865327835083	-5.34700155258179	-0.110713556408882	0.161277666687965	0.152669981122017
-6.54646682739258	-9.39157485961914	-5.35460186004639	-0.110666655004025	0.161301732063293	0.152681797742844
-6.54795503616333	-9.38981819152832	-5.34806966781616	-0.110733069479465	0.161249101161957	0.152572065591812
-6.54531860351563	-9.38651466369629	-5.34748411178589	-0.110734350979328	0.161245182156563	0.152601078152657
-6.54918718338013	-9.39031887054443	-5.36379957199097	-0.110759615898132	0.161317154765129	0.152604267001152
-6.55002593994141	-9.39161491394043	-5.35633039474487	-0.110790260136127	0.161199793219566	0.152558073401451
-6.55125522613525	-9.38615322113037	-5.35776805877686	-0.110745266079903	0.161252453923225	0.152520850300789
-6.55503511428833	-9.38754749298096	-5.36510562896729	-0.110763117671013	0.161282494664192	0.152564257383347
-6.55541706085205	-9.39046669006348	-5.36604309082031	-0.110890842974186	0.161164149641991	0.152553886175156
-6.55168628692627	-9.3856258392334	-5.36886787414551	-0.110787138342857	0.161181792616844	0.152526125311852
-6.55758666992188	-9.38906192779541	-5.36890172958374	-0.110883370041847	0.161262303590775	0.152478218078613
-6.55946016311646	-9.38981533050537	-5.36771774291992	-0.111025527119637	0.161071181297302	0.15246756374836
-6.55577754974365	-9.38238143920898	-5.37179565429688	-0.110810488462448	0.161113679409027	0.152403622865677
-6.55707120895386	-9.38628673553467	-5.37687683105469	-0.110972508788109	0.161275014281273	0.152412727475166
-6.56053781509399	-9.38628959655762	-5.36806058883667	-0.111116126179695	0.161039665341377	0.152345478534698
-6.55172538757324	-9.38065910339355	-5.37299871444702	-0.110977061092854	0.161031723022461	0.152263954281807
-6.55945348739624	-9.3836612701416	-5.37380027770996	-0.111112855374813	0.161148577928543	0.152240604162216
-6.55568361282349	-9.38167285919189	-5.37227058410645	-0.11126521229744	0.161122292280197	0.152234882116318
-6.55126667022705	-9.37793922424316	-5.37713098526001	-0.11104192584753	0.161023318767548	0.152210593223572
-6.54980278015137	-9.3785400390625	-5.37518405914307	-0.111246213316917	0.161179631948471	0.152072712779045
-6.55690431594849	-9.37650966644287	-5.37768745422363	-0.1114601790905	0.16116227209568	0.152099817991257
-6.547043800354	-9.36838245391846	-5.37943315505981	-0.111242242157459	0.161017671227455	0.152125760912895
-6.55396127700806	-9.37621879577637	-5.37457418441772	-0.111283257603645	0.161104500293732	0.152019515633583
-6.54894208908081	-9.37205028533936	-5.37448596954346	-0.111348614096642	0.161125883460045	0.151984378695488
-6.55165719985962	-9.36766624450684	-5.3846263885498	-0.111338898539543	0.161153554916382	0.151951819658279
-6.5593409538269	-9.37486743927002	-5.38102674484253	-0.111468993127346	0.161153972148895	0.151988223195076
-6.54710292816162	-9.36873722076416	-5.38270807266235	-0.111340306699276	0.16111746430397	0.151985034346581
-6.55351114273071	-9.36860370635986	-5.38560771942139	-0.111414290964603	0.161261305212975	0.151920825242996
-6.55440235137939	-9.3738899230957	-5.37982654571533	-0.111484356224537	0.161157250404358	0.151978686451912
-6.55008029937744	-9.37159824371338	-5.39256286621094	-0.111388057470322	0.16118024289608	0.152030766010284
-6.55527305603027	-9.37203884124756	-5.3952808380127	-0.111299566924572	0.16121718287468	0.152073532342911
-6.56295585632324	-9.3768310546875	-5.39429235458374	-0.111407451331615	0.16124352812767	0.15211908519268
-6.55307674407959	-9.37482166290283	-5.39709520339966	-0.111406244337559	0.161103144288063	0.152090564370155
-6.55791711807251	-9.37338829040527	-5.40429306030273	-0.111308336257935	0.161263898015022	0.152161866426468
-6.56374835968018	-9.37825870513916	-5.39482307434082	-0.111373774707317	0.161139145493507	0.15221731364727
-6.55991363525391	-9.37558746337891	-5.40073299407959	-0.111332811415195	0.16106978058815	0.152228802442551
-6.56485652923584	-9.37376117706299	-5.40153694152832	-0.111217759549618	0.161245986819267	0.152295038104057
-6.57287788391113	-9.37491703033447	-5.40606594085693	-0.111405558884144	0.161227032542229	0.152376547455788
-6.56466484069824	-9.37224388122559	-5.40718793869019	-0.111297912895679	0.160946533083916	0.152407810091972
-6.5704984664917	-9.36822414398193	-5.41017580032349	-0.111110903322697	0.161186382174492	0.152328446507454
-6.57593679428101	-9.36995792388916	-5.40949583053589	-0.111342489719391	0.16117000579834	0.152458518743515
-6.56945753097534	-9.37147426605225	-5.41303300857544	-0.11132176220417	0.160979270935059	0.152460649609566
-6.57183647155762	-9.36663818359375	-5.41431522369385	-0.111133873462677	0.161125510931015	0.152439743280411
-6.58237934112549	-9.37075042724609	-5.41430473327637	-0.111316807568073	0.161250099539757	0.152471303939819
-6.5767822265625	-9.37029457092285	-5.41447019577026	-0.111372537910938	0.161031603813171	0.152572214603424
-6.57234334945679	-9.36857128143311	-5.419508934021	-0.111088007688522	0.161080747842789	0.152568951249123
-6.58183670043945	-9.37513542175293	-5.40941190719604	-0.111260786652565	0.161233335733414	0.152605071663857
-6.58267068862915	-9.37401962280273	-5.41171646118164	-0.111249953508377	0.16112607717514	0.152673155069351
-6.58023118972778	-9.37218379974365	-5.42175817489624	-0.111094832420349	0.161164179444313	0.152668222784996
-6.58455896377563	-9.37635326385498	-5.42419719696045	-0.111082755029202	0.161256104707718	0.152658060193062
-6.58700227737427	-9.38081836700439	-5.41388511657715	-0.111242689192295	0.161178156733513	0.152675092220306
-6.5825343132019	-9.37750911712646	-5.42111206054688	-0.11112554371357	0.161166474223137	0.152721181511879
-6.58406114578247	-9.37654876708984	-5.42569255828857	-0.110997959971428	0.161224395036697	0.152725577354431
-6.58898687362671	-9.38523769378662	-5.41797685623169	-0.111170902848244	0.161222368478775	0.152782663702965
-6.58143854141235	-9.38340473175049	-5.42041206359863	-0.111178986728191	0.161182075738907	0.152828335762024
-6.5841703414917	-9.38222885131836	-5.42449188232422	-0.111086286604404	0.161262109875679	0.152853518724442
-6.58814668655396	-9.38886451721191	-5.41149520874023	-0.111210890114307	0.161146029829979	0.152946144342422
-6.58469915390015	-9.38852882385254	-5.41799688339233	-0.111167624592781	0.16112557053566	0.152955070137978
-6.58275079727173	-9.38164043426514	-5.4234037399292	-0.111155435442925	0.161213412880898	0.153022661805153
-6.58924245834351	-9.38964080810547	-5.41510820388794	-0.111259073019028	0.161109045147896	0.153084993362427
-6.58350563049316	-9.38920402526855	-5.41157150268555	-0.111209854483604	0.161037057638168	0.153119146823883
-6.5773606300354	-9.38405609130859	-5.41042613983154	-0.111193887889385	0.161080658435822	0.153153300285339
-6.58044004440308	-9.38814926147461	-5.40928411483765	-0.111228778958321	0.161019161343575	0.153275489807129
-6.58239459991455	-9.39484691619873	-5.39835405349731	-0.11121179908514	0.160966098308563	0.153364211320877
-6.57159996032715	-9.38852500915527	-5.39958810806274	-0.111243240535259	0.16100737452507	0.153414040803909
-6.57744407653809	-9.39290904998779	-5.39431619644165	-0.111255705356598	0.161155804991722	0.153537049889565
-6.57622194290161	-9.39861297607422	-5.38781023025513	-0.111273348331451	0.161050692200661	0.153714865446091
-6.56364440917969	-9.39756488800049	-5.38777160644531	-0.111211992800236	0.161037221550941	0.153772249817848
-6.56961297988892	-9.40007209777832	-5.38881206512451	-0.11119233071804	0.161114126443863	0.153867661952972
-6.57269525527954	-9.40889739990234	-5.38455533981323	-0.111279241740704	0.161026820540428	0.15415695309639
-6.56199789047241	-9.40628242492676	-5.38164806365967	-0.111146621406078	0.160999938845634	0.154335513710976
-6.56874656677246	-9.41033458709717	-5.37820625305176	-0.111139088869095	0.161148235201836	0.154373303055763
-6.57621097564697	-9.41476535797119	-5.37361288070679	-0.111146084964275	0.161039546132088	0.154491379857063
-6.56890058517456	-9.41542720794678	-5.38372993469238	-0.111030854284763	0.160976603627205	0.154431030154228
-6.58181047439575	-9.42087745666504	-5.37726783752441	-0.111094564199448	0.161086231470108	0.154526740312576
-6.5781421661377	-9.42092323303223	-5.37873935699463	-0.111134007573128	0.160998657345772	0.154744312167168
-6.57389402389526	-9.42306709289551	-5.38221740722656	-0.110987469553947	0.160871133208275	0.154836639761925
-6.58339214324951	-9.42570495605469	-5.37797117233276	-0.110988922417164	0.161068588495255	0.154980570077896
-6.57991075515747	-9.42793273925781	-5.37703943252563	-0.111158184707165	0.160936385393143	0.155292436480522
-6.57187557220459	-9.42915439605713	-5.37400960922241	-0.110962375998497	0.160756036639214	0.155381813645363
-6.5791015625	-9.42973327636719	-5.37663269042969	-0.110907837748528	0.160883978009224	0.155437543988228
-6.58048582077026	-9.43330478668213	-5.37495946884155	-0.111118018627167	0.161004111170769	0.155692860484123
-6.56939125061035	-9.43237972259521	-5.38008213043213	-0.110990270972252	0.16073215007782	0.155793890357018
-6.56763744354248	-9.43484210968018	-5.37426614761353	-0.11085868626833	0.16086582839489	0.15588141977787
-6.57255363464355	-9.43765258789063	-5.36940383911133	-0.111057095229626	0.160963490605354	0.156103134155273
-6.5636100769043	-9.43965816497803	-5.37108039855957	-0.110983811318874	0.160732373595238	0.156285509467125
-6.56237125396729	-9.43603897094727	-5.36889743804932	-0.110791251063347	0.160823851823807	0.156332120299339
-6.56546640396118	-9.4407901763916	-5.36804246902466	-0.110861539840698	0.160979866981506	0.156500935554504
-6.55732393264771	-9.44773864746094	-5.35928630828857	-0.110891610383987	0.160770550370216	0.156660214066505
-6.55751657485962	-9.44174194335938	-5.36194038391113	-0.110742539167404	0.160822361707687	0.15676911175251
-6.5576000213623	-9.44604587554932	-5.35974311828613	-0.110677659511566	0.160985499620438	0.156944796442986
-6.55617618560791	-9.45186519622803	-5.35717916488647	-0.110675193369389	0.160903885960579	0.157060340046883
-6.55260181427002	-9.44980049133301	-5.35206937789917	-0.110615506768227	0.160810470581055	0.157163605093956
-6.55177593231201	-9.4508752822876	-5.36073875427246	-0.110548131167889	0.160875767469406	0.157276347279549
-6.55334138870239	-9.45373821258545	-5.35025835037231	-0.110356129705906	0.160960093140602	0.157335132360458
-6.55327844619751	-9.45356273651123	-5.3417649269104	-0.110434375703335	0.16098341345787	0.157400146126747
-6.55104541778564	-9.45423984527588	-5.34702682495117	-0.110385298728943	0.160855263471603	0.15753710269928
-6.54964923858643	-9.45373439788818	-5.34838581085205	-0.110142409801483	0.160973370075226	0.157649114727974
-6.55595302581787	-9.45800113677979	-5.34653043746948	-0.110257342457771	0.161035895347595	0.157717138528824
-6.55359935760498	-9.45757579803467	-5.34531879425049	-0.110160544514656	0.16094246506691	0.157770588994026
-6.5528621673584	-9.4537467956543	-5.35247611999512	-0.109968170523643	0.160925343632698	0.157890155911446
-6.55766820907593	-9.45664978027344	-5.35330963134766	-0.109933905303478	0.161127313971519	0.157979279756546
-6.56122159957886	-9.4603443145752	-5.3475170135498	-0.109966069459915	0.160980775952339	0.158070057630539
-6.56134414672852	-9.45999813079834	-5.34375905990601	-0.109960980713367	0.161043703556061	0.158163771033287
-6.56039667129517	-9.4575309753418	-5.35796546936035	-0.109812937676907	0.161036476492882	0.158243060112
-6.56621170043945	-9.45763969421387	-5.35374116897583	-0.109776742756367	0.161030158400536	0.1583301872015
-6.56973028182983	-9.46211719512939	-5.35256242752075	-0.109882265329361	0.161139100790024	0.15839758515358
-6.56634664535522	-9.45358467102051	-5.36700296401978	-0.109777554869652	0.161077305674553	0.158551409840584
-6.56870889663696	-9.45459938049316	-5.36853933334351	-0.109730027616024	0.161035120487213	0.158520072698593
-6.57602119445801	-9.45604991912842	-5.36415433883667	-0.109799161553383	0.161175683140755	0.158604830503464
-6.57615041732788	-9.45521068572998	-5.37135124206543	-0.10989361256361	0.161152765154839	0.158786803483963
-6.57500028610229	-9.44979953765869	-5.37759351730347	-0.109668292105198	0.161061838269234	0.158842474222183
-6.57602596282959	-9.45192813873291	-5.37748575210571	-0.109708100557327	0.161219865083694	0.158837184309959
-6.58133697509766	-9.44957256317139	-5.38025331497192	-0.109907701611519	0.161191284656525	0.159031435847282
-6.57785606384277	-9.44823551177979	-5.38251066207886	-0.109760418534279	0.161088973283768	0.15911029279232
-6.57813262939453	-9.44425964355469	-5.39345836639404	-0.109751544892788	0.161226943135262	0.159120321273804
-6.5874547958374	-9.44459629058838	-5.39674186706543	-0.109870001673698	0.161187827587128	0.159219563007355
-6.58792448043823	-9.44737434387207	-5.39702224731445	-0.10988974571228	0.161084249615669	0.159294664859772
-6.58146667480469	-9.44310283660889	-5.39785051345825	-0.109873406589031	0.161187723278999	0.159272208809853
-6.58615970611572	-9.44158554077148	-5.40387773513794	-0.109864816069603	0.161155939102173	0.159394681453705
-6.59251737594604	-9.44928932189941	-5.39890003204346	-0.109922595322132	0.16118948161602	0.159387484192848
-6.5881495475769	-9.445237159729	-5.4103536605835	-0.110017463564873	0.161201059818268	0.159504979848862
-6.58780241012573	-9.44054222106934	-5.41431617736816	-0.109875038266182	0.161145135760307	0.159592315554619
-6.58724641799927	-9.44624805450439	-5.42038011550903	-0.10991869866848	0.161170795559883	0.159596011042595
-6.59358501434326	-9.44481945037842	-5.41197061538696	-0.110078744590282	0.161205112934113	0.159653857350349
-6.59084796905518	-9.4454174041748	-5.41905879974365	-0.110035486519337	0.16113817691803	0.159864082932472
-6.58088541030884	-9.44357109069824	-5.41951322555542	-0.109981782734394	0.161187276244164	0.159837916493416
-6.58520746231079	-9.43972778320313	-5.41425657272339	-0.110010363161564	0.161209002137184	0.159919232130051
-6.58959245681763	-9.44930744171143	-5.41680765151978	-0.109975688159466	0.161288499832153	0.159931540489197
-6.58782148361206	-9.44248962402344	-5.41156435012817	-0.110048770904541	0.161224722862244	0.159921929240227
-6.58524227142334	-9.44166660308838	-5.41923522949219	-0.109995387494564	0.161169037222862	0.160031110048294
-6.57900094985962	-9.44213676452637	-5.41600131988525	-0.109912820160389	0.161184325814247	0.159998089075089
-6.58042144775391	-9.44386768341064	-5.41021156311035	-0.110016748309135	0.161298364400864	0.16005066037178
-6.58412218093872	-9.44942283630371	-5.40777444839478	-0.110038414597511	0.161276191473007	0.160157337784767
-6.57322120666504	-9.44326972961426	-5.40673542022705	-0.109947979450226	0.161223590373993	0.160239279270172
-6.5727219581604	-9.44411468505859	-5.41004037857056	-0.109916605055332	0.161360681056976	0.160328194499016
-6.57706546783447	-9.45089721679688	-5.41378736495972	-0.109902024269104	0.161369457840919	0.160446986556053
-6.57375001907349	-9.44808578491211	-5.40199756622314	-0.10991507768631	0.161343365907669	0.160536557435989
-6.56843709945679	-9.44710826873779	-5.40289783477783	-0.109872102737427	0.161342605948448	0.160603061318398
-6.57257986068726	-9.4492073059082	-5.40102434158325	-0.109869949519634	0.161443293094635	0.160643950104713
-6.57586431503296	-9.45002555847168	-5.40150785446167	-0.109884366393089	0.161411494016647	0.160716727375984
-6.57579708099365	-9.44942760467529	-5.39556550979614	-0.109891653060913	0.16130930185318	0.160868480801582
-6.56874752044678	-9.44832611083984	-5.39937973022461	-0.109791450202465	0.161346778273582	0.16088280081749
-6.57697677612305	-9.44834518432617	-5.40280723571777	-0.1097576841712	0.161485016345978	0.160962015390396
-6.58092832565308	-9.45390319824219	-5.40059375762939	-0.109827756881714	0.161395400762558	0.161035045981407
-6.57394456863403	-9.44966506958008	-5.39721155166626	-0.109758682549	0.161325737833977	0.161026075482368
-6.577317237854	-9.44913768768311	-5.40410661697388	-0.10976342856884	0.16142526268959	0.161110833287239
-6.58562421798706	-9.45491981506348	-5.39818620681763	-0.109700344502926	0.161480575799942	0.161086931824684
-6.58276510238647	-9.45265293121338	-5.39799022674561	-0.109828799962997	0.16135947406292	0.161065638065338
-6.58236122131348	-9.45008754730225	-5.40463876724243	-0.109753169119358	0.161339655518532	0.161148756742477
-6.58511161804199	-9.45808506011963	-5.40832948684692	-0.109677568078041	0.161352396011353	0.161012351512909
-6.59328126907349	-9.45761489868164	-5.39606857299805	-0.109690755605698	0.161439955234528	0.16095906496048
-6.59196138381958	-9.45736312866211	-5.40059232711792	-0.109740734100342	0.161423966288567	0.161091178655624
-6.58533811569214	-9.46094417572021	-5.4025297164917	-0.109613046050072	0.16126860678196	0.161044925451279
-6.5928316116333	-9.46137809753418	-5.39730501174927	-0.109533920884132	0.161434695124626	0.161057323217392
-6.59357452392578	-9.46669101715088	-5.39873504638672	-0.1096445992589	0.161454766988754	0.16112095117569
-6.58273506164551	-9.46625995635986	-5.39601135253906	-0.109624616801739	0.161232978105545	0.161075800657272
-6.59011554718018	-9.46424770355225	-5.3965048789978	-0.109484650194645	0.161386623978615	0.160873368382454
-6.59677457809448	-9.46924781799316	-5.39635133743286	-0.109537318348885	0.161461144685745	0.160804852843285
-6.59537982940674	-9.47453308105469	-5.39288902282715	-0.109580650925636	0.161332458257675	0.160424366593361
-6.59899282455444	-9.47528839111328	-5.38980627059937	-0.109674595296383	0.16138182580471	0.160031169652939
-6.60435628890991	-9.48366069793701	-5.39703035354614	-0.109665185213089	0.161427602171898	0.159723401069641
-6.60670900344849	-9.48663711547852	-5.39119815826416	-0.109496869146824	0.161382213234901	0.159310206770897
-6.61097764968872	-9.48980522155762	-5.38271617889404	-0.109813280403614	0.161473423242569	0.159098401665688
-6.60736894607544	-9.49215507507324	-5.38558912277222	-0.10970289260149	0.161369040608406	0.158953279256821
-6.60819053649902	-9.49267673492432	-5.38877487182617	-0.109576195478439	0.161406129598618	0.158694952726364
-6.61620807647705	-9.50088405609131	-5.39240312576294	-0.109674066305161	0.161567017436028	0.158578798174858
-6.61042308807373	-9.50304889678955	-5.38541126251221	-0.109803356230259	0.161337167024612	0.158502101898193
-6.60642242431641	-9.49942398071289	-5.38705253601074	-0.109624750912189	0.161397337913513	0.158425807952881
-6.61154365539551	-9.50442695617676	-5.38365077972412	-0.109669029712677	0.16151051223278	0.158405423164368
-6.61132144927979	-9.50785636901855	-5.37706422805786	-0.109800152480602	0.161434009671211	0.158415213227272
-6.60752820968628	-9.50011444091797	-5.38351440429688	-0.109719753265381	0.161423370242119	0.158425748348236
-6.60587787628174	-9.5021858215332	-5.38954210281372	-0.109668307006359	0.161494165658951	0.1584103256464
-6.60531044006348	-9.50253105163574	-5.37829780578613	-0.109713047742844	0.161510095000267	0.158474683761597
-6.60253477096558	-9.50213718414307	-5.37426853179932	-0.109751291573048	0.161423608660698	0.158467784523964
-6.59823036193848	-9.50095367431641	-5.37793731689453	-0.109663754701614	0.161421179771423	0.158566862344742
-6.5995454788208	-9.50489044189453	-5.37630891799927	-0.10965321213007	0.161341995000839	0.158621311187744
-6.60158348083496	-9.50668048858643	-5.37673473358154	-0.10976879298687	0.161383360624313	0.158659845590591
-6.59587907791138	-9.50820255279541	-5.37247276306152	-0.109732821583748	0.161275789141655	0.158728092908859
-6.59452772140503	-9.50306224822998	-5.37640476226807	-0.109506979584694	0.161264538764954	0.158736407756805
-6.5990424156189	-9.50898361206055	-5.37261056900024	-0.109678529202938	0.16141651570797	0.15876005589962
-6.59757661819458	-9.50960063934326	-5.37083721160889	-0.109720833599567	0.16127248108387	0.158808365464211
-6.59313917160034	-9.50718784332275	-5.37338924407959	-0.109516829252243	0.161234483122826	0.158878177404404
-6.60163927078247	-9.51236629486084	-5.37463903427124	-0.109518028795719	0.161411702632904	0.158883064985275
-6.60469150543213	-9.51357269287109	-5.37811994552612	-0.10954924672842	0.161297276616096	0.158952578902245
-6.60218620300293	-9.51329898834229	-5.36923313140869	-0.109457276761532	0.161270052194595	0.158972159028053
-6.60058546066284	-9.51143836975098	-5.37792730331421	-0.109462395310402	0.161285802721977	0.159071013331413
-6.60305595397949	-9.51564598083496	-5.37361288070679	-0.109377205371857	0.161243423819542	0.159078523516655
-6.60473346710205	-9.52060031890869	-5.36995315551758	-0.109479688107967	0.161257401108742	0.159105986356735
-6.60361623764038	-9.51596927642822	-5.37539672851563	-0.109527103602886	0.161262154579163	0.159245029091835
-6.60434055328369	-9.51136779785156	-5.3742208480835	-0.109381817281246	0.16120670735836	0.159323051571846
-6.60753107070923	-9.519362449646	-5.36958265304565	-0.109439797699451	0.161208853125572	0.159252241253853
-6.60872173309326	-9.51296043395996	-5.37501192092896	-0.109556131064892	0.161228090524673	0.15935292840004
-6.602135181427	-9.50843143463135	-5.37518358230591	-0.10944489389658	0.161152720451355	0.159439414739609
-6.60645961761475	-9.51547908782959	-5.37131929397583	-0.109506390988827	0.161212936043739	0.159423068165779
-6.60760021209717	-9.51341342926025	-5.372642993927	-0.109686173498631	0.161181524395943	0.159459605813026
-6.60319185256958	-9.51021385192871	-5.3775749206543	-0.10959217697382	0.161033615469933	0.159630283713341
-6.60109233856201	-9.5115442276001	-5.37359046936035	-0.109592251479626	0.161094948649406	0.159561008214951
-6.60808706283569	-9.51283168792725	-5.36936712265015	-0.10976404696703	0.161187469959259	0.159632638096809
-6.60626411437988	-9.51370334625244	-5.37151765823364	-0.109767869114876	0.161114051938057	0.159809947013855
-6.59917497634888	-9.51171970367432	-5.37680673599243	-0.109768845140934	0.161037191748619	0.159803748130798
-6.60313272476196	-9.51086616516113	-5.37349128723145	-0.109793037176132	0.161081805825233	0.159833267331123
-6.61009645462036	-9.51766967773438	-5.37237739562988	-0.109908603131771	0.161100149154663	0.159954875707626
-6.60426330566406	-9.51357746124268	-5.3748950958252	-0.109934322535992	0.161037936806679	0.15993744134903
-6.60122489929199	-9.50894832611084	-5.37708139419556	-0.109891146421432	0.160993650555611	0.160034507513046
-6.60146474838257	-9.51413059234619	-5.37770318984985	-0.109946802258492	0.161058098077774	0.160098224878311
-6.60689449310303	-9.51334285736084	-5.38023614883423	-0.110061146318913	0.161024063825607	0.160173907876015
-6.60233354568481	-9.51121520996094	-5.37607526779175	-0.110148869454861	0.161050543189049	0.160267382860184
-6.59591627120972	-9.51428508758545	-5.38316106796265	-0.110082410275936	0.161013051867485	0.160325318574905
-6.60613632202148	-9.51468372344971	-5.38244581222534	-0.110239319503307	0.161120697855949	0.160313293337822
-6.60450649261475	-9.51564025878906	-5.37781000137329	-0.11032322794199	0.160999804735184	0.160391300916672
-6.59280395507813	-9.50768280029297	-5.38596487045288	-0.110293962061405	0.161026269197464	0.160457953810692
-6.59625101089478	-9.5101490020752	-5.38538789749146	-0.110299840569496	0.161070927977562	0.160494267940521
-6.6008129119873	-9.51297283172607	-5.3855242729187	-0.110410660505295	0.161118179559708	0.160553559660912
-6.59389448165894	-9.50990581512451	-5.38796091079712	-0.110475867986679	0.161066934466362	0.160569623112679
-6.58891630172729	-9.50356578826904	-5.39190721511841	-0.110467709600925	0.161102652549744	0.16063766181469
-6.5915699005127	-9.5091381072998	-5.38599824905396	-0.110534481704235	0.161170139908791	0.16058024764061
-6.5830717086792	-9.50387763977051	-5.37949419021606	-0.110744081437588	0.161044299602509	0.1605204641819
-6.5742621421814	-9.4976634979248	-5.38682317733765	-0.110754512250423	0.161103695631027	0.16047491133213
-6.5683217048645	-9.49810123443604	-5.38426494598389	-0.11075010150671	0.161182656884193	0.160177037119865
-6.56379985809326	-9.49169826507568	-5.3795371055603	-0.110901802778244	0.161266699433327	0.160047143697739
-6.56093072891235	-9.48231792449951	-5.37993669509888	-0.111033953726292	0.16123178601265	0.160147562623024
-6.55548191070557	-9.4867992401123	-5.38906383514404	-0.11092247068882	0.161208644509315	0.160281851887703
-6.55981969833374	-9.48343276977539	-5.38357210159302	-0.110957384109497	0.161315768957138	0.160356894135475
-6.56203746795654	-9.48087501525879	-5.38613605499268	-0.111136183142662	0.161344289779663	0.160584211349487
-6.54901552200317	-9.48198890686035	-5.39186573028564	-0.111195296049118	0.161111116409302	0.160573124885559
-6.55223274230957	-9.47556495666504	-5.38663578033447	-0.111017823219299	0.16130930185318	0.160455152392387
-6.55112504959106	-9.47731018066406	-5.38849639892578	-0.111171551048756	0.161442384123802	0.16054168343544
-6.53794097900391	-9.47803401947021	-5.37612056732178	-0.11125984787941	0.161193132400513	0.160454660654068
-6.53636693954468	-9.46845817565918	-5.37766551971436	-0.111194215714931	0.161323606967926	0.160425439476967
-6.53952169418335	-9.47228050231934	-5.39129686355591	-0.111222572624683	0.161419153213501	0.160521864891052
-6.53686618804932	-9.46996879577637	-5.3832836151123	-0.111116573214531	0.161289542913437	0.160412505269051
-6.53769874572754	-9.46842002868652	-5.37709808349609	-0.111321523785591	0.161338180303574	0.160433188080788
-6.53127717971802	-9.465163230896	-5.3871898651123	-0.111169092357159	0.161328002810478	0.160455718636513
-6.52768898010254	-9.46527767181396	-5.38626146316528	-0.110986985266209	0.161420404911041	0.160321727395058
-6.52792024612427	-9.46753883361816	-5.37240600585938	-0.111170463263988	0.161421805620193	0.160291343927383
-6.51745939254761	-9.46527290344238	-5.36595010757446	-0.11121991276741	0.161270752549171	0.160285726189613
-6.51458406448364	-9.46360683441162	-5.3611741065979	-0.111033327877522	0.161304876208305	0.160177335143089
-6.51409816741943	-9.46579074859619	-5.36919403076172	-0.111092321574688	0.161472544074059	0.160175666213036
-6.51388835906982	-9.46518039703369	-5.36173152923584	-0.110979750752449	0.16142475605011	0.16007986664772
-6.5079607963562	-9.46689414978027	-5.34893560409546	-0.111062847077847	0.161459252238274	0.16002556681633
-6.50428104400635	-9.46584224700928	-5.35552072525024	-0.111012563109398	0.161379262804985	0.159994661808014
-6.50223779678345	-9.46519184112549	-5.35592603683472	-0.110733814537525	0.161457568407059	0.159883216023445
-6.50324583053589	-9.46664142608643	-5.34835767745972	-0.11087654531002	0.161521077156067	0.159807771444321
-6.50020456314087	-9.46842575073242	-5.33988857269287	-0.110890716314316	0.16144160926342	0.159747377038002
-6.49428701400757	-9.46698951721191	-5.339195728302	-0.110678352415562	0.161394193768501	0.15968482196331
-6.49170398712158	-9.46893310546875	-5.34343290328979	-0.110673442482948	0.16148467361927	0.159539014101028
-6.49548196792603	-9.47182369232178	-5.33032321929932	-0.110684961080551	0.161485999822617	0.159495487809181
-6.49019002914429	-9.47290802001953	-5.33328056335449	-0.110571004450321	0.161435127258301	0.159484133124352
-6.48938655853271	-9.47257232666016	-5.33826351165771	-0.110375799238682	0.161552831530571	0.159394383430481
-6.49535465240479	-9.47934055328369	-5.32443475723267	-0.110477678477764	0.161499693989754	0.159279406070709
-6.49111557006836	-9.47811031341553	-5.32412624359131	-0.110448263585567	0.16145721077919	0.15927343070507
-6.48990964889526	-9.47469806671143	-5.33711719512939	-0.110257625579834	0.161550268530846	0.159159317612648
-6.49381875991821	-9.4780387878418	-5.31964588165283	-0.110195659101009	0.161533549427986	0.15905649960041
-6.49265289306641	-9.4799280166626	-5.32032060623169	-0.110227972269058	0.161500513553619	0.158999010920525
-6.49063205718994	-9.4735746383667	-5.32679891586304	-0.110054485499859	0.161586076021194	0.158999606966972
-6.49494886398315	-9.4791088104248	-5.32141637802124	-0.110009789466858	0.161552205681801	0.158935651183128
-6.49283695220947	-9.47761058807373	-5.32135915756226	-0.110024094581604	0.161499157547951	0.15885317325592
-6.48776435852051	-9.47520351409912	-5.32300424575806	-0.109913855791092	0.161543563008308	0.158723622560501
-6.49451065063477	-9.47646522521973	-5.31988000869751	-0.109932892024517	0.161538973450661	0.158722147345543
-6.49585103988647	-9.48193454742432	-5.31291723251343	-0.109883733093739	0.161521524190903	0.158589348196983
-6.48893260955811	-9.4736385345459	-5.31838703155518	-0.109875895082951	0.161559551954269	0.158514648675919
-6.49072408676147	-9.47562980651855	-5.32162570953369	-0.109819255769253	0.161588549613953	0.158477678894997
-6.49117755889893	-9.47916984558105	-5.32035827636719	-0.109885387122631	0.161647915840149	0.158355921506882
-6.49444770812988	-9.47846221923828	-5.32249212265015	-0.110011614859104	0.161624819040298	0.158251002430916
-6.49235582351685	-9.47197914123535	-5.32868099212646	-0.109848372638226	0.161603569984436	0.158322796225548
-6.49004793167114	-9.4764461517334	-5.32623195648193	-0.109838344156742	0.161629214882851	0.158194154500961
-6.49894237518311	-9.47446155548096	-5.32438707351685	-0.109967969357967	0.161732941865921	0.158125594258308
-6.49983596801758	-9.47400379180908	-5.32790613174438	-0.10999146848917	0.161679372191429	0.158209100365639
-6.49247932434082	-9.47172164916992	-5.32520580291748	-0.11000769585371	0.161670252680779	0.158075958490372
-6.49937200546265	-9.46809673309326	-5.32902193069458	-0.110052689909935	0.161762848496437	0.158035635948181
-6.5053915977478	-9.4719762802124	-5.33274459838867	-0.110022127628326	0.161754682660103	0.158037781715393
-6.49835014343262	-9.46673583984375	-5.32780075073242	-0.110131412744522	0.161737054586411	0.15796560049057
-6.49926376342773	-9.46065425872803	-5.32789611816406	-0.110177345573902	0.16174341738224	0.157932847738266
-6.49904441833496	-9.46485996246338	-5.33173274993896	-0.110178880393505	0.16169436275959	0.157892748713493
-6.50554180145264	-9.46290683746338	-5.33393716812134	-0.110346414148808	0.161820486187935	0.157834216952324
-6.49842977523804	-9.45986652374268	-5.32270669937134	-0.110399939119816	0.161763653159142	0.157840818166733
-6.48895978927612	-9.46019077301025	-5.33172702789307	-0.110326826572418	0.161745294928551	0.157794967293739
-6.49426507949829	-9.45973300933838	-5.32357597351074	-0.110421262681484	0.161862879991531	0.157678425312042
-6.49533605575562	-9.46317577362061	-5.31825971603394	-0.110524743795395	0.161840230226517	0.15769524872303
-6.48620510101318	-9.46018695831299	-5.32099342346191	-0.110578924417496	0.161726862192154	0.157684177160263
-6.48421573638916	-9.45651054382324	-5.32022905349731	-0.110606469213963	0.161822021007538	0.15765243768692
-6.48629140853882	-9.45938014984131	-5.31830453872681	-0.110591687262058	0.161894738674164	0.157587453722954
-6.4870457649231	-9.45952129364014	-5.3162784576416	-0.110772341489792	0.161887168884277	0.157535582780838
-6.4812216758728	-9.45231628417969	-5.31620502471924	-0.1108118891716	0.161899283528328	0.157559260725975
-6.48206901550293	-9.45650768280029	-5.31656789779663	-0.11070442199707	0.161949440836906	0.157439604401588
-6.48809719085693	-9.45835781097412	-5.31633567810059	-0.110892616212368	0.162034898996353	0.157389968633652
-6.48145484924316	-9.45272064208984	-5.31346416473389	-0.110936932265759	0.161908552050591	0.157431587576866
-6.47956323623657	-9.45522594451904	-5.31211090087891	-0.110921934247017	0.161922857165337	0.157310664653778
-6.48592281341553	-9.45234680175781	-5.31946802139282	-0.110964275896549	0.161978974938393	0.157348304986954
-6.48681783676147	-9.45243740081787	-5.31967353820801	-0.111125782132149	0.162001416087151	0.157400786876678
-6.47910356521606	-9.45170593261719	-5.31932067871094	-0.111033275723457	0.161870390176773	0.157347649335861
-6.48357725143433	-9.44931507110596	-5.31768989562988	-0.111078031361103	0.162008166313171	0.157216161489487
-6.48411798477173	-9.44616413116455	-5.31552314758301	-0.111306987702847	0.161992624402046	0.157292515039444
-6.4749813079834	-9.44489479064941	-5.31901788711548	-0.111263364553452	0.161787196993828	0.157243981957436
-6.47733163833618	-9.43907356262207	-5.32063150405884	-0.111156411468983	0.161936610937119	0.157087877392769
-6.47890615463257	-9.43991279602051	-5.31961822509766	-0.111443854868412	0.161990687251091	0.157149478793144
-6.47122430801392	-9.43688869476318	-5.32522487640381	-0.111456841230392	0.161756932735443	0.157097280025482
-6.46971416473389	-9.43267917633057	-5.32421922683716	-0.111351020634174	0.161911159753799	0.157001525163651
-6.47350740432739	-9.4325008392334	-5.32587766647339	-0.111535280942917	0.162068709731102	0.157025635242462
-6.46762037277222	-9.43120288848877	-5.32610368728638	-0.111611396074295	0.161869198083878	0.157076731324196
-6.46716022491455	-9.42368030548096	-5.32094860076904	-0.111629769206047	0.161961883306503	0.157006248831749
-6.46761894226074	-9.42503643035889	-5.33105659484863	-0.111737541854382	0.162004619836807	0.157030999660492
-6.46389389038086	-9.42406177520752	-5.32904720306396	-0.111768454313278	0.162057563662529	0.156952947378159
-6.46362495422363	-9.41953372955322	-5.31824016571045	-0.111957132816315	0.162033528089523	0.156982213258743
-6.45782279968262	-9.41514492034912	-5.33048439025879	-0.11202048510313	0.162003561854362	0.157028436660767
-6.45734596252441	-9.41318607330322	-5.33243989944458	-0.111873395740986	0.162029162049294	0.156963482499123
-6.45981454849243	-9.4117956161499	-5.32170391082764	-0.112164042890072	0.16206781566143	0.15695358812809
-6.4565954208374	-9.40698623657227	-5.32432270050049	-0.112232774496078	0.161963418126106	0.15698304772377
-6.45048809051514	-9.40193557739258	-5.33603239059448	-0.112108521163464	0.162061989307404	0.156897142529488
-6.45470952987671	-9.40250015258789	-5.32782888412476	-0.112345218658447	0.162145972251892	0.156897813081741
-6.44706535339355	-9.4040060043335	-5.32380819320679	-0.11247543245554	0.162033215165138	0.156852394342422
-6.44238901138306	-9.39594554901123	-5.32654047012329	-0.112342111766338	0.161999449133873	0.156811401247978
-6.44420576095581	-9.39749050140381	-5.33158493041992	-0.112479887902737	0.162210315465927	0.156716510653496
-6.44082593917847	-9.39822483062744	-5.32342433929443	-0.112576104700565	0.16208179295063	0.156720355153084
-6.4317626953125	-9.39270305633545	-5.32305812835693	-0.112380132079124	0.16210375726223	0.15663880109787
-6.43014621734619	-9.39319133758545	-5.32747554779053	-0.112463742494583	0.162232488393784	0.156634107232094
-6.43058490753174	-9.39505672454834	-5.31962823867798	-0.112623177468777	0.162201851606369	0.156614258885384
-6.42213153839111	-9.39239883422852	-5.31884765625	-0.112378351390362	0.162181943655014	0.156513765454292
-6.41984415054321	-9.39331245422363	-5.31861448287964	-0.112431615591049	0.162348851561546	0.156481921672821
-6.42441558837891	-9.39717197418213	-5.31142950057983	-0.112481042742729	0.162302136421204	0.156449630856514
-6.41455745697021	-9.39729309082031	-5.30544900894165	-0.112406879663467	0.162257120013237	0.156435012817383
-6.40970706939697	-9.39732933044434	-5.3086462020874	-0.112343288958073	0.162337869405746	0.156359493732452
-6.41150188446045	-9.40167808532715	-5.30953931808472	-0.112372629344463	0.162408232688904	0.156387329101563
-6.4118824005127	-9.40828704833984	-5.30462074279785	-0.112286657094955	0.162379041314125	0.156352549791336
-6.40689897537231	-9.40313625335693	-5.30141687393188	-0.112368382513523	0.162384167313576	0.156248077750206
-6.40569257736206	-9.40254402160645	-5.30657434463501	-0.112215355038643	0.162370160222054	0.156358614563942
-6.40789651870728	-9.41031360626221	-5.29949140548706	-0.112202607095242	0.162358909845352	0.156253382563591
-6.40929126739502	-9.41019535064697	-5.29950904846191	-0.112415090203285	0.162396684288979	0.156244352459908
-6.405601978302	-9.40877819061279	-5.30545473098755	-0.112187944352627	0.162288099527359	0.15634198486805
-6.4026517868042	-9.4152364730835	-5.29631328582764	-0.112216353416443	0.162281140685081	0.156219184398651
-6.41367530822754	-9.41529750823975	-5.29500007629395	-0.112358912825584	0.162371695041656	0.15617972612381
-6.40897846221924	-9.41652488708496	-5.29739713668823	-0.112240627408028	0.162188664078712	0.156287372112274
-6.40584707260132	-9.41643619537354	-5.2986159324646	-0.112181559205055	0.162269219756126	0.156233236193657
-6.41670417785645	-9.41908931732178	-5.28709173202515	-0.112311333417892	0.162330582737923	0.156124964356422
-6.41280746459961	-9.42044925689697	-5.28837871551514	-0.112273186445236	0.162177920341492	0.15619495511055
-6.40617179870605	-9.41815567016602	-5.29571342468262	-0.112193822860718	0.162173822522163	0.156137108802795
-6.41659212112427	-9.42306423187256	-5.29467582702637	-0.112287677824497	0.162297889590263	0.156015232205391
-6.41394472122192	-9.42615127563477	-5.29214382171631	-0.112451106309891	0.162186309695244	0.156047150492668
-6.40657091140747	-9.42078304290771	-5.2974705696106	-0.112330876290798	0.162152379751205	0.155968740582466
-6.41270065307617	-9.42303943634033	-5.2973895072937	-0.112329289317131	0.162259519100189	0.155919596552849
-6.41660642623901	-9.42533779144287	-5.29383754730225	-0.112383097410202	0.162289693951607	0.155905589461327
-6.40851020812988	-9.42182636260986	-5.28971195220947	-0.112340174615383	0.162172585725784	0.155797183513641
-6.41300582885742	-9.42215538024902	-5.30353784561157	-0.112356349825859	0.162346735596657	0.155770942568779
-6.41999053955078	-9.42624092102051	-5.29539012908936	-0.112396314740181	0.162295490503311	0.155801489949226
-6.41164255142212	-9.42647647857666	-5.29193878173828	-0.112403973937035	0.162172093987465	0.15575498342514
-6.41257381439209	-9.4213924407959	-5.30135202407837	-0.112270437180996	0.162339255213737	0.155712485313416
-6.41861963272095	-9.42462730407715	-5.29919576644897	-0.112352967262268	0.162417560815811	0.155716732144356
-6.41201972961426	-9.42325782775879	-5.29388475418091	-0.112374991178513	0.162189021706581	0.155625879764557
-6.41334533691406	-9.4198694229126	-5.29572677612305	-0.112271808087826	0.162346959114075	0.155603528022766
-6.41691112518311	-9.42320823669434	-5.3036470413208	-0.112316332757473	0.162464886903763	0.15563639998436
-6.41345977783203	-9.42192840576172	-5.29174518585205	-0.112228505313396	0.162331148982048	0.155538260936737
-6.41016006469727	-9.41660594940186	-5.29524660110474	-0.11216539144516	0.162393122911453	0.155450478196144
-6.41659641265869	-9.41724109649658	-5.29842090606689	-0.112243168056011	0.162577211856842	0.155488774180412
-6.41141605377197	-9.41745185852051	-5.29806470870972	-0.112336933612823	0.162375330924988	0.155451193451881
-6.41052627563477	-9.41297054290771	-5.3011302947998	-0.112022571265697	0.16257931292057	0.155312821269035
-6.41249132156372	-9.41568470001221	-5.29923248291016	-0.112232811748981	0.16267117857933	0.15524385869503
-6.40904569625854	-9.41501808166504	-5.29542255401611	-0.112263515591621	0.16256357729435	0.155253559350967
-6.40374422073364	-9.40901851654053	-5.30122756958008	-0.112026333808899	0.162582278251648	0.155191376805305
-6.40875816345215	-9.41098308563232	-5.29873895645142	-0.112115912139416	0.162772104144096	0.15512815117836
-6.41144561767578	-9.40907573699951	-5.29480838775635	-0.112267836928368	0.162603244185448	0.155108734965324
-6.40592622756958	-9.40298080444336	-5.30776882171631	-0.112158223986626	0.162638440728188	0.15505650639534
-6.40599966049194	-9.40333938598633	-5.3086576461792	-0.112186409533024	0.16281920671463	0.154978170990944
-6.41060066223145	-9.40264892578125	-5.29828262329102	-0.112290106713772	0.162753656506538	0.15495964884758
-6.40177726745605	-9.39470100402832	-5.30575942993164	-0.112199023365974	0.162726759910583	0.15490286052227
-6.40666580200195	-9.39479541778564	-5.30667114257813	-0.112302750349045	0.162941411137581	0.154871448874474
-6.40737915039063	-9.39311695098877	-5.30570030212402	-0.112451493740082	0.162904426455498	0.154881685972214
-6.40157413482666	-9.39085960388184	-5.30625867843628	-0.11226512491703	0.162879556417465	0.154834344983101
-6.39738750457764	-9.38529205322266	-5.30784797668457	-0.112356700003147	0.163002371788025	0.154805123806
-6.4069938659668	-9.38597583770752	-5.30931758880615	-0.112648360431194	0.163003265857697	0.154853284358978
-6.39717054367065	-9.3823070526123	-5.31037569046021	-0.112455852329731	0.162952125072479	0.154820710420609
-6.39618730545044	-9.37952327728271	-5.31020545959473	-0.112592093646526	0.163075655698776	0.154724225401878
-6.40352916717529	-9.38206005096436	-5.31091690063477	-0.112816505134106	0.163151398301125	0.154729530215263
-6.39929580688477	-9.37457942962646	-5.32308578491211	-0.112715177237988	0.163060829043388	0.154813945293427
-6.38878536224365	-9.37761688232422	-5.31945371627808	-0.112756229937077	0.163103371858597	0.154677674174309
-6.39952611923218	-9.37870407104492	-5.31399202346802	-0.11293813586235	0.163216158747673	0.154663696885109
-6.39257287979126	-9.37077331542969	-5.32143259048462	-0.112930364906788	0.163134753704071	0.154737129807472
-6.38814401626587	-9.37219905853271	-5.32407808303833	-0.112895011901855	0.163196861743927	0.154718726873398
-6.3917179107666	-9.37230396270752	-5.32006406784058	-0.113077498972416	0.163231700658798	0.154676660895348
-6.39648485183716	-9.37591457366943	-5.32321834564209	-0.113121800124645	0.16322834789753	0.154757857322693
-6.38548421859741	-9.37084674835205	-5.32642698287964	-0.11316904425621	0.163189634680748	0.154754862189293
-6.39100074768066	-9.36741828918457	-5.32617521286011	-0.113191679120064	0.163333103060722	0.154734551906586
-6.3945574760437	-9.37241268157959	-5.32828330993652	-0.113304935395718	0.163253873586655	0.154755726456642
-6.38551473617554	-9.36802101135254	-5.33290863037109	-0.113357968628407	0.163235649466515	0.154778182506561
-6.39101028442383	-9.36923503875732	-5.33865118026733	-0.113271266222	0.163337990641594	0.154771760106087
-6.39311218261719	-9.37132835388184	-5.33322477340698	-0.113460965454578	0.163287758827209	0.154828548431396
-6.38331365585327	-9.36675071716309	-5.333083152771	-0.113406166434288	0.163176536560059	0.154826670885086
-6.39082288742065	-9.36650657653809	-5.34002685546875	-0.113360002636909	0.163385912775993	0.15484145283699
-6.39429903030396	-9.37150096893311	-5.33173418045044	-0.113537549972534	0.163355380296707	0.154915243387222
-6.38493728637695	-9.36906051635742	-5.33649778366089	-0.11350904405117	0.16317555308342	0.154884189367294
-6.3910608291626	-9.36746788024902	-5.33941078186035	-0.113443896174431	0.16338375210762	0.154918640851974
-6.39617013931274	-9.37288665771484	-5.33320903778076	-0.113577239215374	0.163391709327698	0.155032381415367
-6.38534736633301	-9.3707914352417	-5.33887434005737	-0.113496460020542	0.163226619362831	0.155007839202881
-6.38797760009766	-9.37245082855225	-5.33732080459595	-0.11333217471838	0.163369700312614	0.154921650886536
-6.39628839492798	-9.37485694885254	-5.32458257675171	-0.113551817834377	0.163461357355118	0.155065461993217
-6.3855152130127	-9.37505626678467	-5.33599042892456	-0.113437436521053	0.163280427455902	0.155060663819313
-6.39116096496582	-9.37652969360352	-5.33437013626099	-0.113240271806717	0.163461446762085	0.155013039708138
-6.3955774307251	-9.37874507904053	-5.32206153869629	-0.113409042358398	0.16350544989109	0.155072405934334
-6.38898944854736	-9.38198471069336	-5.32950639724731	-0.113442994654179	0.163314938545227	0.155139192938805
-6.38868141174316	-9.3791446685791	-5.33520603179932	-0.113160684704781	0.16345477104187	0.155076026916504
-6.3945140838623	-9.38232421875	-5.32836437225342	-0.113191209733486	0.163542807102203	0.155099228024483
-6.39452362060547	-9.3879222869873	-5.32480382919312	-0.113302811980247	0.16334830224514	0.155081361532211
-6.39089202880859	-9.38208484649658	-5.33054733276367	-0.113123431801796	0.163331046700478	0.155015021562576
-6.39274215698242	-9.38401889801025	-5.32964277267456	-0.113054990768433	0.163493037223816	0.15502966940403
-6.39272499084473	-9.38861751556396	-5.32354593276978	-0.113213628530502	0.163335308432579	0.154964059591293
-6.39090299606323	-9.38560009002686	-5.33134841918945	-0.113109193742275	0.163349658250809	0.155015870928764
-6.39157485961914	-9.38113498687744	-5.33412933349609	-0.113015778362751	0.163480803370476	0.154946535825729
-6.39184999465942	-9.38584423065186	-5.32552480697632	-0.113077528774738	0.163353607058525	0.154890537261963
-6.39270687103271	-9.38394927978516	-5.32321786880493	-0.113036431372166	0.163371473550797	0.15489573776722
-6.38657712936401	-9.38273620605469	-5.33625602722168	-0.112944960594177	0.163475036621094	0.154867485165596
-6.39193868637085	-9.38545227050781	-5.32709789276123	-0.113036379218102	0.163413405418396	0.154853880405426
-6.38559055328369	-9.38171100616455	-5.32493019104004	-0.112859897315502	0.163298517465591	0.154796212911606
-6.38609790802002	-9.38223075866699	-5.33147811889648	-0.112948946654797	0.163432285189629	0.154769331216812
-6.39408826828003	-9.38463020324707	-5.32331943511963	-0.1130465939641	0.163398519158363	0.154779195785522
-6.38309049606323	-9.38173294067383	-5.3185977935791	-0.112873718142509	0.163283452391624	0.154746785759926
-6.38008689880371	-9.38082981109619	-5.31472873687744	-0.112881354987621	0.163422390818596	0.154611125588417
-6.38814401626587	-9.38138675689697	-5.31265783309937	-0.1130031645298	0.163428753614426	0.154546022415161
-6.38290739059448	-9.37518119812012	-5.31927585601807	-0.112751260399818	0.16332682967186	0.154548466205597
-6.37560319900513	-9.37840938568115	-5.31566524505615	-0.112773910164833	0.163376048207283	0.15436914563179
-6.38496065139771	-9.37752723693848	-5.31145048141479	-0.112931005656719	0.163491204380989	0.154273256659508
-6.37983846664429	-9.37311458587646	-5.31328678131104	-0.112706586718559	0.163324609398842	0.154300361871719
-6.37337732315063	-9.37434101104736	-5.3154616355896	-0.112620308995247	0.163450568914413	0.154195547103882
-6.38040494918823	-9.37763500213623	-5.30463266372681	-0.112785957753658	0.16350083053112	0.154056459665298
-6.3731746673584	-9.37081813812256	-5.30618762969971	-0.11274216324091	0.163401454687119	0.15405960381031
-6.37080240249634	-9.37375736236572	-5.31536769866943	-0.112632431089878	0.16348771750927	0.153952553868294
-6.37685108184814	-9.37652587890625	-5.31259346008301	-0.112730786204338	0.163555666804314	0.153935670852661
-6.37244939804077	-9.3703031539917	-5.30986928939819	-0.112695559859276	0.163475170731544	0.153890922665596
-6.36573505401611	-9.37088394165039	-5.32189750671387	-0.112596087157726	0.163556590676308	0.153804436326027
-6.37666845321655	-9.37186336517334	-5.31948900222778	-0.112683236598969	0.163743048906326	0.153797596693039
-6.37211084365845	-9.36688804626465	-5.32484340667725	-0.112693637609482	0.163571015000343	0.153760969638824
-6.36906814575195	-9.36833381652832	-5.32693910598755	-0.112660720944405	0.163551047444344	0.153663367033005
-6.37659120559692	-9.3662223815918	-5.33123731613159	-0.112646959722042	0.163662433624268	0.15358792245388
-6.37527179718018	-9.36585807800293	-5.33249282836914	-0.11288245767355	0.163592606782913	0.153649866580963
-6.37079048156738	-9.36425304412842	-5.33899784088135	-0.112744078040123	0.163480937480927	0.153592988848686
-6.3785834312439	-9.36251544952393	-5.33944845199585	-0.11269910633564	0.163639903068542	0.153521105647087
-6.38230037689209	-9.36208534240723	-5.33545207977295	-0.112904720008373	0.163635313510895	0.15363310277462
-6.37414216995239	-9.36212348937988	-5.34876775741577	-0.11287135630846	0.163496419787407	0.153553798794746
-6.37782955169678	-9.35819816589355	-5.34343957901001	-0.112748689949512	0.163542360067368	0.153458580374718
-6.38243579864502	-9.36001873016357	-5.34289836883545	-0.11295797675848	0.163602471351624	0.153491392731667
-6.37504863739014	-9.35682487487793	-5.35159158706665	-0.112954385578632	0.1634291857481	0.153537511825562
-6.3765983581543	-9.35659885406494	-5.35187387466431	-0.112783305346966	0.163525283336639	0.153402179479599
-6.37954378128052	-9.35624599456787	-5.34253215789795	-0.112963728606701	0.163563191890717	0.153358370065689
-6.37473297119141	-9.35470867156982	-5.35007858276367	-0.112956143915653	0.16343928873539	0.153410091996193
-6.37379837036133	-9.35349178314209	-5.35102701187134	-0.112817108631134	0.163501247763634	0.153278440237045
-6.37846183776855	-9.35797882080078	-5.33865165710449	-0.113068781793118	0.163574054837227	0.153295993804932
-6.37250995635986	-9.35644340515137	-5.34288120269775	-0.112982548773289	0.163437649607658	0.153330430388451
-6.36922264099121	-9.35630989074707	-5.34861850738525	-0.112834081053734	0.163469031453133	0.153326272964478
-6.37540864944458	-9.36192798614502	-5.34403467178345	-0.112956807017326	0.163515880703926	0.153331711888313
-6.37039947509766	-9.35958957672119	-5.34020042419434	-0.113000713288784	0.163478761911392	0.153381794691086
-6.3724193572998	-9.35986328125	-5.34446048736572	-0.112742334604263	0.163513094186783	0.153371542692184
-6.3760986328125	-9.36114311218262	-5.33860301971436	-0.112976878881454	0.163580119609833	0.153377711772919
-6.37641572952271	-9.35763454437256	-5.34508800506592	-0.112934693694115	0.163430735468864	0.15342116355896
-6.36869478225708	-9.35743618011475	-5.34520244598389	-0.112779073417187	0.163430005311966	0.153354644775391
-6.37899589538574	-9.36211681365967	-5.3418927192688	-0.11291665583849	0.16351592540741	0.153318896889687
-6.37850618362427	-9.36207962036133	-5.34477806091309	-0.112970650196075	0.163460090756416	0.153384536504745
-6.37067747116089	-9.35655975341797	-5.34304285049438	-0.112769320607185	0.163318067789078	0.153383925557137
-6.3716139793396	-9.35931015014648	-5.34768724441528	-0.112843185663223	0.163447692990303	0.153314799070358
-6.37821817398071	-9.36326503753662	-5.3428111076355	-0.112989172339439	0.163427621126175	0.153395041823387
-6.37268829345703	-9.36105442047119	-5.3358678817749	-0.112789765000343	0.163282483816147	0.153381556272507
-6.36792373657227	-9.35784244537354	-5.34197473526001	-0.112814337015152	0.163316920399666	0.153364226222038
-6.3735785484314	-9.35983371734619	-5.34534692764282	-0.112922884523869	0.163323357701302	0.153410211205482
-6.37497615814209	-9.36446952819824	-5.33756160736084	-0.112885966897011	0.163246601819992	0.153432175517082
-6.36917877197266	-9.35737705230713	-5.3400239944458	-0.112926296889782	0.163169682025909	0.153321459889412
-6.36460590362549	-9.35705471038818	-5.34752702713013	-0.112898901104927	0.1631980240345	0.153379753232002
-6.36641311645508	-9.36260986328125	-5.33545398712158	-0.112953618168831	0.163221701979637	0.153313875198364
-6.36955785751343	-9.35679912567139	-5.33397197723389	-0.113045789301395	0.163233309984207	0.15328349173069
-6.36209011077881	-9.35036277770996	-5.33672618865967	-0.112857684493065	0.163114815950394	0.153282478451729
-6.3577709197998	-9.35552215576172	-5.33419132232666	-0.112928554415703	0.163157492876053	0.153177544474602
-6.36114501953125	-9.35234069824219	-5.32842445373535	-0.113050393760204	0.163136899471283	0.153095945715904
-6.35518980026245	-9.34731960296631	-5.33283376693726	-0.1130186393857	0.163068786263466	0.153159946203232
-6.35084772109985	-9.34819412231445	-5.33201169967651	-0.112913832068443	0.163142025470734	0.153060331940651
-6.35293817520142	-9.34964275360107	-5.32435655593872	-0.113086812198162	0.163265198469162	0.15301302075386
-6.34904479980469	-9.34399509429932	-5.32074165344238	-0.113020502030849	0.163157805800438	0.153007820248604
-6.34415578842163	-9.3424186706543	-5.33075428009033	-0.112874932587147	0.163197249174118	0.152870714664459
-6.34728717803955	-9.34320545196533	-5.32530784606934	-0.113022722303867	0.16332346200943	0.152784556150436
-6.34286260604858	-9.3391580581665	-5.31693363189697	-0.113007925450802	0.163179188966751	0.15277436375618
-6.33872652053833	-9.34178447723389	-5.32806301116943	-0.112878933548927	0.163276106119156	0.152683973312378
-6.34210205078125	-9.3395471572876	-5.32034301757813	-0.112984612584114	0.163270890712738	0.152620330452919
-6.3377685546875	-9.33614063262939	-5.32472085952759	-0.112985461950302	0.163191288709641	0.152647972106934
-6.33111143112183	-9.34050369262695	-5.32741117477417	-0.112820535898209	0.163116782903671	0.152515605092049
-6.33729600906372	-9.33658027648926	-5.32354116439819	-0.112846232950687	0.163235992193222	0.152483135461807
-6.33238458633423	-9.33564472198486	-5.32183599472046	-0.113010250031948	0.163226410746574	0.152604684233665
-6.32748365402222	-9.33520317077637	-5.31919431686401	-0.112823516130447	0.163075551390648	0.15253247320652
-6.33352899551392	-9.33575630187988	-5.31960964202881	-0.112825572490692	0.163240909576416	0.152442425489426
-6.33409881591797	-9.33473682403564	-5.32061958312988	-0.112937852740288	0.163265392184258	0.152588367462158
-6.32406902313232	-9.33409023284912	-5.32414865493774	-0.112851932644844	0.163017243146896	0.152547627687454
-6.32991361618042	-9.33083915710449	-5.32194471359253	-0.112726263701916	0.163149043917656	0.1524768024683
-6.33270311355591	-9.33177661895752	-5.3124098777771	-0.11302275955677	0.163137942552567	0.152498856186867
-6.32863473892212	-9.32910060882568	-5.32678508758545	-0.112835370004177	0.163074254989624	0.152516320347786
-6.33035850524902	-9.33012866973877	-5.32331609725952	-0.112676322460175	0.163113430142403	0.152451649308205
-6.33305263519287	-9.32841491699219	-5.31357622146606	-0.112818971276283	0.163173705339432	0.15242874622345
-6.33000469207764	-9.33250713348389	-5.31730318069458	-0.112865202128887	0.16299144923687	0.152498349547386
-6.33113861083984	-9.3308801651001	-5.32164764404297	-0.112612590193748	0.163056910037994	0.15244996547699
-6.33527517318726	-9.33295345306396	-5.31710481643677	-0.112795948982239	0.163073047995567	0.152457639575005
-6.33583545684814	-9.33784580230713	-5.31178045272827	-0.112860940396786	0.162958145141602	0.152506440877914
-6.33340787887573	-9.33208656311035	-5.32040023803711	-0.112604230642319	0.162939414381981	0.152573108673096
-6.34220266342163	-9.33961772918701	-5.3141040802002	-0.112687952816486	0.163023740053177	0.152543216943741
-6.33999633789063	-9.34255218505859	-5.30990314483643	-0.112755380570889	0.162879645824432	0.152610272169113
-6.33920431137085	-9.3389310836792	-5.31698656082153	-0.112543843686581	0.162903368473053	0.152622506022453
-6.34664678573608	-9.34548759460449	-5.31185579299927	-0.112658970057964	0.163013875484467	0.152690500020981
-6.3470196723938	-9.34763526916504	-5.3148717880249	-0.112747974693775	0.162852704524994	0.152773410081863
-6.34041595458984	-9.3445987701416	-5.31613492965698	-0.112505733966827	0.162816822528839	0.152735501527786
-6.34867095947266	-9.35086345672607	-5.31525278091431	-0.112665228545666	0.162997335195541	0.15278148651123
-6.35153293609619	-9.35237979888916	-5.31462097167969	-0.112749539315701	0.162811875343323	0.152861088514328
-6.34987354278564	-9.35196113586426	-5.31419563293457	-0.11249752342701	0.162775382399559	0.152890741825104
-6.35088777542114	-9.35004997253418	-5.31829357147217	-0.11258564889431	0.162900641560555	0.152802735567093
-6.35991954803467	-9.355149269104	-5.31247138977051	-0.112733148038387	0.162834033370018	0.152916446328163
-6.35653591156006	-9.34906673431396	-5.31926202774048	-0.112532526254654	0.162668988108635	0.152905091643333
-6.35598134994507	-9.35367965698242	-5.31599807739258	-0.112580694258213	0.162785515189171	0.152838826179504
-6.36440706253052	-9.35700607299805	-5.31862115859985	-0.112722776830196	0.162813991308212	0.152894899249077
-6.36057376861572	-9.35201454162598	-5.32536649703979	-0.112588249146938	0.162643626332283	0.153034701943398
-6.35639095306396	-9.35617828369141	-5.32538270950317	-0.112576872110367	0.162691682577133	0.153008759021759
-6.36847305297852	-9.35891246795654	-5.32312631607056	-0.112653724849224	0.162773534655571	0.153037041425705
-6.36780977249146	-9.36083221435547	-5.32550954818726	-0.112634971737862	0.162641420960426	0.153196036815643
-6.36121892929077	-9.35692310333252	-5.32590436935425	-0.112671561539173	0.162607803940773	0.153159931302071
-6.36660194396973	-9.35972023010254	-5.32914590835571	-0.112733334302902	0.162643641233444	0.153158113360405
-6.37436485290527	-9.36273288726807	-5.3258695602417	-0.112714536488056	0.162588343024254	0.15327550470829
-6.36211585998535	-9.35730457305908	-5.32985782623291	-0.112634912133217	0.162492275238037	0.153274893760681
-6.36986684799194	-9.35971546173096	-5.33502531051636	-0.112675569951534	0.162572339177132	0.153260305523872
-6.37499237060547	-9.3644962310791	-5.32449150085449	-0.112735413014889	0.162530288100243	0.153312906622887
-6.36713409423828	-9.36052703857422	-5.33357191085815	-0.112619638442993	0.162510380148888	0.153291046619415
-6.36909294128418	-9.36185264587402	-5.33527803421021	-0.112608052790165	0.162538126111031	0.15326052904129
-6.37437629699707	-9.36629295349121	-5.32649898529053	-0.112675882875919	0.162560880184174	0.153265342116356
-6.36745500564575	-9.36528396606445	-5.3272500038147	-0.112699739634991	0.162402093410492	0.153276294469833
-6.36826467514038	-9.35944747924805	-5.33532381057739	-0.11261922866106	0.162481755018234	0.153266549110413
-6.37000513076782	-9.36884784698486	-5.32863664627075	-0.112572990357876	0.162505596876144	0.153186872601509
-6.37379503250122	-9.3674898147583	-5.3242130279541	-0.112680241465569	0.16257543861866	0.153196036815643
-6.36701679229736	-9.36284255981445	-5.33254146575928	-0.112617209553719	0.162475407123566	0.15323568880558
-6.36745882034302	-9.36896514892578	-5.32798290252686	-0.112504802644253	0.162447810173035	0.153107196092606
-6.37257480621338	-9.36986827850342	-5.3231406211853	-0.112572692334652	0.16258430480957	0.153079763054848
-6.37353038787842	-9.37196731567383	-5.32462358474731	-0.112662374973297	0.162579506635666	0.153161317110062
-6.36394023895264	-9.37233924865723	-5.32325220108032	-0.112551845610142	0.16236737370491	0.153097689151764
-6.37019300460815	-9.37196063995361	-5.32537460327148	-0.112518176436424	0.162561565637589	0.153042390942574
-6.37722396850586	-9.37397289276123	-5.32155179977417	-0.112658999860287	0.162520334124565	0.153164446353912
-6.36682081222534	-9.37506484985352	-5.31964492797852	-0.112631268799305	0.16223669052124	0.153138890862465
-6.37127828598022	-9.37241458892822	-5.32658243179321	-0.112539976835251	0.162407428026199	0.153092429041862
-6.37926244735718	-9.37673282623291	-5.32649946212769	-0.112752176821232	0.162524402141571	0.153187826275826
-6.37346458435059	-9.37802886962891	-5.32607078552246	-0.11267114430666	0.162191092967987	0.153168082237244
-6.37409019470215	-9.37720203399658	-5.3335394859314	-0.112493269145489	0.162271454930305	0.153128162026405
-6.38051891326904	-9.3801908493042	-5.32253360748291	-0.112699382007122	0.162321448326111	0.153112083673477
-6.37928342819214	-9.38169384002686	-5.32623147964478	-0.112721435725689	0.162176117300987	0.153232604265213
-6.37770700454712	-9.38179302215576	-5.32965707778931	-0.112449683248997	0.162237584590912	0.153083562850952
-6.38461351394653	-9.38237762451172	-5.32009410858154	-0.112703219056129	0.162295922636986	0.153105512261391
-6.38018941879272	-9.38260746002197	-5.32603216171265	-0.112656503915787	0.162122994661331	0.15308028459549
-6.37971782684326	-9.38193607330322	-5.33203268051147	-0.112467855215073	0.162203595042229	0.153033897280693
-6.3855881690979	-9.38522243499756	-5.32024812698364	-0.112586967647076	0.162197723984718	0.15302599966526
-6.38318681716919	-9.3882532119751	-5.3196439743042	-0.112567432224751	0.162099391222	0.153008133172989
-6.38075828552246	-9.38159465789795	-5.33031034469604	-0.112352766096592	0.162137269973755	0.152953073382378
-6.38459825515747	-9.38407611846924	-5.33312225341797	-0.112456761300564	0.162231251597404	0.152937635779381
-6.38577461242676	-9.38754463195801	-5.32000255584717	-0.11250227689743	0.162135347723961	0.152913868427277
-6.38340139389038	-9.38357257843018	-5.32760190963745	-0.112438283860683	0.162097036838531	0.15295697748661
-6.38533115386963	-9.38276100158691	-5.33029556274414	-0.112272374331951	0.162223666906357	0.152939960360527
-6.38888931274414	-9.38718318939209	-5.31986618041992	-0.112371161580086	0.162177473306656	0.152905985713005
-6.38951921463013	-9.38992023468018	-5.32011604309082	-0.11230693757534	0.16220298409462	0.152872800827026
-6.38974714279175	-9.38254070281982	-5.32638072967529	-0.11228071898222	0.162144854664803	0.152952060103416
-6.39005088806152	-9.38508701324463	-5.32569408416748	-0.112105831503868	0.162147805094719	0.15289680659771
-6.39718389511108	-9.38965797424316	-5.31793451309204	-0.112201310694218	0.162214875221252	0.152895390987396
-6.3952054977417	-9.38767623901367	-5.3251805305481	-0.112223990261555	0.162162154912949	0.152959272265434
-6.39305210113525	-9.38354873657227	-5.32738924026489	-0.111985512077808	0.16212871670723	0.152984067797661
-6.39629554748535	-9.38397216796875	-5.32178258895874	-0.112066671252251	0.162193179130554	0.152911946177483
-6.40513849258423	-9.38420295715332	-5.32252311706543	-0.112114109098911	0.162113562226295	0.153053313493729
-6.40079355239868	-9.38562870025635	-5.31621170043945	-0.11200088262558	0.161992013454437	0.15309140086174
-6.39579391479492	-9.38473129272461	-5.32105827331543	-0.111990377306938	0.162117272615433	0.153036594390869
-6.40375518798828	-9.38668823242188	-5.32202243804932	-0.112024016678333	0.162118643522263	0.153152391314507
-6.40610218048096	-9.39030742645264	-5.31915044784546	-0.111956261098385	0.16202300786972	0.153208628296852
-6.39898633956909	-9.38779354095459	-5.31169891357422	-0.111937537789345	0.162048190832138	0.153131976723671
-6.40588855743408	-9.38781642913818	-5.31519317626953	-0.111860476434231	0.162031754851341	0.153223797678947
-6.40679550170898	-9.39687442779541	-5.31377172470093	-0.111833423376083	0.162040531635284	0.153214037418365
-6.40526485443115	-9.39516258239746	-5.31176996231079	-0.111964963376522	0.162035465240479	0.153226241469383
-6.40342426300049	-9.38887023925781	-5.31229305267334	-0.111796006560326	0.161999240517616	0.153379857540131
-6.40666627883911	-9.39889812469482	-5.31709432601929	-0.111782550811768	0.162001773715019	0.153307899832726
-6.40909194946289	-9.39834213256836	-5.30716323852539	-0.111839666962624	0.162023931741714	0.153317555785179
-6.40531587600708	-9.39684104919434	-5.30682802200317	-0.11168260127306	0.161956578493118	0.153424546122551
-6.40049028396606	-9.40220737457275	-5.30633020401001	-0.111690066754818	0.162016019225121	0.153442814946175
-6.40898513793945	-9.40498924255371	-5.30353260040283	-0.111728750169277	0.162029236555099	0.153466001152992
-6.41001319885254	-9.40818691253662	-5.29670906066895	-0.111711129546165	0.161975219845772	0.153581395745277
-6.39954805374146	-9.40617370605469	-5.30146741867065	-0.111667692661285	0.161872327327728	0.153559520840645
-6.40627717971802	-9.4068603515625	-5.29325342178345	-0.111685194075108	0.162023171782494	0.153508380055428
-6.41033792495728	-9.41533279418945	-5.29252147674561	-0.111662074923515	0.162050202488899	0.15359902381897
-6.40431451797485	-9.41117382049561	-5.29259157180786	-0.111686445772648	0.16191865503788	0.153669565916061
-6.40253019332886	-9.40997695922852	-5.29607820510864	-0.111662656068802	0.161953240633011	0.153667286038399
-6.40750789642334	-9.41928577423096	-5.29280090332031	-0.111641213297844	0.162010714411736	0.153712570667267
-6.41141939163208	-9.41740989685059	-5.29033803939819	-0.111702084541321	0.161996990442276	0.153742641210556
-6.40829801559448	-9.41595554351807	-5.29098272323608	-0.111709512770176	0.161881387233734	0.153807520866394
-6.405198097229	-9.4183292388916	-5.29710149765015	-0.111626736819744	0.16190592944622	0.153759092092514
-6.41494417190552	-9.41917705535889	-5.29222822189331	-0.111751936376095	0.16198194026947	0.153846219182014
-6.41288232803345	-9.41872787475586	-5.29512977600098	-0.111828148365021	0.161844745278358	0.153918191790581
-6.40701723098755	-9.41826915740967	-5.29613971710205	-0.111812092363834	0.161693900823593	0.15389908850193
-6.41578006744385	-9.41604328155518	-5.29965257644653	-0.111815541982651	0.161887243390083	0.15390282869339
-6.41779565811157	-9.41923236846924	-5.29804849624634	-0.111998356878757	0.161774158477783	0.153982609510422
-6.41179609298706	-9.41494750976563	-5.29615688323975	-0.112019315361977	0.161569103598595	0.153926491737366
-6.41463565826416	-9.41076374053955	-5.30447626113892	-0.112002193927765	0.161742746829987	0.153959721326828
-6.41866302490234	-9.41395282745361	-5.30701971054077	-0.112072721123695	0.16180308163166	0.154003337025642
-6.41374158859253	-9.41189956665039	-5.30444431304932	-0.112108118832111	0.161546766757965	0.153934985399246
-6.41399908065796	-9.4093713760376	-5.30515909194946	-0.11220483481884	0.161711975932121	0.153989672660828
-6.41803455352783	-9.4082145690918	-5.31564950942993	-0.11214766651392	0.161716803908348	0.153994381427765
-6.41718006134033	-9.40976047515869	-5.31265497207642	-0.112253718078136	0.161601960659027	0.153926163911819
-6.41580438613892	-9.40852546691895	-5.30822658538818	-0.112375758588314	0.161653891205788	0.153985798358917
-6.41654920578003	-9.40790748596191	-5.31999063491821	-0.112298585474491	0.161692306399345	0.154036536812782
-6.41729640960693	-9.40452575683594	-5.31249570846558	-0.112225294113159	0.161662086844444	0.153965294361115
-6.41853857040405	-9.40528106689453	-5.30744791030884	-0.11245122551918	0.161698967218399	0.154052391648293
-6.41673374176025	-9.40371513366699	-5.31448841094971	-0.112360402941704	0.161583423614502	0.154018834233284
-6.41623592376709	-9.40248775482178	-5.31527233123779	-0.112208567559719	0.161712318658829	0.154013410210609
-6.42056131362915	-9.40100288391113	-5.30889368057251	-0.112375721335411	0.161744728684425	0.154006958007813
-6.41744756698608	-9.40112018585205	-5.31004810333252	-0.112491481006145	0.16153310239315	0.154093265533447
-6.41707277297974	-9.39959812164307	-5.31685400009155	-0.112182930111885	0.161662608385086	0.154002070426941
-6.41814661026001	-9.39914035797119	-5.31416702270508	-0.112361110746861	0.161782145500183	0.153953567147255
-6.41856527328491	-9.40138530731201	-5.30525398254395	-0.11238706111908	0.161648571491241	0.154031097888947
-6.41750478744507	-9.3953742980957	-5.31745767593384	-0.112342581152916	0.161637917160988	0.153981104493141
-6.41896486282349	-9.39715385437012	-5.31933975219727	-0.112322248518467	0.161781206727028	0.153968289494514
-6.41970777511597	-9.39974308013916	-5.31910037994385	-0.112372227013111	0.161688387393951	0.153923109173775
-6.42047691345215	-9.395676612854	-5.30930852890015	-0.112402103841305	0.161726236343384	0.153906419873238
-6.41642189025879	-9.39268589019775	-5.31775808334351	-0.112368568778038	0.161671951413155	0.153939500451088
-6.41750335693359	-9.39390850067139	-5.31811857223511	-0.112302906811237	0.161750987172127	0.153827324509621
-6.42079877853394	-9.39496994018555	-5.30977296829224	-0.11247493326664	0.161740973591805	0.153831958770752
-6.41324186325073	-9.39010524749756	-5.31408071517944	-0.112414866685867	0.161700204014778	0.153837040066719
-6.41194009780884	-9.38932037353516	-5.3133430480957	-0.112265676259995	0.161690041422844	0.153701141476631
-6.41771221160889	-9.39264488220215	-5.30877304077148	-0.11246845126152	0.161819607019424	0.153664752840996
-6.41502475738525	-9.38847160339355	-5.31764554977417	-0.112491548061371	0.16170297563076	0.153673723340034
-6.40825462341309	-9.38768005371094	-5.31736135482788	-0.112295545637608	0.161689355969429	0.153611958026886
-6.41471195220947	-9.39013195037842	-5.31711769104004	-0.112477906048298	0.161803111433983	0.153558477759361
-6.41537189483643	-9.389817237854	-5.32002830505371	-0.112566411495209	0.161701798439026	0.153577342629433
-6.4075403213501	-9.38683032989502	-5.31803894042969	-0.112363956868649	0.161592468619347	0.153569757938385
-6.41070413589478	-9.38612747192383	-5.31890869140625	-0.112458229064941	0.161750257015228	0.1534463763237
-6.41938257217407	-9.38630104064941	-5.31936120986938	-0.112527936697006	0.161708042025566	0.153457224369049
-6.41320705413818	-9.3870677947998	-5.31785488128662	-0.112445868551731	0.161584585905075	0.153424799442291
-6.4096794128418	-9.38189888000488	-5.32344436645508	-0.112445212900639	0.161712929606438	0.153326898813248
-6.4181113243103	-9.3879976272583	-5.32236528396606	-0.112611934542656	0.161771133542061	0.153373450040817
-6.41413688659668	-9.3860034942627	-5.32869529724121	-0.112530946731567	0.161592721939087	0.153426855802536
-6.41144466400146	-9.38742828369141	-5.32703876495361	-0.11243149638176	0.161634713411331	0.153284400701523
-6.41839122772217	-9.38877296447754	-5.32034397125244	-0.112581804394722	0.16161584854126	0.153308644890785
-6.41433572769165	-9.38425254821777	-5.32682657241821	-0.112572863698006	0.161516010761261	0.153386265039444
-6.41863250732422	-9.38980388641357	-5.32697010040283	-0.112486109137535	0.161603674292564	0.153363764286041
-6.42340326309204	-9.39023113250732	-5.32365608215332	-0.112595848739147	0.161539077758789	0.15332256257534
-6.41715955734253	-9.38534641265869	-5.32396125793457	-0.11259888112545	0.161513596773148	0.15338896214962
-6.41886234283447	-9.38859367370605	-5.32833576202393	-0.112457938492298	0.161567404866219	0.153337046504021
-6.42566251754761	-9.39411735534668	-5.32637453079224	-0.112533628940582	0.161548659205437	0.153333649039268
-6.42304563522339	-9.39058494567871	-5.32639503479004	-0.112554006278515	0.161446824669838	0.15339706838131
-6.41981935501099	-9.39529800415039	-5.32804918289185	-0.112429738044739	0.161510437726974	0.15331868827343
-6.42835235595703	-9.39874935150146	-5.32923126220703	-0.11260361969471	0.161556392908096	0.153300434350967
-6.42696571350098	-9.39403438568115	-5.33316516876221	-0.112497538328171	0.161433205008507	0.153407976031303
-6.42032670974731	-9.39546489715576	-5.3273720741272	-0.112413987517357	0.161393642425537	0.153366148471832
-6.42922925949097	-9.39716720581055	-5.33273124694824	-0.112420186400414	0.161556467413902	0.153378084301949
-6.43431711196899	-9.40011215209961	-5.33004856109619	-0.112411923706532	0.161475658416748	0.153389796614647
-6.42481279373169	-9.39735698699951	-5.32342720031738	-0.112391129136086	0.161324918270111	0.15339070558548
-6.43094348907471	-9.39553546905518	-5.33192491531372	-0.112299121916294	0.161404311656952	0.153447896242142
-6.43465042114258	-9.40331077575684	-5.3345890045166	-0.112248823046684	0.161447629332542	0.153419435024261
-6.43389415740967	-9.40288257598877	-5.32739925384521	-0.112289607524872	0.161376804113388	0.153348460793495
-6.43370008468628	-9.400221824646	-5.3261833190918	-0.112332284450531	0.161377355456352	0.153475821018219
-6.43583011627197	-9.4056224822998	-5.33843946456909	-0.112150229513645	0.161368846893311	0.153453543782234
-6.43732213973999	-9.40510845184326	-5.32070589065552	-0.112159587442875	0.16137982904911	0.153417140245438
-6.43548154830933	-9.40591716766357	-5.32516193389893	-0.112304113805294	0.161357715725899	0.153529614210129
-6.43602991104126	-9.40771675109863	-5.34171295166016	-0.112181968986988	0.161318108439445	0.153526917099953
-6.43937587738037	-9.41037082672119	-5.32876396179199	-0.112072929739952	0.16122467815876	0.153459832072258
-6.43922758102417	-9.41260623931885	-5.32096910476685	-0.112280704081059	0.161306411027908	0.153520613908768
-6.44095945358276	-9.41116619110107	-5.32892656326294	-0.112127512693405	0.161239311099052	0.153603434562683
-6.4409761428833	-9.41337394714355	-5.33696556091309	-0.111981473863125	0.161290794610977	0.153566509485245
-6.44512939453125	-9.41633224487305	-5.32672452926636	-0.112184643745422	0.161327719688416	0.153652876615524
-6.44142818450928	-9.41847515106201	-5.32818174362183	-0.112229786813259	0.161129102110863	0.153694719076157
-6.44302463531494	-9.41452693939209	-5.33762359619141	-0.112058907747269	0.161215335130692	0.153643429279327
-6.44652271270752	-9.41695785522461	-5.33502340316772	-0.112187340855598	0.161346614360809	0.153660371899605
-6.44661712646484	-9.41729068756104	-5.33256816864014	-0.112275458872318	0.161108374595642	0.153710097074509
-6.44264793395996	-9.41398048400879	-5.33234405517578	-0.112122111022472	0.161143198609352	0.153737530112267
-6.4466757774353	-9.4182186126709	-5.33443927764893	-0.112136118113995	0.161309078335762	0.153635159134865
-6.44617652893066	-9.41677474975586	-5.3281102180481	-0.112298227846622	0.161189064383507	0.153666719794273
-6.43976306915283	-9.41118144989014	-5.3318829536438	-0.112118229269981	0.161193281412125	0.153659299015999
-6.44131183624268	-9.41189956665039	-5.33952331542969	-0.112213402986526	0.161235421895981	0.153611391782761
-6.44341373443604	-9.41512584686279	-5.3304295539856	-0.112287811934948	0.161170080304146	0.15358692407608
-6.43824815750122	-9.4099063873291	-5.33324861526489	-0.112148717045784	0.161174282431602	0.15361113846302
-6.43912792205811	-9.41213321685791	-5.34121084213257	-0.112198129296303	0.161365747451782	0.153642416000366
-6.44101285934448	-9.41570377349854	-5.3299765586853	-0.11228634417057	0.161243721842766	0.153615817427635
-6.43575716018677	-9.41362476348877	-5.3340892791748	-0.112167574465275	0.16121019423008	0.153580635786057
-6.433434009552	-9.40995311737061	-5.33381271362305	-0.112134531140327	0.161329597234726	0.153542056679726
-6.44095993041992	-9.41351795196533	-5.32851219177246	-0.11229033768177	0.16131828725338	0.153607368469238
-6.43566131591797	-9.41188621520996	-5.33228588104248	-0.112109750509262	0.161228477954865	0.153545126318932
-6.43232345581055	-9.40825271606445	-5.33371305465698	-0.112147495150566	0.161324366927147	0.153478786349297
-6.43799209594727	-9.40656471252441	-5.3394603729248	-0.112126104533672	0.161288857460022	0.153483584523201
-6.44134902954102	-9.41132736206055	-5.33339357376099	-0.112092755734921	0.16127672791481	0.15346471965313
-6.43514776229858	-9.40701007843018	-5.33504581451416	-0.112130500376225	0.161323919892311	0.153438732028008
-6.43857717514038	-9.40500259399414	-5.33953332901001	-0.112016774713993	0.161326482892036	0.153510734438896
-6.44381189346313	-9.41105842590332	-5.33741426467896	-0.111959964036942	0.161343649029732	0.153387635946274
-6.44320917129517	-9.40618133544922	-5.33551073074341	-0.112000450491905	0.16133163869381	0.153419122099876
-6.44236421585083	-9.40265083312988	-5.34374475479126	-0.111886836588383	0.161368757486343	0.153467997908592
-6.44718503952026	-9.4122314453125	-5.34277629852295	-0.111836850643158	0.161384463310242	0.153401419520378
-6.44991111755371	-9.40952110290527	-5.33676815032959	-0.111888371407986	0.161418467760086	0.153382569551468
-6.45153284072876	-9.40756034851074	-5.34336185455322	-0.111808910965919	0.161399945616722	0.153481408953667
-6.44801425933838	-9.41093921661377	-5.34304904937744	-0.111667543649673	0.161415711045265	0.15347495675087
-6.45927286148071	-9.41481113433838	-5.34044408798218	-0.111762866377831	0.161391153931618	0.153434887528419
-6.45787382125854	-9.41094207763672	-5.34046125411987	-0.111725963652134	0.161316201090813	0.15352800488472
-6.45591068267822	-9.41303062438965	-5.34265851974487	-0.111637696623802	0.161332219839096	0.153532028198242
-6.46408653259277	-9.41315460205078	-5.34340047836304	-0.111672282218933	0.161445409059525	0.153490900993347
-6.46190309524536	-9.41220283508301	-5.34052610397339	-0.111736707389355	0.161312490701675	0.153577163815498
-6.45667600631714	-9.41044616699219	-5.34408760070801	-0.111689537763596	0.161279991269112	0.153587132692337
-6.46736335754395	-9.41308784484863	-5.3487868309021	-0.11169645190239	0.161364123225212	0.153591379523277
-6.4716272354126	-9.41550827026367	-5.34253978729248	-0.111761838197708	0.161325126886368	0.153675675392151
-6.46630811691284	-9.41306400299072	-5.34518718719482	-0.111820302903652	0.161228656768799	0.153678476810455
-6.47215986251831	-9.40680503845215	-5.35360383987427	-0.111677132546902	0.161348789930344	0.15372459590435
-6.48115968704224	-9.41353511810303	-5.3505859375	-0.111788190901279	0.161320701241493	0.15381820499897
-6.46947908401489	-9.41242980957031	-5.34562253952026	-0.111844405531883	0.161155864596367	0.153812304139137
-6.47813272476196	-9.40612411499023	-5.35259914398193	-0.111787490546703	0.161227077245712	0.153900772333145
-6.4845666885376	-9.41106128692627	-5.35461378097534	-0.111903570592403	0.161347314715385	0.153933390974998
-6.47861194610596	-9.40562725067139	-5.34206581115723	-0.111921310424805	0.1611088514328	0.153866559267044
-6.48257684707642	-9.40282249450684	-5.3488392829895	-0.111902080476284	0.161290571093559	0.153906986117363
-6.48815727233887	-9.41002464294434	-5.35614204406738	-0.111825942993164	0.161333024501801	0.153939068317413
-6.4851508140564	-9.40988445281982	-5.34554100036621	-0.111844331026077	0.161203891038895	0.153903603553772
-6.48530912399292	-9.40654182434082	-5.34441709518433	-0.112008579075336	0.161270782351494	0.154039844870567
-6.4847936630249	-9.40918159484863	-5.35370635986328	-0.111842639744282	0.161220505833626	0.15405897796154
-6.48500108718872	-9.41225910186768	-5.34616756439209	-0.111837968230247	0.161198407411575	0.154059305787086
-6.48714017868042	-9.41062545776367	-5.33885335922241	-0.111967690289021	0.161194950342178	0.154172763228416
-6.48301839828491	-9.41614437103271	-5.34802532196045	-0.111925967037678	0.161163613200188	0.154195427894592
-6.48626518249512	-9.41543102264404	-5.347252368927	-0.111811622977257	0.161248415708542	0.154170393943787
-6.48554229736328	-9.41686916351318	-5.33866405487061	-0.111967951059341	0.161139860749245	0.154261469841003
-6.48222494125366	-9.41672897338867	-5.3477635383606	-0.111988857388496	0.161101043224335	0.154371872544289
-6.48339748382568	-9.41961669921875	-5.345299243927	-0.11183688044548	0.161128923296928	0.15433531999588
-6.48507261276245	-9.42041206359863	-5.33453464508057	-0.112050779163837	0.161135733127594	0.154381707310677
-6.48126792907715	-9.41810607910156	-5.33859968185425	-0.112090058624744	0.160979062318802	0.154452949762344
-6.48383474349976	-9.41669750213623	-5.33279371261597	-0.111908152699471	0.161031678318977	0.154413267970085
-6.48441314697266	-9.41808891296387	-5.33227014541626	-0.112107023596764	0.16103284060955	0.154498606920242
-6.4791407585144	-9.41500473022461	-5.3383584022522	-0.112128742039204	0.160996943712234	0.154511734843254
-6.47849750518799	-9.41229248046875	-5.3394603729248	-0.11196480691433	0.160966008901596	0.154477879405022
-6.4820408821106	-9.4178409576416	-5.33100557327271	-0.112138018012047	0.161113664507866	0.154479712247849
-6.47882127761841	-9.41393184661865	-5.33457899093628	-0.112156972289085	0.160989627242088	0.154456034302711
-6.47125101089478	-9.41075420379639	-5.33542776107788	-0.111938908696175	0.16095207631588	0.154403299093246
-6.47505283355713	-9.4155740737915	-5.32885885238647	-0.112116865813732	0.161096855998039	0.154441013932228
-6.47643756866455	-9.41661930084229	-5.32956886291504	-0.112178556621075	0.160980373620987	0.154502108693123
-6.46800231933594	-9.41695785522461	-5.32773017883301	-0.111998192965984	0.160939037799835	0.154480844736099
-6.46784496307373	-9.41550445556641	-5.32389831542969	-0.112046271562576	0.161032617092133	0.154440373182297
-6.47005176544189	-9.4226770401001	-5.32363414764404	-0.112135879695415	0.161010965704918	0.154467284679413
-6.46329545974731	-9.42684364318848	-5.31417560577393	-0.112024240195751	0.160921171307564	0.154438823461533
-6.46117067337036	-9.42396640777588	-5.32329940795898	-0.111955232918262	0.161011934280396	0.154425740242004
-6.46271371841431	-9.42537498474121	-5.31868267059326	-0.111927360296249	0.160911783576012	0.154522255063057
-6.45957517623901	-9.43251800537109	-5.30912065505981	-0.111917547881603	0.160989701747894	0.154399082064629
-6.46424245834351	-9.43174839019775	-5.30680274963379	-0.11200574785471	0.16102109849453	0.154435604810715
-6.45669221878052	-9.43044281005859	-5.31289005279541	-0.111759983003139	0.160904511809349	0.154474452137947
-6.45826196670532	-9.43684768676758	-5.30746936798096	-0.11182663589716	0.16104482114315	0.154359102249146
-6.46542024612427	-9.43584728240967	-5.30551052093506	-0.111954733729362	0.161036059260368	0.154404625296593
-6.46214914321899	-9.43267631530762	-5.3135666847229	-0.111763052642345	0.160887897014618	0.154526650905609
-6.4551944732666	-9.4383716583252	-5.30968379974365	-0.111716337502003	0.160939812660217	0.154402852058411
-6.46553707122803	-9.44152450561523	-5.30944299697876	-0.111796759068966	0.161031648516655	0.154366612434387
-6.46649026870728	-9.4425220489502	-5.30893135070801	-0.111739784479141	0.160977900028229	0.154457211494446
-6.45848798751831	-9.44025897979736	-5.30771493911743	-0.11165165156126	0.160915344953537	0.154422178864479
-6.46861839294434	-9.43888854980469	-5.31222820281982	-0.11169458925724	0.160978689789772	0.154445394873619
-6.47390604019165	-9.44505786895752	-5.30465459823608	-0.111737683415413	0.160975635051727	0.154509872198105
-6.46402502059937	-9.44170951843262	-5.30773067474365	-0.111696064472198	0.160884618759155	0.154472917318344
-6.46734476089478	-9.43597221374512	-5.30829811096191	-0.111642226576805	0.160903856158257	0.154439255595207
-6.47134208679199	-9.44457721710205	-5.31185054779053	-0.111665964126587	0.160953804850578	0.154488548636436
-6.4731125831604	-9.44460296630859	-5.30858516693115	-0.11173515021801	0.160897552967072	0.154474258422852
-6.46653652191162	-9.43604183197021	-5.30965662002563	-0.111724033951759	0.16080704331398	0.154516875743866
-6.47189712524414	-9.44254970550537	-5.31103324890137	-0.111657306551933	0.160906508564949	0.154493853449821
-6.47966146469116	-9.4405460357666	-5.30964946746826	-0.111716590821743	0.160962656140327	0.154467269778252
-6.47563123703003	-9.43668174743652	-5.31113576889038	-0.111745685338974	0.160845592617989	0.154401391744614
-6.46967744827271	-9.4344310760498	-5.3172287940979	-0.111605405807495	0.160854160785675	0.154340580105782
-6.4787163734436	-9.43510818481445	-5.31748104095459	-0.111692048609257	0.161039456725121	0.154285028576851
-6.47781038284302	-9.43645668029785	-5.31167507171631	-0.111720263957977	0.160914868116379	0.154298588633537
-6.47257041931152	-9.43481254577637	-5.30927133560181	-0.111740879714489	0.160827130079269	0.154248282313347
-6.47431659698486	-9.43175983428955	-5.31215238571167	-0.11163567006588	0.160926952958107	0.154249116778374
-6.47930526733398	-9.43660354614258	-5.3096170425415	-0.111578673124313	0.160977691411972	0.154132544994354
-6.47701072692871	-9.43227577209473	-5.30571985244751	-0.111713759601116	0.160885497927666	0.154177293181419
-6.47425937652588	-9.43038845062256	-5.30878400802612	-0.111664324998856	0.160829424858093	0.154220685362816
-6.47200441360474	-9.4364595413208	-5.30894184112549	-0.111589856445789	0.160853460431099	0.1540806889534
-6.47603702545166	-9.4375057220459	-5.3004584312439	-0.111634030938148	0.160934910178185	0.154091313481331
-6.47589731216431	-9.43371963500977	-5.29933452606201	-0.111731827259064	0.160894051194191	0.154128193855286
-6.46907997131348	-9.43421745300293	-5.30187129974365	-0.111563362181187	0.160732209682465	0.15401916205883
-6.47376918792725	-9.42955207824707	-5.29921197891235	-0.111556202173233	0.160920843482018	0.153912663459778
-6.47596740722656	-9.43204307556152	-5.29762697219849	-0.111730210483074	0.160943984985352	0.153970286250114
-6.46944570541382	-9.42943859100342	-5.29879331588745	-0.111669033765793	0.160730138421059	0.153904855251312
-6.47195768356323	-9.42836666107178	-5.2992787361145	-0.111457094550133	0.160949394106865	0.153789490461349
-6.47396612167358	-9.4314022064209	-5.29485321044922	-0.111710704863071	0.160995692014694	0.153831750154495
-6.46792554855347	-9.43303775787354	-5.30029916763306	-0.111686646938324	0.160729497671127	0.153852567076683
-6.46863794326782	-9.43006324768066	-5.29981994628906	-0.111510701477528	0.160874202847481	0.1536855250597
-6.47406482696533	-9.43460750579834	-5.2975001335144	-0.111695267260075	0.160999223589897	0.153731912374496
-6.46959066390991	-9.43606567382813	-5.29376935958862	-0.111797422170639	0.160735383629799	0.153803586959839
-6.4683575630188	-9.43105411529541	-5.30196809768677	-0.11145756393671	0.160807326436043	0.153713896870613
-6.47344303131104	-9.43291187286377	-5.29760217666626	-0.111719138920307	0.160865142941475	0.153684601187706
-6.47095632553101	-9.43311214447021	-5.29446887969971	-0.111726634204388	0.160725325345993	0.153663501143456
-6.46739292144775	-9.42734527587891	-5.30266237258911	-0.111559316515923	0.160720646381378	0.153677716851234
-6.47500658035278	-9.43151664733887	-5.29990291595459	-0.111662022769451	0.160801887512207	0.153606861829758
-6.47167539596558	-9.43285274505615	-5.28758525848389	-0.111840352416039	0.160620167851448	0.153626009821892
-6.47071647644043	-9.4282341003418	-5.30231618881226	-0.111648477613926	0.160638272762299	0.15351490676403
-6.46972703933716	-9.42869567871094	-5.30234146118164	-0.111612193286419	0.160689070820808	0.153516545891762
-6.46842050552368	-9.43356323242188	-5.29156398773193	-0.111719071865082	0.160665154457092	0.153456062078476
-6.47014999389648	-9.43290042877197	-5.28995370864868	-0.111861065030098	0.160654157400131	0.153440698981285
-6.46278095245361	-9.42925834655762	-5.30131864547729	-0.111733987927437	0.160602986812592	0.153477132320404
-6.46333599090576	-9.43315124511719	-5.2947039604187	-0.111727900803089	0.160574719309807	0.153409570455551
-6.4691915512085	-9.43356895446777	-5.28837251663208	-0.111810900270939	0.160670399665833	0.153369665145874
-6.46513509750366	-9.43403434753418	-5.29913091659546	-0.111889645457268	0.160552516579628	0.153492793440819
-6.4638032913208	-9.43343067169189	-5.30191850662231	-0.11171893030405	0.160493150353432	0.153466686606407
-6.46744012832642	-9.43685340881348	-5.28758764266968	-0.11188680678606	0.160605415701866	0.153414145112038
-6.46946477890015	-9.43117427825928	-5.30018615722656	-0.11187482625246	0.160537481307983	0.153508901596069
-6.46746253967285	-9.43026828765869	-5.30544900894165	-0.111757189035416	0.160466194152832	0.153533294796944
-6.47034120559692	-9.43323802947998	-5.29310274124146	-0.111944027245045	0.160516664385796	0.153445079922676
-6.47366380691528	-9.42738819122314	-5.29426765441895	-0.11206528544426	0.160472616553307	0.153508648276329
-6.46898365020752	-9.42568588256836	-5.30300951004028	-0.111873708665371	0.160362526774406	0.153585076332092
-6.47387504577637	-9.43159198760986	-5.2914719581604	-0.112015165388584	0.160478755831718	0.153492540121078
-6.47730112075806	-9.42763805389404	-5.29948234558105	-0.112161792814732	0.160395413637161	0.153516948223114
-6.47045087814331	-9.41999530792236	-5.30285596847534	-0.112070225179195	0.160351306200027	0.153637558221817
-6.46858644485474	-9.42873477935791	-5.29571104049683	-0.112085983157158	0.160386204719543	0.153587475419044
-6.47328281402588	-9.4236946105957	-5.29057455062866	-0.112157769501209	0.160451054573059	0.153548240661621
-6.46811866760254	-9.42242527008057	-5.28796577453613	-0.11220096796751	0.160382315516472	0.153636530041695
-6.45948648452759	-9.42228507995605	-5.29614734649658	-0.112057365477085	0.160332754254341	0.153628200292587
-6.46609401702881	-9.42700290679932	-5.28503036499023	-0.112164616584778	0.160533130168915	0.153550654649734
-6.46602487564087	-9.42685127258301	-5.27740669250488	-0.112220712006092	0.160450085997581	0.153635516762733
-6.4542441368103	-9.42427253723145	-5.27626276016235	-0.11208126693964	0.160463944077492	0.153612777590752
-6.45874214172363	-9.42566204071045	-5.27710151672363	-0.112078510224819	0.160528525710106	0.15354996919632
-6.45793676376343	-9.43154907226563	-5.26443481445313	-0.112116403877735	0.160501435399055	0.153659641742706
-6.44881772994995	-9.42852115631104	-5.27336835861206	-0.11213093996048	0.160452097654343	0.153670862317085
-6.45287656784058	-9.42995166778564	-5.27061367034912	-0.112046658992767	0.160573050379753	0.153625056147575
-6.45667791366577	-9.43593692779541	-5.26264619827271	-0.112119920551777	0.160544455051422	0.153664261102676
-6.44873094558716	-9.43431949615479	-5.26443290710449	-0.112120106816292	0.16049662232399	0.153721630573273
-6.44793701171875	-9.43038177490234	-5.26692390441895	-0.111988596618176	0.160465508699417	0.153771281242371
-6.45272636413574	-9.44047069549561	-5.26078796386719	-0.111951321363449	0.160569831728935	0.153702810406685
-6.45105838775635	-9.43725681304932	-5.2551474571228	-0.112086176872253	0.160484552383423	0.15374830365181
-6.4497332572937	-9.435959815979	-5.2642035484314	-0.112024277448654	0.160455346107483	0.153772532939911
-6.44805383682251	-9.43738269805908	-5.25623893737793	-0.111950539052486	0.160377725958824	0.153699710965157
-6.4539623260498	-9.43825912475586	-5.2622971534729	-0.111965715885162	0.160523653030396	0.153707101941109
-6.45326519012451	-9.4381685256958	-5.2563157081604	-0.112147584557533	0.160441711544991	0.153767481446266
-6.44473028182983	-9.43745136260986	-5.25266361236572	-0.112006574869156	0.160237714648247	0.153669014573097
-6.45299005508423	-9.43539333343506	-5.25415086746216	-0.111953385174274	0.16040663421154	0.153626441955566
-6.45229625701904	-9.43854427337646	-5.24851226806641	-0.112178340554237	0.160436570644379	0.153661891818047
-6.44161081314087	-9.43731212615967	-5.24933338165283	-0.11211147159338	0.160206735134125	0.153563305735588
-6.44620895385742	-9.43513774871826	-5.25427103042603	-0.111927874386311	0.160293221473694	0.153472855687141
-6.45289516448975	-9.43603420257568	-5.24635648727417	-0.112204328179359	0.160353243350983	0.153527677059174
-6.44340658187866	-9.43746948242188	-5.24551296234131	-0.112215504050255	0.160144656896591	0.153454005718231
-6.44286680221558	-9.43369483947754	-5.25263404846191	-0.112074166536331	0.16022764146328	0.153380006551743
-6.44605827331543	-9.43689727783203	-5.24517822265625	-0.112274259328842	0.160287529230118	0.153298020362854
-6.44129753112793	-9.43727016448975	-5.24207735061646	-0.112308092415333	0.160124614834785	0.153259322047234
-6.43798112869263	-9.43735122680664	-5.24809408187866	-0.112142913043499	0.160168528556824	0.153210148215294
-6.44204950332642	-9.43884944915771	-5.24219083786011	-0.112266518175602	0.16028755903244	0.153143033385277
-6.44481134414673	-9.44198226928711	-5.23972225189209	-0.112360656261444	0.160131126642227	0.153118297457695
-6.43776416778564	-9.43889713287354	-5.24041557312012	-0.112350165843964	0.160070315003395	0.153044462203979
-6.44205093383789	-9.4434642791748	-5.24791240692139	-0.112291797995567	0.160145714879036	0.152954369783401
-6.44556045532227	-9.45058155059814	-5.24017381668091	-0.112435325980186	0.16005177795887	0.152931541204453
-6.44311857223511	-9.44843578338623	-5.24310398101807	-0.112425066530704	0.16005077958107	0.152876272797585
-6.44057750701904	-9.44706535339355	-5.25185918807983	-0.11234237998724	0.160011067986488	0.152828365564346
-6.44379329681396	-9.45441150665283	-5.2443265914917	-0.112378805875778	0.159994393587112	0.152702450752258
-6.44431161880493	-9.45664882659912	-5.23773527145386	-0.112521462142467	0.159933045506477	0.152715280652046
-6.44071006774902	-9.45245456695557	-5.25022220611572	-0.11242637783289	0.159826308488846	0.152661442756653
-6.43950128555298	-9.45602226257324	-5.24783802032471	-0.112368583679199	0.159877568483353	0.152510464191437
-6.44425582885742	-9.45613098144531	-5.24683666229248	-0.112581223249435	0.15990537405014	0.152422934770584
-6.44272518157959	-9.45413208007813	-5.25394248962402	-0.112640142440796	0.15977831184864	0.152410089969635
-6.43536853790283	-9.45430850982666	-5.24975681304932	-0.112392663955688	0.159780591726303	0.152242884039879
-6.44198608398438	-9.4573974609375	-5.24578094482422	-0.112584508955479	0.159931004047394	0.152243062853813
-6.44035387039185	-9.45805072784424	-5.25255250930786	-0.112642422318459	0.159816309809685	0.152287930250168
-6.43403673171997	-9.4549560546875	-5.24838209152222	-0.112503305077553	0.159749731421471	0.152248442173004
-6.43444442749023	-9.45305824279785	-5.24926662445068	-0.112610042095184	0.159861400723457	0.152158334851265
-6.44120454788208	-9.45608425140381	-5.2545337677002	-0.112781576812267	0.159828171133995	0.152164742350578
-6.43353128433228	-9.45479297637939	-5.25506353378296	-0.112610071897507	0.159767270088196	0.152142360806465
-6.43002510070801	-9.4508056640625	-5.25583553314209	-0.112701080739498	0.159873679280281	0.15205517411232
-6.43400144577026	-9.45009517669678	-5.25376224517822	-0.112765252590179	0.159872725605965	0.152095586061478
-6.43191814422607	-9.45346736907959	-5.25221395492554	-0.112734690308571	0.159763127565384	0.152148187160492
-6.42435932159424	-9.44688606262207	-5.25554943084717	-0.112758599221706	0.15985119342804	0.15202409029007
-6.43062210083008	-9.44789886474609	-5.25466442108154	-0.112786129117012	0.15998287498951	0.152096271514893
-6.43030881881714	-9.45049953460693	-5.25528717041016	-0.112787753343582	0.159907728433609	0.152087792754173
-6.42040348052979	-9.44530391693115	-5.258544921875	-0.112797938287258	0.159936368465424	0.15205018222332
-6.42564249038696	-9.44731140136719	-5.25798749923706	-0.112819395959377	0.160022288560867	0.15203994512558
-6.42961645126343	-9.44976997375488	-5.25846862792969	-0.112852014601231	0.16000971198082	0.152068719267845
-6.41703128814697	-9.44562721252441	-5.26008176803589	-0.112820118665695	0.159993857145309	0.152027890086174
-6.42129468917847	-9.44460201263428	-5.26259851455688	-0.112770892679691	0.160153165459633	0.152046158909798
-6.42395401000977	-9.45148849487305	-5.25408124923706	-0.112965390086174	0.160124838352203	0.152099192142487
-6.41216850280762	-9.4462947845459	-5.2599892616272	-0.112789779901505	0.160144582390785	0.152144551277161
-6.41751289367676	-9.44575214385986	-5.26510047912598	-0.112696424126625	0.160241156816483	0.152162417769432
-6.42207288742065	-9.44715690612793	-5.25841760635376	-0.112808607518673	0.160265654325485	0.152222201228142
-6.41475534439087	-9.44511604309082	-5.26097249984741	-0.112745590507984	0.160218819975853	0.15222093462944
-6.41815185546875	-9.44067859649658	-5.26607894897461	-0.112747937440872	0.160348981618881	0.152248710393906
-6.42078733444214	-9.44876098632813	-5.26323175430298	-0.112800352275372	0.16042272746563	0.152281939983368
-6.41507911682129	-9.44321441650391	-5.25403881072998	-0.112802863121033	0.160330563783646	0.152258351445198
-6.42031240463257	-9.44139862060547	-5.26681518554688	-0.112698994576931	0.160422369837761	0.152332738041878
-6.42562341690063	-9.44693851470947	-5.26733541488647	-0.11274878680706	0.16057850420475	0.15240615606308
-6.4184136390686	-9.44560813903809	-5.25804853439331	-0.112725086510181	0.160394325852394	0.152447685599327
-6.420973777771	-9.44138050079346	-5.26334857940674	-0.112604968249798	0.160593464970589	0.152399927377701
-6.42744922637939	-9.44758701324463	-5.26156759262085	-0.112751714885235	0.16069857776165	0.152521714568138
-6.4190239906311	-9.44422626495361	-5.25940322875977	-0.112698391079903	0.160444840788841	0.152585029602051
-6.42090559005737	-9.43922805786133	-5.26179838180542	-0.112461656332016	0.160666912794113	0.152559220790863
-6.42742824554443	-9.44404602050781	-5.25392961502075	-0.112641081213951	0.160759270191193	0.152587324380875
-6.42471647262573	-9.44414901733398	-5.25188255310059	-0.112638175487518	0.160657241940498	0.152729570865631
-6.42092323303223	-9.44224262237549	-5.26192569732666	-0.112355917692184	0.160721272230148	0.152651265263557
-6.4276909828186	-9.44332218170166	-5.24980545043945	-0.112545676529408	0.160860866308212	0.152692690491676
-6.42857599258423	-9.44471836090088	-5.24583959579468	-0.112569853663445	0.160731673240662	0.152756571769714
-6.4258770942688	-9.44052124023438	-5.2550745010376	-0.112393014132977	0.160801023244858	0.152758702635765
-6.43258571624756	-9.44271945953369	-5.24490261077881	-0.112387932837009	0.160920083522797	0.152732223272324
-6.43186664581299	-9.44586086273193	-5.24509477615356	-0.11255306750536	0.160745427012444	0.152796745300293
-6.42832374572754	-9.44258689880371	-5.24874925613403	-0.112332880496979	0.160833477973938	0.152835428714752
-6.43488883972168	-9.44613170623779	-5.25018310546875	-0.112356156110764	0.161004722118378	0.152892753481865
-6.43824291229248	-9.44866847991943	-5.24101543426514	-0.112397573888302	0.160858541727066	0.152958050370216
-6.43518972396851	-9.44484806060791	-5.24163389205933	-0.112271189689636	0.160850614309311	0.152981489896774
-6.43838262557983	-9.44826602935791	-5.24872446060181	-0.112240307033062	0.161018773913383	0.153041377663612
-6.44321012496948	-9.45052146911621	-5.24195337295532	-0.112286098301411	0.160897761583328	0.153052866458893
-6.44574689865112	-9.45155620574951	-5.23663187026978	-0.11217488348484	0.160916194319725	0.153062269091606
-6.44581985473633	-9.44873046875	-5.24925661087036	-0.11211409419775	0.161054208874702	0.153121396899223
-6.45305204391479	-9.45156669616699	-5.25263547897339	-0.112170979380608	0.160984963178635	0.153179302811623
-6.45325231552124	-9.45566368103027	-5.24433088302612	-0.112077884376049	0.161003366112709	0.153148487210274
-6.45297527313232	-9.45134735107422	-5.25716781616211	-0.112072937190533	0.161107778549194	0.153200343251228
-6.45939826965332	-9.45125007629395	-5.25959157943726	-0.111983507871628	0.161133646965027	0.15330308675766
-6.46090507507324	-9.45659923553467	-5.25776720046997	-0.112027652561665	0.161151051521301	0.153268188238144
-6.45960807800293	-9.45057582855225	-5.2661395072937	-0.112070962786675	0.161130741238594	0.153318524360657
-6.46157503128052	-9.44950199127197	-5.27079057693481	-0.111997246742249	0.161228612065315	0.153392717242241
-6.46491003036499	-9.45742130279541	-5.26912641525269	-0.112033255398273	0.161243811249733	0.15334989130497
-6.4604926109314	-9.4517240524292	-5.27242565155029	-0.11206816136837	0.161267474293709	0.153379783034325
-6.4590539932251	-9.44758129119873	-5.2772068977356	-0.112033724784851	0.161273375153542	0.153417468070984
-6.45890092849731	-9.45671653747559	-5.27861309051514	-0.112007863819599	0.161300092935562	0.153377816081047
-6.4604229927063	-9.45201587677002	-5.2771897315979	-0.112186186015606	0.161371648311615	0.153405115008354
-6.45641756057739	-9.44912624359131	-5.28392887115479	-0.112128660082817	0.161310270428658	0.15345399081707
-6.44990301132202	-9.45154094696045	-5.28664016723633	-0.112172044813633	0.161335915327072	0.153514429926872
-6.45329713821411	-9.45162105560303	-5.2795090675354	-0.112217612564564	0.161423683166504	0.15348881483078
-6.4548978805542	-9.45289993286133	-5.28350448608398	-0.112259536981583	0.161454111337662	0.153645366430283
-6.44280290603638	-9.44794368743896	-5.28756618499756	-0.112320147454739	0.161423400044441	0.153642863035202
-6.44387006759644	-9.44806957244873	-5.28812742233276	-0.112287536263466	0.161570519208908	0.153694868087769
-6.4471960067749	-9.45357513427734	-5.28867626190186	-0.112449757754803	0.161534711718559	0.153719678521156
-6.43879175186157	-9.45027923583984	-5.29331207275391	-0.112510479986668	0.161499977111816	0.153879538178444
-6.43145847320557	-9.44420051574707	-5.29235649108887	-0.112580820918083	0.161459028720856	0.153912082314491
-6.43037080764771	-9.45072746276855	-5.29827356338501	-0.112510733306408	0.161553621292114	0.15392641723156
-6.43542051315308	-9.44924259185791	-5.29714822769165	-0.112680450081825	0.161631435155869	0.153977945446968
-6.42741727828979	-9.44424247741699	-5.28965282440186	-0.11275589466095	0.161515027284622	0.154107734560966
-6.42415475845337	-9.44344520568848	-5.30029344558716	-0.112656258046627	0.161622524261475	0.154081985354424
-6.4306788444519	-9.44512748718262	-5.30090856552124	-0.112748548388481	0.16173905134201	0.154098197817802
-6.42817831039429	-9.43945026397705	-5.29876518249512	-0.112845972180367	0.161672845482826	0.154151201248169
-6.42105770111084	-9.44031429290771	-5.29984426498413	-0.112783119082451	0.161533877253532	0.154102966189384
-6.42951965332031	-9.43734073638916	-5.30654430389404	-0.112798310816288	0.16180445253849	0.154117673635483
-6.42578363418579	-9.43835067749023	-5.30224370956421	-0.112993456423283	0.161723434925079	0.154212146997452
-6.41995191574097	-9.43488502502441	-5.30815124511719	-0.112882174551487	0.161604657769203	0.154143005609512
-6.42125940322876	-9.43113803863525	-5.30922889709473	-0.112926624715328	0.161781996488571	0.154119327664375
-6.42470216751099	-9.43237686157227	-5.31115674972534	-0.113104894757271	0.161831617355347	0.154273614287376
-6.41573476791382	-9.42973709106445	-5.30975294113159	-0.113060034811497	0.161640882492065	0.154222294688225
-6.41521167755127	-9.42435264587402	-5.30919504165649	-0.113032072782516	0.161804735660553	0.15423296391964
-6.42110586166382	-9.42762088775635	-5.31915616989136	-0.113105237483978	0.161909624934196	0.154302597045898
-6.41349935531616	-9.42404651641846	-5.31658267974854	-0.113119058310986	0.16178959608078	0.15427839756012
-6.41416549682617	-9.42068862915039	-5.31398916244507	-0.113292865455151	0.161912828683853	0.154372736811638
-6.40678453445435	-9.41740036010742	-5.32895708084106	-0.113204531371593	0.161890432238579	0.154400736093521
-6.40842485427856	-9.41347312927246	-5.32463312149048	-0.113137573003769	0.161954566836357	0.154339298605919
-6.41059875488281	-9.41122341156006	-5.31877279281616	-0.113359689712524	0.162087127566338	0.154413029551506
-6.40269756317139	-9.40621948242188	-5.33892726898193	-0.113279983401299	0.16199953854084	0.154433056712151
-6.40167665481567	-9.3991060256958	-5.33940935134888	-0.113166086375713	0.162062034010887	0.154399707913399
-6.4045786857605	-9.39672374725342	-5.33966445922852	-0.113308489322662	0.162241131067276	0.15441407263279
-6.39782667160034	-9.39387702941895	-5.35044145584106	-0.113413147628307	0.162030309438705	0.15442456305027
-6.39666795730591	-9.38005352020264	-5.35380268096924	-0.113309092819691	0.162185057997704	0.154388800263405
-6.39717626571655	-9.37227439880371	-5.36590194702148	-0.113310039043427	0.162331536412239	0.154376521706581
-6.39611387252808	-9.36574268341064	-5.37446975708008	-0.113308571279049	0.162309393286705	0.154306158423424
-6.39830589294434	-9.35688304901123	-5.37741899490356	-0.113467670977116	0.162469670176506	0.154310569167137
-6.39675807952881	-9.35068225860596	-5.3914737701416	-0.11345186829567	0.162385016679764	0.154319852590561
-6.3950891494751	-9.34517669677734	-5.39883852005005	-0.113255999982357	0.162521854043007	0.15428738296032
-6.39966821670532	-9.34256649017334	-5.40411233901978	-0.113301649689674	0.162667900323868	0.154281109571457
-6.39773845672607	-9.34358501434326	-5.40341138839722	-0.113389492034912	0.162549614906311	0.154291301965714
-6.39118957519531	-9.33845710754395	-5.40872716903687	-0.113383367657661	0.162627249956131	0.154284626245499
-6.39239931106567	-9.33736801147461	-5.41630268096924	-0.11331420391798	0.162790328264236	0.154240861535072
-6.39135074615479	-9.33557319641113	-5.42083835601807	-0.113356113433838	0.162707209587097	0.154226586222649
-6.39028835296631	-9.33382129669189	-5.41733932495117	-0.113451585173607	0.162825644016266	0.154240891337395
-6.39045286178589	-9.32931709289551	-5.42963552474976	-0.113426178693771	0.162764251232147	0.154248043894768
-6.38733959197998	-9.32552051544189	-5.44057369232178	-0.113221615552902	0.162900388240814	0.154264211654663
-6.39527416229248	-9.32653713226318	-5.4404239654541	-0.113260880112648	0.162988170981407	0.154241725802422
-6.39367055892944	-9.32218360900879	-5.43889331817627	-0.113398507237434	0.162880674004555	0.154269114136696
-6.38958263397217	-9.31689643859863	-5.45175504684448	-0.11328049749136	0.162966370582581	0.154266133904457
-6.39022922515869	-9.31241130828857	-5.4565601348877	-0.113268591463566	0.163046419620514	0.154241055250168
-6.39522504806519	-9.31287097930908	-5.45365715026855	-0.113338887691498	0.163026094436646	0.154230356216431
-6.39552688598633	-9.30903244018555	-5.45835542678833	-0.113387875258923	0.163049101829529	0.154251679778099
-6.39107751846313	-9.30341625213623	-5.47228050231934	-0.113276861608028	0.163082838058472	0.15426567196846
-6.39387893676758	-9.3032808303833	-5.46803998947144	-0.113330513238907	0.163091465830803	0.154167294502258
-6.39516973495483	-9.30282211303711	-5.46253299713135	-0.113461993634701	0.163151189684868	0.154187083244324
-6.39245367050171	-9.29361438751221	-5.48057222366333	-0.113272570073605	0.16322349011898	0.154241591691971
-6.39681529998779	-9.29386806488037	-5.47951936721802	-0.113305650651455	0.163173109292984	0.154161512851715
-6.39757251739502	-9.28958606719971	-5.47490406036377	-0.113392703235149	0.163216635584831	0.154073715209961
-6.39298391342163	-9.28280735015869	-5.48746538162231	-0.11335788667202	0.163288533687592	0.154110923409462
-6.39494037628174	-9.28044700622559	-5.4833550453186	-0.113255880773067	0.163263186812401	0.15406234562397
-6.39515209197998	-9.28083038330078	-5.48004198074341	-0.113268330693245	0.163326993584633	0.153948679566383
-6.40002918243408	-9.2802619934082	-5.47955274581909	-0.11344912648201	0.163383051753044	0.153990477323532
-6.39380931854248	-9.27523231506348	-5.48032379150391	-0.113237164914608	0.163229718804359	0.154023513197899
-6.39210987091064	-9.27717590332031	-5.48321485519409	-0.113259620964527	0.163373127579689	0.153890907764435
-6.4003472328186	-9.27791976928711	-5.48489952087402	-0.113397806882858	0.163460254669189	0.153875201940536
-6.3985915184021	-9.27733421325684	-5.47643375396729	-0.113265849649906	0.163297951221466	0.153942763805389
-6.39074659347534	-9.27492046356201	-5.48162078857422	-0.113293647766113	0.163311362266541	0.153830483555794
-6.40096187591553	-9.27671241760254	-5.48548460006714	-0.113373443484306	0.163478925824165	0.153773739933968
-6.40305185317993	-9.27980899810791	-5.48368787765503	-0.11335177719593	0.16336877644062	0.15380571782589
-6.39180183410645	-9.27043914794922	-5.48405408859253	-0.113211944699287	0.163353443145752	0.153697162866592
-6.39960050582886	-9.2755880355835	-5.48554515838623	-0.113353960216045	0.163490310311317	0.153597518801689
-6.40633535385132	-9.2768611907959	-5.48522233963013	-0.113317303359509	0.16340483725071	0.153628960251808
-6.3956880569458	-9.27051544189453	-5.48866605758667	-0.113235637545586	0.163321763277054	0.153546378016472
-6.4015645980835	-9.27082633972168	-5.48799467086792	-0.113269738852978	0.163453981280327	0.153458848595619
-6.40855646133423	-9.2756233215332	-5.485023021698	-0.113283775746822	0.163474678993225	0.153453201055527
-6.40374946594238	-9.27291297912598	-5.48362302780151	-0.11338397115469	0.163419514894485	0.153405338525772
-6.39991664886475	-9.26965522766113	-5.48448991775513	-0.11338321864605	0.163349449634552	0.153324082493782
-6.4000768661499	-9.27264499664307	-5.48890018463135	-0.113257072865963	0.163420617580414	0.153252422809601
-6.41127443313599	-9.27490234375	-5.48928022384644	-0.113393358886242	0.163518607616425	0.153198510408401
-6.40753746032715	-9.27234172821045	-5.4847297668457	-0.113386929035187	0.163440823554993	0.153166681528091
-6.40155601501465	-9.26797199249268	-5.49181890487671	-0.113405525684357	0.163397714495659	0.153093531727791
-6.40333032608032	-9.26961803436279	-5.48848485946655	-0.113343998789787	0.163385689258575	0.153024196624756
-6.40652656555176	-9.27244091033936	-5.48501253128052	-0.113349445164204	0.163425624370575	0.152978718280792
-6.40936994552612	-9.27126121520996	-5.48823976516724	-0.113406136631966	0.163426786661148	0.152909800410271
-6.40407466888428	-9.26647472381592	-5.48717069625854	-0.113409414887428	0.163328438997269	0.152876734733582
-6.39796876907349	-9.26669597625732	-5.49190378189087	-0.113322280347347	0.163321539759636	0.152811244130135
-6.40891408920288	-9.26731967926025	-5.49193239212036	-0.113425821065903	0.163462236523628	0.152737066149712
-6.40542984008789	-9.26550102233887	-5.48863124847412	-0.113416314125061	0.163292348384857	0.152735248208046
-6.39768218994141	-9.26615619659424	-5.48765468597412	-0.113341324031353	0.163218006491661	0.152629062533379
-6.40521287918091	-9.26280212402344	-5.49298143386841	-0.113293558359146	0.163414984941483	0.152614951133728
-6.40617370605469	-9.26988410949707	-5.48605489730835	-0.113468840718269	0.16338437795639	0.152621760964394
-6.39716911315918	-9.26276397705078	-5.48203086853027	-0.113360531628132	0.16324545443058	0.152543485164642
-6.39666414260864	-9.26000595092773	-5.49137353897095	-0.113242655992508	0.163347855210304	0.152539432048798
-6.4020299911499	-9.26416110992432	-5.48981809616089	-0.113215275108814	0.163445949554443	0.152472391724586
-6.39643478393555	-9.26156425476074	-5.48041915893555	-0.113255254924297	0.16330361366272	0.152381345629692
-6.39463663101196	-9.25471782684326	-5.48662757873535	-0.113325290381908	0.163350850343704	0.152440205216408
-6.39518070220947	-9.25833988189697	-5.49143600463867	-0.113155826926231	0.163352534174919	0.152417495846748
-6.39411306381226	-9.25645542144775	-5.48625755310059	-0.113168492913246	0.163388296961784	0.152306884527206
-6.39582347869873	-9.25246429443359	-5.47823047637939	-0.113276794552803	0.163382664322853	0.152358859777451
-6.38668298721313	-9.25178527832031	-5.4936990737915	-0.113169677555561	0.16327728331089	0.152335152029991
-6.38949108123779	-9.2474479675293	-5.48714542388916	-0.112993828952312	0.163384601473808	0.15223740041256
-6.3938627243042	-9.25083160400391	-5.48845100402832	-0.113236077129841	0.163454949855804	0.15228845179081
-6.38496160507202	-9.2495231628418	-5.48997640609741	-0.113200932741165	0.163225397467613	0.152269884943962
-6.38175630569458	-9.24432277679443	-5.49053716659546	-0.113065659999847	0.163331121206284	0.152179792523384
-6.38961362838745	-9.24658393859863	-5.49989938735962	-0.113111823797226	0.16350345313549	0.152216285467148
-6.38496971130371	-9.24446105957031	-5.49173355102539	-0.113177619874477	0.16328401863575	0.152141988277435
-6.38240242004395	-9.24132919311523	-5.49339914321899	-0.113095410168171	0.163374990224838	0.152123376727104
-6.37883424758911	-9.24136543273926	-5.5005202293396	-0.113084867596626	0.163364991545677	0.152122884988785
-6.37947177886963	-9.24248504638672	-5.49844551086426	-0.113045863807201	0.163430854678154	0.152065262198448
-6.38061714172363	-9.23660945892334	-5.49375104904175	-0.113202072679996	0.16335417330265	0.15202984213829
-6.37871742248535	-9.2351770401001	-5.5026969909668	-0.113095201551914	0.163436025381088	0.151993125677109
-6.37657308578491	-9.23403739929199	-5.50572204589844	-0.112974591553211	0.163443878293037	0.151919737458229
-6.37940216064453	-9.23148822784424	-5.50527095794678	-0.113075479865074	0.163434341549873	0.151875555515289
-6.3759970664978	-9.2271556854248	-5.50667858123779	-0.113059155642986	0.163404613733292	0.151891022920609
-6.37374210357666	-9.22412109375	-5.51137256622314	-0.112791553139687	0.163468807935715	0.151801392436028
-6.38056039810181	-9.22450828552246	-5.50384902954102	-0.112970694899559	0.163482531905174	0.151794493198395
-6.37733793258667	-9.2198600769043	-5.50917387008667	-0.112982846796513	0.163380682468414	0.151749849319458
-6.37276172637939	-9.2157564163208	-5.51381683349609	-0.112771257758141	0.163454741239548	0.151702478528023
-6.37519836425781	-9.21773433685303	-5.51840257644653	-0.112842381000519	0.163515567779541	0.151686891913414
-6.37818384170532	-9.21834182739258	-5.51068925857544	-0.112899079918861	0.163428410887718	0.151628047227859
-6.3759331703186	-9.20917987823486	-5.5133638381958	-0.112817086279392	0.163456812500954	0.151577800512314
-6.37351036071777	-9.2075309753418	-5.52164506912231	-0.112757481634617	0.163463905453682	0.151546776294708
-6.37584257125854	-9.20962429046631	-5.50990629196167	-0.11277437210083	0.163420006632805	0.151463761925697
-6.37735414505005	-9.20763874053955	-5.51264047622681	-0.112937718629837	0.163503274321556	0.151388347148895
-6.36983919143677	-9.20308971405029	-5.52100372314453	-0.112845383584499	0.163439899682999	0.151422038674355
-6.37304830551147	-9.20389175415039	-5.51841402053833	-0.112729802727699	0.163392275571823	0.15130902826786
-6.37598371505737	-9.20401477813721	-5.51057577133179	-0.112857408821583	0.163391008973122	0.151295989751816
-6.37501621246338	-9.20179271697998	-5.52263355255127	-0.112876139581203	0.16338261961937	0.151265129446983
-6.36944913864136	-9.19555950164795	-5.52233934402466	-0.112685367465019	0.163294225931168	0.151281103491783
-6.37476444244385	-9.20142078399658	-5.51350688934326	-0.112821154296398	0.16343180835247	0.151074483990669
-6.37975215911865	-9.19700717926025	-5.51909065246582	-0.11301651597023	0.163367509841919	0.151110157370567
-6.37290048599243	-9.19388484954834	-5.52614593505859	-0.112748548388481	0.163236230611801	0.151095390319824
-6.37128210067749	-9.19598197937012	-5.52580642700195	-0.11280507594347	0.163333877921104	0.150961339473724
-6.37916994094849	-9.19716835021973	-5.51681613922119	-0.112921066582203	0.163348391652107	0.150949254631996
-6.37487125396729	-9.19252014160156	-5.52460813522339	-0.112768389284611	0.163202062249184	0.150946885347366
-6.37099742889404	-9.19647026062012	-5.52767992019653	-0.112811163067818	0.163258969783783	0.150835156440735
-6.37595558166504	-9.19803047180176	-5.5197925567627	-0.113016344606876	0.163275435566902	0.150762110948563
-6.37087821960449	-9.19244384765625	-5.5251407623291	-0.112929359078407	0.163198307156563	0.150797516107559
-6.37043857574463	-9.19777297973633	-5.5279598236084	-0.112920232117176	0.163275256752968	0.150693148374557
-6.37615966796875	-9.19761943817139	-5.52208614349365	-0.113039016723633	0.163247242569923	0.150631934404373
-6.36945104598999	-9.19347858428955	-5.51988649368286	-0.113097712397575	0.163088649511337	0.150623947381973
-6.36805248260498	-9.19653701782227	-5.5199875831604	-0.113018274307251	0.163139924407005	0.150562837719917
-6.37530708312988	-9.19717407226563	-5.52073669433594	-0.113138116896152	0.163170918822289	0.150473043322563
-6.3702278137207	-9.19323635101318	-5.51262092590332	-0.113193571567535	0.163007229566574	0.150558233261108
-6.36600780487061	-9.19542598724365	-5.52183818817139	-0.113105088472366	0.163093715906143	0.15043705701828
-6.37365293502808	-9.196533203125	-5.51674127578735	-0.11320248991251	0.163106247782707	0.150409296154976
-6.37097644805908	-9.1908130645752	-5.51807117462158	-0.11325378715992	0.163015350699425	0.150461167097092
-6.3700156211853	-9.19631576538086	-5.52083444595337	-0.113128684461117	0.162905007600784	0.150339737534523
-6.373375415802	-9.19454383850098	-5.51053953170776	-0.113176859915257	0.163034096360207	0.150295972824097
-6.37331819534302	-9.19396305084229	-5.5131402015686	-0.113316521048546	0.163026392459869	0.150354474782944
-6.37264919281006	-9.19744968414307	-5.51936864852905	-0.113143317401409	0.162899851799011	0.150260522961617
-6.37538480758667	-9.19911003112793	-5.50912952423096	-0.113168247044086	0.163023337721825	0.15014685690403
-6.37415599822998	-9.19786834716797	-5.50282430648804	-0.113270588219166	0.162898004055023	0.150206282734871
-6.3738112449646	-9.19988918304443	-5.51719284057617	-0.113123223185539	0.162969842553139	0.150245368480682
-6.37599849700928	-9.20456123352051	-5.50203943252563	-0.113101959228516	0.162852331995964	0.150157362222672
-6.37594747543335	-9.19815540313721	-5.50069665908813	-0.113110058009624	0.162858963012695	0.150118097662926
-6.37827920913696	-9.20053482055664	-5.51070070266724	-0.113021060824394	0.162883058190346	0.150157332420349
-6.38222312927246	-9.20445919036865	-5.50144243240356	-0.113101534545422	0.162766382098198	0.150067403912544
-6.37863302230835	-9.2024974822998	-5.4967999458313	-0.112967498600483	0.162708267569542	0.150012612342834
-6.38420581817627	-9.20301914215088	-5.50808811187744	-0.112938039004803	0.16281946003437	0.149988695979118
-6.3877124786377	-9.20573902130127	-5.49752998352051	-0.113048568367958	0.162690952420235	0.149914711713791
-6.38465213775635	-9.20195579528809	-5.50388956069946	-0.112739287316799	0.162664219737053	0.149922758340836
-6.38807487487793	-9.2079906463623	-5.49941062927246	-0.11282055079937	0.162771746516228	0.149888694286346
-6.39055871963501	-9.2083683013916	-5.49914264678955	-0.11288720369339	0.162585720419884	0.14988049864769
-6.38684320449829	-9.20693206787109	-5.50424146652222	-0.112573087215424	0.162564635276794	0.149846971035004
-6.39505004882813	-9.21470165252686	-5.50140190124512	-0.112674005329609	0.162675097584724	0.149778932332993
-6.39471578598022	-9.21522998809814	-5.49787569046021	-0.112794488668442	0.162490367889404	0.149801701307297
-6.39105367660522	-9.2144889831543	-5.49499320983887	-0.112593948841095	0.162426456809044	0.149738252162933
-6.39167022705078	-9.2149772644043	-5.49609851837158	-0.112581931054592	0.162503734230995	0.149694174528122
-6.39979219436646	-9.21822547912598	-5.48911285400391	-0.11277212947607	0.162426441907883	0.149720013141632
-6.39246845245361	-9.21859550476074	-5.49118328094482	-0.11259363591671	0.16225004196167	0.149658605456352
-6.39399766921997	-9.21729755401611	-5.49283742904663	-0.112566277384758	0.162379682064056	0.149534732103348
-6.40106868743896	-9.22179317474365	-5.49359607696533	-0.112700790166855	0.162446141242981	0.14954024553299
-6.39716339111328	-9.21732902526855	-5.49810981750488	-0.112569764256477	0.162256151437759	0.149575725197792
-6.39139318466187	-9.22155666351318	-5.49946212768555	-0.112495876848698	0.162240654230118	0.149407893419266
-6.40400981903076	-9.22166728973389	-5.4914493560791	-0.112616315484047	0.162321209907532	0.149421006441116
-6.40102958679199	-9.21919822692871	-5.49556064605713	-0.112612210214138	0.162219941616058	0.149468630552292
-6.39445734024048	-9.21655082702637	-5.49743843078613	-0.112475611269474	0.162123560905457	0.149382427334785
-6.40058135986328	-9.218337059021	-5.49625587463379	-0.112609289586544	0.162252277135849	0.149269387125969
-6.40489864349365	-9.22010612487793	-5.49159622192383	-0.112618997693062	0.162168458104134	0.149335876107216
-6.38925170898438	-9.21545696258545	-5.49902534484863	-0.112630553543568	0.162037223577499	0.14929036796093
-6.3992338180542	-9.21577453613281	-5.49320650100708	-0.112587124109268	0.162237823009491	0.149210870265961
-6.40092658996582	-9.21724510192871	-5.49234819412231	-0.112711727619171	0.162090003490448	0.149279624223709
-6.38822889328003	-9.21231555938721	-5.49824714660645	-0.11263483017683	0.161981225013733	0.149290233850479
-6.39430618286133	-9.21520805358887	-5.4935884475708	-0.112688831984997	0.162126079201698	0.149256035685539
-6.39431381225586	-9.21705150604248	-5.48335552215576	-0.11276863515377	0.162106141448021	0.149320021271706
-6.38441801071167	-9.21263885498047	-5.48409414291382	-0.112809158861637	0.161910399794579	0.149244397878647
-6.38822031021118	-9.20950317382813	-5.49480724334717	-0.112690761685371	0.162120059132576	0.1492840051651
-6.39124202728271	-9.21357536315918	-5.48364639282227	-0.112715169787407	0.162095963954926	0.149208635091782
-6.38623952865601	-9.208327293396	-5.47860097885132	-0.112822107970715	0.16196596622467	0.149212270975113
-6.38499021530151	-9.20523166656494	-5.4852933883667	-0.112729489803314	0.162029281258583	0.149275675415993
-6.38649225234985	-9.21301364898682	-5.48443412780762	-0.112711220979691	0.162052273750305	0.149162545800209
-6.38519525527954	-9.20651817321777	-5.47297954559326	-0.112660929560661	0.162049785256386	0.149223491549492
-6.38283395767212	-9.20304107666016	-5.47122049331665	-0.112752370536327	0.162032783031464	0.149276211857796
-6.38083124160767	-9.20656490325928	-5.47555446624756	-0.112558722496033	0.16191366314888	0.149183705449104
-6.38353633880615	-9.20587730407715	-5.46033906936646	-0.112570755183697	0.162083178758621	0.149150744080544
-6.38576555252075	-9.20442390441895	-5.46075057983398	-0.112701505422592	0.162090584635735	0.14923945069313
-6.37788915634155	-9.20499801635742	-5.46616697311401	-0.112515032291412	0.161952063441277	0.149242654442787
-6.37898349761963	-9.204909324646	-5.45600461959839	-0.112299419939518	0.162056118249893	0.14910814166069
-6.38418865203857	-9.20401573181152	-5.45102787017822	-0.112469524145126	0.162150114774704	0.149148538708687
-6.37430191040039	-9.20423221588135	-5.45544195175171	-0.112321294844151	0.161925554275513	0.149110779166222
-6.37430620193481	-9.20360469818115	-5.44811487197876	-0.112060524523258	0.162036344408989	0.148982480168343
-6.37799692153931	-9.20436191558838	-5.44168138504028	-0.112200781702995	0.162122115492821	0.149004071950912
-6.37089824676514	-9.21025466918945	-5.43951034545898	-0.112219579517841	0.161958426237106	0.149036601185799
-6.36822748184204	-9.20686435699463	-5.43991851806641	-0.111928462982178	0.161987036466599	0.148983299732208
-6.37403106689453	-9.20966529846191	-5.43485355377197	-0.111964084208012	0.162164568901062	0.148944765329361
-6.3707537651062	-9.21125602722168	-5.42674589157104	-0.112009644508362	0.161972418427467	0.148937061429024
-6.36701488494873	-9.2028694152832	-5.43204021453857	-0.11183474957943	0.162000805139542	0.148915156722069
-6.37046480178833	-9.20556163787842	-5.43748235702515	-0.111708864569664	0.162113323807716	0.148833990097046
-6.37278747558594	-9.20757007598877	-5.42440176010132	-0.111791595816612	0.161977350711823	0.148767217993736
-6.37006235122681	-9.20584201812744	-5.42746067047119	-0.111743375658989	0.161963135004044	0.14880558848381
-6.37392330169678	-9.20339965820313	-5.43420219421387	-0.11165564507246	0.162017494440079	0.148762375116348
-6.37779855728149	-9.20926570892334	-5.42117834091187	-0.111807659268379	0.161905899643898	0.148698762059212
-6.37642240524292	-9.20514392852783	-5.43093490600586	-0.111726872622967	0.161829367280006	0.148734971880913
-6.3729944229126	-9.20398712158203	-5.43341827392578	-0.111630909144878	0.161877155303955	0.148744717240334
-6.37672519683838	-9.20395088195801	-5.42818021774292	-0.111555397510529	0.1617561429739	0.148684859275818
-6.38126850128174	-9.20313835144043	-5.42970180511475	-0.111747600138187	0.161809518933296	0.148658722639084
-6.38284492492676	-9.20138072967529	-5.43221235275269	-0.111732564866543	0.161668434739113	0.148741766810417
-6.37829732894897	-9.19853496551514	-5.43110466003418	-0.111554600298405	0.161601558327675	0.148652762174606
-6.38684320449829	-9.20126819610596	-5.43426609039307	-0.111642748117447	0.161734461784363	0.148648366332054
-6.38944482803345	-9.20507621765137	-5.43450784683228	-0.111783094704151	0.161571741104126	0.148642733693123
-6.38588428497314	-9.19951438903809	-5.43085718154907	-0.111605733633041	0.161578446626663	0.148550525307655
-6.38837814331055	-9.19651794433594	-5.43898630142212	-0.111680410802364	0.161653593182564	0.148503795266151
-6.3955512046814	-9.19863605499268	-5.42907333374023	-0.111673101782799	0.161559417843819	0.148470908403397
-6.39482307434082	-9.19933891296387	-5.43222904205322	-0.111650064587593	0.161502435803413	0.148364096879959
-6.39477300643921	-9.19430923461914	-5.43743467330933	-0.111625149846077	0.161476612091064	0.148399651050568
-6.39777088165283	-9.19376564025879	-5.44570684432983	-0.111474148929119	0.161434039473534	0.148371234536171
-6.40016031265259	-9.20398044586182	-5.43227052688599	-0.111584797501564	0.161450922489166	0.148260116577148
-6.40113544464111	-9.19674396514893	-5.4379677772522	-0.111587665975094	0.16146394610405	0.148238942027092
-6.40194797515869	-9.19525527954102	-5.43848466873169	-0.111477926373482	0.161405399441719	0.148264512419701
-6.40724945068359	-9.20276165008545	-5.43711233139038	-0.111484386026859	0.161501258611679	0.148151859641075
-6.40396928787231	-9.1974458694458	-5.43490219116211	-0.111566297709942	0.161404117941856	0.148106575012207
-6.40642786026001	-9.19265651702881	-5.44404411315918	-0.111450403928757	0.161400154232979	0.148102208971977
-6.40906810760498	-9.20030784606934	-5.4450159072876	-0.111467264592648	0.161431342363358	0.148027554154396
-6.41615533828735	-9.19686889648438	-5.43759632110596	-0.111458085477352	0.161432042717934	0.147949308156967
-6.40993642807007	-9.18915462493896	-5.44041919708252	-0.111418142914772	0.161354511976242	0.147961318492889
-6.41276264190674	-9.19491291046143	-5.44546937942505	-0.111382134258747	0.161462873220444	0.147925421595573
-6.4156174659729	-9.19310283660889	-5.43603897094727	-0.111523739993572	0.161411717534065	0.147843465209007
-6.41249942779541	-9.18825149536133	-5.43657112121582	-0.111558921635151	0.161318734288216	0.147851467132568
-6.41081142425537	-9.19268798828125	-5.43775129318237	-0.111481666564941	0.161426961421967	0.14775775372982
-6.41402339935303	-9.19111251831055	-5.43337106704712	-0.111636802554131	0.161452114582062	0.14771480858326
-6.40862798690796	-9.18300247192383	-5.43600225448608	-0.11156090348959	0.161390587687492	0.147728204727173
-6.40934276580811	-9.18839263916016	-5.44141387939453	-0.111536085605621	0.161426544189453	0.147605553269386
-6.41170215606689	-9.18652629852295	-5.43720149993896	-0.111698642373085	0.16142526268959	0.147611722350121
-6.4075756072998	-9.17904186248779	-5.44294881820679	-0.111677460372448	0.161388337612152	0.147635355591774
-6.40493488311768	-9.18213272094727	-5.44337320327759	-0.111638121306896	0.161325976252556	0.147489607334137
-6.41077995300293	-9.17989921569824	-5.44477367401123	-0.11170706897974	0.161505430936813	0.147460326552391
-6.41074371337891	-9.18125534057617	-5.44371128082275	-0.111889988183975	0.161360964179039	0.147502288222313
-6.39830112457275	-9.17451763153076	-5.44668292999268	-0.11175162345171	0.161160796880722	0.147365465760231
-6.40359163284302	-9.17524337768555	-5.44655847549438	-0.111807189881802	0.161416187882423	0.147320568561554
-6.406409740448	-9.17759895324707	-5.45015096664429	-0.111986197531223	0.161411255598068	0.147340357303619
-6.39398336410522	-9.17637538909912	-5.44537496566772	-0.111919745802879	0.161154687404633	0.147291481494904
-6.39730930328369	-9.17191696166992	-5.4493727684021	-0.111859537661076	0.161390468478203	0.147208243608475
-6.40356302261353	-9.17733287811279	-5.45112943649292	-0.112065829336643	0.161377817392349	0.147228866815567
-6.39342212677002	-9.17520332336426	-5.45034551620483	-0.11202684789896	0.161144375801086	0.147202998399734
-6.39410018920898	-9.17235660552979	-5.45024061203003	-0.111968919634819	0.161205723881721	0.14718009531498
-6.39765644073486	-9.17755508422852	-5.45086097717285	-0.111983485519886	0.161261856555939	0.147236570715904
-6.39424562454224	-9.17942237854004	-5.44648838043213	-0.11199151724577	0.161100164055824	0.147170394659042
-6.38893127441406	-9.17501735687256	-5.43812608718872	-0.111973509192467	0.161122709512711	0.147143095731735
-6.39269781112671	-9.17713165283203	-5.44655799865723	-0.111981421709061	0.161299511790276	0.147141993045807
-6.39212846755981	-9.18107032775879	-5.4456524848938	-0.112016886472702	0.161089763045311	0.147138938307762
-6.38963174819946	-9.18139743804932	-5.43588018417358	-0.111955806612968	0.161075338721275	0.147150233387947
-6.39042043685913	-9.18285369873047	-5.43763875961304	-0.111909583210945	0.161178663372993	0.147100225090981
-6.39248180389404	-9.18679523468018	-5.42884302139282	-0.111871771514416	0.161082372069359	0.147080898284912
-6.38891363143921	-9.18267345428467	-5.42680549621582	-0.111886978149414	0.161017566919327	0.147095501422882
-6.38639497756958	-9.18282032012939	-5.43713855743408	-0.111836761236191	0.161007657647133	0.147107303142548
-6.38680028915405	-9.1840295791626	-5.42869138717651	-0.111749067902565	0.160997718572617	0.147058486938477
-6.39046335220337	-9.18563365936279	-5.42127084732056	-0.111826866865158	0.161053225398064	0.147050201892853
-6.38889694213867	-9.18542385101318	-5.41429853439331	-0.111804537475109	0.160943925380707	0.147031858563423
-6.38266754150391	-9.18210029602051	-5.42004299163818	-0.111514687538147	0.160935878753662	0.14703144133091
-6.38836860656738	-9.18493270874023	-5.41966009140015	-0.111556202173233	0.161085665225983	0.147013813257217
-6.38977909088135	-9.18765640258789	-5.40422773361206	-0.111634090542793	0.160942524671555	0.146949976682663
-6.38333177566528	-9.18482875823975	-5.40713787078857	-0.111423201858997	0.160905376076698	0.146937280893326
-6.3845911026001	-9.18424415588379	-5.41300964355469	-0.111325770616531	0.161008983850479	0.146906986832619
-6.38787317276001	-9.18654537200928	-5.39579343795776	-0.111443415284157	0.160902097821236	0.14685370028019
-6.38471508026123	-9.18504428863525	-5.39204120635986	-0.111247964203358	0.16088479757309	0.146796375513077
-6.38206481933594	-9.18434715270996	-5.39515066146851	-0.111213721334934	0.161088854074478	0.146737679839134
-6.38995313644409	-9.18807506561279	-5.39283132553101	-0.11126983165741	0.161032050848007	0.146711736917496
-6.37886619567871	-9.18343639373779	-5.39206838607788	-0.111011132597923	0.160909339785576	0.146679982542992
-6.37999629974365	-9.18435096740723	-5.38746547698975	-0.111051082611084	0.161020129919052	0.146527141332626
-6.38865613937378	-9.18661499023438	-5.39167928695679	-0.111203208565712	0.161078661680222	0.146510049700737
-6.37962770462036	-9.18502235412598	-5.39452981948853	-0.11102357506752	0.16094483435154	0.146549433469772
-6.37886571884155	-9.18665981292725	-5.39075756072998	-0.110891312360764	0.161019086837769	0.146380081772804
-6.38442945480347	-9.18615341186523	-5.37865114212036	-0.111054547131062	0.161041423678398	0.146310493350029
-6.3759503364563	-9.18368053436279	-5.38822317123413	-0.111032128334045	0.161000207066536	0.14633497595787
-6.3737096786499	-9.18538856506348	-5.39459705352783	-0.110847927629948	0.160941496491432	0.146164461970329
-6.37837219238281	-9.18456745147705	-5.38788986206055	-0.111062206327915	0.160988748073578	0.14603017270565
-6.37291812896729	-9.17906093597412	-5.38724040985107	-0.111067838966846	0.160917654633522	0.146009847521782
-6.36763286590576	-9.17603969573975	-5.39123725891113	-0.110914118587971	0.160931035876274	0.145926937460899
-6.37445878982544	-9.17577838897705	-5.38749694824219	-0.111066699028015	0.161043494939804	0.145817175507545
-6.36991691589355	-9.17192649841309	-5.3836088180542	-0.111111417412758	0.160936132073402	0.145765602588654
-6.36109113693237	-9.16450500488281	-5.39559602737427	-0.111011385917664	0.160950496792793	0.145687282085419
-6.36614036560059	-9.16724491119385	-5.39511251449585	-0.111095614731312	0.161040261387825	0.145567283034325
-6.36161422729492	-9.16051959991455	-5.39760732650757	-0.111173033714294	0.160935088992119	0.145560756325722
-6.35327243804932	-9.16108798980713	-5.40163564682007	-0.111064702272415	0.160889014601707	0.145413503050804
-6.36336183547974	-9.16297912597656	-5.38855504989624	-0.111145325005054	0.161073118448257	0.145388022065163
-6.35487127304077	-9.16165447235107	-5.39160823822021	-0.111302942037582	0.161098808050156	0.14551343023777
-6.3545355796814	-9.15825653076172	-5.40132713317871	-0.111188530921936	0.161214113235474	0.145383194088936
-6.34725522994995	-9.15339183807373	-5.3926682472229	-0.111288711428642	0.161213710904121	0.145201399922371
-6.34322118759155	-9.140549659729	-5.39965009689331	-0.11131551861763	0.161231324076653	0.145127832889557
-6.34670686721802	-9.14089012145996	-5.41483163833618	-0.111407645046711	0.161369994282722	0.145178288221359
-6.34785604476929	-9.1443567276001	-5.40356016159058	-0.111386142671108	0.161236464977264	0.145097032189369
-6.34408330917358	-9.14238357543945	-5.40650033950806	-0.111507587134838	0.161189347505569	0.145134061574936
-6.34327220916748	-9.14331817626953	-5.41519069671631	-0.111513078212738	0.161255523562431	0.145181834697723
-6.34154891967773	-9.14155006408691	-5.41322803497314	-0.111634902656078	0.161191493272781	0.145181089639664
-6.33539533615112	-9.13571834564209	-5.41558504104614	-0.111617796123028	0.161149263381958	0.145175501704216
-6.33897161483765	-9.13526439666748	-5.41960287094116	-0.111629910767078	0.161272525787354	0.145153075456619
-6.33785963058472	-9.13749027252197	-5.40972900390625	-0.111736372113228	0.161112815141678	0.145110383629799
-6.33620119094849	-9.13180541992188	-5.414870262146	-0.111809529364109	0.16112744808197	0.145151570439339
-6.33903408050537	-9.13043212890625	-5.4238715171814	-0.111776649951935	0.161184892058372	0.145141392946243
-6.34222650527954	-9.1336727142334	-5.40637731552124	-0.111933119595051	0.161101177334785	0.145097434520721
-6.33419132232666	-9.12862014770508	-5.4200005531311	-0.111808091402054	0.161033123731613	0.145066112279892
-6.33695363998413	-9.12839603424072	-5.41929721832275	-0.111822180449963	0.161200478672981	0.145054489374161
-6.33953142166138	-9.13543224334717	-5.41491413116455	-0.112008273601532	0.161127343773842	0.145062237977982
-6.33236742019653	-9.12947463989258	-5.41480398178101	-0.111769057810307	0.161094561219215	0.144970804452896
-6.32755565643311	-9.12954902648926	-5.4101243019104	-0.111888997256756	0.16121144592762	0.144901886582375
[truncated: 11,703 more rows]
