# Supplementary material for: Identification of Haptic Based Guiding Using Hard Reins
Source: PLoS One. 2015 Jul 22;10(7):e0132020. doi: 10.1371/journal.pone.0132020 (PMC4511788; doi:10.1371/journal.pone.0132020)
Supplement: S5 File — (ZIP) [file pone.0132020.s005.zip › Exp2_ForceData1/Subject2/path1/T5.csv]

Force X (N)	Force Y (N)	Force Z (N)	Torque X (N-m)	Torque Y (N-m)	Torque Z (N-m)	Frequency = 10000	Averaging Level = 16	F/T Serial Number = FT11772	Time Started = 19/02/2013 16:46:54
-5.47698450088501	-7.99301147460938	-6.44596433639526	-0.0731896460056305	0.224662750959396	0.0849296972155571
-5.47659254074097	-7.99870443344116	-6.4304347038269	-0.073227547109127	0.22469162940979	0.0849233195185661
-5.47518396377563	-7.99418210983276	-6.43998432159424	-0.0732663422822952	0.224661245942116	0.0850426033139229
-5.47116565704346	-7.99067974090576	-6.43700885772705	-0.0731498524546623	0.224806979298592	0.0850087553262711
-5.47235536575317	-7.99123048782349	-6.44424247741699	-0.0731264352798462	0.224671587347984	0.0850555375218391
-5.47476720809937	-7.98906898498535	-6.43663549423218	-0.073217898607254	0.224764555692673	0.0850783735513687
-5.46875	-7.98651695251465	-6.44387292861938	-0.0731327384710312	0.224697530269623	0.0851074755191803
-5.46655893325806	-7.98179817199707	-6.44771337509155	-0.0730940252542496	0.224820852279663	0.0850455909967422
-5.46291399002075	-7.98326730728149	-6.4351110458374	-0.0731251686811447	0.224787756800652	0.0850312411785126
-5.46452951431274	-7.98025989532471	-6.44531440734863	-0.073186956346035	0.22479984164238	0.085064023733139
-5.45974111557007	-7.97843265533447	-6.44752168655396	-0.0731855109333992	0.224849432706833	0.085082545876503
-5.45673561096191	-7.97877407073975	-6.45594692230225	-0.0731523111462593	0.224873140454292	0.0850644558668137
-5.45850419998169	-7.97846841812134	-6.44689321517944	-0.0732564628124237	0.224817380309105	0.0850407853722572
-5.45666551589966	-7.97414255142212	-6.45235109329224	-0.0732123553752899	0.224846616387367	0.085060641169548
-5.45240116119385	-7.97124290466309	-6.46409606933594	-0.0731649547815323	0.224847182631493	0.085028700530529
-5.45587253570557	-7.97188758850098	-6.45817232131958	-0.073197603225708	0.224899634718895	0.0850681066513062
-5.45448541641235	-7.96831226348877	-6.46075916290283	-0.0733777284622192	0.22494238615036	0.084988608956337
-5.45208740234375	-7.96748304367065	-6.46846628189087	-0.0732788220047951	0.224791660904884	0.084942139685154
-5.4542121887207	-7.96891021728516	-6.4686393737793	-0.0733238756656647	0.224953457713127	0.0848761573433876
-5.45087385177612	-7.96660900115967	-6.46128606796265	-0.0733762010931969	0.224797248840332	0.0848255529999733
-5.44958019256592	-7.96338558197021	-6.4687819480896	-0.0733925625681877	0.224824547767639	0.0848642438650131
-5.44534969329834	-7.96461391448975	-6.46802997589111	-0.0734175592660904	0.224895104765892	0.0847819745540619
-5.44779634475708	-7.96495580673218	-6.4775652885437	-0.0733425989747047	0.224918350577354	0.0847012251615524
-5.44855070114136	-7.96861267089844	-6.46863651275635	-0.0734196305274963	0.224849626421928	0.0847247615456581
-5.44323968887329	-7.96390581130981	-6.471360206604	-0.0735094770789146	0.224836692214012	0.0846655815839767
-5.43940114974976	-7.96410417556763	-6.47597646713257	-0.073446050286293	0.22492752969265	0.0846363306045532
-5.4378342628479	-7.96443557739258	-6.47575521469116	-0.0733882859349251	0.224918603897095	0.0845250338315964
-5.43807506561279	-7.97415590286255	-6.47704744338989	-0.0733827129006386	0.224876239895821	0.0845597460865974
-5.44103240966797	-7.97122287750244	-6.46967697143555	-0.0733722597360611	0.224894925951958	0.0844789519906044
-5.43451309204102	-7.97318553924561	-6.47401809692383	-0.0733608826994896	0.224822729825974	0.0844922959804535
-5.43950271606445	-7.97338199615479	-6.47099733352661	-0.073341928422451	0.224864080548286	0.0844610407948494
-5.43370056152344	-7.97700929641724	-6.46560668945313	-0.0733759850263596	0.224796995520592	0.0844943448901176
-5.43450260162354	-7.97611999511719	-6.47158193588257	-0.0733490064740181	0.224789634346962	0.0845297127962112
-5.43109846115112	-7.97841453552246	-6.46624708175659	-0.0732000172138214	0.224903464317322	0.0844387486577034
-5.43700313568115	-7.98622369766235	-6.47400665283203	-0.0732603520154953	0.224879115819931	0.0845210626721382
-5.43837118148804	-7.98740291595459	-6.46307754516602	-0.0733304172754288	0.224829837679863	0.0844634845852852
-5.43776559829712	-7.98701286315918	-6.47330856323242	-0.073251336812973	0.224810793995857	0.0845632255077362
-5.43649625778198	-7.98849439620972	-6.47086095809937	-0.073175460100174	0.224862933158875	0.0845044106245041
-5.43952417373657	-7.99327754974365	-6.47379732131958	-0.0732602328062058	0.224810361862183	0.0845725834369659
-5.44259786605835	-7.99434852600098	-6.47143983840942	-0.073374405503273	0.224838465452194	0.0846141576766968
-5.44395875930786	-7.99710464477539	-6.47361612319946	-0.0732227191329002	0.22468975186348	0.0846561416983604
-5.44603443145752	-7.9978232383728	-6.47904205322266	-0.0733335912227631	0.224841818213463	0.0846339762210846
-5.44705152511597	-7.997239112854	-6.46725034713745	-0.0733259618282318	0.224724158644676	0.084672637283802
-5.44832515716553	-7.99496078491211	-6.46945428848267	-0.0733981728553772	0.224783658981323	0.084752656519413
-5.44392776489258	-7.9970235824585	-6.4682354927063	-0.0733042880892754	0.224751204252243	0.0847888886928558
-5.44926023483276	-7.99827861785889	-6.47652912139893	-0.0732842534780502	0.224749773740768	0.084766611456871
-5.45339393615723	-7.99842262268066	-6.47100973129272	-0.0733838677406311	0.224767431616783	0.0847846493124962
-5.4481372833252	-7.99936962127686	-6.47831869125366	-0.0732922852039337	0.224656730890274	0.0848802924156189
-5.45064973831177	-8.00273323059082	-6.47423791885376	-0.0732776299118996	0.224806517362595	0.0848066136240959
-5.45533323287964	-8.00406265258789	-6.47767782211304	-0.0732691511511803	0.22472707927227	0.0849107503890991
-5.45163297653198	-7.99732637405396	-6.47579860687256	-0.0731824710965157	0.224736854434013	0.0848961696028709
-5.45107269287109	-8.00288581848145	-6.47630739212036	-0.0731276199221611	0.224785089492798	0.0849610045552254
-5.45637941360474	-8.00444889068604	-6.47766733169556	-0.0731555372476578	0.224856182932854	0.0849615037441254
-5.46014976501465	-8.00594425201416	-6.47030448913574	-0.0731554701924324	0.224801108241081	0.0849773660302162
-5.46199369430542	-8.00303840637207	-6.48570251464844	-0.0731050968170166	0.224869474768639	0.085027813911438
-5.45882797241211	-8.0020923614502	-6.48057413101196	-0.0729921981692314	0.22488559782505	0.0849753096699715
-5.46512126922607	-8.00355243682861	-6.48725032806396	-0.0729937553405762	0.224882617592812	0.0850197896361351
-5.46696949005127	-8.00095462799072	-6.47937822341919	-0.072979249060154	0.22492028772831	0.0850055664777756
-5.47019481658936	-7.99878883361816	-6.49503707885742	-0.0728903561830521	0.225050389766693	0.0850099474191666
-5.46865844726563	-8.00316524505615	-6.48839902877808	-0.0728906542062759	0.225016057491302	0.0849751755595207
-5.47332859039307	-7.99691772460938	-6.48642063140869	-0.0729115232825279	0.224966675043106	0.08504568785429
-5.47102403640747	-7.99707889556885	-6.48322439193726	-0.0729255080223084	0.224943354725838	0.0850525423884392
-5.47073173522949	-7.99329423904419	-6.49062633514404	-0.0729358866810799	0.224965944886208	0.0849967449903488
-5.47115707397461	-7.9962592124939	-6.49006032943726	-0.0728821605443954	0.22496035695076	0.0849281623959541
-5.47695779800415	-7.99279737472534	-6.48896741867065	-0.0729407221078873	0.225029319524765	0.084880456328392
-5.47207069396973	-7.99198341369629	-6.48304748535156	-0.072983518242836	0.224909976124763	0.0848772749304771
-5.47349691390991	-7.9865779876709	-6.48970794677734	-0.0730056837201118	0.225001394748688	0.0848875939846039
-5.47037649154663	-7.98697662353516	-6.48534393310547	-0.0730181857943535	0.224893748760223	0.0848200023174286
-5.47495079040527	-7.98316192626953	-6.49421453475952	-0.0729138776659966	0.225023612380028	0.0847966894507408
-5.47634077072144	-7.98772859573364	-6.47946119308472	-0.0731053873896599	0.224897682666779	0.0847678184509277
-5.47208070755005	-7.98426151275635	-6.48989582061768	-0.0730573907494545	0.22485189139843	0.0847708135843277
-5.46954298019409	-7.98292970657349	-6.48212575912476	-0.0730272978544235	0.224842473864555	0.0847230404615402
-5.47266530990601	-7.98591327667236	-6.4902195930481	-0.0730699226260185	0.224841177463531	0.0846472531557083
-5.47017431259155	-7.98275566101074	-6.47899150848389	-0.0730787813663483	0.224861264228821	0.0846208482980728
-5.46982288360596	-7.9814190864563	-6.48065853118896	-0.0729922354221344	0.224807679653168	0.0845765396952629
-5.46613883972168	-7.98151731491089	-6.47821283340454	-0.0729982033371925	0.224832490086555	0.0845110639929771
-5.46662521362305	-7.98152256011963	-6.47707271575928	-0.073037825524807	0.22473481297493	0.0843773856759071
-5.46448850631714	-7.98349952697754	-6.47089433670044	-0.0730930268764496	0.224757298827171	0.0843112170696259
-5.46107912063599	-7.97881555557251	-6.47812700271606	-0.07303536683321	0.224763095378876	0.08431676030159
-5.46096658706665	-7.98062562942505	-6.46223592758179	-0.0729976072907448	0.224758580327034	0.0841939151287079
-5.46109008789063	-7.98226070404053	-6.47320699691772	-0.0729915946722031	0.224773928523064	0.0841248407959938
-5.45993280410767	-7.98402833938599	-6.45863199234009	-0.073068268597126	0.224635973572731	0.0841010510921478
-5.45900964736938	-7.97860717773438	-6.45905494689941	-0.0730702057480812	0.224643617868423	0.0840179696679115
-5.45456743240356	-7.98212289810181	-6.45609045028687	-0.0730114802718163	0.224567994475365	0.0840442702174187
-5.45684957504272	-7.98137378692627	-6.4632682800293	-0.0730189010500908	0.224538043141365	0.0839363634586334
-5.46182155609131	-7.98915576934814	-6.45616388320923	-0.0730770528316498	0.224487245082855	0.0839443206787109
-5.46068286895752	-7.98274374008179	-6.44691514968872	-0.0730729624629021	0.224431723356247	0.0839269831776619
-5.45289325714111	-7.98612022399902	-6.44837141036987	-0.073012501001358	0.224368825554848	0.0838777720928192
-5.45566415786743	-7.98687601089478	-6.45322704315186	-0.0730606690049171	0.224314540624619	0.0838642865419388
-5.45691728591919	-7.98701572418213	-6.44327545166016	-0.073055736720562	0.22433340549469	0.0837656557559967
-5.45853519439697	-7.98769283294678	-6.44327592849731	-0.0731377229094505	0.224239215254784	0.0836960673332214
-5.45163726806641	-7.98657035827637	-6.4366626739502	-0.07314383238554	0.224133893847466	0.0836133062839508
-5.4504771232605	-7.98183822631836	-6.44740200042725	-0.0731166377663612	0.224207073450089	0.0834951773285866
-5.45043277740479	-7.98901176452637	-6.43385219573975	-0.0730974748730659	0.224105790257454	0.0834800004959106
-5.45231246948242	-7.98484420776367	-6.436110496521	-0.0731749832630157	0.2240841537714	0.0833735466003418
-5.44955110549927	-7.98866701126099	-6.43345832824707	-0.0732204765081406	0.223965227603912	0.0834041014313698
-5.44650316238403	-7.98724985122681	-6.43408155441284	-0.0731809511780739	0.223947376012802	0.0833315551280975
-5.45223426818848	-7.99360466003418	-6.42999744415283	-0.0732626393437386	0.224022895097733	0.0832978338003159
-5.45140075683594	-7.98962783813477	-6.4321985244751	-0.0732855498790741	0.223850756883621	0.0833225697278976
-5.44608211517334	-7.9867639541626	-6.43414163589478	-0.0732177793979645	0.223856404423714	0.0832824781537056
-5.45013952255249	-7.99297761917114	-6.42775058746338	-0.0732158273458481	0.223804488778114	0.0833074003458023
-5.45360422134399	-7.98974943161011	-6.42629623413086	-0.0732760652899742	0.223769381642342	0.0832453593611717
-5.44990682601929	-7.99343919754028	-6.42400217056274	-0.073397196829319	0.223628282546997	0.083294190466404
-5.45063781738281	-7.98928689956665	-6.43849515914917	-0.0733136385679245	0.223696827888489	0.0832660421729088
-5.45033740997314	-7.99156284332275	-6.43101930618286	-0.0733163580298424	0.223567321896553	0.0832443460822105
-5.45637798309326	-7.99084949493408	-6.42549896240234	-0.0733982771635056	0.223595559597015	0.0832641199231148
-5.45388269424438	-7.99265813827515	-6.42974519729614	-0.0734026357531548	0.223557591438293	0.0832949355244637
-5.45260667800903	-7.99056529998779	-6.43490076065063	-0.0733435899019241	0.223554283380508	0.0831915959715843
-5.45669841766357	-7.99538087844849	-6.43276643753052	-0.0734168067574501	0.223558411002159	0.0831952840089798
-5.46017551422119	-7.99384450912476	-6.43146753311157	-0.0734373554587364	0.22354730963707	0.0831781849265099
-5.4517993927002	-7.99467992782593	-6.43915748596191	-0.0733997002243996	0.223478689789772	0.0831333994865417
-5.4505786895752	-7.99443864822388	-6.44263696670532	-0.0733499154448509	0.223463729023933	0.083142563700676
-5.45338916778564	-7.99724197387695	-6.43446016311646	-0.0733650699257851	0.22354482114315	0.083085797727108
-5.45171117782593	-8.00239849090576	-6.44374418258667	-0.0733897686004639	0.223454862833023	0.0831318944692612
-5.44970226287842	-8.0009241104126	-6.44326543807983	-0.0733135715126991	0.223550230264664	0.083083763718605
-5.45497369766235	-8.00696182250977	-6.4430775642395	-0.0733226016163826	0.223533257842064	0.0830860584974289
-5.45331478118896	-8.00677394866943	-6.4422779083252	-0.073337584733963	0.223504513502121	0.0830559432506561
-5.44770431518555	-8.00728130340576	-6.44295597076416	-0.073308952152729	0.223488077521324	0.0831046178936958
-5.44898176193237	-8.00723838806152	-6.44205188751221	-0.073214627802372	0.22354182600975	0.0830148905515671
-5.45475053787231	-8.01285457611084	-6.44347047805786	-0.0732786729931831	0.223521381616592	0.0830654427409172
-5.45379638671875	-8.01087474822998	-6.43843364715576	-0.0732406824827194	0.223478212952614	0.0830582603812218
-5.44861841201782	-8.0136251449585	-6.44459438323975	-0.0732451677322388	0.223446145653725	0.0831137076020241
-5.45275545120239	-8.01417350769043	-6.44910573959351	-0.0731949582695961	0.223494082689285	0.0830733701586723
-5.45187664031982	-8.01979064941406	-6.438889503479	-0.0732593387365341	0.223457202315331	0.0830927491188049
-5.45286703109741	-8.01880741119385	-6.44477701187134	-0.0732096508145332	0.223425671458244	0.0832159370183945
-5.45335149765015	-8.02044486999512	-6.44500732421875	-0.0731761828064919	0.223472282290459	0.0831921696662903
-5.45326662063599	-8.02140808105469	-6.44859027862549	-0.0731722414493561	0.22349488735199	0.0832216143608093
-5.45367383956909	-8.02351570129395	-6.44460487365723	-0.0732126981019974	0.223363354802132	0.0832858830690384
-5.45590591430664	-8.02355670928955	-6.445152759552	-0.0732184872031212	0.223460376262665	0.0833180025219917
-5.45909118652344	-8.02577114105225	-6.44519662857056	-0.0732492059469223	0.223353356122971	0.0833813026547432
-5.45825338363647	-8.02323627471924	-6.44180917739868	-0.0732204914093018	0.223371028900146	0.0834145545959473
-5.45913505554199	-8.02524566650391	-6.45134019851685	-0.0730629935860634	0.223331853747368	0.0833961069583893
-5.45786809921265	-8.02606964111328	-6.44703388214111	-0.0732266381382942	0.223389089107513	0.0834713503718376
-5.46336603164673	-8.02729892730713	-6.44078493118286	-0.0731819570064545	0.223359763622284	0.0834631770849228
-5.46172952651978	-8.02567386627197	-6.44420528411865	-0.073222428560257	0.223355486989021	0.0834800451993942
-5.46154880523682	-8.02852058410645	-6.45223999023438	-0.0731577575206757	0.223319560289383	0.0835680142045021
-5.46271848678589	-8.03038215637207	-6.44788122177124	-0.0731562450528145	0.223454758524895	0.0835733935236931
-5.46542978286743	-8.02962303161621	-6.44253969192505	-0.073247142136097	0.223359346389771	0.0836710035800934
-5.45922183990479	-8.02520561218262	-6.43931436538696	-0.0731463506817818	0.223349884152412	0.0837138816714287
-5.46066188812256	-8.02886009216309	-6.44859027862549	-0.0730612203478813	0.223364606499672	0.0838120058178902
-5.46420860290527	-8.02815628051758	-6.44127321243286	-0.0731540769338608	0.223393067717552	0.0837497934699059
-5.46415996551514	-8.02575969696045	-6.43711090087891	-0.0731640756130219	0.223308026790619	0.0838662013411522
-5.46049690246582	-8.02243328094482	-6.4328236579895	-0.0732546672224998	0.223361253738403	0.0838908702135086
-5.45824003219604	-8.0221529006958	-6.43396997451782	-0.0731863006949425	0.223280921578407	0.0839170143008232
-5.45805072784424	-8.02109527587891	-6.43402194976807	-0.0731659084558487	0.223336488008499	0.0838981419801712
-5.46376752853394	-8.02144718170166	-6.42955684661865	-0.0732503607869148	0.223322972655296	0.0839240103960037
-5.46065759658813	-8.01827812194824	-6.42550325393677	-0.0732341408729553	0.223333954811096	0.0840016901493073
-5.4588098526001	-8.01669788360596	-6.42792940139771	-0.0731743276119232	0.22333462536335	0.0840272009372711
-5.45389032363892	-8.01321792602539	-6.42571306228638	-0.0731846690177917	0.223273754119873	0.0840236470103264
-5.45512294769287	-8.01447582244873	-6.41629791259766	-0.0732322856783867	0.223175793886185	0.0841460824012756
-5.45226955413818	-8.00886249542236	-6.41988706588745	-0.0732091963291168	0.223194032907486	0.0841363295912743
-5.4536828994751	-8.01126861572266	-6.41450500488281	-0.0731511637568474	0.223150163888931	0.0841604545712471
-5.45858430862427	-8.00703525543213	-6.40225172042847	-0.0732017233967781	0.223101496696472	0.0841835737228394
-5.45617914199829	-8.00649642944336	-6.39876651763916	-0.0732476413249969	0.223013386130333	0.0842494964599609
-5.44893312454224	-8.00219249725342	-6.40177583694458	-0.0732025355100632	0.222943291068077	0.0842495560646057
-5.44879341125488	-8.00400257110596	-6.39666271209717	-0.0731938704848289	0.222999736666679	0.0843749791383743
-5.44981050491333	-8.00208854675293	-6.39209842681885	-0.0733013525605202	0.22293022274971	0.0843860507011414
-5.44630765914917	-7.99963426589966	-6.3852653503418	-0.0733193978667259	0.222873255610466	0.0844441577792168
-5.4469895362854	-7.99703550338745	-6.39003562927246	-0.0732466876506805	0.222874388098717	0.0844721794128418
-5.44275665283203	-7.99866580963135	-6.38361692428589	-0.0732486620545387	0.222907513380051	0.0844897851347923
-5.44529485702515	-7.99528837203979	-6.38069438934326	-0.0733499750494957	0.222828671336174	0.0845643803477287
-5.44161987304688	-7.99397373199463	-6.3762149810791	-0.0734113901853561	0.222798883914948	0.0845738649368286
-5.43841361999512	-7.99362373352051	-6.37646770477295	-0.0732573196291924	0.22275073826313	0.084695927798748
-5.44104385375977	-7.99513530731201	-6.37202262878418	-0.0732862278819084	0.222717523574829	0.0845919847488403
-5.44054365158081	-7.99425649642944	-6.37131261825562	-0.073383055627346	0.22258834540844	0.0847876816987991
-5.43708038330078	-7.99285697937012	-6.36772108078003	-0.073431484401226	0.222520992159843	0.0847868472337723
-5.43359661102295	-7.99243783950806	-6.36840391159058	-0.0733603090047836	0.22252631187439	0.084846206009388
-5.43265819549561	-7.99230051040649	-6.36126518249512	-0.0733605697751045	0.222636520862579	0.0849049165844917
-5.43790769577026	-7.99537420272827	-6.35876226425171	-0.0733889490365982	0.22248812019825	0.0849244818091393
-5.43518590927124	-7.99199628829956	-6.35358047485352	-0.0734045580029488	0.222469612956047	0.0850329250097275
-5.4336256980896	-7.99034881591797	-6.36298608779907	-0.073401615023613	0.222437635064125	0.0850857123732567
-5.43074655532837	-7.99121475219727	-6.35402536392212	-0.0733953937888145	0.222410216927528	0.0850927755236626
-5.43268060684204	-7.99189710617065	-6.35250616073608	-0.0734525546431541	0.222435086965561	0.0852069929242134
-5.43200731277466	-7.98884439468384	-6.34777069091797	-0.0735178217291832	0.22236230969429	0.0852455124258995
-5.43244552612305	-7.9901270866394	-6.35613203048706	-0.0733714774250984	0.222351878881454	0.0853116437792778
-5.43200349807739	-7.99058818817139	-6.35191535949707	-0.0735148340463638	0.222401842474937	0.0853247940540314
-5.43494129180908	-7.9913911819458	-6.34633302688599	-0.0735466256737709	0.222282409667969	0.0854634493589401
-5.43062162399292	-7.988844871521	-6.34511613845825	-0.0735656246542931	0.222341939806938	0.0854719802737236
-5.42935276031494	-7.99125576019287	-6.34378433227539	-0.0734932348132133	0.222302466630936	0.0855459943413734
-5.4306116104126	-7.98757219314575	-6.35017728805542	-0.0735386982560158	0.222228541970253	0.0855835899710655
-5.43587160110474	-7.99359035491943	-6.33786582946777	-0.0735990703105927	0.222201570868492	0.0856663286685944
-5.43031215667725	-7.98988723754883	-6.34640407562256	-0.0737149938941002	0.222188204526901	0.0857190266251564
-5.42790269851685	-7.99048852920532	-6.34942197799683	-0.0736272856593132	0.222169786691666	0.0857820212841034
-5.43222093582153	-7.9919376373291	-6.34655475616455	-0.0736122354865074	0.222216561436653	0.0857854187488556
-5.43468189239502	-7.99640130996704	-6.34843492507935	-0.0736711323261261	0.222174197435379	0.0858679711818695
-5.4366602897644	-7.99477195739746	-6.34812784194946	-0.0736950412392616	0.222241044044495	0.0859171748161316
-5.43513822555542	-7.99664449691772	-6.34319686889648	-0.0736099034547806	0.222093626856804	0.0859954580664635
-5.43676900863647	-7.9953465461731	-6.35389995574951	-0.0736301466822624	0.222178339958191	0.0859654620289803
-5.43977022171021	-8.0012674331665	-6.34524488449097	-0.0736874639987946	0.222109228372574	0.0860669314861298
-5.43893337249756	-7.99766683578491	-6.34954023361206	-0.0737446397542953	0.222149953246117	0.086070217192173
-5.43676090240479	-8.00497341156006	-6.35505485534668	-0.0736158639192581	0.221969738602638	0.0861428081989288
-5.44735765457153	-8.00553321838379	-6.35476875305176	-0.0736942887306213	0.222126871347427	0.0861702486872673
-5.44452428817749	-8.01050281524658	-6.34804391860962	-0.0737061575055122	0.221977144479752	0.08621846139431
-5.44707298278809	-8.00790786743164	-6.36039543151855	-0.073736310005188	0.22200246155262	0.0862485095858574
-5.44542837142944	-8.00903224945068	-6.35256671905518	-0.0736366212368011	0.222002223134041	0.0862501263618469
-5.44598960876465	-8.01048278808594	-6.36518907546997	-0.0735494941473007	0.22202667593956	0.0862801745533943
-5.45280313491821	-8.01429176330566	-6.35976362228394	-0.0736977681517601	0.221959665417671	0.0862900838255882
-5.45281076431274	-8.01197052001953	-6.35892200469971	-0.0736756399273872	0.221951231360435	0.0863288640975952
-5.45039510726929	-8.01210021972656	-6.36334323883057	-0.0735615119338036	0.221941351890564	0.0863189399242401
-5.45040559768677	-8.01255321502686	-6.36873006820679	-0.0735612288117409	0.221960082650185	0.0862801894545555
-5.45956897735596	-8.01673316955566	-6.37470865249634	-0.0735579282045364	0.221931099891663	0.0863071084022522
-5.46287059783936	-8.01682662963867	-6.36586713790894	-0.0735394805669785	0.22203640639782	0.0863212123513222
-5.46049737930298	-8.01871490478516	-6.37270832061768	-0.0735372081398964	0.221884176135063	0.0863503217697144
-5.45786333084106	-8.01874256134033	-6.38500452041626	-0.0734694078564644	0.222018733620644	0.0863242819905281
-5.46335220336914	-8.02228832244873	-6.37867975234985	-0.0734249949455261	0.221989706158638	0.0863446518778801
-5.46898889541626	-8.02407360076904	-6.37857866287231	-0.0734506770968437	0.222001224756241	0.0863184854388237
-5.47080087661743	-8.02557182312012	-6.38120746612549	-0.0735118389129639	0.221913158893585	0.0863704606890678
-5.46705913543701	-8.02622890472412	-6.38003587722778	-0.0735029354691505	0.221989467740059	0.086308017373085
-5.47018671035767	-8.02705383300781	-6.38371229171753	-0.0734466761350632	0.221940532326698	0.0864465534687042
-5.47289276123047	-8.03131198883057	-6.38215732574463	-0.0734606608748436	0.222029715776443	0.0863804519176483
-5.47867059707642	-8.0317497253418	-6.3858528137207	-0.0734838396310806	0.221959978342056	0.0864293053746223
-5.47765684127808	-8.02948951721191	-6.37976264953613	-0.0735593438148499	0.221875682473183	0.086510494351387
-5.47452831268311	-8.02709197998047	-6.3868203163147	-0.0734781995415688	0.221930027008057	0.0864585712552071
-5.47591781616211	-8.03151607513428	-6.38987445831299	-0.0734857022762299	0.221881404519081	0.0865072384476662
-5.47856616973877	-8.03121185302734	-6.38643741607666	-0.073523722589016	0.221992179751396	0.0864507555961609
-5.48074197769165	-8.03533172607422	-6.38250875473022	-0.0737174972891808	0.221820339560509	0.0864938944578171
-5.47633981704712	-8.0289421081543	-6.37708187103271	-0.0737400054931641	0.221872627735138	0.0865012109279633
-5.47843599319458	-8.02517604827881	-6.38463830947876	-0.073632687330246	0.22187976539135	0.0865489095449448
-5.47653532028198	-8.02623176574707	-6.37490749359131	-0.0736282467842102	0.221925973892212	0.0864627510309219
-5.47517204284668	-8.028076171875	-6.38808917999268	-0.073665551841259	0.22188013792038	0.0864987149834633
-5.47626209259033	-8.02902698516846	-6.37497901916504	-0.0737559795379639	0.22186316549778	0.0864616110920906
-5.47382640838623	-8.02325820922852	-6.37266492843628	-0.0737768039107323	0.221828579902649	0.0865278244018555
-5.46825838088989	-8.02328777313232	-6.3722767829895	-0.0736519917845726	0.221844643354416	0.0864719748497009
-5.47241687774658	-8.02598094940186	-6.38051080703735	-0.0736686587333679	0.221957355737686	0.0864464938640594
-5.47298192977905	-8.03106784820557	-6.37491893768311	-0.0738291889429092	0.22181499004364	0.0864733457565308
-5.47019720077515	-8.02661418914795	-6.37513208389282	-0.0737301409244537	0.221833139657974	0.0864629447460175
-5.46771812438965	-8.02591991424561	-6.37329578399658	-0.0737369507551193	0.221834093332291	0.0864242240786552
-5.46817922592163	-8.02569580078125	-6.37196922302246	-0.0737295001745224	0.221868366003036	0.0864558294415474
-5.4711971282959	-8.02981376647949	-6.36364459991455	-0.0737598091363907	0.221895173192024	0.0864953175187111
-5.4687032699585	-8.03102970123291	-6.36615514755249	-0.0737633779644966	0.221803829073906	0.0865613669157028
-5.46809339523315	-8.03150272369385	-6.36855268478394	-0.0737388506531715	0.221801191568375	0.0865437686443329
-5.47450637817383	-8.03387832641602	-6.36537981033325	-0.0736779943108559	0.221773087978363	0.0866270959377289
-5.47292232513428	-8.03414726257324	-6.36247682571411	-0.0738508179783821	0.221743986010551	0.0866233482956886
-5.47469139099121	-8.03361797332764	-6.37257671356201	-0.0737403556704521	0.221785098314285	0.086645744740963
-5.47548770904541	-8.03324222564697	-6.36050224304199	-0.0736168250441551	0.221848174929619	0.0866222679615021
-5.47873401641846	-8.03948974609375	-6.36489391326904	-0.0736689940094948	0.221721827983856	0.0867312699556351
-5.48506498336792	-8.03771305084229	-6.36089468002319	-0.0737697780132294	0.221786737442017	0.0867264717817307
-5.48516321182251	-8.03787803649902	-6.36523914337158	-0.0736930146813393	0.221630945801735	0.0867464318871498
-5.48340463638306	-8.03203105926514	-6.36649227142334	-0.073586106300354	0.221704110503197	0.0867634788155556
-5.48835372924805	-8.04277324676514	-6.36027717590332	-0.0735817402601242	0.221706539392471	0.0867404639720917
-5.49465847015381	-8.03688812255859	-6.35899877548218	-0.0735709667205811	0.22170127928257	0.0867568701505661
-5.4960765838623	-8.03622150421143	-6.36333894729614	-0.073517233133316	0.221621140837669	0.0867509692907333
-5.49571180343628	-8.03903388977051	-6.36243915557861	-0.0734443441033363	0.221661105751991	0.0867955684661865
-5.49989128112793	-8.03800964355469	-6.35371160507202	-0.0733752027153969	0.221550673246384	0.0867905765771866
-5.50233364105225	-8.03604507446289	-6.35873413085938	-0.0734643042087555	0.221625119447708	0.0868093594908714
-5.50191593170166	-8.04159164428711	-6.35841035842896	-0.0733381360769272	0.221570327877998	0.0869171321392059
-5.50392913818359	-8.03798007965088	-6.36206579208374	-0.073205791413784	0.221659272909164	0.0868397280573845
-5.50976419448853	-8.04430866241455	-6.35860967636108	-0.0732214897871017	0.22157321870327	0.0868848711252213
-5.50989580154419	-8.04172611236572	-6.35717248916626	-0.0732769817113876	0.221472278237343	0.0868473872542381
-5.50650119781494	-8.03994560241699	-6.35838651657104	-0.0732171609997749	0.221484273672104	0.0868344604969025
-5.50889778137207	-8.03914260864258	-6.35502290725708	-0.0731566175818443	0.221440389752388	0.0868183895945549
-5.51316070556641	-8.03754425048828	-6.35261297225952	-0.0731803774833679	0.221547067165375	0.086807943880558
-5.51392126083374	-8.03639125823975	-6.3530855178833	-0.0731849893927574	0.221412256360054	0.0867964923381805
-5.50871658325195	-8.0322151184082	-6.35639381408691	-0.0730887651443481	0.221412286162376	0.0867301374673843
-5.51273393630981	-8.03433036804199	-6.35494899749756	-0.0731406360864639	0.221363797783852	0.086754783987999
-5.51249408721924	-8.03465366363525	-6.35135984420776	-0.0732377097010612	0.221350833773613	0.0866498127579689
-5.51156187057495	-8.03240966796875	-6.34963607788086	-0.0731398984789848	0.221369370818138	0.0867664217948914
-5.51007270812988	-8.03054904937744	-6.35132026672363	-0.0730732083320618	0.221408635377884	0.0867009088397026
-5.51427984237671	-8.03407382965088	-6.35503625869751	-0.073135569691658	0.221313893795013	0.086682416498661
-5.51474046707153	-8.03273010253906	-6.35441732406616	-0.0731895864009857	0.221348568797112	0.0866360366344452
-5.51068210601807	-8.03080558776855	-6.35228967666626	-0.0731102079153061	0.221226990222931	0.0866003632545471
-5.50540590286255	-8.027099609375	-6.35361003875732	-0.0730410292744637	0.22124844789505	0.086555652320385
-5.51058387756348	-8.0302209854126	-6.34527778625488	-0.0730534046888351	0.221228912472725	0.0864396393299103
-5.51189184188843	-8.02940940856934	-6.34513902664185	-0.0730791687965393	0.221201062202454	0.0863625407218933
-5.50959491729736	-8.03032875061035	-6.34275674819946	-0.0731457471847534	0.221130311489105	0.0863625556230545
-5.50840330123901	-8.02858734130859	-6.35683584213257	-0.0730640664696693	0.221180319786072	0.0863112136721611
-5.51171255111694	-8.03042125701904	-6.34504175186157	-0.0731426477432251	0.221075847744942	0.0862318128347397
-5.5112419128418	-8.02564525604248	-6.34276485443115	-0.0731411576271057	0.22107706964016	0.0862439498305321
-5.50727224349976	-8.02480697631836	-6.34592247009277	-0.0731566473841667	0.22100841999054	0.0861694887280464
-5.50727081298828	-8.02645969390869	-6.34969806671143	-0.0731018334627151	0.220965445041656	0.0860794261097908
-5.51079940795898	-8.0292329788208	-6.33676815032959	-0.0731738358736038	0.220959827303886	0.0860267803072929
-5.51164722442627	-8.02765655517578	-6.3417763710022	-0.0731759071350098	0.22079399228096	0.0859930738806725
-5.50793790817261	-8.02641868591309	-6.34985685348511	-0.0731587782502174	0.220775201916695	0.0859344527125359
-5.50906562805176	-8.02451610565186	-6.34342241287231	-0.0731384083628654	0.22075566649437	0.0859784781932831
-5.51531267166138	-8.02878856658936	-6.34210634231567	-0.0731841623783112	0.220758646726608	0.0858443453907967
-5.51573801040649	-8.02898502349854	-6.34163904190063	-0.0732117667794228	0.220676839351654	0.0858613476157188
-5.51534032821655	-8.02879333496094	-6.34061861038208	-0.0730683729052544	0.220684617757797	0.0857553407549858
-5.51954221725464	-8.02840900421143	-6.34679508209229	-0.0730546414852142	0.220626816153526	0.0857537835836411
-5.52073907852173	-8.03119659423828	-6.33464956283569	-0.0731248706579208	0.220569938421249	0.0856216549873352
-5.52185344696045	-8.03160381317139	-6.3411922454834	-0.0730741545557976	0.220585390925407	0.08570846170187
-5.52099895477295	-8.03126430511475	-6.34023237228394	-0.0728569850325584	0.220599219202995	0.0856104046106339
-5.52496290206909	-8.0350227355957	-6.34248542785645	-0.0728933736681938	0.220503911375999	0.0855827108025551
-5.5275354385376	-8.03568458557129	-6.3343768119812	-0.0729084610939026	0.220489755272865	0.0855201184749603
-5.52480268478394	-8.03614330291748	-6.33039665222168	-0.0728686675429344	0.220365032553673	0.0855218693614006
-5.52246952056885	-8.03529262542725	-6.33523654937744	-0.0727225989103317	0.220361411571503	0.0853841155767441
-5.53053140640259	-8.04086780548096	-6.32695913314819	-0.0726369246840477	0.220402866601944	0.0853858962655067
-5.53374290466309	-8.04152393341064	-6.32776498794556	-0.0726262629032135	0.220341131091118	0.0853971466422081
-5.53240394592285	-8.04220485687256	-6.32554721832275	-0.0725357532501221	0.220266059041023	0.0853676497936249
-5.53071928024292	-8.04220771789551	-6.3239221572876	-0.0724939703941345	0.220258384943008	0.0853476226329803
-5.53613185882568	-8.04615306854248	-6.31826686859131	-0.0724485665559769	0.220191985368729	0.0853472948074341
-5.53321075439453	-8.04279708862305	-6.30836868286133	-0.0724565163254738	0.220188319683075	0.0852948203682899
-5.53303098678589	-8.04904270172119	-6.30612182617188	-0.0723594427108765	0.220086976885796	0.0852055698633194
-5.53186893463135	-8.04900074005127	-6.31447744369507	-0.0722386837005615	0.220145508646965	0.0851124301552773
-5.5381932258606	-8.05440330505371	-6.3040657043457	-0.072216160595417	0.220075845718384	0.0851077511906624
-5.53495597839355	-8.05124282836914	-6.30101490020752	-0.0722246095538139	0.220004722476006	0.0850651562213898
-5.53498125076294	-8.05704784393311	-6.29542064666748	-0.0721800476312637	0.21996958553791	0.0850438624620438
-5.53141164779663	-8.05649566650391	-6.30288362503052	-0.0720778331160545	0.219934180378914	0.0850161984562874
-5.53645181655884	-8.05820560455322	-6.29420232772827	-0.0719970539212227	0.219915360212326	0.0849227085709572
-5.53941869735718	-8.06262969970703	-6.2931661605835	-0.0720562413334847	0.21989893913269	0.084933765232563
-5.54035043716431	-8.06470680236816	-6.2860746383667	-0.0720146372914314	0.21981443464756	0.084959514439106
-5.53343725204468	-8.0592041015625	-6.29249906539917	-0.0718570128083229	0.219799503684044	0.0848763585090637
-5.53731203079224	-8.06485652923584	-6.28871870040894	-0.0718614012002945	0.219751641154289	0.0848741233348846
-5.54272842407227	-8.06478404998779	-6.28680038452148	-0.0718497112393379	0.219744771718979	0.0848175957798958
-5.54327487945557	-8.0665864944458	-6.28647089004517	-0.0718986392021179	0.219730392098427	0.0848455056548119
-5.54209327697754	-8.06344223022461	-6.28720235824585	-0.0718429163098335	0.219680055975914	0.0847078338265419
-5.54476547241211	-8.06776714324951	-6.28725814819336	-0.0717919617891312	0.219719186425209	0.0847731083631516
-5.54848670959473	-8.06735038757324	-6.27996730804443	-0.0718798413872719	0.219685569405556	0.0846956595778465
-5.54508018493652	-8.06885051727295	-6.28008365631104	-0.0718463882803917	0.219580858945847	0.0846568718552589
-5.54936695098877	-8.06591320037842	-6.29385042190552	-0.0717771872878075	0.219675213098526	0.0846254378557205
-5.54889678955078	-8.06914615631104	-6.27699756622314	-0.0718313530087471	0.219511330127716	0.0845323652029037
-5.55039930343628	-8.06659889221191	-6.28343152999878	-0.0718166753649712	0.219530701637268	0.0845472365617752
-5.54789209365845	-8.06551456451416	-6.27792453765869	-0.0718726590275764	0.219458013772964	0.0845181196928024
-5.54594278335571	-8.06283760070801	-6.28447771072388	-0.0718133524060249	0.219482094049454	0.0845063552260399
-5.55003786087036	-8.06543731689453	-6.27809906005859	-0.0717249140143394	0.219413325190544	0.0844634622335434
-5.55379629135132	-8.06257724761963	-6.27392053604126	-0.0718450322747231	0.21943986415863	0.0844667702913284
-5.55235052108765	-8.05811977386475	-6.2716383934021	-0.0719180926680565	0.219311788678169	0.0844568833708763
-5.54690408706665	-8.05618286132813	-6.28435564041138	-0.0718372315168381	0.219301760196686	0.0843551829457283
-5.55084657669067	-8.05611896514893	-6.27680110931396	-0.0718267187476158	0.219395160675049	0.0843601152300835
-5.55213451385498	-8.05442142486572	-6.27644205093384	-0.0719328373670578	0.21931317448616	0.0842538103461266
-5.55145406723022	-8.05541133880615	-6.27282428741455	-0.0719474852085114	0.219255089759827	0.0842300057411194
-5.5510516166687	-8.05231952667236	-6.27962398529053	-0.0718821585178375	0.219254374504089	0.084189161658287
-5.55335998535156	-8.05323600769043	-6.27879858016968	-0.0719358995556831	0.21929495036602	0.0840831398963928
-5.55919170379639	-8.05174160003662	-6.27351760864258	-0.0720675885677338	0.219180345535278	0.0840835049748421
-5.55369234085083	-8.04705333709717	-6.27671527862549	-0.071929357945919	0.219178602099419	0.0839727818965912
-5.55397176742554	-8.050537109375	-6.27828884124756	-0.0719879493117332	0.219204425811768	0.083986908197403
-5.56147480010986	-8.04879474639893	-6.2793231010437	-0.0720943957567215	0.219187781214714	0.0838874876499176
-5.55890607833862	-8.04761409759521	-6.27400064468384	-0.0721216723322868	0.219060957431793	0.0839099884033203
-5.55922079086304	-8.04665088653564	-6.27717065811157	-0.0720930546522141	0.219119340181351	0.0837925896048546
-5.56179237365723	-8.0468578338623	-6.28130769729614	-0.0720929428935051	0.219052866101265	0.0837135165929794
-5.56511259078979	-8.04440689086914	-6.27757930755615	-0.0721971020102501	0.219062432646751	0.0837113633751869
-5.56379842758179	-8.04093742370605	-6.27672529220581	-0.0721847265958786	0.218962863087654	0.0836249813437462
-5.5685076713562	-8.03873443603516	-6.29111766815186	-0.0721655488014221	0.219086304306984	0.0835529938340187
-5.5682258605957	-8.0406322479248	-6.28196716308594	-0.0722709372639656	0.219003096222878	0.0834304541349411
-5.57225370407104	-8.03841495513916	-6.28156423568726	-0.0722899436950684	0.218899264931679	0.0833985581994057
-5.56806612014771	-8.03336620330811	-6.27878904342651	-0.0723197981715202	0.218899324536324	0.0833198949694633
-5.56576061248779	-8.03134918212891	-6.29029607772827	-0.0722243711352348	0.218901410698891	0.0833058133721352
-5.57094669342041	-8.03416728973389	-6.28304433822632	-0.0722994431853294	0.21888455748558	0.08314199000597
-5.57287406921387	-8.03291988372803	-6.27805519104004	-0.0724223107099533	0.21878182888031	0.0831231847405434
-5.57002830505371	-8.03014373779297	-6.28207921981812	-0.0724302157759666	0.218780547380447	0.0830512493848801
-5.56767320632935	-8.02789211273193	-6.28714895248413	-0.0722760185599327	0.218728333711624	0.0829328298568726
-5.56870698928833	-8.02628993988037	-6.27826881408691	-0.0724444091320038	0.218783169984818	0.0829054787755013
-5.5711350440979	-8.02799892425537	-6.27440786361694	-0.072525754570961	0.218693107366562	0.082820288836956
-5.56815052032471	-8.02584266662598	-6.28072071075439	-0.0725608244538307	0.218636676669121	0.0827817693352699
-5.57218933105469	-8.02889442443848	-6.28227758407593	-0.072511225938797	0.21851946413517	0.0826971977949142
-5.5723352432251	-8.02759838104248	-6.2746787071228	-0.0725882053375244	0.218619003891945	0.0825643241405487
-5.57309293746948	-8.02647113800049	-6.27078247070313	-0.0726600736379623	0.218500107526779	0.0825764238834381
-5.57094287872314	-8.0218563079834	-6.26983880996704	-0.0726978927850723	0.218454346060753	0.0823746994137764
-5.57362937927246	-8.02663612365723	-6.27754831314087	-0.0726915970444679	0.218453362584114	0.0824470892548561
-5.57855319976807	-8.03113269805908	-6.26824712753296	-0.0726569890975952	0.218412548303604	0.0822690203785896
-5.58170986175537	-8.02806758880615	-6.26804637908936	-0.0727941691875458	0.218319937586784	0.0821856334805489
-5.57746744155884	-8.02902603149414	-6.2628288269043	-0.0727590098977089	0.218311056494713	0.0821408703923225
-5.58020734786987	-8.03073978424072	-6.26814270019531	-0.0726209729909897	0.218269363045692	0.0820430740714073
-5.57895088195801	-8.03408145904541	-6.26154088973999	-0.0726568996906281	0.2184087485075	0.0819413810968399
-5.5825662612915	-8.0382080078125	-6.25726270675659	-0.0726984813809395	0.218228295445442	0.0818415433168411
-5.58144426345825	-8.03650093078613	-6.25922012329102	-0.0725895315408707	0.218219518661499	0.0817570462822914
-5.57720994949341	-8.04043483734131	-6.25695657730103	-0.072573147714138	0.218139514327049	0.0816995650529861
-5.5745997428894	-8.04133415222168	-6.25276565551758	-0.0725499019026756	0.218099370598793	0.0814971178770065
-5.57323503494263	-8.04427909851074	-6.24502182006836	-0.0725297033786774	0.218059629201889	0.0815226584672928
-5.56990909576416	-8.04396629333496	-6.24678945541382	-0.0724971294403076	0.218077197670937	0.0813687071204185
-5.56802177429199	-8.04788017272949	-6.2466778755188	-0.0723885074257851	0.218074724078178	0.0813275501132011
-5.57152509689331	-8.04983425140381	-6.23793697357178	-0.0724080577492714	0.218132883310318	0.0812146589159966
-5.56898880004883	-8.05054759979248	-6.23439502716064	-0.0723354518413544	0.217947795987129	0.0812332630157471
-5.56340265274048	-8.04507923126221	-6.23135805130005	-0.0722970366477966	0.217950940132141	0.081090159714222
-5.56366348266602	-8.05031108856201	-6.23225593566895	-0.0722102969884872	0.217994049191475	0.081033356487751
-5.56528282165527	-8.0512638092041	-6.23015737533569	-0.072227880358696	0.218040525913239	0.0809509456157684
-5.56159114837646	-8.05127334594727	-6.2249960899353	-0.0721781402826309	0.218007951974869	0.0808802843093872
-5.560715675354	-8.05330276489258	-6.23799991607666	-0.0720735192298889	0.217947170138359	0.0808100402355194
-5.56179285049438	-8.05182456970215	-6.22380304336548	-0.0720507800579071	0.217973351478577	0.0807192549109459
-5.55900096893311	-8.05284309387207	-6.22138547897339	-0.0721148699522018	0.217905521392822	0.0807540491223335
-5.55228233337402	-8.04699802398682	-6.21766519546509	-0.0718947574496269	0.217878386378288	0.0806185007095337
-5.5541558265686	-8.05276679992676	-6.21515226364136	-0.0719135254621506	0.217923983931541	0.0806254297494888
-5.55490159988403	-8.05231857299805	-6.21536827087402	-0.0719258189201355	0.21789538860321	0.0806169658899307
-5.55085849761963	-8.05578994750977	-6.20446920394897	-0.0719193071126938	0.217876479029655	0.0806105732917786
-5.55219888687134	-8.05570793151855	-6.21470260620117	-0.0718485042452812	0.217861786484718	0.0805049538612366
-5.55062961578369	-8.05988502502441	-6.20309782028198	-0.0719180926680565	0.217837437987328	0.0804618820548058
-5.55051136016846	-8.05863189697266	-6.20626163482666	-0.0719317272305489	0.217770427465439	0.0805162489414215
-5.54265260696411	-8.05667877197266	-6.20696067810059	-0.0717997178435326	0.217765420675278	0.0805052295327187
-5.54592084884644	-8.06074333190918	-6.19424819946289	-0.0718331187963486	0.217766046524048	0.0804616957902908
-5.54887914657593	-8.06112766265869	-6.19867658615112	-0.0718308016657829	0.217788487672806	0.0804727002978325
-5.54538822174072	-8.05879211425781	-6.19290637969971	-0.0718797817826271	0.217697411775589	0.0805186331272125
-5.54794931411743	-8.0625	-6.19679355621338	-0.071889266371727	0.217700973153114	0.0805730596184731
-5.54646253585815	-8.06337070465088	-6.18189764022827	-0.0720405578613281	0.217612609267235	0.0805934444069862
-5.54454135894775	-8.05966377258301	-6.18789672851563	-0.0720079839229584	0.217575013637543	0.0806876569986343
-5.54145383834839	-8.05624485015869	-6.18494081497192	-0.0719117224216461	0.217554062604904	0.0806366577744484
-5.5445032119751	-8.06144428253174	-6.17866086959839	-0.0719963982701302	0.21756549179554	0.0807008519768715
-5.54367399215698	-8.05619525909424	-6.1821117401123	-0.0721484199166298	0.217583611607552	0.0806542113423347
-5.54215097427368	-8.05759906768799	-6.18215227127075	-0.072037011384964	0.217515304684639	0.0807057023048401
-5.55022621154785	-8.05852699279785	-6.17640352249146	-0.0721637755632401	0.217520415782928	0.0806635096669197
-5.55009698867798	-8.05555438995361	-6.16775369644165	-0.0722564682364464	0.217436090111732	0.0807297900319099
-5.549391746521	-8.05328273773193	-6.17759466171265	-0.0722532197833061	0.217452362179756	0.0807692185044289
-5.5528678894043	-8.0516414642334	-6.17903852462769	-0.0721812173724175	0.217464923858643	0.0808455646038055
-5.56113910675049	-8.05785083770752	-6.17797803878784	-0.0722959786653519	0.217443034052849	0.0809239894151688
-5.56087589263916	-8.0518684387207	-6.18208265304565	-0.0723730623722076	0.217437326908112	0.0809283852577209
-5.56428861618042	-8.05774021148682	-6.18695259094238	-0.0722257420420647	0.217355892062187	0.0809623748064041
-5.57544231414795	-8.0562629699707	-6.17945003509521	-0.0723691433668137	0.217455863952637	0.0809284672141075
-5.57346391677856	-8.05656433105469	-6.17444896697998	-0.0724313259124756	0.217314705252647	0.080987349152565
-5.57017469406128	-8.05526065826416	-6.18185091018677	-0.0722987055778503	0.217353150248528	0.0808542519807816
-5.57351636886597	-8.0562686920166	-6.18026065826416	-0.0723885521292686	0.21738076210022	0.0808122307062149
-5.57396221160889	-8.05916976928711	-6.17721605300903	-0.0724832564592361	0.217293992638588	0.0807535275816917
-5.57042217254639	-8.05194759368896	-6.18634986877441	-0.0723516047000885	0.217344865202904	0.0806884318590164
-5.57526206970215	-8.0578031539917	-6.18247318267822	-0.0723425671458244	0.217354223132133	0.0805778950452805
-5.57890367507935	-8.05955410003662	-6.17417860031128	-0.0724971741437912	0.21735018491745	0.0805389657616615
-5.57215356826782	-8.05615901947021	-6.1769871711731	-0.0724968090653419	0.217274308204651	0.0804790034890175
-5.57022619247437	-8.05132484436035	-6.18486785888672	-0.0723261386156082	0.217347979545593	0.0803628861904144
-5.57105588912964	-8.05651760101318	-6.17579030990601	-0.0724464952945709	0.217363953590393	0.0802682936191559
-5.57071828842163	-8.05406951904297	-6.17592573165894	-0.0724180489778519	0.217324182391167	0.0802236199378967
-5.56936359405518	-8.05325412750244	-6.16861820220947	-0.0723573565483093	0.217374056577682	0.0801405757665634
-5.56992197036743	-8.0551929473877	-6.17604494094849	-0.0722880363464355	0.21726268529892	0.0800496339797974
-5.5728702545166	-8.05365943908691	-6.17077684402466	-0.0723502710461617	0.217374533414841	0.0799154117703438
-5.57288694381714	-8.05217266082764	-6.16960191726685	-0.0723539441823959	0.217269495129585	0.0798616260290146
-5.56623268127441	-8.04862213134766	-6.16738700866699	-0.0722343474626541	0.217248037457466	0.0797888711094856
-5.57198905944824	-8.05421352386475	-6.17268943786621	-0.072245366871357	0.217345058917999	0.0796629637479782
-5.57230091094971	-8.05700778961182	-6.16700124740601	-0.0723280161619186	0.217251986265182	0.0795060098171234
-5.57192945480347	-8.05455017089844	-6.16537046432495	-0.0722991302609444	0.217195302248001	0.0795076936483383
-5.56724119186401	-8.05021381378174	-6.16658163070679	-0.0723122730851173	0.217185258865356	0.0793288946151733
-5.56770610809326	-8.05312919616699	-6.16427755355835	-0.0722091645002365	0.217182964086533	0.0793159157037735
-5.5692343711853	-8.05588150024414	-6.15804433822632	-0.0723098665475845	0.217205986380577	0.0792095214128494
-5.56974363327026	-8.05444717407227	-6.15475940704346	-0.0723076835274696	0.217099621891975	0.0791318565607071
-5.56575536727905	-8.05073738098145	-6.15626859664917	-0.0722867846488953	0.217111870646477	0.0790601372718811
-5.56800699234009	-8.05345153808594	-6.16421985626221	-0.0722911581397057	0.217027962207794	0.0789793878793716
-5.56733560562134	-8.04871654510498	-6.15530967712402	-0.0723916664719582	0.21708308160305	0.0789150223135948
-5.56694173812866	-8.05137920379639	-6.15765762329102	-0.0724301636219025	0.216973170638084	0.078875906765461
-5.56148433685303	-8.04632186889648	-6.16150856018066	-0.0723934099078178	0.217031553387642	0.0788530111312866
-5.56461811065674	-8.04616165161133	-6.16331624984741	-0.072412833571434	0.216987237334251	0.0787377953529358
-5.57068634033203	-8.04894638061523	-6.16257762908936	-0.0725774094462395	0.216977894306183	0.0787684693932533
-5.56517505645752	-8.04474449157715	-6.15821361541748	-0.0726201310753822	0.21684855222702	0.0787757635116577
-5.56202602386475	-8.04269409179688	-6.16948461532593	-0.0725800916552544	0.216874808073044	0.0787467211484909
-5.56460094451904	-8.04479885101318	-6.15985250473022	-0.0727670788764954	0.216824263334274	0.0787419080734253
-5.56244564056396	-8.03853225708008	-6.16922330856323	-0.0728453993797302	0.21676604449749	0.0788422301411629
-5.55974245071411	-8.04080009460449	-6.17229223251343	-0.0728075057268143	0.216781944036484	0.0788047835230827
-5.56441068649292	-8.04010581970215	-6.1694188117981	-0.0728467702865601	0.216717705130577	0.0788194164633751
-5.56692457199097	-8.03965854644775	-6.16638612747192	-0.0730292201042175	0.216760203242302	0.0788659229874611
-5.56306314468384	-8.03584861755371	-6.16700601577759	-0.073035940527916	0.216510221362114	0.0788407325744629
-5.56342267990112	-8.03323841094971	-6.1759991645813	-0.0730678364634514	0.216602295637131	0.0788336396217346
-5.56581497192383	-8.03670120239258	-6.16215562820435	-0.0731433928012848	0.216545835137367	0.0788346156477928
-5.56549978256226	-8.035325050354	-6.17383623123169	-0.0732084363698959	0.216519355773926	0.07888562977314
-5.56201887130737	-8.03434276580811	-6.16733264923096	-0.0731715336441994	0.216530859470367	0.0788595676422119
-5.56466817855835	-8.04084205627441	-6.17490673065186	-0.0732565447688103	0.216495841741562	0.0789582431316376
-5.56539249420166	-8.03932762145996	-6.16012907028198	-0.0733489245176315	0.216475233435631	0.0789232850074768
-5.561851978302	-8.03741455078125	-6.17153406143188	-0.0732319578528404	0.216403797268867	0.0790268778800964
-5.55868291854858	-8.03856658935547	-6.17335653305054	-0.0731819123029709	0.216395899653435	0.0789927765727043
-5.55910015106201	-8.0401554107666	-6.16636228561401	-0.0732751712203026	0.216331362724304	0.0790296569466591
-5.55701637268066	-8.03674697875977	-6.16661548614502	-0.0732730105519295	0.216391548514366	0.0790615677833557
-5.55537509918213	-8.04322052001953	-6.16963529586792	-0.0731562599539757	0.21634379029274	0.0790562182664871
-5.56154203414917	-8.04396724700928	-6.16651821136475	-0.0731972754001617	0.216346815228462	0.0790464654564857
-5.55666875839233	-8.04332733154297	-6.15863466262817	-0.0731981545686722	0.216248154640198	0.0790974423289299
-5.55479574203491	-8.03995323181152	-6.16494083404541	-0.0730738192796707	0.216310560703278	0.0791601911187172
-5.55064249038696	-8.04277420043945	-6.15628957748413	-0.0730185434222221	0.216318652033806	0.0791075080633163
-5.55528688430786	-8.04628562927246	-6.1584792137146	-0.0729713812470436	0.216356977820396	0.0791634246706963
-5.55052375793457	-8.047926902771	-6.14996910095215	-0.0729884207248688	0.216294646263123	0.0791518911719322
-5.55134439468384	-8.04696559906006	-6.16063117980957	-0.0728593766689301	0.216242998838425	0.0792801454663277
-5.55330848693848	-8.05083751678467	-6.15091800689697	-0.0727984383702278	0.216251358389854	0.0791423469781876
-5.55538892745972	-8.05121994018555	-6.15025520324707	-0.072871558368206	0.216197550296783	0.0792602747678757
-5.54921436309814	-8.04672241210938	-6.14784622192383	-0.0727250277996063	0.216159284114838	0.0791997835040092
-5.55180788040161	-8.05180835723877	-6.14082336425781	-0.0727050006389618	0.21608878672123	0.0792646631598473
-5.55440855026245	-8.05394649505615	-6.1362771987915	-0.0727222338318825	0.216134533286095	0.0792298838496208
-5.55482196807861	-8.05521774291992	-6.13094234466553	-0.0726863443851471	0.216121599078178	0.0792231038212776
-5.55260562896729	-8.05235481262207	-6.14140605926514	-0.0725521668791771	0.216069653630257	0.0792329087853432
-5.55059242248535	-8.05608654022217	-6.12486028671265	-0.0724705755710602	0.216053545475006	0.0791466906666756
-5.55660343170166	-8.05657196044922	-6.12574625015259	-0.0725399851799011	0.216008603572845	0.0791798606514931
-5.55044555664063	-8.05212020874023	-6.12420320510864	-0.0724030062556267	0.215979129076004	0.0791024640202522
-5.55341863632202	-8.05216312408447	-6.12868928909302	-0.0723439231514931	0.21600016951561	0.0791118070483208
-5.55445098876953	-8.05789089202881	-6.11967945098877	-0.072326086461544	0.215951725840569	0.0790598168969154
-5.55978298187256	-8.05773639678955	-6.11636877059937	-0.0723712295293808	0.21589982509613	0.0790597274899483
-5.55637979507446	-8.05329036712646	-6.11943435668945	-0.0723183527588844	0.215870976448059	0.0789731964468956
-5.56000423431396	-8.05572700500488	-6.12086391448975	-0.0721509829163551	0.215922325849533	0.0788895040750504
-5.56308650970459	-8.05507564544678	-6.11468362808228	-0.0721991360187531	0.216000482439995	0.0788022577762604
-5.56476211547852	-8.05868339538574	-6.11060380935669	-0.0721958205103874	0.215843707323074	0.0787695795297623
-5.56566095352173	-8.05663204193115	-6.12051486968994	-0.0721816048026085	0.215898916125298	0.0787356197834015
-5.56469535827637	-8.05710315704346	-6.1130633354187	-0.0720722749829292	0.215841263532639	0.0786224231123924
-5.57292366027832	-8.06178092956543	-6.11787271499634	-0.0721944198012352	0.215844795107841	0.0786404833197594
-5.56539678573608	-8.05585098266602	-6.11480236053467	-0.0721137076616287	0.215790286660194	0.0785890966653824
-5.5692138671875	-8.05860042572021	-6.11887884140015	-0.0720357373356819	0.215802475810051	0.0785507336258888
-5.57379341125488	-8.05809879302979	-6.10738706588745	-0.0721901208162308	0.215835258364677	0.0785178020596504
-5.56871700286865	-8.05858612060547	-6.11621904373169	-0.0721666365861893	0.215745508670807	0.0785490572452545
-5.57267427444458	-8.05805778503418	-6.12129211425781	-0.072099968791008	0.215912267565727	0.0784126669168472
-5.57931041717529	-8.06311798095703	-6.1186785697937	-0.0722189024090767	0.215877860784531	0.0783990100026131
-5.57381057739258	-8.05886650085449	-6.12199735641479	-0.0722522214055061	0.215785458683968	0.0784233510494232
-5.57382440567017	-8.05966854095459	-6.12900829315186	-0.0723157078027725	0.215927734971046	0.0783859565854073
-5.57782030105591	-8.06014060974121	-6.12428712844849	-0.0723311528563499	0.215816259384155	0.0783520638942719
-5.58012533187866	-8.05644226074219	-6.12630128860474	-0.0723987594246864	0.215935319662094	0.0784157067537308
-5.57670211791992	-8.05625247955322	-6.12872409820557	-0.0724026411771774	0.215959057211876	0.0783942863345146
-5.58350515365601	-8.05551528930664	-6.1386866569519	-0.0724196285009384	0.215953722596169	0.0783941894769669
-5.58340549468994	-8.05517387390137	-6.13574504852295	-0.072603777050972	0.215949296951294	0.0784016996622086
-5.5825572013855	-8.05140018463135	-6.14927959442139	-0.0725372508168221	0.215960264205933	0.0784635692834854
-5.58779001235962	-8.05228137969971	-6.14736700057983	-0.0727012455463409	0.215940147638321	0.078444205224514
-5.59194803237915	-8.04724216461182	-6.14371919631958	-0.0728078708052635	0.215897977352142	0.0785811170935631
-5.58489561080933	-8.04324722290039	-6.15338087081909	-0.0727623924612999	0.215952068567276	0.0785403847694397
-5.58533620834351	-8.04368591308594	-6.15688991546631	-0.0727793648838997	0.215968668460846	0.0786178112030029
-5.58951187133789	-8.04244041442871	-6.15324211120605	-0.072950541973114	0.215988844633102	0.078648529946804
-5.58793640136719	-8.03918838500977	-6.16152381896973	-0.0730000585317612	0.216003865003586	0.0787243917584419
-5.59051704406738	-8.03943634033203	-6.16418313980103	-0.0729473158717155	0.215965256094933	0.0788322314620018
-5.59391927719116	-8.04032135009766	-6.15776681900024	-0.0730515196919441	0.216027811169624	0.0788701698184013
-5.59023809432983	-8.03404998779297	-6.15392971038818	-0.073091059923172	0.215957596898079	0.0789711251854897
-5.58382844924927	-8.03152656555176	-6.16456127166748	-0.0729817673563957	0.215923264622688	0.0790394395589828
-5.58890628814697	-8.03600788116455	-6.15134811401367	-0.0730989202857018	0.216034263372421	0.0791227668523788
-5.5874285697937	-8.03159427642822	-6.16331577301025	-0.0731262639164925	0.215988636016846	0.0792003348469734
-5.58770608901978	-8.03504848480225	-6.15751123428345	-0.0730116590857506	0.21611250936985	0.0792313739657402
-5.58868503570557	-8.03555107116699	-6.15894269943237	-0.0729423761367798	0.216011852025986	0.0793288797140121
-5.59080600738525	-8.03884220123291	-6.15448570251465	-0.0729321762919426	0.216095775365829	0.079395554959774
-5.59142112731934	-8.03868198394775	-6.15305137634277	-0.072969377040863	0.216013237833977	0.0794977098703384
-5.58847713470459	-8.03572750091553	-6.1603102684021	-0.0728357508778572	0.216040417551994	0.0795011073350906
-5.59310293197632	-8.03946304321289	-6.15202903747559	-0.0727502927184105	0.21607917547226	0.0795716643333435
-5.59526443481445	-8.03879737854004	-6.15330457687378	-0.0727992951869965	0.216036081314087	0.0797061026096344
-5.59581422805786	-8.04049682617188	-6.15094137191772	-0.0727504342794418	0.216046586632729	0.0797165632247925
-5.60310649871826	-8.04430198669434	-6.15786170959473	-0.0726489275693893	0.21610201895237	0.0797549188137054
-5.60243606567383	-8.0466833114624	-6.13607454299927	-0.0727103278040886	0.216030597686768	0.0798399895429611
-5.60204362869263	-8.04394054412842	-6.15182733535767	-0.0725389644503593	0.21598219871521	0.07989901304245
-5.60501146316528	-8.04549598693848	-6.14718627929688	-0.0724186077713966	0.216023072600365	0.0798697546124458
-5.60835790634155	-8.04567527770996	-6.1395058631897	-0.0724598914384842	0.215974986553192	0.0799620002508163
-5.60343360900879	-8.04425525665283	-6.14439344406128	-0.0723079442977905	0.215999275445938	0.0799928829073906
-5.61321210861206	-8.04983139038086	-6.1438307762146	-0.0721795037388802	0.216143503785133	0.0799817740917206
-5.61498355865479	-8.05180931091309	-6.13500928878784	-0.0722010433673859	0.216031819581985	0.0799752771854401
-5.61662340164185	-8.05062484741211	-6.14496564865112	-0.0720662698149681	0.21611450612545	0.0799625590443611
-5.61768627166748	-8.05550193786621	-6.13926792144775	-0.0720129907131195	0.216002210974693	0.079871267080307
-5.6232795715332	-8.05734634399414	-6.14287948608398	-0.0720232129096985	0.21605172753334	0.0799609795212746
-5.61851215362549	-8.05404853820801	-6.1438512802124	-0.0719221383333206	0.215989246964455	0.0798738822340965
-5.62206554412842	-8.05657196044922	-6.14269495010376	-0.0717971101403236	0.216057762503624	0.079945370554924
-5.62889432907104	-8.05612564086914	-6.13939762115479	-0.0718318372964859	0.216112837195396	0.0799141600728035
-5.63064098358154	-8.05893993377686	-6.14816284179688	-0.0717754662036896	0.216029241681099	0.0799125507473946
-5.63122940063477	-8.05354595184326	-6.15053606033325	-0.0716946348547935	0.216069862246513	0.0798446461558342
-5.64065265655518	-8.06063747406006	-6.14338779449463	-0.0716919377446175	0.216033235192299	0.0798876583576202
-5.64353036880493	-8.05694389343262	-6.14967203140259	-0.0717039257287979	0.215999320149422	0.079841323196888
-5.63886165618896	-8.0567569732666	-6.16053771972656	-0.0716530978679657	0.215972751379013	0.0798010006546974
-5.64326095581055	-8.05552768707275	-6.15923738479614	-0.0716384574770927	0.215987011790276	0.0797903910279274
-5.64817237854004	-8.05945110321045	-6.15795803070068	-0.0717316567897797	0.216083005070686	0.0797700062394142
-5.64790868759155	-8.05824279785156	-6.1584358215332	-0.0716941505670547	0.216025188565254	0.0797839686274529
-5.64635944366455	-8.05674076080322	-6.16315126419067	-0.0715804621577263	0.216049075126648	0.0797212272882462
-5.65262126922607	-8.06066989898682	-6.16252326965332	-0.0716654434800148	0.215954497456551	0.0797113105654716
-5.64706945419312	-8.0582914352417	-6.1575665473938	-0.0717805325984955	0.215897545218468	0.0795917510986328
-5.64513540267944	-8.06058692932129	-6.16887903213501	-0.0717539936304092	0.215909153223038	0.079619899392128
-5.64103603363037	-8.06047630310059	-6.16672372817993	-0.0717378780245781	0.215928643941879	0.0795169249176979
-5.64594697952271	-8.06270885467529	-6.17061805725098	-0.0718541592359543	0.215874210000038	0.0794960856437683
-5.64641714096069	-8.06156349182129	-6.16312599182129	-0.0719088539481163	0.215860366821289	0.0794749781489372
-5.64038372039795	-8.05906772613525	-6.16417980194092	-0.071910060942173	0.215797394514084	0.079426534473896
-5.64084148406982	-8.05681324005127	-6.17291927337646	-0.0718490555882454	0.215790688991547	0.0793504938483238
-5.63651371002197	-8.06074523925781	-6.15885782241821	-0.0720433294773102	0.21575254201889	0.0793391242623329
-5.63464498519897	-8.05706310272217	-6.17193412780762	-0.0720452144742012	0.215793892741203	0.0793828293681145
-5.63144254684448	-8.05649471282959	-6.1626033782959	-0.0718988031148911	0.215884402394295	0.0792772695422173
-5.63405084609985	-8.06277179718018	-6.16213750839233	-0.0720746219158173	0.215789973735809	0.0792545080184937
-5.63106966018677	-8.05856227874756	-6.16123199462891	-0.0720814093947411	0.215864658355713	0.0792005434632301
-5.62737655639648	-8.05928516387939	-6.16798543930054	-0.0720653161406517	0.215788617730141	0.0791566297411919
-5.62524271011353	-8.05733108520508	-6.16752481460571	-0.0720776990056038	0.215790748596191	0.079053558409214
-5.62661457061768	-8.05926704406738	-6.16110515594482	-0.0721758380532265	0.215800076723099	0.079114705324173
-5.61748647689819	-8.05795764923096	-6.17138528823853	-0.0721819698810577	0.215759634971619	0.0790563300251961
-5.6213698387146	-8.05868721008301	-6.17483234405518	-0.0720903053879738	0.215840116143227	0.0790356025099754
-5.62558078765869	-8.06222724914551	-6.17209434509277	-0.0722088888287544	0.215871423482895	0.0789896175265312
-5.6237473487854	-8.06263637542725	-6.16694259643555	-0.0722478628158569	0.215778440237045	0.0790040567517281
-5.62111186981201	-8.05972194671631	-6.17459058761597	-0.0721818655729294	0.215846970677376	0.0789818093180656
-5.6185131072998	-8.05726432800293	-6.17435121536255	-0.0721026808023453	0.215833157300949	0.0789511725306511
-5.62115955352783	-8.06105327606201	-6.17338466644287	-0.0722988098859787	0.215843379497528	0.0789912268519402
-5.61659479141235	-8.05541133880615	-6.18001890182495	-0.0723193883895874	0.215869680047035	0.0789321288466454
-5.61594772338867	-8.06032943725586	-6.18685674667358	-0.0722299665212631	0.215808108448982	0.0789474844932556
-5.62096452713013	-8.05921936035156	-6.17486715316772	-0.0723187550902367	0.215794876217842	0.0790258049964905
-5.61583614349365	-8.05745220184326	-6.17722845077515	-0.0724210292100906	0.215775474905968	0.0790327861905098
-5.61573934555054	-8.0586519241333	-6.18497180938721	-0.0723572969436646	0.215768203139305	0.0790297091007233
-5.61554336547852	-8.05699253082275	-6.17725086212158	-0.0724712461233139	0.215831741690636	0.0789832100272179
-5.61287498474121	-8.05742168426514	-6.18133068084717	-0.0724555850028992	0.215747162699699	0.0790177509188652
-5.61006307601929	-8.05397987365723	-6.18721294403076	-0.0724445581436157	0.215804219245911	0.0790114030241966
-5.61384534835815	-8.05450820922852	-6.18699979782104	-0.0724586173892021	0.215842515230179	0.0789465010166168
-5.61825466156006	-8.0534029006958	-6.18750524520874	-0.0724934637546539	0.215911239385605	0.0789868161082268
-5.61068725585938	-8.04838943481445	-6.18531560897827	-0.0724932849407196	0.215840935707092	0.0790222883224487
-5.61001110076904	-8.05001831054688	-6.19780111312866	-0.0724289193749428	0.215797007083893	0.0789955332875252
-5.61607599258423	-8.05373287200928	-6.18516159057617	-0.0725477635860443	0.215845867991447	0.0789724513888359
-5.61240339279175	-8.05098819732666	-6.19070339202881	-0.0726006105542183	0.21579298377037	0.0790397152304649
-5.6120228767395	-8.05094718933105	-6.19067764282227	-0.0724189877510071	0.215938434004784	0.0789971873164177
-5.61642599105835	-8.05334281921387	-6.20030689239502	-0.072471559047699	0.215865418314934	0.0790600255131722
-5.61752700805664	-8.05582714080811	-6.19476795196533	-0.0725972428917885	0.215845376253128	0.0790807083249092
-5.61626577377319	-8.05269622802734	-6.19806146621704	-0.0725433900952339	0.215785533189774	0.079116977751255
-5.61407470703125	-8.05127429962158	-6.20737171173096	-0.0724966898560524	0.215759932994843	0.0791095867753029
-5.61880874633789	-8.05768775939941	-6.19370031356812	-0.0724815800786018	0.21584840118885	0.0791181102395058
-5.62071466445923	-8.05562496185303	-6.19854927062988	-0.0725143924355507	0.21580046415329	0.0791671946644783
-5.61687803268433	-8.05904388427734	-6.19743585586548	-0.0725221708416939	0.215761512517929	0.0791967585682869
-5.61586856842041	-8.05597591400146	-6.20481395721436	-0.0724753811955452	0.215779393911362	0.0791975632309914
-5.61551475524902	-8.06066989898682	-6.19118928909302	-0.0725468099117279	0.215741991996765	0.079208642244339
-5.6134557723999	-8.0549840927124	-6.19292593002319	-0.0726135745644569	0.215687945485115	0.0792525708675385
-5.60988235473633	-8.05284404754639	-6.20342016220093	-0.0724511966109276	0.215726390480995	0.0792503580451012
-5.61430740356445	-8.05194854736328	-6.19876480102539	-0.0725575760006905	0.215791136026382	0.0792607069015503
-5.61634159088135	-8.04805469512939	-6.19371557235718	-0.0727603584527969	0.21569699048996	0.0792689919471741
-5.6158595085144	-8.0516242980957	-6.20015573501587	-0.0726694986224175	0.215618968009949	0.0792809426784515
-5.61790561676025	-8.05305290222168	-6.20775079727173	-0.0726980790495873	0.215699672698975	0.0792923346161842
-5.62060785293579	-8.0556001663208	-6.20420026779175	-0.0726923421025276	0.215711861848831	0.0793299898505211
-5.61613750457764	-8.05375862121582	-6.20335292816162	-0.0727118775248528	0.215762481093407	0.0793777406215668
-5.61197757720947	-8.05334758758545	-6.19998025894165	-0.0726960524916649	0.215740263462067	0.0794031769037247
-5.61238479614258	-8.05179595947266	-6.20677423477173	-0.0726182088255882	0.215821534395218	0.0793333128094673
-5.61940670013428	-8.05688571929932	-6.19892120361328	-0.0728646144270897	0.21569861471653	0.0793243199586868
-5.61703491210938	-8.05421352386475	-6.21226406097412	-0.0728382244706154	0.21566116809845	0.0793495550751686
-5.61884021759033	-8.05514240264893	-6.20928382873535	-0.0728284642100334	0.215772807598114	0.0792954191565514
-5.61973333358765	-8.0555248260498	-6.20862197875977	-0.0728364139795303	0.215788379311562	0.0792878791689873
-5.61399364471436	-8.0478687286377	-6.20664930343628	-0.0727892592549324	0.215834692120552	0.0791807100176811
-5.61335706710815	-8.05095958709717	-6.2078070640564	-0.0727064087986946	0.215871289372444	0.0791266784071922
-5.61701774597168	-8.05125999450684	-6.20760297775269	-0.0727805644273758	0.215909689664841	0.0790168046951294
-5.61534118652344	-8.05398082733154	-6.20445489883423	-0.0728424265980721	0.215873494744301	0.0789108499884605
-5.61264371871948	-8.04845333099365	-6.21405124664307	-0.0727894008159637	0.215926870703697	0.0789014920592308
-5.616623878479	-8.05199718475342	-6.20515871047974	-0.0728806927800179	0.215933009982109	0.0788412019610405
-5.61303663253784	-8.04374313354492	-6.20391654968262	-0.0730073675513268	0.215875327587128	0.0788841471076012
-5.60945987701416	-8.0409107208252	-6.21759176254272	-0.0729205906391144	0.215915575623512	0.0788610652089119
-5.61194801330566	-8.04518795013428	-6.20568704605103	-0.0730167627334595	0.215948134660721	0.0788123980164528
-5.61284875869751	-8.03761577606201	-6.21795892715454	-0.0731177255511284	0.215878292918205	0.0787881091237068
-5.61063480377197	-8.0351619720459	-6.21314096450806	-0.073094017803669	0.215962067246437	0.0787690132856369
-5.61381578445435	-8.03742408752441	-6.21859884262085	-0.0731259807944298	0.215941160917282	0.0787673071026802
-5.61392545700073	-8.03224754333496	-6.21161270141602	-0.0732786729931831	0.215980768203735	0.078669585287571
-5.61285924911499	-8.02692413330078	-6.21756887435913	-0.0732470825314522	0.215968683362007	0.078635685145855
-5.61327743530273	-8.02587604522705	-6.22524356842041	-0.0733175203204155	0.215988680720329	0.0786178559064865
-5.61090517044067	-8.02471923828125	-6.21252059936523	-0.0734284445643425	0.215892165899277	0.0785063952207565
-5.61245489120483	-8.02078628540039	-6.22235059738159	-0.0734246745705605	0.215968415141106	0.0785459131002426
-5.61225271224976	-8.01919364929199	-6.21844673156738	-0.0734016597270966	0.215987682342529	0.0784547105431557
-5.61756372451782	-8.0247974395752	-6.22467851638794	-0.0734698548913002	0.21602426469326	0.0784140154719353
-5.61666107177734	-8.01845645904541	-6.2194995880127	-0.0735393986105919	0.215953826904297	0.0783403366804123
-5.60853815078735	-8.0188455581665	-6.22341632843018	-0.0735358446836472	0.215954884886742	0.0783747211098671
-5.60835266113281	-8.01798534393311	-6.2254638671875	-0.0735507383942604	0.216025620698929	0.0782696157693863
-5.61152029037476	-8.02164363861084	-6.2156548500061	-0.0736354142427444	0.215899512171745	0.078288845717907
-5.60337495803833	-8.01526832580566	-6.21982145309448	-0.0736293941736221	0.215925201773643	0.0782180726528168
-5.60407686233521	-8.01962947845459	-6.22261095046997	-0.0734854713082314	0.215986341238022	0.0782315209507942
-5.61374998092651	-8.02311992645264	-6.21598196029663	-0.0736290290951729	0.216012164950371	0.0781413689255714
-5.60725975036621	-8.02135372161865	-6.21390151977539	-0.0736487358808517	0.215905070304871	0.0781926885247231
-5.60400533676147	-8.02108478546143	-6.21724462509155	-0.073633536696434	0.215869665145874	0.0781409814953804
-5.60653877258301	-8.02362251281738	-6.2173752784729	-0.0736039578914642	0.21593913435936	0.0781546756625175
-5.60503053665161	-8.02466869354248	-6.21192646026611	-0.0737374648451805	0.215805098414421	0.0781646370887756
-5.60032558441162	-8.02313423156738	-6.21710634231567	-0.0735852420330048	0.215833082795143	0.0781321376562119
-5.60422134399414	-8.02588748931885	-6.21159696578979	-0.0736014097929001	0.215836852788925	0.0781664028763771
-5.60995769500732	-8.0274133682251	-6.20650148391724	-0.0737015381455421	0.215807467699051	0.0781564712524414
-5.60516452789307	-8.02336502075195	-6.2103009223938	-0.0736352875828743	0.215760141611099	0.0781893283128738
-5.60858488082886	-8.02548599243164	-6.20597267150879	-0.0735988914966583	0.215672492980957	0.0781990438699722
-5.61105585098267	-8.02406024932861	-6.20393753051758	-0.0737038552761078	0.21579883992672	0.078188382089138
-5.60937309265137	-8.02500534057617	-6.20338582992554	-0.0736388713121414	0.215688139200211	0.07818254083395
-5.61018037796021	-8.02314472198486	-6.20637226104736	-0.0736254304647446	0.215736627578735	0.0782085582613945
-5.61659479141235	-8.03032112121582	-6.20173740386963	-0.0736068040132523	0.215698406100273	0.0781682431697845
-5.62064695358276	-8.03077793121338	-6.20353507995605	-0.0736617743968964	0.215650379657745	0.0781884342432022
-5.61386394500732	-8.02713012695313	-6.19236373901367	-0.0736905410885811	0.215578705072403	0.0781712457537651
-5.61596012115479	-8.03084564208984	-6.20205926895142	-0.073588602244854	0.21563920378685	0.0781033486127853
-5.62162160873413	-8.03500652313232	-6.18930959701538	-0.0736364498734474	0.215606868267059	0.0780550092458725
-5.6194863319397	-8.03119373321533	-6.19833612442017	-0.0736770629882813	0.215575858950615	0.0780765488743782
-5.6181812286377	-8.03538036346436	-6.18989419937134	-0.0736045315861702	0.215675413608551	0.0779745504260063
-5.62345027923584	-8.03768062591553	-6.19842004776001	-0.0735228136181831	0.215644419193268	0.0779698863625526
-5.62421607971191	-8.03810977935791	-6.18604564666748	-0.0735836625099182	0.215660586953163	0.0778844431042671
-5.62189483642578	-8.03964710235596	-6.18784713745117	-0.0735462009906769	0.215491130948067	0.0778675228357315
-5.61653900146484	-8.03729438781738	-6.18958759307861	-0.0734549462795258	0.215632990002632	0.0778074190020561
-5.62192535400391	-8.04525947570801	-6.17981004714966	-0.0734261199831963	0.215625047683716	0.0777765512466431
-5.62141513824463	-8.04252052307129	-6.18454360961914	-0.073511891067028	0.215591192245483	0.0777457877993584
-5.6198787689209	-8.04510688781738	-6.18729734420776	-0.073375478386879	0.215681597590446	0.0776579603552818
-5.62357950210571	-8.0505895614624	-6.19254732131958	-0.073494553565979	0.215661406517029	0.0777109190821648
-5.62458848953247	-8.05223846435547	-6.18462657928467	-0.0735641494393349	0.215590849518776	0.0776418671011925
-5.62349271774292	-8.04702377319336	-6.19328117370605	-0.0735145062208176	0.215603843331337	0.0776832476258278
-5.62211942672729	-8.04729652404785	-6.19105768203735	-0.0734873414039612	0.215680673718452	0.0775976181030273
-5.62883281707764	-8.04817295074463	-6.1864275932312	-0.0735279992222786	0.215589612722397	0.077605627477169
-5.62245559692383	-8.04140090942383	-6.18898677825928	-0.0735648348927498	0.215660244226456	0.0775723978877068
-5.6249566078186	-8.0439395904541	-6.19690561294556	-0.073495976626873	0.215754106640816	0.0775401443243027
-5.63114452362061	-8.04359149932861	-6.19367551803589	-0.0736337304115295	0.215677186846733	0.0775798857212067
-5.62781763076782	-8.040696144104	-6.18889093399048	-0.0736621767282486	0.21563033759594	0.0775372460484505
-5.62640523910522	-8.03495216369629	-6.19693279266357	-0.0736162662506104	0.215672612190247	0.077558271586895
-5.624351978302	-8.03456687927246	-6.19996881484985	-0.0736099779605865	0.215792775154114	0.0775411948561668
-5.62967777252197	-8.03726673126221	-6.19235372543335	-0.0736586675047874	0.215733230113983	0.0775210335850716
-5.62350368499756	-8.03117656707764	-6.19918346405029	-0.0737047642469406	0.215749621391296	0.0774832144379616
-5.62072515487671	-8.03424549102783	-6.20052337646484	-0.0736722350120544	0.215872704982758	0.0774303153157234
-5.62679481506348	-8.03218269348145	-6.19705295562744	-0.0736824870109558	0.215852007269859	0.0774266049265862
-5.62172794342041	-8.03017902374268	-6.19289302825928	-0.0737136751413345	0.215831965208054	0.0773962959647179
-5.61990880966187	-8.02856063842773	-6.2008204460144	-0.0736086294054985	0.215859815478325	0.0773274824023247
-5.62039279937744	-8.02789306640625	-6.19879722595215	-0.0737310722470284	0.216006323695183	0.0773046836256981
-5.62327766418457	-8.02838706970215	-6.19958543777466	-0.0736017227172852	0.21600267291069	0.0772381499409676
-5.61990880966187	-8.02694606781006	-6.20380163192749	-0.0736959204077721	0.216030210256577	0.0772761628031731
-5.61860322952271	-8.02607822418213	-6.20719242095947	-0.0735786631703377	0.215972438454628	0.0772475898265839
-5.62341547012329	-8.02859592437744	-6.20124769210815	-0.0736827105283737	0.216064259409904	0.0772081092000008
-5.62115430831909	-8.02666473388672	-6.20141315460205	-0.0737457573413849	0.216026172041893	0.0772605091333389
-5.61519193649292	-8.01836204528809	-6.20375061035156	-0.0736585259437561	0.216088026762009	0.077166385948658
-5.61573791503906	-8.02291297912598	-6.2016339302063	-0.0737195983529091	0.216103404760361	0.0772047489881516
-5.61742544174194	-8.01879978179932	-6.19891595840454	-0.0738283097743988	0.216126784682274	0.0771157667040825
-5.61711263656616	-8.01644420623779	-6.20185327529907	-0.0738845989108086	0.2160355001688	0.0771721228957176
-5.60876655578613	-8.01149272918701	-6.19931364059448	-0.0738956183195114	0.216072753071785	0.0771288797259331
-5.61042165756226	-8.00787734985352	-6.20953941345215	-0.0738412737846375	0.216009244322777	0.0770731866359711
-5.61218500137329	-8.00580596923828	-6.19946193695068	-0.0741227865219116	0.21609590947628	0.0770640820264816
-5.60464906692505	-8.00253486633301	-6.19711351394653	-0.0740929618477821	0.21604660153389	0.0770475789904594
-5.60570287704468	-7.99916505813599	-6.20227718353271	-0.0740983784198761	0.216053366661072	0.0770549848675728
-5.60495471954346	-8.00088214874268	-6.19630575180054	-0.0742279216647148	0.216051816940308	0.0769345238804817
-5.60267782211304	-7.9964017868042	-6.19645166397095	-0.0743219554424286	0.215937077999115	0.0770295932888985
-5.59799098968506	-7.99685478210449	-6.19919204711914	-0.0743434652686119	0.216049671173096	0.0769057422876358
-5.60025215148926	-7.99919271469116	-6.19000959396362	-0.074361190199852	0.215953484177589	0.0768362134695053
-5.6011323928833	-7.99421739578247	-6.19576644897461	-0.0744406655430794	0.216018825769424	0.0768474340438843
-5.59582233428955	-7.99524545669556	-6.1943621635437	-0.0744702816009521	0.21600042283535	0.0768002420663834
-5.59645509719849	-7.99571657180786	-6.20070791244507	-0.0743907913565636	0.216023519635201	0.0767242833971977
-5.60373449325562	-8.00088500976563	-6.19317626953125	-0.0745694041252136	0.216106086969376	0.0766414180397987
-5.59682035446167	-7.99516916275024	-6.20206880569458	-0.0744640007615089	0.215958118438721	0.0766265988349915
-5.59642744064331	-7.99682188034058	-6.20101308822632	-0.0744930133223534	0.216094434261322	0.076557070016861
-5.59698581695557	-7.99963092803955	-6.19413900375366	-0.0745721831917763	0.216023251414299	0.0764874219894409
-5.59678602218628	-7.9973840713501	-6.20055341720581	-0.0745907351374626	0.216085955500603	0.0765044763684273
-5.59119462966919	-7.99684619903564	-6.19542551040649	-0.0744809582829475	0.216088593006134	0.0764724612236023
-5.59570932388306	-8.00291347503662	-6.20361852645874	-0.0745118334889412	0.216062426567078	0.0764411613345146
-5.59936714172363	-8.00118350982666	-6.19770431518555	-0.0746658518910408	0.216097444295883	0.0764225721359253
-5.59284400939941	-7.9990382194519	-6.20391035079956	-0.0745162591338158	0.216060668230057	0.0764607563614845
-5.59334421157837	-8.0020227432251	-6.20009851455688	-0.0745700374245644	0.216093853116035	0.0763410329818726
-5.5980396270752	-8.00321960449219	-6.193687915802	-0.0746560320258141	0.21602775156498	0.076387070119381
-5.58899593353271	-7.99493598937988	-6.1965765953064	-0.0746547356247902	0.216012552380562	0.0763506144285202
-5.59082221984863	-7.99822902679443	-6.19378614425659	-0.0745657086372375	0.216074123978615	0.0763424634933472
-5.5939564704895	-7.99893856048584	-6.19344186782837	-0.0746778845787048	0.216059923171997	0.0763279125094414
-5.59065389633179	-7.99903392791748	-6.19105958938599	-0.0747097581624985	0.216004207730293	0.0763725638389587
-5.58996438980103	-7.9955883026123	-6.20076274871826	-0.0747093856334686	0.216000854969025	0.0763688981533051
-5.58744239807129	-7.99691772460938	-6.19516277313232	-0.0746580511331558	0.216056004166603	0.0762638300657272
-5.59099388122559	-7.99830007553101	-6.19675636291504	-0.0748060867190361	0.21600379049778	0.0763760060071945
-5.58330965042114	-7.99306488037109	-6.19088697433472	-0.0747357085347176	0.215986698865891	0.0763184875249863
-5.58729791641235	-7.99581384658813	-6.19524717330933	-0.0747091919183731	0.216025099158287	0.0763534978032112
-5.58999252319336	-7.99927234649658	-6.18852663040161	-0.0748097598552704	0.216022208333015	0.0762782618403435
-5.59053468704224	-8.0004711151123	-6.18990230560303	-0.074833557009697	0.215978294610977	0.0763423219323158
-5.58730173110962	-8.00271415710449	-6.19324779510498	-0.0747625753283501	0.216019436717033	0.0762804076075554
-5.59158229827881	-8.00605392456055	-6.19211483001709	-0.0747425109148026	0.216025203466415	0.0762493386864662
-5.59595584869385	-8.00761890411377	-6.18729496002197	-0.0747768133878708	0.216052457690239	0.0762414336204529
-5.59580278396606	-8.0130500793457	-6.187912940979	-0.0747119933366776	0.216044098138809	0.076231487095356
-5.59860420227051	-8.01439666748047	-6.19925594329834	-0.0746824443340302	0.216159805655479	0.0761817693710327
-5.5988392829895	-8.01823329925537	-6.1855001449585	-0.0746124759316444	0.216107696294785	0.076061449944973
-5.60604286193848	-8.02124500274658	-6.19299268722534	-0.07454863935709	0.216112345457077	0.0761492252349854
-5.60329532623291	-8.02365589141846	-6.18585968017578	-0.0745301246643066	0.216085240244865	0.0760501101613045
-5.60227251052856	-8.02407455444336	-6.19919872283936	-0.0744173154234886	0.216167584061623	0.076060488820076
-5.60783910751343	-8.02728271484375	-6.1893630027771	-0.0743874609470367	0.21618777513504	0.0759674459695816
-5.61026239395142	-8.02846336364746	-6.1908221244812	-0.0743892788887024	0.216126784682274	0.0759627223014832
-5.61117887496948	-8.03142356872559	-6.18693447113037	-0.0744419246912003	0.216111227869987	0.0759068503975868
-5.61173725128174	-8.03146839141846	-6.1959285736084	-0.0742988362908363	0.216090470552444	0.0758230909705162
-5.61721658706665	-8.03040885925293	-6.19237899780273	-0.0744230002164841	0.216219902038574	0.0757743641734123
-5.61321020126343	-8.02898693084717	-6.19349193572998	-0.0743253603577614	0.216134339570999	0.0757127776741982
-5.61547994613647	-8.02850914001465	-6.1997504234314	-0.0743010118603706	0.216189593076706	0.0756605193018913
-5.61965656280518	-8.0324535369873	-6.19420623779297	-0.0744063928723335	0.216211915016174	0.0756385028362274
-5.62207841873169	-8.02881526947021	-6.19599056243896	-0.074351042509079	0.21612237393856	0.0756573900580406
-5.62246179580688	-8.02598762512207	-6.19698810577393	-0.0743267610669136	0.216131821274757	0.0755937024950981
-5.63141059875488	-8.0305643081665	-6.19203233718872	-0.0743539854884148	0.216169536113739	0.0756057277321815
-5.62827301025391	-8.02647876739502	-6.19555139541626	-0.0743694305419922	0.216145589947701	0.0756135806441307
-5.62600803375244	-8.02574157714844	-6.19959497451782	-0.0742998123168945	0.216150671243668	0.0755428224802017
-5.63260555267334	-8.0293083190918	-6.2021427154541	-0.0743463709950447	0.216141387820244	0.0755757018923759
-5.63205432891846	-8.02900886535645	-6.19812250137329	-0.0743452683091164	0.216144546866417	0.0755493342876434
-5.63067388534546	-8.02821254730225	-6.19986867904663	-0.0743291601538658	0.216133087873459	0.0755619779229164
-5.63381481170654	-8.02518939971924	-6.20425462722778	-0.0742839723825455	0.216130405664444	0.0755155980587006
-5.63923645019531	-8.03032970428467	-6.20574331283569	-0.0743521526455879	0.216128081083298	0.075514554977417
-5.63562202453613	-8.03155612945557	-6.19224262237549	-0.0744307935237885	0.216103419661522	0.0755045264959335
-5.63356113433838	-8.02817630767822	-6.19898128509521	-0.0743372067809105	0.216172099113464	0.0755437165498734
-5.63705396652222	-8.03001499176025	-6.20110988616943	-0.0743001848459244	0.216188818216324	0.0755110308527946
-5.63809442520142	-8.03070640563965	-6.19205331802368	-0.074343167245388	0.216179966926575	0.0755192637443542
-5.63346815109253	-8.02865314483643	-6.20186614990234	-0.0742114782333374	0.216140583157539	0.0755467116832733
-5.63636064529419	-8.03355312347412	-6.19449996948242	-0.0742716044187546	0.216210663318634	0.0754688605666161
-5.63872718811035	-8.0301399230957	-6.19164991378784	-0.0743057727813721	0.216128945350647	0.0755329728126526
-5.62878465652466	-8.02807235717773	-6.18479537963867	-0.0742808431386948	0.216112866997719	0.0755286365747452
-5.62916278839111	-8.02798843383789	-6.18612098693848	-0.0742045268416405	0.216191440820694	0.0755316689610481
-5.63077020645142	-8.0267972946167	-6.18156433105469	-0.0742952972650528	0.216223523020744	0.0755142718553543
-5.6225118637085	-8.02603530883789	-6.1806640625	-0.0742785781621933	0.216069668531418	0.0755157023668289
-5.62576723098755	-8.02391719818115	-6.18179798126221	-0.0741663947701454	0.216264635324478	0.0755064263939857
-5.62427616119385	-8.0233211517334	-6.17690181732178	-0.0743161290884018	0.216157585382462	0.0754246115684509
-5.62036895751953	-8.02352237701416	-6.1742730140686	-0.0743613839149475	0.216158106923103	0.0754832476377487
-5.61571407318115	-8.01856994628906	-6.17875528335571	-0.0743613913655281	0.21619039773941	0.0754369348287582
-5.6159610748291	-8.01817798614502	-6.17212438583374	-0.0743685439229012	0.216203808784485	0.0754318162798882
-5.61286401748657	-8.01378345489502	-6.16504287719727	-0.0745107382535934	0.216210976243019	0.0754470452666283
-5.60741090774536	-8.01271629333496	-6.17136526107788	-0.0744304955005646	0.216169983148575	0.0754889473319054
-5.6037540435791	-8.01044368743896	-6.17109632492065	-0.0744449272751808	0.216204062104225	0.0754183158278465
-5.60734415054321	-8.01369190216064	-6.16361236572266	-0.0746319144964218	0.216172605752945	0.0753781795501709
-5.60266399383545	-8.00821685791016	-6.16479873657227	-0.0746000185608864	0.216085717082024	0.0754470527172089
-5.59489917755127	-8.00695323944092	-6.17457437515259	-0.0746615082025528	0.216151833534241	0.0753812715411186
-5.59717178344727	-8.00741958618164	-6.16551685333252	-0.0746572688221931	0.21619601547718	0.075403206050396
-5.5959267616272	-8.00441837310791	-6.1639838218689	-0.0747904032468796	0.216131672263145	0.0754052847623825
-5.59219408035278	-8.0057897567749	-6.17016172409058	-0.0748237445950508	0.216129064559937	0.0754253193736076
-5.59375143051147	-8.0036153793335	-6.17396593093872	-0.0747177228331566	0.216230168938637	0.0753643438220024
-5.59600114822388	-8.00798225402832	-6.16910314559937	-0.0750022009015083	0.216166868805885	0.0753873810172081
-5.59033489227295	-8.00127029418945	-6.1766357421875	-0.0749154165387154	0.216079413890839	0.075410783290863
-5.59087514877319	-8.00400543212891	-6.17453479766846	-0.0749712660908699	0.216166764497757	0.0752846896648407
-5.59386444091797	-8.00234031677246	-6.17199993133545	-0.0750359147787094	0.216102063655853	0.0753836408257484
-5.5874457359314	-7.99497413635254	-6.1711573600769	-0.0750450193881989	0.216157898306847	0.0753624364733696
-5.5914044380188	-7.99834728240967	-6.17533349990845	-0.0749515146017075	0.216175436973572	0.0754155367612839
-5.59411382675171	-7.99904680252075	-6.17863464355469	-0.07508834451437	0.216166198253632	0.0753802731633186
-5.59388303756714	-7.99819850921631	-6.18032360076904	-0.0750896334648132	0.216162145137787	0.0754132866859436
-5.59371662139893	-7.99810600280762	-6.18616247177124	-0.0750066265463829	0.216154232621193	0.0754247456789017
-5.59574604034424	-7.99869585037231	-6.18369817733765	-0.0751004442572594	0.216150686144829	0.0754188522696495
-5.59600162506104	-7.99739265441895	-6.18209981918335	-0.07518420368433	0.216120302677155	0.0754609256982803
-5.59496831893921	-7.98914766311646	-6.1857795715332	-0.0751036703586578	0.216178610920906	0.0754301846027374
-5.59669160842896	-7.99266195297241	-6.18159246444702	-0.0750636532902718	0.21615843474865	0.0754889249801636
-5.59803295135498	-7.99104642868042	-6.18157291412354	-0.0750816985964775	0.216172084212303	0.0754985213279724
-5.59979724884033	-7.98969173431396	-6.1806173324585	-0.0750940516591072	0.216133415699005	0.0755744650959969
-5.59810781478882	-7.98741722106934	-6.18710136413574	-0.0750419348478317	0.216076567769051	0.0756173431873322
-5.60296726226807	-7.99004411697388	-6.18290185928345	-0.0750153511762619	0.216209754347801	0.0756328105926514
-5.60381460189819	-7.98635959625244	-6.18111133575439	-0.0750942379236221	0.216101467609406	0.075700931251049
-5.59860706329346	-7.98491525650024	-6.18555736541748	-0.0749881416559219	0.216123282909393	0.0757143795490265
-5.60397624969482	-7.98934745788574	-6.18146371841431	-0.0750037655234337	0.216165319085121	0.0757692903280258
-5.60711669921875	-7.99125480651855	-6.1806845664978	-0.0750186443328857	0.216173723340034	0.0758058056235313
-5.6042103767395	-7.99050617218018	-6.18227005004883	-0.0749636441469193	0.216133400797844	0.0758219212293625
-5.60970020294189	-7.99778604507446	-6.18501567840576	-0.0748478472232819	0.216170206665993	0.0759318470954895
-5.60984754562378	-7.99669981002808	-6.16864490509033	-0.0749575793743134	0.21613909304142	0.0759634375572205
-5.60977935791016	-7.99887895584106	-6.17635440826416	-0.0748531371355057	0.216126307845116	0.0760016590356827
-5.61029243469238	-7.99890279769897	-6.17430353164673	-0.0747984349727631	0.216123580932617	0.0759616494178772
-5.6113600730896	-8.00449752807617	-6.16847610473633	-0.0748307555913925	0.216098576784134	0.0760651603341103
-5.60922574996948	-8.00381469726563	-6.1699104309082	-0.0747184231877327	0.216114640235901	0.0760525017976761
-5.61168575286865	-8.00837898254395	-6.1694188117981	-0.0746054425835609	0.216197177767754	0.0760777145624161
-5.61758422851563	-8.0121603012085	-6.1628246307373	-0.0746691599488258	0.216174304485321	0.0760580003261566
-5.61592960357666	-8.01141262054443	-6.15219593048096	-0.0746561959385872	0.216078832745552	0.0760557278990746
-5.61226177215576	-8.01218605041504	-6.16406154632568	-0.0745431929826736	0.216126978397369	0.0760771632194519
-5.61266565322876	-8.01284980773926	-6.16012716293335	-0.0744770616292953	0.21612785756588	0.0760047435760498
-5.61175584793091	-8.01463031768799	-6.14768648147583	-0.0745153278112412	0.216166108846664	0.075982466340065
-5.60674285888672	-8.01132202148438	-6.15691900253296	-0.0744811668992043	0.216115161776543	0.075918897986412
-5.60944652557373	-8.01612854003906	-6.14905738830566	-0.0744038969278336	0.216195851564407	0.0758188590407372
-5.61191034317017	-8.0142240524292	-6.14499044418335	-0.0744407847523689	0.216123670339584	0.075804702937603
-5.60668182373047	-8.01476860046387	-6.14368534088135	-0.0743856877088547	0.216129332780838	0.0757399052381516
-5.60567855834961	-8.01665019989014	-6.14186191558838	-0.0743391290307045	0.21614708006382	0.0756707489490509
-5.60429811477661	-8.01736640930176	-6.1414647102356	-0.0744509771466255	0.216138690710068	0.0755768343806267
-5.60295724868774	-8.0193452835083	-6.13748073577881	-0.0744162350893021	0.216036915779114	0.0755374953150749
-5.59848213195801	-8.0161075592041	-6.13763999938965	-0.0743830651044846	0.216114684939384	0.0755166560411453
-5.60190963745117	-8.0243091583252	-6.12944316864014	-0.0743813663721085	0.216119438409805	0.0754164829850197
-5.60272693634033	-8.02218914031982	-6.13169145584106	-0.0744845122098923	0.216061696410179	0.0754597559571266
-5.59916830062866	-8.0175838470459	-6.13187551498413	-0.0743520110845566	0.216053545475006	0.0753386244177818
-5.6022891998291	-8.02301597595215	-6.12883806228638	-0.0744440257549286	0.21604423224926	0.0753690749406815
-5.59597969055176	-8.02143955230713	-6.12859392166138	-0.0745721384882927	0.215887755155563	0.0752505362033844
-5.59151124954224	-8.01767921447754	-6.13055419921875	-0.0745148807764053	0.215945154428482	0.0751848965883255
-5.59179496765137	-8.01998805999756	-6.13081836700439	-0.0745338872075081	0.215928271412849	0.0750993341207504
-5.59077739715576	-8.01635932922363	-6.12274837493896	-0.0746494978666306	0.215948596596718	0.0750304982066154
-5.58828449249268	-8.01572895050049	-6.13072443008423	-0.0745440423488617	0.21594050526619	0.0749223604798317
-5.5919041633606	-8.01436614990234	-6.12827014923096	-0.0746281147003174	0.216002181172371	0.0747447833418846
-5.58934640884399	-8.01561832427979	-6.12392854690552	-0.0747481733560562	0.215884208679199	0.0747407376766205
-5.58757305145264	-8.01366138458252	-6.1419358253479	-0.0746659114956856	0.215940594673157	0.0746363922953606
-5.58739519119263	-8.01199722290039	-6.13986444473267	-0.0747773945331573	0.216036215424538	0.0745169296860695
-5.5863676071167	-8.01230716705322	-6.13922500610352	-0.0748337581753731	0.215927064418793	0.0744993761181831
-5.57899379730225	-8.00678730010986	-6.15201425552368	-0.0747066959738731	0.215942323207855	0.0744401589035988
-5.58151578903198	-8.01074123382568	-6.14366817474365	-0.0748680382966995	0.215984225273132	0.0744116678833961
-5.58300638198853	-8.00750064849854	-6.15003776550293	-0.0749503970146179	0.216021627187729	0.0744175687432289
-5.57896184921265	-8.00648403167725	-6.15484952926636	-0.0749591365456581	0.216033220291138	0.0743857398629189
-5.58075714111328	-8.00881576538086	-6.1627368927002	-0.0749423801898956	0.215895354747772	0.0743878409266472
-5.58543872833252	-8.00666427612305	-6.15478324890137	-0.0751432999968529	0.216073706746101	0.0744035691022873
-5.57946920394897	-8.00431156158447	-6.16226720809937	-0.0751109421253204	0.215942963957787	0.0743758380413055
-5.57880306243896	-8.00472545623779	-6.16686773300171	-0.0752233266830444	0.215966731309891	0.0743831992149353
-5.57861328125	-8.00536155700684	-6.15697431564331	-0.0753034651279449	0.215968683362007	0.0743611678481102
-5.57994174957275	-8.00164890289307	-6.16696548461914	-0.0752968490123749	0.215948864817619	0.0744573548436165
-5.57730627059937	-8.00346755981445	-6.17025709152222	-0.0752788707613945	0.216078251600266	0.0743883922696114
-5.58104372024536	-8.00694465637207	-6.16549062728882	-0.0754201263189316	0.215973243117332	0.0744350105524063
-5.57935810089111	-8.00409507751465	-6.17107486724854	-0.0754022151231766	0.216018319129944	0.0744832456111908
-5.5762414932251	-8.00282669067383	-6.16750288009644	-0.0753869861364365	0.215946406126022	0.0745037049055099
-5.58247089385986	-8.00511932373047	-6.1695818901062	-0.0755213126540184	0.215935572981834	0.0745319053530693
-5.57526731491089	-8.00148582458496	-6.15875864028931	-0.0755536705255508	0.215947777032852	0.0745678469538689
-5.57446146011353	-8.00169849395752	-6.16523838043213	-0.0754208862781525	0.215982407331467	0.0746105462312698
-5.57646560668945	-8.00156307220459	-6.15647172927856	-0.075516514480114	0.21599392592907	0.0746895223855972
-5.57211542129517	-8.00190162658691	-6.15051937103271	-0.075507752597332	0.215944558382034	0.0747152343392372
-5.57362079620361	-8.00013256072998	-6.16395902633667	-0.0754669010639191	0.216026842594147	0.0747713372111321
-5.57365798950195	-8.00428199768066	-6.15305423736572	-0.0754773765802383	0.215952470898628	0.0747111663222313
-5.57824802398682	-8.00085830688477	-6.15073251724243	-0.0754954591393471	0.215962454676628	0.074839822947979
-5.57243299484253	-8.00093364715576	-6.14290571212769	-0.0754562020301819	0.215997621417046	0.0748535767197609
-5.57068586349487	-8.00041484832764	-6.14634990692139	-0.0754078105092049	0.215964689850807	0.0749009698629379
-5.57157421112061	-8.00149536132813	-6.13895273208618	-0.0754682272672653	0.21597845852375	0.0749314054846764
-5.57008790969849	-8.00222206115723	-6.14495801925659	-0.0754233077168465	0.215920820832253	0.0749650597572327
-5.56776285171509	-8.00035095214844	-6.15098094940186	-0.0754091590642929	0.216088652610779	0.074976921081543
-5.57123851776123	-8.00301265716553	-6.14787149429321	-0.0754062235355377	0.216023325920105	0.0750017538666725
-5.57229137420654	-7.99841213226318	-6.14295148849487	-0.0754723250865936	0.216045275330544	0.0750072747468948
-5.56936740875244	-7.9996018409729	-6.14599704742432	-0.075422078371048	0.216039553284645	0.0750168114900589
-5.56765794754028	-7.99856185913086	-6.15131282806396	-0.0754937902092934	0.216103285551071	0.0750182196497917
-5.57133817672729	-8.00181293487549	-6.14601612091064	-0.0754519104957581	0.216150045394897	0.0750836282968521
-5.57214450836182	-7.99924612045288	-6.14751768112183	-0.0754362791776657	0.216033563017845	0.0751346051692963
-5.56874990463257	-7.9984130859375	-6.15126371383667	-0.0753571689128876	0.216066405177116	0.0751465708017349
-5.57774496078491	-8.00118446350098	-6.14337778091431	-0.0755291357636452	0.21602737903595	0.0752140805125237
-5.57284355163574	-7.99760770797729	-6.14534854888916	-0.0754330679774284	0.216055557131767	0.0751721113920212
-5.56803846359253	-7.99904441833496	-6.14768409729004	-0.0754828676581383	0.216083467006683	0.0751825571060181
-5.5700478553772	-7.99914169311523	-6.15003299713135	-0.075470007956028	0.216049358248711	0.0751761719584465
-5.56550931930542	-7.99478149414063	-6.14394664764404	-0.0755276903510094	0.216028079390526	0.075156144797802
-5.56373357772827	-7.99663543701172	-6.14546537399292	-0.075452521443367	0.215967789292336	0.0751939490437508
-5.56581783294678	-7.99409914016724	-6.15065860748291	-0.0753958746790886	0.216082841157913	0.0751815438270569
-5.56735229492188	-7.99924898147583	-6.13400363922119	-0.0755174905061722	0.215987384319305	0.0751672089099884
-5.56003904342651	-7.99360275268555	-6.14753198623657	-0.0754408836364746	0.215972349047661	0.0751715674996376
-5.55871248245239	-7.99464130401611	-6.13717174530029	-0.0754362270236015	0.216021537780762	0.0750691667199135
-5.5624532699585	-7.99553680419922	-6.13569355010986	-0.075496643781662	0.215988114476204	0.0751339867711067
-5.55277681350708	-7.991530418396	-6.13521718978882	-0.0754641741514206	0.215911164879799	0.0750281661748886
-5.55157899856567	-7.99362850189209	-6.13113164901733	-0.0754278227686882	0.215972885489464	0.075044296681881
-5.55409574508667	-7.99461030960083	-6.1281533241272	-0.0754690989851952	0.21595898270607	0.0749627873301506
-5.5525803565979	-7.99599075317383	-6.12581825256348	-0.0754890367388725	0.215870261192322	0.0749438181519508
-5.5491943359375	-7.99617195129395	-6.12983369827271	-0.0753824189305305	0.215931192040443	0.0749126374721527
-5.55101299285889	-7.9981575012207	-6.13037347793579	-0.075425885617733	0.215927049517632	0.0749168917536736
-5.55327701568604	-7.99881029129028	-6.12901067733765	-0.075529582798481	0.215957507491112	0.0748705044388771
-5.55184841156006	-7.99853038787842	-6.133620262146	-0.0754000172019005	0.215904772281647	0.0748931691050529
-5.55429172515869	-8.00046253204346	-6.13588333129883	-0.075449712574482	0.215973496437073	0.0748671740293503
-5.55908250808716	-8.00205421447754	-6.13994026184082	-0.075517401099205	0.215920925140381	0.0747602730989456
-5.56107568740845	-7.99955081939697	-6.13648557662964	-0.0755179896950722	0.215934753417969	0.0747956857085228
-5.55857992172241	-7.99883270263672	-6.14796876907349	-0.0754358842968941	0.215935871005058	0.0747744292020798
-5.5628137588501	-8.00407314300537	-6.13918161392212	-0.0755202025175095	0.215890452265739	0.0747867748141289
-5.56420516967773	-7.99763059616089	-6.14379501342773	-0.0755546018481255	0.215873166918755	0.0747440084815025
-5.56106519699097	-8.00064659118652	-6.14803266525269	-0.0755849555134773	0.215915039181709	0.0747419446706772
-5.56497001647949	-8.00074005126953	-6.15512084960938	-0.0755687728524208	0.215931072831154	0.0746848583221436
-5.57037115097046	-8.00115013122559	-6.15218782424927	-0.0756994113326073	0.215872660279274	0.0746587961912155
-5.56563377380371	-7.99815654754639	-6.15077924728394	-0.0757206082344055	0.21572844684124	0.0746893808245659
-5.5637264251709	-7.99602460861206	-6.1658353805542	-0.0757081136107445	0.21591405570507	0.0746589377522469
-5.56555843353271	-7.99768447875977	-6.1536169052124	-0.0757405683398247	0.215830221772194	0.0746232569217682
-5.56673908233643	-7.99561262130737	-6.16010904312134	-0.0757982805371284	0.215849041938782	0.0747082605957985
-5.55945920944214	-7.99393320083618	-6.15716075897217	-0.0757283791899681	0.215789049863815	0.0746612474322319
-5.5629768371582	-7.99374961853027	-6.16162633895874	-0.0757410153746605	0.215783283114433	0.0746389850974083
-5.56612348556519	-7.99841499328613	-6.15519571304321	-0.0757954567670822	0.21579584479332	0.0746799856424332
-5.56138896942139	-7.99484872817993	-6.16502904891968	-0.0757500305771828	0.215710490942001	0.0746620744466782
-5.55923366546631	-7.99551391601563	-6.16082906723022	-0.0757710933685303	0.215789377689362	0.0745860487222672
-5.56159162521362	-7.99803781509399	-6.16277456283569	-0.075810395181179	0.215751141309738	0.0746600106358528
-5.55506277084351	-7.99435472488403	-6.15664625167847	-0.0757514908909798	0.215784043073654	0.0745873004198074
-5.55492305755615	-7.99518394470215	-6.16331243515015	-0.075685553252697	0.215759307146072	0.074599489569664
-5.55380582809448	-7.99546575546265	-6.1610221862793	-0.0757435038685799	0.215808466076851	0.0745095014572144
-5.55522346496582	-8.00012397766113	-6.14908885955811	-0.0757864266633987	0.215782523155212	0.0745353028178215
-5.55006980895996	-7.99795532226563	-6.15953826904297	-0.0757459625601768	0.215720862150192	0.0745155587792397
-5.54655504226685	-8.00171756744385	-6.15257596969604	-0.0757206678390503	0.215802401304245	0.0744288340210915
-5.5466480255127	-8.0017671585083	-6.15333414077759	-0.0757406577467918	0.215667456388474	0.0745111852884293
-5.54260683059692	-7.99854469299316	-6.14293766021729	-0.0757264196872711	0.215707376599312	0.0743655860424042
-5.54215860366821	-8.00078010559082	-6.15051889419556	-0.0756233781576157	0.215750336647034	0.0743293538689613
-5.54261064529419	-8.00182914733887	-6.14188194274902	-0.0756544023752213	0.215743839740753	0.0741814523935318
-5.54535818099976	-8.00330066680908	-6.13787746429443	-0.0756788700819016	0.215708747506142	0.0742406025528908
-5.53927183151245	-8.00141048431396	-6.13810443878174	-0.075617179274559	0.215755045413971	0.0741887465119362
-5.5409631729126	-8.002685546875	-6.14120435714722	-0.0755079239606857	0.21577849984169	0.0741414055228233
-5.54480075836182	-8.00068950653076	-6.13396120071411	-0.0755778849124908	0.215729460120201	0.0740602985024452
-5.540771484375	-8.00269031524658	-6.12915372848511	-0.0755449682474136	0.215681776404381	0.074016198515892
-5.54372930526733	-8.00028896331787	-6.14408445358276	-0.0754986703395844	0.215837121009827	0.0738921985030174
-5.54385805130005	-8.00365447998047	-6.1358060836792	-0.0755263194441795	0.215747445821762	0.0737845972180367
-5.55068349838257	-8.00114154815674	-6.14129686355591	-0.075594961643219	0.215753465890884	0.0737544000148773
-5.54410457611084	-7.99705600738525	-6.14484643936157	-0.0755853280425072	0.215708553791046	0.0736256912350655
-5.54851007461548	-7.99746370315552	-6.15703344345093	-0.0755001083016396	0.215742588043213	0.0736322849988937
-5.55643653869629	-8.00036144256592	-6.1521315574646	-0.0756075829267502	0.21579122543335	0.073578953742981
-5.55806112289429	-7.99911785125732	-6.16056108474731	-0.0755895152688026	0.215738207101822	0.0737007483839989
-5.56125640869141	-8.00073051452637	-6.1692943572998	-0.0755702778697014	0.215851441025734	0.0736707597970963
-5.56994533538818	-8.00734043121338	-6.16867065429688	-0.0757264569401741	0.215771540999413	0.073713444173336
-5.57222318649292	-8.00215530395508	-6.17602777481079	-0.0757486969232559	0.21573144197464	0.073684923350811
-5.56841993331909	-8.00453472137451	-6.18576383590698	-0.0757514089345932	0.215708643198013	0.0736082121729851
-5.57188987731934	-8.0027379989624	-6.19161510467529	-0.0757834538817406	0.215738520026207	0.0735097751021385
-5.57413673400879	-8.00326347351074	-6.18945550918579	-0.0759414508938789	0.215713322162628	0.0733878836035728
-5.57237386703491	-8.00128078460693	-6.1947865486145	-0.0759321078658104	0.215722471475601	0.0732848942279816
-5.57688999176025	-8.00055408477783	-6.2151141166687	-0.0759909301996231	0.215803101658821	0.0731909200549126
-5.58206796646118	-8.00632572174072	-6.20888090133667	-0.0762213617563248	0.215718284249306	0.0731001943349838
-5.57771301269531	-8.00084114074707	-6.21975469589233	-0.0761469677090645	0.215684220194817	0.0731411278247833
-5.57459211349487	-7.99999713897705	-6.22612285614014	-0.07613854855299	0.215734601020813	0.0730551704764366
-5.57897281646729	-7.99962759017944	-6.22746181488037	-0.0762960240244865	0.215709656476974	0.0730358585715294
-5.5700535774231	-7.99291706085205	-6.23005628585815	-0.0763949230313301	0.215693667531013	0.0729702338576317
-5.57616662979126	-7.99660158157349	-6.23380708694458	-0.0763335525989532	0.215779006481171	0.0729607045650482
-5.57677936553955	-7.99837064743042	-6.23480939865112	-0.0764745771884918	0.215786591172218	0.0728848353028297
-5.57471895217896	-7.99558925628662	-6.23608446121216	-0.0765577629208565	0.215777412056923	0.0728968158364296
-5.57406377792358	-7.99424123764038	-6.24889898300171	-0.0764256343245506	0.215771958231926	0.0728617459535599
-5.57666444778442	-7.99457693099976	-6.24080801010132	-0.0766004920005798	0.215792566537857	0.0728457346558571
-5.57157564163208	-7.99114370346069	-6.23540353775024	-0.0765835270285606	0.215703874826431	0.0728485584259033
-5.57253074645996	-7.98879480361938	-6.24759721755981	-0.0764054358005524	0.215691059827805	0.0728249996900558
-5.57520771026611	-7.99459791183472	-6.23110818862915	-0.0766138061881065	0.215726852416992	0.0727490484714508
-5.57049179077148	-7.99418067932129	-6.23911094665527	-0.0764878839254379	0.215706914663315	0.0728266909718513
-5.570068359375	-7.99564123153687	-6.24242305755615	-0.0764422193169594	0.21578548848629	0.0727494731545448
-5.57365846633911	-7.99822998046875	-6.23053455352783	-0.0764453783631325	0.215755388140678	0.0727713778614998
-5.56968355178833	-7.99722337722778	-6.22987222671509	-0.0763867273926735	0.215695515275002	0.072723962366581
-5.57199287414551	-7.99814987182617	-6.2249641418457	-0.0763026550412178	0.215735912322998	0.0727280005812645
-5.57196760177612	-8.00189113616943	-6.22022199630737	-0.0763441845774651	0.215653896331787	0.0726857855916023
-5.56993341445923	-7.99881219863892	-6.22515916824341	-0.0763245671987534	0.215634673833847	0.0727559477090836
-5.56499242782593	-8.0015115737915	-6.21658515930176	-0.0761629119515419	0.215734750032425	0.0727107152342796
-5.57291460037231	-8.00329399108887	-6.21229553222656	-0.0761834606528282	0.215678751468658	0.0727713108062744
-5.56613540649414	-7.99666261672974	-6.2067289352417	-0.0760960802435875	0.215643063187599	0.0726658254861832
-5.56511545181274	-8.00164222717285	-6.20845317840576	-0.0759501457214355	0.215697839856148	0.0726891681551933
-5.57053232192993	-8.0032320022583	-6.19818067550659	-0.0759385749697685	0.215685114264488	0.0726198703050613
-5.56836223602295	-8.00500392913818	-6.19346952438354	-0.0759127512574196	0.215699821710587	0.072637178003788
-5.57048082351685	-8.00938701629639	-6.19925880432129	-0.0757739022374153	0.215692564845085	0.0726385489106178
-5.57368087768555	-8.00797843933105	-6.18825674057007	-0.075884111225605	0.215707868337631	0.0726175904273987
-5.56841945648193	-8.00862503051758	-6.18520927429199	-0.0757672786712646	0.215601652860641	0.0726325362920761
-5.5726113319397	-8.01016521453857	-6.18099308013916	-0.0756953805685043	0.215646609663963	0.0725582912564278
-5.57101821899414	-8.01516723632813	-6.17358684539795	-0.0757443755865097	0.215598478913307	0.0725832208991051
-5.57138252258301	-8.01687812805176	-6.17864942550659	-0.0756354182958603	0.215650469064713	0.0725088939070702
-5.57735967636108	-8.02229785919189	-6.17462587356567	-0.0756315663456917	0.215621471405029	0.0725119635462761
-5.57750225067139	-8.01998805999756	-6.16836452484131	-0.0756010264158249	0.215599328279495	0.072441928088665
-5.58078145980835	-8.02493190765381	-6.18429040908813	-0.075541265308857	0.215679809451103	0.0724624767899513
-5.59014177322388	-8.02840423583984	-6.17903184890747	-0.0756299495697021	0.215681120753288	0.0723462477326393
-5.58737373352051	-8.02831363677979	-6.17849683761597	-0.075684666633606	0.215629890561104	0.0724336355924606
-5.59361696243286	-8.02856636047363	-6.18537092208862	-0.075643852353096	0.215634137392044	0.0723668858408928
-5.59820127487183	-8.03170394897461	-6.18945837020874	-0.0757537484169006	0.215675011277199	0.0723434910178185
-5.59960842132568	-8.0254955291748	-6.1875958442688	-0.0757884681224823	0.215564578771591	0.0723575502634048
-5.60252571105957	-8.02380847930908	-6.2000527381897	-0.0757413357496262	0.215583860874176	0.0723403990268707
-5.60639762878418	-8.02187538146973	-6.20201778411865	-0.0759511962532997	0.215526327490807	0.0723280161619186
-5.60427474975586	-8.01938724517822	-6.20637035369873	-0.0758532509207726	0.215592950582504	0.0723854005336761
-5.60837316513062	-8.01839351654053	-6.20882415771484	-0.0759806483983994	0.215640261769295	0.0723501369357109
-5.61096286773682	-8.01591110229492	-6.2113299369812	-0.0760691612958908	0.215595111250877	0.0723518654704094
-5.60879802703857	-8.00987911224365	-6.2231011390686	-0.0760342702269554	0.215597674250603	0.0723107755184174
-5.61321210861206	-8.01149940490723	-6.22921848297119	-0.0761516541242599	0.215642049908638	0.0722212716937065
-5.61509561538696	-8.00582408905029	-6.22330808639526	-0.0762834995985031	0.215574443340302	0.0723067000508308
-5.611403465271	-8.00182342529297	-6.23743391036987	-0.0762546211481094	0.215606242418289	0.0722436830401421
-5.61370229721069	-8.00375175476074	-6.23510885238647	-0.0763589888811111	0.215665698051453	0.0722593516111374
-5.60997152328491	-7.99535655975342	-6.23828125	-0.076389878988266	0.215522632002831	0.0722765102982521
-5.60602140426636	-7.98941278457642	-6.2530198097229	-0.0763325020670891	0.215647399425507	0.0722738355398178
-5.60926818847656	-7.9919261932373	-6.2432165145874	-0.0764854922890663	0.215658366680145	0.0722367241978645
-5.60541343688965	-7.98748683929443	-6.25147485733032	-0.0765651017427444	0.215578600764275	0.0723664239048958
-5.60267448425293	-7.98726797103882	-6.25402307510376	-0.0764658749103546	0.215696647763252	0.0722950175404549
-5.60459899902344	-7.98601818084717	-6.25023031234741	-0.0766035988926888	0.215600565075874	0.0723345428705215
-5.59985208511353	-7.98078966140747	-6.2594256401062	-0.0765139609575272	0.215723186731339	0.0723375603556633
-5.60105562210083	-7.98403644561768	-6.25558710098267	-0.0764976814389229	0.215681433677673	0.0722866505384445
-5.60233116149902	-7.97936677932739	-6.25266408920288	-0.076610803604126	0.215617001056671	0.0723826959729195
-5.59344434738159	-7.97801637649536	-6.25206804275513	-0.0765069797635078	0.215606644749641	0.0723647400736809
-5.59362363815308	-7.98179721832275	-6.25330924987793	-0.0764829143881798	0.215736880898476	0.0723409503698349
-5.59555912017822	-7.98061037063599	-6.24658584594727	-0.0764964669942856	0.215719610452652	0.0724021270871162
-5.58929681777954	-7.97585391998291	-6.24777746200562	-0.0763484016060829	0.215698897838593	0.0723747685551643
-5.58772945404053	-7.9795446395874	-6.24592781066895	-0.0762696042656899	0.215775355696678	0.0723229050636292
-5.58959817886353	-7.97905874252319	-6.2462363243103	-0.0763449817895889	0.215753853321075	0.0723561346530914
-5.58608531951904	-7.97877502441406	-6.24431037902832	-0.0762112960219383	0.21576777100563	0.072317361831665
-5.5870213508606	-7.98006296157837	-6.24256229400635	-0.0761810764670372	0.215755194425583	0.0723410174250603
-5.58596229553223	-7.97770833969116	-6.22728967666626	-0.0761817246675491	0.21576851606369	0.0722786337137222
-5.58209896087646	-7.97306680679321	-6.23777008056641	-0.0760078430175781	0.215728014707565	0.0723428502678871
-5.57960414886475	-7.97354745864868	-6.23694610595703	-0.0759424716234207	0.215739294886589	0.0722117647528648
-5.58555173873901	-7.97596454620361	-6.22823286056519	-0.0759469196200371	0.21574892103672	0.0722304731607437
-5.58548831939697	-7.97379064559937	-6.23013830184937	-0.0759775638580322	0.21575003862381	0.0722578465938568
-5.5849723815918	-7.9764838218689	-6.2371244430542	-0.0757664442062378	0.215717375278473	0.072263091802597
-5.59373998641968	-7.981614112854	-6.22574424743652	-0.0758548229932785	0.215718135237694	0.0722353532910347
-5.58749723434448	-7.98108386993408	-6.21322774887085	-0.0758815705776215	0.21558678150177	0.0722285285592079
-5.58969783782959	-7.9777512550354	-6.21960592269897	-0.0758142322301865	0.21562471985817	0.0721532106399536
-5.58928680419922	-7.98031091690063	-6.21405649185181	-0.0756852850317955	0.215538367629051	0.0720426514744759
-5.59251642227173	-7.98091220855713	-6.20564699172974	-0.0757696628570557	0.215510934591293	0.0719954296946526
-5.5872654914856	-7.9807562828064	-6.2054443359375	-0.0756985619664192	0.215512573719025	0.0719243884086609
-5.59024429321289	-7.98581886291504	-6.2019190788269	-0.0756821036338806	0.215493738651276	0.0719161629676819
-5.59464693069458	-7.98457193374634	-6.18779039382935	-0.0756789222359657	0.215393006801605	0.0719083696603775
-5.58877086639404	-7.98315477371216	-6.18617677688599	-0.0756042897701263	0.215360775589943	0.0717995464801788
-5.5931921005249	-7.9892258644104	-6.18232583999634	-0.0756109952926636	0.21537920832634	0.0718297138810158
-5.59418201446533	-7.98643207550049	-6.17086315155029	-0.0757234692573547	0.215270966291428	0.0717242807149887
-5.58563995361328	-7.98518896102905	-6.1786208152771	-0.0756503939628601	0.215231880545616	0.0716767013072968
-5.59170961380005	-7.98909473419189	-6.16982793807983	-0.0755691900849342	0.215282082557678	0.0716202929615974
-5.59452724456787	-7.99069833755493	-6.1620774269104	-0.0756236761808395	0.215376377105713	0.0715543478727341
-5.59288930892944	-7.99182081222534	-6.16343593597412	-0.0755903646349907	0.215287446975708	0.0715324953198433
-5.59462738037109	-7.99310207366943	-6.16498613357544	-0.075527124106884	0.215345412492752	0.0714884549379349
-5.60364246368408	-7.99983072280884	-6.15957069396973	-0.075602263212204	0.215304046869278	0.0714708119630814
-5.60059881210327	-7.99760293960571	-6.16729545593262	-0.0756669640541077	0.215231612324715	0.0714848414063454
-5.60178661346436	-8.00084686279297	-6.17343139648438	-0.0757245346903801	0.215303391218185	0.0714315250515938
-5.60626935958862	-8.00302982330322	-6.17244911193848	-0.0757463872432709	0.215284362435341	0.0714394301176071
-5.60539770126343	-7.99872779846191	-6.16811418533325	-0.0758362710475922	0.215333119034767	0.071486309170723
-5.60748195648193	-7.99878597259521	-6.17932796478271	-0.0757771879434586	0.215257972478867	0.0714430809020996
-5.61179065704346	-7.99918651580811	-6.18294095993042	-0.075908400118351	0.215292170643806	0.0714853629469872
-5.61332368850708	-8.00153732299805	-6.18101072311401	-0.0760658830404282	0.215183585882187	0.071517638862133
-5.60642671585083	-7.99848127365112	-6.19176769256592	-0.0761346891522408	0.215221673250198	0.0715362876653671
-5.60924196243286	-7.99559593200684	-6.18573236465454	-0.0761183872818947	0.215207651257515	0.0714254155755043
-5.6102933883667	-7.99421691894531	-6.18656301498413	-0.0762961506843567	0.215242251753807	0.071495421230793
-5.60210847854614	-7.98392629623413	-6.19396877288818	-0.0762978866696358	0.215133413672447	0.0714695751667023
-5.60381412506104	-7.98909616470337	-6.19422388076782	-0.0763903558254242	0.215240374207497	0.0714369788765907
-5.60459470748901	-7.98252630233765	-6.19649410247803	-0.0765456482768059	0.215210303664207	0.0714845657348633
-5.59830093383789	-7.97959136962891	-6.19829845428467	-0.0764422193169594	0.215299278497696	0.0714088603854179
-5.60492563247681	-7.98276948928833	-6.20458269119263	-0.0765561759471893	0.215266898274422	0.0714956149458885
-5.60450649261475	-7.97688961029053	-6.19982767105103	-0.0765643119812012	0.21526238322258	0.0714451819658279
-5.59827041625977	-7.97499370574951	-6.20652532577515	-0.0765745267271996	0.215231508016586	0.0714857578277588
-5.60590028762817	-7.97918510437012	-6.20411157608032	-0.076634056866169	0.215320244431496	0.0715082809329033
-5.6028528213501	-7.97425651550293	-6.20658111572266	-0.0767330750823021	0.215354651212692	0.0716162845492363
-5.59767627716064	-7.97388172149658	-6.21129179000854	-0.076648935675621	0.215426325798035	0.0715524256229401
-5.60228967666626	-7.97765016555786	-6.21340847015381	-0.0766946524381638	0.21545635163784	0.0716026425361633
-5.59694385528564	-7.97216033935547	-6.21269798278809	-0.0767157450318336	0.21543376147747	0.0716114342212677
-5.60026884078979	-7.97525548934937	-6.21707630157471	-0.0766278058290482	0.21554534137249	0.0716660097241402
-5.60490226745605	-7.9741325378418	-6.21698379516602	-0.0766925439238548	0.215521454811096	0.0716642439365387
-5.60294246673584	-7.97395753860474	-6.21762132644653	-0.0766867101192474	0.215583562850952	0.0716862976551056
-5.60400724411011	-7.97861194610596	-6.2203803062439	-0.0765683054924011	0.21560575067997	0.0717042535543442
-5.60697507858276	-7.98096609115601	-6.21122217178345	-0.0766808986663818	0.215640619397163	0.0716942474246025
-5.60424375534058	-7.9781641960144	-6.21612215042114	-0.0765808522701263	0.215563550591469	0.0716893300414085
-5.60070180892944	-7.97220849990845	-6.21820878982544	-0.0765355676412582	0.215683624148369	0.0716971531510353
-5.60452270507813	-7.98162651062012	-6.20556735992432	-0.0766220614314079	0.21565018594265	0.0716535449028015
-5.60163736343384	-7.97799110412598	-6.20773029327393	-0.0765754580497742	0.215653538703918	0.0717490240931511
-5.60207939147949	-7.97558784484863	-6.21142768859863	-0.0764322355389595	0.215732663869858	0.0716461539268494
-5.60715770721436	-7.98118686676025	-6.20408201217651	-0.0765058025717735	0.215706333518028	0.0716924369335175
-5.60601472854614	-7.97774934768677	-6.20027208328247	-0.0765426531434059	0.215721726417542	0.0716921165585518
-5.60237884521484	-7.97821378707886	-6.2131085395813	-0.0764584541320801	0.215689241886139	0.0716183334589005
-5.60633850097656	-7.97519731521606	-6.20368003845215	-0.07630705088377	0.215748444199562	0.0715534538030624
-5.60581254959106	-7.97701025009155	-6.19159746170044	-0.0764117315411568	0.215714380145073	0.0715474933385849
-5.60201597213745	-7.9750599861145	-6.19291353225708	-0.0762663781642914	0.215784087777138	0.0715106055140495
-5.60806179046631	-7.97871208190918	-6.19174909591675	-0.0763001069426537	0.215889260172844	0.0714298263192177
-5.608642578125	-7.98180913925171	-6.19086933135986	-0.0763069167733192	0.215779066085815	0.0714104622602463
-5.60958671569824	-7.97804260253906	-6.19941329956055	-0.0762078911066055	0.215906634926796	0.0713428631424904
-5.61035919189453	-7.98574542999268	-6.18896150588989	-0.0762229338288307	0.215857520699501	0.0711967572569847
-5.61548519134521	-7.98638582229614	-6.19717836380005	-0.0762813687324524	0.215800032019615	0.0712010413408279
-5.61203002929688	-7.98649120330811	-6.19527578353882	-0.0761749073863029	0.215866297483444	0.0711122080683708
-5.61510276794434	-7.99075508117676	-6.19868421554565	-0.0761886313557625	0.2159224152565	0.0710122734308243
-5.62022113800049	-7.99119281768799	-6.19035339355469	-0.0762410387396812	0.215883150696754	0.0709089487791061
-5.61503458023071	-7.99144887924194	-6.2043662071228	-0.0761960297822952	0.215911895036697	0.0709047019481659
-5.62040233612061	-7.99540138244629	-6.20906782150269	-0.0762621313333511	0.215950220823288	0.0707432553172112
-5.62427854537964	-7.99544954299927	-6.21329212188721	-0.0763706117868423	0.215929001569748	0.0706717669963837
-5.62164831161499	-7.9970850944519	-6.22004413604736	-0.0763038247823715	0.215826570987701	0.0706426277756691
-5.62918996810913	-7.99718189239502	-6.22652959823608	-0.0764546170830727	0.21593864262104	0.0705554783344269
-5.62934875488281	-7.99710559844971	-6.22098731994629	-0.0765787661075592	0.215803742408752	0.0704739391803741
-5.631507396698	-7.99222278594971	-6.23128128051758	-0.0765883103013039	0.215911164879799	0.0704768002033234
-5.62939929962158	-7.99308681488037	-6.23471403121948	-0.0765914022922516	0.215839147567749	0.0703189074993134
-5.63331890106201	-7.99207353591919	-6.2323956489563	-0.076770581305027	0.215888619422913	0.0703022330999374
-5.62888526916504	-7.98909616470337	-6.24185657501221	-0.0767900347709656	0.215818792581558	0.0701816976070404
-5.62851572036743	-7.99071598052979	-6.24151754379272	-0.0768124833703041	0.215881302952766	0.0700676739215851
-5.63385725021362	-7.98898649215698	-6.23855257034302	-0.076977401971817	0.21587099134922	0.070067510008812
-5.62954187393188	-7.98505830764771	-6.23719549179077	-0.0770094022154808	0.215796574950218	0.0700480118393898
-5.6265664100647	-7.98600339889526	-6.24591112136841	-0.076961874961853	0.215853706002235	0.0699652135372162
-5.62853050231934	-7.98357486724854	-6.24476623535156	-0.0771400928497314	0.215846329927444	0.0699169635772705
-5.61941289901733	-7.97990560531616	-6.24889087677002	-0.0771389678120613	0.215736240148544	0.0698671862483025
-5.62064409255981	-7.97971439361572	-6.25244474411011	-0.077040895819664	0.215837255120277	0.0698047131299973
-5.62257289886475	-7.98280572891235	-6.24203157424927	-0.0771827399730682	0.215876579284668	0.0697518438100815
-5.62043190002441	-7.97709846496582	-6.24351692199707	-0.0771366953849792	0.215785086154938	0.0697403326630592
-5.61731243133545	-7.97594976425171	-6.24927091598511	-0.0771085321903229	0.215855687856674	0.0696462243795395
-5.62062931060791	-7.98137807846069	-6.23902940750122	-0.0772343054413795	0.215806856751442	0.0696031451225281
-5.6164436340332	-7.97837352752686	-6.23683214187622	-0.0772295743227005	0.215843111276627	0.0695655345916748
-5.61101579666138	-7.98015451431274	-6.24076509475708	-0.077189601957798	0.215805813670158	0.0695676729083061
-5.61313056945801	-7.97838592529297	-6.23662233352661	-0.0771310850977898	0.215849906206131	0.069494254887104
-5.61159038543701	-7.98050117492676	-6.22992897033691	-0.0771803855895996	0.215890601277351	0.069490984082222
-5.61003112792969	-7.97805976867676	-6.22749519348145	-0.0771981775760651	0.215818598866463	0.0694332644343376
-5.60761499404907	-7.97949695587158	-6.23613262176514	-0.0771035850048065	0.215858235955238	0.0694361180067062
-5.61321926116943	-7.98427677154541	-6.2244348526001	-0.0771639868617058	0.215827614068985	0.0693850293755531
-5.610511302948	-7.98288536071777	-6.2266092300415	-0.0771878808736801	0.215806096792221	0.0693932324647903
-5.60810470581055	-7.9825291633606	-6.2252721786499	-0.0771324262022972	0.215786412358284	0.0693377703428268
-5.61386346817017	-7.98569679260254	-6.22358703613281	-0.0771566182374954	0.21585302054882	0.0693527609109879
-5.61664009094238	-7.98122692108154	-6.21518325805664	-0.0771586745977402	0.21579621732235	0.0692689046263695
-5.61572217941284	-7.97988605499268	-6.22638940811157	-0.0770691707730293	0.215808734297752	0.0692931041121483
-5.62167310714722	-7.98530387878418	-6.2165002822876	-0.0771246775984764	0.215821892023087	0.0691487118601799
-5.62490272521973	-7.98602962493896	-6.21658658981323	-0.0771656855940819	0.215715155005455	0.0691923126578331
-5.62079238891602	-7.98025226593018	-6.2113184928894	-0.0771338194608688	0.215729460120201	0.0691035836935043
-5.62649774551392	-7.98496580123901	-6.21402502059937	-0.0770995542407036	0.215768873691559	0.069051593542099
-5.63054466247559	-7.98160696029663	-6.2121148109436	-0.0772074237465858	0.215699836611748	0.0689780414104462
-5.62541627883911	-7.98406076431274	-6.21011257171631	-0.0771352425217628	0.215721517801285	0.0689370781183243
-5.63233947753906	-7.98253774642944	-6.21552038192749	-0.0770727396011353	0.215788289904594	0.0688681602478027
-5.63628721237183	-7.98666954040527	-6.21087074279785	-0.0770785287022591	0.215695112943649	0.0687296986579895
-5.63884353637695	-7.98883485794067	-6.21285820007324	-0.0771956592798233	0.215658619999886	0.0687169209122658
-5.63790798187256	-7.9846043586731	-6.21941471099854	-0.0769997611641884	0.215680405497551	0.0686381012201309
-5.64471626281738	-7.98740768432617	-6.21128273010254	-0.0771405324339867	0.215697512030602	0.0685974210500717
-5.64437961578369	-7.98533630371094	-6.22123765945435	-0.0770954415202141	0.215651109814644	0.0685764774680138
-5.64078807830811	-7.98460960388184	-6.22756338119507	-0.0769690871238709	0.215675726532936	0.0684426352381706
-5.65024089813232	-7.98912572860718	-6.22431468963623	-0.0770756378769875	0.215745270252228	0.068393349647522
-5.64713001251221	-7.98456335067749	-6.23026514053345	-0.0771102383732796	0.215722694993019	0.0683325603604317
-5.64787864685059	-7.98800039291382	-6.23249197006226	-0.0770465657114983	0.215690761804581	0.0682537108659744
-5.65791845321655	-7.98918533325195	-6.23681211471558	-0.0770827382802963	0.215785384178162	0.0682268291711807
-5.65497779846191	-7.98829317092896	-6.23105525970459	-0.07712472230196	0.215743482112885	0.0682329013943672
-5.65432071685791	-7.9869499206543	-6.24417638778687	-0.0771172493696213	0.215701565146446	0.0682147890329361
-5.65534830093384	-7.98819780349731	-6.24599838256836	-0.0770820081233978	0.215763956308365	0.0681137219071388
-5.65681505203247	-7.98747110366821	-6.2484016418457	-0.077253520488739	0.215693801641464	0.0681304559111595
-5.65109157562256	-7.98544549942017	-6.26330995559692	-0.0772030502557755	0.215806469321251	0.0681235641241074
-5.65734910964966	-7.98634815216064	-6.24998331069946	-0.0772084519267082	0.215787336230278	0.0680901259183884
-5.65541648864746	-7.98499059677124	-6.25475358963013	-0.0772983208298683	0.215735509991646	0.0681971982121468
-5.65187454223633	-7.98232269287109	-6.26165056228638	-0.0771795734763145	0.215814128518105	0.0681318864226341
-5.65230655670166	-7.98627233505249	-6.25404691696167	-0.0772644206881523	0.215711861848831	0.0681200698018074
-5.65021753311157	-7.98227262496948	-6.25500583648682	-0.0773360058665276	0.215788066387177	0.0680578798055649
-5.6431040763855	-7.9784984588623	-6.26065444946289	-0.0772426426410675	0.215784668922424	0.06801488250494
-5.64043235778809	-7.97925615310669	-6.26051712036133	-0.0772332400083542	0.215811848640442	0.0679750144481659
-5.63966941833496	-7.97585773468018	-6.24934959411621	-0.0773589834570885	0.215864479541779	0.067971795797348
-5.63041877746582	-7.97663831710815	-6.24890279769897	-0.0772359669208527	0.215824231505394	0.0679967552423477
-5.63218832015991	-7.97604608535767	-6.24788427352905	-0.0771441832184792	0.215913712978363	0.0679951086640358
-5.63233327865601	-7.97536659240723	-6.23883056640625	-0.0772875770926476	0.215959027409554	0.0679525807499886
-5.62578248977661	-7.97488927841187	-6.246506690979	-0.0770983994007111	0.215956151485443	0.0680113434791565
-5.6270112991333	-7.9769139289856	-6.23645830154419	-0.0771468132734299	0.216028466820717	0.0679201483726501
-5.62429809570313	-7.97243309020996	-6.2300591468811	-0.0771532729268074	0.215972781181335	0.0680006816983223
-5.61611413955688	-7.9723916053772	-6.2314887046814	-0.0769009739160538	0.215988472104073	0.0679753199219704
-5.61546277999878	-7.97643566131592	-6.22113132476807	-0.0768972858786583	0.216145738959312	0.0679753124713898
-5.61351633071899	-7.97814083099365	-6.21926355361938	-0.0769193470478058	0.21605059504509	0.0679257437586784
-5.6085000038147	-7.97579002380371	-6.21774005889893	-0.0768179818987846	0.216127157211304	0.0679232478141785
-5.60918807983398	-7.98040151596069	-6.21243572235107	-0.0767518654465675	0.216124221682549	0.0678601488471031
-5.61293077468872	-7.97956371307373	-6.20898199081421	-0.0767607837915421	0.216105684638023	0.0678516924381256
-5.60161733627319	-7.97806310653687	-6.20362997055054	-0.0767358839511871	0.216017588973045	0.0678593814373016
-5.60264444351196	-7.98143005371094	-6.2042875289917	-0.0766295194625854	0.21610900759697	0.0678476542234421
-5.60620212554932	-7.98209047317505	-6.18537330627441	-0.0766985341906548	0.216043084859848	0.067830465734005
-5.59741544723511	-7.97895765304565	-6.19454479217529	-0.0766604840755463	0.216003209352493	0.0678557753562927
-5.59802579879761	-7.97881555557251	-6.18946027755737	-0.0766386166214943	0.216031461954117	0.067822128534317
-5.60072994232178	-7.98210525512695	-6.18030166625977	-0.0766762420535088	0.215990632772446	0.0678639113903046
-5.59927845001221	-7.97742223739624	-6.18458461761475	-0.0766633674502373	0.215911671519279	0.0677915439009666
-5.59917783737183	-7.97709178924561	-6.186607837677	-0.0766197666525841	0.215982243418694	0.0677386224269867
-5.60030508041382	-7.9784574508667	-6.16853332519531	-0.0767238512635231	0.215875670313835	0.0677336007356644
-5.59515905380249	-7.97216892242432	-6.17773771286011	-0.0767249241471291	0.215810209512711	0.0677134990692139
-5.59171104431152	-7.97269630432129	-6.17703723907471	-0.0766938850283623	0.215878650546074	0.0676323398947716
-5.59571647644043	-7.97115135192871	-6.17605638504028	-0.0766981467604637	0.215852633118629	0.0677095800638199
-5.59524393081665	-7.97167873382568	-6.16625738143921	-0.0767200142145157	0.215845733880997	0.0676591172814369
-5.59631633758545	-7.97125816345215	-6.18256282806396	-0.0766099765896797	0.21584852039814	0.0676926672458649
-5.60054063796997	-7.97825050354004	-6.17215871810913	-0.0766472741961479	0.21590282022953	0.0676210224628448
-5.60234451293945	-7.9789514541626	-6.17029237747192	-0.0767073482275009	0.215840861201286	0.0676826909184456
-5.59790229797363	-7.97905492782593	-6.17310905456543	-0.0765641033649445	0.21586300432682	0.067626491189003
-5.60338258743286	-7.98648452758789	-6.17575931549072	-0.0766000896692276	0.215922877192497	0.0675330758094788
-5.60614824295044	-7.98374319076538	-6.17362499237061	-0.0766042247414589	0.215805292129517	0.0675508305430412
-5.60150241851807	-7.98426342010498	-6.18619203567505	-0.0765243619680405	0.215873852372169	0.067513532936573
-5.60805511474609	-7.99088954925537	-6.17586421966553	-0.0765037089586258	0.215897649526596	0.067404992878437
-5.61054134368896	-7.99200201034546	-6.18111419677734	-0.0766033008694649	0.215901896357536	0.0673720687627792
-5.60767078399658	-7.99267578125	-6.1824836730957	-0.0765237808227539	0.215877220034599	0.0672139599919319
-5.61274766921997	-7.99603366851807	-6.18723917007446	-0.0765910968184471	0.215815633535385	0.0672047138214111
-5.61308145523071	-7.99689054489136	-6.18388986587524	-0.0766449272632599	0.215782150626183	0.0670987591147423
-5.61034059524536	-7.9992561340332	-6.19088411331177	-0.0765498280525208	0.215811744332314	0.0670384615659714
-5.61486911773682	-7.99649477005005	-6.18453693389893	-0.0766272395849228	0.215707376599312	0.0669319629669189
-5.61259889602661	-7.99475860595703	-6.18780279159546	-0.0767197236418724	0.215701296925545	0.0668739974498749
-5.61033535003662	-7.99736976623535	-6.18724966049194	-0.0766254141926765	0.215706199407578	0.0668554157018662
-5.61545038223267	-7.99495697021484	-6.18232727050781	-0.0767082646489143	0.21572932600975	0.066773384809494
-5.61235237121582	-7.99689817428589	-6.18096351623535	-0.0766677483916283	0.21558590233326	0.0667225494980812
-5.61448812484741	-7.99646472930908	-6.18124580383301	-0.0766780376434326	0.2156942486763	0.0666275098919868
-5.61447334289551	-8.00092029571533	-6.17804956436157	-0.0767237916588783	0.215615049004555	0.0665353238582611
-5.61267805099487	-8.00107479095459	-6.17275333404541	-0.0767615810036659	0.21550752222538	0.066501185297966
-5.60964393615723	-8.00078582763672	-6.17808818817139	-0.0766710415482521	0.215601563453674	0.0664274394512177
-5.61363124847412	-8.00417423248291	-6.16687774658203	-0.0767214223742485	0.21555283665657	0.0663759559392929
-5.61147308349609	-8.00335121154785	-6.17509889602661	-0.0767212435603142	0.215573206543922	0.0663355514407158
-5.60676336288452	-8.00362300872803	-6.17477416992188	-0.0765583068132401	0.215628921985626	0.0662342011928558
-5.61230659484863	-8.00998592376709	-6.17119693756104	-0.076748862862587	0.2156131118536	0.0662493631243706
-5.60847997665405	-8.00327396392822	-6.17210674285889	-0.0767361000180244	0.215647548437119	0.0661749616265297
-5.61260557174683	-8.00699615478516	-6.17288970947266	-0.0766580030322075	0.21578711271286	0.0661690160632133
-5.61606168746948	-8.00837898254395	-6.17216205596924	-0.076757587492466	0.215636551380157	0.0661332681775093
-5.61669015884399	-8.0014591217041	-6.18026351928711	-0.0766984969377518	0.215679079294205	0.0661108270287514
-5.61408042907715	-8.00444221496582	-6.17581558227539	-0.076783299446106	0.2156121134758	0.0660138130187988
-5.61567735671997	-8.00074291229248	-6.17767286300659	-0.0768997371196747	0.215640395879745	0.0660180151462555
-5.61230087280273	-7.99684000015259	-6.18670082092285	-0.0768410339951515	0.215683206915855	0.0659395009279251
-5.61585330963135	-7.99853944778442	-6.18347978591919	-0.0769518166780472	0.215647831559181	0.0659859851002693
-5.61318016052246	-7.99489307403564	-6.19292020797729	-0.0770790427923203	0.215590968728065	0.0659676790237427
-5.60519981384277	-7.99330902099609	-6.1928277015686	-0.0770681574940681	0.215625375509262	0.0659826174378395
-5.60930871963501	-7.99246025085449	-6.19299077987671	-0.0771382227540016	0.215637907385826	0.0659401640295982
-5.60802268981934	-7.98802471160889	-6.19449901580811	-0.077252171933651	0.215673685073853	0.0659246742725372
-5.60029697418213	-7.98955059051514	-6.20441198348999	-0.0772053971886635	0.215637937188148	0.0659691840410233
-5.60773611068726	-7.99062871932983	-6.19996023178101	-0.0773063451051712	0.215717062354088	0.0659291446208954
-5.60344409942627	-7.98369121551514	-6.19855499267578	-0.0773645639419556	0.215686365962029	0.0659643411636353
-5.59556245803833	-7.98184537887573	-6.21194839477539	-0.0773638635873795	0.215680360794067	0.0659760162234306
-5.59600591659546	-7.97987413406372	-6.2112717628479	-0.0774142667651176	0.215736672282219	0.065983958542347
-5.59324502944946	-7.98156213760376	-6.19658660888672	-0.0775004103779793	0.215679988265038	0.0660491362214088
-5.58707666397095	-7.97616386413574	-6.21624660491943	-0.0774034783244133	0.215746805071831	0.0660980641841888
-5.5910120010376	-7.97750473022461	-6.20001077651978	-0.0774890929460526	0.215833768248558	0.0661154463887215
-5.58465147018433	-7.97634649276733	-6.20515918731689	-0.0774262771010399	0.21576164662838	0.0662453398108482
-5.58675050735474	-7.97878646850586	-6.21276521682739	-0.0774824768304825	0.215899869799614	0.0662048682570457
-5.58330917358398	-7.97613430023193	-6.20453453063965	-0.077556885778904	0.215829953551292	0.0663195922970772
-5.57958459854126	-7.97508430480957	-6.20807552337646	-0.0774271488189697	0.215794235467911	0.0663765743374825
-5.58506441116333	-7.9760570526123	-6.20446968078613	-0.0775102153420448	0.215917989611626	0.0663726553320885
-5.57800960540771	-7.97394227981567	-6.19613075256348	-0.0775706619024277	0.215781211853027	0.0664548575878143
-5.5774302482605	-7.97279787063599	-6.20192337036133	-0.0774360373616219	0.215807661414146	0.0665537640452385
-5.57302331924438	-7.97384262084961	-6.19494295120239	-0.0773896872997284	0.21588508784771	0.0665439441800117
-5.57576560974121	-7.97805738449097	-6.19185972213745	-0.0775021463632584	0.215848967432976	0.0666232407093048
-5.57023525238037	-7.97278308868408	-6.19274425506592	-0.0774092227220535	0.215898737311363	0.0666210949420929
-5.56872463226318	-7.97968673706055	-6.19046878814697	-0.0772975534200668	0.215900495648384	0.0667249113321304
-5.57652807235718	-7.98040676116943	-6.18367481231689	-0.0773376375436783	0.215905964374542	0.0667291656136513
-5.56753587722778	-7.97773122787476	-6.18252038955688	-0.0772591233253479	0.215854153037071	0.0668247863650322
-5.57192897796631	-7.98398542404175	-6.18803071975708	-0.077235996723175	0.215900808572769	0.066910095512867
-5.57193899154663	-7.98089027404785	-6.17602109909058	-0.0772979632019997	0.215843617916107	0.0669417828321457
-5.56410312652588	-7.97936201095581	-6.18897199630737	-0.0772258117794991	0.215882048010826	0.0670029520988464
-5.57115650177002	-7.98238515853882	-6.18214082717896	-0.0771747380495071	0.215892240405083	0.0670746341347694
-5.57210063934326	-7.97998571395874	-6.17990255355835	-0.0772036015987396	0.215917229652405	0.067153312265873
-5.56530284881592	-7.97978973388672	-6.1777720451355	-0.0770772397518158	0.215857416391373	0.0671481788158417
-5.56818389892578	-7.98188877105713	-6.18488740921021	-0.0770778656005859	0.215883806347847	0.0672088786959648
-5.56785011291504	-7.98243141174316	-6.1758861541748	-0.0771360620856285	0.215861633419991	0.0671806707978249
-5.5660514831543	-7.98174285888672	-6.18501901626587	-0.0769864618778229	0.215858548879623	0.0671968013048172
-5.57239484786987	-7.98215436935425	-6.17394399642944	-0.0770226940512657	0.215895786881447	0.0672211796045303
-5.56642007827759	-7.97754573822021	-6.17475032806396	-0.0769873857498169	0.215830236673355	0.0672541558742523
-5.56596994400024	-7.98091077804565	-6.18307781219482	-0.0769108533859253	0.215800136327744	0.0672828555107117
-5.56549167633057	-7.98110342025757	-6.16798210144043	-0.077022023499012	0.215796545147896	0.0673033446073532
-5.55786943435669	-7.98077821731567	-6.17929029464722	-0.0769681930541992	0.215723931789398	0.0672942772507668
-5.55977773666382	-7.98130464553833	-6.1781268119812	-0.0769731402397156	0.215744316577911	0.0673346370458603
-5.56277799606323	-7.98167657852173	-6.1710729598999	-0.0770746693015099	0.215804696083069	0.0673826336860657
-5.55375146865845	-7.9812216758728	-6.17347812652588	-0.0769235193729401	0.215763121843338	0.0673871114850044
-5.5615816116333	-7.98429155349731	-6.17090463638306	-0.0769763812422752	0.215776115655899	0.0673945695161819
-5.55719089508057	-7.98494625091553	-6.1716513633728	-0.0770437940955162	0.215803295373917	0.067299909889698
-5.55411672592163	-7.98469686508179	-6.18028450012207	-0.0769518166780472	0.215787827968597	0.0673427134752274
-5.56213760375977	-7.98486614227295	-6.17220163345337	-0.0770323649048805	0.21587860584259	0.0673162713646889
-5.55756807327271	-7.98489665985107	-6.17283201217651	-0.0770727545022964	0.215723916888237	0.0673695132136345
-5.55783176422119	-7.98429107666016	-6.17785882949829	-0.0769749581813812	0.215745523571968	0.0673564374446869
-5.5577597618103	-7.98403787612915	-6.17197895050049	-0.077098622918129	0.215732514858246	0.0673593804240227
-5.5555853843689	-7.98583555221558	-6.18262720108032	-0.0770144462585449	0.215642288327217	0.0672977119684219
-5.55638313293457	-7.98341417312622	-6.18403482437134	-0.07707729190588	0.215710401535034	0.0673413351178169
-5.56092643737793	-7.98779058456421	-6.17331409454346	-0.077147975564003	0.215724050998688	0.0673683434724808
-5.55802869796753	-7.98633861541748	-6.180016040802	-0.0771007463335991	0.21564294397831	0.0674102231860161
-5.56143426895142	-7.98727607727051	-6.18391847610474	-0.0770779997110367	0.215728282928467	0.0673210918903351
-5.5683217048645	-7.99074602127075	-6.17627191543579	-0.0773095339536667	0.215639725327492	0.0673468336462975
-5.55945587158203	-7.98721265792847	-6.18658256530762	-0.0772270560264587	0.215636178851128	0.0673483908176422
-5.56662464141846	-7.99175357818604	-6.17912864685059	-0.0772575065493584	0.215584963560104	0.0673349276185036
-5.56654405593872	-7.98859453201294	-6.17882347106934	-0.0773793607950211	0.215470492839813	0.0673863440752029
-5.56327342987061	-7.98153162002563	-6.18579006195068	-0.0772791877388954	0.215540900826454	0.0673139169812202
-5.56710338592529	-7.98414611816406	-6.17855501174927	-0.0774046182632446	0.215518310666084	0.0672916322946548
-5.56846857070923	-7.98622417449951	-6.17957162857056	-0.0774735659360886	0.215518280863762	0.0672419965267181
-5.56521320343018	-7.98006010055542	-6.18873357772827	-0.0774661228060722	0.215562582015991	0.0672227069735527
-5.5667142868042	-7.98335409164429	-6.18379545211792	-0.0775298178195953	0.215558677911758	0.0671311765909195
-5.57081413269043	-7.98098230361938	-6.18235635757446	-0.0776670426130295	0.215523660182953	0.0671543851494789
-5.5648832321167	-7.9764289855957	-6.18360328674316	-0.0775901675224304	0.215437352657318	0.0670376196503639
-5.57011842727661	-7.97952842712402	-6.18767499923706	-0.0776414796710014	0.215496778488159	0.0670570284128189
-5.56891489028931	-7.97572708129883	-6.18412256240845	-0.0778227373957634	0.215412825345993	0.0669437050819397
-5.56497287750244	-7.97682046890259	-6.19470024108887	-0.0777968540787697	0.215398147702217	0.0669171065092087
-5.56667947769165	-7.97722864151001	-6.19088792800903	-0.0779088363051414	0.215377196669579	0.0667884647846222
-5.56995964050293	-7.97500944137573	-6.18126249313354	-0.077997125685215	0.215454146265984	0.0667094588279724
-5.5653829574585	-7.97685384750366	-6.19127464294434	-0.0780056416988373	0.21531018614769	0.0666124597191811
-5.57263851165771	-7.97773742675781	-6.18866539001465	-0.0780998915433884	0.215362280607224	0.06648088991642
-5.56553602218628	-7.97227954864502	-6.19614887237549	-0.0782379731535912	0.215286031365395	0.0663865357637405
-5.56696796417236	-7.97385692596436	-6.20019292831421	-0.0782320275902748	0.215306535363197	0.0661962255835533
-5.57369041442871	-7.96979808807373	-6.19864892959595	-0.078355573117733	0.215182483196259	0.0661494582891464
-5.56725454330444	-7.96857833862305	-6.19891929626465	-0.0783379450440407	0.215242266654968	0.0660241395235062
-5.57346057891846	-7.97181987762451	-6.20492792129517	-0.0784497633576393	0.215162083506584	0.0660014450550079
-5.57371425628662	-7.96897172927856	-6.19616556167603	-0.078645296394825	0.215154603123665	0.0658988207578659
-5.56885385513306	-7.96751976013184	-6.20572519302368	-0.0785657316446304	0.215101167559624	0.0659191757440567
-5.57203340530396	-7.97065734863281	-6.20962429046631	-0.0785854980349541	0.215133145451546	0.0657826289534569
-5.57596588134766	-7.96608924865723	-6.20513534545898	-0.0786654427647591	0.215089574456215	0.0657515078783035
-5.57450866699219	-7.97069406509399	-6.2039008140564	-0.0786488279700279	0.215058267116547	0.0656796395778656
-5.57821893692017	-7.97292041778564	-6.20358228683472	-0.0787211954593658	0.215139552950859	0.0656293332576752
-5.58004951477051	-7.97421026229858	-6.19990921020508	-0.0788242742419243	0.214987948536873	0.0655709728598595
-5.58063840866089	-7.97446632385254	-6.20697164535522	-0.078871376812458	0.214997321367264	0.0655263289809227
-5.57943344116211	-7.97666788101196	-6.20664310455322	-0.0788573622703552	0.215028300881386	0.0654345154762268
-5.58332252502441	-7.97938680648804	-6.20488548278809	-0.0790650099515915	0.214947819709778	0.0654299259185791
-5.58004856109619	-7.97251558303833	-6.20736122131348	-0.0790448412299156	0.214925393462181	0.0653116852045059
-5.58131790161133	-7.97582626342773	-6.2056097984314	-0.0790749713778496	0.214935749769211	0.065261036157608
-5.58815050125122	-7.97918748855591	-6.20638513565063	-0.079282283782959	0.21491876244545	0.0652335286140442
-5.58426332473755	-7.97783374786377	-6.21389579772949	-0.0792163833975792	0.214949384331703	0.0651474893093109
-5.59094715118408	-7.98244714736938	-6.21580362319946	-0.0793025195598602	0.214945957064629	0.0651338770985603
-5.5941948890686	-7.98125648498535	-6.21368312835693	-0.0793923735618591	0.214899301528931	0.0650452300906181
-5.59325265884399	-7.97886419296265	-6.22856092453003	-0.0793368741869926	0.214903518557549	0.0650356337428093
-5.59993600845337	-7.98442649841309	-6.2195463180542	-0.079461932182312	0.214874014258385	0.0649950876832008
-5.59742069244385	-7.98132610321045	-6.22774982452393	-0.0794917196035385	0.21486259996891	0.0649891495704651
-5.5979061126709	-7.9844217300415	-6.23018836975098	-0.0794245451688766	0.214994162321091	0.0648994743824005
-5.60484313964844	-7.98651123046875	-6.23158693313599	-0.0795843079686165	0.214920490980148	0.0649447813630104
-5.59787893295288	-7.9803466796875	-6.24009275436401	-0.0795328095555305	0.214890599250793	0.0648486986756325
-5.60016298294067	-7.98782014846802	-6.23476314544678	-0.079575888812542	0.214909091591835	0.0648408904671669
-5.60796165466309	-7.98478555679321	-6.24272871017456	-0.0795406848192215	0.214908957481384	0.0647826045751572
-5.60252141952515	-7.98383092880249	-6.24032115936279	-0.0795451551675797	0.214981079101563	0.0647142678499222
-5.60757875442505	-7.98818492889404	-6.2488899230957	-0.0795726403594017	0.215018138289452	0.0647350326180458
-5.60892295837402	-7.98482370376587	-6.24625015258789	-0.0796794965863228	0.214986234903336	0.0645864009857178
-5.60384178161621	-7.98451089859009	-6.25429630279541	-0.0795850455760956	0.214953675866127	0.0646120309829712
-5.60836410522461	-7.98628997802734	-6.25724411010742	-0.07962965965271	0.214955270290375	0.0645447298884392
-5.60434007644653	-7.98598527908325	-6.25058650970459	-0.0797425359487534	0.214915707707405	0.0645417422056198
-5.59866380691528	-7.9823694229126	-6.26068925857544	-0.0795883387327194	0.214961692690849	0.0645460486412048
-5.60099983215332	-7.98379230499268	-6.26038360595703	-0.0795918628573418	0.214966773986816	0.0645705312490463
-5.59733390808105	-7.98108530044556	-6.25906848907471	-0.0795576795935631	0.21495646238327	0.0645275712013245
-5.59666919708252	-7.98449039459229	-6.26020574569702	-0.0794403478503227	0.21506541967392	0.064497746527195
-5.59993028640747	-7.98105001449585	-6.25472402572632	-0.0795777514576912	0.21497006714344	0.0645357295870781
-5.59460973739624	-7.97810745239258	-6.25678110122681	-0.079339362680912	0.215065449476242	0.064511351287365
-5.59971475601196	-7.98082876205444	-6.26090621948242	-0.0793086960911751	0.215059906244278	0.06456109136343
-5.59212493896484	-7.9754376411438	-6.25157451629639	-0.0792792737483978	0.214936673641205	0.0645215287804604
-5.58932542800903	-7.97392797470093	-6.255295753479	-0.0791691467165947	0.215051025152206	0.0645662024617195
-5.59098815917969	-7.97904062271118	-6.24864768981934	-0.0790931954979897	0.215085223317146	0.0645358860492706
-5.5864691734314	-7.97288274765015	-6.2526478767395	-0.0790313854813576	0.215163543820381	0.0645841434597969
-5.58497858047485	-7.97532510757446	-6.24644088745117	-0.0788818374276161	0.215211719274521	0.06449294090271
-5.58930540084839	-7.97238683700562	-6.24458360671997	-0.0788843929767609	0.215205520391464	0.0646015331149101
-5.58179759979248	-7.96884489059448	-6.24302768707275	-0.0787074118852615	0.215225175023079	0.0645585060119629
-5.58382272720337	-7.9734845161438	-6.24569606781006	-0.0786162689328194	0.215321987867355	0.0646084919571877
-5.58650350570679	-7.97296333312988	-6.23771095275879	-0.0786334127187729	0.215308338403702	0.0646321251988411
-5.58128070831299	-7.9724760055542	-6.24181604385376	-0.0784322693943977	0.215356722474098	0.0646247193217278
-5.58452558517456	-7.97600889205933	-6.24348258972168	-0.078374095261097	0.215385541319847	0.064610667526722
-5.58666038513184	-7.97408485412598	-6.2402400970459	-0.0783684700727463	0.21537734568119	0.0646454691886902
-5.57866525650024	-7.97241449356079	-6.23666048049927	-0.0782412961125374	0.215380072593689	0.0646275654435158
-5.58655071258545	-7.97464752197266	-6.23306465148926	-0.0782591328024864	0.215395912528038	0.0646325051784515
-5.58106231689453	-7.97204875946045	-6.24260330200195	-0.0781951248645782	0.215386733412743	0.0646757110953331
-5.57863616943359	-7.97503614425659	-6.24303340911865	-0.0780705437064171	0.215459614992142	0.0645618736743927
-5.58222770690918	-7.97284889221191	-6.23917579650879	-0.0781749561429024	0.215420305728912	0.0646632984280586
-5.57653284072876	-7.96672105789185	-6.24769735336304	-0.0780194103717804	0.215426906943321	0.0646060034632683
-5.58362865447998	-7.97152519226074	-6.24214363098145	-0.0780492201447487	0.215505808591843	0.064592219889164
-5.58317136764526	-7.96606206893921	-6.24852514266968	-0.0781652256846428	0.215455397963524	0.0646319836378098
-5.5804009437561	-7.96531581878662	-6.24957990646362	-0.0780408754944801	0.215480983257294	0.0645953118801117
-5.58896017074585	-7.96358108520508	-6.24717140197754	-0.0781704485416412	0.215483918786049	0.0646506771445274
-5.58463048934937	-7.9595799446106	-6.25060081481934	-0.0780829638242722	0.215415462851524	0.0646490305662155
-5.59107255935669	-7.96097612380981	-6.2557201385498	-0.07816132158041	0.215521037578583	0.064672164618969
-5.59020900726318	-7.95893478393555	-6.24885702133179	-0.0782139003276825	0.215432584285736	0.0646999105811119
-5.58845376968384	-7.95612907409668	-6.25860166549683	-0.0781408548355103	0.215395450592041	0.0647205710411072
-5.59223175048828	-7.95593690872192	-6.25355291366577	-0.0782207846641541	0.215438187122345	0.0647227689623833
-5.59027004241943	-7.95188093185425	-6.25225973129272	-0.0783174633979797	0.215331181883812	0.0647576227784157
-5.58855438232422	-7.94950437545776	-6.25929021835327	-0.0782659128308296	0.215331643819809	0.0646999403834343
-5.59330701828003	-7.95239543914795	-6.25015354156494	-0.0783191993832588	0.215312600135803	0.064692884683609
-5.58651971817017	-7.9493932723999	-6.2528076171875	-0.0783025398850441	0.215321570634842	0.0647508054971695
-5.58915185928345	-7.95131301879883	-6.25646924972534	-0.0782693922519684	0.215320959687233	0.0646977797150612
-5.58978176116943	-7.94903707504272	-6.24786186218262	-0.0783573165535927	0.215307652950287	0.0647044777870178
-5.58909893035889	-7.94889974594116	-6.24713325500488	-0.0782620683312416	0.215250462293625	0.0646858438849449
-5.59287309646606	-7.95083427429199	-6.24621915817261	-0.0782961919903755	0.215320587158203	0.0646306276321411
-5.59270095825195	-7.95368957519531	-6.2464804649353	-0.078369252383709	0.215292543172836	0.0646782666444778
-5.59447002410889	-7.95513677597046	-6.25017738342285	-0.0781328305602074	0.215277522802353	0.0645853504538536
-5.60453367233276	-7.95393419265747	-6.2488808631897	-0.078210137784481	0.215315118432045	0.0646133199334145
-5.59734916687012	-7.9512152671814	-6.24731826782227	-0.0781277045607567	0.215260833501816	0.0646767020225525
-5.60496997833252	-7.95663452148438	-6.25119972229004	-0.0781328082084656	0.215302184224129	0.0646519288420677
-5.60718250274658	-7.95659351348877	-6.23873233795166	-0.078150175511837	0.215321958065033	0.064660482108593
-5.60329961776733	-7.96023225784302	-6.25194120407104	-0.0779793560504913	0.215293511748314	0.0646476745605469
-5.61284208297729	-7.96193504333496	-6.24340724945068	-0.0780296623706818	0.215228945016861	0.0646452605724335
-5.60629844665527	-7.95510244369507	-6.24178075790405	-0.0778981074690819	0.215272173285484	0.0646574795246124
-5.60951709747314	-7.96125030517578	-6.23528528213501	-0.0778297558426857	0.215272203087807	0.0646445825695992
-5.61501264572144	-7.96409940719604	-6.23179721832275	-0.077824242413044	0.215205162763596	0.0646099224686623
-5.60925149917603	-7.9621376991272	-6.23543548583984	-0.0777282193303108	0.215251326560974	0.0645872056484222
-5.61701393127441	-7.97039604187012	-6.22673082351685	-0.0776206105947495	0.215262204408646	0.0645747110247612
-5.61193561553955	-7.97026968002319	-6.2267804145813	-0.0775879919528961	0.215206980705261	0.0646230578422546
-5.61533451080322	-7.97378063201904	-6.23183441162109	-0.0774333700537682	0.215337112545967	0.0645172670483589
-5.61818838119507	-7.97720623016357	-6.22184419631958	-0.0774964168667793	0.215304031968117	0.0645182430744171
-5.61461353302002	-7.97840356826782	-6.23379802703857	-0.0772964134812355	0.215240776538849	0.0645386055111885
-5.62179899215698	-7.9839825630188	-6.22174644470215	-0.0772459954023361	0.215365245938301	0.0644536539912224
-5.61921644210815	-7.98285055160522	-6.21451663970947	-0.0772274062037468	0.215200915932655	0.0644991844892502
-5.61761093139648	-7.98897695541382	-6.22339391708374	-0.0769995301961899	0.215244740247726	0.0644971579313278
-5.62354469299316	-7.9898247718811	-6.2162766456604	-0.0770271047949791	0.215340614318848	0.0644309818744659
-5.6224513053894	-7.99589538574219	-6.21605587005615	-0.0769044235348701	0.215259820222855	0.0644599497318268
-5.62363815307617	-7.99262666702271	-6.2210521697998	-0.076785996556282	0.215381145477295	0.0644958093762398
-5.62905263900757	-8.00107765197754	-6.21387052536011	-0.0766992419958115	0.215434536337852	0.0644651651382446
-5.63749551773071	-8.0065975189209	-6.21535968780518	-0.0766730383038521	0.21539019048214	0.0644965395331383
-5.62910652160645	-8.00425243377686	-6.21800565719604	-0.0765449479222298	0.215350955724716	0.0644823089241982
-5.64080905914307	-8.0109281539917	-6.21424007415771	-0.0765366926789284	0.215430080890656	0.0645264238119125
-5.63862037658691	-8.01438522338867	-6.21765232086182	-0.076626792550087	0.215385511517525	0.0644546151161194
-5.63709783554077	-8.01198291778564	-6.22574377059937	-0.0763915553689003	0.215433165431023	0.0645208805799484
-5.64182138442993	-8.01595592498779	-6.22700691223145	-0.0764380246400833	0.215418502688408	0.0645694583654404
-5.64323472976685	-8.01616191864014	-6.2195348739624	-0.0764234885573387	0.215413376688957	0.0645491853356361
-5.6439847946167	-8.01810550689697	-6.22225332260132	-0.076280266046524	0.215388014912605	0.0646645799279213
-5.6479434967041	-8.02054882049561	-6.22222232818604	-0.0763764306902885	0.215344429016113	0.064722090959549
-5.64496374130249	-8.02070999145508	-6.22344446182251	-0.0763657540082932	0.215328633785248	0.0648123100399971
-5.64952373504639	-8.02140235900879	-6.22574520111084	-0.0762758702039719	0.215360060334206	0.0648506656289101
-5.65593862533569	-8.02002334594727	-6.22424983978271	-0.0763563513755798	0.215347856283188	0.0649147555232048
-5.6475625038147	-8.01734447479248	-6.22058439254761	-0.0764388293027878	0.215260446071625	0.0650236159563065
-5.64884376525879	-8.01752948760986	-6.22685766220093	-0.0762742683291435	0.21527136862278	0.0650640577077866
-5.65282154083252	-8.01660251617432	-6.21421003341675	-0.0763889700174332	0.215263292193413	0.0651458576321602
-5.64637422561646	-8.01581192016602	-6.22771167755127	-0.0763281360268593	0.215190812945366	0.0652613118290901
-5.64838123321533	-8.01672267913818	-6.22844076156616	-0.0763323083519936	0.215258985757828	0.0653165206313133
-5.65108299255371	-8.01356601715088	-6.22141647338867	-0.0764139667153358	0.215266093611717	0.0654151439666748
-5.64992713928223	-8.01052951812744	-6.22462844848633	-0.0762649029493332	0.2151700258255	0.0655843615531921
-5.65397262573242	-8.0073938369751	-6.22324991226196	-0.0762553215026855	0.215262144804001	0.0656525120139122
-5.65355157852173	-8.00960445404053	-6.22177171707153	-0.076308898627758	0.215168744325638	0.065757192671299
-5.65410947799683	-8.00623989105225	-6.23115730285645	-0.0761825814843178	0.215194389224052	0.0659040957689285
-5.65938663482666	-8.00805854797363	-6.22632551193237	-0.0762723237276077	0.215275555849075	0.0660177916288376
-5.65327453613281	-8.00131511688232	-6.21488428115845	-0.0762150809168816	0.215110883116722	0.0661544725298882
-5.65798234939575	-8.00369262695313	-6.22536706924438	-0.0761368200182915	0.215171337127686	0.0662844628095627
-5.657386302948	-8.00085067749023	-6.21514129638672	-0.0762490034103394	0.215155109763145	0.0663928017020226
-5.65363836288452	-7.99878787994385	-6.21592426300049	-0.0760561525821686	0.215182393789291	0.066478319466114
-5.65883207321167	-7.99693536758423	-6.2130708694458	-0.0760877802968025	0.215127393603325	0.0666616261005402
-5.65293073654175	-7.99288654327393	-6.20930337905884	-0.0760711282491684	0.21513095498085	0.0667278319597244
-5.65378665924072	-7.99325513839722	-6.21522378921509	-0.0759285688400269	0.21515379846096	0.0668643712997437
-5.6557297706604	-7.99662590026855	-6.20619630813599	-0.0759853422641754	0.215165644884109	0.0669576823711395
-5.64843797683716	-7.99162149429321	-6.21741390228271	-0.0759091153740883	0.21523779630661	0.067076288163662
-5.65270614624023	-7.99193000793457	-6.21233034133911	-0.0758540332317352	0.215197145938873	0.0670289397239685
-5.65390729904175	-7.98878479003906	-6.20935726165771	-0.0758623704314232	0.215167418122292	0.0672101005911827
-5.64904069900513	-7.9856538772583	-6.20752573013306	-0.0757287666201591	0.21513706445694	0.0671600997447968
-5.65133094787598	-7.98991870880127	-6.19652223587036	-0.0758177116513252	0.215146407485008	0.0672545060515404
-5.64794254302979	-7.98517560958862	-6.2008900642395	-0.0758049488067627	0.215114086866379	0.0673015490174294
-5.64176988601685	-7.98407554626465	-6.19832277297974	-0.0757440105080605	0.215088576078415	0.0672604069113731
-5.64574289321899	-7.98416090011597	-6.19645118713379	-0.075738787651062	0.215058714151382	0.0673508122563362
-5.63704109191895	-7.97678756713867	-6.1868577003479	-0.0757548809051514	0.215084046125412	0.0673376694321632
-5.63354730606079	-7.97851181030273	-6.18732690811157	-0.0756276026368141	0.215011477470398	0.0674179196357727
-5.63518714904785	-7.97849416732788	-6.18144416809082	-0.0757309272885323	0.215054452419281	0.067406952381134
-5.62796115875244	-7.97548246383667	-6.18311595916748	-0.0756897479295731	0.214990019798279	0.0674278065562248
-5.63053846359253	-7.97793292999268	-6.17978096008301	-0.0756478831171989	0.214998066425323	0.0673216432332993
-5.62958765029907	-7.97412109375	-6.17172956466675	-0.0756963491439819	0.214935481548309	0.0674697086215019
-5.62105941772461	-7.97039175033569	-6.17334794998169	-0.0756432712078094	0.214863449335098	0.0673968195915222
-5.62224769592285	-7.9739146232605	-6.16745138168335	-0.0756712108850479	0.214875906705856	0.0674092099070549
-5.61514663696289	-7.97081470489502	-6.16160154342651	-0.0757092460989952	0.214827343821526	0.0673986449837685
-5.61196231842041	-7.97191143035889	-6.164306640625	-0.0756281390786171	0.214790850877762	0.0673708245158196
-5.611656665802	-7.97185611724854	-6.16136169433594	-0.0755822062492371	0.214775577187538	0.0673683285713196
-5.60646533966064	-7.97049570083618	-6.15268898010254	-0.0755893886089325	0.214749157428741	0.0673635900020599
-5.60265159606934	-7.97193765640259	-6.15710210800171	-0.0754888653755188	0.214700222015381	0.067354641854763
-5.60348844528198	-7.97483158111572	-6.15491485595703	-0.0754804909229279	0.214763402938843	0.0673397034406662
-5.60516834259033	-7.97851800918579	-6.14404678344727	-0.0755512118339539	0.214699774980545	0.0673657655715942
-5.60059261322021	-7.97813320159912	-6.15322303771973	-0.0753800868988037	0.214690744876862	0.0673885121941566
-5.60177421569824	-7.98163223266602	-6.14202928543091	-0.0754269883036613	0.214740723371506	0.067341111600399
-5.60051012039185	-7.98115396499634	-6.13726615905762	-0.0755115300416946	0.214518740773201	0.0673820599913597
-5.59474039077759	-7.97683477401733	-6.13901662826538	-0.075316809117794	0.214563608169556	0.0674317106604576
-5.59940910339355	-7.98302841186523	-6.12788248062134	-0.0753636956214905	0.214543834328651	0.067440465092659
-5.59961891174316	-7.97856521606445	-6.13595056533813	-0.0754301324486732	0.214545071125031	0.0675055086612701
-5.59447860717773	-7.98376083374023	-6.12367534637451	-0.0752991884946823	0.214481294155121	0.0674814730882645
-5.60020923614502	-7.98943424224854	-6.13008737564087	-0.0753026381134987	0.214465871453285	0.0675135552883148
-5.59983158111572	-7.98742389678955	-6.12305116653442	-0.075377069413662	0.214402422308922	0.0674853622913361
-5.59981632232666	-7.98598384857178	-6.12332391738892	-0.0752463862299919	0.214351505041122	0.067555345594883
-5.60486173629761	-7.99074602127075	-6.11324882507324	-0.0753517374396324	0.214248508214951	0.0675619542598724
-5.60240745544434	-7.9883337020874	-6.11612367630005	-0.0754056349396706	0.214213982224464	0.0676878467202187
-5.60132217407227	-7.99296522140503	-6.12021827697754	-0.0753100216388702	0.214281260967255	0.0676660612225533
-5.60915184020996	-7.99531030654907	-6.11438989639282	-0.0754251629114151	0.214191734790802	0.0676932409405708
-5.60822439193726	-7.9904146194458	-6.11255788803101	-0.0753528028726578	0.214190945029259	0.067747063934803
-5.6109504699707	-7.99250984191895	-6.11568355560303	-0.0753230825066566	0.21419058740139	0.0677752867341042
-5.61718034744263	-7.99348449707031	-6.11539268493652	-0.0755044966936111	0.214101105928421	0.0678119882941246
-5.61546802520752	-7.9934983253479	-6.11743450164795	-0.0753747597336769	0.214176759123802	0.0678168460726738
-5.62063980102539	-7.99505090713501	-6.12729644775391	-0.0754924491047859	0.214055150747299	0.067829504609108
-5.6237645149231	-7.99157524108887	-6.11788654327393	-0.0755518078804016	0.214066952466965	0.0677968561649323
-5.62696886062622	-7.98705816268921	-6.12432289123535	-0.0755221918225288	0.214059695601463	0.067833237349987
-5.6301736831665	-7.99049758911133	-6.11673879623413	-0.0757307410240173	0.213960021734238	0.0678683668375015
-5.62849378585815	-7.98759698867798	-6.13066577911377	-0.0756841450929642	0.21392697095871	0.0679481998085976
-5.63288927078247	-7.98974370956421	-6.12936544418335	-0.0756702125072479	0.213971361517906	0.0678852945566177
-5.63016843795776	-7.98536205291748	-6.12392568588257	-0.0758817195892334	0.213901057839394	0.067915678024292
-5.62711191177368	-7.98530244827271	-6.13625526428223	-0.0757814198732376	0.213834539055824	0.0679205805063248
-5.63157510757446	-7.98757410049438	-6.11984395980835	-0.0759242624044418	0.213915765285492	0.0678508654236794
-5.6298303604126	-7.98249340057373	-6.12864971160889	-0.0759973078966141	0.213868722319603	0.0678702816367149
-5.62542486190796	-7.98154449462891	-6.13186168670654	-0.0759677588939667	0.213926509022713	0.0677724853157997
-5.62951564788818	-7.98263216018677	-6.12741756439209	-0.0761188939213753	0.213977321982384	0.0677321404218674
-5.62530374526978	-7.98057413101196	-6.12997341156006	-0.0760452896356583	0.213921502232552	0.0677057802677155
-5.62980461120605	-7.98006820678711	-6.13748550415039	-0.0760875940322876	0.214032173156738	0.0675981417298317
-5.62814044952393	-7.97905874252319	-6.13480186462402	-0.0762745812535286	0.213980615139008	0.0676031932234764
-5.62666988372803	-7.98007154464722	-6.15175008773804	-0.0761044546961784	0.214008510112762	0.0675098076462746
-5.62868690490723	-7.9814453125	-6.15162134170532	-0.0762703195214272	0.214054614305496	0.0674498975276947
-5.62084102630615	-7.97826242446899	-6.14129686355591	-0.0763574242591858	0.214012667536736	0.0674008503556252
-5.62079763412476	-7.98006200790405	-6.15079736709595	-0.0762851387262344	0.214022159576416	0.0673549398779869
-5.61964750289917	-7.98168325424194	-6.14080142974854	-0.0764900892972946	0.214026898145676	0.0673263743519783
-5.61190938949585	-7.97668218612671	-6.15489482879639	-0.0764598622918129	0.214031904935837	0.0673540756106377
-5.61293649673462	-7.97683954238892	-6.15278959274292	-0.0764761194586754	0.21405978500843	0.0672974288463593
-5.61315488815308	-7.97479152679443	-6.14846801757813	-0.0766057968139648	0.214109048247337	0.0672617629170418
-5.6036262512207	-7.97337532043457	-6.15548229217529	-0.0765865445137024	0.214045867323875	0.0672766640782356
-5.61058807373047	-7.97439861297607	-6.15320062637329	-0.0766903460025787	0.214099526405334	0.0672188326716423
-5.60438394546509	-7.97275972366333	-6.15770959854126	-0.0767935439944267	0.214056819677353	0.0672338753938675
-5.60363292694092	-7.97014856338501	-6.16172647476196	-0.0767315700650215	0.214112967252731	0.0671801567077637
-5.60675954818726	-7.96760034561157	-6.15728950500488	-0.076929472386837	0.214076906442642	0.0671781003475189
-5.60002470016479	-7.96236276626587	-6.15320634841919	-0.0769191905856133	0.214057415723801	0.0671789050102234
-5.60240125656128	-7.96752548217773	-6.15890026092529	-0.0769034549593925	0.214038833975792	0.0671597048640251
-5.60008811950684	-7.96883964538574	-6.14426517486572	-0.0770068019628525	0.214078024029732	0.0671587437391281
-5.59472131729126	-7.96787881851196	-6.15487194061279	-0.0769276767969131	0.214107021689415	0.0671831071376801
-5.59621095657349	-7.97278785705566	-6.15369701385498	-0.0769816413521767	0.214124545454979	0.0671422854065895
-5.59146165847778	-7.97153997421265	-6.14183187484741	-0.0769800320267677	0.214074075222015	0.0671288222074509
-5.58900594711304	-7.97253561019897	-6.14604568481445	-0.0768494307994843	0.214075520634651	0.0671119838953018
-5.59661674499512	-7.9750018119812	-6.14089679718018	-0.076966218650341	0.214067578315735	0.0670964494347572
-5.59264183044434	-7.9785213470459	-6.14082336425781	-0.0770634561777115	0.214052140712738	0.0670856609940529
-5.59274816513062	-7.9792308807373	-6.14431524276733	-0.0769420564174652	0.21404817700386	0.0671025067567825
-5.60054397583008	-7.97691535949707	-6.1371431350708	-0.0769990980625153	0.214042022824287	0.0671001374721527
-5.59174871444702	-7.97357702255249	-6.14056301116943	-0.0769482254981995	0.214043036103249	0.0671111568808556
-5.59950113296509	-7.97845840454102	-6.14430904388428	-0.0768222510814667	0.214110150933266	0.0671176388859749
-5.59844303131104	-7.97732925415039	-6.13268995285034	-0.0769925564527512	0.2139513194561	0.0671036392450333
-5.59409332275391	-7.97881555557251	-6.13947677612305	-0.0768995210528374	0.214000031352043	0.0670635849237442
-5.5989089012146	-7.98059272766113	-6.13357639312744	-0.0769404396414757	0.213970839977264	0.0670609250664711
-5.59468650817871	-7.97165536880493	-6.13407278060913	-0.0768936574459076	0.213959708809853	0.0670412108302116
-5.59674119949341	-7.97464370727539	-6.13037538528442	-0.0768512263894081	0.213978871703148	0.067051075398922
-5.59724140167236	-7.97825813293457	-6.11791849136353	-0.0769380331039429	0.213915959000587	0.066982701420784
-5.59450101852417	-7.97586011886597	-6.12891006469727	-0.0769042372703552	0.21388478577137	0.0670104473829269
-5.59747457504272	-7.97894906997681	-6.12810802459717	-0.076838031411171	0.213900297880173	0.0669340640306473
-5.60135078430176	-7.97617864608765	-6.12286472320557	-0.0769301727414131	0.213821053504944	0.0669659897685051
-5.59554290771484	-7.97167825698853	-6.11484336853027	-0.0768226012587547	0.21372164785862	0.066925436258316
-5.59708547592163	-7.9768967628479	-6.12040519714355	-0.0768293440341949	0.213830649852753	0.0669839680194855
-5.59851360321045	-7.97651290893555	-6.11508178710938	-0.0769029259681702	0.213768020272255	0.0669125095009804
-5.59432888031006	-7.9727611541748	-6.11904573440552	-0.0768102705478668	0.21372252702713	0.0669913589954376
-5.59591388702393	-7.97637701034546	-6.11376762390137	-0.0767355784773827	0.213750436902046	0.0669133141636848
-5.60167217254639	-7.97968530654907	-6.10627937316895	-0.0768026113510132	0.213724091649055	0.066932313144207
-5.59952306747437	-7.97743701934814	-6.10968017578125	-0.0766870602965355	0.213646292686462	0.0669262334704399
-5.5965895652771	-7.97979021072388	-6.11442947387695	-0.0766682326793671	0.213699832558632	0.0668968707323074
-5.60018444061279	-7.98157691955566	-6.10666608810425	-0.0767064467072487	0.213605672121048	0.0668677911162376
-5.59539270401001	-7.97957611083984	-6.10827589035034	-0.0766887292265892	0.213628426194191	0.0668686702847481
-5.59413909912109	-7.98139429092407	-6.10825967788696	-0.0766062811017036	0.213722914457321	0.0667415633797646
-5.59954595565796	-7.9823203086853	-6.10767841339111	-0.0766877457499504	0.213675916194916	0.0667424127459526
-5.59288883209229	-7.97872924804688	-6.10844278335571	-0.0765650123357773	0.213687732815742	0.0666799992322922
-5.59189414978027	-7.98022270202637	-6.10759162902832	-0.0765315964818001	0.213771402835846	0.0666771754622459
-5.598313331604	-7.98108148574829	-6.10177564620972	-0.0765456259250641	0.213723838329315	0.066622331738472
-5.59352588653564	-7.9793815612793	-6.11101913452148	-0.0765814855694771	0.213785007596016	0.0666311010718346
-5.59619188308716	-7.97976350784302	-6.1164288520813	-0.0764968916773796	0.213770002126694	0.066607303917408
-5.59452819824219	-7.9783878326416	-6.10613632202148	-0.0766433104872704	0.213794514536858	0.0665605664253235
-5.58695936203003	-7.97396564483643	-6.11374855041504	-0.0765183195471764	0.213699355721474	0.0665354132652283
-5.5916633605957	-7.97942066192627	-6.10880947113037	-0.0766385868191719	0.213808178901672	0.0664931163191795
-5.5838041305542	-7.9711332321167	-6.11377716064453	-0.0766728445887566	0.213752388954163	0.0664745941758156
-5.58135890960693	-7.97190427780151	-6.11057758331299	-0.0765692591667175	0.213772132992744	0.0663798227906227
-5.58627986907959	-7.96912336349487	-6.11279106140137	-0.0766798406839371	0.213789910078049	0.0663977786898613
-5.57584095001221	-7.96208190917969	-6.11065340042114	-0.0766682326793671	0.213764771819115	0.0662807300686836
-5.57806921005249	-7.96686124801636	-6.10606718063354	-0.0766176953911781	0.213843613862991	0.0662861466407776
-5.57495832443237	-7.96289396286011	-6.1111888885498	-0.0768009796738625	0.21374224126339	0.066276915371418
-5.56854438781738	-7.9620361328125	-6.11235475540161	-0.0766788423061371	0.213860780000687	0.0661786049604416
-5.57418298721313	-7.96488285064697	-6.10616827011108	-0.0768045261502266	0.213813707232475	0.0661531314253807
-5.56840896606445	-7.96194839477539	-6.10916900634766	-0.0767851397395134	0.213783070445061	0.0661013498902321
-5.57016754150391	-7.96190977096558	-6.11123132705688	-0.0766874998807907	0.213852092623711	0.0660302564501762
-5.57210063934326	-7.96803617477417	-6.10724592208862	-0.0768510475754738	0.213876470923424	0.0660844519734383
-5.56793165206909	-7.96364307403564	-6.10933065414429	-0.0768894478678703	0.213780388236046	0.0660526305437088
-5.5641942024231	-7.96353769302368	-6.10745000839233	-0.0767701119184494	0.213886335492134	0.0659555569291115
-5.57143545150757	-7.96884536743164	-6.10946941375732	-0.0768802762031555	0.213823318481445	0.0660016164183617
-5.56434154510498	-7.96189641952515	-6.10580205917358	-0.0768214240670204	0.213755592703819	0.0659106522798538
-5.56839942932129	-7.96779155731201	-6.10564231872559	-0.07685586810112	0.213867366313934	0.0658705458045006
-5.56835699081421	-7.9676079750061	-6.10513830184937	-0.0769794583320618	0.213795349001884	0.0658591762185097
-5.56655836105347	-7.96758079528809	-6.10831451416016	-0.0769143626093864	0.213893219828606	0.0657660812139511
-5.57033824920654	-7.97074270248413	-6.10970783233643	-0.0769077688455582	0.213808611035347	0.0657792016863823
-5.57153749465942	-7.96907091140747	-6.10474491119385	-0.077118419110775	0.213812306523323	0.0656793266534805
-5.56408214569092	-7.96651697158813	-6.11250734329224	-0.0769983530044556	0.213836163282394	0.0656566247344017
-5.57153511047363	-7.97001075744629	-6.09968566894531	-0.0771057829260826	0.213810548186302	0.0656135082244873
-5.56549167633057	-7.96524477005005	-6.10580635070801	-0.0771466270089149	0.213828057050705	0.0656137764453888
-5.56630182266235	-7.9676628112793	-6.10527181625366	-0.0771547108888626	0.213882490992546	0.0654714852571487
-5.56405353546143	-7.96678924560547	-6.10007238388062	-0.0772779881954193	0.213747829198837	0.0654949247837067
-5.56053495407104	-7.96543598175049	-6.10325622558594	-0.077181451022625	0.213815227150917	0.0654594451189041
-5.56315755844116	-7.96497869491577	-6.0927152633667	-0.0774575546383858	0.213712155818939	0.0654782876372337
-5.55622291564941	-7.96276044845581	-6.1051287651062	-0.0773293152451515	0.213706657290459	0.0655010044574738
-5.56141519546509	-7.96449947357178	-6.10199546813965	-0.0774011462926865	0.213767096400261	0.0654711201786995
-5.55458879470825	-7.95707654953003	-6.09154415130615	-0.0774826258420944	0.213675320148468	0.0654121339321136
-5.55511474609375	-7.96200466156006	-6.09042310714722	-0.0773572325706482	0.213762253522873	0.0654508918523788
-5.55898380279541	-7.96082019805908	-6.08236837387085	-0.0775294005870819	0.213779419660568	0.0654156357049942
-5.55250263214111	-7.95657730102539	-6.09284543991089	-0.0774966180324554	0.213742047548294	0.0654086023569107
-5.55623006820679	-7.96130514144897	-6.08769655227661	-0.0774118676781654	0.213811993598938	0.0653607249259949
-5.55980205535889	-7.95831775665283	-6.08438205718994	-0.0774993449449539	0.213673830032349	0.0654069408774376
-5.55537271499634	-7.95535373687744	-6.09063291549683	-0.0773392766714096	0.213731467723846	0.0653916895389557
-5.5623083114624	-7.96196794509888	-6.0735297203064	-0.0775186941027641	0.213744029402733	0.065428152680397
-5.55657911300659	-7.95840215682983	-6.08504199981689	-0.0773760676383972	0.213732078671455	0.0655026063323021
-5.56106472015381	-7.96330976486206	-6.07589960098267	-0.0773741453886032	0.213814318180084	0.0654985532164574
-5.55621814727783	-7.96159648895264	-6.07018852233887	-0.07737185806036	0.213672384619713	0.0655473247170448
-5.5566930770874	-7.96146726608276	-6.06988286972046	-0.0771887227892876	0.213778331875801	0.0655558779835701
-5.55634880065918	-7.96400690078735	-6.06154632568359	-0.0772596448659897	0.213704466819763	0.0656503587961197
-5.5506443977356	-7.96161937713623	-6.06585741043091	-0.0771123468875885	0.213749974966049	0.0656451731920242
-5.55377197265625	-7.96493864059448	-6.05816125869751	-0.0770318210124969	0.213754236698151	0.0656140893697739
-5.55370044708252	-7.96337223052979	-6.05345726013184	-0.0770929604768753	0.213804721832275	0.0657554343342781
-5.54736852645874	-7.96056222915649	-6.05737400054932	-0.0769370794296265	0.213787272572517	0.0657507479190826
-5.55353498458862	-7.96582746505737	-6.05325841903687	-0.0769416019320488	0.213828384876251	0.0658100992441177
-5.545982837677	-7.9623646736145	-6.06395387649536	-0.076870858669281	0.213808581233025	0.0658258497714996
-5.54945182800293	-7.96388101577759	-6.04866743087769	-0.0768109858036041	0.213882595300674	0.0658719837665558
-5.54810857772827	-7.96144771575928	-6.04986095428467	-0.0768703669309616	0.213815629482269	0.0659636184573174
-5.55107259750366	-7.96039056777954	-6.06002140045166	-0.0766962990164757	0.21394507586956	0.0659623965620995
-5.55083799362183	-7.96040105819702	-6.05109214782715	-0.0768386945128441	0.213820919394493	0.0660101324319839
-5.54597949981689	-7.95912265777588	-6.06074619293213	-0.0766986683011055	0.213823691010475	0.0661569833755493
-5.55567359924316	-7.95967817306519	-6.05455350875854	-0.0767160952091217	0.213907614350319	0.0661792531609535
-5.55000782012939	-7.95402669906616	-6.05498027801514	-0.0767226293683052	0.213801831007004	0.0663323104381561
-5.54906272888184	-7.95351076126099	-6.06164360046387	-0.0766623392701149	0.213846057653427	0.0663606077432632
-5.55162239074707	-7.95133543014526	-6.06116533279419	-0.0766431465744972	0.213885590434074	0.0664110332727432
-5.54816436767578	-7.94631099700928	-6.06419467926025	-0.0767020359635353	0.213844254612923	0.0664572641253471
-5.5460991859436	-7.94517135620117	-6.07060527801514	-0.0766172856092453	0.213915631175041	0.0665503814816475
-5.553382396698	-7.94189882278442	-6.06151580810547	-0.0766362920403481	0.213994681835175	0.066574715077877
-5.54747295379639	-7.94234848022461	-6.0683069229126	-0.0766125842928886	0.213933050632477	0.0667024478316307
-5.54799175262451	-7.94247531890869	-6.07880640029907	-0.0765990912914276	0.214100778102875	0.066667415201664
-5.55111980438232	-7.94260263442993	-6.07330989837646	-0.0766897648572922	0.214096814393997	0.0666863620281219
-5.54636287689209	-7.94122314453125	-6.07771492004395	-0.076527513563633	0.214006319642067	0.0667829141020775
-5.55001020431519	-7.94062614440918	-6.08148050308228	-0.0765753388404846	0.214127585291862	0.0667677000164986
-5.54842758178711	-7.94008874893188	-6.07292318344116	-0.0765185058116913	0.214187264442444	0.0668227002024651
-5.54624700546265	-7.93696451187134	-6.08416843414307	-0.076513797044754	0.214226454496384	0.0669635683298111
-5.54283332824707	-7.93763208389282	-6.08738708496094	-0.0765161067247391	0.214264646172523	0.0669774413108826
-5.54355144500732	-7.94063758850098	-6.08530187606812	-0.0765558928251266	0.214218258857727	0.0670332238078117
-5.53808212280273	-7.93682909011841	-6.09074783325195	-0.0764799639582634	0.214331120252609	0.0671065300703049
-5.54239273071289	-7.94160890579224	-6.08477067947388	-0.0764890909194946	0.214382067322731	0.0671373531222343
-5.54528474807739	-7.93993616104126	-6.08433198928833	-0.0765724927186966	0.214394152164459	0.067249670624733
-5.53961277008057	-7.9371976852417	-6.09260606765747	-0.0765207707881927	0.214456751942635	0.0672625005245209
-5.54387855529785	-7.94497299194336	-6.09824323654175	-0.0765760689973831	0.214492380619049	0.06734549254179
-5.54193258285522	-7.93796825408936	-6.09409523010254	-0.0765902549028397	0.214449122548103	0.0673571079969406
-5.53584384918213	-7.93426942825317	-6.10094594955444	-0.0764635726809502	0.214540481567383	0.0673740655183792
-5.53733968734741	-7.93781661987305	-6.09963655471802	-0.0765800103545189	0.214597672224045	0.0674110576510429
-5.53747367858887	-7.93780660629272	-6.09794092178345	-0.07667176425457	0.214713454246521	0.0674887523055077
-5.53255462646484	-7.93748807907104	-6.09543037414551	-0.0766225531697273	0.21463268995285	0.067547969520092
-5.53311014175415	-7.9358434677124	-6.10804605484009	-0.0766446888446808	0.214769139885902	0.0675360411405563
-5.5312671661377	-7.93855857849121	-6.10062551498413	-0.0768002718687058	0.214706510305405	0.0675377249717712
-5.52725076675415	-7.93764638900757	-6.11609315872192	-0.0767633244395256	0.214730679988861	0.0675651505589485
-5.53179264068604	-7.93889760971069	-6.10312223434448	-0.07681754976511	0.214788720011711	0.0675590485334396
-5.52570247650146	-7.93545246124268	-6.1062798500061	-0.0769628882408142	0.214805915951729	0.0676135942339897
-5.52586221694946	-7.93661260604858	-6.11232376098633	-0.0768559277057648	0.214781820774078	0.0676296651363373
-5.52360582351685	-7.93490266799927	-6.11263656616211	-0.0771013796329498	0.214839264750481	0.0675941854715347
-5.5199728012085	-7.93473386764526	-6.1159234046936	-0.0770650953054428	0.214796975255013	0.0676058754324913
-5.51924610137939	-7.93538379669189	-6.12004804611206	-0.0770758092403412	0.214847788214684	0.0675423443317413
-5.52297019958496	-7.93582820892334	-6.12010908126831	-0.0772079154849052	0.214870512485504	0.0675235092639923
-5.5200662612915	-7.93522548675537	-6.12366962432861	-0.0772634968161583	0.214879170060158	0.0675847679376602
-5.52182006835938	-7.93435335159302	-6.12511587142944	-0.0771764516830444	0.214922189712524	0.0675014406442642
-5.5254487991333	-7.93876886367798	-6.11793851852417	-0.0773969814181328	0.214904874563217	0.0675148293375969
-5.51673460006714	-7.93812942504883	-6.13590860366821	-0.0773421823978424	0.21487133204937	0.0674944072961807
-5.52322483062744	-7.94270372390747	-6.12745761871338	-0.077395960688591	0.214938893914223	0.0673955529928207
-5.52025461196899	-7.93997621536255	-6.12519264221191	-0.0775985196232796	0.214908763766289	0.0674326419830322
-5.52018022537231	-7.93986940383911	-6.13505506515503	-0.0773967057466507	0.214892312884331	0.0673886314034462
-5.52230262756348	-7.94094848632813	-6.1291937828064	-0.0775737538933754	0.214969664812088	0.0672853738069534
-5.51713943481445	-7.94205045700073	-6.13789319992065	-0.0775298103690147	0.21489517390728	0.0672540441155434
-5.52149772644043	-7.94438171386719	-6.13909578323364	-0.0775541663169861	0.215045005083084	0.0672006905078888
-5.52581548690796	-7.94370651245117	-6.13736438751221	-0.0775700286030769	0.215036511421204	0.0671667754650116
-5.52465581893921	-7.94330739974976	-6.14595651626587	-0.0775646865367889	0.214976236224175	0.0671708434820175
-5.52793979644775	-7.94830226898193	-6.15515232086182	-0.077475517988205	0.215078771114349	0.067114844918251
-5.53531789779663	-7.94986248016357	-6.14218378067017	-0.0776906982064247	0.215030878782272	0.0671453699469566
-5.53400850296021	-7.95079040527344	-6.1611008644104	-0.0775707215070724	0.215008988976479	0.0671609342098236
-5.54025936126709	-7.95364761352539	-6.15915250778198	-0.0775598138570786	0.215032324194908	0.0670746490359306
-5.54750967025757	-7.94982671737671	-6.15682172775269	-0.0776109397411346	0.214995265007019	0.0671710669994354
-5.54503107070923	-7.94763565063477	-6.16666030883789	-0.0774595737457275	0.214977607131004	0.0671676248311996
-5.55494117736816	-7.95329999923706	-6.16005516052246	-0.077556386590004	0.215056255459785	0.067219614982605
-5.55352306365967	-7.95648860931396	-6.15726280212402	-0.0775738209486008	0.214950501918793	0.0672023445367813
-5.55295848846436	-7.95223522186279	-6.16914129257202	-0.0775174647569656	0.21500763297081	0.0672118812799454
-5.56265497207642	-7.95694828033447	-6.15821504592896	-0.0775455683469772	0.215066313743591	0.0671925097703934
-5.56012296676636	-7.95726919174194	-6.16352558135986	-0.0775040090084076	0.214930802583694	0.0672937482595444
-5.56539106369019	-7.95805549621582	-6.16783380508423	-0.0773728862404823	0.215079069137573	0.0672696828842163
-5.57201337814331	-7.96386623382568	-6.16005373001099	-0.0775561258196831	0.215051904320717	0.0673969760537148
-5.56671714782715	-7.96301603317261	-6.16704082489014	-0.0773915499448776	0.215031012892723	0.0674709007143974
-5.57729291915894	-7.96560764312744	-6.16206550598145	-0.0772919803857803	0.215101644396782	0.067419171333313
-5.57852602005005	-7.96622037887573	-6.15583992004395	-0.0773695781826973	0.215009942650795	0.0675442740321159
-5.57715368270874	-7.96348428726196	-6.16493034362793	-0.0772179737687111	0.215078055858612	0.0676094889640808
-5.58489513397217	-7.96696281433105	-6.15796709060669	-0.0773191154003143	0.215153187513351	0.0676572546362877
-5.58249235153198	-7.96895408630371	-6.16263484954834	-0.0772596448659897	0.215064480900764	0.0677412152290344
-5.5850625038147	-7.96691656112671	-6.17027425765991	-0.0771435648202896	0.215172544121742	0.067855641245842
-5.59300947189331	-7.97050094604492	-6.15994644165039	-0.0771501883864403	0.215196117758751	0.0679256618022919
-5.59138965606689	-7.96649026870728	-6.16004800796509	-0.0772222205996513	0.215126812458038	0.0680510625243187
-5.59509801864624	-7.96558856964111	-6.16998291015625	-0.0770515128970146	0.215231031179428	0.0680507197976112
-5.60122299194336	-7.97154426574707	-6.15730428695679	-0.0772232785820961	0.215151786804199	0.0681787356734276
-5.59649133682251	-7.96684598922729	-6.17253589630127	-0.0771680623292923	0.215133309364319	0.0683043822646141
-5.59759187698364	-7.96896076202393	-6.16247940063477	-0.0770788192749023	0.21516652405262	0.0683194324374199
-5.60289478302002	-7.96839570999146	-6.16562795639038	-0.0771386101841927	0.215068832039833	0.0684607475996017
-5.5942850112915	-7.96230983734131	-6.16349983215332	-0.0771095082163811	0.215095996856689	0.0684787333011627
-5.59378385543823	-7.96442079544067	-6.15632915496826	-0.0770851448178291	0.215197488665581	0.0685438811779022
-5.59703922271729	-7.96597623825073	-6.15308809280396	-0.077170342206955	0.215129181742668	0.068633645772934
-5.58744192123413	-7.95974397659302	-6.16354990005493	-0.0771801248192787	0.215143740177155	0.0686649009585381
-5.59017324447632	-7.96162700653076	-6.16245746612549	-0.0771130695939064	0.215166196227074	0.068668395280838
-5.59254121780396	-7.95924186706543	-6.15819978713989	-0.0772569477558136	0.215139463543892	0.0687355995178223
-5.58291101455688	-7.95034027099609	-6.15285158157349	-0.0771185979247093	0.215148657560349	0.0687184929847717
-5.58871030807495	-7.95565176010132	-6.15175199508667	-0.0772598832845688	0.215145617723465	0.0688484907150269
-5.58290672302246	-7.95064163208008	-6.15917158126831	-0.0772623121738434	0.215132564306259	0.0688669830560684
-5.57699632644653	-7.94690799713135	-6.15788984298706	-0.0771868526935577	0.215140357613564	0.0688629001379013
-5.58010768890381	-7.94725894927979	-6.15057611465454	-0.0772564262151718	0.215093910694122	0.0689855515956879
-5.57127857208252	-7.93838024139404	-6.14492321014404	-0.0772368684411049	0.215101838111877	0.0689512640237808
-5.57282972335815	-7.94133424758911	-6.14693117141724	-0.0771509483456612	0.215108349919319	0.0690556094050407
-5.5775089263916	-7.94439506530762	-6.1428279876709	-0.0772790834307671	0.215206056833267	0.0690595358610153
-5.57579660415649	-7.94173002243042	-6.14067363739014	-0.0772948488593102	0.215131819248199	0.06912761926651
-5.56851863861084	-7.94072818756104	-6.14786958694458	-0.0771638676524162	0.215109273791313	0.0692070871591568
-5.57863330841064	-7.94137048721313	-6.14085388183594	-0.077154166996479	0.215185940265656	0.0692170113325119
-5.57068634033203	-7.93690156936646	-6.13107204437256	-0.077217273414135	0.215025097131729	0.0692997202277184
-5.57189893722534	-7.93963241577148	-6.13612270355225	-0.0771373212337494	0.215119615197182	0.069355919957161
-5.57498979568481	-7.9406533241272	-6.12862348556519	-0.0771545842289925	0.215171203017235	0.0692964047193527
-5.56899976730347	-7.93896055221558	-6.13922500610352	-0.0770491734147072	0.215087354183197	0.069378063082695
-5.5711989402771	-7.94264364242554	-6.13558006286621	-0.0769349187612534	0.215183421969414	0.0693724155426025
-5.57554578781128	-7.94292211532593	-6.1322193145752	-0.0770072340965271	0.215147837996483	0.069396860897541
-5.57020568847656	-7.94073057174683	-6.14048671722412	-0.0768870115280151	0.215101853013039	0.0694659277796745
-5.5771164894104	-7.94395160675049	-6.13728952407837	-0.0769515335559845	0.215250164270401	0.0694384872913361
-5.57583713531494	-7.94716262817383	-6.13142061233521	-0.0769652351737022	0.215102732181549	0.0694934576749802
-5.57720375061035	-7.94753646850586	-6.14212369918823	-0.0768167525529861	0.215130925178528	0.0695660039782524
-5.58086729049683	-7.94740438461304	-6.13740634918213	-0.0767601430416107	0.215209349989891	0.0695633962750435
-5.5832085609436	-7.94338035583496	-6.13608360290527	-0.0768246352672577	0.215115651488304	0.0695955082774162
-5.5797872543335	-7.94060087203979	-6.13894367218018	-0.0766745954751968	0.215169683098793	0.0695334449410439
-5.58155870437622	-7.9434928894043	-6.13582897186279	-0.0766679048538208	0.215157374739647	0.0695750713348389
-5.58353710174561	-7.93929815292358	-6.14228630065918	-0.0766286477446556	0.215174034237862	0.069605827331543
-5.5811185836792	-7.94047927856445	-6.13653802871704	-0.0765754878520966	0.215210929512978	0.069624699652195
-5.58612871170044	-7.94391345977783	-6.14561176300049	-0.0765878409147263	0.215102732181549	0.0696294382214546
-5.58829402923584	-7.94131231307983	-6.14147663116455	-0.0766315907239914	0.215243622660637	0.0696465894579887
-5.58851051330566	-7.93865489959717	-6.14227676391602	-0.0765306651592255	0.215117111802101	0.0696432664990425
-5.58624839782715	-7.9392614364624	-6.1500391960144	-0.0764890909194946	0.215108513832092	0.0696407780051231
-5.58960962295532	-7.94457912445068	-6.13513946533203	-0.076501689851284	0.21511122584343	0.0696295499801636
-5.58746290206909	-7.9415979385376	-6.14989280700684	-0.076503686606884	0.215080216526985	0.069705456495285
-5.58847713470459	-7.94108390808105	-6.14686250686646	-0.0763516649603844	0.215117678046227	0.0696575194597244
-5.59202909469604	-7.94664621353149	-6.14336490631104	-0.0764783918857574	0.215182840824127	0.069674126803875
-5.59165096282959	-7.94403696060181	-6.14951372146606	-0.0764461606740952	0.215161830186844	0.0696136802434921
-5.59277105331421	-7.94740200042725	-6.14801406860352	-0.0763448178768158	0.215135976672173	0.069629542529583
-5.59798574447632	-7.94295692443848	-6.15335702896118	-0.076394148170948	0.215103000402451	0.0696101933717728
-5.59241819381714	-7.94151210784912	-6.1467170715332	-0.0763651877641678	0.21512471139431	0.0695435628294945
-5.59062051773071	-7.93894195556641	-6.16102695465088	-0.0762638598680496	0.215169414877892	0.0695107877254486
-5.59498167037964	-7.93929862976074	-6.15733242034912	-0.0763592347502708	0.215214520692825	0.0694319531321526
-5.59107446670532	-7.93837690353394	-6.15473318099976	-0.0762706473469734	0.215185880661011	0.0694081112742424
-5.59339427947998	-7.93599128723145	-6.16921329498291	-0.076165959239006	0.215293720364571	0.0693550333380699
-5.59761619567871	-7.93735551834106	-6.16418504714966	-0.0762841776013374	0.215224161744118	0.0693049430847168
-5.59181880950928	-7.93492412567139	-6.16095209121704	-0.0762649551033974	0.215243652462959	0.0692608430981636
-5.5944938659668	-7.93659162521362	-6.1662654876709	-0.0762733444571495	0.215293481945992	0.0692229121923447
-5.59555625915527	-7.93508005142212	-6.15829515457153	-0.0764382481575012	0.215210646390915	0.0691754147410393
-5.58825016021729	-7.9322190284729	-6.16478967666626	-0.0763163417577744	0.21521432697773	0.069148100912571
-5.59080266952515	-7.93304634094238	-6.16770553588867	-0.0763206630945206	0.21521957218647	0.0689970105886459
-5.58828687667847	-7.93025684356689	-6.16169595718384	-0.0764528438448906	0.215184211730957	0.0689938738942146
-5.5861349105835	-7.92940711975098	-6.1689567565918	-0.0763852074742317	0.215143114328384	0.0689215362071991
-5.58713912963867	-7.92799234390259	-6.15879535675049	-0.0765544176101685	0.215166509151459	0.0688968077301979
-5.58392858505249	-7.92582750320435	-6.16049289703369	-0.076546810567379	0.215061634778976	0.0688226595520973
-5.58504772186279	-7.92128324508667	-6.1688380241394	-0.0765901431441307	0.215147137641907	0.0686608031392097
-5.58258295059204	-7.92411470413208	-6.16644620895386	-0.0767409205436707	0.215076252818108	0.0685850009322166
-5.5841965675354	-7.92150688171387	-6.16596031188965	-0.0769202932715416	0.214936599135399	0.0685478746891022
-5.58035659790039	-7.91720676422119	-6.17466735839844	-0.0768512636423111	0.215015292167664	0.0683968737721443
-5.58235120773315	-7.91969966888428	-6.16064643859863	-0.0770626366138458	0.214954987168312	0.0682956278324127
-5.57803916931152	-7.91113615036011	-6.18261480331421	-0.0770392194390297	0.214920818805695	0.0681976303458214
-5.5799994468689	-7.911696434021	-6.1779408454895	-0.0770673379302025	0.214900612831116	0.0679546296596527
-5.58139371871948	-7.91121768951416	-6.17743825912476	-0.0772904455661774	0.21490578353405	0.067852258682251
-5.57693004608154	-7.90805339813232	-6.18223524093628	-0.0773122683167458	0.214836820960045	0.0676980838179588
-5.58282136917114	-7.9092059135437	-6.17950057983398	-0.0773507654666901	0.214881002902985	0.0675466358661652
-5.57800006866455	-7.90529298782349	-6.18572330474854	-0.0774231925606728	0.214805170893669	0.0674328505992889
-5.57980489730835	-7.90391731262207	-6.19255208969116	-0.077403761446476	0.214837223291397	0.0672833919525146
-5.58251667022705	-7.90573024749756	-6.18872976303101	-0.0776026546955109	0.214801922440529	0.0670739412307739
-5.57462596893311	-7.90429925918579	-6.19003820419312	-0.0776379406452179	0.214695319533348	0.0669817328453064
-5.58358764648438	-7.90805816650391	-6.1930251121521	-0.0775911211967468	0.214713752269745	0.0668664872646332
-5.58197021484375	-7.90671443939209	-6.19163465499878	-0.0777219533920288	0.214624032378197	0.0667407438158989
-5.57903099060059	-7.90448760986328	-6.19138050079346	-0.0776331126689911	0.214622780680656	0.0665559843182564
-5.58244657516479	-7.90547180175781	-6.18877601623535	-0.0777649655938149	0.214529141783714	0.0664577037096024
-5.57584381103516	-7.90241527557373	-6.18816804885864	-0.0777915418148041	0.214513152837753	0.0663596764206886
-5.57939195632935	-7.90455961227417	-6.19242668151855	-0.0776991546154022	0.21454219520092	0.0661958754062653
-5.58056354522705	-7.90222501754761	-6.19052743911743	-0.0778380334377289	0.214426025748253	0.0661158412694931
-5.57542657852173	-7.89925622940063	-6.19432544708252	-0.07769376039505	0.214431449770927	0.0660130456089973
-5.57704877853394	-7.90560817718506	-6.18432092666626	-0.0777137354016304	0.214435905218124	0.0658519044518471
-5.57822418212891	-7.90176486968994	-6.18715858459473	-0.0777804329991341	0.214379712939262	0.0658101066946983
-5.57395315170288	-7.90336990356445	-6.19032430648804	-0.0775820389389992	0.214418798685074	0.0656582564115524
-5.5828275680542	-7.90805816650391	-6.18020391464233	-0.0776888802647591	0.214384511113167	0.065648727118969
-5.57884740829468	-7.90218496322632	-6.19450616836548	-0.0775127708911896	0.214416027069092	0.0655757784843445
-5.58638525009155	-7.90473556518555	-6.19316148757935	-0.0775205492973328	0.214400514960289	0.0655015185475349
-5.59160089492798	-7.90463972091675	-6.18342113494873	-0.0775259807705879	0.214310824871063	0.0655446723103523
-5.58649301528931	-7.90299081802368	-6.19390821456909	-0.0774735733866692	0.214285045862198	0.0654909908771515
-5.59656715393066	-7.90586137771606	-6.19154644012451	-0.0774796307086945	0.214433073997498	0.0654900893568993
-5.59369993209839	-7.90170812606812	-6.19363117218018	-0.0773800238966942	0.214222356677055	0.0655531734228134
-5.60064935684204	-7.90169811248779	-6.1941990852356	-0.0773469805717468	0.214313387870789	0.0655441209673882
-5.60033178329468	-7.90239763259888	-6.18748903274536	-0.0774142667651176	0.214221179485321	0.0655671060085297
-5.60308790206909	-7.89894247055054	-6.19525146484375	-0.0772169753909111	0.214286208152771	0.0656632483005524
-5.61204671859741	-7.90283966064453	-6.19792604446411	-0.0772486850619316	0.214278668165207	0.0657437518239021
-5.61370325088501	-7.89769506454468	-6.19436454772949	-0.0772285312414169	0.214223757386208	0.0657595917582512
-5.61546230316162	-7.90248537063599	-6.20318031311035	-0.0771982446312904	0.214213401079178	0.0658320263028145
-5.62772083282471	-7.9012279510498	-6.19637966156006	-0.0773658454418182	0.214283689856529	0.0658929497003555
-5.62529039382935	-7.90145206451416	-6.20060682296753	-0.0772448256611824	0.214244961738586	0.0660465732216835
-5.63497018814087	-7.9078893661499	-6.20453119277954	-0.0772191062569618	0.214162215590477	0.0661620572209358
-5.638831615448	-7.90254497528076	-6.20878410339355	-0.0773334205150604	0.214159086346626	0.0663089901208878
-5.64191770553589	-7.90070009231567	-6.20955514907837	-0.0772536993026733	0.214117750525475	0.0664290189743042
-5.65009021759033	-7.9050817489624	-6.20039415359497	-0.0774375051259995	0.214005962014198	0.066476009786129
-5.64582443237305	-7.89925003051758	-6.21537113189697	-0.0774945542216301	0.213931828737259	0.06657724827528
-5.65036344528198	-7.89861392974854	-6.20999526977539	-0.0775198265910149	0.213933378458023	0.0665409341454506
-5.65137815475464	-7.89423704147339	-6.20742797851563	-0.0776762515306473	0.213761433959007	0.0666788965463638
-5.64833307266235	-7.88951683044434	-6.21425104141235	-0.0776300430297852	0.213699698448181	0.0666674971580505
-5.65305948257446	-7.89298868179321	-6.19825792312622	-0.0778720751404762	0.21364589035511	0.0667068213224411
-5.64528894424438	-7.88745594024658	-6.20645713806152	-0.0778926461935043	0.213548853993416	0.0668159127235413
-5.64548301696777	-7.88714265823364	-6.20379495620728	-0.0779636427760124	0.213520988821983	0.0668499246239662
-5.64759922027588	-7.88766527175903	-6.20341730117798	-0.0780989527702332	0.213439509272575	0.0668681934475899
-5.64354085922241	-7.88403606414795	-6.20023441314697	-0.0781259536743164	0.213381662964821	0.06693284958601
-5.64517164230347	-7.88486814498901	-6.19895553588867	-0.0782539397478104	0.213320434093475	0.0669903755187988
-5.6451301574707	-7.88749742507935	-6.18756675720215	-0.0784502401947975	0.213207304477692	0.0670468360185623
-5.6394739151001	-7.88192367553711	-6.19942474365234	-0.0784481391310692	0.213081538677216	0.0671340078115463
-5.6412878036499	-7.88676309585571	-6.19412469863892	-0.0785561203956604	0.213057234883308	0.0671084299683571
-5.63813638687134	-7.88391351699829	-6.18429946899414	-0.0787205547094345	0.212967291474342	0.0672417506575584
-5.6298623085022	-7.88311672210693	-6.19219303131104	-0.0786062479019165	0.212891787290573	0.0672797635197639
-5.6352014541626	-7.88699340820313	-6.17485809326172	-0.0788653269410133	0.212837025523186	0.067341037094593
-5.62740612030029	-7.88447380065918	-6.18541574478149	-0.0787897035479546	0.212780922651291	0.0674645900726318
-5.62958192825317	-7.89042663574219	-6.17634439468384	-0.0788327530026436	0.212767615914345	0.0675679296255112
-5.62806797027588	-7.88899612426758	-6.16515922546387	-0.0789991244673729	0.212680891156197	0.0675512105226517
-5.62351036071777	-7.89071655273438	-6.1692476272583	-0.0789057612419128	0.21260504424572	0.0676329582929611
-5.62819862365723	-7.89346933364868	-6.16636514663696	-0.0790373310446739	0.212630957365036	0.0676998719573021
-5.62311220169067	-7.89452934265137	-6.1615834236145	-0.0790776908397675	0.212522327899933	0.0677892863750458
-5.62257814407349	-7.89739465713501	-6.16670513153076	-0.0789801925420761	0.212501853704453	0.0678354799747467
-5.62733221054077	-7.90063571929932	-6.15602207183838	-0.0791655033826828	0.21245165169239	0.0679477006196976
-5.62165784835815	-7.89700317382813	-6.14914608001709	-0.0790803730487823	0.212354928255081	0.0679867714643478
-5.62680721282959	-7.90425729751587	-6.14954996109009	-0.0791711211204529	0.212308749556541	0.0681336298584938
-5.62303352355957	-7.9022102355957	-6.14870262145996	-0.0792038440704346	0.212274953722954	0.0681779682636261
-5.61980009078979	-7.90845251083374	-6.15184450149536	-0.0791662558913231	0.212307691574097	0.068201832473278
-5.62618541717529	-7.90842771530151	-6.15314912796021	-0.0792984068393707	0.212206408381462	0.068379171192646
-5.62330675125122	-7.90451335906982	-6.14898872375488	-0.0792511254549026	0.212239593267441	0.068399578332901
-5.62707090377808	-7.91112470626831	-6.15217351913452	-0.079178124666214	0.212258920073509	0.0685036405920982
-5.63075828552246	-7.91224956512451	-6.15320348739624	-0.0794013887643814	0.212171092629433	0.0685077384114265
-5.6312370300293	-7.91069841384888	-6.16571283340454	-0.079267680644989	0.212221801280975	0.0685297697782516
-5.63516521453857	-7.9176230430603	-6.16312551498413	-0.0793432071805	0.212202087044716	0.0685263201594353
-5.64209604263306	-7.91487598419189	-6.16824102401733	-0.0793753638863564	0.2121392339468	0.0686612129211426
-5.6411395072937	-7.91190814971924	-6.17269611358643	-0.0792743489146233	0.212148562073708	0.0686412006616592
-5.6510443687439	-7.92072677612305	-6.17925548553467	-0.0793904289603233	0.2121572047472	0.0687255263328552
-5.65137767791748	-7.91723203659058	-6.17908191680908	-0.079453244805336	0.212099775671959	0.0687052235007286
-5.6534218788147	-7.92122602462769	-6.18823051452637	-0.0794105380773544	0.212171018123627	0.0686862915754318
-5.66159152984619	-7.92356538772583	-6.18943071365356	-0.0794908702373505	0.212005496025085	0.0687692686915398
-5.66014337539673	-7.92137098312378	-6.18823909759521	-0.0795230716466904	0.212059810757637	0.0687115043401718
-5.66541385650635	-7.92587089538574	-6.191565990448	-0.0794190838932991	0.211960762739182	0.0687536373734474
-5.6719856262207	-7.92899703979492	-6.19622421264648	-0.0796163901686668	0.21197846531868	0.0687090530991554
-5.67562770843506	-7.92987394332886	-6.19949626922607	-0.0796885564923286	0.211874827742577	0.068742148578167
-5.68088912963867	-7.93173789978027	-6.20636796951294	-0.0795744657516479	0.211887747049332	0.0687143430113792
-5.69222354888916	-7.93534326553345	-6.21243000030518	-0.0797316506505013	0.211836859583855	0.0687219649553299
-5.68838214874268	-7.93056058883667	-6.20870542526245	-0.0797855257987976	0.211680695414543	0.0687176212668419
-5.69377756118774	-7.93345594406128	-6.22192049026489	-0.0797778740525246	0.211712434887886	0.0686568915843964
-5.70049095153809	-7.93414831161499	-6.21702241897583	-0.0799890384078026	0.211652398109436	0.0685894340276718
-5.69647836685181	-7.93246650695801	-6.22777128219604	-0.0800116211175919	0.211616918444633	0.068605899810791
-5.70245456695557	-7.93638038635254	-6.23617887496948	-0.0800238102674484	0.21159228682518	0.0686001256108284
-5.70792436599731	-7.93399524688721	-6.23289823532104	-0.080197811126709	0.211574569344521	0.0685137808322906
-5.70446634292603	-7.93426990509033	-6.24104070663452	-0.0802856683731079	0.211490839719772	0.068489633500576
-5.71255302429199	-7.9366340637207	-6.24090528488159	-0.0803258046507835	0.21151639521122	0.0684446096420288
-5.7113881111145	-7.93549680709839	-6.24179697036743	-0.0805320963263512	0.211366534233093	0.0684953108429909
-5.71628093719482	-7.93821430206299	-6.25610637664795	-0.0805141031742096	0.21134477853775	0.0684391185641289
-5.725426197052	-7.94128608703613	-6.25347137451172	-0.08062444627285	0.211371928453445	0.0684397369623184
-5.72462701797485	-7.93967866897583	-6.2522668838501	-0.0807604715228081	0.211177363991737	0.0685132890939713
-5.72642278671265	-7.94299936294556	-6.26592254638672	-0.0807283967733383	0.211127832531929	0.0685057565569878
-5.73394012451172	-7.94562244415283	-6.25524759292603	-0.0810168907046318	0.21113096177578	0.0685108825564384
-5.73027753829956	-7.94575452804565	-6.26419305801392	-0.0810543820261955	0.211008012294769	0.0685741454362869
-5.73320817947388	-7.94719552993774	-6.26652765274048	-0.0810610577464104	0.210999876260757	0.0685326009988785
-5.74117803573608	-7.95235967636108	-6.26208639144897	-0.08124128729105	0.211030781269073	0.0685446560382843
-5.74011039733887	-7.95242023468018	-6.27187871932983	-0.0812559574842453	0.210920289158821	0.0686009079217911
-5.74809646606445	-7.95387029647827	-6.27422857284546	-0.0812999755144119	0.210972875356674	0.0686279162764549
-5.75251483917236	-7.96190643310547	-6.27047348022461	-0.0815627351403236	0.210844427347183	0.0687400177121162
-5.75466156005859	-7.95918035507202	-6.28285789489746	-0.0816336274147034	0.210801154375076	0.0689027607440948
-5.75746726989746	-7.9612078666687	-6.2849497795105	-0.0816918388009071	0.21071694791317	0.068853385746479
-5.76483392715454	-7.96565008163452	-6.28889560699463	-0.0818973332643509	0.21068874001503	0.0690092742443085
-5.76159048080444	-7.96057844161987	-6.28479671478271	-0.0819263011217117	0.210663259029388	0.0689556449651718
-5.76188516616821	-7.96420574188232	-6.29082489013672	-0.0819883197546005	0.210674211382866	0.0689980536699295
-5.77011489868164	-7.96636915206909	-6.28844928741455	-0.0821548178792	0.210627391934395	0.0689591392874718
-5.77066946029663	-7.96547937393188	-6.28422737121582	-0.0823762789368629	0.210487797856331	0.0691292881965637
-5.76775979995728	-7.96725606918335	-6.29164791107178	-0.0823830142617226	0.210401341319084	0.0691986754536629
-5.77231931686401	-7.97266960144043	-6.28780078887939	-0.0825777277350426	0.210403740406036	0.0692765861749649
-5.77419376373291	-7.97217988967896	-6.29051971435547	-0.0828009396791458	0.210225224494934	0.0693560615181923
-5.7689642906189	-7.96782302856445	-6.2940821647644	-0.0827696546912193	0.210162490606308	0.06939297914505
-5.77371025085449	-7.97204542160034	-6.28064584732056	-0.0829578563570976	0.210144519805908	0.0694628357887268
-5.77232456207275	-7.97290754318237	-6.28802347183228	-0.0831413790583611	0.210065841674805	0.0696111395955086
-5.76912927627563	-7.97285509109497	-6.27664709091187	-0.0831757187843323	0.210026144981384	0.0696582943201065
-5.77548694610596	-7.9782977104187	-6.27772235870361	-0.0833501219749451	0.209878757596016	0.0697518661618233
-5.76984071731567	-7.97213220596313	-6.27650451660156	-0.083418495953083	0.209771409630775	0.0698162838816643
-5.76993656158447	-7.97725629806519	-6.27148675918579	-0.0834122896194458	0.20969669520855	0.0698353499174118
-5.77104902267456	-7.97579431533813	-6.26467132568359	-0.0835090950131416	0.209583714604378	0.0699395313858986
-5.76323413848877	-7.97553205490112	-6.25740766525269	-0.0836052373051643	0.209512040019035	0.0699661895632744
-5.76064252853394	-7.97762632369995	-6.25393438339233	-0.0835225582122803	0.209487691521645	0.0700653418898582
-5.76351928710938	-7.98116540908813	-6.24320888519287	-0.0835952535271645	0.209492519497871	0.0701265931129456
-5.7557258605957	-7.9811487197876	-6.24113130569458	-0.0835795402526855	0.209413588047028	0.0701849013566971
-5.75662422180176	-7.98285818099976	-6.24361419677734	-0.0835207849740982	0.209407970309258	0.0702589526772499
-5.75807476043701	-7.98777961730957	-6.23283672332764	-0.0836087167263031	0.209409445524216	0.070177748799324
-5.75436973571777	-7.98926019668579	-6.23083829879761	-0.0836052969098091	0.209347665309906	0.0702673271298409
-5.74956321716309	-7.99094247817993	-6.23759078979492	-0.0835074633359909	0.209425434470177	0.0702568590641022
-5.7508864402771	-7.99773359298706	-6.22653961181641	-0.0835379511117935	0.209401249885559	0.070240430533886
-5.74927139282227	-7.99805927276611	-6.22988748550415	-0.0835486799478531	0.209350153803825	0.0703142434358597
-5.74596214294434	-8.00070285797119	-6.23516416549683	-0.0833669081330299	0.209425613284111	0.0703142806887627
-5.75169849395752	-8.0084171295166	-6.22929191589355	-0.083458237349987	0.209427207708359	0.0703261345624924
-5.74925231933594	-8.00613021850586	-6.23483848571777	-0.0834579989314079	0.209369704127312	0.0704064667224884
-5.75097513198853	-8.01473999023438	-6.23958301544189	-0.0834069475531578	0.209447786211967	0.0704307854175568
-5.76021480560303	-8.02128887176514	-6.23450088500977	-0.0835289433598518	0.209343791007996	0.0704676285386086
-5.7542462348938	-8.01981067657471	-6.24985837936401	-0.0833742171525955	0.209423661231995	0.0705162808299065
-5.75979518890381	-8.02558326721191	-6.24985551834106	-0.0834268257021904	0.209334716200829	0.0705226957798004
-5.76506471633911	-8.0277271270752	-6.25234317779541	-0.0835233256220818	0.209262773394585	0.0706122741103172
-5.76157808303833	-8.02403736114502	-6.25868368148804	-0.0834316834807396	0.2093216329813	0.070649728178978
-5.76637983322144	-8.02797603607178	-6.25744771957397	-0.0835118293762207	0.209280848503113	0.0706245228648186
-5.77088117599487	-8.02491760253906	-6.27077531814575	-0.0835719257593155	0.209320574998856	0.0706911981105804
-5.76730585098267	-8.02128124237061	-6.27996873855591	-0.0834932327270508	0.20938166975975	0.0706615075469017
-5.7750997543335	-8.02481269836426	-6.2872109413147	-0.0836036205291748	0.209409803152084	0.0706424042582512
-5.77551126480103	-8.02066993713379	-6.29169130325317	-0.0837058871984482	0.209420427680016	0.0706347674131393
-5.77841567993164	-8.02177333831787	-6.30389308929443	-0.0836338549852371	0.209388628602028	0.0706350430846214
-5.78684949874878	-8.01992607116699	-6.31148815155029	-0.0837060734629631	0.209480300545692	0.0705911815166473
-5.78880548477173	-8.01902675628662	-6.30474042892456	-0.0838214457035065	0.209376350045204	0.0706098079681396
-5.79113578796387	-8.01498794555664	-6.32146692276001	-0.083819679915905	0.209416657686234	0.0706061497330666
-5.79230308532715	-8.01661968231201	-6.3272008895874	-0.0838126763701439	0.209418103098869	0.0706086605787277
-5.79965114593506	-8.0196590423584	-6.33030462265015	-0.0839017555117607	0.209440961480141	0.0706746429204941
-5.80069732666016	-8.01789855957031	-6.3420467376709	-0.0839737504720688	0.20942659676075	0.0706613063812256
-5.80399560928345	-8.0212926864624	-6.34710502624512	-0.0839258581399918	0.209345400333405	0.0706827044487
-5.8179783821106	-8.02453136444092	-6.34027624130249	-0.0840955749154091	0.209335714578629	0.0706954151391983
-5.81356239318848	-8.0202522277832	-6.34682321548462	-0.0841823741793633	0.20924586057663	0.0708252862095833
-5.81608963012695	-8.02037620544434	-6.35420083999634	-0.0840654000639915	0.209166765213013	0.0708048194646835
-5.81791067123413	-8.02088069915771	-6.35150527954102	-0.0843389332294464	0.209235519170761	0.0708534568548203
-5.81839084625244	-8.02115726470947	-6.35454416275024	-0.08431176841259	0.209103584289551	0.0708472281694412
-5.81966781616211	-8.02011108398438	-6.36069583892822	-0.0843421891331673	0.209150567650795	0.0708625316619873
-5.82535266876221	-8.0213565826416	-6.35785341262817	-0.0843740552663803	0.209132432937622	0.0708114802837372
-5.82883787155151	-8.0182991027832	-6.35961103439331	-0.0844395905733109	0.209031000733376	0.0709203407168388
-5.82654523849487	-8.01403617858887	-6.36351156234741	-0.0843329131603241	0.209104970097542	0.0708581805229187
-5.83200645446777	-8.01934051513672	-6.35867023468018	-0.0844771489500999	0.208999544382095	0.0709170773625374
-5.82792520523071	-8.01589107513428	-6.36152362823486	-0.0845695361495018	0.208929911255836	0.0708988383412361
-5.82981777191162	-8.02109241485596	-6.37167072296143	-0.0845541507005692	0.208940610289574	0.0709125399589539
-5.83362865447998	-8.0236120223999	-6.3638482093811	-0.0845418870449066	0.208962023258209	0.0709366053342819
-5.83362770080566	-8.02215576171875	-6.36104154586792	-0.0845634117722511	0.208855405449867	0.0709776878356934
-5.83277273178101	-8.02850818634033	-6.35848760604858	-0.0844885036349297	0.208795249462128	0.0709473043680191
-5.8370623588562	-8.02933979034424	-6.36870861053467	-0.0844793170690537	0.208861291408539	0.0709234029054642
-5.83964395523071	-8.03647327423096	-6.35733079910278	-0.0846348032355309	0.208672001957893	0.0709163993597031
-5.83384084701538	-8.03408336639404	-6.3628134727478	-0.084541529417038	0.208656847476959	0.0709742680191994
-5.83452749252319	-8.03714370727539	-6.36250448226929	-0.0844458788633347	0.208686128258705	0.0708894431591034
-5.84035348892212	-8.0397253036499	-6.36134672164917	-0.0844992995262146	0.208687648177147	0.0709931552410126
-5.83681869506836	-8.03685188293457	-6.36270618438721	-0.0844217613339424	0.208676159381866	0.070895716547966
-5.84047508239746	-8.04052257537842	-6.36113977432251	-0.0842565074563026	0.208658993244171	0.070975586771965
-5.84550428390503	-8.04340553283691	-6.35901784896851	-0.0843248292803764	0.208668619394302	0.0709875300526619
-5.84898281097412	-8.04585266113281	-6.36319351196289	-0.0842383205890656	0.208652690052986	0.0710589066147804
-5.84788942337036	-8.04890632629395	-6.36638641357422	-0.084148220717907	0.208629071712494	0.0711055397987366
-5.8518328666687	-8.05005931854248	-6.36757707595825	-0.0841194689273834	0.208698272705078	0.0711295008659363
-5.8536319732666	-8.05091857910156	-6.36770391464233	-0.0841375961899757	0.208603546023369	0.0711694434285164
-5.85039854049683	-8.0476770401001	-6.37327098846436	-0.0839687883853912	0.208616212010384	0.0711908340454102
-5.85551595687866	-8.05634880065918	-6.36699485778809	-0.0839377790689468	0.208688318729401	0.0712496042251587
-5.85593461990356	-8.05512714385986	-6.37266731262207	-0.0839418843388557	0.208630234003067	0.0713516473770142
-5.85326814651489	-8.05515384674072	-6.36729192733765	-0.0838907584547997	0.208606198430061	0.0714401379227638
-5.86408853530884	-8.05912590026855	-6.37322330474854	-0.0837943777441978	0.208679467439651	0.0715384781360626
-5.86454248428345	-8.05874061584473	-6.35896873474121	-0.083845891058445	0.208579942584038	0.0716248378157616
-5.86155605316162	-8.05872821807861	-6.37221717834473	-0.083730161190033	0.208569452166557	0.0717517137527466
-5.86042261123657	-8.05982780456543	-6.37016630172729	-0.0836778953671455	0.208568900823593	0.0718842372298241
-5.86457633972168	-8.06279182434082	-6.36668825149536	-0.0837309807538986	0.208537891507149	0.0719788819551468
-5.86108684539795	-8.05892276763916	-6.37203216552734	-0.0835667327046394	0.20854726433754	0.0721877813339233
-5.86523485183716	-8.0631103515625	-6.36345386505127	-0.0835056230425835	0.208659321069717	0.0722956657409668
-5.8703761100769	-8.06591033935547	-6.35679531097412	-0.0834928452968597	0.208575084805489	0.0724114626646042
-5.86626291275024	-8.06538867950439	-6.35760688781738	-0.0834116488695145	0.208576291799545	0.0725559145212173
-5.86552286148071	-8.06533527374268	-6.35379886627197	-0.083288736641407	0.208496764302254	0.0726261809468269
-5.86730289459229	-8.06440734863281	-6.34956932067871	-0.0832579880952835	0.208546698093414	0.0727634355425835
-5.86684083938599	-8.06555938720703	-6.34260177612305	-0.0831933170557022	0.208511203527451	0.0728991851210594
-5.8612232208252	-8.06737995147705	-6.34877920150757	-0.0830187201499939	0.208531439304352	0.0730731710791588
-5.86853075027466	-8.07206439971924	-6.33572769165039	-0.0829406529664993	0.208608105778694	0.0731415078043938
-5.87120628356934	-8.07380199432373	-6.32997131347656	-0.0829354748129845	0.208534404635429	0.0732558891177177
-5.86681079864502	-8.07288932800293	-6.32657241821289	-0.082754373550415	0.208503782749176	0.0734259486198425
-5.86662817001343	-8.0727710723877	-6.32961845397949	-0.0826163217425346	0.208522811532021	0.0734816640615463
-5.86706113815308	-8.07736206054688	-6.32143974304199	-0.0825586318969727	0.208621591329575	0.0736470818519592
-5.86911821365356	-8.07921695709229	-6.31206083297729	-0.0824024230241776	0.208538994193077	0.073688343167305
-5.86599397659302	-8.07814025878906	-6.32029390335083	-0.0822949334979057	0.208661749958992	0.0737114995718002
-5.86791610717773	-8.0857400894165	-6.31719064712524	-0.0821400880813599	0.208672553300858	0.0737745836377144
-5.8712682723999	-8.08482074737549	-6.31340932846069	-0.0820390582084656	0.208662763237953	0.0737654864788055
-5.86823892593384	-8.08321285247803	-6.30997705459595	-0.0820092707872391	0.208595767617226	0.0738596022129059
-5.86187696456909	-8.08015537261963	-6.31382369995117	-0.0817216709256172	0.208648949861526	0.0738237798213959
-5.8656153678894	-8.08889579772949	-6.30407524108887	-0.0815608724951744	0.2087282538414	0.0738552212715149
-5.8656005859375	-8.08599281311035	-6.30278825759888	-0.0814968645572662	0.208732202649117	0.0737706646323204
-5.86438417434692	-8.09054470062256	-6.29708337783813	-0.0813609063625336	0.208736479282379	0.0737552791833878
-5.86398363113403	-8.08654117584229	-6.30770635604858	-0.081126369535923	0.208779826760292	0.0736887902021408
-5.86946773529053	-8.09125709533691	-6.29913187026978	-0.0810348466038704	0.208855807781219	0.0736276432871819
-5.86752223968506	-8.086501121521	-6.29837512969971	-0.0808970183134079	0.208807319402695	0.0735680982470512
-5.86119413375854	-8.08507633209229	-6.29852962493896	-0.0805245786905289	0.2088722884655	0.0734385401010513
-5.86347818374634	-8.0894193649292	-6.29911661148071	-0.0804023668169975	0.208949059247971	0.0732993930578232
-5.86562871932983	-8.08674335479736	-6.30279922485352	-0.080265037715435	0.208907842636108	0.0732060447335243
-5.86536455154419	-8.08553695678711	-6.29069328308105	-0.0800805613398552	0.209026172757149	0.0730929151177406
-5.86576175689697	-8.0866813659668	-6.30242204666138	-0.0798370018601418	0.209105849266052	0.0730872303247452
-5.8692569732666	-8.08763122558594	-6.29111814498901	-0.0797257497906685	0.209067359566689	0.0729186162352562
-5.86883020401001	-8.08244228363037	-6.30044841766357	-0.0794785395264626	0.209121257066727	0.0728841572999954
-5.86378526687622	-8.08197593688965	-6.29750967025757	-0.0792244374752045	0.209256649017334	0.0727128982543945
-5.87136650085449	-8.08527183532715	-6.29970550537109	-0.0790086537599564	0.209280416369438	0.0725124105811119
-5.87623119354248	-8.08278179168701	-6.29546737670898	-0.0788844004273415	0.209323510527611	0.0723697692155838
-5.87744998931885	-8.0834903717041	-6.30116128921509	-0.07862938195467	0.209340959787369	0.0722438395023346
-5.8808650970459	-8.08319568634033	-6.30916357040405	-0.0785491243004799	0.209448769688606	0.0720114558935165
-5.88597583770752	-8.08392333984375	-6.3020076751709	-0.078456699848175	0.209412798285484	0.0719165354967117
-5.88800001144409	-8.08192920684814	-6.30835676193237	-0.0783355459570885	0.209459334611893	0.0718846544623375
-5.89018249511719	-8.08532047271729	-6.30868196487427	-0.0780309289693832	0.209492772817612	0.071756899356842
-5.89965152740479	-8.0889949798584	-6.31057739257813	-0.0781565383076668	0.209479734301567	0.0717113390564919
-5.9022479057312	-8.08408546447754	-6.31489706039429	-0.0780562907457352	0.209525614976883	0.0716107860207558
-5.90917730331421	-8.08706569671631	-6.32569980621338	-0.0778185501694679	0.209430113434792	0.0715858489274979
-5.92199087142944	-8.09017944335938	-6.31697082519531	-0.0778826922178268	0.209483787417412	0.0714838281273842
-5.92780542373657	-8.08760929107666	-6.32113361358643	-0.0779567435383797	0.209422364830971	0.0715073868632317
-5.9286413192749	-8.08273220062256	-6.32740497589111	-0.0778629034757614	0.20938540995121	0.0714116394519806
-5.93294763565063	-8.0823802947998	-6.32728719711304	-0.0779475495219231	0.209396511316299	0.0714032575488091
-5.94057655334473	-8.07970523834229	-6.3311767578125	-0.077987052500248	0.209288746118546	0.0713150128722191
-5.93906927108765	-8.07203006744385	-6.33908033370972	-0.0780191272497177	0.209270507097244	0.0712601765990257
-5.94803237915039	-8.07328224182129	-6.33753156661987	-0.078034296631813	0.209233716130257	0.0711790472269058
-5.95336818695068	-8.07461166381836	-6.33885526657104	-0.0782373324036598	0.209183141589165	0.0711095258593559
-5.94651699066162	-8.06846618652344	-6.33606958389282	-0.0783497765660286	0.209050387144089	0.0710450112819672
-5.94944524765015	-8.0648775100708	-6.34215831756592	-0.0783718079328537	0.209039211273193	0.0709720030426979
-5.95170021057129	-8.06544017791748	-6.33717107772827	-0.0785411521792412	0.20890711247921	0.07089464366436
-5.94662952423096	-8.06115436553955	-6.33725500106812	-0.0786269754171371	0.208917006850243	0.0708844289183617
-5.945556640625	-8.06095600128174	-6.33787775039673	-0.0785784721374512	0.20893557369709	0.0707739517092705
-5.94708347320557	-8.06115055084229	-6.33562183380127	-0.0787528455257416	0.208918482065201	0.0707303360104561
-5.94246816635132	-8.05954837799072	-6.33101034164429	-0.0788095444440842	0.208790421485901	0.0707077160477638
-5.93964958190918	-8.05461692810059	-6.33371591567993	-0.0788606107234955	0.208811804652214	0.070658840239048
-5.93939685821533	-8.05597877502441	-6.32600164413452	-0.078938253223896	0.208743274211884	0.070609025657177
-5.93298387527466	-8.05002403259277	-6.32511043548584	-0.079033724963665	0.208696499466896	0.0705630257725716
-5.92408895492554	-8.05034637451172	-6.32783126831055	-0.079006128013134	0.208702117204666	0.070552684366703
-5.92282056808472	-8.05107116699219	-6.32288837432861	-0.079078271985054	0.208730727434158	0.0705206096172333
-5.92063093185425	-8.04763889312744	-6.3103404045105	-0.0792006030678749	0.208619266748428	0.0704646334052086
-5.91485404968262	-8.04330730438232	-6.31635141372681	-0.079106830060482	0.208678156137466	0.0704582780599594
-5.91014099121094	-8.04780006408691	-6.30896234512329	-0.0791587084531784	0.208653256297112	0.0703359320759773
-5.90702152252197	-8.04660224914551	-6.30188608169556	-0.0792107880115509	0.208569407463074	0.0703771039843559
-5.89771795272827	-8.04163932800293	-6.29440689086914	-0.0792494341731071	0.208579257130623	0.0703442692756653
-5.89342498779297	-8.04291439056396	-6.2943115234375	-0.0791303962469101	0.208600342273712	0.0703567266464233
-5.89387798309326	-8.04126739501953	-6.28270721435547	-0.0792465731501579	0.208600044250488	0.0703356340527534
-5.8827338218689	-8.0392894744873	-6.27869367599487	-0.0791768655180931	0.208574235439301	0.0703265890479088
-5.87873077392578	-8.03580570220947	-6.28049898147583	-0.0790507644414902	0.208623617887497	0.0702534839510918
-5.87698554992676	-8.03835582733154	-6.27126121520996	-0.0791296362876892	0.208584949374199	0.070219375193119
-5.87003660202026	-8.03583717346191	-6.26269292831421	-0.0790763720870018	0.208546906709671	0.0702095255255699
-5.86438941955566	-8.03052806854248	-6.26863670349121	-0.0790030583739281	0.208684951066971	0.0700744614005089
-5.85993671417236	-8.03344917297363	-6.25891160964966	-0.0789814293384552	0.208606794476509	0.0700148940086365
-5.8541464805603	-8.02568054199219	-6.25252866744995	-0.0789636224508286	0.208647951483727	0.0699960142374039
-5.84376811981201	-8.02893829345703	-6.25008821487427	-0.0788134709000587	0.208688542246819	0.069889672100544
-5.84431552886963	-8.02842044830322	-6.25227308273315	-0.0787919834256172	0.208663120865822	0.0698726549744606
-5.84215593338013	-8.02864933013916	-6.24040746688843	-0.0788258463144302	0.208694696426392	0.0697741135954857
-5.8361439704895	-8.02908229827881	-6.24386739730835	-0.0786966159939766	0.208635315299034	0.0697307959198952
-5.83906126022339	-8.02943706512451	-6.24308300018311	-0.0786899551749229	0.208787396550179	0.0696200132369995
-5.83773374557495	-8.0287914276123	-6.230393409729	-0.0786901414394379	0.208689212799072	0.0695399791002274
-5.83320999145508	-8.02437496185303	-6.23331308364868	-0.0787024945020676	0.208787232637405	0.0695187970995903
-5.82519006729126	-8.02223491668701	-6.23226165771484	-0.0784968435764313	0.208767473697662	0.0694250762462616
-5.83021640777588	-8.02694702148438	-6.23449373245239	-0.0785790160298347	0.208808869123459	0.0693379640579224
-5.82485628128052	-8.02013969421387	-6.23055553436279	-0.078600212931633	0.20881162583828	0.0692061632871628
-5.82329750061035	-8.0187873840332	-6.24089765548706	-0.0784756764769554	0.208872780203819	0.0690903663635254
-5.82866716384888	-8.0183629989624	-6.2331748008728	-0.0785539075732231	0.208867251873016	0.0690009742975235
-5.81992959976196	-8.01186847686768	-6.23269939422607	-0.0785294398665428	0.208884879946709	0.0688989460468292
-5.81990194320679	-8.01130485534668	-6.23954200744629	-0.0784633755683899	0.208931714296341	0.0687786713242531
-5.81695699691772	-8.00427532196045	-6.23323774337769	-0.078652448952198	0.208897769451141	0.0686939582228661
-5.80684900283813	-8.00116634368896	-6.24151706695557	-0.0786323025822639	0.208971634507179	0.0685625374317169
-5.80755186080933	-7.99611759185791	-6.24241399765015	-0.0786235257983208	0.20896315574646	0.0684303119778633
-5.80630445480347	-7.99200057983398	-6.23948335647583	-0.0787366777658463	0.209013745188713	0.0683648288249969
-5.8002815246582	-7.98702383041382	-6.24590253829956	-0.0788042396306992	0.209018528461456	0.0682837143540382
-5.80202293395996	-7.98321962356567	-6.24958515167236	-0.0787661820650101	0.209122627973557	0.0681219696998596
-5.79797458648682	-7.97998762130737	-6.24904680252075	-0.0789553299546242	0.209097370505333	0.0680024847388268
-5.79124593734741	-7.97494649887085	-6.25523328781128	-0.0789552628993988	0.209094077348709	0.0679926201701164
-5.79454851150513	-7.97130250930786	-6.25320243835449	-0.079051785171032	0.20922440290451	0.0678357407450676
-5.79497194290161	-7.96789169311523	-6.25261449813843	-0.0790604427456856	0.209221988916397	0.0678307861089706
-5.78548574447632	-7.95960235595703	-6.25908422470093	-0.079051174223423	0.209242165088654	0.0676733925938606
-5.78577709197998	-7.95952987670898	-6.25505399703979	-0.0790972635149956	0.209287196397781	0.0676049664616585
-5.78911876678467	-7.95796632766724	-6.25267171859741	-0.0792501792311668	0.20936943590641	0.0674959868192673
-5.78231763839722	-7.95533227920532	-6.26591205596924	-0.0792855769395828	0.209454402327538	0.067421168088913
-5.78338861465454	-7.95420837402344	-6.26197385787964	-0.0792552456259727	0.20946529507637	0.0673428475856781
-5.78883171081543	-7.95498943328857	-6.26572227478027	-0.0793613642454147	0.209508612751961	0.0672741755843163
-5.78266859054565	-7.94813346862793	-6.26189470291138	-0.0794123485684395	0.209470614790916	0.0672200173139572
-5.77923583984375	-7.94660234451294	-6.27203607559204	-0.0792667269706726	0.20959560573101	0.0671215727925301
-5.78169584274292	-7.94753074645996	-6.25312328338623	-0.0794238448143005	0.20957687497139	0.0670446306467056
-5.78131437301636	-7.94638442993164	-6.27212285995483	-0.079472117125988	0.209573715925217	0.0670662224292755
-5.77751731872559	-7.94568681716919	-6.26211214065552	-0.0794201046228409	0.209678456187248	0.0669330209493637
-5.78444147109985	-7.94969892501831	-6.26409435272217	-0.0795004516839981	0.209711879491806	0.0668638050556183
-5.78368663787842	-7.94462203979492	-6.25715494155884	-0.0796412751078606	0.209662586450577	0.0667589604854584
-5.77794361114502	-7.9457893371582	-6.25932836532593	-0.0794859454035759	0.209666594862938	0.0667134821414948
-5.78292465209961	-7.94816446304321	-6.25728559494019	-0.079597681760788	0.209660038352013	0.0666424706578255
-5.77814817428589	-7.94673728942871	-6.2492733001709	-0.0796654373407364	0.209605380892754	0.0665822923183441
-5.77166652679443	-7.95042848587036	-6.24669361114502	-0.0795953720808029	0.209680825471878	0.0664789751172066
-5.77399635314941	-7.95298004150391	-6.25100088119507	-0.0797332227230072	0.209681987762451	0.0664700791239738
-5.77009916305542	-7.94835138320923	-6.24582958221436	-0.0797262936830521	0.209664985537529	0.0662744119763374
-5.77116632461548	-7.95227575302124	-6.25660800933838	-0.0797262266278267	0.209760367870331	0.0662984177470207
-5.77699708938599	-7.95287704467773	-6.24267244338989	-0.0799021944403648	0.209782689809799	0.0661256611347198
-5.77627611160278	-7.95432376861572	-6.24140691757202	-0.0799377113580704	0.209721192717552	0.0660835206508636
-5.77439022064209	-7.95385456085205	-6.24568653106689	-0.0798386111855507	0.209689378738403	0.0660118237137794
-5.77721977233887	-7.95995473861694	-6.23884868621826	-0.0799814984202385	0.209766685962677	0.0659494325518608
-5.77452325820923	-7.95725154876709	-6.24328088760376	-0.0800127983093262	0.209607154130936	0.0658969134092331
-5.77276659011841	-7.95903491973877	-6.24970579147339	-0.0799393728375435	0.209683328866959	0.0657537654042244
-5.7764573097229	-7.96578359603882	-6.2362060546875	-0.0800573602318764	0.2096938341856	0.065724328160286
-5.77194690704346	-7.96387815475464	-6.24228954315186	-0.0800911486148834	0.209620386362076	0.0657144784927368
-5.77144575119019	-7.96932792663574	-6.24582815170288	-0.0799946635961533	0.209741503000259	0.0655994564294815
[truncated: 12,633 more rows]
