# Supplementary material for: Identification of Haptic Based Guiding Using Hard Reins
Source: PLoS One. 2015 Jul 22;10(7):e0132020. doi: 10.1371/journal.pone.0132020 (PMC4511788; doi:10.1371/journal.pone.0132020)
Supplement: S5 File — (ZIP) [file pone.0132020.s005.zip › Exp2_ForceData1/Subject2/path1/T6.csv]

Force X (N)	Force Y (N)	Force Z (N)	Torque X (N-m)	Torque Y (N-m)	Torque Z (N-m)	Frequency = 10000	Averaging Level = 16	F/T Serial Number = FT11772	Time Started = 19/02/2013 16:48:23
-6.85743045806885	-9.86859035491943	-7.12763690948486	-0.0867491140961647	0.226144596934319	0.0319055318832397
-6.8567590713501	-9.8677225112915	-7.12785530090332	-0.0867790207266808	0.226233497262001	0.031887199729681
-6.85944509506226	-9.87375164031982	-7.12302494049072	-0.086809515953064	0.226057469844818	0.0318768322467804
-6.86088371276855	-9.87261295318604	-7.12293863296509	-0.0867045745253563	0.225975751876831	0.0318587832152843
-6.8657922744751	-9.87215042114258	-7.1314582824707	-0.0867425873875618	0.225976675748825	0.031815268099308
-6.86499929428101	-9.87062454223633	-7.12306070327759	-0.0866678431630135	0.225955292582512	0.0317715555429459
-6.86287593841553	-9.87443828582764	-7.12290716171265	-0.0867961198091507	0.225930690765381	0.0317801088094711
-6.86784934997559	-9.87449741363525	-7.12907314300537	-0.0866478011012077	0.225874021649361	0.0316935703158379
-6.86563396453857	-9.87025737762451	-7.12474870681763	-0.0867195501923561	0.225842043757439	0.0317699424922466
-6.86559724807739	-9.87327289581299	-7.12126493453979	-0.0866623371839523	0.225674659013748	0.0316686779260635
-6.86680555343628	-9.8697338104248	-7.11953449249268	-0.0866387709975243	0.22564934194088	0.0317410379648209
-6.87487745285034	-9.87194347381592	-7.12837553024292	-0.086638331413269	0.225711211562157	0.0317264683544636
-6.86584711074829	-9.86719226837158	-7.11955451965332	-0.0865702703595161	0.225553885102272	0.0316607914865017
-6.87373781204224	-9.87541675567627	-7.11607694625854	-0.0866839662194252	0.225543990731239	0.0317667871713638
-6.86811685562134	-9.8703784942627	-7.13164710998535	-0.0865274295210838	0.225467771291733	0.031714916229248
-6.87152147293091	-9.87230587005615	-7.11061191558838	-0.0865458697080612	0.225442916154861	0.0316947363317013
-6.86925888061523	-9.87450981140137	-7.12904405593872	-0.0865119323134422	0.225327149033546	0.0317032486200333
-6.87712574005127	-9.87487316131592	-7.11181640625	-0.0864460095763206	0.225295767188072	0.0317507050931454
-6.87439870834351	-9.87544536590576	-7.13257646560669	-0.0863832384347916	0.22524619102478	0.0316471680998802
-6.87676763534546	-9.87104320526123	-7.12612867355347	-0.0863732025027275	0.225265875458717	0.0317102894186974
-6.87906074523926	-9.8800163269043	-7.12519264221191	-0.0863455608487129	0.22528849542141	0.0316375643014908
-6.87637376785278	-9.87483692169189	-7.1325855255127	-0.086174376308918	0.22516967356205	0.0316107720136642
-6.8858847618103	-9.88027572631836	-7.13186931610107	-0.0861837044358253	0.225118666887283	0.0316589064896107
-6.88402318954468	-9.87962341308594	-7.15006256103516	-0.0860970690846443	0.225261315703392	0.0315515659749508
-6.88738775253296	-9.88534545898438	-7.1402325630188	-0.0861073881387711	0.22514520585537	0.031604815274477
-6.88992595672607	-9.89093971252441	-7.15729331970215	-0.0858965441584587	0.225192859768867	0.0315083898603916
-6.89274406433105	-9.88392448425293	-7.15686702728271	-0.0859519690275192	0.225272163748741	0.0315251275897026
-6.89182281494141	-9.89163303375244	-7.16446876525879	-0.0858062654733658	0.225320309400558	0.0314295366406441
-6.88873767852783	-9.89386940002441	-7.1637167930603	-0.0857035592198372	0.225254505872726	0.0314294099807739
-6.89314460754395	-9.90224838256836	-7.1713981628418	-0.0856750458478928	0.225418150424957	0.0314453952014446
-6.88736724853516	-9.89194011688232	-7.17704439163208	-0.0855244547128677	0.225422233343124	0.0313498489558697
-6.89084005355835	-9.90023136138916	-7.16856861114502	-0.0855506658554077	0.225451037287712	0.0312769711017609
-6.88721704483032	-9.90060329437256	-7.17623281478882	-0.0854513719677925	0.22551766037941	0.0312303006649017
-6.88524007797241	-9.90282344818115	-7.18026781082153	-0.0853817388415337	0.225535079836845	0.0312902107834816
-6.88189268112183	-9.90140056610107	-7.18358612060547	-0.0853242576122284	0.225482419133186	0.0311362501233816
-6.8757791519165	-9.89803600311279	-7.17734003067017	-0.0853127017617226	0.225566729903221	0.0311102606356144
-6.87735319137573	-9.90225410461426	-7.18307733535767	-0.0853050947189331	0.225616380572319	0.0310621075332165
-6.87038898468018	-9.9048957824707	-7.17618656158447	-0.0852702930569649	0.225606381893158	0.0311618391424418
-6.87346839904785	-9.90432834625244	-7.18398189544678	-0.0854121819138527	0.225610256195068	0.0311351157724857
-6.86530637741089	-9.9015007019043	-7.18016910552979	-0.085359126329422	0.225724846124649	0.0310844592750072
-6.86536026000977	-9.90230464935303	-7.18133449554443	-0.0854239538311958	0.225696220993996	0.0311259627342224
-6.86456632614136	-9.90220546722412	-7.18393564224243	-0.0854418352246284	0.225650101900101	0.031102491542697
-6.85964632034302	-9.89727020263672	-7.18546581268311	-0.0854532122612	0.225658923387527	0.0311918463557959
-6.86098480224609	-9.89240646362305	-7.18514537811279	-0.0855982452630997	0.225724086165428	0.0310512203723192
-6.85197496414185	-9.88916492462158	-7.17750406265259	-0.0856791138648987	0.225722178816795	0.0310932509601116
-6.85389089584351	-9.88596248626709	-7.1776442527771	-0.085767425596714	0.22573433816433	0.03111282736063
-6.85132312774658	-9.87910938262939	-7.18181133270264	-0.0857884883880615	0.225688397884369	0.0311483964323998
-6.8459415435791	-9.8777322769165	-7.17305755615234	-0.0859672129154205	0.22571662068367	0.0310864076018333
-6.84296894073486	-9.87312126159668	-7.16891145706177	-0.0859983190894127	0.225682750344276	0.0310611426830292
-6.84203672409058	-9.8679084777832	-7.1687068939209	-0.0861877351999283	0.225528597831726	0.0312011893838644
-6.83983278274536	-9.85972023010254	-7.17096996307373	-0.0862118974328041	0.225504383444786	0.0310567747801542
-6.83670806884766	-9.85669326782227	-7.1594762802124	-0.086358480155468	0.2255629748106	0.0311481188982725
-6.83493900299072	-9.85880088806152	-7.16456413269043	-0.0864157006144524	0.225465714931488	0.0311514362692833
-6.83156394958496	-9.84880924224854	-7.15880632400513	-0.08653923869133	0.225472316145897	0.0312277339398861
-6.83288288116455	-9.8499870300293	-7.15701293945313	-0.0866856426000595	0.22545462846756	0.0311641152948141
-6.82969379425049	-9.84590244293213	-7.14881563186646	-0.0866742953658104	0.225461825728416	0.0311466902494431
-6.82361555099487	-9.84366798400879	-7.15053415298462	-0.0868295282125473	0.225448548793793	0.0311354603618383
-6.83099985122681	-9.84325408935547	-7.14594650268555	-0.0868871212005615	0.225319623947144	0.031115461140871
-6.82587242126465	-9.83833789825439	-7.15764570236206	-0.0868990644812584	0.225322708487511	0.0311152059584856
-6.82599067687988	-9.83404922485352	-7.14518117904663	-0.0870982706546783	0.225277498364449	0.0310876853764057
-6.82219314575195	-9.83827686309814	-7.13748502731323	-0.0870216637849808	0.225186005234718	0.0311315637081862
-6.82578754425049	-9.83615493774414	-7.13961601257324	-0.0871080830693245	0.225029200315475	0.0310918185859919
-6.82871055603027	-9.83639526367188	-7.13577556610107	-0.0871291160583496	0.225077718496323	0.0311965681612492
-6.82254695892334	-9.83117008209229	-7.13330888748169	-0.0870876982808113	0.224948331713676	0.031134994700551
-6.83171129226685	-9.8359260559082	-7.11741638183594	-0.0871650278568268	0.224998220801353	0.0311256889253855
-6.82842350006104	-9.83753299713135	-7.13711738586426	-0.0871308520436287	0.224851191043854	0.0311699640005827
-6.83416509628296	-9.84039115905762	-7.1272406578064	-0.0871490985155106	0.224801957607269	0.0312593728303909
-6.83041191101074	-9.84139633178711	-7.13343334197998	-0.0870622172951698	0.224806621670723	0.0311846137046814
-6.83369493484497	-9.84362030029297	-7.12038946151733	-0.0871821343898773	0.224734395742416	0.0312107428908348
-6.8399510383606	-9.8508768081665	-7.12963008880615	-0.087093211710453	0.224707379937172	0.0312433317303658
-6.84135007858276	-9.84650993347168	-7.13045883178711	-0.0870098695158958	0.224561750888824	0.0312170572578907
-6.84627199172974	-9.85128116607666	-7.1341028213501	-0.0870649665594101	0.224674552679062	0.0312069300562143
-6.84527158737183	-9.85155963897705	-7.13067865371704	-0.086896687746048	0.224687770009041	0.0311576947569847
-6.85047388076782	-9.8614387512207	-7.1255521774292	-0.086946502327919	0.224559962749481	0.031281340867281
-6.85376071929932	-9.8651876449585	-7.13300704956055	-0.0867246836423874	0.224528193473816	0.0312045328319073
-6.85543632507324	-9.86509799957275	-7.13586664199829	-0.086710549890995	0.224535763263702	0.0313045792281628
-6.86090755462646	-9.8708963394165	-7.13376474380493	-0.086627796292305	0.224553719162941	0.0311867203563452
-6.85591459274292	-9.87321662902832	-7.13284540176392	-0.0864931344985962	0.224519610404968	0.0311856716871262
-6.86307573318481	-9.87946128845215	-7.13269519805908	-0.0864686593413353	0.224454790353775	0.0311656631529331
-6.86906433105469	-9.88362884521484	-7.14164781570435	-0.0862600207328796	0.224520802497864	0.0312004778534174
-6.86876106262207	-9.89017868041992	-7.14142656326294	-0.0862115100026131	0.224596306681633	0.0311399083584547
-6.87184810638428	-9.89143657684326	-7.1349630355835	-0.0860189869999886	0.22456768155098	0.0310901142656803
-6.87130260467529	-9.89943790435791	-7.14979028701782	-0.0859428718686104	0.224520310759544	0.0311610288918018
-6.88222169876099	-9.90277099609375	-7.1570897102356	-0.0857857316732407	0.224528685212135	0.0310796946287155
-6.87953472137451	-9.90660381317139	-7.15907001495361	-0.0857268273830414	0.224662095308304	0.0310334116220474
-6.88461208343506	-9.91205883026123	-7.15204381942749	-0.0856019929051399	0.224613025784492	0.0309665538370609
-6.88900089263916	-9.92168140411377	-7.16190576553345	-0.0854845345020294	0.224647715687752	0.0310118515044451
-6.88920116424561	-9.9221887588501	-7.16541051864624	-0.0855060741305351	0.224651470780373	0.0309221651405096
-6.89799642562866	-9.92632102966309	-7.16525793075562	-0.0854271501302719	0.224689319729805	0.0309377573430538
-6.89598798751831	-9.92750549316406	-7.17380237579346	-0.0853373110294342	0.224674180150032	0.0308462027460337
-6.89864921569824	-9.93063259124756	-7.16482782363892	-0.0854137763381004	0.224642798304558	0.0308878794312477
-6.9008264541626	-9.93425273895264	-7.16750574111938	-0.0852957367897034	0.224634990096092	0.0308074150234461
-6.89991474151611	-9.93344116210938	-7.17340326309204	-0.0853024274110794	0.224541515111923	0.0309103410691023
-6.90691184997559	-9.93248844146729	-7.17609977722168	-0.085370771586895	0.224581032991409	0.0308627393096685
-6.9056396484375	-9.93178367614746	-7.17729139328003	-0.0853255167603493	0.224630981683731	0.0308134891092777
-6.89811086654663	-9.93137168884277	-7.17488574981689	-0.0854150727391243	0.224531218409538	0.0307256821542978
-6.90381765365601	-9.92965888977051	-7.17214345932007	-0.0854265764355659	0.224492833018303	0.0308240056037903
-6.89510345458984	-9.92527198791504	-7.18302726745605	-0.0854330286383629	0.224393710494041	0.0308435969054699
-6.90143966674805	-9.9189624786377	-7.17181634902954	-0.0855113789439201	0.224377006292343	0.0308790802955627
-6.89352703094482	-9.91428852081299	-7.18009328842163	-0.0854478999972343	0.224447309970856	0.0307778883725405
-6.89546203613281	-9.91061496734619	-7.16959476470947	-0.0856050327420235	0.224292278289795	0.0309056155383587
-6.89414072036743	-9.90985107421875	-7.18449401855469	-0.0855707749724388	0.224252223968506	0.0308507550507784
-6.88734149932861	-9.8992223739624	-7.18044471740723	-0.0856039673089981	0.224213466048241	0.0308753568679094
-6.8883581161499	-9.89911270141602	-7.18141031265259	-0.0857467129826546	0.224255621433258	0.0308446008712053
-6.88209676742554	-9.89109134674072	-7.17725229263306	-0.0856506749987602	0.224196553230286	0.0308325849473476
-6.88057947158813	-9.89052104949951	-7.17888641357422	-0.0857571214437485	0.224104255437851	0.0308604687452316
-6.88064384460449	-9.88748455047607	-7.1725435256958	-0.0857856199145317	0.223984912037849	0.0308398846536875
-6.87592601776123	-9.88535022735596	-7.18962574005127	-0.085821695625782	0.224067077040672	0.030912134796381
-6.8771505355835	-9.87511348724365	-7.17836332321167	-0.0859301015734673	0.224059775471687	0.0309089254587889
-6.87237644195557	-9.8803825378418	-7.17634534835815	-0.085839681327343	0.22407728433609	0.0308492388576269
-6.86934566497803	-9.87513065338135	-7.17829132080078	-0.0859328061342239	0.223917573690414	0.0309000927954912
-6.87080955505371	-9.88088226318359	-7.18525743484497	-0.0859724953770638	0.224010467529297	0.0310093015432358
-6.86248159408569	-9.87192821502686	-7.18641519546509	-0.0859054699540138	0.223950028419495	0.0310399234294891
-6.86170148849487	-9.87540435791016	-7.1817946434021	-0.0860009118914604	0.223921537399292	0.0310402028262615
-6.85743999481201	-9.87283229827881	-7.17966794967651	-0.085882380604744	0.223933845758438	0.0310224425047636
-6.85732936859131	-9.87433815002441	-7.18147850036621	-0.0859563946723938	0.223931416869164	0.0312147364020348
-6.85665702819824	-9.87213611602783	-7.18339252471924	-0.0858465135097504	0.22382690012455	0.0311810504645109
-6.85271978378296	-9.86979866027832	-7.17975950241089	-0.0858238488435745	0.223944187164307	0.031253058463335
-6.85493946075439	-9.8746280670166	-7.18606472015381	-0.0858149304986	0.223878532648087	0.0312672182917595
-6.85167074203491	-9.87133979797363	-7.17657279968262	-0.0856765285134315	0.223909303545952	0.0313306227326393
-6.85335636138916	-9.87430191040039	-7.18580198287964	-0.0857524499297142	0.223907798528671	0.0313668213784695
-6.85263824462891	-9.87407970428467	-7.18364381790161	-0.0855818018317223	0.223995864391327	0.0313259698450565
-6.84966993331909	-9.88321781158447	-7.18321943283081	-0.0855809599161148	0.224022820591927	0.031395249068737
-6.85234928131104	-9.88755798339844	-7.18770933151245	-0.0855180025100708	0.223993897438049	0.0313535407185555
-6.85232400894165	-9.88923931121826	-7.19261884689331	-0.085337795317173	0.224049970507622	0.0314544551074505
-6.85442018508911	-9.89334392547607	-7.18825149536133	-0.085396982729435	0.224138513207436	0.0313913486897945
-6.85032939910889	-9.89920997619629	-7.19190692901611	-0.085233248770237	0.224259093403816	0.0314332023262978
-6.85148239135742	-9.90442371368408	-7.18680429458618	-0.085235595703125	0.224155053496361	0.0315065793693066
-6.85653495788574	-9.90755653381348	-7.18869256973267	-0.0850647017359734	0.224237382411957	0.0315415896475315
-6.85476064682007	-9.91060066223145	-7.1938419342041	-0.0850824490189552	0.224247723817825	0.0314937867224216
-6.85419893264771	-9.91366672515869	-7.18258953094482	-0.0850932151079178	0.224252000451088	0.0315487794578075
-6.85438108444214	-9.9191198348999	-7.19278001785278	-0.0849878638982773	0.224220037460327	0.031610906124115
-6.86293458938599	-9.91843414306641	-7.18454742431641	-0.0849770233035088	0.224193781614304	0.0316192023456097
-6.85572004318237	-9.91931056976318	-7.18908262252808	-0.084967739880085	0.224340528249741	0.0316372290253639
-6.85845327377319	-9.92105102539063	-7.18448686599731	-0.085005097091198	0.224169418215752	0.0316649451851845
-6.85805797576904	-9.92297554016113	-7.1818962097168	-0.0848715826869011	0.224128425121307	0.0317572951316834
-6.86217784881592	-9.92156410217285	-7.1828408241272	-0.0849627330899239	0.224156424403191	0.0317646488547325
-6.86267614364624	-9.9168119430542	-7.17540836334229	-0.0849273875355721	0.224167764186859	0.0318037755787373
-6.8590259552002	-9.91788768768311	-7.17448425292969	-0.0849522054195404	0.224092990159988	0.0318778231739998
-6.8663387298584	-9.92014217376709	-7.16610765457153	-0.0850086510181427	0.223962977528572	0.031941756606102
-6.86323499679565	-9.91948318481445	-7.17768526077271	-0.0849358066916466	0.223981529474258	0.0320129245519638
-6.86544322967529	-9.91355037689209	-7.16721153259277	-0.0850456804037094	0.223935931921005	0.0319962091743946
-6.86500406265259	-9.9189281463623	-7.16602039337158	-0.0849375054240227	0.223950907588005	0.0320946089923382
-6.87012529373169	-9.91775608062744	-7.16423511505127	-0.0849977880716324	0.223802626132965	0.0320925749838352
-6.87066078186035	-9.92091178894043	-7.16593599319458	-0.0849810317158699	0.223895996809006	0.0322205126285553
-6.86571025848389	-9.91581439971924	-7.16877889633179	-0.0849611312150955	0.223783001303673	0.0321566388010979
-6.87342214584351	-9.92161846160889	-7.15668821334839	-0.0850051492452621	0.223882153630257	0.0322036147117615
-6.87159299850464	-9.92572689056396	-7.17075252532959	-0.0849810466170311	0.223741561174393	0.03224728256464
-6.87472820281982	-9.92638206481934	-7.16121244430542	-0.0850567892193794	0.223774954676628	0.0322467274963856
-6.86982393264771	-9.92819213867188	-7.16641426086426	-0.0849536508321762	0.223890870809555	0.032275851815939
-6.87439298629761	-9.92967128753662	-7.16111183166504	-0.0849978998303413	0.223746553063393	0.0323293767869473
-6.87474250793457	-9.93507099151611	-7.16289949417114	-0.0849321931600571	0.223752990365028	0.0324043072760105
-6.87330532073975	-9.93165111541748	-7.16867971420288	-0.0850484222173691	0.223758429288864	0.0323848314583302
-6.86978054046631	-9.93674659729004	-7.16560888290405	-0.0849986225366592	0.223803460597992	0.0324399061501026
-6.86822891235352	-9.93959522247314	-7.17135953903198	-0.0849623158574104	0.223747178912163	0.0324699766933918
-6.87529802322388	-9.93868827819824	-7.16362237930298	-0.0849832519888878	0.223668411374092	0.0326011888682842
-6.86855411529541	-9.93406105041504	-7.17318296432495	-0.0849987044930458	0.223815187811852	0.0325915664434433
-6.86786699295044	-9.93272876739502	-7.16477251052856	-0.0850095301866531	0.223791673779488	0.0326661057770252
-6.8687105178833	-9.93483257293701	-7.17109155654907	-0.084884986281395	0.223733022809029	0.0328012220561504
-6.87051677703857	-9.92573738098145	-7.17328977584839	-0.084952674806118	0.223661065101624	0.0328263342380524
-6.86804914474487	-9.92799377441406	-7.16890907287598	-0.0849125757813454	0.223890319466591	0.032897911965847
-6.85884428024292	-9.9256763458252	-7.16002130508423	-0.0849734097719193	0.223771661520004	0.0329292379319668
-6.86313581466675	-9.92576122283936	-7.16126918792725	-0.0849646031856537	0.223760485649109	0.0330869071185589
-6.85714244842529	-9.92269039154053	-7.17229747772217	-0.0848861113190651	0.223783299326897	0.0331531576812267
-6.85536813735962	-9.91994476318359	-7.15089416503906	-0.0849640145897865	0.223812893033028	0.0331598147749901
-6.8472261428833	-9.92141819000244	-7.15983915328979	-0.0848604738712311	0.223895877599716	0.0331512428820133
-6.84579133987427	-9.92243576049805	-7.15053033828735	-0.0849835053086281	0.223763197660446	0.0333443321287632
-6.84300804138184	-9.9232349395752	-7.15518665313721	-0.0848066657781601	0.223836705088615	0.0333445481956005
-6.8370418548584	-9.91515731811523	-7.14667415618896	-0.0849326848983765	0.22381928563118	0.0334040485322475
-6.83548021316528	-9.92446804046631	-7.13701343536377	-0.0848900079727173	0.223922878503799	0.0335022583603859
-6.82993936538696	-9.91837024688721	-7.13657665252686	-0.0848521739244461	0.223807469010353	0.0335265658795834
-6.83051729202271	-9.92152404785156	-7.13070678710938	-0.0849203914403915	0.223844110965729	0.0336692221462727
-6.82095623016357	-9.91747570037842	-7.14314556121826	-0.0848998501896858	0.223877936601639	0.0336465835571289
-6.82298851013184	-9.92038345336914	-7.12382316589355	-0.0850553810596466	0.223917841911316	0.0336948558688164
-6.81709337234497	-9.92143440246582	-7.12721157073975	-0.0849044844508171	0.223838791251183	0.0337177962064743
-6.81567716598511	-9.92004489898682	-7.12403297424316	-0.0849915519356728	0.223864510655403	0.0338355861604214
-6.82076168060303	-9.91851329803467	-7.13233327865601	-0.0850323736667633	0.223826959729195	0.0338134132325649
-6.81324434280396	-9.91367626190186	-7.12745046615601	-0.0849460065364838	0.223891377449036	0.0338131859898567
-6.80934476852417	-9.91131401062012	-7.13303136825562	-0.0850193873047829	0.223805651068687	0.0338370800018311
-6.81401491165161	-9.91503238677979	-7.11421537399292	-0.0850590243935585	0.223806843161583	0.0338674485683441
-6.80988693237305	-9.91252422332764	-7.12836837768555	-0.0850794985890388	0.223717525601387	0.0339202284812927
-6.81151103973389	-9.90849018096924	-7.11737060546875	-0.0851356685161591	0.223708510398865	0.0339912064373493
-6.80486536026001	-9.90350914001465	-7.124680519104	-0.0851793810725212	0.223743766546249	0.033901397138834
-6.8052282333374	-9.89993286132813	-7.11536884307861	-0.0852103009819984	0.22366689145565	0.0340255983173847
-6.80783462524414	-9.90578746795654	-7.1147608757019	-0.0851975306868553	0.223601847887039	0.0340758040547371
-6.80126762390137	-9.89602470397949	-7.11777925491333	-0.0851920321583748	0.223511651158333	0.0341150537133217
-6.80405139923096	-9.89492034912109	-7.11573886871338	-0.0853279531002045	0.223483979701996	0.0341023914515972
-6.79925870895386	-9.8900671005249	-7.11617517471313	-0.0852461978793144	0.223536416888237	0.0340943783521652
-6.79949903488159	-9.89038944244385	-7.10443019866943	-0.085338331758976	0.223457768559456	0.0341877453029156
-6.8000373840332	-9.88878440856934	-7.11158180236816	-0.0852546691894531	0.223302900791168	0.0342122130095959
-6.79977321624756	-9.88407897949219	-7.11064338684082	-0.0852711424231529	0.223321586847305	0.0343327559530735
-6.80094575881958	-9.88465023040771	-7.10392236709595	-0.0852654278278351	0.223313674330711	0.0342166945338249
-6.79536962509155	-9.88442611694336	-7.09263277053833	-0.0851956456899643	0.223226949572563	0.0343022756278515
-6.7997407913208	-9.88775730133057	-7.09776067733765	-0.0852326154708862	0.223220854997635	0.0343588441610336
-6.79929780960083	-9.88357543945313	-7.1034951210022	-0.085023820400238	0.223268404603004	0.0344225093722343
-6.79422378540039	-9.88741970062256	-7.09857559204102	-0.0851448178291321	0.223202496767044	0.0343500338494778
-6.79491233825684	-9.8895092010498	-7.09735202789307	-0.0850000903010368	0.223176643252373	0.0343682244420052
-6.79492378234863	-9.89231395721436	-7.10384273529053	-0.0849134847521782	0.22314378619194	0.0345059782266617
-6.80035161972046	-9.89539813995361	-7.10068273544312	-0.0848561376333237	0.2232336550951	0.0343882665038109
-6.7972469329834	-9.8939905166626	-7.10131072998047	-0.0847258791327477	0.223339051008224	0.0343568362295628
-6.80115079879761	-9.90500926971436	-7.10194301605225	-0.0846827551722527	0.223253756761551	0.0343803726136684
-6.8004584312439	-9.90768623352051	-7.10783910751343	-0.0844541564583778	0.223338067531586	0.0343987569212914
-6.80201244354248	-9.91282939910889	-7.11588335037231	-0.0844635516405106	0.223374456167221	0.0343663021922112
-6.80491352081299	-9.91635322570801	-7.10715770721436	-0.0843267887830734	0.22343672811985	0.0343316905200481
-6.79904794692993	-9.92356109619141	-7.10977697372437	-0.0842440873384476	0.223457545042038	0.0343084894120693
-6.80594396591187	-9.93089962005615	-7.10810136795044	-0.0841617286205292	0.223433747887611	0.034330103546381
-6.80188608169556	-9.93266010284424	-7.11827707290649	-0.0839844793081284	0.223528459668159	0.0343629568815231
-6.80500030517578	-9.9340353012085	-7.11330127716064	-0.0840034335851669	0.223580777645111	0.0343317463994026
-6.80061674118042	-9.94219589233398	-7.10936498641968	-0.0839245840907097	0.223569467663765	0.0343894697725773
-6.80597257614136	-9.94303035736084	-7.11441850662231	-0.0839176252484322	0.223594799637794	0.0343846566975117
-6.80064821243286	-9.94409084320068	-7.11139822006226	-0.0838501527905464	0.223597809672356	0.0343231968581676
-6.79966497421265	-9.94662284851074	-7.10864067077637	-0.0838709697127342	0.223598390817642	0.0342651717364788
-6.80109930038452	-9.94563674926758	-7.11388254165649	-0.0837670564651489	0.223562210798264	0.0342536903917789
-6.80050849914551	-9.94385719299316	-7.11189937591553	-0.0838342383503914	0.223628893494606	0.0342765524983406
-6.798668384552	-9.9440336227417	-7.10899066925049	-0.0837794989347458	0.223639726638794	0.0340907946228981
-6.79508209228516	-9.94686794281006	-7.10886335372925	-0.0837955102324486	0.223579287528992	0.0341891795396805
-6.79511451721191	-9.94634914398193	-7.11491107940674	-0.0838198214769363	0.223515242338181	0.0341436825692654
-6.79056787490845	-9.93937587738037	-7.10230541229248	-0.0837359204888344	0.223601996898651	0.034152764827013
-6.79041481018066	-9.94165802001953	-7.102952003479	-0.0838833302259445	0.223581716418266	0.0340201668441296
-6.78369951248169	-9.93646717071533	-7.09902238845825	-0.0837231352925301	0.223459169268608	0.0340166464447975
-6.78243017196655	-9.93923568725586	-7.09418725967407	-0.0838943272829056	0.223415404558182	0.0339832007884979
-6.786452293396	-9.93470668792725	-7.0878586769104	-0.0838282480835915	0.223410591483116	0.0339759923517704
-6.7778525352478	-9.93046283721924	-7.0951771736145	-0.0838614255189896	0.223429307341576	0.0338989123702049
-6.77320337295532	-9.92952537536621	-7.07712650299072	-0.0839567631483078	0.223388850688934	0.0337970033288002
-6.76903438568115	-9.93280601501465	-7.08446836471558	-0.0839031189680099	0.223356455564499	0.0337838716804981
-6.76889419555664	-9.92838096618652	-7.07499933242798	-0.0839400812983513	0.223271742463112	0.0337074026465416
-6.76791763305664	-9.92767906188965	-7.07456207275391	-0.0840386971831322	0.223401784896851	0.0336506105959415
-6.75836038589478	-9.92114353179932	-7.06966781616211	-0.084010936319828	0.223325133323669	0.0335146635770798
-6.76455593109131	-9.92843723297119	-7.05287456512451	-0.084168553352356	0.223475828766823	0.0334685146808624
-6.75983858108521	-9.92990207672119	-7.06328248977661	-0.0841412246227264	0.223343312740326	0.0334273241460323
-6.75841951370239	-9.92758655548096	-7.05159139633179	-0.0841818675398827	0.223378688097	0.0333820804953575
-6.75616073608398	-9.93054389953613	-7.04916620254517	-0.0841886699199677	0.223477870225906	0.0332326591014862
-6.75699472427368	-9.93410301208496	-7.03790950775146	-0.0843537002801895	0.223356649279594	0.0331818461418152
-6.7590389251709	-9.93765449523926	-7.05309915542603	-0.084360659122467	0.223416194319725	0.0330981053411961
-6.7560601234436	-9.93365859985352	-7.04677534103394	-0.084548719227314	0.223443821072578	0.0329776890575886
-6.75799083709717	-9.94153118133545	-7.05278205871582	-0.0846807137131691	0.223583579063416	0.0328929424285889
-6.75878238677979	-9.93860149383545	-7.05815553665161	-0.0848259627819061	0.223526656627655	0.0328148230910301
-6.76434803009033	-9.94106960296631	-7.06012630462646	-0.0850295275449753	0.223518580198288	0.0327141918241978
-6.75898838043213	-9.93176651000977	-7.07455635070801	-0.0851256027817726	0.223578184843063	0.0325832217931747
-6.76398801803589	-9.93066501617432	-7.06410980224609	-0.0854413062334061	0.223560675978661	0.0324706882238388
-6.76140308380127	-9.9314489364624	-7.07442903518677	-0.0855138525366783	0.223526120185852	0.032404575496912
-6.7624306678772	-9.92154121398926	-7.07402753829956	-0.0857488214969635	0.22346331179142	0.0323587730526924
-6.76652812957764	-9.91702079772949	-7.09069633483887	-0.0859944149851799	0.223486691713333	0.0322210788726807
-6.75948667526245	-9.90926647186279	-7.08899641036987	-0.0861048921942711	0.223443478345871	0.0321587286889553
-6.75557088851929	-9.90272903442383	-7.08623123168945	-0.0864521041512489	0.223336651921272	0.0320581570267677
-6.75629997253418	-9.90157699584961	-7.08165836334229	-0.0865825489163399	0.223296955227852	0.0320463143289089
-6.74970293045044	-9.89363384246826	-7.10006523132324	-0.0867217406630516	0.223219364881516	0.0319709330797195
-6.74706125259399	-9.88502407073975	-7.08697032928467	-0.0870130136609077	0.223233163356781	0.0317824818193913
-6.73766803741455	-9.88158702850342	-7.09277057647705	-0.0871442332863808	0.22319458425045	0.0318324975669384
-6.73849058151245	-9.87670516967773	-7.0874981880188	-0.0873761400580406	0.223027467727661	0.0316960066556931
-6.72853803634644	-9.86947441101074	-7.09579563140869	-0.0874418169260025	0.223058775067329	0.0317242927849293
-6.72367334365845	-9.8610258102417	-7.09835624694824	-0.0876540243625641	0.222948163747787	0.0316027626395226
-6.71619367599487	-9.86057186126709	-7.09460973739624	-0.0876586064696312	0.223004370927811	0.0315969921648502
-6.71239185333252	-9.85635757446289	-7.09474325180054	-0.0877406597137451	0.222911164164543	0.0315483473241329
-6.71146821975708	-9.85188293457031	-7.09150362014771	-0.0879025012254715	0.222873687744141	0.0315411351621151
-6.69988679885864	-9.84503078460693	-7.10122871398926	-0.0878894254565239	0.222960501909256	0.0315131731331348
-6.69607639312744	-9.83856391906738	-7.08999872207642	-0.0879744961857796	0.222886964678764	0.0315108820796013
-6.69140720367432	-9.84001159667969	-7.09369850158691	-0.0879875123500824	0.22286194562912	0.0314872153103352
-6.68657970428467	-9.83540344238281	-7.08951044082642	-0.0880255177617073	0.222860157489777	0.0315074995160103
-6.68814086914063	-9.83479404449463	-7.09892845153809	-0.0879856199026108	0.222979754209518	0.0315043218433857
-6.68005084991455	-9.82605457305908	-7.09490442276001	-0.0879148840904236	0.222956284880638	0.0313938967883587
-6.67513084411621	-9.83314990997314	-7.09052324295044	-0.0879442468285561	0.223025694489479	0.0314010754227638
-6.66741037368774	-9.83500957489014	-7.10036611557007	-0.0878449976444244	0.222994104027748	0.0313612930476666
-6.66461515426636	-9.83300399780273	-7.09429454803467	-0.0877408757805824	0.223005205392838	0.0313829630613327
-6.65914869308472	-9.83285713195801	-7.09318351745605	-0.0875794291496277	0.223068058490753	0.0312383268028498
-6.65287494659424	-9.83762454986572	-7.08367681503296	-0.0875477567315102	0.223171144723892	0.0313224159181118
-6.65250825881958	-9.84538078308105	-7.09145450592041	-0.0873829647898674	0.223153173923492	0.0312722101807594
-6.64296340942383	-9.84118843078613	-7.08916902542114	-0.0873251557350159	0.223164647817612	0.0312497057020664
-6.64358949661255	-9.846848487854	-7.08787393569946	-0.087235152721405	0.223310932517052	0.0312133636325598
-6.63878440856934	-9.85090446472168	-7.08080720901489	-0.0870222821831703	0.223346292972565	0.0311839859932661
-6.63384008407593	-9.8603630065918	-7.08131647109985	-0.0870301946997643	0.223333552479744	0.0312074571847916
-6.63474416732788	-9.86625576019287	-7.07031059265137	-0.0868457108736038	0.223292022943497	0.0311525017023087
-6.6312894821167	-9.86769485473633	-7.07807874679565	-0.0867885276675224	0.223364815115929	0.0311466790735722
-6.63193321228027	-9.86828327178955	-7.06358814239502	-0.0867616459727287	0.22338031232357	0.0311012286692858
-6.62896060943604	-9.87594223022461	-7.06709480285645	-0.0866137892007828	0.223481550812721	0.0310461837798357
-6.63075828552246	-9.87792778015137	-7.06157302856445	-0.0865321457386017	0.22342985868454	0.0310287103056908
-6.63689470291138	-9.88722324371338	-7.06354999542236	-0.0866079553961754	0.223531380295753	0.0310646593570709
-6.63132381439209	-9.87951564788818	-7.06689357757568	-0.0863921344280243	0.22349588572979	0.0309398099780083
-6.63725662231445	-9.88586902618408	-7.05450963973999	-0.0864956304430962	0.223577097058296	0.030851935967803
-6.64022207260132	-9.8841667175293	-7.05373764038086	-0.0864121913909912	0.223608985543251	0.0308285336941481
-6.64109420776367	-9.88549613952637	-7.06308555603027	-0.0864182040095329	0.223548829555511	0.0308581925928593
-6.64695310592651	-9.88667678833008	-7.06222486495972	-0.0864675864577293	0.223447948694229	0.0307612102478743
-6.6488676071167	-9.88202476501465	-7.06456470489502	-0.0863575711846352	0.223615437746048	0.03069669008255
-6.65366506576538	-9.87973213195801	-7.06497478485107	-0.0865167006850243	0.223532453179359	0.0305928904563189
-6.6553692817688	-9.8794002532959	-7.07083368301392	-0.0864136219024658	0.223555222153664	0.030581071972847
-6.65968322753906	-9.87843227386475	-7.07711124420166	-0.0866311639547348	0.223418086767197	0.0305293593555689
-6.66232490539551	-9.87643432617188	-7.0767970085144	-0.0866077616810799	0.223466128110886	0.0304465778172016
-6.66198396682739	-9.87265968322754	-7.08562135696411	-0.0867063477635384	0.223457843065262	0.0303962174803019
-6.6693058013916	-9.87102317810059	-7.07733345031738	-0.0868514999747276	0.2232875674963	0.0303897820413113
-6.67092084884644	-9.87061309814453	-7.08769083023071	-0.0868427231907845	0.223285272717476	0.030312480404973
-6.67515087127686	-9.86414241790771	-7.08952236175537	-0.0870615392923355	0.223263174295425	0.0302863549441099
-6.67632532119751	-9.86153793334961	-7.09239864349365	-0.0870834141969681	0.223221018910408	0.0302248653024435
-6.67108201980591	-9.85424327850342	-7.0859956741333	-0.0872137695550919	0.223121702671051	0.0301279649138451
-6.6774582862854	-9.85523796081543	-7.08481788635254	-0.0872795358300209	0.223132401704788	0.0302529279142618
-6.67342662811279	-9.84607887268066	-7.10658597946167	-0.0873046070337296	0.22307100892067	0.0301202852278948
-6.67357921600342	-9.84321594238281	-7.08939123153687	-0.0874843373894691	0.223047971725464	0.0301023237407207
-6.67213726043701	-9.83697891235352	-7.09427499771118	-0.0874752551317215	0.223022252321243	0.030075091868639
-6.67488098144531	-9.83650302886963	-7.08782958984375	-0.0876225680112839	0.222910836338997	0.0301588848233223
-6.66952133178711	-9.82992744445801	-7.0946946144104	-0.0876537933945656	0.222951993346214	0.0300971008837223
-6.66633701324463	-9.82151508331299	-7.08735990524292	-0.0878375098109245	0.222931534051895	0.0301756970584393
-6.66704320907593	-9.82409286499023	-7.08544921875	-0.0878212079405785	0.222944557666779	0.0301296785473824
-6.65894317626953	-9.81488704681396	-7.08824872970581	-0.0877888351678848	0.222862735390663	0.0301978886127472
-6.66224670410156	-9.81494808197021	-7.0854663848877	-0.0879603028297424	0.222735241055489	0.0302326027303934
-6.65653610229492	-9.80530261993408	-7.08622598648071	-0.0878440514206886	0.222842842340469	0.0302301682531834
-6.65467500686646	-9.79937839508057	-7.08055210113525	-0.0879532024264336	0.222965732216835	0.03033054061234
-6.65053462982178	-9.79495716094971	-7.07445478439331	-0.0878301858901978	0.222880586981773	0.0302794389426708
-6.64541578292847	-9.79480934143066	-7.0791540145874	-0.087769940495491	0.222876027226448	0.0303854960948229
-6.64938259124756	-9.7852783203125	-7.08162689208984	-0.087756834924221	0.223015502095222	0.0303689800202847
-6.6394157409668	-9.78234767913818	-7.07163047790527	-0.0876273661851883	0.223106354475021	0.0303778760135174
-6.63507318496704	-9.78489017486572	-7.06830215454102	-0.0876068100333214	0.223076343536377	0.0303329154849052
-6.63411235809326	-9.78102970123291	-7.06994438171387	-0.0874214693903923	0.223133608698845	0.0304007083177567
-6.62686157226563	-9.78182220458984	-7.08078622817993	-0.0873959735035896	0.223176434636116	0.0303655657917261
-6.62556934356689	-9.7784309387207	-7.0608983039856	-0.0872725546360016	0.223249733448029	0.0303229540586472
-6.61468362808228	-9.778977394104	-7.06294584274292	-0.0871614813804626	0.223306000232697	0.0304078441113234
-6.61190509796143	-9.77880382537842	-7.05832767486572	-0.0872499197721481	0.223177760839462	0.0303271524608135
-6.60827445983887	-9.77833557128906	-7.05946445465088	-0.0870206728577614	0.223201066255569	0.0303042288869619
-6.60422086715698	-9.7752161026001	-7.04729127883911	-0.087043322622776	0.223224878311157	0.0301850736141205
-6.59897232055664	-9.78530025482178	-7.03461599349976	-0.0869974568486214	0.223226949572563	0.0301738381385803
-6.59750843048096	-9.78643035888672	-7.03566026687622	-0.0869408771395683	0.22321343421936	0.0300647839903831
-6.60140180587769	-9.79412174224854	-7.03298997879028	-0.0869361832737923	0.223259806632996	0.0299939215183258
-6.59152603149414	-9.79450225830078	-7.03925895690918	-0.0867984741926193	0.223352864384651	0.0297849774360657
-6.59482908248901	-9.7996711730957	-7.01881170272827	-0.0869148150086403	0.223380699753761	0.029688686132431
-6.59452152252197	-9.80963230133057	-7.02649354934692	-0.0867782458662987	0.223362892866135	0.0294942855834961
-6.59831857681274	-9.80882453918457	-7.02375221252441	-0.0868552401661873	0.223365530371666	0.0293790642172098
-6.60329389572144	-9.8122730255127	-7.02678775787354	-0.0869004130363464	0.223383501172066	0.0292086526751518
-6.60387277603149	-9.81215190887451	-7.02294111251831	-0.0869920328259468	0.223308607935905	0.0289784017950296
-6.607741355896	-9.81947898864746	-7.01554584503174	-0.0870676785707474	0.223316267132759	0.0288769509643316
-6.60428094863892	-9.81885623931885	-7.02848196029663	-0.0871643796563149	0.223239496350288	0.0286186393350363
-6.61009931564331	-9.82175827026367	-7.01060485839844	-0.0873126462101936	0.22322516143322	0.0285080950707197
-6.61152267456055	-9.82861518859863	-7.02384471893311	-0.0873312428593636	0.223186925053596	0.028409143909812
-6.620276927948	-9.83088302612305	-7.01507377624512	-0.0873937010765076	0.223078355193138	0.0284234583377838
-6.62203741073608	-9.82839202880859	-7.02497339248657	-0.0874376073479652	0.223097816109657	0.0283593125641346
-6.62637805938721	-9.82175540924072	-7.0201678276062	-0.0877344906330109	0.222990527749062	0.0282964278012514
-6.6353497505188	-9.82826614379883	-7.02314376831055	-0.0878976657986641	0.222986459732056	0.0281799677759409
-6.63466930389404	-9.82675838470459	-7.02378225326538	-0.0880450680851936	0.222775965929031	0.0279710814356804
-6.64219522476196	-9.82805156707764	-7.02862405776978	-0.0883142203092575	0.222647055983543	0.0277674198150635
-6.64276504516602	-9.82374286651611	-7.03654623031616	-0.088405154645443	0.222607433795929	0.0274181440472603
-6.64266729354858	-9.8217191696167	-7.0286283493042	-0.0886942595243454	0.222607925534248	0.0272501278668642
-6.64324569702148	-9.82329750061035	-7.02383995056152	-0.0888075083494186	0.222440809011459	0.0268936697393656
-6.6444787979126	-9.81674385070801	-7.03100156784058	-0.0889598205685616	0.222325846552849	0.026802584528923
-6.65104675292969	-9.81324100494385	-7.03685283660889	-0.0891217589378357	0.222323223948479	0.0266103036701679
-6.65419292449951	-9.80852508544922	-7.03670740127563	-0.0892418697476387	0.22234982252121	0.0264995433390141
-6.66056537628174	-9.81377506256104	-7.03482818603516	-0.0894590392708778	0.222147554159164	0.0263702813535929
-6.66277647018433	-9.80802440643311	-7.04415559768677	-0.0894778817892075	0.222054615616798	0.0263253077864647
-6.66791868209839	-9.80799674987793	-7.04147005081177	-0.0897172018885612	0.222062036395073	0.0261990074068308
-6.67207336425781	-9.80437469482422	-7.04660797119141	-0.0896347910165787	0.222016200423241	0.0260930694639683
-6.67397117614746	-9.80819225311279	-7.04980897903442	-0.0898278206586838	0.221915185451508	0.0260788928717375
-6.67489671707153	-9.80454349517822	-7.0555624961853	-0.0898716971278191	0.221838176250458	0.0259483736008406
-6.67270803451538	-9.80058288574219	-7.05513620376587	-0.0898244231939316	0.221880957484245	0.0258821286261082
-6.67310237884521	-9.79584693908691	-7.05047941207886	-0.0899266973137856	0.221860930323601	0.0258373189717531
-6.67222595214844	-9.79926109313965	-7.05097913742065	-0.0898212566971779	0.22190634906292	0.0258076079189777
-6.66986179351807	-9.79885578155518	-7.05879354476929	-0.0898048058152199	0.221876353025436	0.0257654916495085
-6.66989707946777	-9.80081081390381	-7.05147790908813	-0.089809276163578	0.221851959824562	0.025771314278245
-6.66136360168457	-9.7991361618042	-7.06725740432739	-0.0896676257252693	0.221908152103424	0.0256783682852983
-6.66120910644531	-9.79955863952637	-7.06069660186768	-0.0895889848470688	0.222041875123978	0.0256515964865685
-6.65456771850586	-9.80150032043457	-7.05453681945801	-0.089503213763237	0.222088098526001	0.0255443546921015
-6.64942979812622	-9.80477142333984	-7.05610322952271	-0.0893533676862717	0.22221527993679	0.0255841687321663
-6.64915418624878	-9.80521774291992	-7.05715990066528	-0.0892182216048241	0.222103089094162	0.025528859347105
-6.64664220809937	-9.81100273132324	-7.06476259231567	-0.0891061946749687	0.222389400005341	0.0255903694778681
-6.63803386688232	-9.80329513549805	-7.07660579681396	-0.0889092832803726	0.222331568598747	0.0255349352955818
-6.63673686981201	-9.81088352203369	-7.05745506286621	-0.0888458266854286	0.222465842962265	0.0255536027252674
-6.63225507736206	-9.81504917144775	-7.06620740890503	-0.0886387228965759	0.222448348999023	0.0255346968770027
-6.63088512420654	-9.82020092010498	-7.06381988525391	-0.0886213481426239	0.222516775131226	0.0256768204271793
-6.62937879562378	-9.81924629211426	-7.06691122055054	-0.0884377956390381	0.222552359104156	0.0255797393620014
-6.62516069412231	-9.81956577301025	-7.06954526901245	-0.0883077681064606	0.222672060132027	0.0256412122398615
-6.62547397613525	-9.82218837738037	-7.06115579605103	-0.0882182195782661	0.222692728042603	0.0256950706243515
-6.62219905853271	-9.82815742492676	-7.0600209236145	-0.0880811363458633	0.222716733813286	0.0257894769310951
-6.62254524230957	-9.82386493682861	-7.06960344314575	-0.0879876837134361	0.222760111093521	0.0257694348692894
-6.6230034828186	-9.82346153259277	-7.06653594970703	-0.0878289639949799	0.222790852189064	0.0259324517101049
-6.61818838119507	-9.82281017303467	-7.07507658004761	-0.0876785889267921	0.22285883128643	0.0259315874427557
-6.61995983123779	-9.82138347625732	-7.05847644805908	-0.0876998007297516	0.222811430692673	0.0260246582329273
-6.61655616760254	-9.82322597503662	-7.06721258163452	-0.0874643847346306	0.222847267985344	0.0260504316538572
-6.61445140838623	-9.81703090667725	-7.06676006317139	-0.0874551758170128	0.222862049937248	0.0261835977435112
-6.61522769927979	-9.81731796264648	-7.07280969619751	-0.0873169600963593	0.223002538084984	0.0261990055441856
-6.60696601867676	-9.81150531768799	-7.06242847442627	-0.087218776345253	0.22295081615448	0.026194429025054
-6.61402177810669	-9.81844520568848	-7.06035852432251	-0.0871676132082939	0.223015949130058	0.0263303145766258
-6.60849046707153	-9.81217193603516	-7.07336187362671	-0.0869564488530159	0.223085552453995	0.0263110976666212
-6.60809803009033	-9.81332015991211	-7.06949615478516	-0.0870479345321655	0.223122000694275	0.026413731276989
-6.60611009597778	-9.80968189239502	-7.07843542098999	-0.0868470147252083	0.223180770874023	0.0263109300285578
-6.60885810852051	-9.81350517272949	-7.07802057266235	-0.0869020521640778	0.223211601376534	0.0265164356678724
-6.60707998275757	-9.81297779083252	-7.08192157745361	-0.08673495054245	0.223119705915451	0.0264607574790716
-6.60392808914185	-9.81000518798828	-7.08189725875854	-0.0867025405168533	0.223290517926216	0.0265545547008514
-6.60523796081543	-9.80813503265381	-7.08905696868896	-0.0867012068629265	0.223292082548141	0.0264877807348967
-6.60136651992798	-9.81057739257813	-7.08608818054199	-0.0865848660469055	0.223297238349915	0.0265541132539511
-6.5998420715332	-9.81250095367432	-7.09288930892944	-0.0866230800747871	0.223260134458542	0.0265581253916025
-6.60753154754639	-9.81204319000244	-7.089186668396	-0.0865190550684929	0.22324301302433	0.0266069453209639
-6.60071611404419	-9.81080913543701	-7.1125340461731	-0.0864371210336685	0.223368838429451	0.0265454929322004
-6.60224485397339	-9.8079252243042	-7.0998649597168	-0.0864327028393745	0.223371267318726	0.0266073904931545
-6.60013151168823	-9.8131275177002	-7.10079193115234	-0.0863860175013542	0.223333790898323	0.0265379138290882
-6.60231685638428	-9.8052396774292	-7.1028790473938	-0.0862836614251137	0.223318725824356	0.0265690069645643
-6.60540103912354	-9.81158828735352	-7.11405515670776	-0.0862414166331291	0.223462507128716	0.0265835132449865
-6.60325193405151	-9.80536079406738	-7.11722326278687	-0.0860408022999763	0.223432421684265	0.0265285391360521
-6.6041202545166	-9.81060314178467	-7.1128101348877	-0.0861123949289322	0.223483383655548	0.0264950543642044
-6.60381650924683	-9.80997371673584	-7.11164617538452	-0.0858996510505676	0.223507210612297	0.026384100317955
-6.60658264160156	-9.80771446228027	-7.12424945831299	-0.0858669877052307	0.223478406667709	0.0264276899397373
-6.60754013061523	-9.80857563018799	-7.1291971206665	-0.0857780054211617	0.223518997430801	0.0262682400643826
-6.60629367828369	-9.80757141113281	-7.12944459915161	-0.0856411084532738	0.223715350031853	0.0261640027165413
-6.60810232162476	-9.81019592285156	-7.12255430221558	-0.0855786129832268	0.223611727356911	0.0260301828384399
-6.6073522567749	-9.8151216506958	-7.12909364700317	-0.0854843854904175	0.223613679409027	0.0259368773549795
-6.60633897781372	-9.81270408630371	-7.1336145401001	-0.0853995233774185	0.223673939704895	0.0258381329476833
-6.60535049438477	-9.81906795501709	-7.12343549728394	-0.0853747352957726	0.223664447665215	0.0257052183151245
-6.60154151916504	-9.82190608978271	-7.1336088180542	-0.0852193161845207	0.223696932196617	0.0255445875227451
-6.60707235336304	-9.82914066314697	-7.11852979660034	-0.0852452889084816	0.223733350634575	0.0254412367939949
-6.60721206665039	-9.83733940124512	-7.12812995910645	-0.0851263925433159	0.223734602332115	0.0252558197826147
-6.61072254180908	-9.83822822570801	-7.11792898178101	-0.0850938186049461	0.22374153137207	0.0251727532595396
-6.61801099777222	-9.84496593475342	-7.1251049041748	-0.0850718095898628	0.223856225609779	0.0249033663421869
-6.61210441589355	-9.85310363769531	-7.12219047546387	-0.0850434377789497	0.223859310150146	0.0248090662062168
-6.61804151535034	-9.86417484283447	-7.12107753753662	-0.0851271897554398	0.223862677812576	0.024564428254962
-6.62669801712036	-9.86649131774902	-7.12743616104126	-0.0851208791136742	0.22385348379612	0.0244895312935114
-6.62733125686646	-9.86875534057617	-7.13699626922607	-0.0851830467581749	0.223872929811478	0.0242878086864948
-6.63493299484253	-9.86910343170166	-7.12256526947021	-0.0852865278720856	0.22394485771656	0.0241951737552881
-6.63366842269897	-9.8709192276001	-7.13659191131592	-0.0853285044431686	0.223985463380814	0.0240531302988529
-6.64387655258179	-9.87318515777588	-7.13235187530518	-0.0855307802557945	0.223803356289864	0.0239366721361876
-6.64310026168823	-9.8743200302124	-7.14760065078735	-0.0855903029441834	0.223894834518433	0.0238277222961187
-6.64656019210815	-9.86269950866699	-7.13747501373291	-0.0857886373996735	0.223907738924026	0.02370067499578
-6.65326690673828	-9.86581039428711	-7.14334583282471	-0.0859220549464226	0.223904222249985	0.0235865321010351
-6.65163040161133	-9.86223220825195	-7.14321899414063	-0.0860742181539536	0.223841801285744	0.0234907697886229
-6.65709161758423	-9.85901165008545	-7.14061784744263	-0.086361825466156	0.223795399069786	0.0234824363142252
-6.65585231781006	-9.85217666625977	-7.14192819595337	-0.0864352956414223	0.223743408918381	0.0233569629490376
-6.65601682662964	-9.84436798095703	-7.1497483253479	-0.0867313668131828	0.223782241344452	0.0233342722058296
-6.65625524520874	-9.8372745513916	-7.14854955673218	-0.0869395211338997	0.223688676953316	0.0232337340712547
-6.65197849273682	-9.8351879119873	-7.15082263946533	-0.0870789438486099	0.223660200834274	0.0232828259468079
-6.65626573562622	-9.82867527008057	-7.15597295761108	-0.087273083627224	0.22358463704586	0.0231921672821045
-6.64867973327637	-9.81708145141602	-7.14738035202026	-0.0874668806791306	0.223596751689911	0.0231623835861683
-6.64478540420532	-9.81760787963867	-7.14318943023682	-0.0877521336078644	0.223545983433723	0.0231095980852842
-6.6460747718811	-9.81209564208984	-7.14122533798218	-0.0878580659627914	0.223489195108414	0.0231402665376663
-6.64063405990601	-9.80462741851807	-7.15714502334595	-0.0880198255181313	0.223366051912308	0.023142509162426
-6.63931751251221	-9.79878616333008	-7.14620780944824	-0.088193453848362	0.223409920930862	0.0231343861669302
-6.63002777099609	-9.79100227355957	-7.15103483200073	-0.0883251205086708	0.223333701491356	0.0231709592044353
-6.62583637237549	-9.78737545013428	-7.13850688934326	-0.0884951800107956	0.223228454589844	0.0232609882950783
-6.62330436706543	-9.78602504730225	-7.15009927749634	-0.0884246602654457	0.223271086812019	0.023319236934185
-6.61686277389526	-9.77744197845459	-7.14589214324951	-0.0886031165719032	0.223237857222557	0.0233357157558203
-6.61133527755737	-9.77619743347168	-7.14638137817383	-0.0887569189071655	0.223253697156906	0.0234294068068266
-6.60237836837769	-9.77255249023438	-7.14979124069214	-0.0887231901288033	0.223306372761726	0.023433905094862
-6.60694694519043	-9.7724142074585	-7.13505268096924	-0.0887074545025826	0.22328482568264	0.0235512088984251
-6.60002613067627	-9.77266216278076	-7.15153408050537	-0.0887146517634392	0.223321780562401	0.0236077811568975
-6.59673357009888	-9.76482963562012	-7.14169692993164	-0.0887283161282539	0.223406463861465	0.0237297080457211
-6.59313678741455	-9.77174472808838	-7.1460657119751	-0.0887404754757881	0.223464533686638	0.0237547215074301
-6.58150243759155	-9.76972961425781	-7.13810253143311	-0.0886457785964012	0.223436802625656	0.0238468199968338
-6.58393049240112	-9.7724552154541	-7.13911867141724	-0.0886651054024696	0.22348453104496	0.0239745434373617
-6.5791540145874	-9.77206516265869	-7.1444296836853	-0.0885765552520752	0.223591387271881	0.0241096671670675
-6.57089567184448	-9.77188968658447	-7.13932371139526	-0.0885791257023811	0.223597228527069	0.0241755302995443
-6.56987476348877	-9.77338123321533	-7.12688732147217	-0.088469497859478	0.223716109991074	0.0242463499307632
-6.56589794158936	-9.77735137939453	-7.13972520828247	-0.0883692875504494	0.223719120025635	0.0244731567800045
-6.56493186950684	-9.7776927947998	-7.13207244873047	-0.0883316844701767	0.223796591162682	0.0246237814426422
-6.56315279006958	-9.77598762512207	-7.13806819915771	-0.0881478264927864	0.223979756236076	0.0245925467461348
-6.55581474304199	-9.77445602416992	-7.12604761123657	-0.0881084725260735	0.2239790558815	0.0247535593807697
-6.5563645362854	-9.78075122833252	-7.12781476974487	-0.0880122482776642	0.224152758717537	0.0248263031244278
-6.54747629165649	-9.77595901489258	-7.12859869003296	-0.0877850204706192	0.224077925086021	0.0248738620430231
-6.54875802993774	-9.78058433532715	-7.13402986526489	-0.0878666117787361	0.224084421992302	0.0250125546008348
-6.54905366897583	-9.77966690063477	-7.13621711730957	-0.087706059217453	0.224165037274361	0.0250836461782455
-6.54435014724731	-9.77478790283203	-7.13863086700439	-0.0877002477645874	0.224271669983864	0.0251442156732082
-6.54446792602539	-9.77865886688232	-7.12357091903687	-0.0876292511820793	0.224215030670166	0.0252121090888977
-6.54314947128296	-9.7802095413208	-7.12565326690674	-0.08748859167099	0.224287673830986	0.02533676661551
-6.54132604598999	-9.77684211730957	-7.12802934646606	-0.0874416306614876	0.224123269319534	0.0254417881369591
-6.54388475418091	-9.78138065338135	-7.1292405128479	-0.0873984098434448	0.224288538098335	0.025582879781723
-6.53622961044312	-9.77503967285156	-7.11970043182373	-0.0873237252235413	0.224145457148552	0.0255885906517506
-6.54083347320557	-9.78217506408691	-7.1071891784668	-0.0873821526765823	0.224199339747429	0.0256423261016607
-6.53586769104004	-9.78076839447021	-7.11595249176025	-0.0872198864817619	0.224072083830833	0.0256827995181084
-6.53911924362183	-9.78047657012939	-7.09881591796875	-0.0872526913881302	0.224058419466019	0.0258179865777493
-6.53800821304321	-9.77980804443359	-7.10015487670898	-0.0871283337473869	0.22406442463398	0.0257089100778103
-6.53517198562622	-9.77755069732666	-7.09193658828735	-0.087190605700016	0.224127560853958	0.0257900860160589
-6.53529024124146	-9.78161334991455	-7.08664274215698	-0.0871876403689384	0.223955869674683	0.0257150400429964
-6.53605937957764	-9.78523063659668	-7.09015607833862	-0.0871545001864433	0.223930805921555	0.0257806330919266
-6.53620862960815	-9.78042984008789	-7.08763647079468	-0.0872253850102425	0.223860517144203	0.0257697831839323
-6.54051065444946	-9.78328037261963	-7.08613634109497	-0.0873062610626221	0.223908290266991	0.0257931258529425
-6.53473424911499	-9.78377628326416	-7.08720207214355	-0.0872693359851837	0.223886758089066	0.025710366666317
-6.53937244415283	-9.78483390808105	-7.08513259887695	-0.0874854773283005	0.223829716444016	0.0257901530712843
-6.53877592086792	-9.78940963745117	-7.07984685897827	-0.0874768644571304	0.22370058298111	0.0257072765380144
-6.53938484191895	-9.78440189361572	-7.08448076248169	-0.0875298157334328	0.223570346832275	0.0258114505559206
-6.5410327911377	-9.78128719329834	-7.07992172241211	-0.0877464935183525	0.223464548587799	0.0257565509527922
-6.54016208648682	-9.78024673461914	-7.07950067520142	-0.0878206416964531	0.22345407307148	0.0257253237068653
-6.53499317169189	-9.77419662475586	-7.07476186752319	-0.0879110544919968	0.223283737897873	0.0256855078041554
-6.5414023399353	-9.77757930755615	-7.06233978271484	-0.088176429271698	0.223278850317001	0.0257382392883301
-6.53671979904175	-9.77203369140625	-7.07179498672485	-0.0881404131650925	0.223046332597733	0.0257229823619127
-6.5420036315918	-9.76537609100342	-7.06693410873413	-0.0883076339960098	0.222911834716797	0.0257850904017687
-6.5388560295105	-9.76133918762207	-7.07380628585815	-0.0883333683013916	0.222901806235313	0.0256696697324514
-6.53880214691162	-9.75721263885498	-7.05881929397583	-0.088496670126915	0.222944036126137	0.0257893335074186
-6.54157781600952	-9.76060390472412	-7.06576299667358	-0.0885764062404633	0.222747877240181	0.0257775690406561
-6.54063320159912	-9.74904632568359	-7.05929565429688	-0.0886901393532753	0.222648248076439	0.0257556643337011
-6.54590320587158	-9.75037002563477	-7.06168842315674	-0.0888449028134346	0.222686871886253	0.0257060993462801
-6.54294681549072	-9.7454948425293	-7.05840826034546	-0.088910810649395	0.222594574093819	0.0256614312529564
-6.54157257080078	-9.74939155578613	-7.05634498596191	-0.0890177488327026	0.222547456622124	0.0256652608513832
-6.5501503944397	-9.74965667724609	-7.05917406082153	-0.0891585499048233	0.222507238388062	0.0256092194467783
-6.55051565170288	-9.74777793884277	-7.07567310333252	-0.0891480892896652	0.222548186779022	0.0256130937486887
-6.5540657043457	-9.74268913269043	-7.06695747375488	-0.0892903730273247	0.222553014755249	0.0255019459873438
-6.55427598953247	-9.75010967254639	-7.07002639770508	-0.0893615111708641	0.222554922103882	0.0254583079367876
-6.5583963394165	-9.7535400390625	-7.06735515594482	-0.0894422233104706	0.222480148077011	0.0254024844616652
-6.56203842163086	-9.75889492034912	-7.06853580474854	-0.0896041318774223	0.222529590129852	0.0254218522459269
-6.56304883956909	-9.7546215057373	-7.07789039611816	-0.0896165892481804	0.222444742918015	0.0253511276096106
-6.56455612182617	-9.7563943862915	-7.07556915283203	-0.0898150652647018	0.222464725375175	0.0253148674964905
-6.5672550201416	-9.7572717666626	-7.06655263900757	-0.0899112150073051	0.222512066364288	0.0252244789153337
-6.56399965286255	-9.76080131530762	-7.06465005874634	-0.0900737643241882	0.22235032916069	0.0252757705748081
-6.56840705871582	-9.7602596282959	-7.07027339935303	-0.0902728289365768	0.222291544079781	0.0252288803458214
-6.56844902038574	-9.75717926025391	-7.07754421234131	-0.0903352648019791	0.222307860851288	0.0252282544970512
-6.56954097747803	-9.75357627868652	-7.06951713562012	-0.0906844586133957	0.222250133752823	0.0251249857246876
-6.57058238983154	-9.75844669342041	-7.06846189498901	-0.0907925143837929	0.222208261489868	0.0251359660178423
-6.56965970993042	-9.75447940826416	-7.07932043075562	-0.091056689620018	0.222032397985458	0.0250895470380783
-6.5750937461853	-9.75540924072266	-7.07359600067139	-0.0913335680961609	0.222036331892014	0.0251253135502338
-6.56977939605713	-9.7494535446167	-7.0922474861145	-0.0914291515946388	0.222050920128822	0.0249987188726664
-6.573401927948	-9.75012493133545	-7.07302904129028	-0.091787613928318	0.221988514065742	0.0250258278101683
-6.5699896812439	-9.7514009475708	-7.08202886581421	-0.091941349208355	0.221794620156288	0.024956313893199
-6.56763887405396	-9.74506378173828	-7.08142328262329	-0.0921421572566032	0.221828788518906	0.0250696856528521
-6.57203531265259	-9.74081039428711	-7.09246683120728	-0.0924152284860611	0.221707254648209	0.0249763708561659
-6.56815528869629	-9.7373514175415	-7.08758544921875	-0.0925203263759613	0.221711978316307	0.024963540956378
-6.56177663803101	-9.73214912414551	-7.08673048019409	-0.0927935615181923	0.221657991409302	0.0249275509268045
-6.56598377227783	-9.7353982925415	-7.08021593093872	-0.093026302754879	0.221696257591248	0.0249187964946032
-6.56059837341309	-9.72963333129883	-7.09572696685791	-0.0931848362088203	0.221503153443336	0.0248916633427143
-6.56004047393799	-9.72766590118408	-7.08682870864868	-0.0933763161301613	0.221570760011673	0.0248859860002995
-6.55646371841431	-9.72680473327637	-7.09483480453491	-0.0935631319880486	0.221566990017891	0.0247386544942856
-6.55104064941406	-9.72188854217529	-7.08562088012695	-0.0937799960374832	0.22157447040081	0.02472941018641
-6.54962873458862	-9.71926689147949	-7.08727693557739	-0.0939828976988792	0.221552178263664	0.0246894862502813
-6.54433393478394	-9.71662902832031	-7.09119081497192	-0.0939920321106911	0.221559643745422	0.0247283075004816
-6.54204320907593	-9.71099472045898	-7.09485864639282	-0.0941871106624603	0.221422880887985	0.0246940907090902
-6.54040956497192	-9.71026420593262	-7.08591508865356	-0.0944292321801186	0.221568837761879	0.0246721319854259
-6.53143310546875	-9.70387172698975	-7.09992694854736	-0.094438448548317	0.221578329801559	0.0245988890528679
-6.52892255783081	-9.69917297363281	-7.08882808685303	-0.0945639535784721	0.221610322594643	0.0245813485234976
-6.52459955215454	-9.70004177093506	-7.08613729476929	-0.0946134924888611	0.221561282873154	0.0245176274329424
-6.51703929901123	-9.69589900970459	-7.08758497238159	-0.0947525873780251	0.22158944606781	0.0245988927781582
-6.51855087280273	-9.69210243225098	-7.08758497238159	-0.0948990061879158	0.221554279327393	0.0245411787182093
-6.50981378555298	-9.68706130981445	-7.08641052246094	-0.0949105843901634	0.221650823950768	0.0244294367730618
-6.50200605392456	-9.68485546112061	-7.08351421356201	-0.0950632020831108	0.221524089574814	0.0243817064911127
-6.50306797027588	-9.68632984161377	-7.07314777374268	-0.0951694026589394	0.221604824066162	0.0243412908166647
-6.49518060684204	-9.68465614318848	-7.08479881286621	-0.0952304005622864	0.221551358699799	0.0243394207209349
-6.49522304534912	-9.68204593658447	-7.07472562789917	-0.0952711924910545	0.221566721796989	0.0243593081831932
-6.48467874526978	-9.67963790893555	-7.08515119552612	-0.0952795445919037	0.221631392836571	0.0241992715746164
-6.48266077041626	-9.67240905761719	-7.06678819656372	-0.095390759408474	0.22164198756218	0.0242164246737957
-6.48161792755127	-9.67781066894531	-7.07273435592651	-0.0954483598470688	0.221624046564102	0.0241502150893211
-6.4759955406189	-9.6705379486084	-7.06889200210571	-0.0953982546925545	0.221535846590996	0.0241852402687073
-6.47573709487915	-9.66945743560791	-7.07088041305542	-0.0956612154841423	0.221554577350616	0.0241401623934507
-6.47114706039429	-9.6657133102417	-7.07151365280151	-0.0956496149301529	0.22158645093441	0.0240826215595007
-6.46190738677979	-9.65907096862793	-7.06999158859253	-0.0957027822732925	0.221559897065163	0.0240946933627129
-6.46338748931885	-9.6620512008667	-7.05293655395508	-0.0958128646016121	0.221509411931038	0.0240905005484819
-6.45756196975708	-9.65844917297363	-7.0594654083252	-0.0958378612995148	0.221446216106415	0.0241090524941683
-6.45327138900757	-9.64973545074463	-7.05947971343994	-0.0960302576422691	0.221479907631874	0.0241308771073818
-6.45132970809937	-9.64961814880371	-7.06466388702393	-0.0960393026471138	0.22143243253231	0.024115452542901
-6.44413471221924	-9.64526844024658	-7.05738162994385	-0.0961010158061981	0.221338018774986	0.0240627322345972
-6.43875408172607	-9.64332962036133	-7.05205011367798	-0.0962233766913414	0.22123908996582	0.0240668877959251
-6.44007587432861	-9.64142990112305	-7.0404109954834	-0.0962733626365662	0.221248388290405	0.0241117142140865
-6.43513870239258	-9.63960075378418	-7.05715370178223	-0.0963286012411118	0.221154719591141	0.0241233389824629
-6.43391609191895	-9.63652420043945	-7.03841686248779	-0.0964582785964012	0.221110045909882	0.0241963360458612
-6.42761564254761	-9.62997341156006	-7.05191421508789	-0.096483550965786	0.221128880977631	0.0241529922932386
-6.42592811584473	-9.62729930877686	-7.03461742401123	-0.0966856703162193	0.221071258187294	0.0242230594158173
-6.42899465560913	-9.62811660766602	-7.03453254699707	-0.0966233685612679	0.220968469977379	0.0243032928556204
-6.42441558837891	-9.62249946594238	-7.03585577011108	-0.0966458469629288	0.22093953192234	0.0243903230875731
-6.42067098617554	-9.62023830413818	-7.03322649002075	-0.0968044772744179	0.220766380429268	0.0244290642440319
-6.42051601409912	-9.61584186553955	-7.03169059753418	-0.0967989191412926	0.220847085118294	0.0245146658271551
-6.41493511199951	-9.6113224029541	-7.0338978767395	-0.0968340635299683	0.220805197954178	0.0245675668120384
-6.41919279098511	-9.60869598388672	-7.02118587493896	-0.0968443900346756	0.220724508166313	0.024632764980197
-6.41757297515869	-9.60713386535645	-7.03049325942993	-0.0967563688755035	0.220644295215607	0.0246602986007929
-6.41584491729736	-9.60228252410889	-7.02723550796509	-0.0967972204089165	0.220647782087326	0.0247573014348745
-6.42373752593994	-9.60124683380127	-7.03437900543213	-0.0968889072537422	0.220682993531227	0.0247209072113037
-6.41780567169189	-9.5955924987793	-7.02467107772827	-0.096844919025898	0.220640435814857	0.0247957650572062
-6.41579055786133	-9.60231876373291	-7.02233839035034	-0.096827320754528	0.220667660236359	0.02488580532372
-6.42096519470215	-9.59884548187256	-7.0233793258667	-0.0967105180025101	0.220635309815407	0.0249838903546333
-6.41976547241211	-9.59815406799316	-7.03534936904907	-0.0966602191329002	0.220557644963264	0.0250623822212219
-6.4228835105896	-9.60067272186279	-7.02861070632935	-0.0966583415865898	0.220681101083755	0.025060286745429
-6.41928482055664	-9.59739208221436	-7.03764629364014	-0.096493199467659	0.220752105116844	0.0250400528311729
-6.41989803314209	-9.59750843048096	-7.02951765060425	-0.0965790674090385	0.220828652381897	0.0251296479254961
-6.42377758026123	-9.60447692871094	-7.03655624389648	-0.0963772684335709	0.220835164189339	0.0251441430300474
-6.42233037948608	-9.60196399688721	-7.04559707641602	-0.0962873175740242	0.220831483602524	0.0252139642834663
-6.42447566986084	-9.60409736633301	-7.05083179473877	-0.0963164493441582	0.220879554748535	0.0252250917255878
-6.42525386810303	-9.60343456268311	-7.04826402664185	-0.0960843488574028	0.220931485295296	0.0252061933279037
-6.42107391357422	-9.60836791992188	-7.0583930015564	-0.0961314588785172	0.220993131399155	0.0252539776265621
-6.42917537689209	-9.61359310150146	-7.0530948638916	-0.0960952341556549	0.220975279808044	0.0252488311380148
-6.42872285842896	-9.61384582519531	-7.06812763214111	-0.095909908413887	0.22096811234951	0.0253337845206261
-6.43172693252563	-9.61385822296143	-7.07262372970581	-0.0959183871746063	0.221021413803101	0.0252838619053364
-6.42696857452393	-9.61865520477295	-7.07265186309814	-0.0958217903971672	0.22104911506176	0.0253088567405939
-6.43206739425659	-9.62063407897949	-7.08028030395508	-0.0958116203546524	0.221015349030495	0.0252959784120321
-6.43921089172363	-9.6261100769043	-7.08170747756958	-0.0957654193043709	0.221146568655968	0.0253773909062147
-6.43502378463745	-9.6239013671875	-7.10143280029297	-0.0956908091902733	0.221077010035515	0.0253125578165054
-6.44067668914795	-9.62623310089111	-7.09711885452271	-0.0956858620047569	0.221174895763397	0.025405989959836
-6.43732261657715	-9.63107109069824	-7.10069274902344	-0.0956632494926453	0.221223741769791	0.0252626817673445
-6.44029569625854	-9.63405132293701	-7.10321617126465	-0.0956647619605064	0.221194267272949	0.0253967307507992
-6.44279623031616	-9.63456439971924	-7.10840225219727	-0.0956172123551369	0.221123427152634	0.0253636483103037
-6.44226741790771	-9.63614273071289	-7.11020755767822	-0.0955407992005348	0.221245586872101	0.025478970259428
-6.44562482833862	-9.63608264923096	-7.11221885681152	-0.0956669524312019	0.221229627728462	0.0254603438079357
-6.4388861656189	-9.63895416259766	-7.11121511459351	-0.0956154316663742	0.221219316124916	0.0254791993647814
-6.44083070755005	-9.63828468322754	-7.11651468276978	-0.0956036821007729	0.221130326390266	0.0255274064838886
-6.44680595397949	-9.63771629333496	-7.10567617416382	-0.0956395864486694	0.221023187041283	0.0255722645670176
-6.4385404586792	-9.63405227661133	-7.12339210510254	-0.0955569893121719	0.221187591552734	0.0256115272641182
-6.44213962554932	-9.6326208114624	-7.10859775543213	-0.0956056118011475	0.221151158213615	0.0255877189338207
-6.43948793411255	-9.6397876739502	-7.1135573387146	-0.0955903977155685	0.221147045493126	0.0256681367754936
-6.43862533569336	-9.63493537902832	-7.10590171813965	-0.0956214964389801	0.221054807305336	0.025700569152832
-6.4411883354187	-9.63707542419434	-7.11772060394287	-0.0956563875079155	0.221120074391365	0.025738013908267
-6.43951511383057	-9.62864303588867	-7.11264848709106	-0.095547080039978	0.221099242568016	0.0257329288870096
-6.43778085708618	-9.6349630355835	-7.10486650466919	-0.0957537516951561	0.221170708537102	0.025744492188096
-6.43644380569458	-9.63438320159912	-7.11058616638184	-0.0956713780760765	0.221084043383598	0.025711715221405
-6.43586349487305	-9.63136577606201	-7.1093430519104	-0.0957054868340492	0.221030786633492	0.0258840173482895
-6.43479871749878	-9.63337421417236	-7.10855865478516	-0.0957210510969162	0.221087694168091	0.0257908366620541
-6.43370389938354	-9.63151168823242	-7.1007342338562	-0.0957540720701218	0.221156910061836	0.0258932039141655
-6.43561601638794	-9.63527011871338	-7.09510231018066	-0.0957667604088783	0.221024885773659	0.0258851684629917
-6.42968893051147	-9.63345527648926	-7.09572505950928	-0.0957833603024483	0.221024453639984	0.0259795095771551
-6.43366098403931	-9.62991523742676	-7.09656667709351	-0.0958111956715584	0.221051678061485	0.0259749963879585
-6.43226623535156	-9.63031578063965	-7.08749198913574	-0.0958412438631058	0.221050262451172	0.0260346420109272
-6.42564010620117	-9.62922954559326	-7.08400011062622	-0.0957646146416664	0.220993414521217	0.0260682608932257
-6.43139934539795	-9.631422996521	-7.06989336013794	-0.0959257557988167	0.220986813306808	0.0261937640607357
-6.42644596099854	-9.6320858001709	-7.08275365829468	-0.0957515090703964	0.220966175198555	0.0261739399284124
-6.42614603042603	-9.62370491027832	-7.07515335083008	-0.0959032848477364	0.220937564969063	0.026283722370863
-6.42606163024902	-9.63053035736084	-7.07204532623291	-0.0958980768918991	0.220950171351433	0.0262803845107555
-6.41953706741333	-9.62557125091553	-7.07015943527222	-0.0958429276943207	0.220855787396431	0.0262712016701698
-6.42485618591309	-9.63377952575684	-7.06499862670898	-0.0959800034761429	0.220944330096245	0.0263518709689379
-6.42068147659302	-9.62367343902588	-7.06971883773804	-0.0958381369709969	0.220876678824425	0.0262959450483322
-6.42379570007324	-9.62798118591309	-7.06736946105957	-0.0959431156516075	0.220940232276917	0.0262870881706476
-6.42114925384521	-9.62534236907959	-7.06069421768188	-0.095881886780262	0.220988869667053	0.0262518972158432
-6.41885423660278	-9.62904834747314	-7.06222295761108	-0.095920242369175	0.220922604203224	0.0263543725013733
-6.42245244979858	-9.62892627716064	-7.05802154541016	-0.0959239155054092	0.220819860696793	0.026266710832715
-6.41888904571533	-9.62999248504639	-7.06659746170044	-0.0958897545933723	0.220990344882011	0.0262756310403347
-6.41702604293823	-9.62449741363525	-7.06524562835693	-0.0959518998861313	0.22091469168663	0.0262247286736965
-6.41687250137329	-9.63219165802002	-7.06233072280884	-0.095927394926548	0.220982208848	0.0262325759977102
-6.41707468032837	-9.63270568847656	-7.06302642822266	-0.0959057733416557	0.220961302518845	0.0261973794549704
-6.42071008682251	-9.63380718231201	-7.06087636947632	-0.0959952175617218	0.220974892377853	0.0262578465044498
-6.4153151512146	-9.63219451904297	-7.06945896148682	-0.0958404541015625	0.220970541238785	0.0260862056165934
-6.41545152664185	-9.63216400146484	-7.06032371520996	-0.0960177779197693	0.221027582883835	0.0260742492973804
-6.41758584976196	-9.63804626464844	-7.06294775009155	-0.0959333181381226	0.220993980765343	0.0259842518717051
-6.41523218154907	-9.6341552734375	-7.06291770935059	-0.0960253179073334	0.220947489142418	0.0260334145277739
-6.4224591255188	-9.6350564956665	-7.07126140594482	-0.095966599881649	0.221007466316223	0.0259719863533974
-6.41500568389893	-9.63118171691895	-7.06015968322754	-0.096013069152832	0.220931529998779	0.0258996896445751
-6.41994428634644	-9.63642883300781	-7.05960512161255	-0.0960060805082321	0.220936208963394	0.0258760787546635
-6.41772508621216	-9.63346767425537	-7.06611061096191	-0.0959814265370369	0.220918402075768	0.025892935693264
-6.41959571838379	-9.63326358795166	-7.07028484344482	-0.0960766673088074	0.220886632800102	0.0258974302560091
-6.4195818901062	-9.63234901428223	-7.06110095977783	-0.0961066335439682	0.220882087945938	0.0257076434791088
-6.42009353637695	-9.63006687164307	-7.06156539916992	-0.0960141494870186	0.220869928598404	0.0257700644433498
-6.42520570755005	-9.62937831878662	-7.05930328369141	-0.0961206033825874	0.22081995010376	0.0257548242807388
-6.42463541030884	-9.62668514251709	-7.06627750396729	-0.0960329473018646	0.220832273364067	0.0257555171847343
-6.42720937728882	-9.62117385864258	-7.0675253868103	-0.0960574522614479	0.220853164792061	0.0256427265703678
-6.42982292175293	-9.62427806854248	-7.06356000900269	-0.0960549488663673	0.220867976546288	0.0256610009819269
-6.4253249168396	-9.62153720855713	-7.06809329986572	-0.0960090383887291	0.220873072743416	0.0255780909210444
-6.43398141860962	-9.62481498718262	-7.06062459945679	-0.0960042551159859	0.22082494199276	0.0256010573357344
-6.43554782867432	-9.6205005645752	-7.07496881484985	-0.0959071218967438	0.220841512084007	0.0255302917212248
-6.43889760971069	-9.61972618103027	-7.07460737228394	-0.0959226936101913	0.220905855298042	0.0256012715399265
-6.44339656829834	-9.62043952941895	-7.07580137252808	-0.0959753692150116	0.220999047160149	0.0253927111625671
-6.43999481201172	-9.62085247039795	-7.07127141952515	-0.0958354324102402	0.220925197005272	0.0253911036998034
-6.44544219970703	-9.62105941772461	-7.07733535766602	-0.0959460735321045	0.220825344324112	0.0253784041851759
-6.45078659057617	-9.61960315704346	-7.08249807357788	-0.0957928448915482	0.220931068062782	0.0254074074327946
-6.44905424118042	-9.62208461761475	-7.08813810348511	-0.0958266407251358	0.221000239253044	0.025296788662672
-6.45322751998901	-9.62443351745605	-7.0807785987854	-0.0957432314753532	0.220913425087929	0.025184378027916
-6.45425796508789	-9.6257905960083	-7.08909368515015	-0.0957438200712204	0.220898613333702	0.0251792520284653
-6.46114206314087	-9.62791061401367	-7.08424949645996	-0.0957394689321518	0.220829993486404	0.0251946393400431
-6.46206569671631	-9.62734889984131	-7.10096073150635	-0.0956152752041817	0.220931604504585	0.0250744093209505
-6.46277761459351	-9.6240119934082	-7.08987331390381	-0.0956457182765007	0.22092217206955	0.0250637643039227
-6.47115659713745	-9.63510799407959	-7.0903000831604	-0.0955807566642761	0.22093577682972	0.025029581040144
-6.46643400192261	-9.63341999053955	-7.09438896179199	-0.09554323554039	0.220875352621078	0.0249501019716263
-6.47189712524414	-9.63508605957031	-7.09148836135864	-0.095543384552002	0.220840573310852	0.024965763092041
-6.47316026687622	-9.63399505615234	-7.10374593734741	-0.0953910872340202	0.220849394798279	0.0248500723391771
-6.47228097915649	-9.63390445709229	-7.10375022888184	-0.0954497009515762	0.220913022756577	0.0248083602637053
-6.47366285324097	-9.63910102844238	-7.09568548202515	-0.0954257920384407	0.220822021365166	0.0246972776949406
-6.47265243530273	-9.64092540740967	-7.10148906707764	-0.095289371907711	0.220824182033539	0.0247546713799238
-6.47550630569458	-9.63609504699707	-7.10969018936157	-0.0953533798456192	0.220817476511002	0.0246925689280033
-6.47496843338013	-9.64142322540283	-7.10755825042725	-0.0953046604990959	0.220923006534576	0.0246343892067671
-6.47052812576294	-9.63659763336182	-7.10128211975098	-0.0952838063240051	0.220833867788315	0.0244953911751509
-6.47694969177246	-9.64530086517334	-7.1020245552063	-0.0953566953539848	0.220957189798355	0.0244946423918009
-6.47123050689697	-9.64408302307129	-7.10724592208862	-0.0952394753694534	0.220859631896019	0.0244294945150614
-6.47023916244507	-9.64408397674561	-7.10569524765015	-0.0952913016080856	0.220815658569336	0.0244547352194786
-6.47137022018433	-9.64203357696533	-7.10557889938354	-0.0952262878417969	0.220852091908455	0.0242620129138231
-6.46637344360352	-9.64175224304199	-7.10184192657471	-0.0952217876911163	0.220916509628296	0.0242229662835598
-6.46671056747437	-9.64392375946045	-7.09460878372192	-0.095324844121933	0.220779493451118	0.0241046901792288
-6.46918344497681	-9.646409034729	-7.10031318664551	-0.0952702313661575	0.220824047923088	0.0241314098238945
-6.46738624572754	-9.64116764068604	-7.10487842559814	-0.0952486023306847	0.220745801925659	0.0240233242511749
-6.46762418746948	-9.64218521118164	-7.09390211105347	-0.0953831896185875	0.220801249146461	0.0239571034908295
-6.46218347549438	-9.63970851898193	-7.0961537361145	-0.0953389033675194	0.220730543136597	0.0238333139568567
-6.46975040435791	-9.64380359649658	-7.08394718170166	-0.095458023250103	0.22062785923481	0.0238048397004604
-6.46379041671753	-9.64293098449707	-7.09507465362549	-0.0954285189509392	0.220587089657784	0.0237368606030941
-6.46481561660767	-9.63376903533936	-7.08253574371338	-0.0955890566110611	0.220584154129028	0.0236772038042545
-6.46749210357666	-9.6367712020874	-7.08708477020264	-0.0956447869539261	0.220582604408264	0.023522237315774
-6.46352815628052	-9.63456344604492	-7.07480192184448	-0.0957099124789238	0.220395267009735	0.023479862138629
-6.46869659423828	-9.63737010955811	-7.08072662353516	-0.0958694815635681	0.220457091927528	0.0234884787350893
-6.46252298355103	-9.62611484527588	-7.08403968811035	-0.0958144664764404	0.220396056771278	0.0233370643109083
-6.46695899963379	-9.62712287902832	-7.06156396865845	-0.0959562957286835	0.220364317297935	0.0231908150017262
-6.46382141113281	-9.62439727783203	-7.07364082336426	-0.0959944650530815	0.220338866114616	0.0231639947742224
-6.46173715591431	-9.62498474121094	-7.06972789764404	-0.096128910779953	0.220210060477257	0.0231553930789232
-6.45962715148926	-9.61835861206055	-7.06475973129272	-0.0961899608373642	0.22021858394146	0.0229254867881536
-6.45612621307373	-9.61269283294678	-7.06244802474976	-0.0961980000138283	0.220228791236877	0.0228315237909555
-6.45549535751343	-9.6099796295166	-7.05585670471191	-0.0963236317038536	0.220140367746353	0.0227705426514149
-6.45113754272461	-9.60974979400635	-7.04855442047119	-0.0962730422616005	0.220131903886795	0.0227099452167749
-6.45048046112061	-9.60511875152588	-7.0540452003479	-0.0964588448405266	0.220056086778641	0.0225523449480534
-6.45229721069336	-9.60610771179199	-7.04814720153809	-0.0965306907892227	0.220078691840172	0.0225625298917294
-6.44421005249023	-9.59486675262451	-7.0549373626709	-0.0965044498443604	0.220036402344704	0.0223671738058329
-6.45007562637329	-9.5945930480957	-7.04172277450562	-0.0966561883687973	0.220032915472984	0.0223339311778545
-6.44697237014771	-9.59578132629395	-7.04657888412476	-0.0966705679893494	0.219996437430382	0.0222283080220222
-6.44796895980835	-9.59133815765381	-7.04561185836792	-0.0967228561639786	0.220032185316086	0.0221568997949362
-6.44999361038208	-9.58885860443115	-7.0574254989624	-0.096760593354702	0.220063611865044	0.0221017058938742
-6.44725036621094	-9.58200645446777	-7.04692459106445	-0.0967134460806847	0.220043897628784	0.0219349432736635
-6.44827318191528	-9.58569145202637	-7.04341888427734	-0.096800722181797	0.220057621598244	0.0218769274652004
-6.45160865783691	-9.58233833312988	-7.05203580856323	-0.096760094165802	0.22013683617115	0.0218562372028828
-6.44732713699341	-9.57911968231201	-7.0485668182373	-0.0968395471572876	0.220111131668091	0.0217632763087749
-6.44875383377075	-9.57688331604004	-7.04639720916748	-0.0968765467405319	0.220110774040222	0.0216073244810104
-6.44183969497681	-9.57722759246826	-7.04726791381836	-0.0968426987528801	0.220126166939735	0.0215173866599798
-6.44421052932739	-9.57532978057861	-7.04299831390381	-0.0968954786658287	0.220107346773148	0.0214770007878542
-6.44126796722412	-9.5777006149292	-7.04382705688477	-0.0968525111675262	0.220092430710793	0.0213587787002325
-6.43569803237915	-9.57157325744629	-7.04561614990234	-0.0968494191765785	0.22006830573082	0.0212794691324234
-6.43770456314087	-9.57072830200195	-7.03747844696045	-0.0969120115041733	0.220135882496834	0.021221986040473
-6.42898893356323	-9.56773090362549	-7.03727388381958	-0.0968184620141983	0.220149055123329	0.0210744570940733
-6.42779779434204	-9.57132148742676	-7.02253293991089	-0.096889965236187	0.220111399888992	0.0211469065397978
-6.42525243759155	-9.56972503662109	-7.02442979812622	-0.096751980483532	0.220057502388954	0.0209809672087431
-6.42240285873413	-9.56686782836914	-7.0259575843811	-0.0967931374907494	0.220140144228935	0.0209892746061087
-6.41867256164551	-9.5653600692749	-7.02342128753662	-0.0967867970466614	0.220050483942032	0.0208727046847343
-6.4091968536377	-9.5663537979126	-7.00846242904663	-0.0967184454202652	0.220111101865768	0.0208178497850895
-6.40917301177979	-9.56583499908447	-7.01326513290405	-0.0967458561062813	0.220020160079002	0.0207426603883505
-6.41072034835815	-9.56684970855713	-7.003014087677	-0.0966535806655884	0.220068022608757	0.0207522995769978
-6.40363883972168	-9.56289482116699	-7.00825548171997	-0.0966205149888992	0.220058515667915	0.0206554476171732
-6.40128135681152	-9.5661678314209	-6.98778772354126	-0.0966132506728172	0.220099821686745	0.0205770283937454
-6.39729976654053	-9.56873512268066	-6.99483251571655	-0.0964883640408516	0.220006823539734	0.0205259192734957
-6.39939737319946	-9.56925964355469	-6.98073530197144	-0.0964754074811935	0.219991147518158	0.0204871352761984
-6.39652490615845	-9.56847763061523	-6.98529624938965	-0.0963394120335579	0.220060139894485	0.0203886609524488
-6.39301729202271	-9.56771469116211	-6.97261667251587	-0.0963769480586052	0.220002457499504	0.020295163616538
-6.39249467849731	-9.57803916931152	-6.96778249740601	-0.0963276103138924	0.220082178711891	0.0202797781676054
-6.38677835464478	-9.57286930084229	-6.9636025428772	-0.0961377024650574	0.219986587762833	0.0201390571892262
-6.38942813873291	-9.57783889770508	-6.96929502487183	-0.0961446687579155	0.219897031784058	0.0201152246445417
-6.39220428466797	-9.58059692382813	-6.9659481048584	-0.0960470214486122	0.220004379749298	0.0200369246304035
-6.38627576828003	-9.5812873840332	-6.97209310531616	-0.0959324464201927	0.219996213912964	0.0198783334344625
-6.38746786117554	-9.58150386810303	-6.96538972854614	-0.0959277525544167	0.2199726998806	0.0197549518197775
-6.38762903213501	-9.59216403961182	-6.96324443817139	-0.0958893597126007	0.219997435808182	0.0196297448128462
-6.3857216835022	-9.59031009674072	-6.95597791671753	-0.0957765653729439	0.219954788684845	0.0195844322443008
-6.38799095153809	-9.59486103057861	-6.96051454544067	-0.0957182794809341	0.219928175210953	0.0195035561919212
-6.38689184188843	-9.59606647491455	-6.96429061889648	-0.0956437736749649	0.219972744584084	0.0194336827844381
-6.38550519943237	-9.6014232635498	-6.96183109283447	-0.0956507474184036	0.220024421811104	0.0192753300070763
-6.38873624801636	-9.60268020629883	-6.95336437225342	-0.0955156236886978	0.219951570034027	0.0192516781389713
-6.39057350158691	-9.60456466674805	-6.95836114883423	-0.0954102203249931	0.219831481575966	0.0194041859358549
-6.3920750617981	-9.60494136810303	-6.96084594726563	-0.0953326597809792	0.219822973012924	0.0193321388214827
-6.3926362991333	-9.60721683502197	-6.96329545974731	-0.0953041240572929	0.219986900687218	0.0192139074206352
-6.39667654037476	-9.60913372039795	-6.95602369308472	-0.095355711877346	0.21992227435112	0.0191140174865723
-6.40302038192749	-9.61983394622803	-6.95800924301147	-0.09523905813694	0.219977602362633	0.018917728215456
-6.40175676345825	-9.62073516845703	-6.97013473510742	-0.0952919274568558	0.219944193959236	0.0186022985726595
-6.40776109695435	-9.62470245361328	-6.96881055831909	-0.0954010412096977	0.220025092363358	0.0184259004890919
-6.40463256835938	-9.62700939178467	-6.97588586807251	-0.095307357609272	0.220055535435677	0.0181340221315622
-6.4064040184021	-9.63004302978516	-6.96974992752075	-0.0954286009073257	0.220099702477455	0.0179284885525703
-6.40899991989136	-9.63395023345947	-6.96769046783447	-0.0953986272215843	0.22006493806839	0.0176353584975004
-6.41100788116455	-9.63713455200195	-6.98157453536987	-0.0954607427120209	0.220016062259674	0.0175515990704298
-6.41775035858154	-9.63073253631592	-6.97759866714478	-0.0955885052680969	0.220031529664993	0.0174061115831137
-6.41972923278809	-9.63295650482178	-6.97740030288696	-0.0956285148859024	0.220116749405861	0.017300222069025
-6.41733264923096	-9.6277551651001	-6.97257614135742	-0.0956929996609688	0.219987154006958	0.0171264987438917
-6.42241907119751	-9.62948799133301	-6.96718835830688	-0.095861479640007	0.219952672719955	0.0171370338648558
-6.42058229446411	-9.62471961975098	-6.98286294937134	-0.0958670973777771	0.219920262694359	0.0170106273144484
-6.42188835144043	-9.61988544464111	-6.96486520767212	-0.0960998237133026	0.21987472474575	0.016930840909481
-6.42115020751953	-9.61544418334961	-6.96767330169678	-0.0962138995528221	0.219813302159309	0.016741843894124
-6.41789865493774	-9.609299659729	-6.96223640441895	-0.0963045507669449	0.219852179288864	0.0166953708976507
-6.41520357131958	-9.60796356201172	-6.95237874984741	-0.0965025275945663	0.219737991690636	0.0166370831429958
-6.41424417495728	-9.60757064819336	-6.9444785118103	-0.0965650752186775	0.219714120030403	0.0166015010327101
-6.41002178192139	-9.59560775756836	-6.94458436965942	-0.0966539606451988	0.219604700803757	0.0165146198123693
-6.41074085235596	-9.59461402893066	-6.93949842453003	-0.0968615189194679	0.219575881958008	0.016515675932169
-6.40479135513306	-9.58939456939697	-6.9414644241333	-0.0969433784484863	0.219585821032524	0.0163934454321861
-6.39989709854126	-9.58533477783203	-6.92731714248657	-0.0971099063754082	0.219619527459145	0.0164079889655113
-6.39669704437256	-9.58268356323242	-6.91746997833252	-0.0971914157271385	0.219473898410797	0.0162785481661558
-6.39350414276123	-9.58364486694336	-6.92103672027588	-0.0972803458571434	0.219480946660042	0.0162948556244373
-6.39077949523926	-9.57621288299561	-6.91494178771973	-0.0974273160099983	0.219456449151039	0.0162441544234753
-6.39277172088623	-9.57589054107666	-6.9201922416687	-0.0975260213017464	0.219552099704742	0.0162236411124468
-6.38668537139893	-9.56667709350586	-6.92143487930298	-0.0975090712308884	0.219477742910385	0.01613456197083
-6.38465881347656	-9.57020664215088	-6.9138879776001	-0.0976894274353981	0.219565734267235	0.0160173922777176
-6.38088512420654	-9.56735134124756	-6.90609455108643	-0.097699448466301	0.219467595219612	0.0160097908228636
-6.38068008422852	-9.56810283660889	-6.91545724868774	-0.0977399945259094	0.219464406371117	0.0160141848027706
-6.38564205169678	-9.56741142272949	-6.90614128112793	-0.0978007391095161	0.219417750835419	0.0160270147025585
-6.38019037246704	-9.56240177154541	-6.90897750854492	-0.09771878272295	0.219493836164474	0.0159891042858362
-6.3789849281311	-9.5587215423584	-6.89825439453125	-0.0978267341852188	0.219409957528114	0.0160117205232382
-6.38209581375122	-9.56272888183594	-6.89788627624512	-0.097871869802475	0.219445988535881	0.0160082671791315
-6.37661790847778	-9.56049156188965	-6.89978408813477	-0.0977549999952316	0.219414010643959	0.0160364266484976
-6.38074588775635	-9.56520175933838	-6.89291763305664	-0.0978636965155602	0.219342634081841	0.0160469468683004
-6.38359832763672	-9.56360340118408	-6.89315557479858	-0.0978298783302307	0.219413608312607	0.016031987965107
-6.37936496734619	-9.55966758728027	-6.8988790512085	-0.0978111699223518	0.219510719180107	0.0160044655203819
-6.38138341903687	-9.56144046783447	-6.88602113723755	-0.0977863892912865	0.219473883509636	0.0159967243671417
-6.38184881210327	-9.56693363189697	-6.89369201660156	-0.0977285578846931	0.219573512673378	0.0159629955887794
-6.38064908981323	-9.56174564361572	-6.88958311080933	-0.0976701453328133	0.219537436962128	0.0159594193100929
-6.39069700241089	-9.56464576721191	-6.90042734146118	-0.0977120101451874	0.219621255993843	0.0159912407398224
-6.39155578613281	-9.5605936050415	-6.9087495803833	-0.0975494533777237	0.219671234488487	0.0159899331629276
-6.39298868179321	-9.56029224395752	-6.9060320854187	-0.0975669100880623	0.219779178500175	0.0159000623971224
-6.39469289779663	-9.56233692169189	-6.89670276641846	-0.0974927693605423	0.219809666275978	0.0158310309052467
-6.3962869644165	-9.56497955322266	-6.91341114044189	-0.0973931699991226	0.219790577888489	0.015830647200346
-6.4044394493103	-9.56580638885498	-6.90516328811646	-0.0973121300339699	0.219875380396843	0.0158674772828817
-6.40719842910767	-9.56350517272949	-6.91878318786621	-0.0972526520490646	0.219863101840019	0.0157989598810673
-6.40941143035889	-9.5626974105835	-6.92165374755859	-0.0971320420503616	0.219949081540108	0.0157845206558704
-6.41250514984131	-9.56195068359375	-6.92547941207886	-0.0972123816609383	0.219968110322952	0.015723830088973
-6.41474056243896	-9.56673049926758	-6.92297601699829	-0.0970458686351776	0.220001608133316	0.0156895816326141
-6.41555213928223	-9.56606864929199	-6.92812252044678	-0.0969632938504219	0.219998806715012	0.0155676314607263
-6.42418241500854	-9.56835746765137	-6.92698049545288	-0.0968593657016754	0.220043435692787	0.0155612649396062
-6.42214012145996	-9.5738353729248	-6.93823671340942	-0.0967531055212021	0.220015451312065	0.0154793532565236
-6.4261326789856	-9.57440376281738	-6.93994188308716	-0.0967004671692848	0.220126986503601	0.0154530256986618
-6.43042659759521	-9.57490348815918	-6.93816900253296	-0.0966294258832932	0.220189049839973	0.0153174996376038
-6.4241509437561	-9.57592582702637	-6.93441820144653	-0.0964736491441727	0.220154285430908	0.015232459641993
-6.42940044403076	-9.57687950134277	-6.93324184417725	-0.0963731333613396	0.220127999782562	0.015148458071053
-6.43406820297241	-9.5853910446167	-6.93186712265015	-0.0962867438793182	0.220145851373672	0.015106026083231
-6.43298196792603	-9.58308887481689	-6.94264268875122	-0.0961530059576035	0.220128148794174	0.0150120779871941
-6.43399906158447	-9.5850658416748	-6.94078063964844	-0.0960506498813629	0.220125541090965	0.0149928154423833
-6.43883752822876	-9.58848285675049	-6.93415498733521	-0.0959664359688759	0.220295980572701	0.0147483618929982
-6.43487310409546	-9.59286785125732	-6.93750762939453	-0.0958546623587608	0.220222413539886	0.0147039545699954
-6.4420485496521	-9.60038280487061	-6.93470001220703	-0.0957802310585976	0.220208570361137	0.0145932286977768
-6.44285678863525	-9.60482692718506	-6.94276523590088	-0.0956089571118355	0.220169261097908	0.014525530859828
-6.44555330276489	-9.60500526428223	-6.93562698364258	-0.0955424457788467	0.220177516341209	0.0144283073022962
-6.45083808898926	-9.61210823059082	-6.93715238571167	-0.0955021753907204	0.22015617787838	0.0144506646320224
-6.45160484313965	-9.61744213104248	-6.94353151321411	-0.0953060835599899	0.220191970467567	0.0143564064055681
-6.46149969100952	-9.6279935836792	-6.93073034286499	-0.0953158661723137	0.220140695571899	0.0144121814519167
-6.46830272674561	-9.63582515716553	-6.93202924728394	-0.0951999798417091	0.220054224133492	0.0143066514283419
-6.46754932403564	-9.63998603820801	-6.93525409698486	-0.0951470881700516	0.220073968172073	0.0142775271087885
-6.47024965286255	-9.64184093475342	-6.93286657333374	-0.0952208042144775	0.21996708214283	0.0140431337058544
-6.47346353530884	-9.64894676208496	-6.93409538269043	-0.0951380878686905	0.220038339495659	0.0138281499966979
-6.47212409973145	-9.64897060394287	-6.91793251037598	-0.0951454341411591	0.219873443245888	0.0136137362569571
-6.47951507568359	-9.65960121154785	-6.90377378463745	-0.0951893329620361	0.219969972968102	0.0135381631553173
-6.48317527770996	-9.6615629196167	-6.91767644882202	-0.095134511590004	0.219870269298553	0.0133554823696613
-6.48654270172119	-9.66581344604492	-6.91704750061035	-0.0951810330152512	0.219815105199814	0.0132233807817101
-6.49681806564331	-9.6671142578125	-6.91082048416138	-0.095245324075222	0.219792664051056	0.0130693381652236
-6.49699068069458	-9.66903591156006	-6.9184718132019	-0.0952386409044266	0.219829201698303	0.0129097811877728
-6.50310325622559	-9.66986274719238	-6.90402173995972	-0.0954232513904572	0.219706743955612	0.01281479280442
-6.509850025177	-9.67663669586182	-6.90469121932983	-0.0954449623823166	0.219685763120651	0.0127803552895784
-6.51427936553955	-9.67371463775635	-6.90950107574463	-0.0954939499497414	0.219589188694954	0.0126716326922178
-6.52267169952393	-9.67490768432617	-6.91107606887817	-0.0956588163971901	0.219578757882118	0.0125594586133957
-6.53174352645874	-9.67387199401855	-6.90491914749146	-0.0957590714097023	0.219587594270706	0.0125366477295756
-6.53070688247681	-9.6679801940918	-6.91304063796997	-0.0958280563354492	0.219518050551414	0.0124299069866538
-6.53302145004272	-9.66592693328857	-6.90112733840942	-0.0960257798433304	0.219433501362801	0.0124275581911206
-6.537034034729	-9.66003322601318	-6.89769983291626	-0.096202090382576	0.219357594847679	0.0123590147122741
-6.53716373443604	-9.66114902496338	-6.89247846603394	-0.0962388142943382	0.219390675425529	0.0123814819380641
-6.53782176971436	-9.6570520401001	-6.89292001724243	-0.0964006632566452	0.219160005450249	0.0123421717435122
-6.54224061965942	-9.65475940704346	-6.89476633071899	-0.0966084226965904	0.219190493226051	0.012412921525538
-6.53987407684326	-9.646897315979	-6.89328908920288	-0.0966765433549881	0.21912907063961	0.0123253501951694
-6.53579616546631	-9.64358139038086	-6.8972053527832	-0.0967885851860046	0.219129279255867	0.0122870076447725
-6.53638029098511	-9.63504219055176	-6.88147449493408	-0.0969013795256615	0.219190374016762	0.0122349057346582
-6.53181171417236	-9.63056182861328	-6.8850269317627	-0.0969763919711113	0.219138234853745	0.0122007764875889
-6.53005981445313	-9.62798976898193	-6.88331460952759	-0.0972162932157516	0.21918947994709	0.0122564723715186
-6.52904415130615	-9.62432670593262	-6.87380027770996	-0.0972817987203598	0.219069495797157	0.0122002623975277
-6.52734518051147	-9.62181091308594	-6.88165378570557	-0.0973968580365181	0.219098448753357	0.0122207431122661
-6.52429103851318	-9.61306858062744	-6.88743495941162	-0.0974416360259056	0.219026699662209	0.012183440849185
-6.52340173721313	-9.61026573181152	-6.88139963150024	-0.0977103039622307	0.219066262245178	0.0122489519417286
-6.52535438537598	-9.60537719726563	-6.88778924942017	-0.0976377353072166	0.219129100441933	0.0121887447312474
-6.51799011230469	-9.59706592559814	-6.88645362854004	-0.097684733569622	0.219216093420982	0.0122124925255775
-6.51759576797485	-9.59420394897461	-6.88596963882446	-0.0978303700685501	0.21914304792881	0.0122125661000609
-6.51430463790894	-9.59484767913818	-6.88755321502686	-0.0979305282235146	0.219265043735504	0.012257014401257
-6.50825071334839	-9.58787155151367	-6.88456344604492	-0.0978975892066956	0.219183325767517	0.0122809419408441
-6.51002836227417	-9.5877799987793	-6.8908371925354	-0.0980278253555298	0.219254568219185	0.0122774178162217
-6.50737571716309	-9.58284091949463	-6.89463472366333	-0.0979051366448402	0.219379976391792	0.0123152667656541
-6.50254440307617	-9.58217716217041	-6.89595413208008	-0.0980393141508102	0.21950076520443	0.0122394515201449
-6.49969148635864	-9.57956123352051	-6.88658905029297	-0.0980328395962715	0.219550639390945	0.0122660165652633
-6.49390745162964	-9.57902336120605	-6.90228891372681	-0.0979836881160736	0.219604447484016	0.0122990850359201
-6.49452877044678	-9.57778739929199	-6.89275693893433	-0.0980159640312195	0.21960823237896	0.0123805198818445
-6.49157619476318	-9.57687568664551	-6.90148067474365	-0.0979252383112907	0.219764232635498	0.0123331863433123
-6.48702669143677	-9.57106304168701	-6.89278793334961	-0.0979476869106293	0.219810962677002	0.0123793408274651
-6.48753976821899	-9.57103824615479	-6.89590978622437	-0.0980878621339798	0.219827592372894	0.0123452236875892
-6.47658681869507	-9.57283210754395	-6.88627958297729	-0.0980321913957596	0.21986423432827	0.01247579138726
-6.47656965255737	-9.56911849975586	-6.89523315429688	-0.0979452878236771	0.21991054713726	0.0124368518590927
-6.47858428955078	-9.57337474822998	-6.88061571121216	-0.0979819148778915	0.219863340258598	0.0125612886622548
-6.47806882858276	-9.5701789855957	-6.89289522171021	-0.0979247093200684	0.21986523270607	0.0125841302797198
-6.47154664993286	-9.56720542907715	-6.89402627944946	-0.0978566482663155	0.219960242509842	0.0126818446442485
-6.47277498245239	-9.5645923614502	-6.88533592224121	-0.0978326797485352	0.219922676682472	0.0126629183068871
-6.47040891647339	-9.56513118743896	-6.89041996002197	-0.0977940559387207	0.220003440976143	0.0127356806769967
-6.46379947662354	-9.56011486053467	-6.88599824905396	-0.0977209955453873	0.21997033059597	0.0127061000093818
-6.46956348419189	-9.56568813323975	-6.88675880432129	-0.0977788642048836	0.219981223344803	0.0127701461315155
-6.4685583114624	-9.55960941314697	-6.89123725891113	-0.0976049676537514	0.219927385449409	0.0128346737474203
-6.46877479553223	-9.55842781066895	-6.89436435699463	-0.0976502969861031	0.219977706670761	0.0128753762692213
-6.46812963485718	-9.56073093414307	-6.88400936126709	-0.0975482389330864	0.220018371939659	0.0128118107095361
-6.46644020080566	-9.56284809112549	-6.88910675048828	-0.0974970087409019	0.220128074288368	0.0128497621044517
-6.47130632400513	-9.56378269195557	-6.87967252731323	-0.0974747985601425	0.22000153362751	0.0128332851454616
-6.46928453445435	-9.57006454467773	-6.88737392425537	-0.0972963571548462	0.220038190484047	0.0128846541047096
-6.46934986114502	-9.56620311737061	-6.88862943649292	-0.097250871360302	0.219991505146027	0.0128279328346252
-6.47226905822754	-9.57368946075439	-6.88136339187622	-0.0972761884331703	0.220107093453407	0.0128203090280294
-6.4720139503479	-9.57348251342773	-6.88380241394043	-0.0970466807484627	0.220075890421867	0.0127487648278475
-6.47545623779297	-9.58187007904053	-6.88036727905273	-0.0970454961061478	0.220131635665894	0.0127653637900949
-6.48087549209595	-9.58973217010498	-6.87927341461182	-0.0969421043992043	0.220010370016098	0.012702664360404
-6.48130178451538	-9.59191608428955	-6.88688468933105	-0.0967407673597336	0.220077186822891	0.0126983337104321
-6.48686933517456	-9.59462356567383	-6.88255786895752	-0.0967836454510689	0.220017954707146	0.0126157253980637
-6.48819160461426	-9.60038757324219	-6.89218997955322	-0.0966903269290924	0.220110923051834	0.0125667508691549
-6.4893479347229	-9.60381507873535	-6.88449859619141	-0.096590168774128	0.220029890537262	0.0124076073989272
-6.4987473487854	-9.61395359039307	-6.88043260574341	-0.0965192392468452	0.220007494091988	0.0123849706724286
-6.50174331665039	-9.61864185333252	-6.88812732696533	-0.0964459404349327	0.220001056790352	0.012342119589448
-6.50925493240356	-9.62503147125244	-6.89519882202148	-0.0963742062449455	0.219977229833603	0.0122134629637003
-6.51872396469116	-9.62891674041748	-6.89066743850708	-0.0963791683316231	0.219903811812401	0.0120923519134521
-6.51844120025635	-9.63427543640137	-6.89887285232544	-0.0962547808885574	0.219955936074257	0.0118681499734521
-6.52412176132202	-9.6372184753418	-6.88708066940308	-0.0962840393185616	0.219915524125099	0.0117687452584505
-6.53386497497559	-9.65103816986084	-6.89403057098389	-0.0961753278970718	0.219855919480324	0.0116383088752627
-6.53592586517334	-9.65603351593018	-6.89580392837524	-0.0961260944604874	0.219855591654778	0.011529678478837
-6.54849624633789	-9.66349983215332	-6.90308856964111	-0.0961767211556435	0.219834536314011	0.011416282504797
-6.55346393585205	-9.66955184936523	-6.90270090103149	-0.0960500463843346	0.219902828335762	0.0113214692100883
-6.5554895401001	-9.67317295074463	-6.91063499450684	-0.0960319563746452	0.219822436571121	0.0112571455538273
-6.56716537475586	-9.6847095489502	-6.89984035491943	-0.0960318222641945	0.219795197248459	0.0112194204702973
-6.57182216644287	-9.69247817993164	-6.91154861450195	-0.0960141494870186	0.219744890928268	0.0111252563074231
-6.58136987686157	-9.69015121459961	-6.90918731689453	-0.0960218086838722	0.219729095697403	0.0110556809231639
-6.58844900131226	-9.69644737243652	-6.91655206680298	-0.0961088016629219	0.219766020774841	0.0109219718724489
-6.59002828598022	-9.69655990600586	-6.91169118881226	-0.0960397273302078	0.219743758440018	0.010735641233623
-6.58949613571167	-9.70170211791992	-6.90957355499268	-0.0961852073669434	0.21974790096283	0.0105518167838454
-6.59911203384399	-9.70660018920898	-6.90201139450073	-0.0962485000491142	0.219768136739731	0.0103888399899006
-6.60135889053345	-9.70424461364746	-6.91539859771729	-0.0962829142808914	0.219652265310287	0.0102928122505546
-6.60750818252563	-9.70249652862549	-6.91067218780518	-0.0964240878820419	0.219675078988075	0.0101660415530205
-6.60694122314453	-9.70253562927246	-6.91803932189941	-0.096462182700634	0.219737485051155	0.0100618498399854
-6.6131534576416	-9.70326137542725	-6.90620946884155	-0.0965826883912086	0.219681724905968	0.00995815172791481
-6.62016248703003	-9.70250797271729	-6.90656280517578	-0.0966363847255707	0.219656571745872	0.00991734955459833
-6.62228345870972	-9.70542907714844	-6.90896558761597	-0.0968097075819969	0.219599321484566	0.00987365934997797
-6.62766933441162	-9.7034330368042	-6.90871143341064	-0.0969461277127266	0.219571501016617	0.00978473387658596
-6.63189220428467	-9.70319271087646	-6.90498685836792	-0.0970564559102058	0.219616651535034	0.00972947292029858
-6.62826681137085	-9.69682312011719	-6.91714143753052	-0.0971209704875946	0.219604641199112	0.00967848487198353
-6.63401174545288	-9.69401264190674	-6.89856052398682	-0.0973135530948639	0.219577595591545	0.00967161264270544
-6.63618612289429	-9.69500923156738	-6.90643215179443	-0.0973728075623512	0.219552874565125	0.00963120441883802
-6.63627338409424	-9.68889331817627	-6.90636873245239	-0.0975315794348717	0.219584479928017	0.00965335313230753
-6.64127063751221	-9.68657970428467	-6.91440057754517	-0.0976818799972534	0.219634011387825	0.00959795713424683
-6.63589477539063	-9.67950916290283	-6.90259981155396	-0.0977438986301422	0.219649627804756	0.00956837553530931
-6.63379192352295	-9.6745491027832	-6.9082179069519	-0.0978918001055717	0.219642922282219	0.00951739866286516
-6.63667869567871	-9.67315292358398	-6.89924716949463	-0.0980264768004417	0.219703525304794	0.00956191867589951
-6.63325881958008	-9.66891860961914	-6.9139199256897	-0.0980526953935623	0.219598487019539	0.00955777894705534
-6.63429307937622	-9.66457843780518	-6.90514612197876	-0.0982360988855362	0.219680219888687	0.00964239239692688
-6.62803649902344	-9.65856552124023	-6.91570663452148	-0.0982741862535477	0.219727858901024	0.00952981505542994
-6.62488746643066	-9.64972305297852	-6.91020107269287	-0.0983281657099724	0.219794601202011	0.00959729216992855
-6.62361478805542	-9.65074729919434	-6.90388441085815	-0.0984012633562088	0.219793021678925	0.00963620655238628
-6.61721324920654	-9.64326477050781	-6.9090051651001	-0.0984121337532997	0.219806239008904	0.00964354258030653
-6.61904859542847	-9.63862037658691	-6.9115891456604	-0.0986416339874268	0.219796225428581	0.00969119276851416
-6.61411046981812	-9.63135814666748	-6.90727281570435	-0.0986411720514297	0.219831049442291	0.00969993881881237
-6.60653400421143	-9.62961101531982	-6.91540050506592	-0.0987174138426781	0.219886675477028	0.00975037459284067
-6.61038541793823	-9.62613677978516	-6.90779685974121	-0.0988057553768158	0.219821348786354	0.00979900266975164
-6.60445117950439	-9.62547206878662	-6.91315317153931	-0.0987895876169205	0.219891011714935	0.00986829586327076
-6.60373640060425	-9.61454200744629	-6.916184425354	-0.0988916829228401	0.219924584031105	0.00992542691528797
-6.59938478469849	-9.61294651031494	-6.92292785644531	-0.0988730564713478	0.219965487718582	0.00991426780819893
-6.59223318099976	-9.60631847381592	-6.92006206512451	-0.0989029854536057	0.219851970672607	0.00998013094067574
-6.5946683883667	-9.60782146453857	-6.91634845733643	-0.0989370197057724	0.219912588596344	0.0101301902905107
-6.58688974380493	-9.60422420501709	-6.92880535125732	-0.0988850072026253	0.219981506466866	0.0100843571126461
-6.58612537384033	-9.59897422790527	-6.91524076461792	-0.0989722236990929	0.219980791211128	0.0101747419685125
-6.57915163040161	-9.59768295288086	-6.92296648025513	-0.0988258793950081	0.220095559954643	0.0101649397984147
-6.57833242416382	-9.60066509246826	-6.91984844207764	-0.0987465158104897	0.220005422830582	0.0102969976142049
-6.57657957077026	-9.60074901580811	-6.926344871521	-0.0987357795238495	0.220015600323677	0.0102592464536428
-6.57228231430054	-9.60059928894043	-6.92957401275635	-0.0986397638916969	0.220146536827087	0.0103401439264417
-6.57007312774658	-9.60139083862305	-6.93476867675781	-0.0986392125487328	0.220154285430908	0.0103038726374507
-6.56625747680664	-9.60332107543945	-6.9228081703186	-0.0985510498285294	0.220191285014153	0.0103567037731409
-6.56025266647339	-9.60277462005615	-6.93223142623901	-0.0983743891119957	0.220271065831184	0.0103619564324617
-6.56330060958862	-9.60817527770996	-6.92493200302124	-0.0983282700181007	0.220226004719734	0.0104826036840677
-6.56281661987305	-9.61131477355957	-6.93363618850708	-0.0981447249650955	0.220263183116913	0.0104472944512963
-6.55918598175049	-9.60819530487061	-6.92658567428589	-0.0980441346764565	0.220377594232559	0.010576194152236
-6.55832004547119	-9.61183547973633	-6.92884588241577	-0.0979671329259872	0.22035163640976	0.0104955965653062
-6.55291557312012	-9.61385536193848	-6.9220142364502	-0.0978395715355873	0.220322281122208	0.0106062944978476
-6.55665349960327	-9.61344337463379	-6.92917919158936	-0.0977674648165703	0.220295175909996	0.0107109686359763
-6.56000804901123	-9.61460494995117	-6.93043947219849	-0.0976230874657631	0.220379292964935	0.0107629913836718
-6.55536031723022	-9.61144065856934	-6.94087934494019	-0.0973915457725525	0.220369040966034	0.010713336057961
-6.56109285354614	-9.61467361450195	-6.92395210266113	-0.0973829552531242	0.220495849847794	0.0107818972319365
-6.55961656570435	-9.61294841766357	-6.93614101409912	-0.0972549691796303	0.220454558730125	0.0107515389099717
-6.56891059875488	-9.61632537841797	-6.92991971969604	-0.0970760658383369	0.220454797148705	0.010906751267612
-6.57102012634277	-9.61791324615479	-6.94156694412231	-0.0969433486461639	0.220442414283752	0.0108799347653985
-6.57114362716675	-9.61649417877197	-6.94261121749878	-0.0968933999538422	0.220564678311348	0.0109343696385622
-6.57915258407593	-9.61990165710449	-6.94385528564453	-0.0968111827969551	0.220586463809013	0.0108830267563462
-6.57498264312744	-9.61926746368408	-6.9436297416687	-0.0966135710477829	0.220498979091644	0.0109254661947489
-6.58226823806763	-9.62534618377686	-6.94939231872559	-0.0965518578886986	0.220553636550903	0.0109751764684916
-6.58941173553467	-9.62710571289063	-6.95064210891724	-0.0964178070425987	0.220559909939766	0.01098976098001
-6.58375263214111	-9.62607002258301	-6.96131181716919	-0.0963268727064133	0.220638364553452	0.0109699694439769
-6.58802366256714	-9.62673568725586	-6.95204019546509	-0.0963133424520493	0.220632627606392	0.0109803779050708
-6.59108829498291	-9.63423442840576	-6.95245695114136	-0.0962010845541954	0.22067354619503	0.0109206372871995
-6.59040975570679	-9.63492584228516	-6.95031642913818	-0.0961217954754829	0.220586732029915	0.0109854824841022
-6.5942530632019	-9.63827896118164	-6.95130634307861	-0.0960875526070595	0.220713451504707	0.0109650613740087
-6.5936713218689	-9.63706588745117	-6.95730113983154	-0.0958919897675514	0.220694646239281	0.0109520768746734
-6.59353971481323	-9.6416015625	-6.9504246711731	-0.0959143117070198	0.220701619982719	0.0108964946120977
-6.59459209442139	-9.64358329772949	-6.94798469543457	-0.0959644764661789	0.220717310905457	0.0108900051563978
-6.59157037734985	-9.64617443084717	-6.95296430587769	-0.0958637371659279	0.220694273710251	0.0109121464192867
-6.59741592407227	-9.64881992340088	-6.94964170455933	-0.0958167910575867	0.220617145299911	0.01094532571733
-6.5939884185791	-9.64971256256104	-6.95109176635742	-0.0957750454545021	0.220626354217529	0.0108652822673321
-6.59497261047363	-9.64616870880127	-6.94205188751221	-0.0958224162459373	0.220654755830765	0.0109104150906205
-6.5963191986084	-9.65421485900879	-6.93872308731079	-0.0958448499441147	0.220666691660881	0.0108604766428471
-6.59347915649414	-9.65021324157715	-6.93126678466797	-0.0957141071557999	0.220584258437157	0.0108540635555983
-6.59519672393799	-9.65490531921387	-6.93154001235962	-0.0957899019122124	0.220472231507301	0.0108553627505898
-6.60114049911499	-9.65525531768799	-6.92291402816772	-0.0957037135958672	0.220490410923958	0.0108962124213576
-6.59400510787964	-9.65168762207031	-6.92796421051025	-0.0957857668399811	0.220552384853363	0.0108556374907494
-6.59769630432129	-9.6522970199585	-6.91440725326538	-0.0958115383982658	0.220490202307701	0.0108607690781355
-6.59779453277588	-9.66184520721436	-6.91716051101685	-0.0957449451088905	0.220475122332573	0.0107959378510714
-6.59551620483398	-9.65956211090088	-6.90755128860474	-0.0957635566592216	0.220421224832535	0.0108335418626666
-6.60050582885742	-9.6641845703125	-6.91373682022095	-0.0958288982510567	0.220420464873314	0.0108541464433074
-6.59616994857788	-9.6603889465332	-6.90989637374878	-0.0957489088177681	0.220358625054359	0.0108408834785223
-6.59515714645386	-9.66049861907959	-6.89688873291016	-0.095836453139782	0.22039133310318	0.0107509009540081
-6.59473562240601	-9.66191864013672	-6.89454221725464	-0.0958471968770027	0.220334708690643	0.0107310628518462
-6.59488582611084	-9.66288089752197	-6.89971733093262	-0.0957819446921349	0.220307916402817	0.0107315881177783
-6.60192918777466	-9.6623420715332	-6.89162302017212	-0.0958639606833458	0.220279157161713	0.010751910507679
-6.60284471511841	-9.66092681884766	-6.90163278579712	-0.0957373082637787	0.220320865511894	0.0107089886441827
-6.60147476196289	-9.65716648101807	-6.89804029464722	-0.095784105360508	0.220265805721283	0.0107170408591628
-6.60699033737183	-9.66177272796631	-6.89325141906738	-0.0958231464028358	0.220329329371452	0.0106214815750718
-6.6052303314209	-9.66151428222656	-6.89676666259766	-0.0957363545894623	0.220247864723206	0.0106414519250393
-6.61011028289795	-9.66447448730469	-6.89743661880493	-0.0957370698451996	0.220175802707672	0.0107044661417603
-6.61859226226807	-9.663743019104	-6.89421892166138	-0.0956593081355095	0.220185309648514	0.0106784664094448
-6.61422967910767	-9.66487216949463	-6.90397977828979	-0.0956842377781868	0.220310777425766	0.0105697410181165
-6.61659097671509	-9.66835403442383	-6.8915057182312	-0.0956438183784485	0.220240965485573	0.0105841588228941
-6.61955881118774	-9.67483329772949	-6.89659404754639	-0.0955558642745018	0.220234096050262	0.0105596054345369
-6.6190619468689	-9.67455768585205	-6.88727045059204	-0.0955232903361321	0.220087021589279	0.010540010407567
-6.62503910064697	-9.67853260040283	-6.89797306060791	-0.0955826789140701	0.22021147608757	0.0105263311415911
-6.62454032897949	-9.67784976959229	-6.89235162734985	-0.0954418703913689	0.220178529620171	0.0105194011703134
-6.62787818908691	-9.68440437316895	-6.88434505462646	-0.0955312252044678	0.220231279730797	0.0105652073398232
-6.62664413452148	-9.68437671661377	-6.89202737808228	-0.0953967496752739	0.22012297809124	0.0105304699391127
-6.63027191162109	-9.68497467041016	-6.88355112075806	-0.0954654291272163	0.220114052295685	0.010542425327003
-6.62960386276245	-9.68495082855225	-6.88825607299805	-0.0953477397561073	0.220184072852135	0.0104520190507174
-6.63382005691528	-9.68923377990723	-6.88629150390625	-0.0953624248504639	0.22017140686512	0.0105382073670626
-6.63937759399414	-9.69277954101563	-6.89652967453003	-0.095351941883564	0.220154851675034	0.0104613723233342
-6.6345682144165	-9.68465232849121	-6.89523220062256	-0.0953367799520493	0.2201087474823	0.0104864835739136
-6.64112615585327	-9.6922664642334	-6.89313888549805	-0.0954011753201485	0.220208212733269	0.0103819128125906
-6.63675165176392	-9.69155788421631	-6.89697122573853	-0.0952953025698662	0.22015592455864	0.0103653660044074
-6.64348173141479	-9.69759273529053	-6.8943338394165	-0.0953864082694054	0.220189362764359	0.0103648183867335
-6.6469259262085	-9.69725227355957	-6.9015212059021	-0.0953648388385773	0.220133900642395	0.0102535970509052
-6.64626407623291	-9.69460868835449	-6.90966176986694	-0.0954149439930916	0.220175385475159	0.0102496305480599
-6.6545147895813	-9.69544124603271	-6.90670537948608	-0.095450334250927	0.220177173614502	0.0100899841636419
-6.65344905853271	-9.69589042663574	-6.90677356719971	-0.0954262167215347	0.220195919275284	0.0100553566589952
-6.65628290176392	-9.6940975189209	-6.90397310256958	-0.095569409430027	0.219976603984833	0.00999834667891264
-6.66085147857666	-9.70028686523438	-6.91371583938599	-0.0957049056887627	0.220034271478653	0.0100092748180032
-6.65950632095337	-9.69124126434326	-6.91753482818604	-0.0956099927425385	0.219906836748123	0.00991956051439047
-6.66826391220093	-9.69498634338379	-6.90286779403687	-0.0958315804600716	0.219952538609505	0.00987692549824715
-6.66628503799438	-9.69400691986084	-6.90917873382568	-0.0958231315016747	0.219817355275154	0.00985267013311386
-6.6697359085083	-9.69358253479004	-6.90448045730591	-0.0959223955869675	0.219798937439919	0.00991901475936174
-6.67581176757813	-9.69225215911865	-6.90814113616943	-0.0960007309913635	0.219710692763329	0.0098110307008028
-6.67643308639526	-9.69153499603271	-6.9120397567749	-0.0960056632757187	0.219687923789024	0.00977623276412487
-6.6765341758728	-9.68188762664795	-6.91058301925659	-0.0960318222641945	0.219566881656647	0.00970723945647478
-6.6826286315918	-9.68519401550293	-6.91161441802979	-0.0961599573493004	0.219578817486763	0.00970424618571997
-6.68270778656006	-9.68210506439209	-6.90838718414307	-0.0961531773209572	0.219599917531013	0.00959252472966909
-6.68181467056274	-9.68334197998047	-6.91545248031616	-0.0962217226624489	0.219616621732712	0.00953141693025827
-6.69040775299072	-9.68506240844727	-6.90801525115967	-0.0963062793016434	0.219548732042313	0.00949481409043074
-6.68668079376221	-9.68730449676514	-6.91673994064331	-0.0962225943803787	0.219506934285164	0.00943517033010721
-6.68489408493042	-9.68120098114014	-6.91244459152222	-0.0964001938700676	0.21945820748806	0.0094388909637928
-6.68880319595337	-9.68431568145752	-6.91755962371826	-0.0963826328516006	0.219515517354012	0.00937095656991005
-6.68619394302368	-9.68075275421143	-6.91512870788574	-0.0963949784636498	0.219490021467209	0.00933658983558416
-6.68578433990479	-9.68205738067627	-6.91092920303345	-0.0963593050837517	0.219405770301819	0.009296671487391
-6.69119119644165	-9.68494129180908	-6.90750312805176	-0.0964245721697807	0.219443708658218	0.00931860599666834
-6.68804883956909	-9.68476581573486	-6.91960668563843	-0.0964033082127571	0.219384983181953	0.00928050093352795
-6.69596004486084	-9.68263816833496	-6.90982103347778	-0.0964308753609657	0.219421118497849	0.00932570546865463
-6.68808794021606	-9.68135738372803	-6.91532230377197	-0.0963735654950142	0.21942450106144	0.00917722936719656
-6.69120597839355	-9.68582534790039	-6.90682458877563	-0.0964477956295013	0.219454720616341	0.00931730587035418
-6.69349145889282	-9.68838691711426	-6.90944719314575	-0.096383735537529	0.219324395060539	0.00927510112524033
-6.69220972061157	-9.68649196624756	-6.91743230819702	-0.0962971299886703	0.219303905963898	0.00932381581515074
-6.69811296463013	-9.68262767791748	-6.91909694671631	-0.0963410064578056	0.219377219676971	0.00930787809193134
-6.69398403167725	-9.68678951263428	-6.91461944580078	-0.0963021293282509	0.219430238008499	0.00930209551006556
-6.690185546875	-9.68942070007324	-6.91742944717407	-0.0963150262832642	0.219396233558655	0.00928159616887569
-6.69875574111938	-9.69351291656494	-6.90805768966675	-0.0962627381086349	0.219330683350563	0.0093115596100688
-6.69367361068726	-9.69618129730225	-6.92786550521851	-0.0961572453379631	0.21931666135788	0.0093051865696907
-6.6966814994812	-9.69068336486816	-6.92051982879639	-0.0962267965078354	0.219380110502243	0.00934891775250435
-6.69660663604736	-9.69794750213623	-6.92008924484253	-0.0961327254772186	0.219400361180305	0.00931117031723261
-6.6930947303772	-9.69740772247314	-6.9168701171875	-0.0961188524961472	0.219401746988297	0.00937554612755775
-6.69801807403564	-9.70354557037354	-6.92047643661499	-0.0961401611566544	0.219352722167969	0.00942311063408852
-6.69724988937378	-9.70055484771729	-6.92636632919312	-0.0959924459457397	0.219340741634369	0.00948607549071312
-6.69670677185059	-9.70331764221191	-6.93291234970093	-0.0960016399621964	0.219373166561127	0.00951147358864546
-6.70032596588135	-9.70261478424072	-6.92078685760498	-0.0960209295153618	0.219450667500496	0.00957094598561525
-6.69745063781738	-9.70365142822266	-6.92712211608887	-0.0959303751587868	0.219448998570442	0.00954718422144651
-6.69738817214966	-9.70526123046875	-6.9272894859314	-0.0959657654166222	0.219474717974663	0.00970347411930561
-6.69823408126831	-9.70843601226807	-6.92515707015991	-0.0958995819091797	0.219364434480667	0.00970489997416735
-6.69877529144287	-9.70775890350342	-6.92586803436279	-0.0959281623363495	0.219326674938202	0.00981118064373732
-6.69908857345581	-9.70316505432129	-6.92993688583374	-0.0959208905696869	0.219343721866608	0.00987099576741457
-6.70424509048462	-9.70504474639893	-6.92780542373657	-0.0959099754691124	0.219353377819061	0.00995869748294353
-6.70068645477295	-9.70484161376953	-6.93152618408203	-0.0959072262048721	0.219313651323318	0.00994108151644468
-6.69727802276611	-9.70061111450195	-6.92743539810181	-0.095949187874794	0.219309076666832	0.0100315324962139
-6.70126342773438	-9.70279216766357	-6.92090082168579	-0.0959164351224899	0.219310387969017	0.0100703630596399
-6.69876098632813	-9.70711898803711	-6.92587089538574	-0.0959001258015633	0.219240173697472	0.0101916929706931
-6.70133876800537	-9.7003870010376	-6.92745351791382	-0.0958892405033112	0.21920146048069	0.0102023566141725
-6.700514793396	-9.70167922973633	-6.92739152908325	-0.0958914309740067	0.21933276951313	0.0102224107831717
-6.69452476501465	-9.69250011444092	-6.92343902587891	-0.0957942306995392	0.21919584274292	0.0102434745058417
-6.69670343399048	-9.697190284729	-6.9191517829895	-0.0958957746624947	0.219285368919373	0.0102483360096812
-6.69523572921753	-9.69534873962402	-6.92008972167969	-0.0957914367318153	0.219273492693901	0.0102981477975845
-6.69445037841797	-9.69411277770996	-6.92544364929199	-0.0958150550723076	0.219231873750687	0.0103102140128613
-6.70128154754639	-9.69310760498047	-6.92056941986084	-0.0958396717905998	0.219232439994812	0.0103644449263811
-6.69756031036377	-9.69107341766357	-6.93236684799194	-0.0957211777567863	0.21930168569088	0.0103110754862428
-6.69600582122803	-9.68545818328857	-6.92694282531738	-0.0958033055067062	0.219277739524841	0.0104148657992482
-6.70154142379761	-9.68959712982178	-6.92276859283447	-0.0958455204963684	0.21932116150856	0.0103473654016852
-6.69781875610352	-9.68681049346924	-6.91974401473999	-0.0957095846533775	0.219276010990143	0.0103796580806375
-6.6971960067749	-9.6879940032959	-6.92291021347046	-0.0956817492842674	0.219194382429123	0.0104342512786388
-6.70438718795776	-9.68632698059082	-6.92087411880493	-0.0957053974270821	0.219142705202103	0.0104582300409675
-6.69978904724121	-9.68496608734131	-6.93035697937012	-0.0957035273313522	0.219223007559776	0.010463242419064
-6.70064496994019	-9.67925930023193	-6.92138195037842	-0.0957786589860916	0.219204038381577	0.010475842282176
-6.70480298995972	-9.68167304992676	-6.92010354995728	-0.0958024561405182	0.219164028763771	0.0103816315531731
-6.6978178024292	-9.67949485778809	-6.91510391235352	-0.0957319810986519	0.219091802835464	0.0104403151199222
-6.70543050765991	-9.67856311798096	-6.919846534729	-0.0958021357655525	0.219061449170113	0.0104686701670289
-6.70953750610352	-9.67782783508301	-6.92364501953125	-0.0957136005163193	0.219089165329933	0.0105315297842026
-6.70311117172241	-9.6716947555542	-6.92818355560303	-0.0957378372550011	0.219028264284134	0.0104737263172865
-6.71094417572021	-9.67082023620605	-6.92502164840698	-0.0957664176821709	0.219098687171936	0.0105026448145509
-6.70812320709229	-9.66899681091309	-6.92733478546143	-0.0957496911287308	0.219173192977905	0.0104220770299435
-6.70784044265747	-9.6692008972168	-6.92676639556885	-0.0957799777388573	0.219073206186295	0.0105278715491295
-6.71042680740356	-9.66518115997314	-6.92283248901367	-0.0957655683159828	0.218963384628296	0.0104775615036488
-6.70946407318115	-9.66515350341797	-6.92778587341309	-0.0956777036190033	0.219041600823402	0.010511314496398
-6.71064376831055	-9.66415405273438	-6.92992925643921	-0.0957045927643776	0.218953400850296	0.0105037204921246
-6.71174049377441	-9.66779136657715	-6.92590999603271	-0.09581658244133	0.219076618552208	0.010479424148798
-6.70972204208374	-9.66600322723389	-6.92418622970581	-0.0957378000020981	0.219046428799629	0.0104240141808987
-6.70783758163452	-9.66625308990479	-6.93033504486084	-0.0956124439835548	0.219098210334778	0.0103946458548307
-6.71283960342407	-9.66959095001221	-6.92226505279541	-0.0956791639328003	0.218941807746887	0.0103921424597502
-6.71103048324585	-9.67577648162842	-6.92456197738647	-0.0956838056445122	0.218989789485931	0.0103594418615103
-6.70938730239868	-9.67385292053223	-6.93159818649292	-0.0956915989518166	0.218961209058762	0.0104234116151929
-6.71795415878296	-9.67553615570068	-6.93341732025146	-0.0957153663039207	0.218957871198654	0.0103741902858019
-6.71228647232056	-9.67797088623047	-6.93340969085693	-0.0957683250308037	0.219009935855865	0.0103643694892526
-6.70915746688843	-9.67339897155762	-6.93264865875244	-0.0958114564418793	0.218948245048523	0.0103665757924318
-6.71887826919556	-9.67823505401611	-6.91999530792236	-0.0958270579576492	0.218906313180923	0.0103818662464619
-6.71496486663818	-9.67905426025391	-6.92491102218628	-0.0958171933889389	0.218844637274742	0.0104334000498056
-6.71612596511841	-9.67811489105225	-6.92253446578979	-0.0958712473511696	0.218810081481934	0.0105902208015323
-6.71650743484497	-9.67280006408691	-6.91938018798828	-0.0959387943148613	0.218689024448395	0.0105882566422224
-6.71984148025513	-9.67208099365234	-6.92483997344971	-0.0958995744585991	0.218741700053215	0.0106632215902209
-6.71655654907227	-9.66196632385254	-6.91897773742676	-0.0959577560424805	0.218644022941589	0.0107135195285082
-6.72125911712646	-9.66231536865234	-6.91429662704468	-0.0960118845105171	0.218621000647545	0.0107730440795422
-6.72069358825684	-9.65967273712158	-6.90959882736206	-0.0959298759698868	0.218592882156372	0.0108697898685932
-6.71321105957031	-9.65674877166748	-6.90963649749756	-0.0960269123315811	0.218584567308426	0.0108978794887662
-6.71815013885498	-9.65607833862305	-6.89851665496826	-0.0960068106651306	0.218437135219574	0.0110535928979516
-6.71572589874268	-9.65771484375	-6.9052300453186	-0.0958944633603096	0.218413814902306	0.0110737206414342
-6.71665477752686	-9.65387916564941	-6.90296030044556	-0.0958897620439529	0.218335002660751	0.0112362252548337
-6.71748781204224	-9.65261173248291	-6.90463066101074	-0.0959124118089676	0.218295827507973	0.011267707683146
-6.71857976913452	-9.65642261505127	-6.9021258354187	-0.095875196158886	0.218404442071915	0.0113322976976633
-6.71643590927124	-9.65356540679932	-6.901695728302	-0.0957404375076294	0.218248099088669	0.0113432975485921
-6.71867322921753	-9.66001033782959	-6.89725542068481	-0.0958388596773148	0.218360215425491	0.0114435385912657
-6.71835279464722	-9.66253852844238	-6.89391899108887	-0.095693901181221	0.218309104442596	0.0114482054486871
-6.71562480926514	-9.66651058197021	-6.90168237686157	-0.095666415989399	0.218225345015526	0.0115762818604708
-6.72022104263306	-9.66777801513672	-6.89725112915039	-0.0956066623330116	0.2182287722826	0.0116685694083571
-6.71787452697754	-9.67044734954834	-6.90186595916748	-0.0954979509115219	0.21829004585743	0.0116263953968883
-6.71906471252441	-9.66843128204346	-6.89448881149292	-0.0954248681664467	0.218325078487396	0.0117689864709973
-6.71736812591553	-9.67409038543701	-6.89548349380493	-0.0954161584377289	0.218243643641472	0.0117846773937345
-6.71521472930908	-9.67560958862305	-6.88631105422974	-0.095284640789032	0.218214735388756	0.0118597289547324
-6.71552467346191	-9.67752647399902	-6.89466047286987	-0.0952147245407104	0.218131795525551	0.0118854148313403
-6.71784925460815	-9.68024349212646	-6.8902325630188	-0.0951419025659561	0.21806475520134	0.0120009779930115
-6.71498727798462	-9.68199729919434	-6.89454460144043	-0.0951256528496742	0.218101665377617	0.0119861969724298
-6.71671628952026	-9.68179416656494	-6.89178037643433	-0.0950739234685898	0.218113049864769	0.0121595868840814
-6.71396923065186	-9.68154239654541	-6.88569307327271	-0.0950496271252632	0.218088835477829	0.0121210739016533
-6.71049308776855	-9.68490219116211	-6.88250875473022	-0.094928652048111	0.218045502901077	0.0121811730787158
-6.70965147018433	-9.68316268920898	-6.87450122833252	-0.0948549658060074	0.21795329451561	0.0121814450249076
-6.71300601959229	-9.69129180908203	-6.8742356300354	-0.0948210135102272	0.217956766486168	0.0122651178389788
-6.7099084854126	-9.68798160552979	-6.88615226745605	-0.0947181507945061	0.217909887433052	0.0123052252456546
-6.71262407302856	-9.69062232971191	-6.88732576370239	-0.0947250500321388	0.217904880642891	0.0123205399140716
-6.71364879608154	-9.69158840179443	-6.87885332107544	-0.0947003662586212	0.217946574091911	0.0122390342876315
-6.71317148208618	-9.6924524307251	-6.88707542419434	-0.0945801883935928	0.217953115701675	0.0122381113469601
-6.71146059036255	-9.69478130340576	-6.88399171829224	-0.0947492346167564	0.217903092503548	0.0121874595060945
-6.71695232391357	-9.70052814483643	-6.88260173797607	-0.0946405008435249	0.21787416934967	0.0122088193893433
-6.71809959411621	-9.7020149230957	-6.88661575317383	-0.0945839509367943	0.217909604310989	0.0122511284425855
-6.71940326690674	-9.70522308349609	-6.88633823394775	-0.0947439149022102	0.217785358428955	0.0121506936848164
-6.72549247741699	-9.70626735687256	-6.88315343856812	-0.0946613028645515	0.217865034937859	0.0122644631192088
-6.72192907333374	-9.70334243774414	-6.89008140563965	-0.0946286767721176	0.217772632837296	0.0121450815349817
-6.72635459899902	-9.70071029663086	-6.87983083724976	-0.094758465886116	0.217774257063866	0.0121994037181139
-6.73055410385132	-9.70219326019287	-6.87395811080933	-0.094794824719429	0.21771527826786	0.0121917640790343
-6.72922229766846	-9.70424842834473	-6.87243938446045	-0.0947331786155701	0.217713534832001	0.0122376317158341
-6.73396825790405	-9.70102310180664	-6.87342500686646	-0.0948336571455002	0.217510879039764	0.0122583722695708
-6.74121952056885	-9.70007610321045	-6.87023019790649	-0.0948924124240875	0.217568591237068	0.0123021379113197
-6.74070692062378	-9.68952751159668	-6.88040828704834	-0.0948222354054451	0.217463225126266	0.012251228094101
-6.74594259262085	-9.69028854370117	-6.86974287033081	-0.0949428901076317	0.217434942722321	0.0122485542669892
-6.75162792205811	-9.69139194488525	-6.86883544921875	-0.0949531048536301	0.21748423576355	0.0121983746066689
-6.74830007553101	-9.68841171264648	-6.87082576751709	-0.0949810072779655	0.217487156391144	0.0122042717412114
-6.75381994247437	-9.69062614440918	-6.8663272857666	-0.0950744897127151	0.217326804995537	0.0122484369203448
-6.75825309753418	-9.69168090820313	-6.87211132049561	-0.0950479656457901	0.217329859733582	0.0121952742338181
-6.75726413726807	-9.68660163879395	-6.87011051177979	-0.0950232967734337	0.21726293861866	0.0121946018189192
-6.76170063018799	-9.68517589569092	-6.87650108337402	-0.0950410813093185	0.217283606529236	0.0121718384325504
-6.76638889312744	-9.68863868713379	-6.86709690093994	-0.0950948819518089	0.217339381575584	0.0121891368180513
-6.76546287536621	-9.68777370452881	-6.86968946456909	-0.0950418263673782	0.217243820428848	0.0120703699067235
-6.7665491104126	-9.6919469833374	-6.86509847640991	-0.0950982198119164	0.21727654337883	0.0120350178331137
-6.76755332946777	-9.69452667236328	-6.8537483215332	-0.0950992107391357	0.217169910669327	0.0120118279010057
-6.77174711227417	-9.70190238952637	-6.8587851524353	-0.0951226353645325	0.21715621650219	0.011926082894206
-6.7713828086853	-9.70156955718994	-6.84450435638428	-0.095136359333992	0.217102840542793	0.0118898609653115
-6.77805042266846	-9.70527267456055	-6.85617971420288	-0.0951221510767937	0.216997742652893	0.0118618039414287
-6.78391170501709	-9.70536041259766	-6.86020612716675	-0.0950496941804886	0.217007175087929	0.0118754496797919
-6.78303718566895	-9.70888519287109	-6.85467863082886	-0.0951462313532829	0.21696899831295	0.0117470556870103
-6.78875017166138	-9.71015739440918	-6.84596681594849	-0.0951592996716499	0.2169309258461	0.0117854606360197
-6.79187250137329	-9.71223545074463	-6.84893417358398	-0.0951374545693398	0.216995149850845	0.011578444391489
-6.79037141799927	-9.71652221679688	-6.84471559524536	-0.0951593443751335	0.216775983572006	0.0116745168343186
-6.79625701904297	-9.71818351745605	-6.84477138519287	-0.0951532796025276	0.21665096282959	0.0115639986470342
-6.79727935791016	-9.7222785949707	-6.8440580368042	-0.0951415672898293	0.216640472412109	0.011561082676053
-6.79966878890991	-9.72016906738281	-6.84584999084473	-0.0951409786939621	0.21657694876194	0.0115097565576434
-6.80527639389038	-9.7245454788208	-6.83935451507568	-0.0951106697320938	0.216560080647469	0.0114725716412067
-6.8062162399292	-9.72470092773438	-6.83990907669067	-0.0950965657830238	0.216565057635307	0.011366824619472
-6.80283832550049	-9.72689914703369	-6.83762407302856	-0.0950306728482246	0.216536790132523	0.0113686257973313
-6.81098699569702	-9.73004627227783	-6.81969213485718	-0.0950982421636581	0.216378644108772	0.0113496324047446
-6.81036853790283	-9.73795413970947	-6.83045434951782	-0.0949772149324417	0.216367065906525	0.0112772462889552
-6.8083381652832	-9.73768901824951	-6.82162618637085	-0.0950004756450653	0.216318517923355	0.0113406348973513
-6.81719160079956	-9.74189281463623	-6.83135795593262	-0.0949181020259857	0.216260939836502	0.0113358059898019
-6.81394720077515	-9.7468090057373	-6.81962823867798	-0.0948377102613449	0.216350376605988	0.0113141648471355
-6.80809116363525	-9.7536563873291	-6.81207227706909	-0.0949049741029739	0.21628449857235	0.0113003645092249
-6.80981492996216	-9.75653553009033	-6.79884958267212	-0.0948509648442268	0.216351971030235	0.0112349074333906
-6.8037166595459	-9.75882625579834	-6.81002283096313	-0.0947380661964417	0.216281548142433	0.011148608289659
-6.80622482299805	-9.75714874267578	-6.79945516586304	-0.0947196111083031	0.216302156448364	0.0110512217506766
-6.80231523513794	-9.75728321075439	-6.8126540184021	-0.0945316404104233	0.21642442047596	0.0109145697206259
-6.80492305755615	-9.75447082519531	-6.8000283241272	-0.0945827215909958	0.216443434357643	0.0108888940885663
-6.80916166305542	-9.75821113586426	-6.80477476119995	-0.0944525301456451	0.2165137976408	0.0108374916017056
-6.80882549285889	-9.76556015014648	-6.80463743209839	-0.0943581163883209	0.216510102152824	0.010912804864347
-6.80911636352539	-9.76765632629395	-6.81438493728638	-0.0942890644073486	0.216342210769653	0.0108555210754275
-6.81460618972778	-9.76579570770264	-6.81176328659058	-0.094252772629261	0.216456547379494	0.0108729507774115
-6.81200695037842	-9.76303672790527	-6.8237361907959	-0.0940659418702126	0.216471567749977	0.0107316300272942
-6.81911420822144	-9.76206588745117	-6.82061910629272	-0.0939181372523308	0.216559737920761	0.0106829246506095
-6.82453918457031	-9.76206970214844	-6.81836652755737	-0.0938868671655655	0.216664165258408	0.0105487108230591
-6.82717180252075	-9.76867580413818	-6.82661104202271	-0.0937718749046326	0.216661050915718	0.0105848051607609
-6.83254051208496	-9.77004241943359	-6.83083438873291	-0.09358199685812	0.216647371649742	0.0105124702677131
-6.84180355072021	-9.77672386169434	-6.84507846832275	-0.0935900881886482	0.216749906539917	0.0105383945629001
-6.84451580047607	-9.77536392211914	-6.85302257537842	-0.09336868673563	0.216811209917068	0.0104777785018086
-6.84555196762085	-9.77798748016357	-6.85613012313843	-0.0933377221226692	0.216836839914322	0.0103570437058806
-6.84842348098755	-9.77760791778564	-6.85084772109985	-0.0932623967528343	0.216951310634613	0.0103130964562297
-6.84464883804321	-9.78570938110352	-6.86585855484009	-0.0930114388465881	0.217129752039909	0.0101888235658407
-6.84508562088013	-9.78811740875244	-6.85553169250488	-0.093012347817421	0.217131763696671	0.0101952524855733
-6.84839153289795	-9.79691028594971	-6.86160087585449	-0.0929135009646416	0.217148527503014	0.0100381532683969
-6.84524059295654	-9.79483032226563	-6.8668475151062	-0.0928159207105637	0.217280030250549	0.0100605245679617
-6.84592533111572	-9.79623508453369	-6.87913465499878	-0.0928279533982277	0.217412978410721	0.00993148516863585
-6.84709882736206	-9.79682731628418	-6.86739873886108	-0.092823214828968	0.21755538880825	0.00986802019178867
-6.84057331085205	-9.79679584503174	-6.88058662414551	-0.0926951915025711	0.217518463730812	0.00975415017455816
-6.84621858596802	-9.80191707611084	-6.86643266677856	-0.0927982330322266	0.217654749751091	0.0097263865172863
-6.84049844741821	-9.80305004119873	-6.87603378295898	-0.09273412078619	0.217657864093781	0.00966694112867117
-6.84007215499878	-9.79500293731689	-6.87582206726074	-0.0929410457611084	0.217709615826607	0.0096343569457531
-6.84102725982666	-9.79496765136719	-6.87997961044312	-0.0929410606622696	0.217727705836296	0.00954713672399521
-6.83223819732666	-9.7908763885498	-6.87152433395386	-0.0930359736084938	0.217754662036896	0.00955042336136103
-6.83038997650146	-9.78619194030762	-6.86775922775269	-0.093246154487133	0.217659145593643	0.00943791959434748
-6.83147382736206	-9.78226757049561	-6.86248302459717	-0.0933610796928406	0.217664554715157	0.0095152435824275
-6.82341337203979	-9.77430152893066	-6.86951017379761	-0.0935007706284523	0.217592835426331	0.00948563497513533
-6.82487678527832	-9.76649188995361	-6.85363864898682	-0.0937322154641151	0.217568457126617	0.00945655163377523
-6.81873798370361	-9.76008605957031	-6.85033130645752	-0.0938741117715836	0.217559427022934	0.00942522846162319
-6.81500720977783	-9.74972629547119	-6.846116065979	-0.094075508415699	0.21755787730217	0.00942478142678738
-6.80827283859253	-9.74300098419189	-6.83405113220215	-0.0942548140883446	0.217418938875198	0.00938601884990931
-6.80593776702881	-9.73986625671387	-6.82877779006958	-0.0944236367940903	0.217322647571564	0.00946588255465031
-6.79867601394653	-9.72580337524414	-6.83190441131592	-0.0945322811603546	0.217162445187569	0.00941542722284794
-6.79953050613403	-9.72264385223389	-6.81223344802856	-0.0948288813233376	0.217134490609169	0.00941286701709032
-6.79378795623779	-9.71240234375	-6.81782722473145	-0.0949274450540543	0.217024460434914	0.00937298033386469
-6.78678417205811	-9.7059154510498	-6.80581951141357	-0.0952003672719002	0.217015907168388	0.00937678571790457
-6.78612279891968	-9.6998462677002	-6.78361558914185	-0.0953774526715279	0.21685728430748	0.00933444872498512
-6.7780556678772	-9.69706916809082	-6.78970527648926	-0.0954134911298752	0.216733142733574	0.00937670189887285
-6.77761554718018	-9.68711185455322	-6.78455400466919	-0.0956787243485451	0.21660752594471	0.00937014538794756
-6.77585172653198	-9.68486785888672	-6.78195095062256	-0.0957926064729691	0.216636970639229	0.00936742033809423
-6.76654672622681	-9.68033409118652	-6.77577590942383	-0.0958443731069565	0.216459214687347	0.00933150947093964
-6.76216697692871	-9.68156242370605	-6.76361179351807	-0.0961186289787292	0.21644926071167	0.00932073034346104
-6.76005697250366	-9.67987632751465	-6.75443458557129	-0.0961737856268883	0.216346248984337	0.00932651478797197
-6.75317859649658	-9.6804723739624	-6.76051044464111	-0.0961300134658813	0.216216281056404	0.00937620829790831
-6.75859975814819	-9.68295383453369	-6.75203466415405	-0.0962317362427711	0.216192230582237	0.00948996003717184
-6.75400114059448	-9.68536758422852	-6.76193809509277	-0.0962679907679558	0.216122776269913	0.00944400206208229
-6.75244855880737	-9.68016910552979	-6.74892950057983	-0.0962468162178993	0.216194242238998	0.00950345396995544
-6.75171136856079	-9.68421745300293	-6.74752473831177	-0.0963692963123322	0.216093346476555	0.00948203261941671
-6.74967861175537	-9.68529510498047	-6.74344110488892	-0.0962472781538963	0.216076567769051	0.00959041155874729
-6.74350690841675	-9.68626976013184	-6.74627923965454	-0.0961968526244164	0.216039046645164	0.00963941961526871
-6.74541664123535	-9.69106864929199	-6.73922538757324	-0.0961635932326317	0.216027587652206	0.0097417002543807
-6.74616718292236	-9.69234371185303	-6.73204183578491	-0.0961843281984329	0.215923652052879	0.00981420651078224
-6.74613237380981	-9.69672012329102	-6.73761558532715	-0.095929816365242	0.215909793972969	0.0099209314212203
-6.74387216567993	-9.69832515716553	-6.73470115661621	-0.0958929657936096	0.215899646282196	0.0100552514195442
-6.7494683265686	-9.70177459716797	-6.74245691299438	-0.0958261713385582	0.215887650847435	0.0101210102438927
-6.74966239929199	-9.70719432830811	-6.74104022979736	-0.0957065746188164	0.21600678563118	0.0102127613499761
-6.74502658843994	-9.70178508758545	-6.7430100440979	-0.0955316051840782	0.215900510549545	0.0102703422307968
-6.751060962677	-9.71322059631348	-6.74055099487305	-0.0954541712999344	0.215976789593697	0.0103389816358685
-6.75123739242554	-9.71346378326416	-6.73652839660645	-0.0952358618378639	0.21605359017849	0.0104389889165759
-6.74940967559814	-9.72028064727783	-6.75068283081055	-0.09501101821661	0.21604859828949	0.0104913674294949
-6.75451946258545	-9.72484302520752	-6.74480962753296	-0.094908095896244	0.216138616204262	0.010674792341888
-6.7586817741394	-9.73373889923096	-6.7616810798645	-0.0946188867092133	0.216169610619545	0.0107220187783241
-6.75602245330811	-9.73440074920654	-6.75982093811035	-0.0944221094250679	0.216202974319458	0.0108209419995546
-6.76221752166748	-9.73751544952393	-6.77220630645752	-0.0942080840468407	0.216336354613304	0.0108551392331719
-6.76622867584229	-9.74433612823486	-6.76552581787109	-0.0940483883023262	0.216471865773201	0.0110138664022088
-6.75888395309448	-9.7491397857666	-6.77950000762939	-0.0937608554959297	0.216488301753998	0.0109977005049586
-6.764892578125	-9.75551795959473	-6.77007055282593	-0.0936128422617912	0.216553032398224	0.0111163593828678
-6.76783418655396	-9.76164245605469	-6.77903366088867	-0.0933924317359924	0.216684564948082	0.0111477933824062
-6.76905488967896	-9.77060222625732	-6.78613185882568	-0.0931044593453407	0.216752976179123	0.0113366208970547
-6.77083921432495	-9.77306079864502	-6.78887033462524	-0.0930129587650299	0.216744095087051	0.0113806668668985
-6.77184391021729	-9.78082752227783	-6.79735898971558	-0.0927112326025963	0.216981872916222	0.0114876674488187
-6.7699761390686	-9.78027248382568	-6.79537105560303	-0.0925413146615028	0.216989636421204	0.0115101300179958
-6.77365970611572	-9.78945541381836	-6.79229164123535	-0.0924747884273529	0.217183634638786	0.0115959299728274
-6.77695560455322	-9.79613876342773	-6.799560546875	-0.0922295600175858	0.21727292239666	0.0116244489327073
-6.77943801879883	-9.80252265930176	-6.80776405334473	-0.0920734405517578	0.217284619808197	0.0117257731035352
-6.78882741928101	-9.81021213531494	-6.81078958511353	-0.0919531956315041	0.217387050390244	0.0117274299263954
-6.78573417663574	-9.81258106231689	-6.81946134567261	-0.0917948707938194	0.217551380395889	0.0117215113714337
-6.7885422706604	-9.81282615661621	-6.81618690490723	-0.0917951613664627	0.217588439583778	0.0117341568693519
-6.79576539993286	-9.82530975341797	-6.82383966445923	-0.0916987210512161	0.217666834592819	0.0117440531030297
-6.79117918014526	-9.82351016998291	-6.81933116912842	-0.091553270816803	0.21760755777359	0.0117693785578012
-6.79990291595459	-9.82723331451416	-6.82538318634033	-0.0915358066558838	0.217585518956184	0.0117573263123631
-6.80566549301147	-9.82850742340088	-6.82428073883057	-0.0915704295039177	0.217638149857521	0.0118420198559761
-6.80405712127686	-9.83044815063477	-6.83412551879883	-0.091532364487648	0.217600658535957	0.0118616987019777
-6.80886125564575	-9.82981204986572	-6.82785940170288	-0.0916853919625282	0.217660918831825	0.0119231371209025
-6.81312227249146	-9.82919979095459	-6.83344030380249	-0.0917138680815697	0.217645108699799	0.0118522401899099
-6.81120014190674	-9.82950305938721	-6.82631301879883	-0.0916912257671356	0.217603445053101	0.0119447140023112
-6.81361675262451	-9.82619476318359	-6.82772064208984	-0.0918294414877892	0.217468366026878	0.0119610577821732
-6.82100009918213	-9.82584476470947	-6.82610321044922	-0.0919579491019249	0.217505216598511	0.0120567381381989
-6.81876659393311	-9.81676578521729	-6.83574342727661	-0.0919202491641045	0.217364087700844	0.0120759084820747
-6.82052183151245	-9.81192779541016	-6.8290753364563	-0.0921274349093437	0.21738663315773	0.0121788755059242
-6.82371520996094	-9.80680465698242	-6.82742643356323	-0.0921927243471146	0.217362567782402	0.0121248392388225
-6.82151460647583	-9.80330181121826	-6.83115768432617	-0.0923142805695534	0.217365399003029	0.012208653613925
-6.82334184646606	-9.79811954498291	-6.81843376159668	-0.0924334079027176	0.217242613434792	0.0122779458761215
-6.82520198822021	-9.79340171813965	-6.82135200500488	-0.0924942418932915	0.217185258865356	0.0123523091897368
-6.82344436645508	-9.78806400299072	-6.82605886459351	-0.0925653725862503	0.217093408107758	0.0124108670279384
-6.82619857788086	-9.78252506256104	-6.82296085357666	-0.0926956012845039	0.21713262796402	0.0124453622847795
-6.82578468322754	-9.78070259094238	-6.82150173187256	-0.0927195250988007	0.217132419347763	0.0124292755499482
-6.82167148590088	-9.77660274505615	-6.82403421401978	-0.0928046852350235	0.217065915465355	0.0125103853642941
-6.82729148864746	-9.78083515167236	-6.81294775009155	-0.0929994732141495	0.217143222689629	0.0125547535717487
-6.82546854019165	-9.783203125	-6.81304359436035	-0.0928694158792496	0.217082381248474	0.01256338134408
-6.82220888137817	-9.78301811218262	-6.81497955322266	-0.0929850190877914	0.217093214392662	0.0126837836578488
-6.82498598098755	-9.78338432312012	-6.81991338729858	-0.0930552035570145	0.21708633005619	0.0127605525776744
-6.8249773979187	-9.78221702575684	-6.81692409515381	-0.0929918065667152	0.217229604721069	0.0127954967319965
-6.81766271591187	-9.77862071990967	-6.82174015045166	-0.0930174142122269	0.217161610722542	0.0128315314650536
-6.81997680664063	-9.78310108184814	-6.81092023849487	-0.0931165516376495	0.217169880867004	0.0129418699070811
-6.8172459602356	-9.78297996520996	-6.81565046310425	-0.0930132493376732	0.217219159007072	0.0130189238116145
-6.81835794448853	-9.78765678405762	-6.81057119369507	-0.0930550694465637	0.217184156179428	0.0132152186706662
-6.8197226524353	-9.78563213348389	-6.81159019470215	-0.0930942371487617	0.217091217637062	0.0132551891729236
-6.81618499755859	-9.78729820251465	-6.81633615493774	-0.0930344313383102	0.217209935188293	0.0134341232478619
-6.8165807723999	-9.77898025512695	-6.80955266952515	-0.0929818376898766	0.217164248228073	0.0135392798110843
-6.81481122970581	-9.78650188446045	-6.80468225479126	-0.0930171832442284	0.217251226305962	0.0137160765007138
-6.81378793716431	-9.78406810760498	-6.80773305892944	-0.0928903073072433	0.217183142900467	0.0138152800500393
-6.81376361846924	-9.787522315979	-6.79916048049927	-0.0929319560527802	0.217191651463509	0.0140902008861303
-6.81545495986938	-9.78483295440674	-6.80810117721558	-0.0927470773458481	0.217153236269951	0.014277040027082
-6.81303024291992	-9.78859901428223	-6.80847072601318	-0.092673160135746	0.21721938252449	0.0145099656656384
-6.81622171401978	-9.78334045410156	-6.80427312850952	-0.0926421880722046	0.217246785759926	0.0146711384877563
-6.81081295013428	-9.79311847686768	-6.80031204223633	-0.0924989432096481	0.217349573969841	0.0149343069642782
-6.81180906295776	-9.79207324981689	-6.80338525772095	-0.092362068593502	0.217209607362747	0.0151616483926773
-6.81753921508789	-9.79848575592041	-6.80822849273682	-0.0922257527709007	0.217377960681915	0.0154795162379742
-6.81336307525635	-9.79346179962158	-6.81075525283813	-0.0919797718524933	0.217388808727264	0.0156255252659321
-6.81160688400269	-9.79747581481934	-6.80691528320313	-0.0919557064771652	0.217367962002754	0.0157704278826714
-6.81485366821289	-9.80095481872559	-6.80564785003662	-0.0917326211929321	0.217580303549767	0.0159644111990929
-6.81137943267822	-9.80676078796387	-6.81358337402344	-0.0915420055389404	0.217634052038193	0.0161990653723478
-6.81580305099487	-9.81122779846191	-6.81252145767212	-0.0913888141512871	0.217555224895477	0.016368580982089
-6.81734228134155	-9.81572914123535	-6.8323278427124	-0.0910899192094803	0.217809945344925	0.0165286399424076
-6.81737995147705	-9.81470394134521	-6.82967472076416	-0.0909925922751427	0.217893376946449	0.0166652146726847
-6.81789445877075	-9.82551574707031	-6.8307147026062	-0.090813934803009	0.21807062625885	0.0167994722723961
-6.8210277557373	-9.83044052124023	-6.83636236190796	-0.0905609652400017	0.218110740184784	0.0169659927487373
-6.82479858398438	-9.83831119537354	-6.84750318527222	-0.0904643312096596	0.218253493309021	0.0171883013099432
-6.8283863067627	-9.84401798248291	-6.85046672821045	-0.0902352705597878	0.218385010957718	0.0172315146774054
-6.82941293716431	-9.84683990478516	-6.86073875427246	-0.0900921151041985	0.218633994460106	0.0174109265208244
-6.83645153045654	-9.84799766540527	-6.86076021194458	-0.0900160297751427	0.218739986419678	0.0175066869705915
-6.83525991439819	-9.8571081161499	-6.86576700210571	-0.0897584185004234	0.218890130519867	0.0176485721021891
-6.83543682098389	-9.8607292175293	-6.86846923828125	-0.0896703004837036	0.218825682997704	0.0177296884357929
-6.83997583389282	-9.86811637878418	-6.87557077407837	-0.0895649492740631	0.21898952126503	0.0179315824061632
-6.83727359771729	-9.86181926727295	-6.8812460899353	-0.0894153267145157	0.219032123684883	0.0180571991950274
-6.83655738830566	-9.86928462982178	-6.88069629669189	-0.0895020291209221	0.219106242060661	0.0181586686521769
-6.83721733093262	-9.86801433563232	-6.87542486190796	-0.0892816334962845	0.219206467270851	0.0182434599846601
-6.83409023284912	-9.87312984466553	-6.87656354904175	-0.0893100723624229	0.219279661774635	0.0184616800397635
-6.83645009994507	-9.87211894989014	-6.86850023269653	-0.0892869755625725	0.219212785363197	0.0185932796448469
-6.83453607559204	-9.87476634979248	-6.87651062011719	-0.0891674160957336	0.219270974397659	0.0187454577535391
-6.8317289352417	-9.86379337310791	-6.86852025985718	-0.0891818255186081	0.219281196594238	0.0188073739409447
-6.83066272735596	-9.87026977539063	-6.87007617950439	-0.089231863617897	0.219305112957954	0.0189862474799156
-6.82987499237061	-9.86551189422607	-6.86433982849121	-0.0891683623194695	0.21920682489872	0.0190872643142939
-6.82967901229858	-9.86877155303955	-6.86082887649536	-0.089295819401741	0.219262585043907	0.0191891808062792
-6.82524394989014	-9.86808681488037	-6.86467266082764	-0.0893020331859589	0.219170928001404	0.0192618537694216
-6.82580757141113	-9.86020851135254	-6.86057806015015	-0.0892983824014664	0.21926175057888	0.0193799901753664
-6.82778310775757	-9.8575267791748	-6.8516526222229	-0.0894070044159889	0.219191759824753	0.0194532312452793
-6.82097053527832	-9.86080360412598	-6.85478830337524	-0.0893779024481773	0.219122514128685	0.0195703450590372
-6.82427883148193	-9.85902404785156	-6.85117816925049	-0.08950574696064	0.219017192721367	0.0196369308978319
-6.82548713684082	-9.85876655578613	-6.85090112686157	-0.0895884856581688	0.219060137867928	0.0197852663695812
-6.82052993774414	-9.85147762298584	-6.85087871551514	-0.0896110907196999	0.218945980072021	0.0197905655950308
-6.82295846939087	-9.85779476165771	-6.83035850524902	-0.0898119583725929	0.218935534358025	0.0198653433471918
-6.82022190093994	-9.85244846343994	-6.84481048583984	-0.0897062197327614	0.218844905495644	0.0199620090425015
-6.82482719421387	-9.85493755340576	-6.83981418609619	-0.0899667292833328	0.218827903270721	0.0201019905507565
-6.82308769226074	-9.85070323944092	-6.84721803665161	-0.0899473056197166	0.218816176056862	0.0200925748795271
-6.82454967498779	-9.84909343719482	-6.83168411254883	-0.0900318399071693	0.218759402632713	0.0201524272561073
-6.82965135574341	-9.85006904602051	-6.83379745483398	-0.0900761932134628	0.218683660030365	0.0202535763382912
-6.82412576675415	-9.84441566467285	-6.83766460418701	-0.0901499465107918	0.218562200665474	0.0203491691499949
-6.82880783081055	-9.84398174285889	-6.83697271347046	-0.090313196182251	0.218613222241402	0.0203949585556984
-6.82614898681641	-9.83946514129639	-6.84567165374756	-0.0902706310153008	0.218538761138916	0.020415497943759
-6.83295869827271	-9.84336853027344	-6.83303689956665	-0.0904314741492271	0.218525692820549	0.0205274689942598
-6.83191061019897	-9.83944225311279	-6.84253883361816	-0.0904275327920914	0.218391820788383	0.0205447319895029
-6.83207511901855	-9.83701801300049	-6.84227275848389	-0.0905291363596916	0.218419417738914	0.0207176730036736
-6.83754587173462	-9.83379936218262	-6.84057664871216	-0.0905733928084373	0.218407645821571	0.0206610783934593
-6.83377647399902	-9.83665084838867	-6.8389892578125	-0.0905201360583305	0.218440040946007	0.0207656659185886
-6.83703136444092	-9.83414554595947	-6.83949518203735	-0.0906467586755753	0.21828031539917	0.0208103153854609
-6.84103345870972	-9.8363037109375	-6.84256649017334	-0.0906342342495918	0.218325540423393	0.0210173465311527
-6.83819675445557	-9.83124351501465	-6.85236644744873	-0.0906189903616905	0.218194752931595	0.0210113730281591
-6.84045457839966	-9.82960796356201	-6.83894348144531	-0.0906358882784843	0.218187034130096	0.0211267378181219
-6.84106302261353	-9.83191585540771	-6.84509372711182	-0.0905933305621147	0.218228206038475	0.0211532823741436
-6.84099292755127	-9.83247089385986	-6.83771467208862	-0.0906582325696945	0.218112856149673	0.021372364833951
-6.84276294708252	-9.83485889434814	-6.84731864929199	-0.0905731245875359	0.218183860182762	0.0213860440999269
-6.84320116043091	-9.82955551147461	-6.84027910232544	-0.0905525237321854	0.218150615692139	0.0214586462825537
-6.8477668762207	-9.8369665145874	-6.84754657745361	-0.0904478877782822	0.218281149864197	0.0215323604643345
-6.84321260452271	-9.83477592468262	-6.85006809234619	-0.0902935564517975	0.218191534280777	0.0215998459607363
-6.84961795806885	-9.83937454223633	-6.85383415222168	-0.0903121009469032	0.218207404017448	0.0216878186911345
-6.85157585144043	-9.83913421630859	-6.85866546630859	-0.090066209435463	0.218289583921432	0.0217261705547571
-6.84910202026367	-9.84085273742676	-6.86087703704834	-0.0900681912899017	0.218456149101257	0.0218165032565594
-6.85184907913208	-9.84856605529785	-6.86446046829224	-0.0899688526988029	0.218454509973526	0.0217898301780224
-6.85085201263428	-9.85112953186035	-6.86673164367676	-0.0898238494992256	0.218464612960815	0.0219276212155819
-6.85537815093994	-9.8538990020752	-6.87586975097656	-0.089730516076088	0.218549385666847	0.0219405498355627
-6.85530042648315	-9.8570671081543	-6.87265014648438	-0.0895625352859497	0.218686103820801	0.022000627592206
-6.85016822814941	-9.86128520965576	-6.86561918258667	-0.0895266532897949	0.218634366989136	0.0220061372965574
-6.85861682891846	-9.8650369644165	-6.87886381149292	-0.0893473774194717	0.218712225556374	0.0221586022526026
-6.85189580917358	-9.86779403686523	-6.87751579284668	-0.0891734138131142	0.218733817338943	0.0221910327672958
-6.85522031784058	-9.86685371398926	-6.86953258514404	-0.0891119167208672	0.218779936432838	0.0222561955451965
-6.85098218917847	-9.87254047393799	-6.88088846206665	-0.0889739021658897	0.218811944127083	0.0222995579242706
-6.85329008102417	-9.87872409820557	-6.8749532699585	-0.0889656469225883	0.218663170933723	0.0223412793129683
-6.85370063781738	-9.87936782836914	-6.88313388824463	-0.0888080075383186	0.21879968047142	0.0223749782890081
-6.85027313232422	-9.871018409729	-6.87431669235229	-0.08875472843647	0.218805968761444	0.0224309395998716
-6.84999465942383	-9.87984752655029	-6.87163352966309	-0.0886716097593308	0.218786299228668	0.0224630739539862
-6.84865093231201	-9.87648963928223	-6.87271118164063	-0.0884858965873718	0.218762099742889	0.0224787835031748
-6.85418939590454	-9.88090229034424	-6.86630439758301	-0.0885948613286018	0.218737542629242	0.0226154997944832
-6.85086631774902	-9.87885665893555	-6.87455129623413	-0.0884725376963615	0.218680903315544	0.022509602829814
-6.85331439971924	-9.87547874450684	-6.876051902771	-0.0884503051638603	0.218755945563316	0.0225319862365723
-6.85424327850342	-9.87950134277344	-6.87181806564331	-0.0883774682879448	0.218725010752678	0.0224836990237236
-6.85335731506348	-9.88210487365723	-6.87202501296997	-0.0882823467254639	0.218763142824173	0.0225225910544395
-6.85804557800293	-9.87981128692627	-6.88129043579102	-0.0883432701230049	0.218621790409088	0.0224288981407881
-6.86177587509155	-9.88212108612061	-6.88467836380005	-0.0882424935698509	0.218784913420677	0.0224287938326597
-6.857825756073	-9.87631797790527	-6.89019107818604	-0.0881829112768173	0.218779966235161	0.0222944244742393
-6.86560535430908	-9.88358783721924	-6.87992811203003	-0.0883050486445427	0.218755453824997	0.0221924595534801
-6.86306858062744	-9.88328647613525	-6.89421558380127	-0.0882223695516586	0.218764632940292	0.022145451977849
-6.8710823059082	-9.88554191589355	-6.88903856277466	-0.0882977396249771	0.218743175268173	0.0221816543489695
-6.86823320388794	-9.88377380371094	-6.90325593948364	-0.0882596522569656	0.218730732798576	0.0220180302858353
-6.86919546127319	-9.88232517242432	-6.89778089523315	-0.0882794409990311	0.218744099140167	0.0219428837299347
-6.87598180770874	-9.88669300079346	-6.89594030380249	-0.0882999524474144	0.218681558966637	0.0219051204621792
-6.8740496635437	-9.88868713378906	-6.90166330337524	-0.0883138403296471	0.21860371530056	0.0219425689429045
-6.87843656539917	-9.88818836212158	-6.90829038619995	-0.0884158983826637	0.218544885516167	0.0218429714441299
-6.88382387161255	-9.88883781433105	-6.90066623687744	-0.0883966311812401	0.218557253479958	0.0217250417917967
-6.88106536865234	-9.88639163970947	-6.91292190551758	-0.0884761214256287	0.218564406037331	0.0216852147132158
-6.88838958740234	-9.88781547546387	-6.90032291412354	-0.088580384850502	0.218432709574699	0.0216826386749744
-6.88870143890381	-9.88904857635498	-6.90949583053589	-0.0884591862559319	0.218419700860977	0.0215988662093878
-6.88670206069946	-9.88870048522949	-6.91127300262451	-0.0886103138327599	0.218413069844246	0.0216404031962156
-6.89266586303711	-9.88709735870361	-6.91921424865723	-0.0886603444814682	0.21841949224472	0.0215424653142691
-6.88996267318726	-9.8831901550293	-6.90794944763184	-0.0886439606547356	0.218364700675011	0.021416861563921
-6.89301013946533	-9.88907909393311	-6.90475273132324	-0.0887786820530891	0.218356505036354	0.0213700458407402
-6.89112091064453	-9.88811779022217	-6.90765190124512	-0.088761605322361	0.218264788389206	0.0213347394019365
-6.89350175857544	-9.88704967498779	-6.91509294509888	-0.0888798758387566	0.218261867761612	0.0212803930044174
-6.89134788513184	-9.88367748260498	-6.9112377166748	-0.0889183878898621	0.218276351690292	0.0211553648114204
-6.88924074172974	-9.88297939300537	-6.91235828399658	-0.0889523774385452	0.218282148241997	0.0211244188249111
-6.8931450843811	-9.88619327545166	-6.90281963348389	-0.0890951231122017	0.218070015311241	0.0210679117590189
-6.88991165161133	-9.88733673095703	-6.9069938659668	-0.0890820175409317	0.218090236186981	0.0210068225860596
-6.89016962051392	-9.88075160980225	-6.90842008590698	-0.0892079025506973	0.218046814203262	0.0209028515964746
-6.89566898345947	-9.88313579559326	-6.89949703216553	-0.0893045738339424	0.218093439936638	0.020855812355876
-6.88835287094116	-9.88314151763916	-6.90166234970093	-0.0892957374453545	0.218008071184158	0.0207641571760178
-6.89480590820313	-9.88331604003906	-6.89036178588867	-0.0894302353262901	0.217882677912712	0.0207561645656824
-6.89214706420898	-9.88036251068115	-6.90569114685059	-0.089427262544632	0.217853739857674	0.0207225009799004
-6.8936333656311	-9.87385845184326	-6.89670372009277	-0.0895591080188751	0.217860341072083	0.0207076091319323
-6.89321851730347	-9.8768424987793	-6.8917293548584	-0.0896429419517517	0.217841491103172	0.0206576474010944
-6.88829612731934	-9.87015724182129	-6.88848495483398	-0.0897171199321747	0.217634409666061	0.0206429865211248
-6.89310693740845	-9.86855888366699	-6.89273500442505	-0.0898621156811714	0.217745184898376	0.0206905119121075
-6.88791942596436	-9.86089706420898	-6.89348888397217	-0.0898496732115746	0.217622354626656	0.0206217411905527
-6.88667440414429	-9.86257362365723	-6.88835287094116	-0.0899486839771271	0.217652648687363	0.0205410737544298
-6.88587808609009	-9.86087226867676	-6.88844203948975	-0.0899061113595963	0.217631340026855	0.0205348320305347
-6.8858380317688	-9.86088943481445	-6.89408302307129	-0.0899660512804985	0.217561140656471	0.0206117946654558
-6.89106035232544	-9.85581588745117	-6.89168310165405	-0.0899649411439896	0.217646524310112	0.0204819124191999
-6.88545608520508	-9.85310077667236	-6.90003252029419	-0.0898804292082787	0.217754855751991	0.0204483848065138
-6.88390827178955	-9.84873008728027	-6.89424228668213	-0.0899693146348	0.217670798301697	0.0204887911677361
-6.88602066040039	-9.85581684112549	-6.895432472229	-0.0900083854794502	0.217775866389275	0.02039909735322
-6.88033628463745	-9.85016250610352	-6.89576530456543	-0.0897786319255829	0.217769607901573	0.0204334836453199
-6.87997102737427	-9.85398292541504	-6.90430545806885	-0.0899364724755287	0.217763498425484	0.0204613599926233
-6.88119983673096	-9.85542011260986	-6.90656709671021	-0.0898317247629166	0.217817068099976	0.0203939452767372
-6.8763861656189	-9.85446453094482	-6.90801525115967	-0.0898691937327385	0.217977747321129	0.0204517841339111
-6.87689876556396	-9.85822486877441	-6.91035795211792	-0.0897984057664871	0.217895895242691	0.0202916655689478
-6.87533712387085	-9.86111259460449	-6.9113392829895	-0.0896991789340973	0.218007639050484	0.0203906651586294
-6.87698316574097	-9.8610782623291	-6.91930389404297	-0.089676707983017	0.217972695827484	0.0203546583652496
-6.87939405441284	-9.86292266845703	-6.91997671127319	-0.0896023213863373	0.218192234635353	0.0202959887683392
-6.87164688110352	-9.8630199432373	-6.9243278503418	-0.0894632115960121	0.218173161149025	0.0202507041394711
-6.87450170516968	-9.87120056152344	-6.92269325256348	-0.0895615220069885	0.218234151601791	0.0203075241297483
-6.87358856201172	-9.87032318115234	-6.93464756011963	-0.0893959403038025	0.218296080827713	0.0202849674969912
-6.87386274337769	-9.8683967590332	-6.93499898910522	-0.0893750786781311	0.218248590826988	0.020390285179019
-6.8721866607666	-9.87040042877197	-6.93730115890503	-0.0892880335450172	0.21841062605381	0.0202874541282654
-6.87216854095459	-9.87003326416016	-6.93549251556396	-0.0892854481935501	0.218404904007912	0.0203735642135143
-6.87553310394287	-9.87670993804932	-6.9442834854126	-0.0891129150986671	0.218394711613655	0.0203473288565874
-6.87079429626465	-9.87019824981689	-6.94034671783447	-0.0891124308109283	0.218339145183563	0.0203976891934872
-6.8790979385376	-9.87037086486816	-6.94516229629517	-0.0891167968511581	0.218476921319962	0.0203639827668667
-6.87541580200195	-9.87255001068115	-6.94332456588745	-0.0890087932348251	0.218525916337967	0.0203702114522457
-6.87197065353394	-9.87381935119629	-6.94552659988403	-0.088952898979187	0.218492776155472	0.0203844085335732
-6.87826299667358	-9.87801933288574	-6.94087409973145	-0.0889174416661263	0.218433991074562	0.0204163901507854
-6.87609434127808	-9.87442684173584	-6.95567226409912	-0.0886882692575455	0.218470826745033	0.0204434022307396
-6.87604475021362	-9.87005710601807	-6.95327234268188	-0.0888261646032333	0.218483135104179	0.0204458106309175
-6.87660074234009	-9.87685585021973	-6.95221567153931	-0.0886528491973877	0.218510821461678	0.0204478390514851
-6.87408876419067	-9.8759593963623	-6.94956874847412	-0.0885514914989471	0.218500733375549	0.02045145817101
-6.87728834152222	-9.88276958465576	-6.94996404647827	-0.0885837599635124	0.218494102358818	0.0204968601465225
-6.87665510177612	-9.88010025024414	-6.95378446578979	-0.0884169489145279	0.218504026532173	0.0205077808350325
-6.87621212005615	-9.88405895233154	-6.96156549453735	-0.0883661732077599	0.218530103564262	0.0204258654266596
-6.87881994247437	-9.88360786437988	-6.94810676574707	-0.0883300080895424	0.218610987067223	0.0203996933996677
-6.87097835540771	-9.89013004302979	-6.95395612716675	-0.0882805362343788	0.218569353222847	0.0203770529478788
-6.87628173828125	-9.89476871490479	-6.94994163513184	-0.0882662236690521	0.218505322933197	0.0204022284597158
-6.87339973449707	-9.89699172973633	-6.96118307113647	-0.0881489738821983	0.218567460775375	0.0203819405287504
-6.87287902832031	-9.89112377166748	-6.95317459106445	-0.0882061496376991	0.218573927879333	0.0203326065093279
-6.87122631072998	-9.89992141723633	-6.95022821426392	-0.0882030725479126	0.218586683273315	0.0203593876212835
-6.87252283096313	-9.9011869430542	-6.95657300949097	-0.0881212875247002	0.218571528792381	0.0202732346951962
-6.87660598754883	-9.90432834625244	-6.95192432403564	-0.0882025212049484	0.218550488352776	0.0204265080392361
-6.87227201461792	-9.90240859985352	-6.95460319519043	-0.0881422907114029	0.218450829386711	0.0202971957623959
-6.87353801727295	-9.90042114257813	-6.95948553085327	-0.0880883559584618	0.218548625707626	0.020364835858345
-6.87545919418335	-9.9024715423584	-6.95598936080933	-0.0882146507501602	0.218495339155197	0.0202944539487362
-6.87054300308228	-9.90085315704346	-6.95630979537964	-0.088106594979763	0.218443095684052	0.0203680004924536
-6.87461137771606	-9.90237808227539	-6.95788860321045	-0.0882070660591125	0.218366056680679	0.0203500371426344
-6.87678813934326	-9.90005302429199	-6.95593452453613	-0.0882057547569275	0.218410313129425	0.0203752294182777
-6.87170743942261	-9.89385223388672	-6.95404052734375	-0.0882108137011528	0.218356564640999	0.0203270670026541
-6.87550735473633	-9.9002857208252	-6.94305658340454	-0.0882776826620102	0.2183678150177	0.0203764196485281
-6.8712739944458	-9.90022659301758	-6.95015573501587	-0.088253565132618	0.218250125646591	0.0204260218888521
-6.87583351135254	-9.89716815948486	-6.94832801818848	-0.0883440598845482	0.218209698796272	0.020456412807107
-6.86921453475952	-9.89395999908447	-6.9565258026123	-0.0883148089051247	0.218210101127625	0.0203690528869629
-6.87005519866943	-9.89362716674805	-6.94048738479614	-0.0884705930948257	0.218149855732918	0.0204314105212688
-6.8707594871521	-9.89950847625732	-6.94618511199951	-0.088361069560051	0.218078702688217	0.020489264279604
-6.86553955078125	-9.89222812652588	-6.94754552841187	-0.0884388089179993	0.218021035194397	0.0205425843596458
-6.8717565536499	-9.89069175720215	-6.94678735733032	-0.0884677246212959	0.218104720115662	0.0205570310354233
-6.86586427688599	-9.88939189910889	-6.94767999649048	-0.0883684530854225	0.218020871281624	0.0205193106085062
-6.86492967605591	-9.88757038116455	-6.94454956054688	-0.0884527489542961	0.217996656894684	0.0206091329455376
-6.86751842498779	-9.89022254943848	-6.95005416870117	-0.0884317383170128	0.217918857932091	0.0206165816634893
-6.86470890045166	-9.8880090713501	-6.95861530303955	-0.088390588760376	0.218021750450134	0.0206891968846321
-6.86589479446411	-9.88896560668945	-6.94681453704834	-0.0884468629956245	0.217936798930168	0.0206628628075123
-6.85996246337891	-9.88969135284424	-6.94280958175659	-0.0883347615599632	0.218007028102875	0.0207368303090334
-6.8605375289917	-9.8907527923584	-6.94455814361572	-0.0884086936712265	0.21786242723465	0.020826380699873
-6.86013698577881	-9.88997554779053	-6.94360494613647	-0.088358499109745	0.217914819717407	0.0209471005946398
-6.85764646530151	-9.88694858551025	-6.94439315795898	-0.0882817804813385	0.217878103256226	0.0209584459662437
-6.85873317718506	-9.88859081268311	-6.93182039260864	-0.0883297920227051	0.217887729406357	0.0210182666778564
-6.85347890853882	-9.89037036895752	-6.93830156326294	-0.0881789550185204	0.217808485031128	0.0211168210953474
-6.85384654998779	-9.88966083526611	-6.931960105896	-0.0882008448243141	0.217696383595467	0.0212341323494911
-6.85033893585205	-9.8897705078125	-6.93882751464844	-0.0880755484104156	0.217859074473381	0.0213167387992144
-6.84985208511353	-9.88554191589355	-6.92852735519409	-0.0880830883979797	0.217889070510864	0.0213953945785761
-6.84859228134155	-9.89573192596436	-6.93610763549805	-0.0879488885402679	0.217795595526695	0.0214692763984203
-6.84686660766602	-9.89251518249512	-6.93699932098389	-0.0878464058041573	0.217840656638145	0.0215686876326799
-6.85303258895874	-9.89265060424805	-6.93377733230591	-0.0877735242247581	0.21788527071476	0.0217234902083874
-6.84277391433716	-9.89017486572266	-6.94406414031982	-0.0876434743404388	0.218029528856277	0.0217550732195377
-6.84831857681274	-9.89427089691162	-6.93554162979126	-0.0876651927828789	0.218020781874657	0.0219354443252087
-6.84375667572021	-9.89452457427979	-6.95406150817871	-0.0874787420034409	0.218019664287567	0.0220148079097271
-6.8431921005249	-9.89011764526367	-6.93823051452637	-0.0874064862728119	0.218113392591476	0.0221172571182251
-6.84004068374634	-9.89803886413574	-6.94429779052734	-0.0873205289244652	0.218252241611481	0.0221879910677671
-6.83635139465332	-9.8984203338623	-6.94610214233398	-0.0871743559837341	0.218240588903427	0.022251944988966
-6.84003734588623	-9.90221309661865	-6.95263242721558	-0.0871689692139626	0.218385770916939	0.0223941206932068
-6.83580160140991	-9.89511680603027	-6.95807218551636	-0.0869309678673744	0.218450888991356	0.0224503353238106
-6.83711242675781	-9.90302658081055	-6.94476318359375	-0.0869623869657516	0.218590959906578	0.0224877037107944
-6.83116292953491	-9.90528202056885	-6.9589581489563	-0.0868180841207504	0.218586087226868	0.0225629694759846
-6.83059740066528	-9.90540981292725	-6.95964193344116	-0.0867665261030197	0.21864527463913	0.0227309390902519
-6.82851791381836	-9.90501594543457	-6.96777820587158	-0.0866809114813805	0.218706354498863	0.0226335823535919
-6.82705879211426	-9.90264511108398	-6.95482110977173	-0.0866472944617271	0.218808978796005	0.0227863639593124
-6.82708930969238	-9.91152572631836	-6.96107006072998	-0.0865673869848251	0.218838974833488	0.022846806794405
-6.82120370864868	-9.90634441375732	-6.9642276763916	-0.0864195376634598	0.218894124031067	0.0229493621736765
-6.82297658920288	-9.90733909606934	-6.96144104003906	-0.086570605635643	0.218929499387741	0.0229819398373365
-6.8182373046875	-9.90189552307129	-6.95244264602661	-0.0864618346095085	0.219068676233292	0.023004662245512
-6.81326150894165	-9.90315723419189	-6.95385074615479	-0.0865438207983971	0.21906752884388	0.0230571087449789
-6.81855249404907	-9.90711784362793	-6.94356346130371	-0.086647629737854	0.21895743906498	0.0230726506561041
-6.81412220001221	-9.90549850463867	-6.95367860794067	-0.086548924446106	0.219001054763794	0.0231578033417463
-6.81605052947998	-9.90334510803223	-6.95165300369263	-0.0866988152265549	0.219093948602676	0.0231311861425638
-6.80775260925293	-9.90479850769043	-6.95272541046143	-0.0866945534944534	0.219059705734253	0.023207301273942
-6.80841302871704	-9.90274429321289	-6.95116662979126	-0.0868171602487564	0.219042256474495	0.0231968760490417
-6.8043966293335	-9.89996814727783	-6.95527172088623	-0.0868091955780983	0.219003066420555	0.0232588984072208
-6.800950050354	-9.89716148376465	-6.94779396057129	-0.0869517847895622	0.219057664275169	0.0232211723923683
-6.80095958709717	-9.89572811126709	-6.94206047058105	-0.0870204865932465	0.219032347202301	0.0231647603213787
-6.79781579971313	-9.89207363128662	-6.94639873504639	-0.0871523320674896	0.218884900212288	0.0233051441609859
-6.80227565765381	-9.88871765136719	-6.9397349357605	-0.087259978055954	0.218825563788414	0.0232623517513275
-6.79605007171631	-9.88588905334473	-6.94023656845093	-0.0873548537492752	0.218898311257362	0.023237282410264
-6.79461479187012	-9.88220119476318	-6.93028545379639	-0.0875632986426353	0.218793243169785	0.0232643336057663
-6.79433059692383	-9.88364315032959	-6.9258918762207	-0.0876042544841766	0.218749776482582	0.0233162902295589
-6.79343795776367	-9.87760734558105	-6.93168830871582	-0.0877502858638763	0.218587428331375	0.0233181733638048
-6.79518270492554	-9.8779354095459	-6.91650390625	-0.0879734754562378	0.218500018119812	0.0233206786215305
-6.78976631164551	-9.87385368347168	-6.92638063430786	-0.0879508629441261	0.218494087457657	0.0232557225972414
-6.79440641403198	-9.8722038269043	-6.91322612762451	-0.0881832093000412	0.218464940786362	0.0233259592205286
-6.79353857040405	-9.87483501434326	-6.90856122970581	-0.0882215350866318	0.218289017677307	0.0232640784233809
-6.79522800445557	-9.8704891204834	-6.91090154647827	-0.0883510708808899	0.218226671218872	0.0234071481972933
-6.80142593383789	-9.86853981018066	-6.91457748413086	-0.0885051786899567	0.218219473958015	0.0234021469950676
-6.79916954040527	-9.8681526184082	-6.90427732467651	-0.0885653644800186	0.21823924779892	0.0234137084335089
-6.79982376098633	-9.87388515472412	-6.8980770111084	-0.0887232422828674	0.218065440654755	0.0234100371599197
-6.80414056777954	-9.87295722961426	-6.89728355407715	-0.0887241438031197	0.217992693185806	0.0235060285776854
-6.80303525924683	-9.87068557739258	-6.90005016326904	-0.0887911468744278	0.217960834503174	0.0235207956284285
-6.80814123153687	-9.86814308166504	-6.88926076889038	-0.0888696312904358	0.21795879304409	0.0235191900283098
-6.8027515411377	-9.87281894683838	-6.8894362449646	-0.088927835226059	0.217911571264267	0.0235112085938454
-6.8083872795105	-9.87257957458496	-6.88393211364746	-0.0890290290117264	0.217839673161507	0.0236867479979992
-6.81221199035645	-9.87640285491943	-6.89307069778442	-0.0889651700854301	0.21778529882431	0.0236916523426771
-6.81210088729858	-9.865797996521	-6.88272428512573	-0.0890721380710602	0.217752546072006	0.0236637741327286
-6.81657838821411	-9.87318992614746	-6.88299131393433	-0.0890972092747688	0.217738822102547	0.0237958170473576
-6.81337451934814	-9.87415504455566	-6.87963056564331	-0.0890332013368607	0.217668548226357	0.0238214880228043
-6.8180365562439	-9.87887477874756	-6.87394046783447	-0.0890987366437912	0.217653036117554	0.0239317584782839
-6.82092428207397	-9.88077640533447	-6.87477016448975	-0.0890006646513939	0.217634409666061	0.0239654518663883
-6.81963443756104	-9.88194274902344	-6.88298988342285	-0.08896204829216	0.217768937349319	0.024068895727396
-6.82395696640015	-9.8846960067749	-6.8742938041687	-0.0889842063188553	0.217753902077675	0.0240800734609365
-6.82417964935303	-9.89282894134521	-6.87582397460938	-0.0888666659593582	0.217817604541779	0.0241791028529406
-6.82877683639526	-9.89240741729736	-6.88143062591553	-0.0888786017894745	0.217668801546097	0.0242827422916889
-6.83351469039917	-9.89635944366455	-6.88693523406982	-0.0887917131185532	0.217868208885193	0.0244218073785305
-6.8309268951416	-9.89421939849854	-6.88681507110596	-0.0887044072151184	0.217832952737808	0.0244717448949814
-6.83597469329834	-9.90468597412109	-6.87683916091919	-0.0886951833963394	0.217877373099327	0.0245458427816629
-6.82912445068359	-9.90899658203125	-6.89097356796265	-0.0885251313447952	0.217815220355988	0.0246753487735987
-6.83419275283813	-9.91032791137695	-6.88348484039307	-0.0885201916098595	0.217795014381409	0.0247783623635769
-6.83000755310059	-9.91089153289795	-6.89134502410889	-0.0883276984095573	0.217928498983383	0.0248031783849001
-6.82837295532227	-9.91064929962158	-6.87990140914917	-0.0883299857378006	0.217960447072983	0.0249016210436821
-6.82883834838867	-9.91881465911865	-6.88117837905884	-0.0882607027888298	0.217950329184532	0.0250069070607424
-6.82479000091553	-9.92070960998535	-6.87857055664063	-0.0881286486983299	0.217941492795944	0.0251486226916313
-6.82642030715942	-9.92097854614258	-6.87462902069092	-0.0880802497267723	0.21796116232872	0.0252296570688486
-6.81862211227417	-9.92120361328125	-6.87585830688477	-0.0879854336380959	0.218093276023865	0.0252316426485777
-6.81886863708496	-9.92386531829834	-6.87665557861328	-0.0879343301057816	0.21808810532093	0.0254443995654583
-6.81602096557617	-9.92785739898682	-6.8816614151001	-0.0877889096736908	0.218007281422615	0.0254621170461178
-6.81236743927002	-9.92476844787598	-6.87504529953003	-0.0877645760774612	0.218193188309669	0.0256936252117157
-6.81001663208008	-9.92586231231689	-6.86682987213135	-0.0877026990056038	0.218275815248489	0.0256323330104351
-6.79945182800293	-9.92426490783691	-6.86184644699097	-0.087603747844696	0.218261048197746	0.0257207378745079
-6.79954862594604	-9.92877292633057	-6.86722898483276	-0.0875392258167267	0.218294888734818	0.0258399527519941
-6.79618215560913	-9.92358112335205	-6.86971282958984	-0.0873937755823135	0.218411222100258	0.0259283035993576
-6.7885479927063	-9.9239330291748	-6.8559250831604	-0.0874182879924774	0.218443468213081	0.0258914828300476
-6.78530263900757	-9.92535400390625	-6.85123300552368	-0.0873085558414459	0.218487292528152	0.0259645096957684
-6.77869462966919	-9.92771339416504	-6.86085367202759	-0.0872778594493866	0.218455269932747	0.0260348655283451
-6.77941417694092	-9.92725944519043	-6.85531997680664	-0.0872325673699379	0.218471974134445	0.0260392520576715
-6.77125978469849	-9.92604351043701	-6.85712242126465	-0.0872189775109291	0.218682795763016	0.0260526333004236
-6.7660698890686	-9.92493629455566	-6.84824323654175	-0.0872606188058853	0.218575149774551	0.0260273478925228
-6.76103019714355	-9.93372344970703	-6.84430694580078	-0.087188683450222	0.218575730919838	0.0260768346488476
-6.75715589523315	-9.9253568649292	-6.85286808013916	-0.0872024223208427	0.218538925051689	0.0260600037872791
-6.75673866271973	-9.92521190643311	-6.8390793800354	-0.0873036980628967	0.218665584921837	0.0260554477572441
-6.74800252914429	-9.92399120330811	-6.84147453308105	-0.0872858688235283	0.218612298369408	0.0259854607284069
-6.75329113006592	-9.92514991760254	-6.82878303527832	-0.087441973388195	0.218591213226318	0.026031157001853
-6.74324703216553	-9.92276954650879	-6.8435435295105	-0.0874023213982582	0.218530133366585	0.0260437019169331
-6.74469470977783	-9.91732025146484	-6.83419179916382	-0.0876253023743629	0.218567326664925	0.0260668154805899
-6.73904800415039	-9.91844749450684	-6.83156538009644	-0.0876199007034302	0.2186289280653	0.0259841624647379
-6.73731565475464	-9.91294097900391	-6.82559156417847	-0.0877298265695572	0.218493759632111	0.0260119289159775
-6.73807525634766	-9.91254901885986	-6.83359670639038	-0.0879798531532288	0.218522295355797	0.0261043589562178
-6.73358869552612	-9.90141582489014	-6.83558368682861	-0.0879940688610077	0.218473196029663	0.0260869711637497
-6.73236131668091	-9.89801979064941	-6.81951951980591	-0.0881410241127014	0.218448400497437	0.0260661281645298
-6.73253154754639	-9.89138317108154	-6.82109260559082	-0.0881964415311813	0.218475550413132	0.0260547380894423
-6.72734928131104	-9.88605213165283	-6.82117128372192	-0.0883540436625481	0.218378067016602	0.0262017399072647
-6.72663402557373	-9.88027191162109	-6.8193531036377	-0.0884695425629616	0.218355238437653	0.0261287707835436
-6.72087574005127	-9.87361907958984	-6.81396532058716	-0.0886311754584312	0.218418419361115	0.0261966120451689
-6.72103261947632	-9.86867523193359	-6.81007671356201	-0.0888265818357468	0.218366771936417	0.026168804615736
-6.71742391586304	-9.86898708343506	-6.80610466003418	-0.0889026299118996	0.218359678983688	0.0262478645890951
-6.71792459487915	-9.86127662658691	-6.81377077102661	-0.0889880135655403	0.218256443738937	0.026166632771492
-6.72112846374512	-9.86182594299316	-6.80192470550537	-0.0891881883144379	0.218327224254608	0.0262093655765057
-6.71172571182251	-9.85439491271973	-6.81160593032837	-0.0892593562602997	0.218381255865097	0.0261479392647743
-6.71542549133301	-9.85333824157715	-6.79658985137939	-0.0895046591758728	0.218319922685623	0.0261646844446659
-6.70903348922729	-9.85409450531006	-6.80051136016846	-0.0895115584135056	0.218304485082626	0.0261663217097521
-6.70628356933594	-9.85018062591553	-6.79761505126953	-0.089661218225956	0.218238607048988	0.0262504238635302
-6.71190500259399	-9.84797763824463	-6.80406141281128	-0.0898076444864273	0.218200609087944	0.0262721702456474
-6.70357227325439	-9.84478855133057	-6.79162836074829	-0.0899286866188049	0.218278661370277	0.0263344626873732
-6.70049524307251	-9.84123134613037	-6.79135084152222	-0.0901050046086311	0.218189790844917	0.0263605453073978
-6.7011661529541	-9.84417629241943	-6.77170467376709	-0.0902094915509224	0.218197420239449	0.0263799037784338
-6.69619941711426	-9.84035301208496	-6.78201389312744	-0.0902717635035515	0.218073055148125	0.0264330618083477
-6.69565916061401	-9.83925533294678	-6.78132104873657	-0.0904481261968613	0.218059152364731	0.0265470128506422
-6.69109869003296	-9.83402919769287	-6.78067827224731	-0.0905501618981361	0.218009889125824	0.0264374557882547
-6.68685674667358	-9.83162879943848	-6.77246952056885	-0.0906364992260933	0.218044698238373	0.0265162698924541
-6.68701934814453	-9.83098697662354	-6.77493381500244	-0.0907668098807335	0.21801795065403	0.0265205521136522
-6.68078422546387	-9.83224010467529	-6.76741361618042	-0.0907858908176422	0.218075454235077	0.0265757516026497
-6.67952489852905	-9.83160972595215	-6.77441215515137	-0.0909257605671883	0.218004181981087	0.0265628192573786
-6.68194389343262	-9.83157062530518	-6.76751041412354	-0.0910343080759048	0.218091934919357	0.0266637653112412
-6.6733021736145	-9.82744598388672	-6.77678918838501	-0.0909580141305923	0.21810844540596	0.0266338773071766
-6.67324256896973	-9.82667064666748	-6.76424169540405	-0.0911244079470634	0.21806700527668	0.02664764970541
-6.67245483398438	-9.8284854888916	-6.7655463218689	-0.0910396799445152	0.218034610152245	0.0266776643693447
-6.66709756851196	-9.82912921905518	-6.76333379745483	-0.0910790339112282	0.218070492148399	0.0267540253698826
-6.66839075088501	-9.8298511505127	-6.76326513290405	-0.0911309197545052	0.218037411570549	0.0267520640045404
-6.66767740249634	-9.83098316192627	-6.77384996414185	-0.0911170244216919	0.218244850635529	0.0268138963729143
-6.66242122650146	-9.82395172119141	-6.77140045166016	-0.0910409912467003	0.218141153454781	0.0267734657973051
-6.66639566421509	-9.83009815216064	-6.75652551651001	-0.0911864265799522	0.218238279223442	0.0267889127135277
-6.66093158721924	-9.83186149597168	-6.77313327789307	-0.0910305753350258	0.21826833486557	0.0268206335604191
-6.66303014755249	-9.8325366973877	-6.77016592025757	-0.091118261218071	0.218259125947952	0.0268779639154673
-6.6601300239563	-9.8319616317749	-6.77869510650635	-0.0910200774669647	0.218385487794876	0.0268196426331997
-6.65735912322998	-9.83065795898438	-6.77507734298706	-0.0910268351435661	0.218446597456932	0.026839217171073
-6.6620717048645	-9.83279228210449	-6.77341318130493	-0.0910156518220901	0.218569457530975	0.0268795341253281
-6.65904569625854	-9.83726406097412	-6.78149843215942	-0.0909859612584114	0.218537971377373	0.0269110184162855
-6.65792369842529	-9.83641147613525	-6.78295707702637	-0.0910247266292572	0.218588694930077	0.0269330628216267
-6.66246795654297	-9.83883666992188	-6.77696514129639	-0.091027244925499	0.218704253435135	0.0270005594938993
-6.65771532058716	-9.83763217926025	-6.7998743057251	-0.090898297727108	0.218787118792534	0.0269620697945356
-6.66067886352539	-9.83730602264404	-6.78682422637939	-0.0909991934895515	0.218859478831291	0.0270245373249054
-6.66122102737427	-9.83957195281982	-6.79356145858765	-0.0908617377281189	0.218836098909378	0.0270017702132463
-6.65671682357788	-9.83860397338867	-6.79130363464355	-0.0908432528376579	0.218960270285606	0.0271540097892284
-6.66048622131348	-9.84111881256104	-6.79913711547852	-0.0908699929714203	0.218897074460983	0.0271329544484615
-6.66245079040527	-9.84073829650879	-6.80180168151855	-0.0908471196889877	0.219147220253944	0.0271903537213802
-6.65672254562378	-9.83657360076904	-6.80745649337769	-0.0907418876886368	0.219146087765694	0.027138726785779
-6.66056537628174	-9.83844089508057	-6.79571104049683	-0.0907724797725677	0.219268262386322	0.027185095474124
-6.65987014770508	-9.83960056304932	-6.81413125991821	-0.0907114073634148	0.219249740242958	0.0272056385874748
-6.6603307723999	-9.84016990661621	-6.81612586975098	-0.0907171294093132	0.219304591417313	0.0272955261170864
-6.65927362442017	-9.83418369293213	-6.81857204437256	-0.090588741004467	0.21942313015461	0.0272178053855896
-6.65654611587524	-9.83327674865723	-6.81488037109375	-0.0906616076827049	0.219481140375137	0.0272460952401161
-6.65637159347534	-9.8402853012085	-6.81398344039917	-0.0905817076563835	0.219551935791969	0.0272255167365074
-6.65595865249634	-9.83409404754639	-6.8153281211853	-0.0905658155679703	0.219529807567596	0.0272847879678011
-6.65514373779297	-9.83781242370605	-6.81878995895386	-0.0906441584229469	0.219539940357208	0.0273251961916685
-6.65269374847412	-9.83661270141602	-6.81843090057373	-0.0906394347548485	0.219612509012222	0.0273057501763105
-6.64801359176636	-9.83538150787354	-6.82088041305542	-0.0905895978212357	0.219690948724747	0.0273207016289234
-6.65230512619019	-9.84040069580078	-6.8097128868103	-0.0906725823879242	0.219649642705917	0.0273567046970129
-6.64786672592163	-9.83747577667236	-6.82005023956299	-0.0906486436724663	0.219609558582306	0.0274156294763088
-6.64869022369385	-9.83482837677002	-6.81506109237671	-0.0907227843999863	0.219687908887863	0.0274361278861761
-6.64103031158447	-9.83774185180664	-6.81413888931274	-0.0907542780041695	0.219725772738457	0.027504701167345
-6.64205551147461	-9.83267402648926	-6.81052827835083	-0.0907981917262077	0.219590872526169	0.0275328699499369
-6.64358997344971	-9.83563232421875	-6.80368137359619	-0.0907855927944183	0.219602629542351	0.0276537798345089
-6.63954782485962	-9.83051681518555	-6.81364488601685	-0.0908110737800598	0.219589695334435	0.0276572480797768
-6.63826894760132	-9.83113098144531	-6.79637098312378	-0.0909765362739563	0.219553261995316	0.0276799742132425
-6.6334400177002	-9.83197593688965	-6.80253314971924	-0.0909825414419174	0.219523757696152	0.0277550779283047
-6.63830757141113	-9.83009719848633	-6.80199289321899	-0.0910337716341019	0.219510108232498	0.0277842544019222
-6.6305570602417	-9.82861042022705	-6.79817914962769	-0.0910599455237389	0.219571590423584	0.0278346855193377
-6.62951755523682	-9.8258752822876	-6.79201412200928	-0.0911479741334915	0.21938319504261	0.0278196781873703
-6.6304030418396	-9.828200340271	-6.7952938079834	-0.0911569148302078	0.219408676028252	0.0278822723776102
-6.6285400390625	-9.82135009765625	-6.79603052139282	-0.0912239998579025	0.219400256872177	0.0278789214789867
-6.63119602203369	-9.8233585357666	-6.78475618362427	-0.0912645012140274	0.219433829188347	0.0279073063284159
-6.62359046936035	-9.82232284545898	-6.79999780654907	-0.0912139192223549	0.219443917274475	0.0278273671865463
-6.62647104263306	-9.82547664642334	-6.78795862197876	-0.0913578569889069	0.219450250267982	0.0278680231422186
-6.62486934661865	-9.82434272766113	-6.79150772094727	-0.091281495988369	0.219354048371315	0.0278679504990578
-6.62003087997437	-9.81585693359375	-6.79219245910645	-0.0913405641913414	0.219371885061264	0.0279637444764376
-6.62414979934692	-9.81594467163086	-6.80060577392578	-0.0913585871458054	0.219436004757881	0.0278409048914909
-6.6164345741272	-9.81217670440674	-6.79030990600586	-0.0913485065102577	0.219502478837967	0.0278254821896553
-6.61852836608887	-9.81076812744141	-6.78881454467773	-0.09134890884161	0.219484895467758	0.0278226602822542
-6.62210559844971	-9.80990314483643	-6.79274272918701	-0.091372549533844	0.219489946961403	0.0278872698545456
-6.61766624450684	-9.80511093139648	-6.80559206008911	-0.0913244783878326	0.219543516635895	0.0278481543064117
-6.62084007263184	-9.80352020263672	-6.78949499130249	-0.0913883447647095	0.219593748450279	0.0278249867260456
-6.61183738708496	-9.8073091506958	-6.79598665237427	-0.0913312286138535	0.219671413302422	0.0278405863791704
-6.6169867515564	-9.80841445922852	-6.78813505172729	-0.0913526564836502	0.219618245959282	0.0278805196285248
-6.61473560333252	-9.80898571014404	-6.79891014099121	-0.0913055390119553	0.219699770212173	0.0278565287590027
-6.61259603500366	-9.8025541305542	-6.79476165771484	-0.0913631170988083	0.219692349433899	0.0278289504349232
-6.61038637161255	-9.81185913085938	-6.79115152359009	-0.0913238003849983	0.219779670238495	0.0278846770524979
-6.60664033889771	-9.81119346618652	-6.796799659729	-0.091343104839325	0.219749853014946	0.0278584863990545
-6.60844326019287	-9.81096649169922	-6.79140377044678	-0.0913227424025536	0.219766959547997	0.0278902184218168
-6.60250854492188	-9.80902671813965	-6.80334091186523	-0.0912792384624481	0.219891965389252	0.0278592556715012
-6.60646629333496	-9.81246471405029	-6.78689622879028	-0.0913544297218323	0.219896614551544	0.0278631653636694
-6.59975957870483	-9.81552124023438	-6.80041790008545	-0.0912271440029144	0.219908758997917	0.0279452577233315
-6.60479831695557	-9.81262397766113	-6.79629516601563	-0.0914024114608765	0.219984069466591	0.0278449300676584
-6.60289573669434	-9.81420993804932	-6.79570293426514	-0.0912996754050255	0.220069766044617	0.0278611034154892
-6.6037769317627	-9.81465148925781	-6.79593801498413	-0.0913445875048637	0.220047131180763	0.0278019588440657
-6.60718202590942	-9.81681251525879	-6.79316997528076	-0.0913670733571053	0.220109879970551	0.0278691779822111
-6.60426712036133	-9.81233596801758	-6.80284261703491	-0.0913387686014175	0.220161065459251	0.0277698710560799
-6.60883188247681	-9.81262683868408	-6.79452466964722	-0.0914634838700294	0.220178082585335	0.0277771763503551
-6.60432481765747	-9.81468105316162	-6.80370664596558	-0.0914789214730263	0.220109969377518	0.0278109665960073
-6.61210680007935	-9.81400585174561	-6.7983021736145	-0.0915441513061523	0.220095083117485	0.0279074311256409
-6.60823631286621	-9.81181335449219	-6.80849123001099	-0.0915961787104607	0.220205664634705	0.02782316878438
-6.61089992523193	-9.80560970306396	-6.7972993850708	-0.091590590775013	0.220156744122505	0.0279453676193953
-6.61446952819824	-9.80751514434814	-6.79608392715454	-0.0916671231389046	0.220234453678131	0.0279319416731596
-6.61106300354004	-9.80459976196289	-6.80137825012207	-0.0916149467229843	0.220088854432106	0.0279392264783382
-6.61815214157104	-9.80516910552979	-6.79674911499023	-0.0917881950736046	0.220091536641121	0.0280120950192213
-6.61508131027222	-9.79923820495605	-6.80805587768555	-0.0917572155594826	0.220108702778816	0.0280049033463001
-6.6187424659729	-9.79709053039551	-6.79417371749878	-0.091847725212574	0.220171108841896	0.0280746724456549
-6.61693859100342	-9.79751014709473	-6.80774927139282	-0.0918471366167068	0.220071732997894	0.0280260648578405
-6.61849546432495	-9.79156494140625	-6.80143022537231	-0.0918865203857422	0.220087558031082	0.0281547028571367
-6.62080669403076	-9.79368305206299	-6.80141353607178	-0.0919039323925972	0.220141783356667	0.0280930120497942
-6.6154088973999	-9.78977680206299	-6.79643106460571	-0.0918698906898499	0.220146894454956	0.0281094145029783
-6.61886644363403	-9.79336071014404	-6.8004355430603	-0.0920158103108406	0.220167383551598	0.0281355381011963
-6.61652135848999	-9.78404808044434	-6.80844640731812	-0.0919447690248489	0.220157667994499	0.028096541762352
-6.61690807342529	-9.78477382659912	-6.80036306381226	-0.0920948907732964	0.220149785280228	0.0281133037060499
-6.61577558517456	-9.78358459472656	-6.80321741104126	-0.0920435637235641	0.220203042030334	0.0281111169606447
-6.61405897140503	-9.78493309020996	-6.79941558837891	-0.0920754000544548	0.220199152827263	0.028222132474184
-6.61503171920776	-9.78301429748535	-6.79981088638306	-0.0920254737138748	0.220200210809708	0.0281276032328606
-6.60991287231445	-9.77773094177246	-6.80265760421753	-0.0920913517475128	0.220333427190781	0.0281416121870279
-6.61155605316162	-9.77368259429932	-6.79904985427856	-0.0920892432332039	0.220268592238426	0.0281679891049862
-6.60795259475708	-9.77831363677979	-6.8011622428894	-0.0920281484723091	0.220349162817001	0.0281939171254635
-6.60690641403198	-9.77224540710449	-6.80576658248901	-0.0920561775565147	0.220313131809235	0.0281878132373095
-6.6096076965332	-9.77306461334229	-6.80507612228394	-0.0921202003955841	0.220387786626816	0.0283009130507708
-6.60326099395752	-9.767333984375	-6.81457757949829	-0.0920686945319176	0.220509752631187	0.02822988294065
-6.60407543182373	-9.76719284057617	-6.80270051956177	-0.092122919857502	0.220575094223022	0.0282631982117891
-6.60173606872559	-9.76671314239502	-6.80300092697144	-0.0920143574476242	0.220568239688873	0.028301827609539
-6.59488487243652	-9.76596069335938	-6.80209827423096	-0.0920222029089928	0.220616340637207	0.0284132808446884
-6.59733867645264	-9.76790714263916	-6.80185604095459	-0.0920314118266106	0.220553457736969	0.0283846892416477
-6.59262037277222	-9.7662353515625	-6.80487394332886	-0.0919458717107773	0.220731258392334	0.028474060818553
-6.58213710784912	-9.76363849639893	-6.80280637741089	-0.0919333845376968	0.220657870173454	0.0284188576042652
-6.58571577072144	-9.76840114593506	-6.79087114334106	-0.0919065997004509	0.220752149820328	0.0284508354961872
-6.58075284957886	-9.76826000213623	-6.80832529067993	-0.0918314829468727	0.220748707652092	0.0284593440592289
-6.58429288864136	-9.76925086975098	-6.79551124572754	-0.0918965935707092	0.220805734395981	0.0285063628107309
-6.57612609863281	-9.76760864257813	-6.80313873291016	-0.091752216219902	0.220893368124962	0.0284240301698446
-6.57346487045288	-9.76992988586426	-6.79124784469604	-0.0918673872947693	0.220955416560173	0.0284319147467613
-6.57282161712646	-9.77700138092041	-6.78848505020142	-0.0917104557156563	0.220870643854141	0.0284445658326149
-6.5683126449585	-9.77605247497559	-6.79700040817261	-0.0917227119207382	0.220970317721367	0.0285187438130379
-6.57200527191162	-9.77733612060547	-6.79723405838013	-0.0917408838868141	0.220983400940895	0.0284298229962587
-6.56960105895996	-9.77968215942383	-6.79967212677002	-0.091667078435421	0.221052303910255	0.0283968038856983
-6.56226587295532	-9.78028106689453	-6.80143451690674	-0.0917102694511414	0.221049770712852	0.0283996090292931
-6.56956386566162	-9.78478813171387	-6.79463815689087	-0.0917194187641144	0.22103525698185	0.0283822733908892
-6.56635189056396	-9.78715515136719	-6.79679298400879	-0.0916180014610291	0.221091508865356	0.028433071449399
-6.56959772109985	-9.78501033782959	-6.79676961898804	-0.0917085185647011	0.221059709787369	0.0283896084874868
-6.56647825241089	-9.78731822967529	-6.79483222961426	-0.0916953533887863	0.221098884940147	0.0284038875252008
-6.56809425354004	-9.78877449035645	-6.7904052734375	-0.0916380807757378	0.220996081829071	0.0283653642982244
-6.57167148590088	-9.79200077056885	-6.78691005706787	-0.0917241647839546	0.221056282520294	0.0284416545182467
-6.5691065788269	-9.78662204742432	-6.80135679244995	-0.0916161388158798	0.220955103635788	0.0283744167536497
-6.57182931900024	-9.78820133209229	-6.78473043441772	-0.0917215794324875	0.220976069569588	0.0283693708479404
-6.56971883773804	-9.78887271881104	-6.7943115234375	-0.0917389616370201	0.220959097146988	0.0282408054918051
-6.57643938064575	-9.78929805755615	-6.78329658508301	-0.0917886570096016	0.220884382724762	0.028389411047101
-6.57404851913452	-9.78627300262451	-6.79063606262207	-0.0917280465364456	0.220872953534126	0.028278261423111
-6.57461404800415	-9.77976894378662	-6.78954315185547	-0.0917930081486702	0.220929682254791	0.028330136090517
-6.57943725585938	-9.78529071807861	-6.78275012969971	-0.0918913632631302	0.220897197723389	0.0282646156847477
-6.57461881637573	-9.78134441375732	-6.79008531570435	-0.0917591154575348	0.220882043242455	0.028246371075511
-6.58158826828003	-9.78226089477539	-6.7822585105896	-0.0918485000729561	0.220730349421501	0.0282183811068535
-6.58191394805908	-9.77902603149414	-6.7896294593811	-0.0918160155415535	0.220802843570709	0.028194846585393
-6.57996797561646	-9.77658367156982	-6.78972148895264	-0.0918492898344994	0.22076603770256	0.0281590167433023
-6.5841064453125	-9.77846813201904	-6.78201007843018	-0.0918486043810844	0.220710024237633	0.0281028095632792
-6.58478927612305	-9.7835750579834	-6.78173637390137	-0.0918065309524536	0.220766186714172	0.0280915163457394
-6.5867223739624	-9.77967357635498	-6.78294563293457	-0.0917865782976151	0.22062149643898	0.0280478931963444
-6.59150314331055	-9.77970409393311	-6.79043340682983	-0.0918135121464729	0.220764920115471	0.0279564578086138
-6.58965110778809	-9.77854442596436	-6.7915096282959	-0.0917491689324379	0.220582827925682	0.0278878100216389
-6.59681081771851	-9.79169845581055	-6.78946590423584	-0.091832272708416	0.22059728205204	0.0280002597719431
-6.600989818573	-9.79714298248291	-6.80408620834351	-0.0918225273489952	0.22051690518856	0.0280083753168583
-6.60610437393188	-9.7996301651001	-6.79269981384277	-0.0919312089681625	0.220514342188835	0.0280514732003212
-6.60460519790649	-9.80267429351807	-6.79465341567993	-0.0918860584497452	0.220555067062378	0.0278573986142874
-6.60656309127808	-9.80724239349365	-6.78587007522583	-0.0919801369309425	0.220549419522285	0.0278871040791273
-6.61039400100708	-9.81049633026123	-6.79709625244141	-0.0919167548418045	0.220467090606689	0.0277749206870794
-6.60717630386353	-9.80421257019043	-6.79088830947876	-0.0920221507549286	0.220475733280182	0.0276568345725536
-6.60897970199585	-9.8127555847168	-6.79162645339966	-0.0921056643128395	0.22053100168705	0.0275454726070166
-6.60799741744995	-9.81099128723145	-6.79820728302002	-0.09201430529356	0.220538482069969	0.027514448389411
-6.61289119720459	-9.81575012207031	-6.7963752746582	-0.0921231955289841	0.220566600561142	0.0275800414383411
-6.60960245132446	-9.81455707550049	-6.80840063095093	-0.0920923724770546	0.220678970217705	0.0274325311183929
-6.61305284500122	-9.81041431427002	-6.79884767532349	-0.0922329127788544	0.220695942640305	0.0274642575532198
-6.61118316650391	-9.81230735778809	-6.80755233764648	-0.0921987518668175	0.2206811606884	0.0273667685687542
-6.60832166671753	-9.80904006958008	-6.81030988693237	-0.0923069268465042	0.220666661858559	0.0273926816880703
-6.61103868484497	-9.80727005004883	-6.81963968276978	-0.092393159866333	0.220639869570732	0.0273992046713829
-6.60791873931885	-9.80468845367432	-6.81563854217529	-0.0924491360783577	0.220796778798103	0.0273575335741043
-6.59873056411743	-9.79915142059326	-6.82154273986816	-0.0925749093294144	0.220716834068298	0.0273603741079569
-6.60497426986694	-9.80300140380859	-6.80437278747559	-0.0926882028579712	0.220766842365265	0.02736621722579
-6.59881973266602	-9.79696273803711	-6.82162809371948	-0.0927143171429634	0.22062112390995	0.0274112578481436
-6.6024022102356	-9.79516315460205	-6.81518793106079	-0.0928305387496948	0.220639169216156	0.0275028347969055
-6.59478187561035	-9.7909517288208	-6.82524108886719	-0.0928791165351868	0.220725014805794	0.0274300836026669
-6.59635257720947	-9.78384780883789	-6.82103729248047	-0.0930405706167221	0.220746919512749	0.0275099575519562
-6.59677219390869	-9.78606033325195	-6.82185935974121	-0.0930331572890282	0.220627456903458	0.0275235213339329
-6.59220600128174	-9.77917671203613	-6.82169485092163	-0.0930675342679024	0.220657989382744	0.0276035573333502
-6.59611463546753	-9.77808856964111	-6.83339214324951	-0.0932611152529716	0.220746099948883	0.027657737955451
-6.58923625946045	-9.77452754974365	-6.8314208984375	-0.0932114869356155	0.220780730247498	0.0276770703494549
-6.58714723587036	-9.76970100402832	-6.83929634094238	-0.0933170095086098	0.220813021063805	0.0277234967797995
-6.59117364883423	-9.77006149291992	-6.82710123062134	-0.0934022888541222	0.220811069011688	0.0277868546545506
-6.58355712890625	-9.76881122589111	-6.83973932266235	-0.0933700576424599	0.220750048756599	0.0279062390327454
-6.58690023422241	-9.76711654663086	-6.8325023651123	-0.0934697464108467	0.220866352319717	0.0279494430869818
-6.58056163787842	-9.76595115661621	-6.83730554580688	-0.0933903977274895	0.220963045954704	0.0280004162341356
-6.57897424697876	-9.761643409729	-6.83683443069458	-0.0934308543801308	0.220934227108955	0.0280890502035618
-6.58202171325684	-9.76730442047119	-6.8356146812439	-0.0934504717588425	0.220977023243904	0.028246371075511
-6.57574224472046	-9.75971221923828	-6.84421873092651	-0.0932650715112686	0.221011728048325	0.0283376630395651
-6.57564401626587	-9.75839233398438	-6.83867263793945	-0.0934041067957878	0.221043825149536	0.0284145846962929
-6.56954860687256	-9.75899410247803	-6.84694290161133	-0.0933135002851486	0.22117018699646	0.0284048188477755
-6.57228994369507	-9.75983333587646	-6.84085559844971	-0.0933278053998947	0.221168413758278	0.0286010913550854
-6.57386636734009	-9.76027393341064	-6.84863615036011	-0.0931926891207695	0.221241995692253	0.0285972263664007
-6.57089900970459	-9.75989151000977	-6.85048770904541	-0.093149334192276	0.221351101994514	0.0287080481648445
-6.57154083251953	-9.76205348968506	-6.84521532058716	-0.093286894261837	0.221446141600609	0.0286726169288158
-6.56612348556519	-9.76452732086182	-6.84535837173462	-0.0930585786700249	0.221451789140701	0.0287382863461971
-6.56993103027344	-9.76739883422852	-6.85512924194336	-0.0930773243308067	0.221431374549866	0.0288741383701563
-6.57260608673096	-9.77105903625488	-6.8553261756897	-0.0929227992892265	0.221524566411972	0.0288988593965769
-6.56939125061035	-9.76905727386475	-6.86229848861694	-0.0928591713309288	0.221626564860344	0.0288906339555979
-6.56932067871094	-9.77537250518799	-6.84978532791138	-0.0928389057517052	0.221621349453926	0.0289008133113384
-6.57192325592041	-9.78297996520996	-6.85664796829224	-0.0926985517144203	0.221639424562454	0.029015613719821
-6.57354927062988	-9.78427314758301	-6.85617828369141	-0.092685841023922	0.221558123826981	0.029033062979579
-6.57774686813354	-9.79205703735352	-6.85915374755859	-0.0926235765218735	0.221727058291435	0.0290823727846146
-6.57693195343018	-9.78817272186279	-6.86180686950684	-0.0924405753612518	0.221625164151192	0.0290468614548445
-6.58005332946777	-9.80154323577881	-6.85526466369629	-0.092484712600708	0.221631050109863	0.0290634520351887
-6.58111715316772	-9.80144596099854	-6.8708028793335	-0.0923281982541084	0.221659541130066	0.0290495008230209
-6.58469724655151	-9.80259895324707	-6.86280632019043	-0.092298723757267	0.221597716212273	0.0290859658271074
-6.58489274978638	-9.80600643157959	-6.86847829818726	-0.0922118872404099	0.221711501479149	0.0289918519556522
-6.58876371383667	-9.80993270874023	-6.86019897460938	-0.0921977460384369	0.221689760684967	0.029026435688138
-6.59476280212402	-9.81870269775391	-6.87144994735718	-0.0921385437250137	0.221582129597664	0.0289629865437746
-6.59332990646362	-9.81624698638916	-6.87150812149048	-0.0920761972665787	0.221521198749542	0.0290183871984482
-6.59947490692139	-9.81850147247314	-6.87642765045166	-0.0920378565788269	0.221592292189598	0.0289358552545309
-6.6040825843811	-9.82063007354736	-6.86886358261108	-0.0919651389122009	0.221615046262741	0.0289626624435186
-6.60118436813354	-9.82355213165283	-6.87418174743652	-0.0918941423296928	0.221558347344398	0.0288634244352579
-6.60866546630859	-9.82895755767822	-6.87060165405273	-0.0918832570314407	0.221492260694504	0.0288479030132294
-6.61172580718994	-9.82940673828125	-6.8813009262085	-0.0917748138308525	0.221577286720276	0.0288686491549015
-6.61756134033203	-9.82513236999512	-6.88346433639526	-0.0918282046914101	0.221552401781082	0.0288118589669466
-6.62063360214233	-9.83382511138916	-6.8841290473938	-0.0917011424899101	0.221569761633873	0.0287227854132652
-6.62122249603271	-9.8339376449585	-6.88706016540527	-0.0916367843747139	0.221433013677597	0.0286590810865164
-6.6298656463623	-9.84097480773926	-6.89176797866821	-0.0917236432433128	0.221584737300873	0.0287229679524899
-6.62821531295776	-9.83169555664063	-6.89823198318481	-0.0915792211890221	0.221495658159256	0.0286066699773073
-6.63266563415527	-9.83710765838623	-6.89081430435181	-0.0916470140218735	0.221512511372566	0.0285462997853756
-6.63083124160767	-9.83852767944336	-6.89523124694824	-0.0915796235203743	0.221501022577286	0.0284850765019655
-6.63467693328857	-9.84160137176514	-6.8915581703186	-0.091630831360817	0.221511408686638	0.0285626519471407
-6.63727235794067	-9.84161853790283	-6.89558982849121	-0.0915687531232834	0.221418395638466	0.0284440368413925
-6.63637828826904	-9.83794975280762	-6.8873610496521	-0.0915563777089119	0.221516668796539	0.0284087304025888
-6.6382737159729	-9.84075927734375	-6.89116525650024	-0.0915611237287521	0.221438586711884	0.0283931624144316
-6.63409233093262	-9.84149646759033	-6.88130617141724	-0.0915579572319984	0.221458449959755	0.0284424871206284
-6.6394829750061	-9.84098529815674	-6.88367414474487	-0.0915922299027443	0.221386402845383	0.0283653531223536
-6.63666486740112	-9.83883666992188	-6.88269472122192	-0.0915699303150177	0.221425458788872	0.0283646862953901
-6.63540029525757	-9.83786010742188	-6.88573265075684	-0.0916325598955154	0.221426159143448	0.0283148419111967
-6.64023733139038	-9.8367862701416	-6.87110090255737	-0.0917002558708191	0.221328049898148	0.0283103808760643
-6.63816499710083	-9.83428764343262	-6.87788534164429	-0.0916054025292397	0.221364572644234	0.0283077470958233
-6.64466428756714	-9.82954597473145	-6.87934827804565	-0.0917078927159309	0.221360623836517	0.0282599348574877
-6.64648962020874	-9.82417392730713	-6.8794207572937	-0.0916992649435997	0.221386909484863	0.0282606277614832
-6.64142274856567	-9.81888103485107	-6.87792730331421	-0.0917099192738533	0.221413224935532	0.0282055512070656
-6.63871669769287	-9.81888771057129	-6.87253570556641	-0.0917563810944557	0.221359401941299	0.0282449629157782
-6.64399909973145	-9.81538105010986	-6.87433385848999	-0.0916956141591072	0.221389457583427	0.0282042808830738
-6.64026546478271	-9.81058597564697	-6.87910032272339	-0.0917345434427261	0.221347689628601	0.0282439347356558
-6.64115858078003	-9.80602359771729	-6.86714935302734	-0.091872327029705	0.221447169780731	0.0281664039939642
-6.63792133331299	-9.80212688446045	-6.87616443634033	-0.0918377116322517	0.221449628472328	0.0280854757875204
-6.63845920562744	-9.79850387573242	-6.85821342468262	-0.0919220298528671	0.221464365720749	0.028054129332304
-6.63702344894409	-9.80326461791992	-6.86892032623291	-0.0919244587421417	0.221462249755859	0.0279954131692648
-6.63386917114258	-9.79740524291992	-6.86784791946411	-0.0919273123145103	0.221396908164024	0.02795141749084
-6.63788890838623	-9.79478359222412	-6.86648654937744	-0.0920583382248878	0.2214644998312	0.0279055796563625
-6.6346435546875	-9.78946399688721	-6.85928249359131	-0.0920595154166222	0.221504867076874	0.0277835018932819
-6.63009309768677	-9.78628540039063	-6.85117530822754	-0.092060387134552	0.221513643860817	0.0276882499456406
-6.63336181640625	-9.78732299804688	-6.84454441070557	-0.092144176363945	0.221455946564674	0.0275869481265545
-6.63423538208008	-9.78248977661133	-6.85387849807739	-0.0920688509941101	0.221504852175713	0.0275809857994318
-6.63414001464844	-9.7791862487793	-6.8485107421875	-0.0922035127878189	0.22149346768856	0.0275532957166433
-6.63197755813599	-9.77892684936523	-6.8519721031189	-0.0922802463173866	0.221563890576363	0.027486652135849
-6.62728643417358	-9.77144336700439	-6.842360496521	-0.0923294052481651	0.221424728631973	0.0274475701153278
-6.62862634658813	-9.77284145355225	-6.84149265289307	-0.0925045609474182	0.221494540572166	0.027462987229228
-6.62870073318481	-9.76839542388916	-6.85412216186523	-0.0924042314291	0.221511542797089	0.027416979894042
-6.62683725357056	-9.76564502716064	-6.85392475128174	-0.0925727933645248	0.221427962183952	0.027358915656805
-6.62582111358643	-9.76387214660645	-6.84603261947632	-0.0926616340875626	0.221430495381355	0.0273147691041231
-6.62285280227661	-9.75946998596191	-6.85186338424683	-0.0926250070333481	0.221517369151115	0.0272066537290812
-6.62490558624268	-9.75852394104004	-6.83871173858643	-0.0928104296326637	0.221378087997437	0.027170866727829
-6.62106084823608	-9.76313591003418	-6.84794569015503	-0.0927305892109871	0.221394076943398	0.0271740984171629
-6.61701345443726	-9.75854015350342	-6.84468746185303	-0.0927440151572227	0.221367493271828	0.0271475724875927
-6.61925983428955	-9.75877475738525	-6.84800624847412	-0.092905767261982	0.221319526433945	0.0270980224013329
-6.61533880233765	-9.75751876831055	-6.83975172042847	-0.0928166806697845	0.221361920237541	0.0269720014184713
-6.61629343032837	-9.76341342926025	-6.84024906158447	-0.0928631871938705	0.221300303936005	0.0269707851111889
-6.61559677124023	-9.76538562774658	-6.84375	-0.0928652957081795	0.221261978149414	0.0268923453986645
-6.61592864990234	-9.76188087463379	-6.85024833679199	-0.0927973613142967	0.221315190196037	0.0269144810736179
-6.61649227142334	-9.76363182067871	-6.85037040710449	-0.0928694605827332	0.221390053629875	0.0267252419143915
-6.60785531997681	-9.76587295532227	-6.84605407714844	-0.0928123369812965	0.221327796578407	0.0266965422779322
-6.61067867279053	-9.76734828948975	-6.84874963760376	-0.0928672328591347	0.221244350075722	0.0266880802810192
-6.61757326126099	-9.7711067199707	-6.85024404525757	-0.0927085503935814	0.221334606409073	0.0266565922647715
-6.61317253112793	-9.76882362365723	-6.86436891555786	-0.0926745682954788	0.221408799290657	0.0265765953809023
-6.61543035507202	-9.77474117279053	-6.84883403778076	-0.0927186533808708	0.221421211957932	0.0265400838106871
-6.61214923858643	-9.77611827850342	-6.86007785797119	-0.0926633402705193	0.221378102898598	0.0265065394341946
-6.61453008651733	-9.77886009216309	-6.85113430023193	-0.0926186740398407	0.221369162201881	0.0266102701425552
-6.61241388320923	-9.78162097930908	-6.86175012588501	-0.0925678312778473	0.22134755551815	0.0265274364501238
-6.61266660690308	-9.77643775939941	-6.86506700515747	-0.0925491079688072	0.221416682004929	0.0265148915350437
-6.61435317993164	-9.78287315368652	-6.86731624603271	-0.0926543027162552	0.221428751945496	0.0264147128909826
-6.60809230804443	-9.78377532958984	-6.8650598526001	-0.0925212353467941	0.221404388546944	0.0264884382486343
-6.61124420166016	-9.78602886199951	-6.8676381111145	-0.0924898311495781	0.221420615911484	0.0264322999864817
-6.6159496307373	-9.78735446929932	-6.85739850997925	-0.092505507171154	0.221264570951462	0.0265205334872007
-6.61269426345825	-9.7816915512085	-6.8754301071167	-0.0923969969153404	0.221302762627602	0.02648651227355
-6.61483716964722	-9.78153419494629	-6.87073469161987	-0.0925047844648361	0.221329227089882	0.0265493039041758
-6.61702919006348	-9.78261661529541	-6.87058162689209	-0.0924187079071999	0.221366688609123	0.0265151187777519
-6.61409330368042	-9.77902030944824	-6.86113452911377	-0.0923019647598267	0.221253305673599	0.0265497025102377
-6.61952304840088	-9.7805290222168	-6.87355518341064	-0.0923229083418846	0.221329808235168	0.0266052428632975
-6.61467313766479	-9.77575206756592	-6.87759399414063	-0.0921226069331169	0.221334472298622	0.0265418775379658
-6.61753463745117	-9.78098106384277	-6.86937141418457	-0.0922876372933388	0.221408694982529	0.0265579838305712
-6.61529207229614	-9.78105354309082	-6.87363386154175	-0.0921454206109047	0.221348315477371	0.0265296269208193
-6.61146020889282	-9.78038024902344	-6.87856769561768	-0.0921341255307198	0.221370607614517	0.0265766885131598
-6.61606454849243	-9.78147983551025	-6.88065528869629	-0.0921163707971573	0.221332013607025	0.0265692789107561
-6.61279630661011	-9.77890014648438	-6.88557100296021	-0.0920499861240387	0.221429154276848	0.0265054032206535
-6.6081805229187	-9.77496910095215	-6.87926959991455	-0.0920492187142372	0.221455097198486	0.0265149939805269
-6.60991382598877	-9.78118801116943	-6.88727426528931	-0.0920393019914627	0.221429914236069	0.0265194475650787
-6.60425710678101	-9.77774524688721	-6.8785834312439	-0.0918892472982407	0.221424400806427	0.0264982208609581
-6.61129570007324	-9.78018283843994	-6.88221216201782	-0.0920241847634315	0.221400007605553	0.0264754574745893
-6.61188936233521	-9.77824687957764	-6.88625812530518	-0.0918400958180428	0.221466422080994	0.0264565628021955
-6.60851144790649	-9.77532291412354	-6.88828325271606	-0.0918509289622307	0.221562102437019	0.0264346618205309
-6.6107325553894	-9.77514266967773	-6.87813854217529	-0.0918092429637909	0.22146238386631	0.0263556893914938
-6.60915803909302	-9.7808780670166	-6.88860082626343	-0.0916916728019714	0.221490800380707	0.0263859890401363
-6.61043977737427	-9.77675342559814	-6.89083766937256	-0.0916862338781357	0.221397206187248	0.0263696517795324
-6.61197662353516	-9.77881240844727	-6.89367341995239	-0.0915946140885353	0.221562802791595	0.0263185650110245
-6.61003541946411	-9.77372455596924	-6.89159631729126	-0.0915253609418869	0.221531465649605	0.0262439902871847
-6.60993385314941	-9.78232097625732	-6.88692188262939	-0.0916888862848282	0.221532866358757	0.0261566657572985
-6.61067819595337	-9.78365802764893	-6.89145994186401	-0.0915193855762482	0.221496030688286	0.0260439943522215
-6.61161041259766	-9.78372955322266	-6.89436292648315	-0.0915549397468567	0.221416279673576	0.0260934568941593
-6.61728477478027	-9.78509140014648	-6.89538335800171	-0.0916007608175278	0.221523240208626	0.0260042753070593
-6.61485528945923	-9.7868766784668	-6.89555644989014	-0.0915357246994972	0.221490368247032	0.0259183757007122
-6.61397695541382	-9.78650760650635	-6.89176893234253	-0.0916104838252068	0.221428394317627	0.0258391574025154
-6.61514902114868	-9.79317378997803	-6.89493370056152	-0.0915582403540611	0.221448361873627	0.0258004032075405
-6.61566019058228	-9.78978443145752	-6.897292137146	-0.0915461629629135	0.221421480178833	0.025681134313345
-6.62098026275635	-9.79635524749756	-6.89292621612549	-0.0916799679398537	0.22138349711895	0.0256827604025602
-6.62210607528687	-9.79220676422119	-6.9009485244751	-0.0915967971086502	0.221396192908287	0.0255279932171106
-6.62362003326416	-9.79247379302979	-6.89320516586304	-0.0916955545544624	0.22138537466526	0.0254750791937113
-6.62520027160645	-9.79797267913818	-6.89265966415405	-0.0916823148727417	0.221276327967644	0.0253282096236944
-6.62835168838501	-9.79822540283203	-6.89701700210571	-0.0917244628071785	0.221265032887459	0.0253709722310305
-6.63372182846069	-9.79773330688477	-6.90347290039063	-0.0918207317590714	0.221259608864784	0.0252242274582386
-6.63468647003174	-9.796067237854	-6.90413522720337	-0.0917390361428261	0.221288874745369	0.0251010563224554
-6.63437366485596	-9.80184745788574	-6.88739967346191	-0.0918504670262337	0.221214026212692	0.0249955002218485
-6.63909816741943	-9.80422496795654	-6.8910756111145	-0.0918882861733437	0.221195608377457	0.0250259917229414
-6.64178800582886	-9.80195331573486	-6.90496921539307	-0.0918597057461739	0.221154823899269	0.0248939972370863
-6.6453685760498	-9.8037166595459	-6.88163423538208	-0.0919755473732948	0.221135094761848	0.0247657280415297
-6.64208316802979	-9.80451202392578	-6.88396978378296	-0.0919025763869286	0.221126928925514	0.024684676900506
-6.6466007232666	-9.81068325042725	-6.87938499450684	-0.0920271798968315	0.220956146717072	0.0247311256825924
-6.65001106262207	-9.81185913085938	-6.88694286346436	-0.0920053124427795	0.220985859632492	0.0246328432112932
-6.6511344909668	-9.80464458465576	-6.87558841705322	-0.0920639783143997	0.220991984009743	0.0245218295603991
-6.65127658843994	-9.81139087677002	-6.86999559402466	-0.092049315571785	0.220978498458862	0.0244608502835035
-6.64789724349976	-9.81243801116943	-6.87063694000244	-0.0919954031705856	0.220869094133377	0.0243677254766226
-6.65505361557007	-9.81540775299072	-6.869056224823	-0.0921822860836983	0.220877915620804	0.0243530608713627
-6.65322065353394	-9.81295680999756	-6.87751197814941	-0.0920260325074196	0.220770224928856	0.0242701582610607
-6.65324258804321	-9.80985164642334	-6.86701822280884	-0.0921691134572029	0.220884203910828	0.0242084506899118
-6.65566349029541	-9.81396865844727	-6.86279153823853	-0.0921544134616852	0.220846593379974	0.0240970980376005
-6.65511226654053	-9.81297492980957	-6.86186218261719	-0.0921763628721237	0.220857292413712	0.0241598282009363
-6.66012191772461	-9.81279182434082	-6.86442613601685	-0.0922244265675545	0.220745325088501	0.0240932386368513
-6.65549850463867	-9.81115341186523	-6.86689758300781	-0.0921630188822746	0.220797687768936	0.0241061467677355
-6.65368604660034	-9.80747318267822	-6.8613395690918	-0.0921201333403587	0.220816269516945	0.0240310914814472
-6.657151222229	-9.80849266052246	-6.85097026824951	-0.0922403484582901	0.220796138048172	0.0239780396223068
-6.65292644500732	-9.80715751647949	-6.85810041427612	-0.0921787396073341	0.220688343048096	0.0240459628403187
-6.65743112564087	-9.80519199371338	-6.84789991378784	-0.0921965911984444	0.220750406384468	0.0241189636290073
-6.65250539779663	-9.80222511291504	-6.8581166267395	-0.0920671448111534	0.220720991492271	0.0240081511437893
-6.65081310272217	-9.79838180541992	-6.85237073898315	-0.0920470878481865	0.22077439725399	0.0240628849714994
-6.65313386917114	-9.79668140411377	-6.84637022018433	-0.092075914144516	0.220696091651917	0.0240613054484129
-6.64753818511963	-9.80169296264648	-6.83753728866577	-0.0920145511627197	0.220760330557823	0.0241329371929169
-6.64931869506836	-9.79940986633301	-6.85082340240479	-0.0920247361063957	0.220674112439156	0.0241349767893553
-6.65331935882568	-9.79829406738281	-6.84127235412598	-0.0919986143708229	0.220742776989937	0.0242224466055632
-6.64358711242676	-9.79669094085693	-6.85974884033203	-0.0919216051697731	0.220792770385742	0.0241659712046385
-6.64732217788696	-9.79416465759277	-6.84293746948242	-0.0919794142246246	0.220816060900688	0.0242164116352797
-6.64447975158691	-9.79685401916504	-6.84717988967896	-0.0917693972587585	0.220776841044426	0.0242175795137882
-6.64214515686035	-9.79448986053467	-6.85259199142456	-0.0917687863111496	0.220815539360046	0.0243923608213663
-6.64600133895874	-9.79196262359619	-6.85822534561157	-0.091765321791172	0.220770940184593	0.0243381150066853
-6.64046239852905	-9.79097938537598	-6.85721302032471	-0.0916862711310387	0.220830619335175	0.024412639439106
-6.63606834411621	-9.78893089294434	-6.8552622795105	-0.0916221365332603	0.220789521932602	0.0243887212127447
-6.63800287246704	-9.79219722747803	-6.85400629043579	-0.0915719717741013	0.220877259969711	0.0244907531887293
-6.6338677406311	-9.79035758972168	-6.86754846572876	-0.0914770737290382	0.220811665058136	0.0245877131819725
-6.63587713241577	-9.78823184967041	-6.86639070510864	-0.0914107784628868	0.220904052257538	0.024526746943593
-6.63024282455444	-9.78811359405518	-6.87221050262451	-0.0913181304931641	0.220980584621429	0.0246099103242159
-6.63239765167236	-9.78776454925537	-6.87088918685913	-0.0912992879748344	0.220914661884308	0.0246422719210386
-6.63273906707764	-9.78910350799561	-6.87818431854248	-0.091139167547226	0.221037045121193	0.0246945973485708
-6.63058567047119	-9.78494071960449	-6.88322401046753	-0.0910954400897026	0.220984488725662	0.0247197281569242
-6.62891578674316	-9.78658199310303	-6.87692737579346	-0.0910533219575882	0.221046268939972	0.0248085036873817
-6.62353610992432	-9.78422069549561	-6.88228607177734	-0.0909245386719704	0.221121951937675	0.0248004943132401
-6.62610244750977	-9.78497409820557	-6.87787199020386	-0.0909017845988274	0.221026107668877	0.0248975995928049
-6.62433195114136	-9.78316307067871	-6.88741493225098	-0.0907767787575722	0.221062302589417	0.0249210018664598
-6.62396192550659	-9.77945137023926	-6.88380575180054	-0.0907140970230103	0.221125960350037	0.0249887853860855
-6.62572145462036	-9.78162384033203	-6.88230133056641	-0.0907047912478447	0.221209511160851	0.0249383598566055
-6.61882495880127	-9.78129577636719	-6.87966251373291	-0.0905772596597672	0.221143290400505	0.0250020679086447
-6.62569808959961	-9.78301620483398	-6.88392734527588	-0.0905616283416748	0.221168175339699	0.0250914487987757
-6.62506151199341	-9.78031826019287	-6.89159727096558	-0.090364471077919	0.221240326762199	0.025115892291069
-6.62137174606323	-9.77907276153564	-6.8906831741333	-0.0903229042887688	0.221221029758453	0.0250813495367765
-6.62532758712769	-9.78019905090332	-6.88376617431641	-0.0903158783912659	0.221309080719948	0.025071132928133
-6.62315320968628	-9.78371334075928	-6.88831090927124	-0.0902234613895416	0.221340924501419	0.0250625461339951
-6.62554359436035	-9.78346920013428	-6.88073778152466	-0.0901621207594872	0.2212795317173	0.0251577980816364
-6.6264123916626	-9.78809070587158	-6.89029550552368	-0.0901559591293335	0.22123210132122	0.0251510366797447
-6.62478828430176	-9.78707599639893	-6.89420461654663	-0.0900294333696365	0.221325114369392	0.0252102129161358
-6.62675333023071	-9.78494262695313	-6.88885354995728	-0.09006567299366	0.22130224108696	0.0251982472836971
-6.62688970565796	-9.78881549835205	-6.88401746749878	-0.0900349244475365	0.221346288919449	0.0252598710358143
-6.62420082092285	-9.78896427154541	-6.88997268676758	-0.0900034978985786	0.221292287111282	0.0251745078712702
-6.6312689781189	-9.78963851928711	-6.87741804122925	-0.0899483188986778	0.221234619617462	0.0252490118145943
-6.63040161132813	-9.78933238983154	-6.88992738723755	-0.0899133086204529	0.221205979585648	0.0252119675278664
-6.62618923187256	-9.78623485565186	-6.88841009140015	-0.0898919701576233	0.22126342356205	0.0253233071416616
-6.62896251678467	-9.78557777404785	-6.8885235786438	-0.0898932591080666	0.221183747053146	0.0252223201096058
-6.62330293655396	-9.7870626449585	-6.88028526306152	-0.0898188650608063	0.221201226115227	0.0252288300544024
-6.62739944458008	-9.7867603302002	-6.88128757476807	-0.0898388177156448	0.221096754074097	0.0252421069890261
-6.62915420532227	-9.78612899780273	-6.88659381866455	-0.0897915959358215	0.221120610833168	0.0252935253083706
-6.62271356582642	-9.78080081939697	-6.88860464096069	-0.0897561088204384	0.221042290329933	0.0252378508448601
-6.62512636184692	-9.78267860412598	-6.88608074188232	-0.0898139402270317	0.221061572432518	0.0252784881740808
-6.62279748916626	-9.78565406799316	-6.87900733947754	-0.0897320583462715	0.221118167042732	0.0251492243260145
-6.62076282501221	-9.78613662719727	-6.87381601333618	-0.0896696373820305	0.220955416560173	0.0252768117934465
-6.62471437454224	-9.78687000274658	-6.8723521232605	-0.0896198749542236	0.220904663205147	0.0252372771501541
-6.62158155441284	-9.78860282897949	-6.87365198135376	-0.0895489752292633	0.221005350351334	0.0252693872898817
-6.62285661697388	-9.78726387023926	-6.87853145599365	-0.0895468816161156	0.220878735184669	0.025156557559967
-6.62565183639526	-9.79057693481445	-6.87293338775635	-0.0895060896873474	0.220891073346138	0.0251329708844423
-6.62324714660645	-9.79570007324219	-6.87125062942505	-0.0893533378839493	0.220912247896194	0.0249950867146254
-6.62904024124146	-9.80227470397949	-6.87097787857056	-0.0893986374139786	0.220925733447075	0.0250239614397287
-6.63400316238403	-9.80670928955078	-6.87489891052246	-0.0893538370728493	0.220867022871971	0.0248899385333061
-6.63147449493408	-9.80922698974609	-6.87992238998413	-0.0892067328095436	0.220840275287628	0.0249062199145556
-6.63730239868164	-9.81174659729004	-6.88012552261353	-0.0892738029360771	0.22086589038372	0.0247644167393446
-6.63916444778442	-9.81721496582031	-6.88592481613159	-0.0891815647482872	0.220925122499466	0.0247035063803196
-6.6392993927002	-9.81627559661865	-6.8786096572876	-0.0891755744814873	0.220718622207642	0.0246107522398233
-6.64808940887451	-9.82492828369141	-6.87803649902344	-0.089243121445179	0.220735624432564	0.0246308539062738
-6.64668273925781	-9.82236766815186	-6.88660478591919	-0.0891015827655792	0.22071348130703	0.024603933095932
-6.65473365783691	-9.82509899139404	-6.87364673614502	-0.0891434773802757	0.220665141940117	0.0245513468980789
-6.65505361557007	-9.82748603820801	-6.87933492660522	-0.0891232788562775	0.220634892582893	0.0244322270154953
-6.65950918197632	-9.83270931243896	-6.87205839157104	-0.0891120433807373	0.220535397529602	0.0245038941502571
-6.66287660598755	-9.83283138275146	-6.87553119659424	-0.0891322121024132	0.220437452197075	0.0244259480386972
-6.66702508926392	-9.83334827423096	-6.87852716445923	-0.0890716761350632	0.220383107662201	0.0244219079613686
-6.66879034042358	-9.83219432830811	-6.87720775604248	-0.089138925075531	0.220367431640625	0.0242320820689201
-6.6716628074646	-9.83593368530273	-6.87514495849609	-0.089130662381649	0.220399409532547	0.0242574997246265
-6.67181062698364	-9.83733081817627	-6.88112831115723	-0.0891357362270355	0.220329612493515	0.0240786280483007
-6.68178129196167	-9.84245872497559	-6.86605596542358	-0.0891528055071831	0.22031407058239	0.0241337288171053
-6.67996644973755	-9.84177589416504	-6.88496255874634	-0.0890774428844452	0.220320776104927	0.0239811986684799
-6.6825270652771	-9.84229946136475	-6.87666845321655	-0.0891706347465515	0.220331072807312	0.0240105073899031
-6.68809032440186	-9.84946632385254	-6.87772083282471	-0.0891447737812996	0.220423698425293	0.0238668024539948
-6.68536567687988	-9.85120391845703	-6.88081216812134	-0.0891096293926239	0.220376908779144	0.023827001452446
-6.6915717124939	-9.85466861724854	-6.88499784469604	-0.0891742557287216	0.220294490456581	0.0237520560622215
-6.69663095474243	-9.85641384124756	-6.88896560668945	-0.0891267210245132	0.220347002148628	0.0237739607691765
-6.69188213348389	-9.85841369628906	-6.89232969284058	-0.0891470089554787	0.220391348004341	0.0236541703343391
-6.69755363464355	-9.86037254333496	-6.88473176956177	-0.0892219841480255	0.220313280820847	0.0236118622124195
-6.69329643249512	-9.86254787445068	-6.89359474182129	-0.0892362222075462	0.220326587557793	0.0235439613461494
-6.69815063476563	-9.86350059509277	-6.88362741470337	-0.0893170237541199	0.220254346728325	0.0237025916576386
-6.69773769378662	-9.86286926269531	-6.89067649841309	-0.0892228186130524	0.220265775918961	0.0236164685338736
-6.69573640823364	-9.85663032531738	-6.89068555831909	-0.0893176198005676	0.220278784632683	0.0236535128206015
-6.7000207901001	-9.85844421386719	-6.89125633239746	-0.089399665594101	0.220335319638252	0.0235727876424789
-6.69253540039063	-9.8550271987915	-6.88719129562378	-0.0893320292234421	0.220257967710495	0.023589950054884
-6.69169950485229	-9.85594654083252	-6.89340114593506	-0.08946393430233	0.220143496990204	0.0236791204661131
-6.69679832458496	-9.85064029693604	-6.88864374160767	-0.0894536897540092	0.220154613256454	0.0237431488931179
-6.69089078903198	-9.84577560424805	-6.89758110046387	-0.0894705802202225	0.220290198922157	0.0237132851034403
-6.6867356300354	-9.84108638763428	-6.88564968109131	-0.0895960107445717	0.220215544104576	0.0237098187208176
-6.685706615448	-9.84647846221924	-6.89535045623779	-0.0895240306854248	0.220166027545929	0.0238148253411055
-6.68018388748169	-9.83820629119873	-6.88456630706787	-0.0895605161786079	0.220157310366631	0.023867217823863
-6.68144464492798	-9.8407621383667	-6.8915114402771	-0.0895739570260048	0.220207154750824	0.0238922312855721
-6.67529487609863	-9.83390808105469	-6.89039993286133	-0.0895116999745369	0.22022932767868	0.0239588916301727
-6.67125749588013	-9.8322868347168	-6.88568353652954	-0.0895775035023689	0.220194518566132	0.0239941477775574
-6.66952085494995	-9.8321533203125	-6.87192392349243	-0.0895781293511391	0.220285952091217	0.0240539312362671
-6.66112613677979	-9.83141326904297	-6.88740587234497	-0.0895334929227829	0.220165833830833	0.0241441316902637
-6.66325426101685	-9.82857227325439	-6.87611961364746	-0.0895282328128815	0.220145404338837	0.024295637384057
-6.65677690505981	-9.82487297058105	-6.88224172592163	-0.0894562900066376	0.220226168632507	0.0243511516600847
-6.65459203720093	-9.82075977325439	-6.87454795837402	-0.089480385184288	0.220230951905251	0.0244093369692564
-6.65199851989746	-9.82378578186035	-6.86714601516724	-0.0894583463668823	0.220280975103378	0.0245051570236683
-6.64683818817139	-9.8194522857666	-6.86406755447388	-0.0893167331814766	0.220192581415176	0.0246287863701582
-6.64679145812988	-9.81864452362061	-6.86863422393799	-0.0893566459417343	0.220110207796097	0.0247373189777136
-6.6508846282959	-9.81834888458252	-6.86537408828735	-0.0892436280846596	0.220194295048714	0.0248015336692333
-6.64381074905396	-9.8153018951416	-6.87424468994141	-0.0891974344849586	0.220354095101357	0.024852329865098
-6.64487981796265	-9.81445789337158	-6.85541248321533	-0.08912543207407	0.220375880599022	0.024902269244194
-6.64312076568604	-9.81968307495117	-6.86499738693237	-0.0889989286661148	0.220410495996475	0.0249642506241798
-6.64065456390381	-9.8181324005127	-6.86314725875854	-0.0888962671160698	0.220358327031136	0.0250315368175507
[truncated: 12,137 more rows]
