# Supplementary material for: Identification of Haptic Based Guiding Using Hard Reins
Source: PLoS One. 2015 Jul 22;10(7):e0132020. doi: 10.1371/journal.pone.0132020 (PMC4511788; doi:10.1371/journal.pone.0132020)
Supplement: S5 File — (ZIP) [file pone.0132020.s005.zip › Exp2_ForceData1/Subject2/path1/T7.csv]

Force X (N)	Force Y (N)	Force Z (N)	Torque X (N-m)	Torque Y (N-m)	Torque Z (N-m)	Frequency = 10000	Averaging Level = 16	F/T Serial Number = FT11772	Time Started = 19/02/2013 16:51:06
-4.59242105484009	-8.27605628967285	-6.27479076385498	-0.101628474891186	0.21530818939209	0.0156017737463117
-4.58716869354248	-8.26755523681641	-6.28045892715454	-0.101577669382095	0.21519710123539	0.0155740883201361
-4.58049821853638	-8.27141284942627	-6.28184986114502	-0.10159008949995	0.215330794453621	0.0156511999666691
-4.57496643066406	-8.26295757293701	-6.26424360275269	-0.101603277027607	0.215194419026375	0.0157209727913141
-4.56945991516113	-8.2666654586792	-6.27872467041016	-0.101640917360783	0.215208277106285	0.0157553814351559
-4.56618213653564	-8.26784706115723	-6.27077007293701	-0.101719379425049	0.215365841984749	0.0159001741558313
-4.55543804168701	-8.25516319274902	-6.26469564437866	-0.101648814976215	0.215246066451073	0.0158174335956573
-4.5533766746521	-8.26241302490234	-6.26267194747925	-0.101829633116722	0.215415596961975	0.0160086620599031
-4.54585886001587	-8.24966049194336	-6.26631736755371	-0.101771511137486	0.215251669287682	0.015987116843462
-4.53372859954834	-8.25354480743408	-6.27234411239624	-0.101875685155392	0.215380787849426	0.0159472711384296
-4.5348014831543	-8.24603462219238	-6.25287294387817	-0.101885996758938	0.215400606393814	0.0160325150936842
-4.520339012146	-8.24339389801025	-6.26296520233154	-0.101871274411678	0.215321779251099	0.0160520281642675
-4.51759815216064	-8.24123382568359	-6.24614334106445	-0.101941138505936	0.215507283806801	0.0161435566842556
-4.5068678855896	-8.23565292358398	-6.25661277770996	-0.102045647799969	0.215370863676071	0.0161292627453804
-4.50105285644531	-8.23251724243164	-6.25824308395386	-0.101930789649487	0.215459495782852	0.0161970909684896
-4.50050592422485	-8.2267599105835	-6.23459959030151	-0.102110125124454	0.215459659695625	0.0162490755319595
-4.48505640029907	-8.22245788574219	-6.24352979660034	-0.102117702364922	0.215364128351212	0.016191566362977
-4.4834566116333	-8.22212314605713	-6.24260902404785	-0.102128699421883	0.215536311268806	0.0164044331759214
-4.47995948791504	-8.21270179748535	-6.23037052154541	-0.102220639586449	0.215301498770714	0.016410430893302
-4.47392463684082	-8.21266078948975	-6.24015235900879	-0.102181918919086	0.215463772416115	0.0163582116365433
-4.4692497253418	-8.21153545379639	-6.22984457015991	-0.102330043911934	0.215530201792717	0.0165147893130779
-4.46202564239502	-8.20092296600342	-6.2259783744812	-0.102305024862289	0.215345174074173	0.0164593197405338
-4.46430778503418	-8.20881271362305	-6.23249816894531	-0.102298147976398	0.215450122952461	0.0165715869516134
-4.45711421966553	-8.19590187072754	-6.22030925750732	-0.102376706898212	0.215366974473	0.0166160203516483
-4.45498466491699	-8.19693470001221	-6.22675132751465	-0.102465972304344	0.215361312031746	0.0165457874536514
-4.4516749382019	-8.19807147979736	-6.21876096725464	-0.102546483278275	0.215451538562775	0.0167277436703444
-4.44674777984619	-8.1863374710083	-6.22027540206909	-0.102425448596478	0.215255409479141	0.0167049095034599
-4.44988059997559	-8.19417858123779	-6.22325658798218	-0.10258562117815	0.215329006314278	0.0167915336787701
-4.44759273529053	-8.18692779541016	-6.2128210067749	-0.102554753422737	0.215214729309082	0.0169181637465954
-4.44734764099121	-8.18622970581055	-6.21624755859375	-0.102618768811226	0.215270131826401	0.0168763361871243
-4.44773006439209	-8.19272994995117	-6.21092987060547	-0.102741472423077	0.215244188904762	0.0170157141983509
-4.44823169708252	-8.18662643432617	-6.20415210723877	-0.102676622569561	0.215187698602676	0.0170934237539768
-4.44506072998047	-8.18689632415771	-6.21576070785522	-0.102760441601276	0.214988812804222	0.0170540325343609
-4.45030927658081	-8.18696117401123	-6.20832395553589	-0.102794274687767	0.215064719319344	0.0172602701932192
-4.45310544967651	-8.18676090240479	-6.19386959075928	-0.102849259972572	0.214990094304085	0.0173012427985668
-4.44796180725098	-8.18677425384521	-6.2123007774353	-0.102810323238373	0.214869424700737	0.0173761416226625
-4.45460414886475	-8.18414974212646	-6.19694852828979	-0.102828532457352	0.21491864323616	0.0176202319562435
-4.45354652404785	-8.18220806121826	-6.19958782196045	-0.102917850017548	0.214721173048019	0.017568601295352
-4.45600509643555	-8.18523120880127	-6.19839954376221	-0.102788902819157	0.214690133929253	0.0176870618015528
-4.45888948440552	-8.18289661407471	-6.18422746658325	-0.102898724377155	0.214636787772179	0.0178322959691286
-4.45876026153564	-8.18147754669189	-6.1927924156189	-0.102840587496758	0.214504018425941	0.0179067403078079
-4.46410083770752	-8.18706226348877	-6.19225358963013	-0.10280741751194	0.214594691991806	0.0180381778627634
-4.4602837562561	-8.18399620056152	-6.17844009399414	-0.102779097855091	0.214450821280479	0.0180895049124956
-4.464026927948	-8.18763828277588	-6.19386434555054	-0.102756157517433	0.214377850294113	0.0181786548346281
-4.46872425079346	-8.19213581085205	-6.18322706222534	-0.10277895629406	0.214532226324081	0.0183184035122395
-4.47126007080078	-8.18534564971924	-6.19078159332275	-0.102562107145786	0.214336931705475	0.0183391869068146
-4.47631120681763	-8.19299602508545	-6.19124937057495	-0.102650292217731	0.214403733611107	0.018415255472064
-4.47888040542603	-8.19448184967041	-6.19040775299072	-0.102595202624798	0.214398503303528	0.0185640826821327
-4.47894191741943	-8.19221973419189	-6.19971323013306	-0.102545939385891	0.214370027184486	0.0185488779097795
-4.48192930221558	-8.20104026794434	-6.20376586914063	-0.102649964392185	0.214396610856056	0.0186684690415859
-4.48720121383667	-8.19831848144531	-6.19891977310181	-0.102444067597389	0.214488342404366	0.0187154579907656
-4.48803997039795	-8.20007514953613	-6.21611166000366	-0.102485276758671	0.214386269450188	0.018779095262289
-4.49108076095581	-8.19999217987061	-6.22031021118164	-0.102357499301434	0.214383408427238	0.0188982803374529
-4.49794864654541	-8.20215511322021	-6.21317625045776	-0.102439105510712	0.214397713541985	0.0189629811793566
-4.49440431594849	-8.20153713226318	-6.23002529144287	-0.102345153689384	0.214333787560463	0.0189555771648884
-4.50016403198242	-8.20426940917969	-6.22517061233521	-0.102329403162003	0.21441613137722	0.0191426910459995
-4.50097799301147	-8.20527076721191	-6.22438144683838	-0.102351360023022	0.214308008551598	0.0192365106195211
-4.5052318572998	-8.20400905609131	-6.23083829879761	-0.102275006473064	0.21426810324192	0.0192351322621107
-4.50199222564697	-8.20960521697998	-6.23977422714233	-0.102324165403843	0.214256569743156	0.0193720124661922
-4.50311899185181	-8.19962215423584	-6.23110818862915	-0.10225572437048	0.21416249871254	0.0194759834557772
-4.51059055328369	-8.20715618133545	-6.23618841171265	-0.102271400392056	0.214110016822815	0.0194976478815079
-4.50808238983154	-8.2063159942627	-6.23887062072754	-0.102245807647705	0.214127019047737	0.0196315161883831
-4.50921058654785	-8.200364112854	-6.23419809341431	-0.102322049438953	0.214048773050308	0.0196341015398502
-4.51273822784424	-8.20524787902832	-6.24192237854004	-0.102319143712521	0.214047074317932	0.0196821354329586
-4.51056003570557	-8.20269012451172	-6.23423147201538	-0.102180019021034	0.214007288217545	0.0198336709290743
-4.51041126251221	-8.19917678833008	-6.25450849533081	-0.102245800197124	0.213896051049232	0.0197236239910126
-4.51421785354614	-8.2021951675415	-6.24697971343994	-0.102329134941101	0.213886931538582	0.0199571568518877
-4.51693773269653	-8.19827842712402	-6.24508094787598	-0.102170094847679	0.213930502533913	0.0198924746364355
-4.51424121856689	-8.20167446136475	-6.25255584716797	-0.102326072752476	0.213873326778412	0.0199576038867235
-4.52099514007568	-8.19973754882813	-6.2481517791748	-0.102263301610947	0.213904947042465	0.0200481694191694
-4.51671838760376	-8.19938564300537	-6.26092433929443	-0.102235436439514	0.213839590549469	0.0200107302516699
-4.51997518539429	-8.2007007598877	-6.25895977020264	-0.102185420691967	0.213884100317955	0.020185437053442
-4.52252101898193	-8.19834423065186	-6.24911975860596	-0.102287098765373	0.213792368769646	0.0201327353715897
-4.51543807983398	-8.20250701904297	-6.26410341262817	-0.102294683456421	0.213818460702896	0.020138043910265
-4.51760959625244	-8.19553661346436	-6.2477560043335	-0.102247290313244	0.213879898190498	0.0201335493475199
-4.51707696914673	-8.20116519927979	-6.265540599823	-0.102219924330711	0.213814452290535	0.0200688056647778
-4.51681518554688	-8.19727420806885	-6.25531911849976	-0.102246604859829	0.213809460401535	0.0202402006834745
-4.51763296127319	-8.19500541687012	-6.25050973892212	-0.102273896336555	0.213780432939529	0.0201589018106461
-4.51482963562012	-8.20423030853271	-6.26455450057983	-0.102281823754311	0.213790938258171	0.0202853102236986
-4.51215791702271	-8.19610404968262	-6.24792194366455	-0.102214001119137	0.21369706094265	0.0202743615955114
-4.51894998550415	-8.20082473754883	-6.26750564575195	-0.102376088500023	0.213646799325943	0.0202786847949028
-4.5149245262146	-8.19956493377686	-6.24831867218018	-0.102355159819126	0.213676184415817	0.0204676259309053
-4.51465606689453	-8.19638442993164	-6.25132942199707	-0.102365158498287	0.213546127080917	0.020343940705061
-4.51667070388794	-8.20529842376709	-6.2521390914917	-0.102513156831264	0.213609948754311	0.0204640664160252
-4.51330471038818	-8.19847774505615	-6.24383020401001	-0.102424442768097	0.213444426655769	0.0204835794866085
-4.5159707069397	-8.20071697235107	-6.2510027885437	-0.102522939443588	0.213314011693001	0.0204545073211193
-4.51776695251465	-8.20267200469971	-6.24323463439941	-0.102602519094944	0.213347047567368	0.0205705799162388
-4.51664733886719	-8.19717502593994	-6.24036073684692	-0.102593570947647	0.21324522793293	0.0205848626792431
-4.51536226272583	-8.20380306243896	-6.2456316947937	-0.102680809795856	0.213170364499092	0.0206895135343075
-4.51587677001953	-8.19822406768799	-6.23162078857422	-0.102628968656063	0.21317732334137	0.0207092985510826
-4.51441621780396	-8.20195293426514	-6.24930238723755	-0.102712899446487	0.21305824816227	0.02069360204041
-4.51421022415161	-8.19745826721191	-6.23186635971069	-0.102693259716034	0.212996482849121	0.0208672992885113
-4.51938962936401	-8.19374465942383	-6.23030614852905	-0.102771431207657	0.213009104132652	0.020856061950326
-4.51364898681641	-8.19893932342529	-6.24035167694092	-0.102792680263519	0.212947085499763	0.0208487585186958
-4.5159649848938	-8.19401550292969	-6.22314548492432	-0.102806657552719	0.212903156876564	0.0209620259702206
-4.51183891296387	-8.19161796569824	-6.22689437866211	-0.1028076633811	0.212765783071518	0.0208004917949438
-4.51025295257568	-8.19094276428223	-6.23099660873413	-0.102785833179951	0.212849691510201	0.0209704749286175
-4.5130181312561	-8.18714618682861	-6.21593236923218	-0.10287556797266	0.212713629007339	0.0210225582122803
-4.50890779495239	-8.19016361236572	-6.23078680038452	-0.102804586291313	0.212620571255684	0.0210131015628576
-4.50914859771729	-8.18668556213379	-6.21816730499268	-0.102810233831406	0.212798982858658	0.0211986340582371
-4.50848960876465	-8.1824312210083	-6.22125959396362	-0.102834314107895	0.212573677301407	0.0212039239704609
-4.5090069770813	-8.18687534332275	-6.22770309448242	-0.102802768349648	0.212591379880905	0.0213053058832884
-4.50971412658691	-8.18163871765137	-6.21217060089111	-0.10277946293354	0.212508022785187	0.021330576390028
-4.50951814651489	-8.18516635894775	-6.22070932388306	-0.102873355150223	0.212387457489967	0.0214221049100161
-4.50897359848022	-8.17941665649414	-6.21097755432129	-0.102720201015472	0.212441146373749	0.0215192474424839
-4.50626182556152	-8.17569923400879	-6.21389675140381	-0.102733701467514	0.212299093604088	0.021502586081624
-4.51130771636963	-8.17830848693848	-6.21254825592041	-0.102683372795582	0.212280556559563	0.0216703861951828
-4.51416969299316	-8.17534828186035	-6.20167636871338	-0.102610968053341	0.212274432182312	0.0216987915337086
-4.5080418586731	-8.17521667480469	-6.22117042541504	-0.102608948945999	0.212228894233704	0.0217565353959799
-4.51650428771973	-8.17700481414795	-6.20524740219116	-0.102568753063679	0.212279751896858	0.0219016149640083
-4.51409769058228	-8.17457580566406	-6.20919942855835	-0.102526262402534	0.212175697088242	0.021754639223218
-4.51192665100098	-8.17398071289063	-6.21940469741821	-0.102471470832825	0.212211221456528	0.0218710247427225
-4.51626443862915	-8.16975879669189	-6.20019865036011	-0.102486297488213	0.212167605757713	0.0218398496508598
-4.5107274055481	-8.17053508758545	-6.22028112411499	-0.102308861911297	0.212080419063568	0.021876648068428
-4.5121545791626	-8.1710147857666	-6.21502685546875	-0.102240994572639	0.212197914719582	0.0219780281186104
-4.51348924636841	-8.16212940216064	-6.21469211578369	-0.102236099541187	0.212048798799515	0.0220394656062126
-4.51603126525879	-8.16397666931152	-6.23497629165649	-0.102114260196686	0.212188586592674	0.0220815930515528
-4.51743078231812	-8.1640567779541	-6.21636343002319	-0.10212592035532	0.212222889065742	0.0222224108874798
-4.51805877685547	-8.15822505950928	-6.23735618591309	-0.102052338421345	0.212004289031029	0.0221878681331873
-4.52043151855469	-8.15956020355225	-6.22624444961548	-0.10201133787632	0.212278977036476	0.0222910568118095
-4.52206707000732	-8.15361595153809	-6.23916006088257	-0.101944081485271	0.212151855230331	0.0221878048032522
-4.52506256103516	-8.16121673583984	-6.25278902053833	-0.101868145167828	0.212269902229309	0.0223042462021112
-4.5300669670105	-8.1544075012207	-6.24006128311157	-0.101829007267952	0.212265908718109	0.022285558283329
-4.52928876876831	-8.16055488586426	-6.25134468078613	-0.101890549063683	0.212253078818321	0.022210743278265
-4.53348302841187	-8.16211414337158	-6.24819469451904	-0.10183072835207	0.2124053388834	0.0222858116030693
-4.53030920028687	-8.15641784667969	-6.26010990142822	-0.101818881928921	0.212239220738411	0.0221450552344322
-4.52967309951782	-8.16342735290527	-6.26148271560669	-0.101827338337898	0.212290897965431	0.0221387483179569
-4.53735446929932	-8.15941619873047	-6.25510549545288	-0.101856626570225	0.212330192327499	0.0222228672355413
-4.53328323364258	-8.16372489929199	-6.26890516281128	-0.101762674748898	0.212281495332718	0.0221930462867022
-4.53664779663086	-8.16611766815186	-6.26070928573608	-0.101884335279465	0.212363570928574	0.0222505051642656
-4.5351939201355	-8.16568374633789	-6.26646947860718	-0.101888567209244	0.212245687842369	0.0221291184425354
-4.53950071334839	-8.16659927368164	-6.27117347717285	-0.101909920573235	0.212342068552971	0.0222126841545105
-4.54348945617676	-8.16807842254639	-6.26440238952637	-0.102022364735603	0.212243691086769	0.0221964623779058
-4.53686332702637	-8.17183494567871	-6.27291440963745	-0.102021187543869	0.212131023406982	0.022099532186985
-4.54265689849854	-8.1702880859375	-6.26172685623169	-0.102125659584999	0.212157934904099	0.0222018696367741
-4.5414514541626	-8.16800594329834	-6.26278114318848	-0.10221616178751	0.211872965097427	0.0220682546496391
-4.53841638565063	-8.17083168029785	-6.26487684249878	-0.10222465544939	0.211989745497704	0.0220741629600525
-4.54350233078003	-8.1645679473877	-6.2514591217041	-0.102400034666061	0.211808696389198	0.0221344288438559
-4.54009628295898	-8.16697597503662	-6.26182222366333	-0.102392293512821	0.211647555232048	0.0220913533121347
-4.54256153106689	-8.16689205169678	-6.25115394592285	-0.102458104491234	0.211723268032074	0.0221577938646078
-4.54007387161255	-8.15965461730957	-6.23677110671997	-0.102592326700687	0.211469650268555	0.0220992192625999
-4.5392918586731	-8.16419887542725	-6.24911212921143	-0.102558933198452	0.211442276835442	0.0221245344728231
-4.53748512268066	-8.1624755859375	-6.2291431427002	-0.102724172174931	0.211388558149338	0.0221215765923262
-4.53603649139404	-8.16438484191895	-6.23791408538818	-0.102765135467052	0.211304530501366	0.0220945607870817
-4.53297185897827	-8.1641149520874	-6.22647047042847	-0.102859757840633	0.211340337991714	0.0221458114683628
-4.52855348587036	-8.15684986114502	-6.23061323165894	-0.102906413376331	0.211127638816833	0.0220631249248981
-4.53267002105713	-8.15950202941895	-6.22287845611572	-0.102970957756042	0.211183041334152	0.0221246127039194
-4.5303897857666	-8.1561393737793	-6.22110557556152	-0.102929323911667	0.211168736219406	0.0221057459712029
-4.52580070495605	-8.16068553924561	-6.22562837600708	-0.103083275258541	0.211077466607094	0.0221481118351221
-4.53183078765869	-8.15756225585938	-6.21352529525757	-0.103059768676758	0.211048349738121	0.0222420431673527
-4.52957105636597	-8.15750980377197	-6.22553730010986	-0.102978132665157	0.21097806096077	0.0221383571624756
-4.53230810165405	-8.15676689147949	-6.21938133239746	-0.103072315454483	0.211004883050919	0.0223529078066349
-4.53490257263184	-8.1589469909668	-6.21505737304688	-0.103107064962387	0.210918813943863	0.02231839671731
-4.53302097320557	-8.16492652893066	-6.22537279129028	-0.103127039968967	0.210829704999924	0.022388894110918
-4.53717851638794	-8.16334629058838	-6.21689128875732	-0.103079736232758	0.210885256528854	0.0224986355751753
-4.53687477111816	-8.16201686859131	-6.21955108642578	-0.103132978081703	0.210748240351677	0.022430595010519
-4.53880167007446	-8.16827774047852	-6.22463798522949	-0.103074036538601	0.210784137248993	0.0225657746195793
-4.544273853302	-8.16698169708252	-6.21671056747437	-0.103133872151375	0.210761100053787	0.0226652398705482
-4.54690885543823	-8.17176532745361	-6.23245763778687	-0.103060476481915	0.210729733109474	0.0226910244673491
-4.54906749725342	-8.16916561126709	-6.22409296035767	-0.103036932647228	0.210841044783592	0.0227207951247692
-4.55057430267334	-8.17228507995605	-6.23211526870728	-0.103045418858528	0.210669815540314	0.0227657463401556
-4.55787229537964	-8.17660236358643	-6.24491405487061	-0.102958880364895	0.210793033242226	0.0228660404682159
-4.55873966217041	-8.17479228973389	-6.23397445678711	-0.102985315024853	0.210798710584641	0.0228856112807989
-4.55775880813599	-8.17733478546143	-6.24634885787964	-0.103020049631596	0.210698500275612	0.0228780899196863
-4.56655597686768	-8.18274879455566	-6.24427700042725	-0.102936141192913	0.210877448320389	0.0230242367833853
-4.56477069854736	-8.17601013183594	-6.26219749450684	-0.102866038680077	0.210737600922585	0.0229078382253647
-4.56990385055542	-8.18150806427002	-6.25595378875732	-0.102926962077618	0.210849314928055	0.0230875629931688
-4.57372236251831	-8.17574024200439	-6.26049518585205	-0.102809049189091	0.210874125361443	0.0229961983859539
-4.57218170166016	-8.1805248260498	-6.27345657348633	-0.102786287665367	0.21083776652813	0.0230378471314907
-4.57729434967041	-8.17999362945557	-6.2648754119873	-0.102727063000202	0.210934698581696	0.0230336394160986
-4.57763957977295	-8.1788330078125	-6.28623199462891	-0.102656252682209	0.210887551307678	0.0229606050997972
-4.58305072784424	-8.17962265014648	-6.28580379486084	-0.102587319910526	0.210931226611137	0.0231011249125004
-4.59021711349487	-8.17533588409424	-6.28769397735596	-0.102544136345387	0.21104907989502	0.0229530967772007
-4.58547401428223	-8.18367576599121	-6.30576419830322	-0.102533109486103	0.211020663380623	0.0229916423559189
-4.59600067138672	-8.1789493560791	-6.2989444732666	-0.102369338274002	0.211164057254791	0.0230117551982403
-4.59182929992676	-8.17300319671631	-6.31380033493042	-0.102427817881107	0.211141899228096	0.0228599887341261
-4.59738874435425	-8.17530155181885	-6.31488370895386	-0.102437548339367	0.211164399981499	0.0229156743735075
-4.60918092727661	-8.17770862579346	-6.3045392036438	-0.102436758577824	0.211140915751457	0.0228157173842192
-4.61049509048462	-8.18921375274658	-6.32031345367432	-0.102325417101383	0.211166948080063	0.0227582510560751
-4.61191940307617	-8.19093036651611	-6.31628799438477	-0.102364912629128	0.211249947547913	0.0228181891143322
-4.61488008499146	-8.19597625732422	-6.33207035064697	-0.102393478155136	0.211143240332603	0.0227507911622524
-4.61583852767944	-8.20310020446777	-6.32746744155884	-0.102350942790508	0.211297988891602	0.0227346867322922
-4.61668491363525	-8.20100402832031	-6.32650423049927	-0.102382563054562	0.21131619811058	0.0226450320333242
-4.62179088592529	-8.20436382293701	-6.33491992950439	-0.102407559752464	0.211181670427322	0.0224863309413195
-4.62845516204834	-8.20901203155518	-6.33081531524658	-0.102402925491333	0.211287930607796	0.0225368775427341
-4.62374353408813	-8.20711612701416	-6.33977842330933	-0.10252807289362	0.211081594228745	0.022408090531826
-4.6311674118042	-8.20955562591553	-6.34081888198853	-0.102626882493496	0.211152702569962	0.0224079787731171
-4.6338791847229	-8.21085548400879	-6.32912969589233	-0.102700106799603	0.211169674992561	0.0224149227142334
-4.6266131401062	-8.20733737945557	-6.34280347824097	-0.10269320756197	0.211023166775703	0.022244717925787
-4.63176488876343	-8.21121120452881	-6.32900333404541	-0.102816037833691	0.211087256669998	0.0222957041114569
-4.6330623626709	-8.20744037628174	-6.31767797470093	-0.102806620299816	0.210904449224472	0.0221859868615866
-4.62620687484741	-8.20726108551025	-6.33621072769165	-0.102857679128647	0.210904523730278	0.0221233982592821
-4.63177919387817	-8.20799160003662	-6.31189250946045	-0.103051625192165	0.210964307188988	0.0221940241754055
-4.6265721321106	-8.20332527160645	-6.32058572769165	-0.103066988289356	0.210708945989609	0.0220644362270832
-4.62298250198364	-8.20580768585205	-6.31575536727905	-0.103143818676472	0.210812404751778	0.0221000742167234
-4.62227344512939	-8.19540309906006	-6.30355930328369	-0.103178665041924	0.210732504725456	0.0220724008977413
-4.61966943740845	-8.1988582611084	-6.31557941436768	-0.103187344968319	0.210676044225693	0.0218534246087074
-4.61435174942017	-8.1970796585083	-6.30068159103394	-0.103299520909786	0.210790634155273	0.0219506584107876
-4.61311626434326	-8.1881160736084	-6.30346059799194	-0.103244930505753	0.210651770234108	0.0218093413859606
-4.61339044570923	-8.19700050354004	-6.30043458938599	-0.103306874632835	0.210828125476837	0.0218084640800953
-4.60807657241821	-8.18927097320557	-6.29560852050781	-0.103327885270119	0.210713788866997	0.0217303056269884
-4.60780334472656	-8.19559478759766	-6.3073902130127	-0.103360906243324	0.210813447833061	0.0215963274240494
-4.60602140426636	-8.19377422332764	-6.29571580886841	-0.103462047874928	0.210900530219078	0.0216560233384371
-4.59923791885376	-8.18717765808105	-6.30056381225586	-0.10328882932663	0.210768312215805	0.021508414298296
-4.60168838500977	-8.19658660888672	-6.30476856231689	-0.103429436683655	0.210988074541092	0.0214503780007362
-4.60014867782593	-8.18909072875977	-6.29992866516113	-0.103363588452339	0.210910260677338	0.021564606577158
-4.59326362609863	-8.18991088867188	-6.30794095993042	-0.103369526565075	0.210935845971107	0.0213748309761286
-4.59612894058228	-8.19553184509277	-6.29751443862915	-0.103511743247509	0.210986077785492	0.0214537754654884
-4.59250497817993	-8.18965435028076	-6.30003356933594	-0.103395871818066	0.210902169346809	0.0213660039007664
-4.59290552139282	-8.19450378417969	-6.31260061264038	-0.103516660630703	0.210976466536522	0.0214154738932848
-4.59465980529785	-8.19257545471191	-6.28904008865356	-0.103499352931976	0.210968524217606	0.0214558485895395
-4.5916690826416	-8.1892032623291	-6.30430746078491	-0.103437289595604	0.21099916100502	0.0213425140827894
-4.58985233306885	-8.19283580780029	-6.30381011962891	-0.103518016636372	0.210999935865402	0.0214827097952366
-4.59182786941528	-8.18743133544922	-6.29511499404907	-0.103523850440979	0.210931390523911	0.0214809104800224
-4.58977746963501	-8.18616104125977	-6.30490064620972	-0.103445038199425	0.210969626903534	0.0214448776096106
-4.58758068084717	-8.18439865112305	-6.29188442230225	-0.10349015891552	0.210929363965988	0.0216112025082111
-4.59054183959961	-8.17964935302734	-6.29554176330566	-0.103469625115395	0.210905700922012	0.0214757043868303
-4.58714437484741	-8.18367481231689	-6.29953002929688	-0.103478230535984	0.210978969931602	0.0215013548731804
-4.59112787246704	-8.17852401733398	-6.29072952270508	-0.103424116969109	0.211057379841805	0.0215781107544899
-4.59137535095215	-8.17943668365479	-6.30088186264038	-0.103407025337219	0.210944533348083	0.0215138662606478
-4.59143018722534	-8.18150234222412	-6.30232667922974	-0.103278197348118	0.211050689220428	0.0216000266373158
-4.59350442886353	-8.17825794219971	-6.28969430923462	-0.10334488004446	0.211004748940468	0.0215905085206032
-4.59339237213135	-8.17702198028564	-6.30199861526489	-0.103286318480968	0.211007922887802	0.0215623043477535
-4.59752655029297	-8.18076705932617	-6.29980421066284	-0.103268891572952	0.2111786454916	0.0216651409864426
-4.59472560882568	-8.17592906951904	-6.29282236099243	-0.103285238146782	0.211038619279861	0.0217113010585308
-4.59812211990356	-8.18091773986816	-6.31279993057251	-0.103222489356995	0.211118280887604	0.0217407774180174
-4.60486125946045	-8.18527317047119	-6.29517841339111	-0.103212527930737	0.211146831512451	0.021840076893568
-4.60321712493896	-8.18122863769531	-6.30550527572632	-0.103077985346317	0.211083501577377	0.0218008570373058
-4.60964632034302	-8.18926239013672	-6.29736804962158	-0.103119142353535	0.211205959320068	0.0219176970422268
-4.61394214630127	-8.18964004516602	-6.29393529891968	-0.103163585066795	0.211113378405571	0.0220262818038464
-4.6129002571106	-8.19205474853516	-6.31315755844116	-0.103034637868404	0.211177974939346	0.021939480677247
-4.6236424446106	-8.19410228729248	-6.29548740386963	-0.103110305964947	0.211253270506859	0.0221715085208416
-4.62150812149048	-8.19443130493164	-6.30273151397705	-0.103032626211643	0.21107143163681	0.0221228264272213
-4.62521600723267	-8.2031421661377	-6.30295085906982	-0.103030100464821	0.211261481046677	0.022270280867815
-4.63000249862671	-8.19947147369385	-6.29636383056641	-0.103091672062874	0.211135789752007	0.0223794244229794
-4.63247203826904	-8.20432376861572	-6.31094598770142	-0.102986589074135	0.211210772395134	0.0223176367580891
-4.63483190536499	-8.20702934265137	-6.29683256149292	-0.103137239813805	0.211284056305885	0.0224746577441692
-4.6361255645752	-8.20597171783447	-6.30409383773804	-0.102999053895473	0.211167380213737	0.0224285442382097
-4.63928651809692	-8.21250629425049	-6.30408811569214	-0.102999500930309	0.211315363645554	0.0226252172142267
-4.63623523712158	-8.21131896972656	-6.30048274993896	-0.103109367191792	0.211157575249672	0.0225976575165987
-4.63978719711304	-8.21016979217529	-6.30602693557739	-0.103058621287346	0.211173847317696	0.0226216986775398
-4.63994312286377	-8.21696662902832	-6.30346155166626	-0.103193342685699	0.211301654577255	0.0227531809359789
-4.64146375656128	-8.21027565002441	-6.30584287643433	-0.103027828037739	0.211278825998306	0.0227541588246822
-4.63822174072266	-8.21767330169678	-6.31030225753784	-0.103169798851013	0.211252018809319	0.0227899849414825
-4.6389799118042	-8.21471786499023	-6.3036675453186	-0.103231623768806	0.211250305175781	0.0229533240199089
-4.63496589660645	-8.21173000335693	-6.31973457336426	-0.103156767785549	0.2113156914711	0.0228947028517723
-4.63437986373901	-8.21445083618164	-6.31631088256836	-0.103315465152264	0.211363509297371	0.0229177512228489
-4.63167476654053	-8.21190452575684	-6.30789375305176	-0.10321107506752	0.211331725120544	0.0229482110589743
-4.63234043121338	-8.21057033538818	-6.32338047027588	-0.103206925094128	0.211371704936028	0.0228896010667086
-4.62726736068726	-8.20981693267822	-6.31868982315063	-0.103283360600471	0.211368322372437	0.0230627954006195
-4.62893104553223	-8.20921897888184	-6.30947303771973	-0.103372029960155	0.211448267102242	0.0229940470308065
-4.61985731124878	-8.2090368270874	-6.32099103927612	-0.10333240032196	0.211444228887558	0.0229816436767578
-4.62038612365723	-8.20608234405518	-6.30685329437256	-0.103340126574039	0.211547955870628	0.0231817495077848
-4.61462354660034	-8.19992351531982	-6.31010246276855	-0.103414781391621	0.211340501904488	0.0231083538383245
-4.60738182067871	-8.19946098327637	-6.31855392456055	-0.103426024317741	0.211502730846405	0.0230783075094223
-4.60431289672852	-8.19540500640869	-6.29746246337891	-0.103438161313534	0.211517557501793	0.0232571698725224
-4.59720420837402	-8.18944358825684	-6.30448579788208	-0.10347830504179	0.211438685655594	0.0232624392956495
-4.5965371131897	-8.19094753265381	-6.30396175384521	-0.103456169366837	0.211480602622032	0.023334052413702
-4.58736085891724	-8.18029117584229	-6.28788185119629	-0.103468805551529	0.211458072066307	0.0234367344528437
-4.58324289321899	-8.17719078063965	-6.29705858230591	-0.103518150746822	0.211439982056618	0.0233416948467493
-4.57808828353882	-8.1794900894165	-6.28990983963013	-0.103538684546947	0.211564123630524	0.0235756821930408
-4.56980895996094	-8.16621208190918	-6.28130435943604	-0.103378504514694	0.211466670036316	0.023503765463829
-4.56926202774048	-8.17006206512451	-6.28720235824585	-0.103570945560932	0.21158067882061	0.0235514100641012
-4.56465816497803	-8.16516780853271	-6.27045488357544	-0.103433758020401	0.211637049913406	0.023633873090148
-4.55605173110962	-8.16214656829834	-6.2845778465271	-0.103415921330452	0.211740538477898	0.0235966574400663
-4.55707359313965	-8.16264057159424	-6.26847171783447	-0.103524662554264	0.211780175566673	0.0237156320363283
-4.54549646377563	-8.15397071838379	-6.27499914169312	-0.103311836719513	0.211753904819489	0.0236865989863873
-4.54619312286377	-8.15646839141846	-6.27820014953613	-0.103356122970581	0.211899593472481	0.0237703081220388
-4.54392671585083	-8.15354251861572	-6.25997161865234	-0.103362247347832	0.211900055408478	0.0238664038479328
-4.53366565704346	-8.15536594390869	-6.27686071395874	-0.10342313349247	0.211898937821388	0.0237530041486025
-4.53793668746948	-8.15560913085938	-6.26407337188721	-0.103486336767673	0.212012946605682	0.0239418856799603
-4.52978944778442	-8.15157413482666	-6.27222394943237	-0.103336617350578	0.211904019117355	0.0238502714782953
-4.5319709777832	-8.15544700622559	-6.26581907272339	-0.103369504213333	0.212135896086693	0.0240456964820623
-4.52829360961914	-8.15120697021484	-6.26139545440674	-0.103420212864876	0.212012395262718	0.0240744035691023
-4.5275239944458	-8.15548515319824	-6.2684211730957	-0.103324845433235	0.212042599916458	0.0241105239838362
-4.52962923049927	-8.15578365325928	-6.25639200210571	-0.103456914424896	0.21212337911129	0.0241909325122833
-4.53038692474365	-8.15666389465332	-6.27581930160522	-0.10347556322813	0.212043881416321	0.024202773347497
-4.53134775161743	-8.15711879730225	-6.26082563400269	-0.103471785783768	0.212176442146301	0.0243526697158813
-4.5329737663269	-8.15559673309326	-6.27176380157471	-0.103540994226933	0.21203076839447	0.024307519197464
-4.53542900085449	-8.1598949432373	-6.27676105499268	-0.103547543287277	0.212129652500153	0.0244824234396219
-4.53706836700439	-8.15737724304199	-6.26711463928223	-0.103615000844002	0.212051823735237	0.0244793649762869
-4.53617238998413	-8.16057300567627	-6.27272272109985	-0.103659562766552	0.212033435702324	0.0245520602911711
-4.54132270812988	-8.16287803649902	-6.27453088760376	-0.10371845215559	0.212132513523102	0.0246711019426584
-4.53794574737549	-8.1543436050415	-6.27845573425293	-0.103644222021103	0.211915597319603	0.0246814340353012
-4.53958177566528	-8.16120529174805	-6.28308343887329	-0.103708751499653	0.212033465504646	0.0247403774410486
-4.54594135284424	-8.15642547607422	-6.26605558395386	-0.103740207850933	0.211995184421539	0.0248202104121447
-4.54003238677979	-8.15892028808594	-6.28449392318726	-0.103721514344215	0.211869701743126	0.0248505715280771
-4.54457139968872	-8.15802478790283	-6.27176952362061	-0.103839874267578	0.211985647678375	0.0249671787023544
-4.54292917251587	-8.15462207794189	-6.27315950393677	-0.103833369910717	0.21187199652195	0.0249689370393753
-4.54241180419922	-8.15401744842529	-6.2838978767395	-0.103850640356541	0.211888000369072	0.0251077767461538
-4.54729557037354	-8.15255069732666	-6.26105976104736	-0.103876478970051	0.21184067428112	0.0251902118325233
-4.53852939605713	-8.15170288085938	-6.2780590057373	-0.103774860501289	0.211771875619888	0.0251309666782618
-4.54599905014038	-8.15620231628418	-6.26222515106201	-0.103877708315849	0.211902856826782	0.0254083387553692
-4.54315328598022	-8.15271759033203	-6.26558065414429	-0.103844083845615	0.2116868942976	0.025255985558033
-4.5418496131897	-8.15578174591064	-6.26766443252563	-0.103818215429783	0.211793154478073	0.0254451390355825
-4.54484033584595	-8.15073013305664	-6.24921417236328	-0.103825457394123	0.211762741208076	0.025522954761982
-4.54022407531738	-8.15869522094727	-6.26892614364624	-0.103845603764057	0.211738288402557	0.0255994722247124
-4.53943967819214	-8.15226078033447	-6.24885940551758	-0.103765293955803	0.211808025836945	0.0257077142596245
-4.54125738143921	-8.15832233428955	-6.26457166671753	-0.103763043880463	0.211726412177086	0.0257119853049517
-4.54008913040161	-8.15736293792725	-6.25280666351318	-0.103739634156227	0.211815997958183	0.0259098168462515
-4.54184579849243	-8.15180206298828	-6.26007747650146	-0.103693716228008	0.211829483509064	0.0258305929601192
-4.54025030136108	-8.16537666320801	-6.25929117202759	-0.103757865726948	0.211837187409401	0.0260685123503208
-4.53676462173462	-8.15324211120605	-6.25848293304443	-0.103564895689487	0.211770802736282	0.0260404497385025
-4.54192924499512	-8.1641263961792	-6.25513792037964	-0.103659063577652	0.211967930197716	0.0261870846152306
-4.53684425354004	-8.16093921661377	-6.2586522102356	-0.103621371090412	0.211864545941353	0.02625572681427
-4.53570747375488	-8.16498947143555	-6.26529455184937	-0.103565089404583	0.211911857128143	0.0262351352721453
-4.54123544692993	-8.16022300720215	-6.24630498886108	-0.103545591235161	0.211978018283844	0.0263745132833719
-4.53222370147705	-8.15906429290771	-6.26665592193604	-0.103445820510387	0.212011456489563	0.0263622011989355
-4.53781223297119	-8.16440105438232	-6.25166416168213	-0.103496581315994	0.212102353572845	0.0265309121459723
-4.52968072891235	-8.16112613677979	-6.25949096679688	-0.103442318737507	0.211982220411301	0.0264516454190016
-4.52615785598755	-8.16200256347656	-6.26943016052246	-0.103412702679634	0.212179213762283	0.0265621021389961
-4.53172779083252	-8.16105651855469	-6.25349521636963	-0.103459902107716	0.212152764201164	0.0265676993876696
-4.52124547958374	-8.16583824157715	-6.27298736572266	-0.103453814983368	0.212170034646988	0.0265997163951397
-4.5248064994812	-8.15960311889648	-6.2566990852356	-0.103419117629528	0.212322801351547	0.0266716964542866
-4.51894950866699	-8.15939521789551	-6.2711935043335	-0.103441521525383	0.212235420942307	0.0266089532524347
-4.5152530670166	-8.16175079345703	-6.27277326583862	-0.103382632136345	0.21232633292675	0.0267491079866886
-4.5157675743103	-8.15617656707764	-6.25660705566406	-0.103441469371319	0.212383672595024	0.0266990065574646
-4.51101064682007	-8.16069984436035	-6.27391386032104	-0.103465408086777	0.212424978613853	0.0266835689544678
-4.50349903106689	-8.15376853942871	-6.26002168655396	-0.103395469486713	0.212547570466995	0.026711767539382
-4.5022439956665	-8.1553201675415	-6.27626276016235	-0.103501506149769	0.21246275305748	0.0266580935567617
-4.49823236465454	-8.15271663665771	-6.27005958557129	-0.103441819548607	0.21271450817585	0.0267428811639547
-4.49451732635498	-8.14476203918457	-6.26224803924561	-0.103430703282356	0.212632641196251	0.0266605950891972
-4.49006271362305	-8.15403652191162	-6.27258110046387	-0.103642530739307	0.212776705622673	0.0267046634107828
-4.48086547851563	-8.14098739624023	-6.26780033111572	-0.103416949510574	0.212746545672417	0.0266959890723228
-4.47639274597168	-8.14758777618408	-6.26947450637817	-0.103617697954178	0.212887570261955	0.0266940332949162
-4.47150659561157	-8.13711452484131	-6.25931358337402	-0.103626400232315	0.212898522615433	0.0268014725297689
-4.46045732498169	-8.14126014709473	-6.27301788330078	-0.103630363941193	0.212906584143639	0.0266808979213238
-4.46458101272583	-8.13943958282471	-6.24962902069092	-0.10374154150486	0.213080227375031	0.0267845969647169
-4.4498462677002	-8.13440418243408	-6.26094722747803	-0.103701904416084	0.212973892688751	0.0267369411885738
-4.44678068161011	-8.13526725769043	-6.26099061965942	-0.103818006813526	0.213057830929756	0.0268018022179604
-4.44368553161621	-8.12827777862549	-6.24266386032104	-0.103884488344193	0.212983176112175	0.0268427710980177
-4.43426609039307	-8.12617874145508	-6.26222324371338	-0.103869266808033	0.213068783283234	0.0267312973737717
-4.43218231201172	-8.12425231933594	-6.253737449646	-0.104038894176483	0.213135972619057	0.0269391890615225
-4.41979169845581	-8.11455535888672	-6.24853134155273	-0.104028418660164	0.212999954819679	0.0267848819494247
-4.41838502883911	-8.11540699005127	-6.24561977386475	-0.104085899889469	0.213221162557602	0.0269904490560293
-4.40830183029175	-8.10757923126221	-6.23537635803223	-0.104213930666447	0.212959542870522	0.0269709061831236
-4.40216302871704	-8.10527515411377	-6.24483203887939	-0.104220077395439	0.213105008006096	0.0270125661045313
-4.40035915374756	-8.09728145599365	-6.22103261947632	-0.104295939207077	0.213113978505135	0.0271315183490515
-4.38947534561157	-8.09714221954346	-6.23703670501709	-0.104293003678322	0.213007003068924	0.0271340608596802
-4.38274097442627	-8.08828735351563	-6.21705484390259	-0.104303270578384	0.21310205757618	0.0272095799446106
-4.37845754623413	-8.08678436279297	-6.22205543518066	-0.104384757578373	0.212987139821053	0.0271746478974819
-4.37570905685425	-8.08377456665039	-6.2103419303894	-0.104400262236595	0.213131040334702	0.0273443050682545
-4.36856937408447	-8.07638549804688	-6.21525812149048	-0.104387916624546	0.213056936860085	0.027208000421524
-4.36641597747803	-8.08473777770996	-6.20410346984863	-0.104465030133724	0.213208913803101	0.0274036899209023
-4.35827589035034	-8.06950950622559	-6.21393251419067	-0.104236006736755	0.213165953755379	0.0273704901337624
-4.35923385620117	-8.07664489746094	-6.20692300796509	-0.104372583329678	0.213286906480789	0.0274490956217051
-4.35267210006714	-8.0684700012207	-6.2030291557312	-0.104278281331062	0.21326145529747	0.0275669787079096
-4.35136032104492	-8.0704345703125	-6.21998071670532	-0.104268774390221	0.213324636220932	0.0275127124041319
-4.35560131072998	-8.07210826873779	-6.19940710067749	-0.104315809905529	0.21338027715683	0.0275998208671808
-4.3446249961853	-8.06831359863281	-6.21816730499268	-0.104233168065548	0.213384881615639	0.0275425519794226
-4.35225296020508	-8.07095909118652	-6.20551776885986	-0.104357250034809	0.213522180914879	0.0276787504553795
-4.34501314163208	-8.06890106201172	-6.21244096755981	-0.104184463620186	0.213369607925415	0.0275254491716623
-4.34615039825439	-8.06956672668457	-6.20290184020996	-0.104205511510372	0.21349124610424	0.0277421195060015
-4.34517335891724	-8.07054710388184	-6.2023024559021	-0.104165554046631	0.213479161262512	0.0277346130460501
-4.34287166595459	-8.07400894165039	-6.20076560974121	-0.104234166443348	0.213563442230225	0.0278537590056658
-4.34586763381958	-8.06696605682373	-6.19137859344482	-0.104126662015915	0.21343120932579	0.0278207845985889
-4.34706544876099	-8.07536602020264	-6.2035346031189	-0.104117475450039	0.213567435741425	0.0278774593025446
-4.35077571868896	-8.06874370574951	-6.19486856460571	-0.104089669883251	0.213420644402504	0.028056588023901
-4.35116815567017	-8.07282638549805	-6.20757865905762	-0.10405795276165	0.213489815592766	0.027937438338995
-4.35403680801392	-8.07584190368652	-6.19476270675659	-0.104139976203442	0.213590726256371	0.0281165763735771
-4.35219144821167	-8.06739139556885	-6.20111227035522	-0.103999383747578	0.213470667600632	0.0280828773975372
-4.35841608047485	-8.07848834991455	-6.20451402664185	-0.103990077972412	0.213601410388947	0.0282041002064943
-4.35424852371216	-8.07080459594727	-6.19265127182007	-0.103970624506474	0.213403701782227	0.0281354915350676
-4.35834169387817	-8.07901000976563	-6.21379470825195	-0.103989645838737	0.213535889983177	0.0281432420015335
-4.36209630966187	-8.07795715332031	-6.19771957397461	-0.103920832276344	0.21349324285984	0.0281925592571497
-4.35871362686157	-8.07666778564453	-6.20726776123047	-0.103936351835728	0.213423416018486	0.0281406920403242
-4.36355209350586	-8.08295917510986	-6.20320463180542	-0.103959195315838	0.213546082377434	0.028304573148489
-4.36463642120361	-8.07606506347656	-6.20444440841675	-0.103847190737724	0.213353112339973	0.028188357129693
-4.36692047119141	-8.08112812042236	-6.20932292938232	-0.103922657668591	0.213420987129211	0.0282352734357119
-4.37173938751221	-8.07926559448242	-6.19146394729614	-0.103876166045666	0.213383957743645	0.0283264052122831
-4.36920261383057	-8.08229064941406	-6.20590114593506	-0.103838518261909	0.213308647274971	0.0282670818269253
-4.37316751480103	-8.08113193511963	-6.19681119918823	-0.103796757757664	0.213346973061562	0.0283449646085501
-4.37586975097656	-8.08174610137939	-6.20067262649536	-0.10384451597929	0.213284313678741	0.02827481739223
-4.37477588653564	-8.08257675170898	-6.20356512069702	-0.10380307585001	0.213291063904762	0.0283850748091936
-4.38256549835205	-8.08153438568115	-6.19066429138184	-0.103870503604412	0.21326807141304	0.0283208210021257
-4.37681674957275	-8.08681678771973	-6.20816802978516	-0.103892549872398	0.213276147842407	0.0283256731927395
-4.38068008422852	-8.08445453643799	-6.19104957580566	-0.103828385472298	0.213185578584671	0.0283754598349333
-4.38222074508667	-8.08701515197754	-6.21190977096558	-0.103857509791851	0.213180959224701	0.0282184462994337
-4.3830041885376	-8.09099960327148	-6.20411443710327	-0.103866301476955	0.21325396001339	0.0283809695392847
-4.38647413253784	-8.08850383758545	-6.20275974273682	-0.103860199451447	0.213159054517746	0.028282392770052
-4.38476705551147	-8.09512805938721	-6.21140050888062	-0.103860691189766	0.213219061493874	0.0283034723252058
-4.3822340965271	-8.08784866333008	-6.19487190246582	-0.103822231292725	0.213214352726936	0.0283325016498566
-4.38661193847656	-8.09394645690918	-6.21240997314453	-0.103756077587605	0.213208705186844	0.0282505620270967
-4.38578319549561	-8.09270286560059	-6.20246744155884	-0.103749327361584	0.213233143091202	0.0283576585352421
-4.38721370697021	-8.08860206604004	-6.20931482315063	-0.103769078850746	0.213149785995483	0.0282274931669235
-4.38302278518677	-8.09710597991943	-6.21457815170288	-0.10382067412138	0.213286876678467	0.0283373333513737
-4.37770652770996	-8.08020210266113	-6.21013307571411	-0.103764183819294	0.213211968541145	0.0283038169145584
-4.38560819625854	-8.08542251586914	-6.21685028076172	-0.103972546756268	0.213272392749786	0.0282668564468622
-4.38504409790039	-8.08932209014893	-6.19891786575317	-0.103862442076206	0.213166236877441	0.0282765123993158
-4.38096380233765	-8.08956336975098	-6.21821260452271	-0.103847838938236	0.213147699832916	0.0281292200088501
-4.38559770584106	-8.09652137756348	-6.21142578125	-0.104060530662537	0.213268607854843	0.0282806400209665
-4.37675619125366	-8.08417701721191	-6.22129058837891	-0.103831946849823	0.213131844997406	0.0281983353197575
-4.37872982025146	-8.08895397186279	-6.22303915023804	-0.103995531797409	0.213365957140923	0.0282749142497778
-4.37693452835083	-8.08230400085449	-6.21124696731567	-0.103929348289967	0.213184580206871	0.0281390324234962
-4.37191677093506	-8.08101272583008	-6.23240900039673	-0.1038973107934	0.213198393583298	0.0280762370675802
-4.38147497177124	-8.07541179656982	-6.21515893936157	-0.10398755222559	0.213201627135277	0.0280954968184233
-4.37359666824341	-8.08248996734619	-6.23423004150391	-0.10399317741394	0.213204905390739	0.0280543826520443
-4.37902927398682	-8.07526302337646	-6.22930431365967	-0.104015931487083	0.213298156857491	0.0280705839395523
-4.37853860855103	-8.07452392578125	-6.23563289642334	-0.103945285081863	0.213179245591164	0.0278831589967012
-4.37399530410767	-8.07338523864746	-6.236487865448	-0.103914238512516	0.213308557868004	0.0279519204050303
-4.37737083435059	-8.06933498382568	-6.23340177536011	-0.103943146765232	0.213311448693275	0.0278524216264486
-4.37684535980225	-8.07680034637451	-6.24665117263794	-0.103963099420071	0.213298588991165	0.0277540013194084
-4.37320375442505	-8.07224273681641	-6.23718738555908	-0.103894777595997	0.213364824652672	0.0277659595012665
-4.37456464767456	-8.07078075408936	-6.24850511550903	-0.10390155762434	0.213285714387894	0.0276245102286339
-4.37691354751587	-8.07609748840332	-6.25532054901123	-0.103948593139648	0.213447093963623	0.0276634562760592
-4.37634754180908	-8.07060623168945	-6.24735927581787	-0.103923097252846	0.213403344154358	0.0274646077305079
-4.37916994094849	-8.08290958404541	-6.25431966781616	-0.10408378392458	0.213541150093079	0.0275517608970404
-4.37520360946655	-8.07310676574707	-6.25652694702148	-0.103864774107933	0.213403731584549	0.027337284758687
-4.38383817672729	-8.08781337738037	-6.25720357894897	-0.10402450710535	0.213598012924194	0.0273823272436857
-4.38165378570557	-8.07917976379395	-6.25945520401001	-0.103925779461861	0.213473543524742	0.0273524299263954
-4.38042449951172	-8.08691120147705	-6.27453899383545	-0.103938981890678	0.213467136025429	0.0271651428192854
-4.3894157409668	-8.08838844299316	-6.25495338439941	-0.104062736034393	0.213579103350639	0.0272050816565752
-4.38389110565186	-8.08553981781006	-6.27326774597168	-0.103997297585011	0.213445693254471	0.0270974449813366
-4.39001226425171	-8.09205722808838	-6.2608528137207	-0.10400066524744	0.213563337922096	0.0270945522934198
-4.38744163513184	-8.08872222900391	-6.26023149490356	-0.104081399738789	0.213450953364372	0.0269442051649094
-4.38850688934326	-8.09451770782471	-6.2704439163208	-0.104125648736954	0.213519364595413	0.0268565863370895
-4.39639472961426	-8.09221172332764	-6.25471830368042	-0.104221925139427	0.213421836495399	0.0268353801220655
-4.38869047164917	-8.09796619415283	-6.27045631408691	-0.104239001870155	0.213421851396561	0.0267323516309261
-4.39638423919678	-8.09659099578857	-6.26153230667114	-0.10426165163517	0.213454678654671	0.0267679579555988
-4.39333820343018	-8.0951976776123	-6.27535104751587	-0.10435351729393	0.213321015238762	0.0265061631798744
-4.39328527450562	-8.09409141540527	-6.257248878479	-0.104325890541077	0.213358119130135	0.0266394652426243
-4.39336061477661	-8.0945291519165	-6.26361703872681	-0.104444369673729	0.213229775428772	0.0264397654682398
-4.39417362213135	-8.09806823730469	-6.25759935379028	-0.104561142623425	0.213289946317673	0.0264852307736874
-4.39282035827637	-8.0900239944458	-6.24568271636963	-0.104535222053528	0.213092893362045	0.0264369752258062
-4.39651966094971	-8.09789943695068	-6.25693941116333	-0.104525148868561	0.213114067912102	0.0263557340949774
-4.39362907409668	-8.08907794952393	-6.23874807357788	-0.104663386940956	0.213010206818581	0.0264356471598148
-4.39528560638428	-8.0921049118042	-6.24807739257813	-0.104670889675617	0.213004991412163	0.0262669734656811
-4.39291954040527	-8.09795570373535	-6.24345827102661	-0.10482831299305	0.213005483150482	0.0263748895376921
-4.38933229446411	-8.08658790588379	-6.23888206481934	-0.10463634878397	0.212848484516144	0.0262827053666115
-4.39730358123779	-8.09287643432617	-6.24428701400757	-0.104847311973572	0.212893724441528	0.0262519102543592
-4.39432287216187	-8.08780193328857	-6.2360897064209	-0.104713439941406	0.212838098406792	0.0263384208083153
-4.39275074005127	-8.08646774291992	-6.24937152862549	-0.104686394333839	0.212866768240929	0.0262050740420818
-4.3989086151123	-8.08722591400146	-6.23021173477173	-0.104754135012627	0.21286016702652	0.0263457987457514
-4.39124870300293	-8.08614253997803	-6.24231719970703	-0.10469014197588	0.212712481617928	0.0262419749051332
-4.3995418548584	-8.09213447570801	-6.23527050018311	-0.104710713028908	0.2129095941782	0.0263532493263483
-4.39803075790405	-8.08806705474854	-6.2271146774292	-0.104703553020954	0.212727710604668	0.0263086557388306
-4.39554119110107	-8.08703899383545	-6.24505090713501	-0.104580707848072	0.212816640734673	0.0262792073190212
-4.40129232406616	-8.08880233764648	-6.22909927368164	-0.104617618024349	0.212838411331177	0.0264286119490862
-4.40014219284058	-8.08449077606201	-6.23990821838379	-0.104517452418804	0.212659627199173	0.0263368785381317
-4.40323114395142	-8.09155654907227	-6.23696184158325	-0.104509100317955	0.212819963693619	0.0264877136796713
-4.40442848205566	-8.08463573455811	-6.23212099075317	-0.104530923068523	0.212716713547707	0.0265084020793438
-4.40535497665405	-8.09155654907227	-6.24641847610474	-0.104412205517292	0.212686032056808	0.0265156459063292
-4.41006851196289	-8.09153652191162	-6.23481893539429	-0.104458637535572	0.212750539183617	0.0266306828707457
-4.41093063354492	-8.08962059020996	-6.24972677230835	-0.104382947087288	0.212654516100883	0.0265982802957296
-4.41655397415161	-8.09389400482178	-6.2416205406189	-0.104263752698898	0.212764605879784	0.0266934707760811
-4.41666460037231	-8.08919620513916	-6.23588371276855	-0.104251772165298	0.21260429918766	0.0267567504197359
-4.42204809188843	-8.09395790100098	-6.25625991821289	-0.104190513491631	0.212759718298912	0.0267808455973864
-4.42525625228882	-8.09533786773682	-6.23767328262329	-0.104189738631248	0.21270939707756	0.0268844943493605
-4.42569208145142	-8.08810806274414	-6.24879169464111	-0.103981927037239	0.212603330612183	0.0268011316657066
-4.43209552764893	-8.09720993041992	-6.24031352996826	-0.10401626676321	0.21274434030056	0.027008255943656
-4.43505668640137	-8.09016799926758	-6.25173616409302	-0.103865280747414	0.212552383542061	0.0269693210721016
-4.434410572052	-8.09908676147461	-6.25970935821533	-0.103881292045116	0.212633714079857	0.0269518941640854
-4.44479322433472	-8.09560585021973	-6.24709320068359	-0.103836372494698	0.212737247347832	0.027068005874753
-4.44053173065186	-8.09339904785156	-6.26078844070435	-0.103718258440495	0.212600946426392	0.0270745065063238
-4.44870328903198	-8.09643840789795	-6.25694179534912	-0.103634156286716	0.212743803858757	0.0271455403417349
-4.45031261444092	-8.09178161621094	-6.26754665374756	-0.103653654456139	0.212709859013557	0.0270879678428173
-4.45070457458496	-8.09346961975098	-6.27678918838501	-0.103509746491909	0.212702244520187	0.0271245706826448
-4.45897197723389	-8.08849716186523	-6.2590765953064	-0.10347355902195	0.212740704417229	0.0270869843661785
-4.45336532592773	-8.08983516693115	-6.28380966186523	-0.103412948548794	0.212737172842026	0.0270698498934507
-4.45923233032227	-8.08938503265381	-6.27415084838867	-0.103408053517342	0.212859377264977	0.0271916761994362
-4.4569354057312	-8.08613967895508	-6.27943134307861	-0.10336746275425	0.212776526808739	0.0270167514681816
-4.45734024047852	-8.08853435516357	-6.28646945953369	-0.103210099041462	0.212922066450119	0.0270818900316954
-4.45741748809814	-8.08562183380127	-6.27481889724731	-0.103297628462315	0.212915107607841	0.0271405465900898
-4.45119285583496	-8.0926399230957	-6.28686952590942	-0.103235729038715	0.21297787129879	0.027090122923255
-4.44507551193237	-8.08647537231445	-6.27504587173462	-0.103214420378208	0.21302455663681	0.0271247550845146
-4.44474458694458	-8.08796977996826	-6.28493928909302	-0.103253252804279	0.212984353303909	0.0270456727594137
-4.44087982177734	-8.08610153198242	-6.28759145736694	-0.10316863656044	0.213039427995682	0.0270972531288862
-4.43842077255249	-8.07782649993896	-6.28518676757813	-0.103238925337791	0.213046804070473	0.0268908496946096
-4.43611145019531	-8.08767509460449	-6.28906059265137	-0.103264190256596	0.213183343410492	0.0268936287611723
-4.43359136581421	-8.07489395141602	-6.28916931152344	-0.103125773370266	0.213120743632317	0.0267773438245058
-4.43598747253418	-8.08180999755859	-6.29767084121704	-0.103333920240402	0.213187426328659	0.0267160348594189
-4.43221044540405	-8.07514572143555	-6.28565740585327	-0.103268340229988	0.213133528828621	0.0267600268125534
-4.4266996383667	-8.07741165161133	-6.29934072494507	-0.103281289339066	0.213178440928459	0.0266105066984892
-4.43396425247192	-8.07877254486084	-6.28740215301514	-0.103431902825832	0.213256299495697	0.0267028361558914
-4.42816829681396	-8.07387256622314	-6.29194068908691	-0.103309996426105	0.213106736540794	0.0265646390616894
-4.42584800720215	-8.07996368408203	-6.29608726501465	-0.103460781276226	0.213276088237762	0.0266521200537682
-4.42343378067017	-8.07612323760986	-6.27961826324463	-0.103461466729641	0.213067665696144	0.0265885032713413
-4.42165851593018	-8.07821846008301	-6.29541730880737	-0.10351100564003	0.213170096278191	0.0265557132661343
-4.42553758621216	-8.07929229736328	-6.27408170700073	-0.103652358055115	0.21310593187809	0.0265328288078308
-4.41976356506348	-8.08009433746338	-6.28850650787354	-0.103579685091972	0.212975472211838	0.0264122523367405
-4.42207145690918	-8.08122062683105	-6.27707099914551	-0.103689581155777	0.213187620043755	0.0265129543840885
-4.41878843307495	-8.08170795440674	-6.27697801589966	-0.103839568793774	0.21298936009407	0.0263721756637096
-4.41996145248413	-8.08617401123047	-6.28249025344849	-0.103720344603062	0.213068246841431	0.0264061782509089
-4.42239999771118	-8.08290767669678	-6.28146409988403	-0.103885136544704	0.213056713342667	0.0262783020734787
-4.418532371521	-8.09394931793213	-6.28442287445068	-0.103803977370262	0.213053897023201	0.026251845061779
-4.4157657623291	-8.08924865722656	-6.27597904205322	-0.103856362402439	0.213071897625923	0.0262179635465145
-4.42256355285645	-8.09104347229004	-6.28625535964966	-0.103917486965656	0.212933123111725	0.0260917712002993
-4.41766738891602	-8.09632110595703	-6.28770399093628	-0.103991664946079	0.213093057274818	0.0262063015252352
-4.42049789428711	-8.09250068664551	-6.26889991760254	-0.10394562035799	0.213004603981972	0.0260844491422176
-4.41848611831665	-8.09646034240723	-6.28561544418335	-0.104101471602917	0.212949112057686	0.0261011570692062
-4.42350339889526	-8.09659576416016	-6.27399206161499	-0.104027271270752	0.213028281927109	0.026139048859477
-4.41910457611084	-8.09491539001465	-6.27808237075806	-0.104047156870365	0.212881937623024	0.0260276217013597
-4.42213153839111	-8.10191917419434	-6.2751784324646	-0.104114070534706	0.212901890277863	0.0261157713830471
-4.42640924453735	-8.10012149810791	-6.26721096038818	-0.104145064949989	0.212892219424248	0.0261143893003464
-4.42135047912598	-8.1060266494751	-6.27733659744263	-0.104272983968258	0.212778121232986	0.0261322986334562
-4.42522478103638	-8.10193538665771	-6.26078319549561	-0.104157865047455	0.212786227464676	0.026116406545043
-4.42614650726318	-8.10551166534424	-6.27620887756348	-0.104307278990746	0.212720975279808	0.0261165518313646
-4.42874813079834	-8.10358333587646	-6.25665378570557	-0.104236647486687	0.21265372633934	0.026241984218359
-4.428307056427	-8.10503959655762	-6.26510953903198	-0.104254938662052	0.21269679069519	0.0261184107512236
-4.42992830276489	-8.10971546173096	-6.26208448410034	-0.104400657117367	0.212712481617928	0.0262963473796844
-4.43032598495483	-8.09994602203369	-6.25836896896362	-0.104224599897861	0.212481752038002	0.0261350572109222
-4.43515396118164	-8.10828971862793	-6.26713609695435	-0.104240670800209	0.212656378746033	0.0262736547738314
-4.43770742416382	-8.10522747039795	-6.25038290023804	-0.104279428720474	0.212500393390656	0.0263363048434258
-4.43854522705078	-8.1063404083252	-6.2678050994873	-0.10423968732357	0.212519124150276	0.0262610130012035
-4.44095230102539	-8.10727882385254	-6.25290584564209	-0.104381084442139	0.212619945406914	0.0263904165476561
-4.44227457046509	-8.10722064971924	-6.26706838607788	-0.104217067360878	0.21239461004734	0.0263173598796129
-4.44700336456299	-8.11454105377197	-6.26219511032104	-0.104173459112644	0.212636262178421	0.0264599416404963
-4.44618940353394	-8.10524082183838	-6.25782155990601	-0.10428012907505	0.212426155805588	0.0264616813510656
-4.45167112350464	-8.11275196075439	-6.26830863952637	-0.104190811514854	0.212535947561264	0.0265097413212061
-4.45386600494385	-8.11060905456543	-6.25856113433838	-0.104162119328976	0.212523519992828	0.026632908731699
-4.45629835128784	-8.11135959625244	-6.26673603057861	-0.104088351130486	0.212464213371277	0.0266190208494663
-4.45761823654175	-8.11633586883545	-6.26554489135742	-0.104139007627964	0.212544605135918	0.0267552267760038
-4.45679092407227	-8.11354160308838	-6.27334785461426	-0.104037776589394	0.212475910782814	0.0268032886087894
-4.46058225631714	-8.12259674072266	-6.27300453186035	-0.104051865637302	0.212545692920685	0.0268869306892157
-4.4627685546875	-8.11838722229004	-6.26851797103882	-0.103994101285934	0.21256323158741	0.0269540268927813
-4.46256828308105	-8.12540912628174	-6.28205060958862	-0.104017518460751	0.212634116411209	0.0269583519548178
-4.4699273109436	-8.12173748016357	-6.27480220794678	-0.103866338729858	0.212700918316841	0.027003014460206
-4.47008752822876	-8.12068271636963	-6.29361867904663	-0.103753931820393	0.212703704833984	0.0269312132149935
-4.47340822219849	-8.12337112426758	-6.2872486114502	-0.103839933872223	0.212786331772804	0.027087889611721
-4.47417831420898	-8.11957454681396	-6.29908609390259	-0.103746145963669	0.212776690721512	0.0269731115549803
-4.47605228424072	-8.12242412567139	-6.30758762359619	-0.103683955967426	0.212874263525009	0.0271549858152866
-4.47442960739136	-8.10972213745117	-6.30603790283203	-0.103611171245575	0.212691232562065	0.0271276514977217
-4.47522640228271	-8.11427402496338	-6.3080849647522	-0.103621013462543	0.212898194789886	0.0272630359977484
-4.48411560058594	-8.10617923736572	-6.2972354888916	-0.103698782622814	0.21270614862442	0.027374804019928
-4.48530101776123	-8.11576175689697	-6.30767297744751	-0.103610277175903	0.212692126631737	0.0273273084312677
-4.48542976379395	-8.1158618927002	-6.29216957092285	-0.103649608790874	0.212736904621124	0.0275405626744032
-4.48764085769653	-8.11237621307373	-6.30694723129272	-0.103615805506706	0.212614730000496	0.027592895552516
-4.48561716079712	-8.11622047424316	-6.29729461669922	-0.103571183979511	0.212805837392807	0.0277543161064386
-4.48029375076294	-8.11124038696289	-6.29070377349854	-0.103575617074966	0.212569504976273	0.0277103651314974
-4.48479509353638	-8.11642074584961	-6.30918502807617	-0.10346807539463	0.212708309292793	0.0277477987110615
-4.48906230926514	-8.11441326141357	-6.29972219467163	-0.103406421840191	0.212745830416679	0.0278060548007488
-4.4852728843689	-8.11837673187256	-6.31284284591675	-0.103511206805706	0.212687715888023	0.0278423819690943
-4.49357128143311	-8.12325859069824	-6.30545282363892	-0.103465244174004	0.212938606739044	0.0279404427856207
-4.49167966842651	-8.11399173736572	-6.31687927246094	-0.103374689817429	0.21279938519001	0.0279327034950256
-4.49155855178833	-8.12093067169189	-6.32582950592041	-0.103377811610699	0.212974473834038	0.0278377402573824
-4.49501705169678	-8.11964511871338	-6.31609964370728	-0.103364035487175	0.213119745254517	0.0278871525079012
-4.4904146194458	-8.11859798431396	-6.33711814880371	-0.103274844586849	0.213073253631592	0.0278091840445995
-4.49146270751953	-8.12280559539795	-6.32948780059814	-0.103228099644184	0.213222727179527	0.0278624817728996
-4.49245357513428	-8.11894226074219	-6.32719945907593	-0.103292427957058	0.213232830166817	0.0278080422431231
-4.48711967468262	-8.1221399307251	-6.34764575958252	-0.103202648460865	0.213269650936127	0.0277820024639368
-4.4941201210022	-8.12261390686035	-6.32872486114502	-0.103327810764313	0.213381096720695	0.0278398878872395
-4.48623704910278	-8.12158393859863	-6.34433126449585	-0.103200905025005	0.213311895728111	0.0277072489261627
-4.48950433731079	-8.12484931945801	-6.34679698944092	-0.103263549506664	0.213488712906837	0.0278086625039577
-4.48727655410767	-8.11943054199219	-6.33124494552612	-0.103321820497513	0.213270872831345	0.0278482604771852
-4.48131895065308	-8.1201868057251	-6.34857559204102	-0.103278443217278	0.213424026966095	0.0277388412505388
-4.48760509490967	-8.11875534057617	-6.32325458526611	-0.103419981896877	0.213412120938301	0.027825465425849
-4.47848892211914	-8.12047481536865	-6.34354114532471	-0.103386923670769	0.21331575512886	0.0277988873422146
-4.47731351852417	-8.11149597167969	-6.32495212554932	-0.103388085961342	0.213467225432396	0.0278963670134544
-4.48049783706665	-8.11211585998535	-6.33185958862305	-0.103459075093269	0.21324734389782	0.0277872513979673
-4.47528076171875	-8.1090841293335	-6.32108592987061	-0.103463172912598	0.213338106870651	0.0279313884675503
-4.47098731994629	-8.10077476501465	-6.32459878921509	-0.103533245623112	0.21331924200058	0.0278079267591238
-4.47036170959473	-8.10957145690918	-6.31998252868652	-0.103639379143715	0.213358879089355	0.0278816930949688
-4.46537446975708	-8.09646797180176	-6.314772605896	-0.103481769561768	0.213267967104912	0.0277905948460102
-4.46907615661621	-8.10266590118408	-6.32508039474487	-0.103660017251968	0.21331213414669	0.0278448890894651
-4.46304941177368	-8.10141372680664	-6.30754280090332	-0.103640623390675	0.213331922888756	0.0279338359832764
-4.45735836029053	-8.09843254089355	-6.3210597038269	-0.103655152022839	0.2133629322052	0.0278229564428329
-4.45962238311768	-8.1038646697998	-6.30791997909546	-0.103863015770912	0.213391929864883	0.0279872603714466
-4.45330381393433	-8.09851741790771	-6.31113195419312	-0.103653520345688	0.213322177529335	0.0279436036944389
-4.45393228530884	-8.10470676422119	-6.31365966796875	-0.103827454149723	0.213474988937378	0.0280811116099358
-4.45265579223633	-8.10255908966064	-6.29877758026123	-0.103942647576332	0.213283836841583	0.0281690675765276
-4.44650411605835	-8.10290336608887	-6.31905555725098	-0.103926256299019	0.213308811187744	0.0281063616275787
-4.4497766494751	-8.10119342803955	-6.2917332649231	-0.104104943573475	0.21342758834362	0.0282460376620293
-4.4424295425415	-8.10411167144775	-6.30635595321655	-0.104016833007336	0.213275596499443	0.0281391888856888
-4.44225406646729	-8.10105895996094	-6.29561567306519	-0.104079522192478	0.213411420583725	0.0283246897161007
-4.44119215011597	-8.0994291305542	-6.29230976104736	-0.104140974581242	0.213292419910431	0.0282413046807051
-4.44139862060547	-8.10383892059326	-6.29886960983276	-0.10404896736145	0.213337197899818	0.0282912477850914
-4.44359397888184	-8.09827327728271	-6.28289985656738	-0.1041664108634	0.213300213217735	0.0283800363540649
-4.44072198867798	-8.10451316833496	-6.29431104660034	-0.10421659052372	0.213290706276894	0.0284045934677124
-4.43665599822998	-8.09787654876709	-6.27464056015015	-0.10422807186842	0.213351085782051	0.0285157915204763
-4.43993139266968	-8.09904861450195	-6.2878155708313	-0.104335211217403	0.213170811533928	0.0284876208752394
-4.44058084487915	-8.09670543670654	-6.27872657775879	-0.104224219918251	0.213257819414139	0.0286581385880709
-4.43871784210205	-8.09255504608154	-6.27472543716431	-0.104314886033535	0.21317794919014	0.0286362115293741
-4.43859004974365	-8.09548664093018	-6.28688478469849	-0.104360662400723	0.213215604424477	0.0287586525082588
-4.44031143188477	-8.09027576446533	-6.27577686309814	-0.104285821318626	0.213278755545616	0.0288416631519794
-4.43366575241089	-8.08890819549561	-6.28451681137085	-0.104292757809162	0.213150218129158	0.0288025885820389
-4.43661212921143	-8.0889253616333	-6.27034378051758	-0.104281857609749	0.213209271430969	0.0289812833070755
-4.43377685546875	-8.08125400543213	-6.2838888168335	-0.104195699095726	0.213234901428223	0.0289525724947453
-4.4333667755127	-8.08624649047852	-6.28590869903564	-0.104344844818115	0.21328641474247	0.0290423668920994
-4.43496942520142	-8.07854080200195	-6.28210115432739	-0.104165084660053	0.213314011693001	0.0290475264191628
-4.43413209915161	-8.07955169677734	-6.30365896224976	-0.104201026260853	0.213318109512329	0.0290582329034805
-4.43649768829346	-8.07661151885986	-6.29459857940674	-0.104113452136517	0.213367909193039	0.0291850995272398
-4.44027709960938	-8.07578182220459	-6.30690717697144	-0.104087993502617	0.213569909334183	0.029053658246994
-4.43509006500244	-8.07900047302246	-6.31211757659912	-0.104122556746006	0.213582724332809	0.0291498005390167
-4.43665838241577	-8.07485198974609	-6.30706453323364	-0.104089379310608	0.213491961359978	0.0291611906141043
-4.43338537216187	-8.07169437408447	-6.32142543792725	-0.104043960571289	0.213554844260216	0.0290725808590651
-4.43428039550781	-8.07156467437744	-6.32605123519897	-0.104008950293064	0.213721439242363	0.0292994510382414
-4.4396014213562	-8.0732946395874	-6.33044624328613	-0.104007489979267	0.213677734136581	0.0291308183223009
-4.43677282333374	-8.07688236236572	-6.33650255203247	-0.104004546999931	0.213836744427681	0.0292089059948921
-4.4375205039978	-8.07061672210693	-6.33286619186401	-0.104051947593689	0.213820815086365	0.0292585100978613
-4.43711519241333	-8.07767486572266	-6.34088039398193	-0.103965260088444	0.213839545845985	0.0293126404285431
-4.43471193313599	-8.06990718841553	-6.33099555969238	-0.103929296135902	0.213876947760582	0.0295016299933195
-4.43466806411743	-8.06937694549561	-6.33504199981689	-0.103958204388618	0.213906049728394	0.0293293986469507
-4.43297576904297	-8.07902145385742	-6.34016942977905	-0.104081176221371	0.213965803384781	0.0294678155332804
-4.43398904800415	-8.06753349304199	-6.33661079406738	-0.103853605687618	0.213909119367599	0.0293779280036688
-4.43374824523926	-8.0737943649292	-6.34396600723267	-0.104049496352673	0.213970974087715	0.0294267199933529
-4.42757606506348	-8.06747341156006	-6.33211898803711	-0.103992909193039	0.213949620723724	0.0295184180140495
-4.42441082000732	-8.06149768829346	-6.34974813461304	-0.103958815336227	0.213924944400787	0.0294263083487749
-4.4246244430542	-8.06812381744385	-6.33849334716797	-0.104190059006214	0.214052528142929	0.0295973848551512
-4.41790628433228	-8.05954647064209	-6.33836364746094	-0.103996105492115	0.21388852596283	0.029540354385972
-4.4184308052063	-8.06157207489014	-6.33954191207886	-0.104099079966545	0.213956266641617	0.0295100603252649
-4.42232418060303	-8.06088256835938	-6.32717752456665	-0.104153983294964	0.213918104767799	0.0295789763331413
-4.41341161727905	-8.05697917938232	-6.34479570388794	-0.104101330041885	0.213922217488289	0.029367484152317
-4.41841316223145	-8.05635070800781	-6.32547998428345	-0.104217700660229	0.213968560099602	0.0294526498764753
-4.41084957122803	-8.0520133972168	-6.33450508117676	-0.104157589375973	0.213805019855499	0.0292905271053314
-4.41227293014526	-8.05926609039307	-6.32676219940186	-0.10417053848505	0.214020431041718	0.0293345879763365
-4.41016912460327	-8.04759979248047	-6.31583166122437	-0.104281015694141	0.21388778090477	0.0293103661388159
-4.40612745285034	-8.05255889892578	-6.33186721801758	-0.104185052216053	0.213841274380684	0.0291958022862673
-4.40534830093384	-8.05200290679932	-6.31606483459473	-0.104271478950977	0.213966935873032	0.0292816068977118
-4.40652084350586	-8.04856967926025	-6.32449626922607	-0.104185476899147	0.213914006948471	0.0291436836123466
-4.40553569793701	-8.05401039123535	-6.32511758804321	-0.104256682097912	0.21413841843605	0.0291832815855742
-4.40238761901855	-8.04926109313965	-6.31136751174927	-0.104225769639015	0.213929072022438	0.029041001573205
-4.40659046173096	-8.05529594421387	-6.3301477432251	-0.104263134300709	0.214045509696007	0.0290759280323982
-4.40409421920776	-8.05207061767578	-6.31573247909546	-0.104244269430637	0.214069947600365	0.029050637036562
-4.40095615386963	-8.05379295349121	-6.33538055419922	-0.104255110025406	0.214001998305321	0.0289210118353367
-4.40526294708252	-8.0570821762085	-6.32863712310791	-0.104278191924095	0.214227110147476	0.02903888002038
-4.40240669250488	-8.05167770385742	-6.33545351028442	-0.104228183627129	0.214045777916908	0.0288895554840565
-4.40394830703735	-8.06094264984131	-6.33536911010742	-0.104315772652626	0.214205965399742	0.0288970079272985
-4.40991973876953	-8.05685901641846	-6.33291864395142	-0.104241892695427	0.214154183864594	0.0288531761616468
-4.40689277648926	-8.05901145935059	-6.34444856643677	-0.104362577199936	0.214227840304375	0.028781846165657
-4.41229009628296	-8.05788707733154	-6.32789850234985	-0.104334078729153	0.214260295033455	0.0286433715373278
-4.40990161895752	-8.05831432342529	-6.35369443893433	-0.104368083178997	0.214246839284897	0.0285441484302282
-4.4134464263916	-8.05485057830811	-6.33943462371826	-0.104310974478722	0.214209541678429	0.0285384990274906
-4.41569662094116	-8.05694675445557	-6.3432149887085	-0.104381315410137	0.214284807443619	0.0283117890357971
-4.41354370117188	-8.06338977813721	-6.34817838668823	-0.104587636888027	0.214303597807884	0.028407471254468
-4.41277170181274	-8.05380630493164	-6.34488725662231	-0.104426018893719	0.214156910777092	0.0282370913773775
-4.41521883010864	-8.05638408660889	-6.3494348526001	-0.104446120560169	0.214331924915314	0.028260488063097
-4.41311454772949	-8.0543851852417	-6.34025478363037	-0.104578658938408	0.214167729020119	0.0282295197248459
-4.41116809844971	-8.05198001861572	-6.3551607131958	-0.104485958814621	0.214289277791977	0.0280460808426142
-4.41574668884277	-8.05342292785645	-6.34064388275146	-0.104717336595058	0.214322254061699	0.0281267780810595
-4.41528224945068	-8.05613327026367	-6.35054492950439	-0.10459791123867	0.214178428053856	0.0279788207262754
-4.41796684265137	-8.06263160705566	-6.34836959838867	-0.10464908182621	0.214408725500107	0.0279879700392485
-4.41395378112793	-8.05492782592773	-6.33625841140747	-0.10469363629818	0.214215010404587	0.0279012713581324
-4.41823434829712	-8.05891799926758	-6.35530042648315	-0.104677610099316	0.214276120066643	0.0277991276234388
-4.42186498641968	-8.05235576629639	-6.33593368530273	-0.104657962918282	0.21416737139225	0.0277992244809866
-4.41963243484497	-8.05753707885742	-6.34397983551025	-0.104747734963894	0.214090242981911	0.0277678146958351
-4.42008781433105	-8.05631732940674	-6.33551931381226	-0.104625724256039	0.214169532060623	0.0277741998434067
-4.42446517944336	-8.05426502227783	-6.34635972976685	-0.104630321264267	0.214033305644989	0.0276580974459648
-4.42812776565552	-8.06101894378662	-6.33932542800903	-0.104669183492661	0.214083731174469	0.0276380777359009
-4.43281650543213	-8.06123924255371	-6.32738208770752	-0.104604691267014	0.214085087180138	0.0275966953486204
-4.42419004440308	-8.0677490234375	-6.34462690353394	-0.104594819247723	0.213978618383408	0.027519291266799
-4.43851470947266	-8.0695219039917	-6.3281774520874	-0.104519926011562	0.21411706507206	0.0275190230458975
-4.43447113037109	-8.07221603393555	-6.34789896011353	-0.104451276361942	0.214062497019768	0.0273797996342182
-4.43829441070557	-8.07563304901123	-6.33656644821167	-0.104427695274353	0.214013412594795	0.0274780634790659
-4.44411516189575	-8.07520961761475	-6.33832740783691	-0.10429958999157	0.214101105928421	0.0272843576967716
-4.44526052474976	-8.0842981338501	-6.34769916534424	-0.104348972439766	0.214182078838348	0.0273031387478113
-4.44818305969238	-8.08093166351318	-6.33876514434814	-0.10425329208374	0.214091509580612	0.0271852537989616
-4.44962453842163	-8.0918550491333	-6.34899997711182	-0.10409390181303	0.214229971170425	0.0271320044994354
-4.4531421661377	-8.09040546417236	-6.34032249450684	-0.104142099618912	0.214222386479378	0.0271769631654024
-4.45672798156738	-8.09194946289063	-6.35161161422729	-0.103931285440922	0.214306890964508	0.026946846395731
-4.45644378662109	-8.10547924041748	-6.35127973556519	-0.104008190333843	0.214311867952347	0.0269706789404154
-4.46027708053589	-8.09585475921631	-6.35176277160645	-0.103838786482811	0.214264616370201	0.0268018711358309
-4.46582269668579	-8.10950565338135	-6.35978078842163	-0.10386024415493	0.214436620473862	0.0267687831073999
-4.46403551101685	-8.10740756988525	-6.3536262512207	-0.103749424219131	0.214406341314316	0.0266883503645658
-4.47122478485107	-8.11112880706787	-6.36781120300293	-0.103700362145901	0.214443922042847	0.0265331547707319
-4.47698259353638	-8.11914920806885	-6.36444711685181	-0.103840440511703	0.214618980884552	0.0265299249440432
-4.47374582290649	-8.11328220367432	-6.37183856964111	-0.103626757860184	0.214474707841873	0.0263796485960484
-4.4763069152832	-8.12558174133301	-6.37219429016113	-0.10378909856081	0.214631840586662	0.0262734554708004
-4.47812604904175	-8.12186050415039	-6.3731837272644	-0.103721641004086	0.214544862508774	0.0262578055262566
-4.47596168518066	-8.12288093566895	-6.39165687561035	-0.103692591190338	0.214542925357819	0.0260588582605124
-4.48073434829712	-8.12814426422119	-6.37403631210327	-0.103857271373272	0.214609712362289	0.0260413978248835
-4.48096179962158	-8.11947345733643	-6.3831524848938	-0.103723526000977	0.214468598365784	0.025997381657362
-4.48089408874512	-8.12669849395752	-6.39107322692871	-0.103839367628098	0.214493364095688	0.0259805172681808
-4.48642778396606	-8.12173652648926	-6.37399530410767	-0.103886090219021	0.214429512619972	0.0259369723498821
-4.48624658584595	-8.12054061889648	-6.38883018493652	-0.103908561170101	0.214458912611008	0.0257070530205965
-4.48522615432739	-8.12401103973389	-6.38867378234863	-0.103992275893688	0.214512795209885	0.0257297344505787
-4.48635196685791	-8.11361122131348	-6.38726282119751	-0.10395110398531	0.214415714144707	0.0254946872591972
-4.48468160629272	-8.11449527740479	-6.39671897888184	-0.10396109521389	0.214432805776596	0.0252869464457035
-4.48201894760132	-8.11229133605957	-6.38364791870117	-0.104072831571102	0.214468732476234	0.0252818297594786
-4.4799108505249	-8.10916614532471	-6.39974021911621	-0.104083210229874	0.214497566223145	0.0249597448855639
-4.47610855102539	-8.11138725280762	-6.39713191986084	-0.104193180799484	0.214649736881256	0.0249059945344925
-4.47026014328003	-8.10376644134521	-6.38896703720093	-0.104198411107063	0.214683651924133	0.0247555151581764
-4.46827840805054	-8.10818195343018	-6.40130186080933	-0.104239575564861	0.214675724506378	0.0245771855115891
-4.46288061141968	-8.09990692138672	-6.39365243911743	-0.10422595590353	0.214823111891747	0.0245276987552643
-4.45726919174194	-8.09777736663818	-6.39557600021362	-0.104324690997601	0.214834809303284	0.0243813265115023
-4.45130395889282	-8.10417461395264	-6.3926362991333	-0.104380875825882	0.214903324842453	0.0244351532310247
-4.44383430480957	-8.0910062789917	-6.39134836196899	-0.10428562015295	0.214830040931702	0.0242696776986122
-4.44318151473999	-8.09601497650146	-6.40019035339355	-0.104445517063141	0.214938849210739	0.0241961013525724
-4.43756580352783	-8.09141445159912	-6.38648176193237	-0.10442952811718	0.21494048833847	0.0241754073649645
-4.42871522903442	-8.08816814422607	-6.39655685424805	-0.104478798806667	0.2149917781353	0.0239201467484236
-4.43021631240845	-8.09222316741943	-6.37595129013062	-0.104662790894508	0.215075612068176	0.0239325761795044
-4.42082023620605	-8.08380126953125	-6.38765478134155	-0.104581862688065	0.214995235204697	0.0237607825547457
-4.41688442230225	-8.08520984649658	-6.39003086090088	-0.104638367891312	0.215121120214462	0.0237082410603762
-4.41870450973511	-8.08147621154785	-6.3719048500061	-0.104638151824474	0.215028420090675	0.0237071942538023
-4.40923833847046	-8.08322334289551	-6.3884425163269	-0.104687847197056	0.215190142393112	0.0235085599124432
-4.41094827651978	-8.08113861083984	-6.37820625305176	-0.104825519025326	0.21526500582695	0.0235575139522552
-4.40371179580688	-8.0741081237793	-6.37408399581909	-0.104711033403873	0.215068221092224	0.0233779083937407
-4.39984464645386	-8.08290767669678	-6.37838649749756	-0.104796223342419	0.215303212404251	0.0233559962362051
-4.39820909500122	-8.07289981842041	-6.36473226547241	-0.104809120297432	0.215192854404449	0.023319547995925
-4.39650392532349	-8.07658767700195	-6.37435483932495	-0.1048224568367	0.215233832597733	0.0231061745434999
-4.39343690872192	-8.0809326171875	-6.36694669723511	-0.104921825230122	0.21535037457943	0.023100147023797
-4.39178228378296	-8.07176780700684	-6.36224508285522	-0.104888148605824	0.215238645672798	0.0229408629238606
-4.39399671554565	-8.08051776885986	-6.36694192886353	-0.104981660842896	0.215348184108734	0.022892601788044
-4.38754224777222	-8.07593631744385	-6.3518762588501	-0.104974240064621	0.21526812016964	0.0229451153427362
-4.38636827468872	-8.07734680175781	-6.3617901802063	-0.105062298476696	0.215254962444305	0.022822130471468
-4.3918080329895	-8.07915210723877	-6.35903787612915	-0.105073742568493	0.215417176485062	0.0228521563112736
-4.38984823226929	-8.07392406463623	-6.36167049407959	-0.105033420026302	0.21528571844101	0.0227724500000477
-4.39089822769165	-8.07663154602051	-6.36526346206665	-0.105081394314766	0.215273007750511	0.0227261669933796
-4.39401245117188	-8.07386302947998	-6.34674882888794	-0.105119712650776	0.215285539627075	0.0227949395775795
-4.39136028289795	-8.07083415985107	-6.36097574234009	-0.105086393654346	0.21522244811058	0.0226433221250772
-4.39751148223877	-8.0761251449585	-6.36254644393921	-0.105258569121361	0.215220510959625	0.0226662307977676
-4.39546728134155	-8.06913185119629	-6.35607194900513	-0.105102956295013	0.215212523937225	0.0225981418043375
-4.39747619628906	-8.07562446594238	-6.36871719360352	-0.105188988149166	0.21518948674202	0.0225817561149597
-4.40085887908936	-8.07162475585938	-6.35390758514404	-0.105125680565834	0.215203374624252	0.0226798467338085
-4.40553188323975	-8.06960868835449	-6.3608078956604	-0.10504361987114	0.215223580598831	0.0224967263638973
-4.40354919433594	-8.07650470733643	-6.36759471893311	-0.105120629072189	0.215168669819832	0.0225938353687525
-4.41013383865356	-8.06868743896484	-6.36274528503418	-0.1050631031394	0.215219408273697	0.0226068012416363
-4.40780687332153	-8.07152366638184	-6.37304210662842	-0.105021707713604	0.215099826455116	0.0224461667239666
-4.40940618515015	-8.07198143005371	-6.37217950820923	-0.104989796876907	0.215220347046852	0.0226027891039848
-4.41619396209717	-8.07093524932861	-6.35978889465332	-0.104977667331696	0.215113207697868	0.0225512087345123
-4.41679906845093	-8.07584857940674	-6.37498044967651	-0.10491581261158	0.215126886963844	0.0225154012441635
-4.42010164260864	-8.07344341278076	-6.36730670928955	-0.104959525167942	0.215251132845879	0.0226133111864328
-4.42134571075439	-8.0729923248291	-6.37138986587524	-0.104864299297333	0.215076774358749	0.0225117020308971
-4.42242527008057	-8.08052730560303	-6.37626075744629	-0.104819752275944	0.215208441019058	0.0226145926862955
-4.42564058303833	-8.07684516906738	-6.36496925354004	-0.104764603078365	0.21519248187542	0.0226321239024401
-4.42473697662354	-8.07681274414063	-6.37021780014038	-0.104736976325512	0.215107679367065	0.0225846562534571
-4.42703294754028	-8.08322715759277	-6.36713600158691	-0.10474394261837	0.215249076485634	0.0226824227720499
-4.42786884307861	-8.07870101928711	-6.36513566970825	-0.104668982326984	0.21511322259903	0.0226970929652452
-4.42657423019409	-8.08152484893799	-6.37264728546143	-0.104627497494221	0.21516877412796	0.0226725172251463
-4.43336629867554	-8.08369731903076	-6.36053562164307	-0.104687958955765	0.215233266353607	0.0227925442159176
-4.4257960319519	-8.07693767547607	-6.36428022384644	-0.104480601847172	0.21513657271862	0.0226993821561337
-4.42921876907349	-8.08247184753418	-6.3616247177124	-0.104524217545986	0.215177461504936	0.0227891355752945
-4.43065643310547	-8.08019638061523	-6.34912967681885	-0.104532547295094	0.215219855308533	0.0228620395064354
-4.42691230773926	-8.08028221130371	-6.36156272888184	-0.104458600282669	0.215179741382599	0.0227688923478127
-4.42434930801392	-8.07943534851074	-6.35682487487793	-0.104443222284317	0.215256065130234	0.0228325221687555
-4.42505168914795	-8.07490730285645	-6.34961843490601	-0.104439496994019	0.215241029858589	0.0228402744978666
-4.42282342910767	-8.07953929901123	-6.35234546661377	-0.104347974061966	0.215291559696198	0.0227272771298885
-4.42259502410889	-8.07945251464844	-6.34944009780884	-0.104252278804779	0.215323463082314	0.0228907056152821
-4.42092657089233	-8.0746021270752	-6.34100151062012	-0.104361809790134	0.215364009141922	0.022801723331213
-4.41932535171509	-8.07974624633789	-6.35151195526123	-0.104283660650253	0.215340301394463	0.0227828975766897
-4.41676378250122	-8.07914352416992	-6.34615707397461	-0.104273498058319	0.215494424104691	0.0228082202374935
-4.41283082962036	-8.0758581161499	-6.34442043304443	-0.104312002658844	0.215388312935829	0.0227360688149929
-4.41727113723755	-8.08137226104736	-6.35754728317261	-0.104283027350903	0.21552936732769	0.0227186400443316
-4.41722917556763	-8.08038234710693	-6.3414740562439	-0.104324124753475	0.215587064623833	0.022718882188201
-4.40927267074585	-8.07552433013916	-6.35047101974487	-0.104282677173615	0.21543775498867	0.0225753523409367
-4.41184377670288	-8.0865421295166	-6.35044860839844	-0.104370132088661	0.215655475854874	0.0226592570543289
-4.40694522857666	-8.07541847229004	-6.34331512451172	-0.104365631937981	0.215473994612694	0.0226166658103466
-4.40469312667847	-8.08248043060303	-6.35512447357178	-0.104385659098625	0.21561399102211	0.0224744267761707
-4.40994834899902	-8.08440971374512	-6.33683109283447	-0.104534097015858	0.215637788176537	0.0225397851318121
-4.39964199066162	-8.07906723022461	-6.34866189956665	-0.104411534965038	0.215498179197311	0.0224417615681887
-4.40121459960938	-8.08881759643555	-6.34892082214355	-0.104644678533077	0.215580090880394	0.0224206298589706
-4.39953231811523	-8.08093738555908	-6.32768774032593	-0.104672685265541	0.215530708432198	0.0224091000854969
-4.39569425582886	-8.08106517791748	-6.3427267074585	-0.104648634791374	0.215542405843735	0.0222440119832754
-4.39146566390991	-8.08730792999268	-6.33450078964233	-0.104888707399368	0.21552611887455	0.022286543622613
-4.39105319976807	-8.07878398895264	-6.33249807357788	-0.104873068630695	0.215431228280067	0.0221559200435877
-4.38817024230957	-8.08108711242676	-6.33546781539917	-0.104946091771126	0.215553224086761	0.0221086833626032
-4.3876748085022	-8.07677173614502	-6.32491683959961	-0.105083540081978	0.215451940894127	0.0221499390900135
-4.38258981704712	-8.07718563079834	-6.33058261871338	-0.10509817302227	0.215397268533707	0.0219432525336742
-4.37874460220337	-8.07758140563965	-6.32311677932739	-0.105163522064686	0.215410947799683	0.0219161696732044
-4.37409257888794	-8.07049369812012	-6.31710815429688	-0.105193831026554	0.215346813201904	0.0218998175114393
-4.3738055229187	-8.07036018371582	-6.32184982299805	-0.105281755328178	0.215302884578705	0.0218234062194824
-4.36987352371216	-8.06903266906738	-6.31118965148926	-0.105338029563427	0.215357810258865	0.0218088440597057
-4.36787223815918	-8.06200313568115	-6.30615568161011	-0.105395458638668	0.215253323316574	0.0216551516205072
-4.36711502075195	-8.06328105926514	-6.31039667129517	-0.105473317205906	0.215283527970314	0.0216180253773928
-4.36428594589233	-8.06204700469971	-6.30080652236938	-0.105495400726795	0.215272918343544	0.0216223280876875
-4.35874652862549	-8.05537796020508	-6.30244731903076	-0.10556223243475	0.215141668915749	0.0214664228260517
-4.35782146453857	-8.05994415283203	-6.29716777801514	-0.105651371181011	0.215101718902588	0.0214725937694311
-4.35821151733398	-8.05517292022705	-6.2911057472229	-0.105598092079163	0.215121477842331	0.0214550476521254
-4.35134124755859	-8.05363178253174	-6.302077293396	-0.105617672204971	0.215087965130806	0.0213252883404493
-4.35495853424072	-8.05459117889404	-6.2920880317688	-0.105727426707745	0.215129390358925	0.0214791521430016
-4.35061454772949	-8.05219650268555	-6.29659652709961	-0.105655141174793	0.214936092495918	0.0212845019996166
-4.34488582611084	-8.04879474639893	-6.30844020843506	-0.105660744011402	0.215017840266228	0.0213195513933897
-4.35188817977905	-8.04651546478271	-6.28692674636841	-0.105752199888229	0.21500900387764	0.0213070530444384
-4.34448146820068	-8.04446983337402	-6.30137920379639	-0.105618275702	0.214853495359421	0.0212676990777254
-4.34727668762207	-8.04632949829102	-6.29514074325562	-0.105652317404747	0.215024694800377	0.0213594567030668
-4.3409423828125	-8.03463935852051	-6.29509782791138	-0.10570627450943	0.214815363287926	0.0212813448160887
-4.33820772171021	-8.03611850738525	-6.30160808563232	-0.10555749386549	0.214911162853241	0.0213050954043865
-4.33901166915894	-8.03284931182861	-6.28697729110718	-0.105611763894558	0.214848533272743	0.0213795229792595
-4.33620834350586	-8.02653026580811	-6.30481767654419	-0.105495102703571	0.214724153280258	0.0213598553091288
-4.33395051956177	-8.0250415802002	-6.29645729064941	-0.105436861515045	0.214862182736397	0.021439716219902
-4.33097982406616	-8.01789093017578	-6.28896141052246	-0.105455979704857	0.214673385024071	0.0214233994483948
-4.33306217193604	-8.01981639862061	-6.31115961074829	-0.105419546365738	0.214707911014557	0.0214342940598726
-4.33389329910278	-8.01674652099609	-6.29435729980469	-0.105433292686939	0.214808255434036	0.0215356647968292
-4.32762002944946	-8.0071382522583	-6.30110836029053	-0.105206109583378	0.214668944478035	0.0214798022061586
-4.33435344696045	-8.01451301574707	-6.30299043655396	-0.105265006422997	0.214848279953003	0.0216115340590477
-4.32988452911377	-8.00061416625977	-6.3064136505127	-0.105089001357555	0.214686095714569	0.0216592233628035
-4.32748556137085	-8.00358581542969	-6.32108974456787	-0.104960329830647	0.214738309383392	0.0216226559132338
-4.33511304855347	-8.00418853759766	-6.30301713943481	-0.105076283216476	0.214799404144287	0.0216930136084557
-4.32649230957031	-7.99457168579102	-6.31575489044189	-0.104776665568352	0.214701920747757	0.0217106956988573
-4.3307933807373	-7.99742460250854	-6.3289361000061	-0.104844950139523	0.214792862534523	0.0218008160591125
-4.33093500137329	-7.99238300323486	-6.31963586807251	-0.104679703712463	0.214789137244225	0.0218925941735506
-4.33343076705933	-7.98830604553223	-6.32151794433594	-0.104589886963367	0.214838862419128	0.0218409206718206
-4.32552194595337	-7.9944167137146	-6.32929420471191	-0.10456819832325	0.214866265654564	0.0219647642225027
-4.33254861831665	-7.98708295822144	-6.31964540481567	-0.104461021721363	0.214952617883682	0.022068165242672
-4.32675218582153	-7.98649501800537	-6.3319411277771	-0.104374200105667	0.214776888489723	0.021974416449666
-4.32644748687744	-7.98662519454956	-6.33570337295532	-0.104308776557446	0.21497343480587	0.0220634918659925
-4.32891225814819	-7.98258399963379	-6.3193998336792	-0.104340344667435	0.214953973889351	0.0221075545996428
-4.32644367218018	-7.98513507843018	-6.33752584457397	-0.104195587337017	0.214821517467499	0.0220951214432716
-4.32727813720703	-7.98569202423096	-6.33000946044922	-0.104198761284351	0.215002536773682	0.022242683917284
-4.32180213928223	-7.97847557067871	-6.325514793396	-0.104179255664349	0.214884400367737	0.0222651232033968
-4.32483196258545	-7.98029851913452	-6.3392653465271	-0.104142531752586	0.214908510446548	0.022183345630765
-4.32254695892334	-7.98441410064697	-6.33021354675293	-0.104171745479107	0.214974775910378	0.0223430432379246
-4.32149410247803	-7.97576236724854	-6.33333206176758	-0.104036457836628	0.214932292699814	0.0223066620528698
-4.32542943954468	-7.98092365264893	-6.34014177322388	-0.104142002761364	0.214947238564491	0.0223152711987495
-4.32673168182373	-7.98030424118042	-6.32567930221558	-0.104116432368755	0.214977964758873	0.0224257856607437
-4.32756567001343	-7.97735357284546	-6.33344602584839	-0.104037404060364	0.2150639295578	0.022277507930994
-4.32751369476318	-7.98635244369507	-6.33524036407471	-0.104211077094078	0.215035110712051	0.0223117787390947
-4.33094167709351	-7.98348379135132	-6.32154846191406	-0.104142002761364	0.21504470705986	0.0223601274192333
-4.32663059234619	-7.98797559738159	-6.33316946029663	-0.104159258306026	0.214993268251419	0.0222853291779757
-4.32928228378296	-7.98590850830078	-6.3214693069458	-0.104201428592205	0.215010687708855	0.0223702006042004
-4.33012676239014	-7.98766660690308	-6.31591129302979	-0.104250513017178	0.214971825480461	0.0223050247877836
-4.32528781890869	-7.9942193031311	-6.32569980621338	-0.104312516748905	0.214917302131653	0.0222751330584288
-4.32907056808472	-7.99132537841797	-6.3118691444397	-0.104346998035908	0.214973866939545	0.0223503243178129
-4.32770729064941	-7.98903703689575	-6.31132555007935	-0.104419410228729	0.214779317378998	0.022298339754343
-4.32464790344238	-7.99353170394897	-6.31430149078369	-0.10442677885294	0.214737206697464	0.0222855526953936
-4.32667827606201	-7.99316835403442	-6.29581880569458	-0.104621902108192	0.214745983481407	0.0223708525300026
-4.3251485824585	-7.99437475204468	-6.30671310424805	-0.10461662709713	0.214606419205666	0.0222374852746725
-4.32413387298584	-7.99596881866455	-6.29570436477661	-0.104663662612438	0.214758053421974	0.0222493596374989
-4.32312345504761	-7.99224424362183	-6.28282642364502	-0.104737170040607	0.214493229985237	0.022162264212966
-4.32525730133057	-8.00044250488281	-6.29691791534424	-0.104803264141083	0.214651346206665	0.022149695083499
-4.3251166343689	-7.99688768386841	-6.27551507949829	-0.104914538562298	0.214529320597649	0.022149445489049
-4.31836223602295	-7.99609899520874	-6.28251457214355	-0.104980006814003	0.214294090867043	0.0219309013336897
-4.32327604293823	-8.00632762908936	-6.27019596099854	-0.105116657912731	0.214474529027939	0.0220530647784472
-4.3191614151001	-7.99913024902344	-6.27441835403442	-0.105081424117088	0.21427683532238	0.0219559706747532
-4.31473875045776	-8.00280380249023	-6.27740573883057	-0.105256117880344	0.214208915829659	0.021850535646081
-4.31799030303955	-8.00801181793213	-6.25938653945923	-0.10534430295229	0.214232817292213	0.0218852814286947
-4.31075048446655	-8.00263214111328	-6.2655234336853	-0.105289988219738	0.214069306850433	0.0218153353780508
-4.31566715240479	-8.00814819335938	-6.26237344741821	-0.105476625263691	0.214119702577591	0.0218423772603273
-4.31258964538574	-8.00659275054932	-6.24127674102783	-0.105551809072495	0.214013740420341	0.0217948015779257
-4.31154775619507	-8.00565528869629	-6.25336360931396	-0.105580560863018	0.213957399129868	0.0217219740152359
-4.31125497817993	-8.0076208114624	-6.2370753288269	-0.105743207037449	0.213887274265289	0.0217907950282097
-4.30973434448242	-8.00378799438477	-6.23573303222656	-0.105634309351444	0.213736325502396	0.0216635540127754
-4.30725383758545	-8.00830554962158	-6.23642253875732	-0.105712056159973	0.213785365223885	0.0216995365917683
-4.30847024917603	-8.00709915161133	-6.2256760597229	-0.105713337659836	0.213707655668259	0.0217518825083971
-4.30994892120361	-8.00604343414307	-6.22653245925903	-0.10571701079607	0.213687315583229	0.0215804055333138
-4.30695152282715	-8.0104866027832	-6.23069858551025	-0.105745933949947	0.213756501674652	0.0216106921434402
-4.30307102203369	-8.00499820709229	-6.21544456481934	-0.105754159390926	0.21369257569313	0.0216139853000641
-4.30718469619751	-8.01233196258545	-6.2235631942749	-0.10567644238472	0.213646411895752	0.0215346328914166
-4.30050849914551	-8.00924301147461	-6.21744632720947	-0.105616740882397	0.213679358363152	0.021618427708745
-4.30100679397583	-8.00722885131836	-6.22192764282227	-0.105612240731716	0.213655814528465	0.0214863512665033
-4.30016803741455	-8.01588726043701	-6.2186279296875	-0.105657353997231	0.213786721229553	0.0215657018125057
-4.29663419723511	-8.00846862792969	-6.2177882194519	-0.105435028672218	0.213676929473877	0.02152419090271
-4.29998445510864	-8.01057815551758	-6.22711658477783	-0.105497196316719	0.213709384202957	0.0214780196547508
-4.30074977874756	-8.01668548583984	-6.21899223327637	-0.105391919612885	0.213683143258095	0.0216255635023117
-4.29756498336792	-8.01236629486084	-6.22194862365723	-0.105260640382767	0.213659822940826	0.0215050019323826
-4.29911422729492	-8.02158260345459	-6.23315906524658	-0.105377398431301	0.213734790682793	0.0215412341058254
-4.30227375030518	-8.02109813690186	-6.22055721282959	-0.105251356959343	0.213742837309837	0.0215815920382738
-4.30383920669556	-8.02206420898438	-6.22843790054321	-0.10517955571413	0.21364913880825	0.0214714631438255
-4.30246162414551	-8.02245044708252	-6.2340874671936	-0.105129808187485	0.213699892163277	0.0216089207679033
-4.31253862380981	-8.02561187744141	-6.21742391586304	-0.10516107827425	0.213687524199486	0.021584615111351
-4.30898666381836	-8.02864742279053	-6.22897386550903	-0.104986406862736	0.213580459356308	0.0215488281100988
-4.31520986557007	-8.03126525878906	-6.22373723983765	-0.104994483292103	0.213647708296776	0.0216798055917025
-4.31801652908325	-8.03067874908447	-6.221604347229	-0.10505635291338	0.213504448533058	0.0216302741318941
-4.31780767440796	-8.03701305389404	-6.22640705108643	-0.104961983859539	0.213456571102142	0.0217080265283585
-4.32441473007202	-8.03615474700928	-6.22057437896729	-0.104963161051273	0.213405460119247	0.021699957549572
-4.32685375213623	-8.03971576690674	-6.22744083404541	-0.104932129383087	0.213299348950386	0.0216431003063917
-4.33067607879639	-8.04401397705078	-6.21921253204346	-0.104881547391415	0.213395744562149	0.0216393619775772
-4.32999134063721	-8.04203033447266	-6.21801376342773	-0.104881748557091	0.213193520903587	0.0216358434408903
-4.33645629882813	-8.05109691619873	-6.23468112945557	-0.104821816086769	0.213290154933929	0.0216518212109804
-4.34088182449341	-8.04863262176514	-6.22124052047729	-0.104741737246513	0.213203817605972	0.021674508228898
-4.34028673171997	-8.04855728149414	-6.23186779022217	-0.10476215928793	0.213041409850121	0.0215779561549425
-4.3484787940979	-8.05499362945557	-6.2237491607666	-0.104793727397919	0.213152915239334	0.0216911397874355
-4.3485689163208	-8.04750728607178	-6.22971963882446	-0.104611344635487	0.212946489453316	0.0216242037713528
-4.35063648223877	-8.05557060241699	-6.23643636703491	-0.104642055928707	0.212902337312698	0.0215767156332731
-4.35906982421875	-8.0577220916748	-6.22328996658325	-0.104735724627972	0.212974146008492	0.0216256715357304
-4.3576602935791	-8.05638122558594	-6.23622465133667	-0.104603193700314	0.212806671857834	0.0215267948806286
-4.36250829696655	-8.06652927398682	-6.24295330047607	-0.10467541217804	0.21292981505394	0.0215277895331383
-4.36438608169556	-8.06435203552246	-6.22622108459473	-0.104659281671047	0.212762415409088	0.0214382763952017
-4.36357259750366	-8.06945991516113	-6.24380588531494	-0.104565493762493	0.212768971920013	0.0214055608958006
-4.36951923370361	-8.07527542114258	-6.23465633392334	-0.104691937565804	0.212789267301559	0.0214706975966692
-4.37199449539185	-8.07242298126221	-6.24150466918945	-0.104577384889126	0.21270926296711	0.0214007776230574
-4.37326622009277	-8.07714176177979	-6.242347240448	-0.104584462940693	0.212676972150803	0.0213311463594437
-4.37661647796631	-8.07882690429688	-6.24433326721191	-0.104525104165077	0.212772622704506	0.021420082077384
-4.38247680664063	-8.08064746856689	-6.24211740493774	-0.104568816721439	0.212708830833435	0.021369531750679
-4.37961530685425	-8.08539962768555	-6.25895357131958	-0.104510262608528	0.212606027722359	0.0212702956050634
-4.37977504730225	-8.08748245239258	-6.24661445617676	-0.104516327381134	0.212743178009987	0.0213304758071899
-4.37840366363525	-8.0849084854126	-6.24995136260986	-0.104535639286041	0.212604910135269	0.0212866626679897
-4.38134098052979	-8.089186668396	-6.25574636459351	-0.104506157338619	0.212593361735344	0.0212022420018911
-4.3779034614563	-8.08891582489014	-6.24112701416016	-0.104512259364128	0.212620005011559	0.0212910119444132
-4.37691116333008	-8.08396053314209	-6.24974870681763	-0.104521960020065	0.212487831711769	0.0211634524166584
-4.38127374649048	-8.08859634399414	-6.24712800979614	-0.104631654918194	0.212623223662376	0.0211684610694647
-4.38039398193359	-8.0818042755127	-6.2367844581604	-0.104582585394382	0.212461829185486	0.0210484471172094
-4.38236951828003	-8.08446407318115	-6.24814510345459	-0.104569338262081	0.212504893541336	0.0209753271192312
-4.3817572593689	-8.08914661407471	-6.23347473144531	-0.104787640273571	0.212560951709747	0.021025825291872
-4.37723255157471	-8.08587837219238	-6.23389148712158	-0.104600712656975	0.21242444217205	0.0209366660565138
-4.3736720085144	-8.08927822113037	-6.24048900604248	-0.104673720896244	0.212528765201569	0.0208920892328024
-4.37382364273071	-8.08770751953125	-6.22193002700806	-0.104753106832504	0.212378770112991	0.0208364631980658
-4.37100839614868	-8.08817958831787	-6.22211885452271	-0.104809917509556	0.212376937270164	0.0206701662391424
-4.36474943161011	-8.09062767028809	-6.22446441650391	-0.104883313179016	0.212282091379166	0.0206754133105278
-4.36378955841064	-8.08405685424805	-6.20806121826172	-0.104927204549313	0.212260514497757	0.020694887265563
-4.35884141921997	-8.08336734771729	-6.20935726165771	-0.104965455830097	0.212159767746925	0.0205669943243265
-4.3538179397583	-8.0826587677002	-6.20294094085693	-0.104969583451748	0.212142392992973	0.0206302385777235
-4.35535955429077	-8.07820129394531	-6.18506908416748	-0.105079241096973	0.21207894384861	0.0205304455012083
-4.35202121734619	-8.07798480987549	-6.19166564941406	-0.105076350271702	0.211990669369698	0.0204430781304836
-4.34701824188232	-8.07564163208008	-6.17094612121582	-0.105077899992466	0.211969405412674	0.0205063614994287
-4.34193325042725	-8.06849765777588	-6.16628694534302	-0.105202212929726	0.211773291230202	0.0203978326171637
-4.34274673461914	-8.0683012008667	-6.1738452911377	-0.105156019330025	0.211882412433624	0.0203520264476538
-4.33983087539673	-8.06879901885986	-6.15852832794189	-0.105282343924046	0.21191418170929	0.0203864648938179
-4.33753347396851	-8.05888271331787	-6.15557241439819	-0.105124741792679	0.211725771427155	0.020314197987318
-4.34018278121948	-8.06250858306885	-6.15280055999756	-0.105229958891869	0.21187886595726	0.0203035958111286
-4.33640766143799	-8.05870628356934	-6.14477825164795	-0.105198755860329	0.211881190538406	0.0203315783292055
-4.33062791824341	-8.05218887329102	-6.14308834075928	-0.105127155780792	0.211866691708565	0.0201803967356682
-4.32620906829834	-8.05297660827637	-6.14807367324829	-0.105109311640263	0.211900070309639	0.0201740562915802
-4.32200145721436	-8.05276203155518	-6.13867855072021	-0.105137571692467	0.211895763874054	0.0201904326677322
-4.32025814056396	-8.04831409454346	-6.14320516586304	-0.105083927512169	0.211880087852478	0.0201134979724884
-4.31619739532471	-8.04856872558594	-6.14741563796997	-0.105014652013779	0.21194152534008	0.0200773794203997
-4.31755256652832	-8.05197334289551	-6.14050912857056	-0.105129942297935	0.211960002779961	0.0201513972133398
-4.31581830978394	-8.04292583465576	-6.14554500579834	-0.104880034923553	0.211869567632675	0.0200493019074202
-4.3154764175415	-8.04775905609131	-6.15532112121582	-0.104885995388031	0.211969941854477	0.0200181249529123
-4.31579685211182	-8.0476598739624	-6.143394947052	-0.104890733957291	0.21195961534977	0.020141338929534
-4.31591033935547	-8.04510879516602	-6.14896392822266	-0.104902058839798	0.211961910128593	0.0199928339570761
-4.31233978271484	-8.05083274841309	-6.15165758132935	-0.104870967566967	0.212012380361557	0.0200356654822826
-4.31236553192139	-8.04074192047119	-6.14374017715454	-0.104742288589478	0.211993232369423	0.0200979895889759
-4.31685400009155	-8.04580402374268	-6.1541051864624	-0.10470973700285	0.211995467543602	0.0200942121446133
-4.31673812866211	-8.04649257659912	-6.15456485748291	-0.10459777712822	0.212041154503822	0.0201305989176035
-4.3196587562561	-8.04080009460449	-6.14865064620972	-0.104555927217007	0.212006881833076	0.0201510153710842
-4.31905174255371	-8.04069232940674	-6.16135215759277	-0.104555413126945	0.211968302726746	0.0201025009155273
-4.32094478607178	-8.0421142578125	-6.15953159332275	-0.104458279907703	0.212013006210327	0.0202086046338081
-4.31665468215942	-8.03472423553467	-6.15898418426514	-0.104368038475513	0.211977422237396	0.020180594176054
-4.31653451919556	-8.03597545623779	-6.16963243484497	-0.104404486715794	0.211891233921051	0.020191902294755
-4.32291793823242	-8.035475730896	-6.15255212783813	-0.104337669909	0.211934357881546	0.0203100442886353
-4.31755971908569	-8.02946472167969	-6.16839742660522	-0.104185111820698	0.211857438087463	0.0202181860804558
-4.32687616348267	-8.03518486022949	-6.16144990921021	-0.104245774447918	0.212024241685867	0.0203907806426287
-4.32806205749512	-8.03469753265381	-6.16319227218628	-0.104064464569092	0.211820274591446	0.0203434117138386
-4.32640314102173	-8.03741550445557	-6.18612384796143	-0.103998325765133	0.211936369538307	0.020320862531662
-4.33468914031982	-8.0431661605835	-6.16891241073608	-0.10399317741394	0.212058424949646	0.020381037145853
-4.33164167404175	-8.0390157699585	-6.18224000930786	-0.103782661259174	0.2119400203228	0.0202433783560991
-4.33634424209595	-8.04513072967529	-6.18777084350586	-0.103720411658287	0.212159380316734	0.0203121863305569
-4.34230613708496	-8.03882694244385	-6.18748903274536	-0.103646270930767	0.212080165743828	0.0202808883041143
-4.34288358688354	-8.04474353790283	-6.20470809936523	-0.10357553511858	0.212128356099129	0.020150076597929
-4.34755849838257	-8.04941558837891	-6.19926929473877	-0.103549987077713	0.212218731641769	0.0202794298529625
-4.34679460525513	-8.04178810119629	-6.20346546173096	-0.103456445038319	0.212101712822914	0.0202012322843075
-4.35693073272705	-8.05009651184082	-6.2190146446228	-0.103424288332462	0.212197333574295	0.0202069152146578
-4.35368537902832	-8.05082511901855	-6.20792865753174	-0.103332445025444	0.212246268987656	0.0202568154782057
-4.35705041885376	-8.04950332641602	-6.21793174743652	-0.103332236409187	0.212084740400314	0.0201332550495863
-4.36492872238159	-8.05757713317871	-6.21709060668945	-0.103360787034035	0.212208092212677	0.0202241763472557
-4.36300706863403	-8.0490083694458	-6.2191309928894	-0.103171408176422	0.212063446640968	0.0200845673680305
-4.37143421173096	-8.0563497543335	-6.22472429275513	-0.103256724774837	0.212170138955116	0.0201312694698572
-4.37223100662231	-8.05301952362061	-6.21260786056519	-0.10312682390213	0.212005481123924	0.0202192682772875
-4.37283945083618	-8.05344486236572	-6.23075342178345	-0.103151045739651	0.212012678384781	0.0200498830527067
-4.38129472732544	-8.05824279785156	-6.21171617507935	-0.103240504860878	0.212074592709541	0.0201574582606554
-4.37917852401733	-8.05145168304443	-6.22483539581299	-0.103032626211643	0.211875304579735	0.0200508423149586
-4.3797664642334	-8.05583953857422	-6.22549390792847	-0.103142090141773	0.211937010288239	0.0200565084815025
-4.38450574874878	-8.05207633972168	-6.20715808868408	-0.103103764355183	0.211835533380508	0.0200470387935638
-4.38039827346802	-8.05039596557617	-6.22798633575439	-0.103047646582127	0.211778223514557	0.0199326071888208
-4.38925552368164	-8.05352783203125	-6.21521186828613	-0.103179700672626	0.211813434958458	0.0199855547398329
-4.38714361190796	-8.04868316650391	-6.21773481369019	-0.10309599339962	0.211659908294678	0.0198520217090845
-4.38867998123169	-8.05453681945801	-6.22099113464355	-0.103057667613029	0.211781218647957	0.0198947731405497
-4.39105129241943	-8.05431175231934	-6.2137622833252	-0.103096306324005	0.211630299687386	0.0200011506676674
-4.39305067062378	-8.05808734893799	-6.22769546508789	-0.103056527674198	0.211650803685188	0.0197582580149174
-4.39898777008057	-8.06030941009521	-6.22833442687988	-0.102971255779266	0.211745381355286	0.0198796447366476
-4.39940404891968	-8.0521993637085	-6.23372888565063	-0.102941192686558	0.211595505475998	0.0198238082230091
-4.40483522415161	-8.05436038970947	-6.23523139953613	-0.102972418069839	0.211713239550591	0.0198621843010187
-4.40434980392456	-8.04977226257324	-6.21293306350708	-0.103105269372463	0.211571350693703	0.0198989305645227
-4.41300249099731	-8.0580587387085	-6.22606706619263	-0.103037253022194	0.211483120918274	0.0196801237761974
-4.416090965271	-8.06795501708984	-6.2165994644165	-0.103110417723656	0.211499080061913	0.0198382120579481
-4.4161958694458	-8.06486034393311	-6.2255916595459	-0.103000834584236	0.211336731910706	0.0198042280972004
-4.42485427856445	-8.07374668121338	-6.23038578033447	-0.103164382278919	0.211452648043633	0.0198977701365948
-4.4211106300354	-8.06704902648926	-6.21801519393921	-0.103027895092964	0.211322262883186	0.0199432969093323
-4.42298984527588	-8.06606292724609	-6.22747039794922	-0.102937340736389	0.211352899670601	0.0197916273027658
-4.43080520629883	-8.07474708557129	-6.22294282913208	-0.10309311747551	0.211288869380951	0.0198529530316591
-4.43489360809326	-8.07020568847656	-6.22260999679565	-0.102980330586433	0.211219727993011	0.0198849029839039
-4.43479061126709	-8.07204723358154	-6.23162364959717	-0.10296281427145	0.211192294955254	0.0198533348739147
-4.44576835632324	-8.07447624206543	-6.21706914901733	-0.103046327829361	0.211159780621529	0.0199913531541824
-4.44453573226929	-8.07474040985107	-6.23959732055664	-0.103003390133381	0.211161583662033	0.019809577614069
-4.44653081893921	-8.07779216766357	-6.22838449478149	-0.103058665990829	0.21123331785202	0.0199359375983477
-4.44997024536133	-8.0763463973999	-6.22317123413086	-0.102993726730347	0.211090162396431	0.0198763012886047
-4.45272827148438	-8.08438777923584	-6.23583459854126	-0.102999873459339	0.211126655340195	0.0198614820837975
-4.45724725723267	-8.086501121521	-6.22689247131348	-0.103081114590168	0.211080640554428	0.0200394652783871
-4.46209287643433	-8.08731746673584	-6.23275470733643	-0.103114269673824	0.211023420095444	0.0198915470391512
-4.46386337280273	-8.0931339263916	-6.22636699676514	-0.1031229570508	0.211069598793983	0.020094396546483
-4.46772336959839	-8.08821678161621	-6.22137641906738	-0.103017091751099	0.210927397012711	0.0200993996113539
-4.47558498382568	-8.09531402587891	-6.23165512084961	-0.103109508752823	0.210946574807167	0.0201813504099846
-4.47247123718262	-8.09199523925781	-6.21647548675537	-0.103113494813442	0.210886269807816	0.0202590115368366
-4.47670936584473	-8.09455490112305	-6.22821044921875	-0.103097170591354	0.210772454738617	0.0202300753444433
-4.47999906539917	-8.10277938842773	-6.22643280029297	-0.103228226304054	0.21080182492733	0.02037781663239
-4.48234605789185	-8.09818935394287	-6.21844244003296	-0.103017501533031	0.210647776722908	0.0204717945307493
-4.48808336257935	-8.10414409637451	-6.22790098190308	-0.103132255375385	0.210677936673164	0.0205462295562029
-4.49206256866455	-8.10305595397949	-6.21379137039185	-0.103089489042759	0.210606396198273	0.0207208823412657
-4.49144458770752	-8.10664844512939	-6.23402166366577	-0.103058330714703	0.21065092086792	0.0205961260944605
-4.49653244018555	-8.11241436004639	-6.22280979156494	-0.103143982589245	0.210631176829338	0.0208129864186049
-4.50121736526489	-8.10990905761719	-6.22202396392822	-0.102987915277481	0.210661560297012	0.0208437163382769
-4.50609397888184	-8.11968803405762	-6.23965501785278	-0.102998673915863	0.210675299167633	0.0209134444594383
-4.50749444961548	-8.1214656829834	-6.22950983047485	-0.103034280240536	0.210688441991806	0.021089531481266
-4.50980854034424	-8.12463855743408	-6.23827791213989	-0.102893367409706	0.21076163649559	0.0209380052983761
-4.50524044036865	-8.13110065460205	-6.24763298034668	-0.103057645261288	0.210830509662628	0.0211626198142767
-4.50974464416504	-8.12904071807861	-6.24137830734253	-0.102904386818409	0.210820123553276	0.0211187433451414
-4.51009082794189	-8.13270282745361	-6.26206731796265	-0.102905355393887	0.210794821381569	0.0211157742887735
-4.5130443572998	-8.13478660583496	-6.25009679794312	-0.102917529642582	0.210873112082481	0.0213679168373346
-4.51622104644775	-8.13434505462646	-6.25886392593384	-0.102910101413727	0.210819989442825	0.0213562902063131
-4.51492118835449	-8.14181041717529	-6.26397228240967	-0.102953746914864	0.210933730006218	0.0215816535055637
-4.51009082794189	-8.13286685943604	-6.2628493309021	-0.1028658375144	0.21081779897213	0.0217087659984827
-4.51415824890137	-8.13277626037598	-6.26758766174316	-0.102887712419033	0.210881501436234	0.0217869859188795
-4.51132202148438	-8.12103939056396	-6.25368690490723	-0.102953933179379	0.210711866617203	0.0219583418220282
-4.51825571060181	-8.12397384643555	-6.26555204391479	-0.102948479354382	0.210726976394653	0.021934662014246
-4.51563262939453	-8.12164974212646	-6.25092554092407	-0.102990381419659	0.210724100470543	0.0222004111856222
-4.51453447341919	-8.11233806610107	-6.2584753036499	-0.102904826402664	0.210527092218399	0.0222107693552971
-4.51923322677612	-8.12249374389648	-6.25607252120972	-0.103054843842983	0.210627242922783	0.0224495660513639
-4.51328611373901	-8.11131477355957	-6.24999380111694	-0.103041015565395	0.210562765598297	0.0225918143987656
-4.51381063461304	-8.11141586303711	-6.26652765274048	-0.102976188063622	0.210462167859077	0.0225957836955786
-4.51969432830811	-8.10623836517334	-6.23690271377563	-0.102953553199768	0.210518106818199	0.0228608772158623
-4.5114631652832	-8.10714721679688	-6.26318073272705	-0.103018403053284	0.210407167673111	0.022941030561924
-4.51712369918823	-8.1024227142334	-6.24556255340576	-0.103016629815102	0.210458695888519	0.023168770596385
-4.51164293289185	-8.09892272949219	-6.25863838195801	-0.102929055690765	0.210368260741234	0.0231615118682384
-4.51585912704468	-8.09783935546875	-6.24791288375854	-0.10298053920269	0.210388004779816	0.0234558209776878
-4.51420211791992	-8.09513187408447	-6.25299119949341	-0.102905102074146	0.210331529378891	0.0234460830688477
-4.51301956176758	-8.09676361083984	-6.24671792984009	-0.102995857596397	0.210451990365982	0.0237520281225443
-4.51222896575928	-8.09068775177002	-6.24767732620239	-0.102760188281536	0.210264831781387	0.0237823110073805
-4.51481151580811	-8.09953022003174	-6.24794483184814	-0.102761134505272	0.210470005869865	0.0240677520632744
-4.51469469070435	-8.09040451049805	-6.24603414535522	-0.102813139557838	0.210306093096733	0.0241732429713011
-4.51487064361572	-8.09339714050293	-6.2541561126709	-0.102688685059547	0.210443034768105	0.0243722815066576
-4.51835775375366	-8.08759212493896	-6.24286794662476	-0.102672018110752	0.210368424654007	0.024567099288106
-4.51716327667236	-8.09393787384033	-6.25329685211182	-0.102633267641068	0.210432767868042	0.0247228909283876
-4.51438999176025	-8.08736896514893	-6.23902082443237	-0.102497704327106	0.21049077808857	0.0248841010034084
-4.51552772521973	-8.08829784393311	-6.25293970108032	-0.102520972490311	0.210307762026787	0.0250305365771055
-4.51524257659912	-8.09265613555908	-6.24376344680786	-0.10245918482542	0.210489496588707	0.0253099631518126
-4.51486015319824	-8.0867166519165	-6.24064111709595	-0.102398745715618	0.210440203547478	0.0253765117377043
-4.51527976989746	-8.09490776062012	-6.24089479446411	-0.102496802806854	0.210515484213829	0.0256592892110348
-4.51175594329834	-8.08377075195313	-6.24019861221313	-0.102237679064274	0.210363939404488	0.0257562715560198
-4.51892232894897	-8.09375476837158	-6.23399972915649	-0.102273106575012	0.21050126850605	0.0259999614208937
-4.51745319366455	-8.08301734924316	-6.22812223434448	-0.10224299877882	0.210382670164108	0.0262857340276241
-4.51483058929443	-8.08803653717041	-6.24260663986206	-0.102179951965809	0.210436552762985	0.0263300444930792
-4.52525568008423	-8.08840179443359	-6.2194242477417	-0.102123849093914	0.210469648241997	0.026646550744772
-4.51683807373047	-8.08663749694824	-6.24110889434814	-0.101997449994087	0.21042338013649	0.0267954152077436
-4.52156114578247	-8.08907032012939	-6.22133874893188	-0.101935587823391	0.210562199354172	0.0269722361117601
-4.52038812637329	-8.08629035949707	-6.24438238143921	-0.101943165063858	0.210433512926102	0.0270873866975307
-4.52335262298584	-8.08689117431641	-6.22535991668701	-0.101824708282948	0.210510030388832	0.0274433307349682
-4.52194976806641	-8.0871696472168	-6.23797845840454	-0.101772025227547	0.210581809282303	0.0274832658469677
-4.52318096160889	-8.09366703033447	-6.23498725891113	-0.101871497929096	0.210547968745232	0.0278246439993382
-4.52128553390503	-8.08195114135742	-6.2351598739624	-0.101682379841805	0.210430786013603	0.0278491284698248
-4.52339124679565	-8.09179782867432	-6.24008703231812	-0.10172226279974	0.21061185002327	0.0281395446509123
-4.52391338348389	-8.08669567108154	-6.22518682479858	-0.101746469736099	0.210399270057678	0.0283302515745163
-4.51970672607422	-8.08926296234131	-6.2382025718689	-0.101613529026508	0.210591226816177	0.0284316353499889
-4.52718925476074	-8.0871467590332	-6.22053718566895	-0.101764023303986	0.210515469312668	0.0287254489958286
-4.5256085395813	-8.0918140411377	-6.23161697387695	-0.101642943918705	0.210487186908722	0.0287997517734766
-4.52421283721924	-8.08668613433838	-6.224205493927	-0.101581364870071	0.210577189922333	0.0290252678096294
-4.52708435058594	-8.09316635131836	-6.23270511627197	-0.101610437035561	0.21043062210083	0.0291219707578421
-4.52682685852051	-8.08962917327881	-6.22133016586304	-0.101543769240379	0.210433974862099	0.0294187534600496
-4.52872085571289	-8.0891227722168	-6.23515605926514	-0.101613007485867	0.210433393716812	0.0294224172830582
-4.52909374237061	-8.09700584411621	-6.22478628158569	-0.101661428809166	0.210561886429787	0.0296756606549025
-4.52804088592529	-8.08962726593018	-6.22917890548706	-0.101467430591583	0.210356950759888	0.0296941231936216
-4.53308296203613	-8.09936428070068	-6.22700548171997	-0.101575940847397	0.210539892315865	0.0299387294799089
-4.53049755096436	-8.09139347076416	-6.22954320907593	-0.101480185985565	0.210401102900505	0.0300184767693281
-4.53164386749268	-8.09962272644043	-6.23432683944702	-0.101557664573193	0.210436955094337	0.0301109682768583
-4.53501558303833	-8.09592819213867	-6.22372102737427	-0.101486667990685	0.210484713315964	0.0302650593221188
-4.53300714492798	-8.09716892242432	-6.23635292053223	-0.101487405598164	0.21040765941143	0.0302733443677425
-4.53966283798218	-8.10009288787842	-6.21871995925903	-0.101517431437969	0.210453733801842	0.0305437911301851
-4.5364236831665	-8.09777545928955	-6.23737478256226	-0.101426310837269	0.210356190800667	0.0304858088493347
-4.5358772277832	-8.09945487976074	-6.22909259796143	-0.101477138698101	0.21037532389164	0.030721802264452
-4.54120874404907	-8.09562873840332	-6.22518968582153	-0.101393051445484	0.210336476564407	0.0306513160467148
-4.54024982452393	-8.09972190856934	-6.23209953308105	-0.101519152522087	0.210434123873711	0.0307938382029533
-4.5398268699646	-8.09335136413574	-6.22334718704224	-0.10144130140543	0.210314601659775	0.0307730585336685
-4.54183912277222	-8.09900665283203	-6.23234462738037	-0.101376622915268	0.210407704114914	0.030864043161273
-4.54186868667603	-8.08642482757568	-6.22447061538696	-0.101444095373154	0.210340738296509	0.0309705343097448
-4.53982353210449	-8.09121417999268	-6.23764657974243	-0.101334124803543	0.210333824157715	0.0309016406536102
-4.53843641281128	-8.09216690063477	-6.22095203399658	-0.101364582777023	0.210446625947952	0.031042693182826
-4.54062509536743	-8.08629608154297	-6.23703765869141	-0.101251371204853	0.210327714681625	0.0309938136488199
-4.53881883621216	-8.08763408660889	-6.23043441772461	-0.101247780025005	0.210486099123955	0.031121639534831
-4.5362401008606	-8.0819034576416	-6.23255443572998	-0.101311832666397	0.210373103618622	0.0310483835637569
-4.53549146652222	-8.08820343017578	-6.25275182723999	-0.10122162103653	0.210494950413704	0.0311149768531322
-4.53510713577271	-8.08062934875488	-6.22639894485474	-0.101202592253685	0.210514008998871	0.031094653531909
-4.53113985061646	-8.08971691131592	-6.23785972595215	-0.101335689425468	0.21051487326622	0.0311630219221115
-4.53212881088257	-8.08460235595703	-6.23546361923218	-0.101185590028763	0.210558980703354	0.0311835445463657
-4.52807331085205	-8.08520698547363	-6.24270725250244	-0.101237006485462	0.210519328713417	0.0310444738715887
-4.53175210952759	-8.08620834350586	-6.23070907592773	-0.101288497447968	0.210576832294464	0.0312992334365845
-4.5253267288208	-8.08373165130615	-6.24414300918579	-0.101251505315304	0.210587322711945	0.0311262086033821
-4.53189897537231	-8.09379196166992	-6.22642230987549	-0.101483412086964	0.210650399327278	0.0312246419489384
-4.52515411376953	-8.08405208587646	-6.23924732208252	-0.101374700665474	0.210555657744408	0.0311928708106279
-4.52770471572876	-8.09070873260498	-6.23070526123047	-0.101513668894768	0.210640892386436	0.0312923230230808
-4.52611970901489	-8.08537769317627	-6.22100591659546	-0.101551987230778	0.21053484082222	0.0312607102096081
-4.52288722991943	-8.09014225006104	-6.22546911239624	-0.101615183055401	0.210533738136292	0.0313800759613514
-4.52480745315552	-8.0839900970459	-6.20221471786499	-0.101651661098003	0.210567563772202	0.0313632637262344
-4.51877927780151	-8.08840179443359	-6.22384595870972	-0.101708300411701	0.210489094257355	0.03132264316082
-4.52060031890869	-8.08297634124756	-6.20103693008423	-0.101748086512089	0.210556134581566	0.0314460210502148
-4.51791000366211	-8.08536720275879	-6.21252679824829	-0.101774878799915	0.210504591464996	0.0313104391098022
-4.51847791671753	-8.0820255279541	-6.1941089630127	-0.101883739233017	0.210498869419098	0.0314625576138496
-4.51431369781494	-8.08449840545654	-6.21165084838867	-0.101893879473209	0.210504308342934	0.0312969759106636
-4.51469612121582	-8.08345603942871	-6.19633817672729	-0.102083213627338	0.210593268275261	0.0314325951039791
-4.51294898986816	-8.08089542388916	-6.2039008140564	-0.101989962160587	0.210426717996597	0.0313460156321526
-4.51442050933838	-8.08697605133057	-6.20500183105469	-0.102026551961899	0.210566148161888	0.0313438884913921
-4.50841522216797	-8.07528495788574	-6.18636751174927	-0.102196991443634	0.210459411144257	0.0313200242817402
-4.51015281677246	-8.08600616455078	-6.20255661010742	-0.102133668959141	0.210553124547005	0.0312371682375669
-4.51226854324341	-8.08345699310303	-6.18949413299561	-0.102155663073063	0.21056205034256	0.0312411542981863
-4.51046752929688	-8.0820426940918	-6.19845247268677	-0.102142862975597	0.210525929927826	0.0311471186578274
-4.51239681243896	-8.08532810211182	-6.18979644775391	-0.10219395160675	0.210680738091469	0.0312703214585781
-4.50800323486328	-8.08138370513916	-6.19490242004395	-0.102189533412457	0.21050488948822	0.0310843624174595
-4.51303386688232	-8.08696842193604	-6.19286203384399	-0.102266475558281	0.210560739040375	0.0311520528048277
-4.51142930984497	-8.08442306518555	-6.18569946289063	-0.102247580885887	0.210567966103554	0.03112817928195
-4.50936508178711	-8.09348106384277	-6.19038963317871	-0.102362364530563	0.210622921586037	0.0311218071728945
-4.5165901184082	-8.090744972229	-6.18379402160645	-0.102304324507713	0.210570111870766	0.0310979392379522
-4.51204204559326	-8.09220123291016	-6.19320058822632	-0.102278374135494	0.210566014051437	0.030981382355094
-4.51762628555298	-8.09395694732666	-6.17682886123657	-0.1023273691535	0.210559129714966	0.0311220437288284
-4.51349639892578	-8.09694290161133	-6.19339227676392	-0.102282993495464	0.210602447390556	0.030907403677702
-4.52194833755493	-8.09822940826416	-6.17582988739014	-0.102438993752003	0.210722297430038	0.0310271047055721
-4.51973438262939	-8.09682273864746	-6.1848578453064	-0.102248810231686	0.210517778992653	0.0308568421751261
-4.52193832397461	-8.10561084747314	-6.18115234375	-0.102312013506889	0.21078984439373	0.031022572889924
-4.51986169815063	-8.0990161895752	-6.1744966506958	-0.10233423858881	0.210519880056381	0.0308400336652994
-4.5211067199707	-8.10422611236572	-6.18022298812866	-0.102152027189732	0.210632711648941	0.0309011600911617
-4.52463626861572	-8.10105323791504	-6.17200088500977	-0.102258041501045	0.210612282156944	0.0309096872806549
-4.52220726013184	-8.10801887512207	-6.18440055847168	-0.102310232818127	0.210664048790932	0.0308039300143719
-4.52008438110352	-8.09883117675781	-6.16817188262939	-0.10218819975853	0.210694551467896	0.0308402925729752
-4.52638626098633	-8.10529518127441	-6.18586921691895	-0.102192975580692	0.210626557469368	0.030733609572053
-4.52535152435303	-8.10120105743408	-6.17090845108032	-0.102156102657318	0.210684970021248	0.0308065619319677
-4.52658939361572	-8.10430526733398	-6.18565654754639	-0.102109871804714	0.210741877555847	0.0306146182119846
-4.53233671188354	-8.10556697845459	-6.18110418319702	-0.102148056030273	0.210869312286377	0.0307066515088081
-4.52648687362671	-8.10187149047852	-6.18512487411499	-0.102084763348103	0.210750609636307	0.0305779203772545
-4.53293323516846	-8.11158180236816	-6.18191862106323	-0.102093450725079	0.211004182696342	0.0306664332747459
-4.52833366394043	-8.10076713562012	-6.18952798843384	-0.101974800229073	0.210806652903557	0.0305406879633665
-4.53227996826172	-8.11045074462891	-6.19263553619385	-0.102054409682751	0.210964635014534	0.0305354297161102
-4.53232431411743	-8.10210800170898	-6.19134855270386	-0.101993449032307	0.210934206843376	0.0305302813649178
-4.52809238433838	-8.10955238342285	-6.19016456604004	-0.102057889103889	0.21098205447197	0.0305119603872299
-4.53199338912964	-8.10254287719727	-6.18944025039673	-0.101844109594822	0.210933804512024	0.0304464045912027
-4.52929353713989	-8.10636806488037	-6.20553636550903	-0.101957589387894	0.210977748036385	0.0304691325873137
-4.53449440002441	-8.10171604156494	-6.18374300003052	-0.10194569081068	0.211001291871071	0.0304580293595791
-4.53221464157104	-8.10438823699951	-6.20685005187988	-0.101877056062222	0.211075142025948	0.0303115714341402
-4.53334331512451	-8.10459136962891	-6.19194602966309	-0.101862162351608	0.211098030209541	0.0304152388125658
-4.52929830551147	-8.10312652587891	-6.20469856262207	-0.101783104240894	0.211032673716545	0.0302699729800224
-4.53775548934937	-8.10705661773682	-6.19466161727905	-0.101783357560635	0.2112707644701	0.0304131712764502
-4.5335578918457	-8.10405826568604	-6.20143699645996	-0.101811036467552	0.211046501994133	0.0302302427589893
-4.53274345397949	-8.10682773590088	-6.20787811279297	-0.101665928959846	0.211221188306808	0.0302579030394554
-4.53680515289307	-8.10669136047363	-6.19323921203613	-0.10175196826458	0.211191773414612	0.0302314423024654
-4.53295469284058	-8.1102409362793	-6.20462942123413	-0.101752325892448	0.211243778467178	0.0301755033433437
-4.53323316574097	-8.10498237609863	-6.19240617752075	-0.101727291941643	0.211255744099617	0.0301130078732967
-4.53567314147949	-8.10993576049805	-6.20813035964966	-0.101631626486778	0.211248129606247	0.0299990624189377
-4.5323338508606	-8.10329914093018	-6.19281244277954	-0.101627252995968	0.211240291595459	0.0300636831671
-4.53290271759033	-8.1024284362793	-6.20159912109375	-0.101632051169872	0.211197704076767	0.029891449958086
-4.53368234634399	-8.11382579803467	-6.19731426239014	-0.101715415716171	0.211304247379303	0.0299961157143116
-4.53238534927368	-8.10345649719238	-6.20110845565796	-0.101537808775902	0.211206659674644	0.0298243705183268
-4.54070806503296	-8.11432647705078	-6.20687341690063	-0.101676650345325	0.211352959275246	0.0298150777816772
-4.53852653503418	-8.10858631134033	-6.19513130187988	-0.101627811789513	0.211258411407471	0.0297755524516106
-4.53775644302368	-8.11524200439453	-6.20808267593384	-0.101635433733463	0.211313664913177	0.0295867752283812
-4.54354000091553	-8.11800575256348	-6.19865083694458	-0.101758427917957	0.211387500166893	0.0295741613954306
-4.53752565383911	-8.11162757873535	-6.20935821533203	-0.101601958274841	0.211274400353432	0.0293325819075108
-4.54477500915527	-8.12092590332031	-6.20203971862793	-0.101738840341568	0.211442887783051	0.0293812695890665
-4.54520130157471	-8.11985301971436	-6.20063447952271	-0.101720541715622	0.211257129907608	0.029186200350523
-4.54324865341187	-8.11993885040283	-6.21722841262817	-0.101729430258274	0.211398243904114	0.0290853548794985
-4.5513162612915	-8.12446212768555	-6.197021484375	-0.101876102387905	0.211431309580803	0.029073491692543
-4.54686212539673	-8.1259880065918	-6.21179676055908	-0.101749241352081	0.211272269487381	0.0288592260330915
-4.54753446578979	-8.13106346130371	-6.19569730758667	-0.101857677102089	0.21149069070816	0.0288880560547113
-4.54928588867188	-8.13123416900635	-6.20050954818726	-0.102006547152996	0.21126002073288	0.0287137441337109
-4.54772090911865	-8.13765811920166	-6.20571041107178	-0.101955056190491	0.211336433887482	0.0286121349781752
-4.55221700668335	-8.13199043273926	-6.1854133605957	-0.102139323949814	0.211289927363396	0.0285004694014788
-4.55154895782471	-8.14142513275146	-6.20247507095337	-0.102154925465584	0.211302265524864	0.0284060798585415
-4.55065536499023	-8.13898849487305	-6.18231630325317	-0.102100938558578	0.211401849985123	0.0283398013561964
-4.55376577377319	-8.14037990570068	-6.19524097442627	-0.102226041257381	0.211268752813339	0.0281487908214331
-4.55685615539551	-8.1410665512085	-6.19647121429443	-0.102226451039314	0.21140618622303	0.0281275529414415
-4.55256366729736	-8.13857364654541	-6.17727327346802	-0.102279283106327	0.211277142167091	0.0279753524810076
-4.55192470550537	-8.15242958068848	-6.18515825271606	-0.102526918053627	0.211414784193039	0.0279643926769495
-4.54956912994385	-8.1420202255249	-6.17761564254761	-0.102309934794903	0.211187660694122	0.0276802945882082
-4.55340766906738	-8.14994430541992	-6.17448472976685	-0.102490223944187	0.211371570825577	0.0276556089520454
-4.55164623260498	-8.14339542388916	-6.17046499252319	-0.102412536740303	0.211320891976357	0.0276203043758869
-4.54622316360474	-8.14944744110107	-6.1893367767334	-0.102495603263378	0.211344793438911	0.0273286029696465
-4.55183410644531	-8.15271949768066	-6.16313219070435	-0.102609552443027	0.211469888687134	0.0273762103170156
-4.54251623153687	-8.14732646942139	-6.18277502059937	-0.102477379143238	0.211308419704437	0.027190987020731
-4.54525184631348	-8.15602016448975	-6.17240524291992	-0.102616995573044	0.211517572402954	0.0271615162491798
-4.54377555847168	-8.1535701751709	-6.16452884674072	-0.102604381740093	0.211395159363747	0.0270361248403788
-4.53962993621826	-8.1554126739502	-6.18461751937866	-0.102575324475765	0.211546495556831	0.0269023068249226
-4.54182004928589	-8.15732765197754	-6.16537761688232	-0.102737694978714	0.211555331945419	0.0268961954861879
-4.53863859176636	-8.15326499938965	-6.17290878295898	-0.102660484611988	0.211557880043983	0.0266656205058098
-4.54049491882324	-8.15971660614014	-6.16768836975098	-0.102686375379562	0.211714372038841	0.0267532337456942
-4.53687429428101	-8.15634155273438	-6.16421842575073	-0.102678783237934	0.211539000272751	0.0265666395425797
-4.53221416473389	-8.15736961364746	-6.1795654296875	-0.102642215788364	0.211689651012421	0.0264825932681561
-4.53258800506592	-8.15430450439453	-6.15934896469116	-0.10285098105669	0.211630389094353	0.0264702048152685
-4.53022193908691	-8.15718078613281	-6.17309951782227	-0.102745473384857	0.211497232317925	0.0263318419456482
-4.52797269821167	-8.15437602996826	-6.15736961364746	-0.102832682430744	0.211635321378708	0.0264052506536245
-4.52612972259521	-8.1531867980957	-6.16301870346069	-0.102860420942307	0.211453706026077	0.0262100733816624
-4.52557134628296	-8.15103244781494	-6.15660667419434	-0.102821938693523	0.211538925766945	0.0262552760541439
-4.5238823890686	-8.14447689056396	-6.15756177902222	-0.102833159267902	0.211480721831322	0.0261163264513016
-4.52453088760376	-8.15401172637939	-6.16021060943604	-0.102989070117474	0.211568236351013	0.02613222040236
-4.51982402801514	-8.14672470092773	-6.14550256729126	-0.102796085178852	0.211470365524292	0.026048369705677
-4.52397680282593	-8.1463041305542	-6.16081142425537	-0.102978266775608	0.211482375860214	0.0259580966085196
-4.52421712875366	-8.14613246917725	-6.14990854263306	-0.10291576385498	0.211430236697197	0.0260011963546276
-4.51999616622925	-8.14046573638916	-6.1555609703064	-0.102896735072136	0.211454808712006	0.0258941203355789
-4.52096033096313	-8.14480590820313	-6.15667104721069	-0.102971874177456	0.21147795021534	0.0259076971560717
-4.52363300323486	-8.13673877716064	-6.14598417282104	-0.102886967360973	0.211422815918922	0.0258770436048508
-4.52022171020508	-8.13551139831543	-6.16197299957275	-0.102915711700916	0.211425885558128	0.0257878918200731
-4.5212025642395	-8.13357734680176	-6.14523553848267	-0.1029042750597	0.211390063166618	0.0258570611476898
-4.52364778518677	-8.13254642486572	-6.14602470397949	-0.102864176034927	0.2113336622715	0.0257616508752108
-4.52114295959473	-8.13492584228516	-6.15863752365112	-0.102829501032829	0.211378246545792	0.0257824566215277
-4.52283334732056	-8.12914752960205	-6.1492862701416	-0.102827332913876	0.211329132318497	0.0258033853024244
-4.52441740036011	-8.13621520996094	-6.1628623008728	-0.102758899331093	0.211297482252121	0.0256611034274101
-4.52707624435425	-8.13183975219727	-6.15593957901001	-0.102696850895882	0.211348131299019	0.0257895011454821
-4.53108263015747	-8.13201141357422	-6.16312217712402	-0.102678127586842	0.211316466331482	0.0256616268306971
-4.53337526321411	-8.14072704315186	-6.16000604629517	-0.102651290595531	0.211399853229523	0.0257874168455601
-4.53468227386475	-8.13126373291016	-6.173011302948	-0.102521382272244	0.211186602711678	0.0257220156490803
-4.54246616363525	-8.14011859893799	-6.18200969696045	-0.102514825761318	0.211369812488556	0.0258194394409657
-4.54108953475952	-8.13207817077637	-6.16657638549805	-0.102442562580109	0.211174860596657	0.0258787330240011
-4.55086088180542	-8.14130592346191	-6.19317626953125	-0.102403283119202	0.21132504940033	0.0259313583374023
-4.55493831634521	-8.14178848266602	-6.17882394790649	-0.102378576993942	0.211287140846252	0.0260864067822695
-4.55650329589844	-8.1394100189209	-6.19102811813354	-0.102229371666908	0.21111136674881	0.0260532852262259
-4.56633853912354	-8.1504545211792	-6.1848258972168	-0.102327600121498	0.21121720969677	0.0262160487473011
-4.56426620483398	-8.14370536804199	-6.18911504745483	-0.102169468998909	0.211095690727234	0.0261105038225651
-4.56888294219971	-8.15240669250488	-6.19183778762817	-0.102217547595501	0.211072668433189	0.0261248592287302
-4.57663345336914	-8.14788341522217	-6.18645095825195	-0.102115362882614	0.211039379239082	0.0262095984071493
-4.57524299621582	-8.15630531311035	-6.20368671417236	-0.102149911224842	0.211052358150482	0.0261554997414351
-4.58505344390869	-8.15154838562012	-6.19024085998535	-0.10200659185648	0.21104770898819	0.0261860657483339
-4.58792114257813	-8.154860496521	-6.20994710922241	-0.101959407329559	0.211053639650345	0.0261205080896616
-4.59359884262085	-8.15450191497803	-6.20719623565674	-0.101869188249111	0.211138322949409	0.0262597855180502
-4.59739255905151	-8.15713596343994	-6.2120041847229	-0.10179103910923	0.21114918589592	0.026152478531003
-4.59890222549438	-8.16215419769287	-6.22897052764893	-0.101747132837772	0.211180597543716	0.0262095164507627
-4.60713481903076	-8.15686130523682	-6.21832847595215	-0.101620115339756	0.211202159523964	0.0262324903160334
-4.60918521881104	-8.16487598419189	-6.23795938491821	-0.101490542292595	0.211278885602951	0.0260459799319506
-4.61183834075928	-8.16332912445068	-6.23006248474121	-0.101470626890659	0.211259588599205	0.0262100044637918
-4.61626434326172	-8.16407203674316	-6.24210262298584	-0.101379744708538	0.211308807134628	0.0259884744882584
-4.62516403198242	-8.16614437103271	-6.23941946029663	-0.101350694894791	0.211468905210495	0.0261207334697247
-4.62706565856934	-8.16606426239014	-6.25354385375977	-0.101260207593441	0.211310908198357	0.0260133445262909
-4.63587427139282	-8.17805957794189	-6.25824022293091	-0.101240329444408	0.211523070931435	0.0260791331529617
-4.63538503646851	-8.17383575439453	-6.24909210205078	-0.101219221949577	0.211376264691353	0.0261389669030905
-4.64234352111816	-8.18239593505859	-6.26929092407227	-0.101135425269604	0.211482763290405	0.0260850358754396
-4.64825248718262	-8.18598461151123	-6.25977182388306	-0.101158015429974	0.211515069007874	0.0262016039341688
-4.65184640884399	-8.18650817871094	-6.26495313644409	-0.10119241476059	0.211404696106911	0.0261109136044979
-4.65655565261841	-8.19392585754395	-6.25464344024658	-0.101262010633945	0.211608901619911	0.026250334456563
-4.65534496307373	-8.18958950042725	-6.2636923789978	-0.101231768727303	0.211408853530884	0.0261543840169907
-4.66046762466431	-8.19535350799561	-6.25949621200562	-0.101248241961002	0.211450517177582	0.0262742135673761
-4.66318845748901	-8.19299221038818	-6.25121593475342	-0.101203545928001	0.211412370204926	0.026262279599905
-4.66039514541626	-8.19948101043701	-6.26228809356689	-0.101355463266373	0.211397707462311	0.026313629001379
-4.66709852218628	-8.19516658782959	-6.24573564529419	-0.101313225924969	0.21138209104538	0.0263930428773165
-4.66138982772827	-8.19501781463623	-6.25807476043701	-0.101339571177959	0.211370319128036	0.0263273362070322
-4.66404056549072	-8.19525051116943	-6.23974418640137	-0.101451992988586	0.211416706442833	0.0264968723058701
-4.66253232955933	-8.19165802001953	-6.24469470977783	-0.101442120969296	0.211321219801903	0.0263913068920374
-4.65994453430176	-8.19325637817383	-6.23883295059204	-0.101555556058884	0.211419433355331	0.0265435520559549
-4.65614748001099	-8.18612480163574	-6.23790788650513	-0.101493246853352	0.211249113082886	0.0264671221375465
-4.65518856048584	-8.19146347045898	-6.24409961700439	-0.101571954786777	0.211350724101067	0.0265150032937527
-4.65471410751343	-8.18111610412598	-6.22304630279541	-0.101709574460983	0.211253002285957	0.0266543086618185
-4.64761686325073	-8.18239498138428	-6.23777770996094	-0.101707823574543	0.211239248514175	0.0265717674046755
-4.64836549758911	-8.17565727233887	-6.21302652359009	-0.101768307387829	0.211316794157028	0.0267234202474356
-4.64306020736694	-8.17459392547607	-6.22942590713501	-0.101794503629208	0.211196690797806	0.0266851410269737
-4.63889312744141	-8.17086410522461	-6.20775079727173	-0.101767413318157	0.211339354515076	0.0268347077071667
-4.63766098022461	-8.16748714447021	-6.22017097473145	-0.101916007697582	0.211178153753281	0.0268074758350849
-4.63686370849609	-8.16769790649414	-6.21674489974976	-0.101880766451359	0.211311340332031	0.0269907396286726
-4.63365983963013	-8.15866374969482	-6.20429515838623	-0.101875297725201	0.2112657725811	0.0270256847143173
-4.63084888458252	-8.16546440124512	-6.2098274230957	-0.102014020085335	0.21126925945282	0.0270604807883501
-4.62855815887451	-8.1586446762085	-6.20560741424561	-0.101897999644279	0.211311623454094	0.0272086132317781
-4.62612533569336	-8.15494155883789	-6.2104115486145	-0.101942405104637	0.211234629154205	0.0271905418485403
-4.62774658203125	-8.15803241729736	-6.20120477676392	-0.102006636559963	0.211325451731682	0.0274182111024857
-4.62606477737427	-8.15212249755859	-6.21062088012695	-0.101932361721992	0.211317837238312	0.0274002123624086
-4.6277437210083	-8.15768814086914	-6.21150588989258	-0.102083340287209	0.211343422532082	0.0275135077536106
-4.6281795501709	-8.15010643005371	-6.20160245895386	-0.101935014128685	0.211383491754532	0.0275900140404701
-4.62604999542236	-8.15330123901367	-6.22195911407471	-0.102015964686871	0.211307525634766	0.0276703294366598
-4.62851238250732	-8.15182590484619	-6.21355533599854	-0.102038949728012	0.211281880736351	0.0278689600527287
-4.63122653961182	-8.14959049224854	-6.21921396255493	-0.101934909820557	0.211395666003227	0.0278483498841524
-4.62881517410278	-8.15683364868164	-6.22431516647339	-0.102028347551823	0.211342766880989	0.0280857756733894
-4.63420152664185	-8.14974403381348	-6.2180962562561	-0.101958975195885	0.211319893598557	0.0281885918229818
-4.63066673278809	-8.15499687194824	-6.22570276260376	-0.101933777332306	0.21131032705307	0.0282481350004673
-4.63652658462524	-8.153883934021	-6.21324777603149	-0.101990193128586	0.211290821433067	0.0285417232662439
-4.63784503936768	-8.15264701843262	-6.22425842285156	-0.101957760751247	0.211192980408669	0.0285011883825064
-4.63923645019531	-8.15421676635742	-6.22359418869019	-0.102034956216812	0.211302846670151	0.028754374012351
-4.64082050323486	-8.14822101593018	-6.22155904769897	-0.101881116628647	0.211196914315224	0.0288588814437389
-4.6471962928772	-8.15566539764404	-6.22790718078613	-0.101841755211353	0.211179569363594	0.0289405230432749
-4.64687824249268	-8.14839363098145	-6.21251058578491	-0.101888835430145	0.211118698120117	0.0291864387691021
-4.65125179290771	-8.15114498138428	-6.2351188659668	-0.101825080811977	0.211120411753654	0.0291994791477919
-4.65402889251709	-8.15505886077881	-6.22550916671753	-0.101847857236862	0.211235478520393	0.0294084902852774
-4.6542387008667	-8.14838027954102	-6.23233270645142	-0.101763673126698	0.211025208234787	0.0294355340301991
-4.65940856933594	-8.15538501739502	-6.22941446304321	-0.101802423596382	0.211214140057564	0.0296758767217398
-4.65829563140869	-8.15115642547607	-6.23614358901978	-0.101766139268875	0.211065411567688	0.0297172032296658
-4.66417074203491	-8.15403270721436	-6.23320198059082	-0.101741723716259	0.211132869124413	0.0299185551702976
-4.66752195358276	-8.1500358581543	-6.23103427886963	-0.101662918925285	0.211137861013412	0.0300128161907196
-4.66457509994507	-8.15837097167969	-6.2393045425415	-0.101830840110779	0.211208358407021	0.0302021745592356
-4.66967868804932	-8.14848327636719	-6.22958040237427	-0.101639121770859	0.211137741804123	0.030333798378706
-4.6676287651062	-8.15223503112793	-6.24399042129517	-0.101659804582596	0.211134910583496	0.0304002612829208
-4.67278051376343	-8.14846229553223	-6.22591209411621	-0.101716935634613	0.211000666022301	0.0306322295218706
-4.66759490966797	-8.15073013305664	-6.2508373260498	-0.101606667041779	0.211064711213112	0.0306385271251202
-4.67118263244629	-8.14728260040283	-6.22188663482666	-0.10179902613163	0.211142525076866	0.030899528414011
-4.66763591766357	-8.14646816253662	-6.23627185821533	-0.101673118770123	0.210982993245125	0.0308485124260187
-4.66561508178711	-8.14990997314453	-6.22877883911133	-0.10171040892601	0.211112186312675	0.0311223100870848
-4.66257572174072	-8.14363193511963	-6.22591972351074	-0.10175246745348	0.210938066244125	0.0311325527727604
-4.66093873977661	-8.14691066741943	-6.2297477722168	-0.101663276553154	0.21099080145359	0.0313471741974354
-4.66031646728516	-8.13882827758789	-6.21206045150757	-0.101752787828445	0.210988938808441	0.0315204672515392
-4.65777969360352	-8.14620399475098	-6.22420024871826	-0.101847872138023	0.2109295129776	0.0316025801002979
-4.64841794967651	-8.13821029663086	-6.20773077011108	-0.101701512932777	0.210963040590286	0.0317406579852104
-4.65430164337158	-8.14352226257324	-6.22746849060059	-0.101812317967415	0.210973605513573	0.031820259988308
-4.64658069610596	-8.1380729675293	-6.2043604850769	-0.101813077926636	0.210988983511925	0.0319811180233955
-4.6460075378418	-8.13928318023682	-6.22137498855591	-0.10183423012495	0.210958316922188	0.0320419184863567
-4.64313745498657	-8.14115810394287	-6.20014905929565	-0.10187928378582	0.211047559976578	0.032209750264883
-4.63683176040649	-8.1390380859375	-6.20739650726318	-0.101887628436089	0.210865452885628	0.0321801528334618
-4.64098453521729	-8.14344310760498	-6.20160245895386	-0.101910278201103	0.211097940802574	0.0323782004415989
-4.63202667236328	-8.13714408874512	-6.21160316467285	-0.101903542876244	0.210931122303009	0.0322977527976036
-4.63037967681885	-8.14192295074463	-6.20074605941772	-0.101960316300392	0.211005762219429	0.0324959792196751
-4.62758827209473	-8.13687992095947	-6.20657825469971	-0.101964429020882	0.211043551564217	0.0325453691184521
-4.62533617019653	-8.14761257171631	-6.2029504776001	-0.102176532149315	0.211088418960571	0.0326015800237656
-4.62142753601074	-8.14134788513184	-6.1977105140686	-0.102003574371338	0.211033910512924	0.032602321356535
-4.61927556991577	-8.14864540100098	-6.21033477783203	-0.102165021002293	0.211021408438683	0.032753974199295
-4.61870384216309	-8.14361667633057	-6.18766212463379	-0.102159008383751	0.211010038852692	0.0328324660658836
-4.61424160003662	-8.14811038970947	-6.2013988494873	-0.102179743349552	0.211018949747086	0.032767366617918
-4.61764144897461	-8.15048503875732	-6.18999814987183	-0.102336063981056	0.210993334650993	0.0329828485846519
-4.60964870452881	-8.14869689941406	-6.19871520996094	-0.10223526507616	0.210896700620651	0.0328830555081367
-4.61349534988403	-8.15162658691406	-6.18654537200928	-0.102355509996414	0.211046427488327	0.0331867784261703
-4.6108717918396	-8.14995765686035	-6.19154071807861	-0.102422796189785	0.210757210850716	0.0330045111477375
-4.6103310585022	-8.15251636505127	-6.18429899215698	-0.102433308959007	0.210881859064102	0.0332640111446381
-4.61170387268066	-8.14961242675781	-6.17902278900146	-0.102464854717255	0.210740357637405	0.0332318097352982
-4.60967397689819	-8.15947151184082	-6.18031692504883	-0.102592594921589	0.210823878645897	0.0333489626646042
-4.6072850227356	-8.14712619781494	-6.18421220779419	-0.102582320570946	0.210604533553123	0.0333818644285202
-4.61099576950073	-8.15996646881104	-6.18196773529053	-0.102675929665565	0.210810005664825	0.0334912352263927
-4.60741090774536	-8.14810657501221	-6.1669454574585	-0.102794729173183	0.210639983415604	0.0335060283541679
-4.60952377319336	-8.15719699859619	-6.18302917480469	-0.102775722742081	0.210613384842873	0.0335134491324425
-4.61021852493286	-8.1529483795166	-6.16893577575684	-0.102876581251621	0.210609838366508	0.0336456373333931
-4.61117076873779	-8.15919208526611	-6.17813205718994	-0.102980047464371	0.210598900914192	0.0336515083909035
-4.60571002960205	-8.15256309509277	-6.16948080062866	-0.102890744805336	0.210581362247467	0.033772174268961
-4.61022329330444	-8.15748310089111	-6.18589973449707	-0.103049077093601	0.210538506507874	0.0337656773626804
-4.61320972442627	-8.15389919281006	-6.16603803634644	-0.10296668857336	0.210612073540688	0.033971693366766
-4.60707712173462	-8.15274143218994	-6.1869215965271	-0.103079006075859	0.210572347044945	0.0338806211948395
-4.61522960662842	-8.15436744689941	-6.17322683334351	-0.10315727442503	0.210678800940514	0.0340404994785786
-4.60424661636353	-8.14755535125732	-6.19034051895142	-0.10307888686657	0.210598424077034	0.0339842103421688
-4.61292743682861	-8.14848709106445	-6.17843914031982	-0.103244729340076	0.210763275623322	0.0341854877769947
-4.60565519332886	-8.14473533630371	-6.19679737091064	-0.103153489530087	0.210603877902031	0.0340958759188652
-4.60511922836304	-8.1454381942749	-6.1856861114502	-0.103260360658169	0.210673317313194	0.0343383736908436
-4.60395812988281	-8.13955688476563	-6.1910400390625	-0.10319846868515	0.210675537586212	0.0343018062412739
-4.60304927825928	-8.14435577392578	-6.18757724761963	-0.103341288864613	0.210878565907478	0.0344883725047112
-4.59760570526123	-8.13620471954346	-6.195960521698	-0.103215590119362	0.21064367890358	0.0344125516712666
-4.59499073028564	-8.13915729522705	-6.1882438659668	-0.103276476264	0.21096459031105	0.034663911908865
-4.59207582473755	-8.13392543792725	-6.19165229797363	-0.103339433670044	0.210740193724632	0.034599531441927
-4.58567190170288	-8.130539894104	-6.19134712219238	-0.103287175297737	0.21090067923069	0.0348032936453819
-4.58576774597168	-8.12260150909424	-6.1846284866333	-0.103335365653038	0.210874646902084	0.034782700240612
-4.57733249664307	-8.1292142868042	-6.19399166107178	-0.103378094732761	0.211002334952354	0.0349460318684578
-4.5740818977356	-8.11416530609131	-6.18777799606323	-0.103331260383129	0.210973799228668	0.0348957479000092
-4.57336902618408	-8.12235355377197	-6.19403886795044	-0.103348478674889	0.211085647344589	0.0350564830005169
-4.56186246871948	-8.11143207550049	-6.18056011199951	-0.103393867611885	0.211003586649895	0.0351480543613434
-4.56127595901489	-8.11476135253906	-6.20076894760132	-0.103400863707066	0.211175352334976	0.0351700820028782
-4.55782842636108	-8.10685253143311	-6.17878723144531	-0.103392653167248	0.211189985275269	0.0352787934243679
-4.54739618301392	-8.10437679290771	-6.19054222106934	-0.10340192168951	0.211162224411964	0.0352658070623875
-4.54833698272705	-8.10425662994385	-6.17757034301758	-0.103397861123085	0.211357280611992	0.0355099551379681
-4.53752374649048	-8.09606552124023	-6.18545484542847	-0.103449106216431	0.211219429969788	0.0354139916598797
-4.53543949127197	-8.09803771972656	-6.17105960845947	-0.103448554873466	0.211345791816711	0.0356096439063549
-4.52622985839844	-8.08700180053711	-6.18047857284546	-0.103346921503544	0.211359053850174	0.0355883985757828
-4.52534914016724	-8.09206771850586	-6.17453670501709	-0.103478491306305	0.211446195840836	0.0357274115085602
-4.51486873626709	-8.08209228515625	-6.16511058807373	-0.103352174162865	0.211374834179878	0.0357482843101025
-4.50852966308594	-8.08188533782959	-6.17413806915283	-0.1035151258111	0.211416095495224	0.0358409099280834
-4.50562381744385	-8.07619380950928	-6.15573358535767	-0.10345721244812	0.211408957839012	0.0359976813197136
-4.49877691268921	-8.07245445251465	-6.18055963516235	-0.103406235575676	0.211430296301842	0.0359809249639511
-4.49830675125122	-8.06961631774902	-6.15208768844604	-0.103512622416019	0.211452916264534	0.0361341945827007
-4.48929357528687	-8.06659698486328	-6.16643476486206	-0.103369392454624	0.21141916513443	0.0360279455780983
-4.49020576477051	-8.06503105163574	-6.1508674621582	-0.10345434397459	0.211511939764023	0.0362679064273834
-4.4828314781189	-8.06088352203369	-6.16799926757813	-0.103441618382931	0.211435735225677	0.0360740162432194
-4.47878408432007	-8.05720710754395	-6.14961814880371	-0.103410273790359	0.21149580180645	0.0363384485244751
-4.47469520568848	-8.05500888824463	-6.1545877456665	-0.103425249457359	0.211474239826202	0.0361984521150589
-4.47023963928223	-8.05514049530029	-6.14800071716309	-0.10351075977087	0.211603775620461	0.0363018549978733
-4.46767711639404	-8.04908657073975	-6.15160608291626	-0.103364810347557	0.211381122469902	0.0362322889268398
-4.46681261062622	-8.05211162567139	-6.1451473236084	-0.103365167975426	0.211704865098	0.0363549403846264
-4.46129035949707	-8.04693412780762	-6.1496753692627	-0.103466749191284	0.211514592170715	0.0362477526068687
-4.46031284332275	-8.04730987548828	-6.14970970153809	-0.103338465094566	0.211605668067932	0.0363003946840763
-4.45914220809937	-8.04154682159424	-6.14499378204346	-0.103372313082218	0.211607202887535	0.0362075790762901
-4.45948934555054	-8.05190658569336	-6.15230369567871	-0.103410519659519	0.211747407913208	0.0363248065114021
-4.45550870895386	-8.04039859771729	-6.15735530853271	-0.103239662945271	0.211646258831024	0.0362161733210087
-4.46112012863159	-8.04944038391113	-6.16051769256592	-0.103339567780495	0.211771562695503	0.0361493825912476
-4.46078443527222	-8.04458904266357	-6.15561819076538	-0.103237345814705	0.211761146783829	0.0361045300960541
-4.4562611579895	-8.04859066009521	-6.16939783096313	-0.103283450007439	0.211806088685989	0.0359912477433681
-4.46459150314331	-8.04873657226563	-6.15717887878418	-0.103347539901733	0.211827993392944	0.0360393710434437
-4.45574712753296	-8.04858207702637	-6.17130517959595	-0.103281617164612	0.211812809109688	0.0358410030603409
-4.46533870697021	-8.05471611022949	-6.16183757781982	-0.103374898433685	0.211918249726295	0.0359535925090313
-4.46179914474487	-8.05210399627686	-6.17912483215332	-0.103423401713371	0.211763799190521	0.0357109867036343
-4.46974754333496	-8.05309295654297	-6.16321563720703	-0.103342682123184	0.211863353848457	0.0358825176954269
-4.46862936019897	-8.05445957183838	-6.17253160476685	-0.103318609297276	0.211857512593269	0.0356291532516479
-4.47607088088989	-8.05882835388184	-6.17096948623657	-0.103478960692883	0.211930513381958	0.0357585363090038
-4.47465658187866	-8.05512237548828	-6.17632865905762	-0.103434585034847	0.211695343255997	0.0355415754020214
-4.47828912734985	-8.06030750274658	-6.1793851852417	-0.103431075811386	0.211888924241066	0.0356943346560001
-4.48450613021851	-8.05687046051025	-6.18140459060669	-0.103576809167862	0.211701422929764	0.0355273745954037
-4.48781251907349	-8.0606107711792	-6.18039608001709	-0.103495016694069	0.211762741208076	0.0356058515608311
-4.49442720413208	-8.05482006072998	-6.180100440979	-0.10354945063591	0.211735934019089	0.0354767926037312
-4.49479150772095	-8.06777095794678	-6.18530511856079	-0.103604324162006	0.211751893162727	0.0355366878211498
-4.49561166763306	-8.05686473846436	-6.18868446350098	-0.103550843894482	0.211698487401009	0.0354188084602356
-4.50349807739258	-8.06461906433105	-6.19751977920532	-0.103613995015621	0.211770117282867	0.0354593619704247
-4.50043821334839	-8.05673885345459	-6.17677116394043	-0.103662997484207	0.211568653583527	0.0354258082807064
-4.50501918792725	-8.06632614135742	-6.1994366645813	-0.103677004575729	0.211654141545296	0.0353986993432045
-4.50720596313477	-8.05953502655029	-6.18201637268066	-0.103697225451469	0.21162636578083	0.0353616550564766
-4.50891065597534	-8.06424617767334	-6.19336938858032	-0.103767372667789	0.211612462997437	0.0353902503848076
-4.51186990737915	-8.06139945983887	-6.19228363037109	-0.103735521435738	0.211679771542549	0.0354231931269169
-4.51031732559204	-8.06086254119873	-6.19695520401001	-0.103702396154404	0.211564496159554	0.0353443659842014
-4.51584005355835	-8.06457996368408	-6.18927001953125	-0.103845000267029	0.211623758077621	0.0354524590075016
-4.51392889022827	-8.06052303314209	-6.2041974067688	-0.103704392910004	0.211505517363548	0.0353424809873104
-4.51930046081543	-8.06884479522705	-6.19555807113647	-0.10393401235342	0.211624056100845	0.0353973470628262
-4.51565313339233	-8.06143951416016	-6.20031595230103	-0.103693544864655	0.211520060896873	0.0353404060006142
-4.51995086669922	-8.0666446685791	-6.2099552154541	-0.103807762265205	0.211572423577309	0.0354651510715485
-4.52324628829956	-8.06237316131592	-6.19157314300537	-0.10382553935051	0.211521849036217	0.0354703105986118
-4.51815748214722	-8.06533527374268	-6.21542882919312	-0.103724934160709	0.211548119783401	0.0354643613100052
-4.52665996551514	-8.06535720825195	-6.19102764129639	-0.103773109614849	0.21155446767807	0.0355156250298023
-4.52098369598389	-8.06486034393311	-6.21171236038208	-0.103759974241257	0.211469858884811	0.0354906097054482
-4.52786493301392	-8.06099700927734	-6.19872522354126	-0.103714384138584	0.211546406149864	0.0356089361011982
-4.52310514450073	-8.06138515472412	-6.21414089202881	-0.103678286075592	0.211404234170914	0.0355221480131149
-4.52782392501831	-8.05862712860107	-6.20612621307373	-0.103684566915035	0.211466401815414	0.0357441790401936
-4.52432155609131	-8.06025791168213	-6.21257495880127	-0.103643774986267	0.211423814296722	0.0355999171733856
-4.52652740478516	-8.05857276916504	-6.20590019226074	-0.103652305901051	0.211616843938828	0.0357689820230007
-4.52535915374756	-8.05654144287109	-6.21409749984741	-0.103524625301361	0.211411327123642	0.035704243928194
-4.52516078948975	-8.0572509765625	-6.20943212509155	-0.10352098941803	0.211688041687012	0.0357956700026989
-4.52316474914551	-8.05388641357422	-6.21234941482544	-0.103520929813385	0.2115548402071	0.0357765033841133
-4.52369213104248	-8.05442810058594	-6.22203350067139	-0.103359244763851	0.211648613214493	0.035815566778183
-4.52486371994019	-8.04510498046875	-6.21453094482422	-0.103351660072803	0.211738169193268	0.0357653759419918
-4.52356195449829	-8.0545482635498	-6.22666358947754	-0.103400878608227	0.211835399270058	0.0358205586671829
-4.51673221588135	-8.04319381713867	-6.22275829315186	-0.103210777044296	0.211722627282143	0.0357336327433586
-4.52285194396973	-8.04895877838135	-6.23394584655762	-0.103323139250278	0.211964711546898	0.0357632972300053
-4.51703405380249	-8.04225730895996	-6.22526979446411	-0.103188157081604	0.21189172565937	0.0357779003679752
-4.51450157165527	-8.04799747467041	-6.23984289169312	-0.103212594985962	0.211982399225235	0.0356763936579227
-4.51600217819214	-8.04084300994873	-6.22148418426514	-0.103160709142685	0.212015211582184	0.0357586592435837
-4.50924110412598	-8.04431438446045	-6.23609256744385	-0.103259660303593	0.212052583694458	0.0356631763279438
-4.50987195968628	-8.04038143157959	-6.22165966033936	-0.10308550298214	0.212087333202362	0.0357339791953564
-4.50568771362305	-8.03665447235107	-6.23648118972778	-0.103076435625553	0.212053492665291	0.0356270037591457
-4.50747394561768	-8.03439712524414	-6.21818399429321	-0.103088013827801	0.212123960256577	0.0357084460556507
-4.50064611434937	-8.0340461730957	-6.23180341720581	-0.103011220693588	0.212181657552719	0.0355503931641579
-4.50525379180908	-8.03224277496338	-6.22168970108032	-0.103139951825142	0.212292671203613	0.0356377176940441
-4.49751710891724	-8.0278205871582	-6.23068046569824	-0.102970130741596	0.212131097912788	0.0354096554219723
-4.49771499633789	-8.02973079681396	-6.22158527374268	-0.103082500398159	0.212395817041397	0.0355218574404716
-4.49556493759155	-8.02639484405518	-6.22693777084351	-0.103038102388382	0.21224507689476	0.0353011153638363
-4.49407339096069	-8.0232572555542	-6.22458934783936	-0.103012159466743	0.212256357073784	0.0353737510740757
-4.4949631690979	-8.01911067962646	-6.2256965637207	-0.103100180625916	0.212243139743805	0.0351633578538895
-4.49220705032349	-8.02644443511963	-6.22362852096558	-0.103053763508797	0.21237775683403	0.0352154895663261
-4.49441862106323	-8.01813888549805	-6.23326396942139	-0.103038035333157	0.212223738431931	0.0349938720464706
-4.4943151473999	-8.02477836608887	-6.22711372375488	-0.10299638658762	0.212416768074036	0.0350292772054672
-4.491455078125	-8.01697063446045	-6.22079610824585	-0.103043220937252	0.212255507707596	0.0349113941192627
-4.49384832382202	-8.02475738525391	-6.24042940139771	-0.103052645921707	0.212405025959015	0.0347877629101276
-4.49335145950317	-8.01998519897461	-6.22434139251709	-0.103045672178268	0.212386831641197	0.0347308777272701
-4.49163341522217	-8.02385711669922	-6.23878765106201	-0.103138089179993	0.212312296032906	0.0345532633364201
-4.49627017974854	-8.02586936950684	-6.22819423675537	-0.103075198829174	0.212500602006912	0.0345770940184593
-4.49151039123535	-8.02221488952637	-6.24448680877686	-0.103063076734543	0.212278783321381	0.0343543626368046
-4.49710416793823	-8.02649116516113	-6.23626184463501	-0.103138990700245	0.212351486086845	0.0344163551926613
-4.49124956130981	-8.02103996276855	-6.24788045883179	-0.103061154484749	0.212343007326126	0.0342194363474846
-4.49866104125977	-8.0269136428833	-6.23440980911255	-0.103227637708187	0.212433069944382	0.0342620797455311
-4.49507093429565	-8.02009677886963	-6.24511384963989	-0.102962724864483	0.212217465043068	0.0340927131474018
-4.50360631942749	-8.02747344970703	-6.23950433731079	-0.103125691413879	0.212453126907349	0.0341267101466656
-4.5004301071167	-8.02330112457275	-6.24566411972046	-0.103208243846893	0.212276950478554	0.0338842980563641
-4.50409173965454	-8.0256519317627	-6.23903703689575	-0.103145413100719	0.2122772783041	0.0340207442641258
-4.50774335861206	-8.02652359008789	-6.23675394058228	-0.103153750300407	0.212308987975121	0.0337311513721943
-4.507483959198	-8.03613090515137	-6.24749946594238	-0.103281684219837	0.212299808859825	0.0338156409561634
-4.51202917098999	-8.0299129486084	-6.24435043334961	-0.103115163743496	0.21218067407608	0.0335959084331989
-4.51443767547607	-8.04122638702393	-6.24758672714233	-0.10321669280529	0.212386637926102	0.0336302034556866
-4.51969909667969	-8.03919792175293	-6.24332618713379	-0.103296831250191	0.212196677923203	0.0335578806698322
-4.51810789108276	-8.04304027557373	-6.2659010887146	-0.103207163512707	0.212367042899132	0.0334713011980057
-4.52583026885986	-8.04267692565918	-6.24340343475342	-0.103253528475761	0.212259024381638	0.0334002412855625
-4.5245475769043	-8.0516242980957	-6.26065540313721	-0.103245832026005	0.212360128760338	0.0333415456116199
-4.52603006362915	-8.04482650756836	-6.25269174575806	-0.103259816765785	0.212283059954643	0.0332893766462803
-4.53431844711304	-8.06020259857178	-6.26626777648926	-0.103246085345745	0.21237225830555	0.0332420542836189
-4.53188705444336	-8.04830169677734	-6.25476026535034	-0.1033009365201	0.212277799844742	0.0332048945128918
-4.53608989715576	-8.05904579162598	-6.26897096633911	-0.103300340473652	0.21230860054493	0.0331022366881371
-4.53663969039917	-8.06020164489746	-6.25543403625488	-0.103294365108013	0.212321847677231	0.0331296026706696
-4.53629112243652	-8.06007671356201	-6.26689672470093	-0.103342771530151	0.21226392686367	0.0330114215612412
-4.53886032104492	-8.06285190582275	-6.25775289535522	-0.103357955813408	0.212424993515015	0.0330356806516647
-4.54097032546997	-8.06121063232422	-6.27684783935547	-0.103338576853275	0.212276130914688	0.0328572690486908
-4.54050731658936	-8.06334018707275	-6.2554759979248	-0.103353746235371	0.212352946400642	0.0329631492495537
-4.53867435455322	-8.0600061416626	-6.26707935333252	-0.103343591094017	0.212399616837502	0.0328193493187428
-4.54235076904297	-8.06897640228271	-6.26720714569092	-0.103491872549057	0.212425082921982	0.0327868014574051
-4.5412917137146	-8.06082057952881	-6.26012229919434	-0.103326238691807	0.21238586306572	0.0327108316123486
-4.53730154037476	-8.06557559967041	-6.27368927001953	-0.103430666029453	0.212468504905701	0.0327051281929016
-4.53772687911987	-8.06250095367432	-6.25320291519165	-0.103446811437607	0.21236115694046	0.0327056236565113
-4.52958250045776	-8.06079483032227	-6.27643060684204	-0.103439353406429	0.212429255247116	0.0325479246675968
-4.53600788116455	-8.05878067016602	-6.25053977966309	-0.103523649275303	0.212510168552399	0.0326090827584267
-4.52479600906372	-8.06136417388916	-6.26905107498169	-0.103426545858383	0.212404116988182	0.0325180552899837
-4.52737855911255	-8.05978107452393	-6.25507307052612	-0.10359076410532	0.212488800287247	0.0326142013072968
-4.52213287353516	-8.05315685272217	-6.25605773925781	-0.103639468550682	0.21237987279892	0.0324749834835529
-4.51524972915649	-8.05355739593506	-6.25524854660034	-0.103546723723412	0.212388291954994	0.032569982111454
-4.51641225814819	-8.04655838012695	-6.2510724067688	-0.103634387254715	0.212499022483826	0.0324985384941101
-4.50991868972778	-8.05558109283447	-6.25072479248047	-0.103661879897118	0.212479844689369	0.0325334034860134
-4.50463533401489	-8.04154205322266	-6.2376503944397	-0.103661149740219	0.21242818236351	0.0324746817350388
-4.51037740707397	-8.04725933074951	-6.25482225418091	-0.103762947022915	0.212541729211807	0.0325414873659611
-4.50074672698975	-8.03595352172852	-6.23436069488525	-0.103726349771023	0.212457209825516	0.0326103530824184
-4.49893283843994	-8.03926181793213	-6.25103330612183	-0.103764206171036	0.212541311979294	0.0325585678219795
-4.49699926376343	-8.03569793701172	-6.23577070236206	-0.103840492665768	0.212604343891144	0.0326252169907093
-4.4877610206604	-8.02774047851563	-6.24025774002075	-0.103818953037262	0.212449282407761	0.0325412750244141
-4.49093389511108	-8.03229808807373	-6.22974395751953	-0.103842876851559	0.212683260440826	0.0327571071684361
-4.48251628875732	-8.02161598205566	-6.23560810089111	-0.103815041482449	0.212474972009659	0.0326385386288166
-4.48186254501343	-8.02434921264648	-6.2274923324585	-0.103821493685246	0.21259967982769	0.0327442809939384
-4.48225259780884	-8.01355266571045	-6.22689008712769	-0.103759460151196	0.212602600455284	0.0327316038310528
-4.47492551803589	-8.02190971374512	-6.22546148300171	-0.103939056396484	0.212638035416603	0.0328530073165894
-4.46943998336792	-8.00871753692627	-6.225830078125	-0.10373217612505	0.21255062520504	0.0327883623540401
-4.4685001373291	-8.01576232910156	-6.22970771789551	-0.103807657957077	0.21270264685154	0.0329464003443718
-4.46683502197266	-8.00915050506592	-6.22200584411621	-0.103724032640457	0.212739691138268	0.0329384692013264
-4.46208238601685	-8.00905609130859	-6.23958349227905	-0.103685513138771	0.212753057479858	0.0329898297786713
-4.46690368652344	-8.0068416595459	-6.2206883430481	-0.103675305843353	0.21286541223526	0.0330113433301449
-4.46265125274658	-8.00933837890625	-6.24669504165649	-0.103645734488964	0.212942555546761	0.0329381972551346
-4.46816825866699	-8.00511264801025	-6.23090028762817	-0.103574141860008	0.213028907775879	0.0331146568059921
-4.46668529510498	-8.00566864013672	-6.24999237060547	-0.10358227789402	0.213068187236786	0.0329003669321537
-4.47039413452148	-8.00221824645996	-6.24528312683105	-0.103438429534435	0.213121637701988	0.0331714600324631
-4.47149229049683	-8.0063304901123	-6.26099538803101	-0.103491842746735	0.21313002705574	0.0329887121915817
-4.47282314300537	-8.00745677947998	-6.24747800827026	-0.103501059114933	0.213304921984673	0.0331282131373882
-4.47442865371704	-8.00297164916992	-6.26520442962646	-0.103350177407265	0.213136523962021	0.0329844951629639
-4.47942733764648	-8.01147651672363	-6.26244497299194	-0.103337176144123	0.213352426886559	0.0331118553876877
-4.47752952575684	-8.00307464599609	-6.25987482070923	-0.103383213281631	0.213245064020157	0.0330657549202442
-4.47888135910034	-8.01471424102783	-6.27941226959229	-0.103300310671329	0.213351100683212	0.0330452062189579
-4.48432922363281	-8.0052547454834	-6.26818799972534	-0.103313237428665	0.213302507996559	0.0330244675278664
-4.48672866821289	-8.01853847503662	-6.27886247634888	-0.103412345051765	0.213422015309334	0.0330853536725044
-4.48719692230225	-8.00602149963379	-6.27802085876465	-0.103242605924606	0.213300302624702	0.033037967979908
-4.49341726303101	-8.01568412780762	-6.2896089553833	-0.10339068621397	0.21340899169445	0.033029280602932
-4.49361753463745	-8.01202201843262	-6.27811527252197	-0.103397466242313	0.213311165571213	0.0330403707921505
-4.4950122833252	-8.01501369476318	-6.29234457015991	-0.103334479033947	0.213336959481239	0.0329365730285645
-4.50239992141724	-8.01426219940186	-6.28223514556885	-0.103464148938656	0.213353618979454	0.0329873599112034
-4.49509811401367	-8.01637840270996	-6.29768705368042	-0.103448428213596	0.213253930211067	0.0328549556434155
-4.50589609146118	-8.01786041259766	-6.28486680984497	-0.103503413498402	0.213351979851723	0.0329913534224033
-4.50313854217529	-8.01781845092773	-6.29355382919312	-0.103461198508739	0.213133990764618	0.0328086391091347
-4.50631046295166	-8.01796245574951	-6.27731609344482	-0.103643193840981	0.213193655014038	0.0329613126814365
-4.50466108322144	-8.01822471618652	-6.28569030761719	-0.10358140617609	0.21310943365097	0.0328365154564381
-4.50693368911743	-8.02195262908936	-6.28257179260254	-0.103719726204872	0.213191509246826	0.0329211056232452
-4.50629425048828	-8.01387310028076	-6.27631044387817	-0.103666000068188	0.212977930903435	0.0328149124979973
-4.50807809829712	-8.02631187438965	-6.28427505493164	-0.103757999837399	0.213094800710678	0.0328411944210529
-4.50718832015991	-8.01659202575684	-6.26678705215454	-0.103887282311916	0.212944090366364	0.0328765884041786
-4.50681591033936	-8.02263927459717	-6.2830753326416	-0.103860445320606	0.213026776909828	0.0327784083783627
-4.50983190536499	-8.01770877838135	-6.26370048522949	-0.103957116603851	0.213031649589539	0.0328444801270962
-4.50843048095703	-8.01956272125244	-6.27363348007202	-0.1039674654603	0.212932392954826	0.0327678024768829
-4.50336790084839	-8.01539039611816	-6.26046085357666	-0.103972181677818	0.213022008538246	0.0327935330569744
-4.50730419158936	-8.01946353912354	-6.27103137969971	-0.104062281548977	0.212943553924561	0.0327423959970474
-4.50442314147949	-8.01977634429932	-6.25733661651611	-0.10399241745472	0.213005810976028	0.0328104645013809
-4.50420475006104	-8.01233673095703	-6.25437784194946	-0.10397644340992	0.212951123714447	0.0327364467084408
-4.50517225265503	-8.02233409881592	-6.2564811706543	-0.10416205227375	0.213071748614311	0.0328101739287376
-4.49908113479614	-8.01120281219482	-6.25372457504272	-0.104005672037601	0.212939321994781	0.0328002087771893
-4.50157690048218	-8.01809120178223	-6.25360870361328	-0.104164682328701	0.213034078478813	0.0328150615096092
-4.50140714645386	-8.01146984100342	-6.23948192596436	-0.104109145700932	0.212971478700638	0.0329628251492977
-4.49567985534668	-8.01478862762451	-6.25040435791016	-0.10407293587923	0.212999865412712	0.0328212007880211
-4.50286197662354	-8.0130729675293	-6.23461055755615	-0.104206383228302	0.21306748688221	0.0329748839139938
-4.49231386184692	-8.01008796691895	-6.25012302398682	-0.104084007441998	0.212949082255363	0.0329781025648117
-4.49624490737915	-8.00886631011963	-6.22533655166626	-0.104128882288933	0.213141605257988	0.033036794513464
-4.49130725860596	-8.00592803955078	-6.23985290527344	-0.104132398962975	0.213012769818306	0.0330053828656673
-4.48894166946411	-8.00413036346436	-6.24535322189331	-0.104135245084763	0.213029161095619	0.0331024974584579
-4.49126958847046	-8.00279331207275	-6.22355127334595	-0.104130879044533	0.213077649474144	0.0330746211111546
-4.483229637146	-8.00422382354736	-6.24632358551025	-0.104121215641499	0.213145062327385	0.0330642312765121
-4.4865608215332	-8.0001163482666	-6.23231315612793	-0.104094341397285	0.213225960731506	0.0331748351454735
-4.47966957092285	-8.00059986114502	-6.23844194412231	-0.104051865637302	0.213151350617409	0.033003892749548
-4.48009824752808	-7.99863052368164	-6.23999261856079	-0.104040160775185	0.213325902819633	0.0333079360425472
-4.47870063781738	-7.99577188491821	-6.23577785491943	-0.104037962853909	0.213252648711205	0.0331545993685722
-4.47762012481689	-8.00044727325439	-6.23954963684082	-0.104051992297173	0.213419586420059	0.0332991480827332
-4.47640562057495	-7.9893627166748	-6.23692464828491	-0.103948585689068	0.213277846574783	0.0332653895020485
-4.47803640365601	-8.00220680236816	-6.24465370178223	-0.103942319750786	0.213467240333557	0.0333631373941898
-4.47285223007202	-7.9886040687561	-6.23613166809082	-0.103930331766605	0.213359102606773	0.0334364101290703
-4.47228002548218	-7.99456214904785	-6.25344514846802	-0.103878349065781	0.213447958230972	0.033395241945982
-4.47308874130249	-7.9937539100647	-6.2362494468689	-0.103846415877342	0.21351332962513	0.0334731079638004
-4.47183084487915	-7.99051713943481	-6.2522931098938	-0.103829123079777	0.213449448347092	0.0333866514265537
-4.47460794448853	-7.99521017074585	-6.24284315109253	-0.103676810860634	0.213616833090782	0.0335695073008537
-4.47028303146362	-7.98970127105713	-6.25169610977173	-0.103752374649048	0.213501840829849	0.0334239155054092
-4.47438955307007	-7.99105405807495	-6.24408435821533	-0.103735253214836	0.213509052991867	0.033639881759882
-4.47295904159546	-7.98904418945313	-6.24800825119019	-0.103604108095169	0.213575959205627	0.0335350967943668
-4.4716649055481	-7.99528312683105	-6.25021409988403	-0.103779040277004	0.213657706975937	0.0336185842752457
-4.47633743286133	-7.98995208740234	-6.24920892715454	-0.103554986417294	0.213537529110909	0.0335892699658871
-4.4729323387146	-7.99151706695557	-6.2680869102478	-0.103528954088688	0.213625550270081	0.0335701629519463
-4.47858476638794	-7.99230718612671	-6.24857997894287	-0.103551223874092	0.213581368327141	0.0336881466209888
-4.47175168991089	-7.9955735206604	-6.27536821365356	-0.103459812700748	0.21359957754612	0.0335717536509037
-4.48228549957275	-7.98975467681885	-6.25003385543823	-0.103511162102222	0.213626995682716	0.0337394028902054
-4.47938251495361	-7.99473524093628	-6.27318811416626	-0.103393338620663	0.213549539446831	0.0335847549140453
-4.4841456413269	-7.99035024642944	-6.25607395172119	-0.103431433439255	0.21365462243557	0.0337217077612877
-4.48227453231812	-7.992751121521	-6.26874494552612	-0.10334175825119	0.213559329509735	0.0335751213133335
-4.48527956008911	-7.99066495895386	-6.25842952728271	-0.10334038734436	0.213603958487511	0.0337720699608326
-4.48705434799194	-7.99048566818237	-6.26555728912354	-0.103257142007351	0.21357960999012	0.0335913114249706
-4.48775053024292	-7.99695539474487	-6.26242828369141	-0.103307522833347	0.213703006505966	0.033717542886734
-4.48773097991943	-7.98814058303833	-6.26922941207886	-0.103185139596462	0.213511556386948	0.0336483456194401
-4.49376344680786	-7.99625444412231	-6.27122068405151	-0.10317251086235	0.213699862360954	0.0337378121912479
-4.49331951141357	-7.98961687088013	-6.26128911972046	-0.103093400597572	0.21353717148304	0.0336439833045006
-4.49676704406738	-7.99840068817139	-6.28376913070679	-0.103048540651798	0.213643223047256	0.033656544983387
-4.50002861022949	-7.99202728271484	-6.2637882232666	-0.10296656191349	0.213609144091606	0.0336674749851227
-4.49845170974731	-8.00015735626221	-6.27985143661499	-0.103075854480267	0.213653117418289	0.0336470827460289
-4.50159788131714	-7.99490308761597	-6.27414083480835	-0.102856911718845	0.213640630245209	0.0336138270795345
-4.50285673141479	-8.00016021728516	-6.28566360473633	-0.102873064577579	0.213636681437492	0.0335404798388481
-4.5074782371521	-7.99400997161865	-6.27873277664185	-0.102784596383572	0.213641151785851	0.0337025076150894
-4.50444078445435	-8.00223350524902	-6.29745578765869	-0.102759078145027	0.213724836707115	0.0335383675992489
-4.51405382156372	-8.00148296356201	-6.28242874145508	-0.102756515145302	0.213770717382431	0.0336491949856281
-4.5116024017334	-8.00599098205566	-6.30142021179199	-0.102620415389538	0.213729798793793	0.0335826575756073
-4.5158314704895	-8.00836086273193	-6.28510713577271	-0.10271517932415	0.213918149471283	0.0336221903562546
-4.51632022857666	-8.00884246826172	-6.30460977554321	-0.102619968354702	0.213843882083893	0.0334890708327293
-4.51768827438354	-8.00797080993652	-6.29122400283813	-0.102580897510052	0.213892132043839	0.0336024016141891
-4.51620674133301	-8.00859260559082	-6.30655097961426	-0.102519504725933	0.213934287428856	0.0333664603531361
-4.51524114608765	-8.01398372650146	-6.30369997024536	-0.102656878530979	0.214073568582535	0.0334134250879288
-4.51339960098267	-8.00468921661377	-6.30111598968506	-0.102454595267773	0.21390900015831	0.0332291461527348
-4.51481628417969	-8.01179695129395	-6.30530643463135	-0.102500513195992	0.214190289378166	0.0332813486456871
-4.5146312713623	-8.00771045684814	-6.29258966445923	-0.102593667805195	0.214023128151894	0.0332049429416656
-4.5115532875061	-8.01073741912842	-6.31080198287964	-0.102460585534573	0.214146509766579	0.0330786556005478
-4.51159477233887	-8.00771903991699	-6.2963399887085	-0.102631233632565	0.214267566800117	0.0330868773162365
-4.5086145401001	-8.01154518127441	-6.30683946609497	-0.1025375649333	0.214172944426537	0.0329594351351261
-4.50726699829102	-8.00914859771729	-6.29717016220093	-0.102593965828419	0.214396342635155	0.0329716987907887
-4.50814247131348	-8.00860118865967	-6.30707406997681	-0.102544546127319	0.214235901832581	0.0328061059117317
-4.50582218170166	-8.00637626647949	-6.29994058609009	-0.102579317986965	0.214303091168404	0.0328876785933971
-4.50420570373535	-8.00450801849365	-6.3063383102417	-0.102555610239506	0.214224934577942	0.032635323703289
-4.50379037857056	-8.01522541046143	-6.29703855514526	-0.102764524519444	0.214404359459877	0.0327407084405422
-4.49969530105591	-8.00088214874268	-6.29563570022583	-0.102566316723824	0.214255258440971	0.0325569100677967
-4.50592994689941	-8.00934314727783	-6.296462059021	-0.102781109511852	0.214369341731071	0.0325701832771301
-4.49779081344604	-8.00262069702148	-6.2840461730957	-0.102717712521553	0.214256837964058	0.0324785634875298
-4.49978828430176	-8.00904560089111	-6.29053544998169	-0.102770552039146	0.214293152093887	0.032439474016428
-4.50185823440552	-8.00535202026367	-6.28162956237793	-0.102795839309692	0.214309886097908	0.0323843620717525
-4.49536275863647	-8.00650215148926	-6.29325675964355	-0.10276286303997	0.214266210794449	0.0322389416396618
-4.49929666519165	-8.00699996948242	-6.27607917785645	-0.102901473641396	0.214346677064896	0.0323019735515118
-4.49543476104736	-8.00631618499756	-6.28226566314697	-0.102844648063183	0.214173629879951	0.0320908799767494
-4.49341726303101	-8.00646209716797	-6.28246927261353	-0.102959230542183	0.214273020625114	0.0321978442370892
-4.49635601043701	-8.00615406036377	-6.27513456344604	-0.102957032620907	0.214238330721855	0.0320532321929932
-4.4926643371582	-8.01261329650879	-6.28227996826172	-0.102997191250324	0.21428969502449	0.0320704318583012
-4.49224662780762	-8.0051794052124	-6.26956939697266	-0.103008665144444	0.214130312204361	0.0319249108433723
-4.49260187149048	-8.01226139068604	-6.27191257476807	-0.103032782673836	0.214284524321556	0.0319607555866241
-4.49205541610718	-8.00408840179443	-6.25881481170654	-0.103082768619061	0.214196979999542	0.0319278836250305
-4.48884439468384	-8.01045513153076	-6.27286958694458	-0.103120133280754	0.214204087853432	0.0317277498543262
-4.48829126358032	-8.01267623901367	-6.25538921356201	-0.10318098962307	0.214171305298805	0.0317859575152397
-4.48746538162231	-8.00780963897705	-6.26252794265747	-0.103151686489582	0.214072197675705	0.0316653326153755
-4.48618221282959	-8.01124095916748	-6.25897550582886	-0.103193543851376	0.214234560728073	0.031681664288044
-4.48434972763062	-8.00498676300049	-6.25074815750122	-0.103260181844234	0.213974386453629	0.0315181165933609
-4.48366165161133	-8.01345157623291	-6.26179265975952	-0.103289306163788	0.214188009500504	0.0315910689532757
-4.48204946517944	-8.00614643096924	-6.25322008132935	-0.103271625936031	0.214024186134338	0.0314181335270405
-4.48464298248291	-8.01579856872559	-6.25170564651489	-0.103470198810101	0.214151963591576	0.0314537212252617
-4.48015451431274	-8.00479507446289	-6.25581979751587	-0.10325663536787	0.213991597294807	0.0312758423388004
-4.48321771621704	-8.01477241516113	-6.25466585159302	-0.103408023715019	0.214049771428108	0.031227296218276
-4.48039579391479	-8.00800704956055	-6.2525110244751	-0.10335037112236	0.213968455791473	0.0312469620257616
-4.4788646697998	-8.01232528686523	-6.26770257949829	-0.103363946080208	0.214001685380936	0.0310175847262144
-4.48706769943237	-8.01372909545898	-6.25328540802002	-0.103490114212036	0.214041441679001	0.031051404774189
-4.47721004486084	-8.01531791687012	-6.26783084869385	-0.103402204811573	0.213860288262367	0.0308861657977104
-4.48507165908813	-8.01692199707031	-6.2507266998291	-0.103466287255287	0.21394956111908	0.0308802053332329
-4.48228740692139	-8.01833820343018	-6.26929140090942	-0.103542849421501	0.213909074664116	0.0307134725153446
-4.48412990570068	-8.01691818237305	-6.2553186416626	-0.1035001501441	0.213875994086266	0.0307991094887257
-4.48664093017578	-8.01840400695801	-6.26990509033203	-0.103469207882881	0.213936522603035	0.0305629409849644
-4.48491048812866	-8.02595520019531	-6.26320457458496	-0.103647843003273	0.213863044977188	0.0305882357060909
-4.48472118377686	-8.01858711242676	-6.26819610595703	-0.10346495360136	0.213808208703995	0.0304304454475641
-4.48884153366089	-8.02635478973389	-6.27777004241943	-0.103574022650719	0.21399387717247	0.0303874220699072
-4.48960113525391	-8.0240650177002	-6.26844263076782	-0.103623904287815	0.213756710290909	0.0303421765565872
-4.4869499206543	-8.02895832061768	-6.28786420822144	-0.103501193225384	0.213945522904396	0.0302273109555244
-4.49314117431641	-8.02427864074707	-6.27327489852905	-0.103576242923737	0.213871195912361	0.0302165951579809
-4.49019432067871	-8.03209686279297	-6.29584836959839	-0.10350538790226	0.213944613933563	0.030090443789959
-4.49295139312744	-8.02658843994141	-6.28980302810669	-0.103508986532688	0.214030399918556	0.0299952942878008
-4.49744367599487	-8.03085327148438	-6.30813837051392	-0.103378050029278	0.214002132415771	0.029860608279705
-4.49486303329468	-8.02810955047607	-6.30256462097168	-0.103416383266449	0.214060321450233	0.0299015156924725
-4.49432277679443	-8.02972984313965	-6.31650495529175	-0.103399135172367	0.214062482118607	0.0296992342919111
-4.49523639678955	-8.03573608398438	-6.31587314605713	-0.103453390300274	0.214150756597519	0.0297166667878628
-4.49413728713989	-8.03023624420166	-6.3289041519165	-0.103390619158745	0.214058920741081	0.0295375287532806
-4.49918699264526	-8.03751087188721	-6.32497453689575	-0.103472404181957	0.214270010590553	0.0295254159718752
-4.4931378364563	-8.03174781799316	-6.3336238861084	-0.103360615670681	0.214044407010078	0.0293688643723726
-4.49794340133667	-8.03654956817627	-6.33653926849365	-0.103373415768147	0.214119449257851	0.0292927157133818
-4.4974946975708	-8.03209209442139	-6.33326625823975	-0.103343516588211	0.21412268280983	0.0292590092867613
-4.49359846115112	-8.03833770751953	-6.3476824760437	-0.103495180606842	0.214110732078552	0.0292188264429569
-4.49928760528564	-8.03310012817383	-6.33352422714233	-0.103379130363464	0.214104473590851	0.0291700661182404
-4.49540853500366	-8.03210926055908	-6.35626077651978	-0.103397347033024	0.214075639843941	0.0290015265345573
-4.49929618835449	-8.03189945220947	-6.33471202850342	-0.103399649262428	0.213990822434425	0.0290942806750536
-4.49656534194946	-8.03143692016602	-6.36287593841553	-0.10334774851799	0.214032262563705	0.0288810133934021
-4.50119018554688	-8.03128433227539	-6.34526968002319	-0.103463985025883	0.214099079370499	0.0289634447544813
-4.49653482437134	-8.02974224090576	-6.35946416854858	-0.103304333984852	0.213850051164627	0.0287818927317858
-4.49936246871948	-8.03285980224609	-6.35573863983154	-0.103348411619663	0.214058458805084	0.0288877822458744
-4.49906206130981	-8.02279281616211	-6.35525131225586	-0.103378847241402	0.213906139135361	0.0287390202283859
-4.49977445602417	-8.03130340576172	-6.36872625350952	-0.10327935218811	0.213979437947273	0.0286724660545588
-4.50279140472412	-8.02570056915283	-6.3606014251709	-0.103338733315468	0.213949769735336	0.0286782346665859
-4.50099325180054	-8.0286922454834	-6.37661027908325	-0.103258319199085	0.21390126645565	0.0285775680094957
-4.50095653533936	-8.02686405181885	-6.36698961257935	-0.103203788399696	0.214061751961708	0.0286113414913416
-4.50196170806885	-8.02661228179932	-6.3771448135376	-0.103277288377285	0.213871404528618	0.0285022221505642
-4.50410890579224	-8.03057098388672	-6.38234615325928	-0.10316413640976	0.214021429419518	0.0285954866558313
-4.503662109375	-8.02330112457275	-6.37578296661377	-0.103152133524418	0.213921517133713	0.0284992177039385
-4.50679636001587	-8.03512287139893	-6.38277912139893	-0.103312872350216	0.214013829827309	0.0285676177591085
-4.50686645507813	-8.02733707427979	-6.37633466720581	-0.103056617081165	0.213937848806381	0.0285436473786831
-4.50855445861816	-8.03267002105713	-6.38543510437012	-0.103097274899483	0.213940873742104	0.0285006780177355
-4.51048612594604	-8.03322887420654	-6.37790250778198	-0.103099279105663	0.214044839143753	0.0286606717854738
-4.50913381576538	-8.02793312072754	-6.39517498016357	-0.102958299219608	0.214010074734688	0.0285561960190535
-4.51589012145996	-8.03909969329834	-6.38244247436523	-0.103150613605976	0.214074313640594	0.0286122988909483
-4.51578521728516	-8.03075790405273	-6.39170122146606	-0.102839283645153	0.213984057307243	0.028569532558322
-4.51563358306885	-8.03836822509766	-6.40130090713501	-0.103011570870876	0.214064493775368	0.0286972634494305
-4.52095937728882	-8.03505420684814	-6.38572549819946	-0.102985627949238	0.214089930057526	0.0286643076688051
-4.51989459991455	-8.03878211975098	-6.40465831756592	-0.102904580533504	0.214064821600914	0.0287689715623856
-4.52726793289185	-8.03682422637939	-6.38996982574463	-0.102973818778992	0.21415887773037	0.02876734174788
-4.52069664001465	-8.04044055938721	-6.41317749023438	-0.102907530963421	0.214125245809555	0.0287592336535454
-4.53088569641113	-8.04138946533203	-6.40544128417969	-0.102911181747913	0.21431390941143	0.0289703086018562
-4.52835702896118	-8.04141235351563	-6.41412115097046	-0.102884657680988	0.214113101363182	0.0287766680121422
-4.53206253051758	-8.04209232330322	-6.40888643264771	-0.102879844605923	0.214313805103302	0.0291224252432585
-4.53665828704834	-8.0428295135498	-6.4160270690918	-0.102891005575657	0.214239433407784	0.0290005393326283
-4.53660297393799	-8.04626560211182	-6.41977500915527	-0.102901101112366	0.214459553360939	0.0291662346571684
-4.5356240272522	-8.04032802581787	-6.42983436584473	-0.102800317108631	0.214268058538437	0.02918472699821
-4.54089450836182	-8.04879570007324	-6.4327540397644	-0.102805115282536	0.214528903365135	0.0293683465570211
-4.53969669342041	-8.04030323028564	-6.4367356300354	-0.102852746844292	0.214404284954071	0.0293821264058352
-4.54205513000488	-8.04601955413818	-6.44465017318726	-0.102754801511765	0.214528381824493	0.0294956434518099
-4.54453372955322	-8.03890132904053	-6.43979454040527	-0.10272715985775	0.214567139744759	0.0295290630310774
-4.54327392578125	-8.04900646209717	-6.45004463195801	-0.10280392318964	0.214691281318665	0.029686626046896
-4.54612302780151	-8.03857803344727	-6.4518837928772	-0.102583535015583	0.214627906680107	0.0296904500573874
-4.54981374740601	-8.0455150604248	-6.46017980575562	-0.102769397199154	0.214771926403046	0.0297833383083344
-4.54397296905518	-8.03842353820801	-6.45842742919922	-0.102656006813049	0.214711770415306	0.0298963338136673
-4.55196285247803	-8.040452003479	-6.47635555267334	-0.102687850594521	0.214815527200699	0.02994797937572
-4.55504751205444	-8.0322322845459	-6.46943426132202	-0.102577432990074	0.214826196432114	0.029993437230587
-4.55258369445801	-8.03609275817871	-6.4871621131897	-0.102629631757736	0.214909851551056	0.0301121547818184
-4.55809926986694	-8.03127098083496	-6.47631788253784	-0.102560266852379	0.214919805526733	0.0302818138152361
-4.55563974380493	-8.02799320220947	-6.49775791168213	-0.10245817899704	0.214923948049545	0.0302180964499712
-4.55828666687012	-8.02645015716553	-6.48832654953003	-0.102559991180897	0.214961841702461	0.0304915327578783
-4.56065273284912	-8.02364063262939	-6.51270866394043	-0.102388605475426	0.215056538581848	0.0304442942142487
-4.56390619277954	-8.02477645874023	-6.50064086914063	-0.102496139705181	0.215155079960823	0.0307141896337271
-4.56171035766602	-8.01876163482666	-6.51555490493774	-0.102310709655285	0.215009391307831	0.0306801814585924
-4.56574249267578	-8.02536106109619	-6.51937818527222	-0.102265134453773	0.21516714990139	0.0309141203761101
-4.56604099273682	-8.01724529266357	-6.50904846191406	-0.1023168861866	0.215078771114349	0.0310504771769047
-4.56436395645142	-8.01979064941406	-6.53041744232178	-0.102230988442898	0.215181469917297	0.0310975983738899
-4.56880235671997	-8.01623630523682	-6.51238679885864	-0.102156706154346	0.215238526463509	0.0313595421612263
-4.57093667984009	-8.01780128479004	-6.52947330474854	-0.102126635611057	0.21515329182148	0.0313700884580612
-4.56855440139771	-8.01102447509766	-6.52323150634766	-0.102005794644356	0.215373322367668	0.0315721854567528
-4.57367420196533	-8.01102924346924	-6.53754949569702	-0.10192859172821	0.21521732211113	0.0316048488020897
-4.5721583366394	-8.01194667816162	-6.53019142150879	-0.101845599710941	0.215403810143471	0.031875628978014
-4.57427072525024	-8.00791263580322	-6.53657579421997	-0.101756043732166	0.215441063046455	0.0318221300840378
-4.57317161560059	-8.01244926452637	-6.54097270965576	-0.101731911301613	0.215545162558556	0.0320178084075451
-4.57020235061646	-8.00353336334229	-6.54780578613281	-0.101506866514683	0.215439647436142	0.0320159755647182
-4.57612562179565	-8.01341533660889	-6.5415096282959	-0.101600974798203	0.215702503919601	0.0322945639491081
-4.56888151168823	-8.00189876556396	-6.54407930374146	-0.101451903581619	0.215573117136955	0.0323136672377586
-4.56930780410767	-8.01033782958984	-6.55195999145508	-0.101415447890759	0.215671464800835	0.0323997959494591
-4.5732889175415	-8.00294876098633	-6.53705930709839	-0.101341612637043	0.215675130486488	0.032619945704937
-4.56849384307861	-8.00746822357178	-6.55582571029663	-0.101300157606602	0.215620398521423	0.0326942317187786
-4.57157135009766	-8.00228500366211	-6.5292820930481	-0.101176030933857	0.215679720044136	0.0328198559582233
-4.56685543060303	-8.00340843200684	-6.54526233673096	-0.101210430264473	0.215608492493629	0.0328965373337269
-4.5709114074707	-8.00054359436035	-6.52742910385132	-0.101164326071739	0.215636044740677	0.0331492833793163
-4.56995010375977	-8.00013065338135	-6.53389549255371	-0.101152971386909	0.215593904256821	0.0331425927579403
-4.56711435317993	-8.00322341918945	-6.53463220596313	-0.1012157574296	0.215626090764999	0.0333480089902878
-4.57014799118042	-7.99345064163208	-6.53230857849121	-0.101013340055943	0.215504184365273	0.0334138721227646
-4.56905126571655	-8.00220775604248	-6.5312933921814	-0.101049944758415	0.215688407421112	0.0335495956242085
-4.56977605819702	-7.99855184555054	-6.52431154251099	-0.101106010377407	0.215418219566345	0.0337017551064491
-4.56938076019287	-8.00121021270752	-6.54319953918457	-0.101032949984074	0.215516492724419	0.0336560122668743
-4.57501220703125	-7.9988169670105	-6.52252674102783	-0.101056136190891	0.215561240911484	0.0338824018836021
-4.57196140289307	-7.99890184402466	-6.53907823562622	-0.101016603410244	0.215388938784599	0.0339057520031929
-4.57545804977417	-8.00283718109131	-6.52934646606445	-0.100969456136227	0.215528249740601	0.0340767502784729
-4.57503652572632	-8.00034713745117	-6.53665113449097	-0.10102778673172	0.215353921055794	0.0340782850980759
-4.57885694503784	-8.00537204742432	-6.53288125991821	-0.100912138819695	0.215414479374886	0.0343113504350185
-4.58202457427979	-7.997962474823	-6.53840923309326	-0.10090958327055	0.215336605906487	0.0342510677874088
-4.58089065551758	-8.00928592681885	-6.52824783325195	-0.100995890796185	0.215439006686211	0.0344564467668533
-4.58023405075073	-7.99871921539307	-6.53898096084595	-0.100805789232254	0.215206176042557	0.034406129270792
-4.58504199981689	-8.0099630355835	-6.53479099273682	-0.100980594754219	0.215394705533981	0.0346596017479897
-4.58227872848511	-8.0040807723999	-6.53064966201782	-0.100863121449947	0.215166375041008	0.034605834633112
-4.583740234375	-8.00787734985352	-6.53405332565308	-0.100827492773533	0.215193405747414	0.0347431711852551
-4.58875799179077	-8.00577068328857	-6.52233409881592	-0.100877836346626	0.215239956974983	0.0348094999790192
-4.58374309539795	-8.01033306121826	-6.53356885910034	-0.100903406739235	0.215115830302238	0.0348843187093735
-4.59073495864868	-8.01140403747559	-6.51450777053833	-0.100853584706783	0.215105473995209	0.0350135192275047
-4.58883237838745	-8.01182651519775	-6.53041076660156	-0.100776806473732	0.215069115161896	0.0350303687155247
-4.59367752075195	-8.01253700256348	-6.50818920135498	-0.100837804377079	0.214996919035912	0.035253718495369
-4.58824491500854	-8.01375961303711	-6.52722597122192	-0.100792288780212	0.214988052845001	0.035162165760994
-4.59582948684692	-8.01486682891846	-6.50148248672485	-0.10087638348341	0.215027883648872	0.0353954993188381
-4.59387826919556	-8.01771354675293	-6.51477909088135	-0.100735478103161	0.214749306440353	0.0353186838328838
-4.5950665473938	-8.0174036026001	-6.4970817565918	-0.100787594914436	0.214844256639481	0.0355529561638832
-4.59116744995117	-8.01967716217041	-6.50131702423096	-0.100801564753056	0.214719414710999	0.0354369692504406
-4.59551858901978	-8.02213573455811	-6.49299907684326	-0.100747592747211	0.214759156107903	0.0357057191431522
-4.59259366989136	-8.02217388153076	-6.49487543106079	-0.100789032876492	0.214691087603569	0.0355878695845604
-4.59198427200317	-8.02922058105469	-6.48351383209229	-0.100829489529133	0.214696928858757	0.0358258225023746
-4.59567213058472	-8.02613544464111	-6.49034452438354	-0.100669778883457	0.214571267366409	0.0357992313802242
-4.5915699005127	-8.03129291534424	-6.47286558151245	-0.100727364420891	0.214716866612434	0.0359994247555733
-4.59481859207153	-8.02755165100098	-6.47915363311768	-0.100734174251556	0.214481830596924	0.0359794832766056
-4.59429550170898	-8.03472423553467	-6.47276258468628	-0.100690983235836	0.21463917195797	0.0362111441791058
-4.59485483169556	-8.03172969818115	-6.46795845031738	-0.100700676441193	0.214441955089569	0.0361753664910793
-4.59112358093262	-8.04159069061279	-6.46893644332886	-0.100819751620293	0.214571118354797	0.036392267793417
-4.58785629272461	-8.03644371032715	-6.46180772781372	-0.100654728710651	0.214357912540436	0.036358043551445
-4.58958101272583	-8.0472469329834	-6.45907592773438	-0.100773438811302	0.214474365115166	0.03656105697155
-4.58769273757935	-8.03905391693115	-6.45054578781128	-0.100618600845337	0.214349523186684	0.0366284474730492
-4.58583068847656	-8.04527759552002	-6.4640154838562	-0.100674286484718	0.214381575584412	0.0366972275078297
-4.59281015396118	-8.04553985595703	-6.44315052032471	-0.100693345069885	0.214408308267593	0.0368588417768478
-4.58524751663208	-8.04983901977539	-6.45964097976685	-0.100645788013935	0.21431976556778	0.0369145423173904
-4.58675003051758	-8.04368114471436	-6.43558120727539	-0.100656844675541	0.214332267642021	0.0370534025132656
-4.58435392379761	-8.05031490325928	-6.45720338821411	-0.100668504834175	0.214299872517586	0.0371420830488205
-4.58424186706543	-8.04433631896973	-6.43781995773315	-0.100692898035049	0.214276373386383	0.0373160094022751
-4.58084774017334	-8.0462007522583	-6.44793653488159	-0.10068617016077	0.214253067970276	0.0372871458530426
-4.57816171646118	-8.05266094207764	-6.43801212310791	-0.100794441998005	0.214278966188431	0.037554994225502
-4.57618570327759	-8.0438871383667	-6.44143724441528	-0.100606374442577	0.214133948087692	0.0375077463686466
-4.5771484375	-8.04722023010254	-6.42577791213989	-0.100666977465153	0.214335739612579	0.0377536378800869
-4.57050132751465	-8.04115962982178	-6.42195844650269	-0.100677654147148	0.214054569602013	0.0377497747540474
-4.568190574646	-8.0437479019165	-6.43373584747314	-0.100631013512611	0.214123368263245	0.0379223674535751
-4.57140493392944	-8.03927135467529	-6.41060733795166	-0.100771985948086	0.214072242379189	0.0380500704050064
-4.56666707992554	-8.04543495178223	-6.42696619033813	-0.100697286427021	0.214104250073433	0.0381541140377522
-4.56655788421631	-8.03154277801514	-6.41363668441772	-0.100693628191948	0.214011669158936	0.0382476709783077
-4.56707572937012	-8.0383939743042	-6.41843175888062	-0.100723378360271	0.21398638188839	0.038399912416935
-4.56255388259888	-8.02394199371338	-6.39964246749878	-0.100702963769436	0.213945209980011	0.0386422164738178
-4.56482076644897	-8.0266695022583	-6.41984128952026	-0.100780606269836	0.213951885700226	0.0386251509189606
-4.56517124176025	-8.02928733825684	-6.40337228775024	-0.100839093327522	0.21395368874073	0.038881354033947
-4.56172180175781	-8.01694202423096	-6.405592918396	-0.100765399634838	0.213766917586327	0.0389353930950165
-4.56279993057251	-8.0186071395874	-6.39653968811035	-0.100874066352844	0.213906943798065	0.0392000339925289
-4.55783987045288	-8.00962162017822	-6.40302705764771	-0.100856579840183	0.2137501090765	0.0391905903816223
-4.56325912475586	-8.00925636291504	-6.39182949066162	-0.100871607661247	0.213774532079697	0.0395200029015541
-4.55838537216187	-8.00211906433105	-6.40244960784912	-0.100755639374256	0.213764682412148	0.0394759960472584
-4.56449842453003	-8.00514125823975	-6.38763570785522	-0.100965939462185	0.213783323764801	0.0397725328803062
-4.55583667755127	-7.99221324920654	-6.40035247802734	-0.100769966840744	0.213646799325943	0.0397882163524628
-4.56250429153442	-7.99217891693115	-6.38709259033203	-0.100936762988567	0.213791385293007	0.0400881357491016
-4.55404281616211	-7.98700380325317	-6.40013122558594	-0.100828640162945	0.213574677705765	0.0400275364518166
-4.55280017852783	-7.98060464859009	-6.39083814620972	-0.100832790136337	0.213693395256996	0.0403572544455528
-4.54937124252319	-7.97562170028687	-6.39572811126709	-0.100834548473358	0.213661581277847	0.0403211787343025
-4.55109834671021	-7.97367143630981	-6.38436698913574	-0.100996218621731	0.213757812976837	0.0405636094510555
-4.54386472702026	-7.96630620956421	-6.39630365371704	-0.100859716534615	0.21351557970047	0.0405692458152771
-4.54442501068115	-7.96572923660278	-6.38485479354858	-0.100929439067841	0.213787034153938	0.0409137643873692
-4.54330348968506	-7.95942640304565	-6.38757276535034	-0.101028710603714	0.213605329394341	0.0408538356423378
-4.5417013168335	-7.95952987670898	-6.38685178756714	-0.100946471095085	0.213701531291008	0.0411451160907745
-4.54034805297852	-7.94952249526978	-6.38398504257202	-0.101011089980602	0.213663309812546	0.0411588363349438
-4.53339862823486	-7.95664834976196	-6.37591361999512	-0.101031251251698	0.213778600096703	0.0414003096520901
-4.53216600418091	-7.94153213500977	-6.37553310394287	-0.100874751806259	0.213576883077621	0.0413827002048492
-4.5279746055603	-7.94828081130981	-6.37354612350464	-0.100999340415001	0.213827252388	0.0416042692959309
-4.52557611465454	-7.94052457809448	-6.37326622009277	-0.101038731634617	0.213615372776985	0.0416239686310291
-4.52787685394287	-7.94525909423828	-6.3834662437439	-0.101018376648426	0.213826686143875	0.0417416989803314
-4.52290010452271	-7.93396806716919	-6.37091588973999	-0.10096687078476	0.213657006621361	0.0417869053781033
-4.52287864685059	-7.94027805328369	-6.37147855758667	-0.101135298609734	0.213796153664589	0.0419680811464787
-4.51771259307861	-7.92544603347778	-6.36771249771118	-0.100952126085758	0.213661819696426	0.0419692881405354
-4.51853132247925	-7.93477296829224	-6.36408138275146	-0.101115815341473	0.213759869337082	0.04203911870718
-4.51293182373047	-7.92109632492065	-6.3625922203064	-0.10106935352087	0.213623583316803	0.042167704552412
-4.50890493392944	-7.92636632919312	-6.36984872817993	-0.101218707859516	0.213659077882767	0.0422154180705547
-4.50891542434692	-7.9177942276001	-6.35177040100098	-0.101131297647953	0.213576778769493	0.0423216335475445
-4.50454092025757	-7.92444753646851	-6.35371923446655	-0.101377092301846	0.213681161403656	0.0424159169197083
-4.49883413314819	-7.91004419326782	-6.35365629196167	-0.101162999868393	0.213533833622932	0.0423874519765377
-4.50464153289795	-7.91587352752686	-6.35177421569824	-0.101356454193592	0.213647797703743	0.0425693839788437
-4.49935436248779	-7.90366125106812	-6.34600448608398	-0.101273261010647	0.213504031300545	0.0425303876399994
-4.49729919433594	-7.90270662307739	-6.34980869293213	-0.101368375122547	0.213506698608398	0.0427090227603912
-4.50040197372437	-7.89457416534424	-6.34070205688477	-0.101387336850166	0.213568404316902	0.0426917299628258
-4.49298667907715	-7.89584875106812	-6.34497547149658	-0.101478427648544	0.213526293635368	0.0428752154111862
-4.49541234970093	-7.88336086273193	-6.33611297607422	-0.101442731916904	0.213435769081116	0.0427929721772671
-4.49500036239624	-7.88910818099976	-6.33681344985962	-0.101489640772343	0.213595330715179	0.042955320328474
-4.49649381637573	-7.8808765411377	-6.32435131072998	-0.101540677249432	0.2134098559618	0.0429186597466469
-4.49201631546021	-7.88529300689697	-6.32891082763672	-0.101487435400486	0.213513538241386	0.0430443473160267
-4.50067138671875	-7.87962055206299	-6.32440757751465	-0.101506754755974	0.213417649269104	0.0430383682250977
-4.49995040893555	-7.88430261611938	-6.31898641586304	-0.101575575768948	0.213531374931335	0.0431448817253113
-4.50116777420044	-7.87622451782227	-6.32974052429199	-0.10142532736063	0.213320031762123	0.0431641489267349
-4.50328636169434	-7.88515949249268	-6.31830310821533	-0.101501889526844	0.213623061776161	0.0433369651436806
-4.50541496276855	-7.88361787796021	-6.32650899887085	-0.101545780897141	0.213381871581078	0.0432801842689514
-4.5106053352356	-7.88638877868652	-6.31616067886353	-0.101466841995716	0.213488429784775	0.0434551574289799
-4.51615381240845	-7.88580513000488	-6.3311595916748	-0.101522274315357	0.21346141397953	0.0433510430157185
-4.51885414123535	-7.89284706115723	-6.31618213653564	-0.101555563509464	0.213478073477745	0.0435382388532162
-4.52036046981812	-7.8897500038147	-6.32832527160645	-0.101463325321674	0.213303834199905	0.0435249507427216
-4.52640104293823	-7.89380121231079	-6.32130861282349	-0.101489640772343	0.213525220751762	0.0436571575701237
-4.52905511856079	-7.89302968978882	-6.32897233963013	-0.101462081074715	0.213341578841209	0.0435452163219452
-4.53253555297852	-7.89429998397827	-6.30675745010376	-0.101472444832325	0.213364958763123	0.0437908805906773
-4.5303635597229	-7.8947319984436	-6.33047437667847	-0.101485326886177	0.213353216648102	0.0436555445194244
-4.53992557525635	-7.89447784423828	-6.3118257522583	-0.101408995687962	0.213385120034218	0.0438001751899719
-4.53333711624146	-7.89845085144043	-6.32960891723633	-0.101423859596252	0.213328942656517	0.0437944941222668
-4.54508543014526	-7.89865636825562	-6.31225490570068	-0.101352319121361	0.213357105851173	0.0438958927989006
-4.54371881484985	-7.90144824981689	-6.32768964767456	-0.101361647248268	0.213296979665756	0.0438506156206131
-4.55310106277466	-7.90350246429443	-6.3099365234375	-0.101322896778584	0.21332024037838	0.0439078584313393
-4.54790878295898	-7.90458917617798	-6.34013509750366	-0.101175591349602	0.213330343365669	0.0438535660505295
-4.56089925765991	-7.90314388275146	-6.30960702896118	-0.101284548640251	0.213439077138901	0.0439277589321136
-4.55438280105591	-7.90857648849487	-6.34044694900513	-0.101169630885124	0.213269203901291	0.0438323952257633
-4.55955362319946	-7.90627765655518	-6.32362508773804	-0.101229161024094	0.213415041565895	0.0438518412411213
-4.5620436668396	-7.91530275344849	-6.33958673477173	-0.101070284843445	0.213377431035042	0.0437082313001156
-4.56232786178589	-7.91001510620117	-6.32896137237549	-0.101143941283226	0.21333809196949	0.0438485145568848
-4.56255531311035	-7.92060422897339	-6.34951257705688	-0.101196095347404	0.213295802474022	0.0436575785279274
-4.56716585159302	-7.91823196411133	-6.33118391036987	-0.10121476650238	0.213346064090729	0.043733898550272
-4.5670690536499	-7.9269232749939	-6.34501695632935	-0.101265139877796	0.213284358382225	0.0436463393270969
-4.56617784500122	-7.91928958892822	-6.33165168762207	-0.101202644407749	0.213183924555779	0.0435584858059883
-4.57581329345703	-7.93022155761719	-6.34830760955811	-0.101416826248169	0.213240310549736	0.0435101352632046
-4.57041025161743	-7.92447948455811	-6.32875394821167	-0.101475216448307	0.213052660226822	0.0435355193912983
-4.57449197769165	-7.93150043487549	-6.35333251953125	-0.101633921265602	0.213096901774406	0.0434672310948372
-4.57506322860718	-7.92571401596069	-6.32443428039551	-0.101647779345512	0.212954163551331	0.0433957986533642
-4.57828712463379	-7.93498706817627	-6.34340381622314	-0.101953111588955	0.21302618086338	0.0434084013104439
-4.57813453674316	-7.92680501937866	-6.337890625	-0.101862095296383	0.212771713733673	0.0432431995868683
-4.58161401748657	-7.93630456924438	-6.33608341217041	-0.102187134325504	0.21283096075058	0.0432572327554226
-4.57852697372437	-7.92705059051514	-6.32773351669312	-0.102258317172527	0.212571710348129	0.0432448163628578
-4.57936239242554	-7.93325471878052	-6.33055830001831	-0.102485053241253	0.212623491883278	0.0431217662990093
-4.5832257270813	-7.92481184005737	-6.31587934494019	-0.102610975503922	0.212527826428413	0.0430581048130989
-4.57717943191528	-7.9325065612793	-6.31508302688599	-0.102900065481663	0.212477445602417	0.042949877679348
-4.57893085479736	-7.92761278152466	-6.29878520965576	-0.102966874837875	0.212307810783386	0.0428368337452412
-4.57564067840576	-7.93046188354492	-6.3194375038147	-0.103221163153648	0.212204396724701	0.0427538082003593
-4.5800347328186	-7.92797946929932	-6.29035902023315	-0.103479899466038	0.212099328637123	0.042735006660223
-4.57495641708374	-7.92950296401978	-6.31085586547852	-0.103631563484669	0.212068036198616	0.0425330325961113
-4.5820255279541	-7.92985391616821	-6.28553342819214	-0.103892438113689	0.21198870241642	0.0425132364034653
-4.5752100944519	-7.92753219604492	-6.30182313919067	-0.104054100811481	0.211920276284218	0.0423277653753757
-4.58103466033936	-7.92511129379272	-6.28134918212891	-0.104293957352638	0.211905241012573	0.0424230583012104
-4.57483530044556	-7.92627096176147	-6.29591703414917	-0.104418806731701	0.21173794567585	0.0422280952334404
-4.57264471054077	-7.92725324630737	-6.27302598953247	-0.104655876755714	0.211713016033173	0.0424202084541321
-4.57178401947021	-7.92450332641602	-6.28308629989624	-0.104809500277042	0.211613342165947	0.0422027334570885
-4.57371234893799	-7.92523336410522	-6.2726845741272	-0.105087392032146	0.211677193641663	0.0422470942139626
-4.57135343551636	-7.92291116714478	-6.28056621551514	-0.105151288211346	0.211371004581451	0.0419936142861843
-4.57584714889526	-7.92296028137207	-6.27139043807983	-0.105358682572842	0.211536392569542	0.0419274717569351
-4.57358932495117	-7.91634130477905	-6.27530765533447	-0.105617545545101	0.211242645978928	0.0418590269982815
-4.57385730743408	-7.91548824310303	-6.27469730377197	-0.105646625161171	0.211249575018883	0.0418215915560722
-4.57310056686401	-7.90755319595337	-6.2756175994873	-0.105808511376381	0.211147591471672	0.0416233837604523
-4.57719278335571	-7.91536855697632	-6.27107954025269	-0.106164656579494	0.211274608969688	0.0415823645889759
-4.57874965667725	-7.90057849884033	-6.26718521118164	-0.106098189949989	0.211044326424599	0.041375320404768
-4.58247947692871	-7.90860843658447	-6.2741379737854	-0.106339782476425	0.211162567138672	0.0412943586707115
-4.58038139343262	-7.89906072616577	-6.26659250259399	-0.106319613754749	0.211103245615959	0.0411781296133995
-4.58120107650757	-7.90215253829956	-6.27971363067627	-0.10648588091135	0.211134240031242	0.0411220192909241
-4.58568286895752	-7.89224624633789	-6.26420640945435	-0.106595732271671	0.211199775338173	0.0410386435687542
-4.58256673812866	-7.89731740951538	-6.27260780334473	-0.106680378317833	0.211181789636612	0.040900643914938
-4.58690881729126	-7.89533519744873	-6.26856851577759	-0.106704235076904	0.211140289902687	0.0408505611121655
-4.58856248855591	-7.90097093582153	-6.2831826210022	-0.106844767928123	0.211204364895821	0.0407653227448463
-4.5913667678833	-7.89759302139282	-6.2690577507019	-0.10693471133709	0.211128011345863	0.0407343655824661
-4.5855917930603	-7.89764499664307	-6.28951835632324	-0.106957718729973	0.211331441998482	0.0406439714133739
-4.59626340866089	-7.89664602279663	-6.25993728637695	-0.107173018157482	0.211243599653244	0.0406205132603645
-4.58862257003784	-7.90713405609131	-6.27865362167358	-0.107269793748856	0.211184397339821	0.0405888967216015
-4.58848476409912	-7.89979028701782	-6.26124811172485	-0.107312329113483	0.211144044995308	0.0405596978962421
-4.58967399597168	-7.90922546386719	-6.27554798126221	-0.107321657240391	0.211204409599304	0.0404265783727169
-4.59011507034302	-7.89565515518188	-6.26534843444824	-0.107460230588913	0.211138859391212	0.0404716357588768
-4.58967542648315	-7.90151119232178	-6.27564430236816	-0.10740253329277	0.211169078946114	0.040236309170723
-4.59265565872192	-7.89397668838501	-6.25398874282837	-0.107522189617157	0.211208522319794	0.0402600578963757
-4.59836721420288	-7.9010066986084	-6.27743005752563	-0.107558459043503	0.211237162351608	0.0401426181197166
-4.59632444381714	-7.89789056777954	-6.2611665725708	-0.107588492333889	0.211280465126038	0.0401849821209908
-4.60531711578369	-7.90189123153687	-6.28612995147705	-0.107585109770298	0.211294397711754	0.0400845073163509
-4.60306358337402	-7.8966007232666	-6.26237440109253	-0.107568606734276	0.211230397224426	0.0402103215456009
-4.60930919647217	-7.89790105819702	-6.28737306594849	-0.107677586376667	0.211309224367142	0.0400631763041019
-4.61548662185669	-7.89414072036743	-6.26891613006592	-0.107647724449635	0.211264312267303	0.0401210635900497
-4.61530828475952	-7.89291000366211	-6.28180122375488	-0.107716329395771	0.211124017834663	0.0400744415819645
-4.62431669235229	-7.89036083221436	-6.26928424835205	-0.107702203094959	0.211229130625725	0.0400911085307598
-4.62323570251465	-7.88671779632568	-6.27902269363403	-0.107718467712402	0.210977584123611	0.0399217493832111
-4.63062477111816	-7.88758420944214	-6.26616477966309	-0.107764258980751	0.210984453558922	0.0401528924703598
-4.62796545028687	-7.88290882110596	-6.28297281265259	-0.107731007039547	0.21092700958252	0.0400136895477772
-4.63730621337891	-7.88411569595337	-6.26152420043945	-0.107888445258141	0.210963621735573	0.0401637367904186
-4.63150119781494	-7.87657260894775	-6.28727960586548	-0.10767176002264	0.210792988538742	0.0401009768247604
-4.63784885406494	-7.87762594223022	-6.26775407791138	-0.107717737555504	0.210883349180222	0.0401870533823967
-4.63306617736816	-7.86877536773682	-6.27544546127319	-0.107683479785919	0.210753187537193	0.040074173361063
-4.63333559036255	-7.86645936965942	-6.27433776855469	-0.107615269720554	0.210768774151802	0.0401779897511005
-4.63662242889404	-7.85879945755005	-6.26215362548828	-0.107600785791874	0.210828989744186	0.040071502327919
-4.63216924667358	-7.85985708236694	-6.27703380584717	-0.107558257877827	0.210787951946259	0.0402177162468433
-4.63366937637329	-7.84564352035522	-6.27025079727173	-0.107404008507729	0.210720390081406	0.0401247180998325
-4.63209295272827	-7.84866285324097	-6.27973699569702	-0.107421435415745	0.210827812552452	0.0401853434741497
-4.62938976287842	-7.83972311019897	-6.26623439788818	-0.107406169176102	0.210657864809036	0.0402230322360992
-4.62330436706543	-7.83538436889648	-6.27818441390991	-0.107127614319324	0.210861369967461	0.0401976443827152
-4.62505483627319	-7.82928705215454	-6.25495386123657	-0.107202470302582	0.210801884531975	0.0403202027082443
-4.61530923843384	-7.82975387573242	-6.26776123046875	-0.107111349701881	0.21077236533165	0.0403414033353329
-4.61511945724487	-7.81898021697998	-6.24953079223633	-0.106995172798634	0.210861906409264	0.0404248684644699
-4.6139702796936	-7.82225275039673	-6.25902414321899	-0.106890484690666	0.210734307765961	0.0404201075434685
-4.60643100738525	-7.80868339538574	-6.23323631286621	-0.106925785541534	0.210707128047943	0.0405926220118999
-4.60254240036011	-7.81182622909546	-6.2470235824585	-0.106826193630695	0.210774451494217	0.0405747033655643
-4.60099411010742	-7.80563735961914	-6.22480726242065	-0.10675323754549	0.210794925689697	0.040699515491724
-4.59680652618408	-7.79951524734497	-6.23288488388062	-0.106620237231255	0.210647240281105	0.0406447425484657
-4.59356069564819	-7.79959058761597	-6.21746015548706	-0.106625221669674	0.210786387324333	0.0408429466187954
-4.58980274200439	-7.79420804977417	-6.22041702270508	-0.10650871694088	0.210651084780693	0.0407489910721779
-4.59120512008667	-7.79404067993164	-6.21503305435181	-0.106497406959534	0.210719108581543	0.0409308485686779
-4.58892011642456	-7.78597640991211	-6.206214427948	-0.106278024613857	0.210738509893417	0.0409142225980759
-4.58431434631348	-7.78880786895752	-6.21260738372803	-0.106313966214657	0.21076537668705	0.0409171655774117
-4.58665943145752	-7.78206157684326	-6.19517421722412	-0.10619643330574	0.210731387138367	0.0409827865660191
-4.58058500289917	-7.78649759292603	-6.21388673782349	-0.106159217655659	0.210710898041725	0.0409366190433502
-4.58581733703613	-7.77885150909424	-6.19782733917236	-0.106063239276409	0.210776835680008	0.0410546101629734
-4.58240604400635	-7.77922916412354	-6.20371913909912	-0.105911999940872	0.210763588547707	0.0409294925630093
-4.58801317214966	-7.77848768234253	-6.19812536239624	-0.105915017426014	0.21092464029789	0.0410484597086906
-4.58401346206665	-7.77645063400269	-6.20335102081299	-0.105715878307819	0.210678264498711	0.040879599750042
-4.58927726745605	-7.78108406066895	-6.19806909561157	-0.105712212622166	0.210906624794006	0.0410130470991135
-4.58795642852783	-7.77527952194214	-6.18972635269165	-0.105750650167465	0.210733562707901	0.040936216711998
-4.59195709228516	-7.78213167190552	-6.20453548431396	-0.105536393821239	0.210771232843399	0.0409010089933872
-4.6005654335022	-7.77555561065674	-6.18740892410278	-0.1056102886796	0.210809245705605	0.0408498086035252
-4.60361289978027	-7.78656768798828	-6.20283317565918	-0.105562157928944	0.210833877325058	0.0408463105559349
-4.60634899139404	-7.78004121780396	-6.19140481948853	-0.105369888246059	0.21076163649559	0.0407802350819111
-4.6198353767395	-7.79158449172974	-6.20610046386719	-0.105314299464226	0.210813567042351	0.0407228097319603
-4.62232065200806	-7.78395652770996	-6.1929497718811	-0.105289466679096	0.210747435688972	0.0407373197376728
-4.62895727157593	-7.79009532928467	-6.21203088760376	-0.10524769872427	0.210778370499611	0.0405708812177181
-4.63990545272827	-7.79035472869873	-6.19972229003906	-0.105259925127029	0.210793197154999	0.0405263341963291
-4.64165925979614	-7.79442596435547	-6.20800495147705	-0.105266027152538	0.210645511746407	0.0403461456298828
-4.65231847763062	-7.79440641403198	-6.208824634552	-0.105081722140312	0.210752576589584	0.0403675399720669
-4.65423107147217	-7.79374265670776	-6.21894073486328	-0.105141155421734	0.210550919175148	0.0401243679225445
-4.65944910049438	-7.79629802703857	-6.20309066772461	-0.105156108736992	0.210625067353249	0.0401956513524055
-4.66211700439453	-7.79605102539063	-6.21967697143555	-0.104932032525539	0.210551917552948	0.0399031192064285
-4.67249059677124	-7.80023002624512	-6.21691846847534	-0.105130150914192	0.210583239793777	0.0399129092693329
-4.67266988754272	-7.79766702651978	-6.22631978988647	-0.104886651039124	0.210414841771126	0.0398068465292454
-4.6810359954834	-7.8102331161499	-6.2246675491333	-0.10508643835783	0.210565060377121	0.0398431420326233
-4.68712425231934	-7.80659246444702	-6.22954845428467	-0.105007022619247	0.210505127906799	0.039580512791872
-4.69143199920654	-7.81365633010864	-6.23364067077637	-0.105007246136665	0.210546776652336	0.039577029645443
-4.69701433181763	-7.81254911422729	-6.22075939178467	-0.105079285800457	0.210499867796898	0.0393531545996666
-4.69403648376465	-7.81808614730835	-6.24743604660034	-0.105078183114529	0.210531055927277	0.0391871705651283
-4.69986152648926	-7.81590986251831	-6.22120237350464	-0.105091877281666	0.210483893752098	0.0390864536166191
-4.69845533370972	-7.82119035720825	-6.23814678192139	-0.105090156197548	0.210591420531273	0.0388075187802315
-4.70014333724976	-7.81891584396362	-6.21979951858521	-0.105188876390457	0.210501909255981	0.0388944633305073
-4.69761943817139	-7.82100868225098	-6.23749923706055	-0.105170160531998	0.210581690073013	0.0386001244187355
-4.69800233840942	-7.82181406021118	-6.22083950042725	-0.105316326022148	0.21076799929142	0.0386047102510929
-4.69500398635864	-7.8184552192688	-6.23092412948608	-0.105237878859043	0.210547745227814	0.0384071879088879
-4.69074726104736	-7.81943130493164	-6.22028779983521	-0.105290725827217	0.210818439722061	0.038315687328577
-4.68881130218506	-7.81341648101807	-6.22597932815552	-0.10538150370121	0.210737153887749	0.0380986221134663
-4.68217897415161	-7.81327342987061	-6.221595287323	-0.105354525148869	0.210875496268272	0.0380843207240105
-4.67984676361084	-7.80386638641357	-6.2224006652832	-0.105431005358696	0.210925802588463	0.0378827303647995
-4.6686487197876	-7.81210422515869	-6.21593570709229	-0.105562284588814	0.211092680692673	0.0378128997981548
-4.65648078918457	-7.79462575912476	-6.21410322189331	-0.105412311851978	0.210960268974304	0.0375579856336117
-4.65445280075073	-7.79958820343018	-6.21687698364258	-0.105585321784019	0.211173549294472	0.0375389717519283
-4.6426568031311	-7.79061985015869	-6.20123481750488	-0.105560280382633	0.211115106940269	0.037498090416193
-4.63799619674683	-7.79047060012817	-6.2142071723938	-0.105651840567589	0.211261197924614	0.0373582914471626
-4.63433885574341	-7.78962373733521	-6.19450664520264	-0.105781629681587	0.211386635899544	0.0373175516724586
-4.61707210540771	-7.78371953964233	-6.21310663223267	-0.105743132531643	0.211383670568466	0.0371182560920715
-4.61551570892334	-7.78635740280151	-6.18794250488281	-0.105852298438549	0.211636915802956	0.0370915941894054
-4.60247278213501	-7.78199481964111	-6.1954197883606	-0.105900175869465	0.211581215262413	0.0367686450481415
-4.59435176849365	-7.7799768447876	-6.19379997253418	-0.105961531400681	0.211758673191071	0.0367449596524239
-4.58341646194458	-7.776930809021	-6.18580150604248	-0.105976589024067	0.211771354079247	0.0364517346024513
-4.5725679397583	-7.77845621109009	-6.18825197219849	-0.106104619801044	0.21194238960743	0.0363602861762047
-4.56819152832031	-7.77114677429199	-6.17716789245605	-0.106093108654022	0.211975961923599	0.0361388027667999
-4.55850458145142	-7.77752494812012	-6.17614030838013	-0.106167532503605	0.212106615304947	0.0360518246889114
-4.54920673370361	-7.76601457595825	-6.16573095321655	-0.106347449123859	0.212081387639046	0.0359676629304886
-4.54038095474243	-7.76998329162598	-6.18187856674194	-0.106292590498924	0.212184906005859	0.0357807017862797
-4.53436470031738	-7.76587009429932	-6.15786457061768	-0.106417074799538	0.212291568517685	0.0358454957604408
-4.52604961395264	-7.77175235748291	-6.16579341888428	-0.10640174895525	0.212246000766754	0.035690251737833
-4.52016878128052	-7.7667498588562	-6.15423202514648	-0.106461800634861	0.212433069944382	0.0355923138558865
-4.51938676834106	-7.77239274978638	-6.15706634521484	-0.106603175401688	0.212327793240547	0.0353979244828224
-4.50954961776733	-7.76928377151489	-6.14484834671021	-0.106652952730656	0.212414354085922	0.0353523083031178
-4.50848579406738	-7.76987743377686	-6.14694881439209	-0.106723167002201	0.212426692247391	0.0349954850971699
-4.50774192810059	-7.77389574050903	-6.13083744049072	-0.10684222728014	0.212595090270042	0.0348924547433853
-4.50062084197998	-7.77265787124634	-6.13774728775024	-0.10687255859375	0.212388783693314	0.0346065238118172
-4.50331974029541	-7.77919244766235	-6.13051462173462	-0.106939531862736	0.212592124938965	0.034546036273241
-4.49633502960205	-7.7744607925415	-6.13895511627197	-0.106984607875347	0.212437823414803	0.034263126552105
-4.49693059921265	-7.78402662277222	-6.12164068222046	-0.107140921056271	0.212545901536942	0.0343272462487221
-4.49623727798462	-7.77838897705078	-6.13223934173584	-0.107045128941536	0.212552905082703	0.0340465754270554
-4.50023508071899	-7.79445934295654	-6.12195491790771	-0.107291206717491	0.212658941745758	0.0339449979364872
-4.49798059463501	-7.78767156600952	-6.12326622009277	-0.107124701142311	0.212496593594551	0.0336692705750465
-4.49921035766602	-7.79737043380737	-6.12895154953003	-0.107327707111835	0.212620511651039	0.0336065478622913
-4.50066375732422	-7.79561471939087	-6.11181545257568	-0.107437327504158	0.212518006563187	0.0333993844687939
-4.49994659423828	-7.79711484909058	-6.12678003311157	-0.107385531067848	0.212521091103554	0.0332594774663448
-4.50651693344116	-7.80331897735596	-6.10681915283203	-0.107621230185032	0.212466388940811	0.03316680341959
-4.50411176681519	-7.80585336685181	-6.12157344818115	-0.107597552239895	0.212361872196198	0.0328568704426289
-4.51330518722534	-7.81362342834473	-6.10571098327637	-0.107730887830257	0.212454169988632	0.0329048857092857
-4.5140814781189	-7.81618690490723	-6.1044454574585	-0.107897266745567	0.212213933467865	0.0325962640345097
-4.51590871810913	-7.82279396057129	-6.11889886856079	-0.107867524027824	0.212348937988281	0.0323898009955883
-4.52626180648804	-7.82474565505981	-6.10329580307007	-0.108108431100845	0.212228879332542	0.0322584398090839
-4.52771902084351	-7.83655405044556	-6.11483335494995	-0.108145847916603	0.212229266762733	0.0320635139942169
-4.53446292877197	-7.83332586288452	-6.10225868225098	-0.108248062431812	0.21220888197422	0.0319284163415432
-4.54179716110229	-7.84460544586182	-6.11178493499756	-0.108380071818829	0.212114214897156	0.0316933803260326
-4.54772090911865	-7.84920120239258	-6.10890674591064	-0.108442962169647	0.212138935923576	0.031593456864357
-4.55862379074097	-7.8529691696167	-6.11402177810669	-0.108550846576691	0.212075144052505	0.0313722230494022
-4.5675253868103	-7.86958837509155	-6.11436653137207	-0.108845934271812	0.212112993001938	0.0312388520687819
-4.57296276092529	-7.86896991729736	-6.10802268981934	-0.1087456792593	0.211951926350594	0.0310501344501972
-4.58033561706543	-7.88071870803833	-6.11502408981323	-0.109085239470005	0.211923286318779	0.0307920295745134
-4.58820056915283	-7.88607263565063	-6.10451984405518	-0.109205201268196	0.211839437484741	0.030747389420867
-4.59255123138428	-7.88780403137207	-6.11463117599487	-0.109244994819164	0.211832493543625	0.030433040112257
-4.60048818588257	-7.90226173400879	-6.10539436340332	-0.109618782997131	0.211778491735458	0.0304358899593353
-4.60201835632324	-7.89926481246948	-6.11237096786499	-0.109595082700253	0.211547136306763	0.0302357096225023
-4.60843896865845	-7.90723419189453	-6.11251592636108	-0.109879866242409	0.211601421236992	0.0302468333393335
-4.61478137969971	-7.90912485122681	-6.09598445892334	-0.110066756606102	0.211376652121544	0.0301001127809286
-4.61066246032715	-7.91246938705444	-6.11906290054321	-0.11017382889986	0.211432665586472	0.0298686139285564
-4.62074041366577	-7.91047859191895	-6.08819007873535	-0.110465742647648	0.211254492402077	0.0298333670943975
-4.61941766738892	-7.9122486114502	-6.1073317527771	-0.110467083752155	0.21111649274826	0.0295918099582195
-4.62769508361816	-7.9171667098999	-6.10494136810303	-0.110692426562309	0.2112847417593	0.0296227503567934
-4.62636661529541	-7.91686153411865	-6.10356950759888	-0.110950075089931	0.21102087199688	0.0294027309864759
-4.62616729736328	-7.92701864242554	-6.11039447784424	-0.111052386462688	0.211141288280487	0.0293623916804791
-4.62737941741943	-7.92467403411865	-6.09525871276855	-0.111353032290936	0.211052238941193	0.0293152034282684
-4.62543439865112	-7.93378019332886	-6.11634159088135	-0.111547321081161	0.211017653346062	0.0291602332144976
-4.61080503463745	-7.92782020568848	-6.10314702987671	-0.111762478947639	0.211021825671196	0.0292007755488157
-4.59048843383789	-7.92652606964111	-6.10718297958374	-0.112155310809612	0.210913330316544	0.0290415827184916
-4.59081554412842	-7.92104768753052	-6.10219287872314	-0.112190283834934	0.211189985275269	0.0287648066878319
-4.5892276763916	-7.91264247894287	-6.08969688415527	-0.112229876220226	0.211091920733452	0.0287864655256271
-4.60036611557007	-7.94943618774414	-6.11896991729736	-0.112305961549282	0.211099103093147	0.0288065262138844
-4.59525585174561	-7.94745397567749	-6.1266303062439	-0.112301662564278	0.211251616477966	0.0292460359632969
-4.59916734695435	-7.94472742080688	-6.14801931381226	-0.112730279564857	0.211263358592987	0.0296321418136358
-4.5950984954834	-7.9312481880188	-6.13887071609497	-0.113260462880135	0.211156889796257	0.0298199374228716
-4.57251691818237	-7.9123969078064	-6.12578535079956	-0.113576285541058	0.21093662083149	0.0296652261167765
-4.57033824920654	-7.91520071029663	-6.10005521774292	-0.114045023918152	0.210784450173378	0.0293955113738775
-4.56284284591675	-7.89899730682373	-6.08157682418823	-0.113981522619724	0.210411950945854	0.0290140509605408
-4.56062602996826	-7.8953742980957	-6.06860637664795	-0.114502765238285	0.210410833358765	0.0290087126195431
-4.5514440536499	-7.8874249458313	-6.04123497009277	-0.114954024553299	0.210199445486069	0.0289306938648224
-4.53680229187012	-7.89322137832642	-6.04786396026611	-0.11530127376318	0.210193246603012	0.0287775341421366
-4.53215074539185	-7.89098691940308	-6.02074956893921	-0.115550555288792	0.210178062319756	0.0288165137171745
-4.51633977890015	-7.88249444961548	-6.02948188781738	-0.115721702575684	0.210064902901649	0.0287001226097345
-4.51525592803955	-7.8818359375	-6.02219247817993	-0.116004675626755	0.21012444794178	0.0288711059838533
-4.50880289077759	-7.87507724761963	-6.02127075195313	-0.116302765905857	0.209956124424934	0.0287407636642456
-4.49534177780151	-7.8694372177124	-6.04724454879761	-0.116508446633816	0.210207402706146	0.0287213139235973
-4.49339199066162	-7.85652256011963	-6.02710819244385	-0.11690279841423	0.210312992334366	0.028830649331212
-4.48441600799561	-7.85345506668091	-6.0408182144165	-0.117038309574127	0.210081487894058	0.028729310259223
[truncated: 10,525 more rows]
