# Supplementary material for: Identification of Haptic Based Guiding Using Hard Reins
Source: PLoS One. 2015 Jul 22;10(7):e0132020. doi: 10.1371/journal.pone.0132020 (PMC4511788; doi:10.1371/journal.pone.0132020)
Supplement: S5 File — (ZIP) [file pone.0132020.s005.zip › Exp2_ForceData1/Subject2/path1/T8.csv]

Force X (N)	Force Y (N)	Force Z (N)	Torque X (N-m)	Torque Y (N-m)	Torque Z (N-m)	Frequency = 10000	Averaging Level = 16	F/T Serial Number = FT11772	Time Started = 19/02/2013 16:54:14
-7.42643451690674	-9.07565021514893	-9.26346683502197	-0.0640091672539711	0.241322726011276	0.169623166322708
-7.42813968658447	-9.0752124786377	-9.26995754241943	-0.0639294981956482	0.241293996572495	0.169612035155296
-7.42931890487671	-9.07744312286377	-9.2721004486084	-0.063938781619072	0.241339921951294	0.169551461935043
-7.43212652206421	-9.07590484619141	-9.27073383331299	-0.0639804303646088	0.24130029976368	0.169585153460503
-7.43172168731689	-9.07293891906738	-9.27481365203857	-0.0638732388615608	0.241294503211975	0.169523373246193
-7.43282842636108	-9.07029247283936	-9.27161121368408	-0.0638493299484253	0.241337329149246	0.169552743434906
-7.4370265007019	-9.07098865509033	-9.26589012145996	-0.0638357847929001	0.241370692849159	0.169628843665123
-7.43589639663696	-9.07295989990234	-9.27268314361572	-0.0639117434620857	0.241440534591675	0.169592007994652
-7.43688821792603	-9.06874179840088	-9.26705551147461	-0.0639186948537827	0.241361916065216	0.169529050588608
-7.43623495101929	-9.06863117218018	-9.2556848526001	-0.0639640167355537	0.2413260191679	0.169537410140038
-7.43436670303345	-9.06706428527832	-9.26104545593262	-0.0639685317873955	0.241361424326897	0.169562324881554
-7.43585300445557	-9.07009792327881	-9.25669193267822	-0.0639817118644714	0.241388827562332	0.169549912214279
-7.43164682388306	-9.06869125366211	-9.26140022277832	-0.0641092732548714	0.241277754306793	0.169543817639351
-7.43321228027344	-9.06774425506592	-9.25789546966553	-0.0641242861747742	0.241258397698402	0.169597163796425
-7.4337477684021	-9.06849002838135	-9.25268077850342	-0.0641524419188499	0.24126236140728	0.16962431371212
-7.43431425094604	-9.06945419311523	-9.24516487121582	-0.0642731562256813	0.241297677159309	0.169709205627441
-7.43434286117554	-9.06928730010986	-9.24710941314697	-0.0642657950520515	0.241255953907967	0.169707104563713
-7.43586349487305	-9.06746006011963	-9.24622631072998	-0.0643464848399162	0.241221323609352	0.169687867164612
-7.43300867080688	-9.06610679626465	-9.24835681915283	-0.064400240778923	0.24110634624958	0.169725835323334
-7.43290519714355	-9.06739521026611	-9.24415683746338	-0.0644806027412415	0.241135954856873	0.169756457209587
-7.43023920059204	-9.0643424987793	-9.24009704589844	-0.064479760825634	0.241102799773216	0.169829562306404
-7.43252801895142	-9.06661605834961	-9.24285125732422	-0.0644979551434517	0.24116063117981	0.16977447271347
-7.43272113800049	-9.06861877441406	-9.24405956268311	-0.064508281648159	0.241120621562004	0.169803097844124
-7.42947578430176	-9.06529998779297	-9.24628734588623	-0.0645646974444389	0.241086080670357	0.169781312346458
-7.42953586578369	-9.06448459625244	-9.24379062652588	-0.064571924507618	0.240981549024582	0.169744715094566
-7.42639017105103	-9.06314563751221	-9.24405765533447	-0.0646207258105278	0.240936830639839	0.169729605317116
-7.43092155456543	-9.06463146209717	-9.23525810241699	-0.0646850913763046	0.241029500961304	0.169793874025345
-7.42737340927124	-9.06355762481689	-9.23729610443115	-0.0646709352731705	0.240920081734657	0.169784381985664
-7.42403078079224	-9.061936378479	-9.2369499206543	-0.0646757706999779	0.240904524922371	0.169777646660805
-7.4201488494873	-9.05748653411865	-9.23947429656982	-0.064729318022728	0.240832686424255	0.169720157980919
-7.42380142211914	-9.05562019348145	-9.23848247528076	-0.0646136701107025	0.240822911262512	0.169724643230438
-7.42181015014648	-9.05373001098633	-9.22647571563721	-0.0646373331546783	0.240779712796211	0.1697838306427
-7.42065811157227	-9.0502290725708	-9.22950553894043	-0.0645671933889389	0.240747630596161	0.169700101017952
-7.41922092437744	-9.05046939849854	-9.21969413757324	-0.0647151172161102	0.240723013877869	0.169761672616005
-7.41562080383301	-9.04996490478516	-9.21978378295898	-0.0646533668041229	0.240774065256119	0.169771745800972
-7.4174599647522	-9.04952049255371	-9.21818351745605	-0.0646137744188309	0.240744054317474	0.169700860977173
-7.41234397888184	-9.04665088653564	-9.2250452041626	-0.0645169839262962	0.240606591105461	0.1697016954422
-7.41717100143433	-9.04847812652588	-9.21693897247314	-0.0645772144198418	0.240689605474472	0.169719964265823
-7.41230916976929	-9.05242347717285	-9.22400188446045	-0.0645824745297432	0.240672200918198	0.169714942574501
-7.41305780410767	-9.05305194854736	-9.2281665802002	-0.0646066814661026	0.240700796246529	0.169768124818802
-7.41600322723389	-9.05659961700439	-9.2354211807251	-0.0646059587597847	0.24061581492424	0.169714078307152
-7.41663503646851	-9.0543327331543	-9.23991298675537	-0.0645629093050957	0.240682125091553	0.169760882854462
-7.41698837280273	-9.05653762817383	-9.24021911621094	-0.0645898580551147	0.240697577595711	0.169801354408264
-7.41824340820313	-9.05783748626709	-9.23924732208252	-0.0645654127001762	0.24070180952549	0.16987806558609
-7.41847276687622	-9.05952262878418	-9.24046516418457	-0.0646812692284584	0.240668728947639	0.169830903410912
-7.4189248085022	-9.05465793609619	-9.24594593048096	-0.0645934268832207	0.240683808922768	0.169846445322037
-7.41760730743408	-9.05809593200684	-9.24802589416504	-0.06462711840868	0.240570947527885	0.169853448867798
-7.41723442077637	-9.05421543121338	-9.24202728271484	-0.0646419674158096	0.240514621138573	0.169916525483131
-7.41799259185791	-9.05702877044678	-9.24222755432129	-0.0647788867354393	0.240540400147438	0.169952735304832
-7.41556215286255	-9.05606555938721	-9.24055767059326	-0.064724825322628	0.240435540676117	0.170010089874268
-7.41979646682739	-9.05597686767578	-9.24366188049316	-0.06484754383564	0.240425914525986	0.169968038797379
-7.41901254653931	-9.05420684814453	-9.2378454208374	-0.0648338496685028	0.240312919020653	0.170059457421303
-7.42050313949585	-9.05039215087891	-9.2442684173584	-0.0649101063609123	0.240334063768387	0.170036494731903
-7.4213171005249	-9.04711818695068	-9.23996925354004	-0.0649452954530716	0.240177050232887	0.170088469982147
-7.4239444732666	-9.04849243164063	-9.24113082885742	-0.0649792775511742	0.240229770541191	0.170106321573257
-7.41891002655029	-9.05002307891846	-9.23963356018066	-0.065056674182415	0.240167811512947	0.170096009969711
-7.41964340209961	-9.04887676239014	-9.24394130706787	-0.0649980306625366	0.240172907710075	0.170120596885681
-7.41937685012817	-9.0483980178833	-9.24652290344238	-0.0650772601366043	0.240063309669495	0.170081421732903
-7.4150071144104	-9.04759502410889	-9.24287796020508	-0.0651388168334961	0.240059360861778	0.170105516910553
-7.42171001434326	-9.04498958587646	-9.24344253540039	-0.0651334673166275	0.240056589245796	0.170133858919144
-7.41787719726563	-9.04451847076416	-9.241286277771	-0.0651860758662224	0.239897593855858	0.170183286070824
-7.4180212020874	-9.04795742034912	-9.24398422241211	-0.0652144998311996	0.239970088005066	0.170170158147812
-7.41853618621826	-9.04643821716309	-9.25021362304688	-0.0652414485812187	0.239834889769554	0.170166537165642
-7.41494035720825	-9.04116630554199	-9.24989700317383	-0.0651960745453835	0.23988039791584	0.170215263962746
-7.41741466522217	-9.03982639312744	-9.24645328521729	-0.0651532113552094	0.239802077412605	0.170265376567841
-7.41534185409546	-9.03926467895508	-9.25068473815918	-0.0651813447475433	0.239819750189781	0.170310899615288
-7.41546726226807	-9.0414571762085	-9.24856185913086	-0.0652692541480064	0.239839255809784	0.170373380184174
-7.41328001022339	-9.03556060791016	-9.25398540496826	-0.0651246160268784	0.239755511283875	0.170360684394836
-7.41464519500732	-9.03505706787109	-9.25306606292725	-0.0651485994458199	0.239766150712967	0.17038705945015
-7.40991544723511	-9.03225994110107	-9.24810600280762	-0.0651260539889336	0.239691138267517	0.170365750789642
-7.41243410110474	-9.03006744384766	-9.24033164978027	-0.0651809424161911	0.239800900220871	0.170370906591415
-7.40884876251221	-9.02868366241455	-9.24108123779297	-0.0650972947478294	0.239648714661598	0.170425340533257
-7.40760850906372	-9.02962303161621	-9.24283599853516	-0.0650821849703789	0.239694625139236	0.170393198728561
-7.40172576904297	-9.02526378631592	-9.2430591583252	-0.065069779753685	0.239603012800217	0.170363321900368
-7.40024852752686	-9.02151966094971	-9.24057483673096	-0.0649194717407227	0.239612281322479	0.170298039913177
-7.3975305557251	-9.01995754241943	-9.23281955718994	-0.0649482384324074	0.239588156342506	0.170376032590866
-7.39486169815063	-9.01617908477783	-9.22645854949951	-0.0648321956396103	0.23963837325573	0.170313969254494
-7.39307022094727	-9.01878929138184	-9.22084999084473	-0.064942367374897	0.239648759365082	0.170257344841957
-7.38703680038452	-9.01322746276855	-9.22006797790527	-0.0647472739219666	0.239571020007133	0.170146629214287
-7.38209438323975	-9.00853633880615	-9.21556949615479	-0.0647488385438919	0.239580363035202	0.170099228620529
-7.37712717056274	-9.006178855896	-9.20540809631348	-0.0646748021245003	0.239528715610504	0.16998778283596
-7.37738132476807	-9.00867080688477	-9.19977855682373	-0.0647165402770042	0.239601761102676	0.169963911175728
-7.36864805221558	-9.00961208343506	-9.20133876800537	-0.0646893680095673	0.239538714289665	0.169854745268822
-7.3690185546875	-9.01210975646973	-9.19890594482422	-0.0646640434861183	0.239532485604286	0.169726684689522
-7.36056280136108	-9.01354217529297	-9.19261264801025	-0.0646177604794502	0.239377364516258	0.169583573937416
-7.36012649536133	-9.01067924499512	-9.1862850189209	-0.06461551040411	0.239457637071609	0.16954579949379
-7.35704946517944	-9.01416397094727	-9.18635940551758	-0.0646448358893394	0.239350438117981	0.169466659426689
-7.35344362258911	-9.0154447555542	-9.17918682098389	-0.0646791532635689	0.239419221878052	0.169374853372574
-7.35164260864258	-9.02163219451904	-9.18067836761475	-0.0648056268692017	0.239350274205208	0.169235244393349
-7.34760236740112	-9.01993656158447	-9.17990112304688	-0.0646798834204674	0.239352136850357	0.169156536459923
-7.34755563735962	-9.01958751678467	-9.17244243621826	-0.0647855550050735	0.239361479878426	0.169064000248909
-7.34524774551392	-9.01641941070557	-9.1707649230957	-0.0647265017032623	0.239272564649582	0.168990463018417
-7.34567356109619	-9.01666831970215	-9.16582107543945	-0.0648137107491493	0.23930050432682	0.168936729431152
-7.34037113189697	-9.01932334899902	-9.1701831817627	-0.0648240074515343	0.239203616976738	0.168897956609726
-7.33999967575073	-9.01823234558105	-9.16435718536377	-0.0648190975189209	0.239206314086914	0.16878853738308
-7.33764982223511	-9.01923942565918	-9.16375160217285	-0.0649231299757957	0.23912113904953	0.168713092803955
-7.33722257614136	-9.0215482711792	-9.16336727142334	-0.0649390816688538	0.239074259996414	0.168646559119225
-7.33454608917236	-9.01999092102051	-9.15935230255127	-0.0649134144186974	0.239076122641563	0.168676733970642
-7.33516454696655	-9.01840400695801	-9.16345882415771	-0.0649074614048004	0.239067420363426	0.168663591146469
-7.33487129211426	-9.02186012268066	-9.16329765319824	-0.0649475604295731	0.239083081483841	0.168717592954636
-7.33151149749756	-9.02098369598389	-9.17141914367676	-0.0649258717894554	0.239002987742424	0.168629139661789
-7.33300924301147	-9.01872444152832	-9.16790962219238	-0.064917616546154	0.239133223891258	0.168529644608498
-7.33149862289429	-9.01814842224121	-9.16736793518066	-0.0648964568972588	0.239050462841988	0.168500557541847
-7.33502531051636	-9.01808643341064	-9.16896724700928	-0.0649298056960106	0.239150732755661	0.168343290686607
-7.33085823059082	-9.01952648162842	-9.1752462387085	-0.0649857744574547	0.239160269498825	0.168270274996758
-7.33060646057129	-9.02066802978516	-9.17688083648682	-0.0649348720908165	0.239175125956535	0.168181180953979
-7.32485198974609	-9.01675987243652	-9.18198108673096	-0.0649555772542953	0.239123478531837	0.168148919939995
-7.32892942428589	-9.0128173828125	-9.17970657348633	-0.0649358704686165	0.239164903759956	0.168104186654091
-7.32524967193604	-9.01585865020752	-9.17649841308594	-0.0649878978729248	0.23914946615696	0.168069034814835
-7.32133722305298	-9.0177173614502	-9.17468738555908	-0.0649707764387131	0.239260748028755	0.167989566922188
-7.32069158554077	-9.01377487182617	-9.16996765136719	-0.0649309158325195	0.239154264330864	0.167934656143188
-7.32051753997803	-9.00905704498291	-9.16440677642822	-0.0649640783667564	0.239146903157234	0.167808875441551
-7.3167839050293	-9.0061206817627	-9.15681076049805	-0.0649473965167999	0.239213690161705	0.167808160185814
-7.31300783157349	-9.00640678405762	-9.15614223480225	-0.0649152025580406	0.239269554615021	0.167711079120636
-7.30700016021729	-9.00480175018311	-9.15417289733887	-0.064942792057991	0.239215731620789	0.167652532458305
-7.30202627182007	-9.00103378295898	-9.16091823577881	-0.0648366436362267	0.239230617880821	0.16757045686245
-7.30358505249023	-8.99815559387207	-9.14654922485352	-0.0647998154163361	0.2392348498106	0.167475685477257
-7.29911184310913	-8.99773502349854	-9.14118003845215	-0.0647494569420815	0.239371538162231	0.167391613125801
-7.29541110992432	-9.00167465209961	-9.13901233673096	-0.0648492872714996	0.239363789558411	0.167332008481026
-7.28860950469971	-8.99589157104492	-9.13884735107422	-0.0647581368684769	0.239387854933739	0.167166575789452
-7.28677845001221	-8.99514675140381	-9.13906574249268	-0.0647226423025131	0.239442199468613	0.167039722204208
-7.28174543380737	-8.99340057373047	-9.13425540924072	-0.0646555200219154	0.239451020956039	0.16690619289875
-7.28223037719727	-8.9967565536499	-9.13057708740234	-0.0647303313016891	0.239603415131569	0.166812598705292
-7.27921152114868	-8.99508094787598	-9.14133167266846	-0.064665213227272	0.239602148532867	0.166697308421135
-7.27631711959839	-9.00068283081055	-9.14102363586426	-0.0646923333406448	0.239628285169601	0.166533038020134
-7.27465009689331	-8.99704360961914	-9.13530254364014	-0.0646499469876289	0.239653959870338	0.166414871811867
-7.27645444869995	-9.00248622894287	-9.13241100311279	-0.0646677687764168	0.239764481782913	0.166376143693924
-7.27326774597168	-9.00285625457764	-9.13532257080078	-0.0646473467350006	0.239779502153397	0.166314393281937
-7.27324104309082	-9.00449371337891	-9.1402530670166	-0.0647151097655296	0.23983371257782	0.166229337453842
-7.26996040344238	-8.99970817565918	-9.13401222229004	-0.0647548213601112	0.239799350500107	0.166168451309204
-7.27416658401489	-9.00135135650635	-9.12123012542725	-0.0648205727338791	0.239875018596649	0.166169852018356
-7.27190065383911	-8.9999885559082	-9.11834526062012	-0.0648590847849846	0.239714339375496	0.166123017668724
-7.26814126968384	-9.00090980529785	-9.11544990539551	-0.0648724362254143	0.239716306328773	0.166063070297241
-7.26759672164917	-8.99485492706299	-9.10959911346436	-0.0648665726184845	0.239631429314613	0.166059762239456
-7.27161455154419	-8.99198627471924	-9.10399055480957	-0.064943753182888	0.239623084664345	0.166040450334549
-7.2696681022644	-8.99087905883789	-9.09751319885254	-0.0649901032447815	0.239608690142632	0.166094869375229
-7.27239513397217	-8.99084568023682	-9.09404277801514	-0.0651117637753487	0.239674612879753	0.166008830070496
-7.26813840866089	-8.98807907104492	-9.0859546661377	-0.065086342394352	0.239564418792725	0.165922865271568
-7.2694993019104	-8.98411560058594	-9.07902431488037	-0.0651197284460068	0.239571660757065	0.165838003158569
-7.26984167098999	-8.98152446746826	-9.07841014862061	-0.0651501566171646	0.239444255828857	0.16584612429142
-7.26898622512817	-8.98672294616699	-9.07607078552246	-0.0652387291193008	0.239551723003387	0.16569459438324
-7.26967906951904	-8.98808479309082	-9.07652759552002	-0.0653036534786224	0.239463686943054	0.165613070130348
-7.27046823501587	-8.98474502563477	-9.06976985931396	-0.0653010383248329	0.239376202225685	0.165425285696983
-7.2690806388855	-8.98507499694824	-9.06414413452148	-0.0654653981328011	0.239359274506569	0.165375277400017
-7.2682204246521	-8.98890972137451	-9.06373596191406	-0.0654755905270576	0.239429548382759	0.165297642350197
-7.26485061645508	-8.98871517181396	-9.06613636016846	-0.0655680447816849	0.239308223128319	0.165083900094032
-7.26419448852539	-8.98927021026611	-9.06595325469971	-0.0655238479375839	0.239324778318405	0.164916008710861
-7.26677656173706	-8.98867607116699	-9.05759906768799	-0.0655585452914238	0.239219799637794	0.164895966649055
-7.26751518249512	-8.98966884613037	-9.06207180023193	-0.0656778439879417	0.239324644207954	0.164791092276573
-7.26138067245483	-8.99289226531982	-9.06075859069824	-0.0657201334834099	0.239258289337158	0.164646834135056
-7.26619005203247	-8.98699378967285	-9.05742359161377	-0.0656749084591866	0.239274919033051	0.1644656509161
-7.2625093460083	-8.98761558532715	-9.05359172821045	-0.0657623112201691	0.239229217171669	0.164429128170013
-7.26328563690186	-8.99368190765381	-9.06134223937988	-0.0657594799995422	0.239262446761131	0.16429340839386
-7.26307249069214	-8.99005889892578	-9.05608749389648	-0.065715529024601	0.239135935902596	0.164150148630142
-7.26195383071899	-8.98406887054443	-9.05306148529053	-0.0657571405172348	0.239140048623085	0.164072021842003
-7.26104879379272	-8.98589706420898	-9.04586982727051	-0.0657468065619469	0.23913462460041	0.163996323943138
-7.25997400283813	-8.98642063140869	-9.0440502166748	-0.0657392293214798	0.239220604300499	0.163910001516342
-7.25786542892456	-8.98649120330811	-9.04750823974609	-0.0657437145709991	0.239096418023109	0.163748070597649
-7.25734376907349	-8.97883319854736	-9.04188537597656	-0.0657152980566025	0.239066034555435	0.163592517375946
-7.25277042388916	-8.97713375091553	-9.02725696563721	-0.0657175183296204	0.239033669233322	0.163563504815102
-7.2556324005127	-8.97429275512695	-9.03582000732422	-0.0656777918338776	0.239120110869408	0.163412153720856
-7.25150299072266	-8.97815799713135	-9.03141498565674	-0.0657410100102425	0.239079982042313	0.163295432925224
-7.25154256820679	-8.96940612792969	-9.03552722930908	-0.0656183063983917	0.23910790681839	0.163119196891785
-7.25091743469238	-8.96947288513184	-9.02574157714844	-0.0656467005610466	0.239074155688286	0.163065046072006
-7.25044107437134	-8.97169303894043	-9.02157974243164	-0.0656090006232262	0.239202186465263	0.162953421473503
-7.24721002578735	-8.97007274627686	-9.02464771270752	-0.0656362026929855	0.239179745316505	0.162769064307213
-7.24499654769897	-8.9675760269165	-9.01835441589355	-0.0655303597450256	0.23920527100563	0.162625089287758
-7.2439341545105	-8.96766185760498	-9.01670360565186	-0.0655740275979042	0.239150524139404	0.162565886974335
-7.23940801620483	-8.96819114685059	-9.00986957550049	-0.0655039250850677	0.239199101924896	0.162469625473022
-7.23974418640137	-8.97422409057617	-9.0097017288208	-0.0656357556581497	0.239338621497154	0.162404865026474
-7.23968076705933	-8.96727752685547	-9.01035118103027	-0.0654883608222008	0.239252597093582	0.162268221378326
-7.23839378356934	-8.96822643280029	-9.0071325302124	-0.0655643492937088	0.239220201969147	0.162228628993034
-7.23564958572388	-8.96571254730225	-9.00368118286133	-0.0655100718140602	0.239278793334961	0.162176430225372
-7.23801803588867	-8.96890068054199	-8.99985694885254	-0.0655781030654907	0.239282131195068	0.162207096815109
-7.23495197296143	-8.96642780303955	-8.99948596954346	-0.0654678866267204	0.239156499505043	0.162152722477913
-7.23523950576782	-8.96644020080566	-8.99067115783691	-0.0655437409877777	0.239084795117378	0.162142977118492
-7.23671293258667	-8.96112823486328	-8.98700904846191	-0.0655419155955315	0.239186719059944	0.16220735013485
-7.23777198791504	-8.96148872375488	-8.98054790496826	-0.0655869692564011	0.239266365766525	0.162181824445724
-7.23088645935059	-8.96058082580566	-8.98356533050537	-0.0655482783913612	0.239176362752914	0.162123292684555
-7.23092985153198	-8.95808124542236	-8.97867202758789	-0.0655822902917862	0.239024564623833	0.162133425474167
-7.23090696334839	-8.95895957946777	-8.96577262878418	-0.0655384436249733	0.239065498113632	0.162195473909378
-7.2275857925415	-8.96373462677002	-8.97251224517822	-0.0656882151961327	0.239066869020462	0.162147283554077
-7.22682905197144	-8.96129131317139	-8.97655391693115	-0.0656723231077194	0.239013969898224	0.162056341767311
-7.22560119628906	-8.95954990386963	-8.96660041809082	-0.0656326189637184	0.238946333527565	0.162049889564514
-7.22534990310669	-8.96625900268555	-8.96543025970459	-0.0656763017177582	0.239010736346245	0.161998689174652
-7.2265887260437	-8.96952056884766	-8.97688865661621	-0.0657416507601738	0.238935947418213	0.161980554461479
-7.22492551803589	-8.97037410736084	-8.97795581817627	-0.065665066242218	0.238889589905739	0.161878660321236
-7.22600030899048	-8.97308731079102	-8.97677326202393	-0.0657186210155487	0.238843142986298	0.161888301372528
-7.23070383071899	-8.9790620803833	-8.98310089111328	-0.0657708197832108	0.238964438438416	0.161942541599274
-7.22886085510254	-8.98570919036865	-8.99044132232666	-0.0658357441425323	0.238888278603554	0.161783546209335
-7.23095464706421	-8.98563957214355	-8.989501953125	-0.0658526048064232	0.238766387104988	0.161662116646767
-7.23205709457397	-8.98954200744629	-8.98574352264404	-0.0659225434064865	0.238787680864334	0.161642074584961
-7.23144865036011	-8.99556922912598	-8.99941062927246	-0.0659103542566299	0.238823071122169	0.161587297916412
-7.22901153564453	-9.00017929077148	-9.0054931640625	-0.0659459158778191	0.238743409514427	0.161462754011154
-7.23364591598511	-8.99874114990234	-8.99868392944336	-0.0660008490085602	0.238757401704788	0.161363005638123
-7.23424530029297	-8.99866390228271	-8.99583339691162	-0.0660455152392387	0.238722279667854	0.161387711763382
-7.23412656784058	-9.00731658935547	-8.99879264831543	-0.0660568475723267	0.238726601004601	0.161287069320679
-7.22985553741455	-9.00563621520996	-8.99948787689209	-0.0660980865359306	0.238551288843155	0.161142140626907
-7.23136520385742	-9.00515174865723	-8.99906826019287	-0.0661595091223717	0.238590061664581	0.161078155040741
-7.23044157028198	-9.0058650970459	-8.9960994720459	-0.0661697089672089	0.238535806536675	0.161057725548744
-7.23038864135742	-9.00902938842773	-9.002516746521	-0.0663133412599564	0.23859415948391	0.160908088088036
-7.22632026672363	-9.00507926940918	-9.00170993804932	-0.0663335844874382	0.238526239991188	0.16079443693161
-7.22607088088989	-9.0035924911499	-8.98624515533447	-0.0663363039493561	0.238597273826599	0.160683214664459
-7.22529220581055	-9.00468063354492	-8.99309635162354	-0.0663204863667488	0.238521426916122	0.160693451762199
-7.22505664825439	-9.0082540512085	-8.99719429016113	-0.0664177760481834	0.238591328263283	0.1605444252491
-7.22310590744019	-9.00787830352783	-8.99410915374756	-0.066474162042141	0.238449528813362	0.160454273223877
-7.22191715240479	-9.00272369384766	-8.98508644104004	-0.0665181279182434	0.238527476787567	0.160356879234314
-7.21932649612427	-9.00166606903076	-8.98862361907959	-0.0665112882852554	0.238593578338623	0.160305351018906
-7.21520471572876	-9.0071496963501	-8.99000549316406	-0.0665133967995644	0.238599061965942	0.160193011164665
-7.20926141738892	-9.00405693054199	-8.98777866363525	-0.0665450617671013	0.238453611731529	0.160029634833336
-7.20992612838745	-9.00038242340088	-8.98224925994873	-0.0665982663631439	0.238472446799278	0.160009026527405
-7.20861768722534	-9.00360012054443	-8.98498725891113	-0.066663034260273	0.238547384738922	0.159956082701683
-7.20489454269409	-9.00664234161377	-8.98762321472168	-0.066789485514164	0.238604962825775	0.15980489552021
-7.19837045669556	-9.00060176849365	-8.98713970184326	-0.066766120493412	0.238561928272247	0.159687146544456
-7.19740533828735	-8.99894332885742	-8.98496150970459	-0.066788837313652	0.238558426499367	0.159566178917885
-7.19371557235718	-8.99797821044922	-8.97657489776611	-0.0669166147708893	0.238566473126411	0.159566611051559
-7.18977880477905	-9.00217247009277	-8.98247337341309	-0.0669854059815407	0.23861588537693	0.159398376941681
-7.18686056137085	-8.99292850494385	-8.98130989074707	-0.0670948326587677	0.238602578639984	0.159392580389977
-7.1867504119873	-8.98806667327881	-8.97126197814941	-0.0671058818697929	0.238600239157677	0.159277975559235
-7.18149852752686	-8.98606586456299	-8.97602939605713	-0.0671676695346832	0.238622412085533	0.159269168972969
-7.18298196792603	-8.9844217300415	-8.9697437286377	-0.0672352612018585	0.238614484667778	0.159125491976738
-7.17690420150757	-8.97275066375732	-8.97306632995605	-0.06737220287323	0.238479807972908	0.159021273255348
-7.17552900314331	-8.96920108795166	-8.96461391448975	-0.0674421936273575	0.238443106412888	0.158959925174713
-7.17279958724976	-8.96704769134521	-8.96790218353271	-0.0675234794616699	0.238439336419106	0.158902555704117
-7.17182397842407	-8.9600248336792	-8.96962833404541	-0.0676417127251625	0.23839145898819	0.158754780888557
-7.16670370101929	-8.94841575622559	-8.96333599090576	-0.0676936656236649	0.238322779536247	0.15867854654789
-7.16673040390015	-8.94391250610352	-8.95794773101807	-0.0678521394729614	0.238313049077988	0.158665224909782
-7.15859985351563	-8.93954277038574	-8.95937061309814	-0.0678200423717499	0.238250404596329	0.158565208315849
-7.15530920028687	-8.93114757537842	-8.95164489746094	-0.0679501593112946	0.238235607743263	0.158480867743492
-7.15391111373901	-8.92576503753662	-8.95081043243408	-0.0678993612527847	0.238098904490471	0.158439517021179
-7.15343618392944	-8.92198181152344	-8.94273471832275	-0.0681663155555725	0.238172590732574	0.1584312915802
-7.14565181732178	-8.91843795776367	-8.95100975036621	-0.0680744498968124	0.238133519887924	0.15835040807724
-7.13992118835449	-8.91355800628662	-8.93601036071777	-0.0681663304567337	0.238032087683678	0.158281117677689
-7.13697910308838	-8.91440486907959	-8.92962074279785	-0.068099170923233	0.238055571913719	0.158320859074593
-7.13188552856445	-8.91776275634766	-8.92480754852295	-0.0682690441608429	0.238000527024269	0.15830585360527
-7.12920379638672	-8.90993976593018	-8.930983543396	-0.0681542754173279	0.237918868660927	0.15821772813797
-7.1224536895752	-8.9055233001709	-8.91808223724365	-0.068197175860405	0.237861931324005	0.158214792609215
-7.11953830718994	-8.9159688949585	-8.91347503662109	-0.0681068152189255	0.237962320446968	0.158238142728806
-7.11632919311523	-8.9136962890625	-8.91649341583252	-0.0680677816271782	0.237814962863922	0.158164337277412
-7.11452341079712	-8.91331672668457	-8.90403079986572	-0.0681682452559471	0.237912625074387	0.158149138092995
-7.10608816146851	-8.91964149475098	-8.91239261627197	-0.0680902898311615	0.237904638051987	0.158193737268448
-7.10401344299316	-8.92221641540527	-8.91816711425781	-0.0680229365825653	0.237807214260101	0.1580730676651
-7.0989842414856	-8.92263698577881	-8.91403484344482	-0.0679818242788315	0.237764343619347	0.158038765192032
-7.10349416732788	-8.92570686340332	-8.910964012146	-0.0680209249258041	0.237851679325104	0.158137455582619
-7.09777975082397	-8.9264669418335	-8.92165279388428	-0.0679482147097588	0.237799093127251	0.158083751797676
-7.09649848937988	-8.92830181121826	-8.92130184173584	-0.0678580924868584	0.237776920199394	0.158076331019402
-7.09501314163208	-8.92805576324463	-8.92138385772705	-0.0677842199802399	0.237777039408684	0.158081755042076
-7.09911155700684	-8.9338846206665	-8.92263317108154	-0.067871168255806	0.237817585468292	0.158257082104683
-7.09431886672974	-8.93177700042725	-8.93021202087402	-0.0677547454833984	0.237722009420395	0.158190786838531
-7.09387350082397	-8.92935180664063	-8.93009853363037	-0.0676898434758186	0.237719714641571	0.158193662762642
-7.09305000305176	-8.93200397491455	-8.91799640655518	-0.0676984935998917	0.237729504704475	0.158255204558372
-7.09229898452759	-8.93520069122314	-8.92407321929932	-0.0677184239029884	0.23767626285553	0.15831446647644
-7.09324550628662	-8.93103981018066	-8.92959022521973	-0.0676186308264732	0.237625524401665	0.158303558826447
-7.09354782104492	-8.92939376831055	-8.92410945892334	-0.0676140561699867	0.237532019615173	0.158445760607719
-7.09900903701782	-8.93244743347168	-8.91962146759033	-0.0675798133015633	0.237639769911766	0.158518075942993
-7.09625864028931	-8.93212890625	-8.92844867706299	-0.0675752609968185	0.237532198429108	0.158526822924614
-7.10131025314331	-8.92926216125488	-8.92251396179199	-0.0675480589270592	0.237478032708168	0.158492133021355
-7.10144805908203	-8.9301586151123	-8.91917419433594	-0.0675156265497208	0.237479701638222	0.158604577183723
-7.10345506668091	-8.93287658691406	-8.92551326751709	-0.0674194246530533	0.237510740756989	0.158670768141747
-7.1037802696228	-8.93323135375977	-8.92769336700439	-0.0673988536000252	0.237374514341354	0.158661797642708
-7.10814094543457	-8.93307781219482	-8.91596508026123	-0.06751549243927	0.237428292632103	0.158669143915176
-7.10638093948364	-8.93737506866455	-8.92279624938965	-0.0674353986978531	0.237381815910339	0.158700332045555
-7.10839939117432	-8.9432258605957	-8.93016624450684	-0.0674879252910614	0.237385153770447	0.158654823899269
-7.10690402984619	-8.94420623779297	-8.92960166931152	-0.0674601420760155	0.237317815423012	0.158623903989792
-7.10941648483276	-8.94608974456787	-8.92680549621582	-0.067436158657074	0.237342983484268	0.158594861626625
-7.10783004760742	-8.94724750518799	-8.92670631408691	-0.0674979612231255	0.237356945872307	0.158630669116974
-7.11015272140503	-8.95336437225342	-8.93349361419678	-0.0675553008913994	0.237366318702698	0.158525988459587
-7.10202026367188	-8.94958877563477	-8.9338960647583	-0.0674778074026108	0.237305551767349	0.158408969640732
-7.10641431808472	-8.95344734191895	-8.93245983123779	-0.0676106065511703	0.237358629703522	0.158329427242279
-7.10416507720947	-8.9548511505127	-8.93461322784424	-0.0675671324133873	0.237343281507492	0.158356830477715
-7.10074090957642	-8.95860958099365	-8.9321985244751	-0.0675995424389839	0.237347483634949	0.158194974064827
-7.09870862960815	-8.95030307769775	-8.93232440948486	-0.0675889849662781	0.237283810973167	0.158080756664276
-7.09931707382202	-8.95364952087402	-8.9276294708252	-0.067699521780014	0.23742564022541	0.158091992139816
-7.09293508529663	-8.95390033721924	-8.93147754669189	-0.067676417529583	0.237368151545525	0.158014297485352
-7.09107828140259	-8.956955909729	-8.9262113571167	-0.0677456632256508	0.237233370542526	0.157898560166359
-7.08622932434082	-8.95451068878174	-8.93153381347656	-0.0677684247493744	0.237220957875252	0.157822132110596
-7.08760356903076	-8.95848274230957	-8.91694068908691	-0.0679608136415482	0.237260803580284	0.157820031046867
-7.07831954956055	-8.95597648620605	-8.92666721343994	-0.0679422318935394	0.237197428941727	0.157729938626289
-7.0762734413147	-8.95442867279053	-8.92480182647705	-0.067928820848465	0.237085476517677	0.157581955194473
-7.07516622543335	-8.9534273147583	-8.91186809539795	-0.0678908824920654	0.237089172005653	0.157540798187256
-7.07346534729004	-8.95874691009521	-8.91273403167725	-0.0681040957570076	0.237111747264862	0.157497674226761
-7.06583881378174	-8.95954132080078	-8.91480731964111	-0.0681174024939537	0.236994698643684	0.157459929585457
-7.06459808349609	-8.95920658111572	-8.91338634490967	-0.0681687593460083	0.237020596861839	0.157378181815147
-7.06280374526978	-8.95544624328613	-8.90585422515869	-0.0681491792201996	0.236977711319923	0.157334715127945
-7.06186056137085	-8.9635763168335	-8.90429496765137	-0.0683502331376076	0.237044215202332	0.157303735613823
-7.059166431427	-8.96347713470459	-8.91241073608398	-0.0683043748140335	0.236889243125916	0.157229989767075
-7.05713272094727	-8.96216583251953	-8.90475082397461	-0.0683492869138718	0.236768841743469	0.157223388552666
-7.05610418319702	-8.96282196044922	-8.9001579284668	-0.0683753192424774	0.236884251236916	0.157270863652229
-7.05550527572632	-8.96853351593018	-8.90317821502686	-0.0684579163789749	0.236825749278069	0.157299697399139
-7.05577898025513	-8.96302127838135	-8.89914131164551	-0.0684582144021988	0.236724898219109	0.157194748520851
-7.0569634437561	-8.9651927947998	-8.89342594146729	-0.0685571655631065	0.236628159880638	0.157220259308815
-7.05659341812134	-8.96808624267578	-8.89631080627441	-0.0685034096240997	0.236752718687057	0.157289296388626
-7.05601692199707	-8.97337532043457	-8.91329479217529	-0.0686292797327042	0.236654996871948	0.157255113124847
-7.06123638153076	-8.97017478942871	-8.90427875518799	-0.0686281248927116	0.236695289611816	0.157261565327644
-7.06107425689697	-8.97091293334961	-8.90434169769287	-0.0687020421028137	0.236705973744392	0.157320812344551
-7.06021165847778	-8.97733497619629	-8.91305351257324	-0.0687438473105431	0.236707910895348	0.157259300351143
-7.05867767333984	-8.9734935760498	-8.91880035400391	-0.0687166824936867	0.236579969525337	0.157221153378487
-7.0666298866272	-8.97502899169922	-8.90289878845215	-0.068745881319046	0.236633986234665	0.157309114933014
-7.06222343444824	-8.97902011871338	-8.91901874542236	-0.0688244998455048	0.236698850989342	0.157350197434425
-7.06056976318359	-8.98038482666016	-8.91973972320557	-0.0688994154334068	0.236564382910728	0.157254382967949
-7.05857038497925	-8.97364044189453	-8.91228866577148	-0.0687756165862083	0.236607193946838	0.157248586416245
-7.05873966217041	-8.98056030273438	-8.90631294250488	-0.0689160004258156	0.236585572361946	0.157386913895607
-7.06027555465698	-8.97757434844971	-8.91329479217529	-0.0688929781317711	0.23655840754509	0.157323569059372
-7.05863332748413	-8.97228622436523	-8.90998554229736	-0.0690473169088364	0.236544072628021	0.157393097877502
-7.05598402023315	-8.97395133972168	-8.90184783935547	-0.0689936354756355	0.236567780375481	0.157437488436699
-7.0538854598999	-8.97772598266602	-8.90271663665771	-0.0690633282065392	0.236555278301239	0.157520949840546
-7.05513477325439	-8.97092342376709	-8.9056396484375	-0.069043442606926	0.236492872238159	0.157513752579689
-7.05124521255493	-8.96587944030762	-8.89171695709229	-0.0691387951374054	0.23640450835228	0.157587245106697
-7.05239677429199	-8.96603679656982	-8.8911075592041	-0.0691492855548859	0.23661994934082	0.157678455114365
-7.04465103149414	-8.96277618408203	-8.89820098876953	-0.069136768579483	0.236430868506432	0.15764893591404
-7.04559707641602	-8.95944595336914	-8.88808345794678	-0.0691394433379173	0.236467093229294	0.157727614045143
-7.04661846160889	-8.95398139953613	-8.88633918762207	-0.0691541656851768	0.236442074179649	0.157812908291817
-7.04140615463257	-8.95186138153076	-8.88421535491943	-0.0692218393087387	0.236530914902687	0.157828718423843
-7.03760862350464	-8.94346809387207	-8.88439083099365	-0.0690981820225716	0.236439526081085	0.157775819301605
-7.03592681884766	-8.94258594512939	-8.87692928314209	-0.069185234606266	0.236472189426422	0.157892256975174
-7.03167343139648	-8.94224262237549	-8.88243961334229	-0.0692026689648628	0.236436054110527	0.157978132367134
-7.03268814086914	-8.93612766265869	-8.88143444061279	-0.0692330822348595	0.236462205648422	0.157977029681206
-7.02878093719482	-8.9288501739502	-8.87367343902588	-0.0691978931427002	0.236441716551781	0.15802675485611
-7.02708625793457	-8.93357753753662	-8.86528396606445	-0.0693104192614555	0.236553698778152	0.158091843128204
-7.02287817001343	-8.92818450927734	-8.87691020965576	-0.0692054480314255	0.236403927206993	0.158078745007515
-7.0207953453064	-8.92527961730957	-8.87126731872559	-0.0693358555436134	0.236295461654663	0.158133462071419
-7.02251100540161	-8.92302894592285	-8.86943340301514	-0.069286435842514	0.236434951424599	0.158257216215134
-7.01717329025269	-8.9251766204834	-8.87342929840088	-0.0693732649087906	0.236400157213211	0.158287554979324
-7.01662302017212	-8.91701126098633	-8.8702449798584	-0.0693343728780746	0.236277759075165	0.15826216340065
-7.01451015472412	-8.91800785064697	-8.86808776855469	-0.0693977400660515	0.236274912953377	0.158411681652069
-7.01702690124512	-8.92168712615967	-8.87532234191895	-0.0692703649401665	0.236331790685654	0.158444404602051
-7.0131778717041	-8.91815185546875	-8.88057804107666	-0.0692912414669991	0.236180320382118	0.158446609973907
-7.01807355880737	-8.91796493530273	-8.86810111999512	-0.0693582966923714	0.236279413104057	0.158560708165169
-7.01501655578613	-8.91773509979248	-8.87114429473877	-0.0693054869771004	0.23617972433567	0.158609211444855
-7.01631259918213	-8.92347049713135	-8.8830623626709	-0.0692688524723053	0.236161604523659	0.158592998981476
-7.01426410675049	-8.91542816162109	-8.88336944580078	-0.0691612362861633	0.236058562994003	0.158571988344193
-7.0223388671875	-8.91824722290039	-8.88018417358398	-0.0692832618951797	0.236210092902184	0.158660009503365
-7.01970863342285	-8.92045783996582	-8.89410781860352	-0.0692502930760384	0.236186042428017	0.158670157194138
-7.02085733413696	-8.92059898376465	-8.90014457702637	-0.0692407190799713	0.236085936427116	0.158639281988144
-7.0213828086853	-8.92073059082031	-8.89633846282959	-0.0691187679767609	0.236055016517639	0.1586834192276
-7.02676248550415	-8.93068599700928	-8.90104198455811	-0.0692619681358337	0.236089780926704	0.158725872635841
-7.02948093414307	-8.92787170410156	-8.91378593444824	-0.0691841617226601	0.236068725585938	0.158695951104164
-7.03003072738647	-8.92618083953857	-8.90656471252441	-0.069155216217041	0.235911160707474	0.158712968230247
-7.03151416778564	-8.92599010467529	-8.91693687438965	-0.0690560340881348	0.235927477478981	0.15868479013443
-7.03576564788818	-8.93147659301758	-8.92062568664551	-0.0691813603043556	0.235980600118637	0.15876616537571
-7.03690242767334	-8.93210315704346	-8.92784690856934	-0.069128692150116	0.2358278632164	0.158674463629723
-7.04283380508423	-8.92875671386719	-8.92374134063721	-0.069131888449192	0.235806554555893	0.158689633011818
-7.04879570007324	-8.93178081512451	-8.92359161376953	-0.0690604746341705	0.235881224274635	0.158739417791367
-7.04699182510376	-8.93560886383057	-8.93688297271729	-0.0690484717488289	0.235850989818573	0.158696725964546
-7.05121660232544	-8.93437480926514	-8.9453182220459	-0.0689845904707909	0.235789567232132	0.158646658062935
-7.05542278289795	-8.9355001449585	-8.94522190093994	-0.0689844712615013	0.235652387142181	0.15868191421032
-7.05958032608032	-8.94075393676758	-8.94797039031982	-0.0689873397350311	0.235777869820595	0.158738374710083
-7.05880689620972	-8.9447774887085	-8.95582962036133	-0.069045752286911	0.235704854130745	0.158707588911057
-7.06255578994751	-8.94068431854248	-8.96494770050049	-0.068966306746006	0.235640972852707	0.158681228756905
-7.06512641906738	-8.94179534912109	-8.95516014099121	-0.0690220221877098	0.235537633299828	0.158741295337677
-7.06807804107666	-8.9462776184082	-8.95666313171387	-0.0690517723560333	0.235646143555641	0.158774852752686
-7.07252979278564	-8.95015621185303	-8.96199798583984	-0.0691119953989983	0.235503613948822	0.158833280205727
-7.07245206832886	-8.94646549224854	-8.97070407867432	-0.0690760985016823	0.235427558422089	0.158804044127464
-7.07474040985107	-8.94786643981934	-8.96101379394531	-0.0691333040595055	0.235369339585304	0.158949255943298
-7.07796573638916	-8.95239925384521	-8.96268463134766	-0.0691805109381676	0.235379502177238	0.159019082784653
-7.07836532592773	-8.95357227325439	-8.96607303619385	-0.0692286044359207	0.235271587967873	0.15900893509388
-7.08187961578369	-8.95121288299561	-8.96775531768799	-0.0692658945918083	0.235263273119926	0.159001871943474
-7.08193588256836	-8.95375823974609	-8.96637630462646	-0.0693942829966545	0.235199347138405	0.159132912755013
-7.08581066131592	-8.95076656341553	-8.96512699127197	-0.0692478939890862	0.235229462385178	0.159200936555862
-7.08662796020508	-8.95337677001953	-8.97918701171875	-0.0692331567406654	0.235135421156883	0.159227907657623
-7.08901119232178	-8.95158958435059	-8.9714298248291	-0.0693713948130608	0.235173553228378	0.159340083599091
-7.09295082092285	-8.95118045806885	-8.97496318817139	-0.0693142637610435	0.235104218125343	0.159434646368027
-7.09100103378296	-8.95569610595703	-8.9801607131958	-0.0693737119436264	0.235187113285065	0.159459307789803
-7.08933639526367	-8.95250701904297	-8.98001480102539	-0.0693283304572105	0.235064506530762	0.159518167376518
-7.09644556045532	-8.95162487030029	-8.98062610626221	-0.0693318545818329	0.235100537538528	0.159639626741409
-7.09572315216064	-8.95726585388184	-8.98375225067139	-0.0693838968873024	0.23516047000885	0.159761473536491
-7.09955883026123	-8.95627880096436	-8.98765754699707	-0.0694497227668762	0.23518867790699	0.159809738397598
-7.09481239318848	-8.9547004699707	-8.98965740203857	-0.0694091618061066	0.23515622317791	0.159858241677284
-7.0984354019165	-8.95523357391357	-8.98517990112305	-0.0693515241146088	0.235155209898949	0.160009235143661
-7.09606266021729	-8.9566011428833	-8.98773193359375	-0.0694388449192047	0.23520165681839	0.160131931304932
-7.09874677658081	-8.95758438110352	-8.99473285675049	-0.0693908259272575	0.235211387276649	0.160167917609215
-7.09896564483643	-8.95714473724365	-8.99462413787842	-0.0694301798939705	0.235162690281868	0.160237342119217
-7.1003098487854	-8.95317077636719	-8.99635314941406	-0.0694497376680374	0.235216036438942	0.160415127873421
-7.09907817840576	-8.95337867736816	-8.99017143249512	-0.0694139152765274	0.23523873090744	0.160598397254944
-7.09802913665771	-8.95756912231445	-8.99389171600342	-0.0694530308246613	0.235333070158958	0.160616353154182
-7.09493398666382	-8.95188808441162	-9.00244235992432	-0.069501020014286	0.235218226909637	0.160719692707062
-7.09890270233154	-8.95157146453857	-8.9948091506958	-0.069390743970871	0.235321864485741	0.160856381058693
-7.10285186767578	-8.9517879486084	-8.9954252243042	-0.0694620832800865	0.235257670283318	0.160960257053375
-7.10462760925293	-8.95269012451172	-8.9938325881958	-0.0694685429334641	0.235339090228081	0.161158114671707
-7.10322904586792	-8.94873523712158	-8.99760150909424	-0.0694982409477234	0.235297873616219	0.161280453205109
-7.10648012161255	-8.94485664367676	-9.00271320343018	-0.0694627538323402	0.235285833477974	0.161344781517982
-7.10451173782349	-8.94063854217529	-8.99184608459473	-0.0695314332842827	0.235313832759857	0.161509901285172
-7.10620832443237	-8.94244003295898	-8.9932107925415	-0.0695276781916618	0.235296681523323	0.161576554179192
-7.10821866989136	-8.94522953033447	-8.98919677734375	-0.0696105509996414	0.23524883389473	0.161765515804291
-7.10860681533813	-8.93723583221436	-8.99403190612793	-0.0695842131972313	0.235182151198387	0.161799103021622
-7.10824775695801	-8.93432426452637	-8.98988723754883	-0.0696127563714981	0.23506960272789	0.161904782056808
-7.10877513885498	-8.93313217163086	-8.99572372436523	-0.0696572512388229	0.235094949603081	0.162005454301834
-7.11231279373169	-8.93313694000244	-8.98987579345703	-0.0697618797421455	0.23511791229248	0.16211798787117
-7.11230993270874	-8.92898750305176	-8.99850463867188	-0.0697169676423073	0.235053703188896	0.162159070372581
-7.11148166656494	-8.92954254150391	-9.0009651184082	-0.0698048919439316	0.234978869557381	0.162196323275566
-7.11485242843628	-8.92026042938232	-9.00515270233154	-0.0697426274418831	0.234913021326065	0.162245407700539
-7.11871576309204	-8.91800212860107	-9.00064659118652	-0.0698448419570923	0.23503665626049	0.162327140569687
-7.11708927154541	-8.91125202178955	-9.00171184539795	-0.069795086979866	0.23498398065567	0.162484958767891
-7.11745309829712	-8.90867519378662	-9.01329326629639	-0.0697984620928764	0.234934896230698	0.162499487400055
-7.11819362640381	-8.90087223052979	-9.01596832275391	-0.0697999745607376	0.234799534082413	0.162533760070801
-7.12549829483032	-8.89479732513428	-9.0130672454834	-0.069772832095623	0.234917566180229	0.162636265158653
-7.12740612030029	-8.89041900634766	-9.01838874816895	-0.0697019994258881	0.2349793612957	0.162736967206001
-7.13264322280884	-8.88885974884033	-9.027419090271	-0.0697603598237038	0.234948083758354	0.162800312042236
-7.13350439071655	-8.88097858428955	-9.0373649597168	-0.0697072744369507	0.234951809048653	0.162854835391045
-7.1377124786377	-8.87632179260254	-9.04142284393311	-0.069640077650547	0.234994918107986	0.162919759750366
-7.14044618606567	-8.87393379211426	-9.0470552444458	-0.0696336627006531	0.234955608844757	0.163048401474953
-7.14679145812988	-8.87650203704834	-9.05049419403076	-0.0695872157812119	0.235077053308487	0.163113042712212
-7.15252876281738	-8.87410926818848	-9.06454753875732	-0.0695336982607841	0.235016494989395	0.163184180855751
-7.1563196182251	-8.87332725524902	-9.06901836395264	-0.0694702938199043	0.235115364193916	0.163200706243515
-7.16300868988037	-8.86818885803223	-9.07494735717773	-0.0694380402565002	0.235053911805153	0.163278147578239
-7.17150831222534	-8.87284183502197	-9.0771541595459	-0.0693716555833817	0.235264822840691	0.163421258330345
-7.17581176757813	-8.87149047851563	-9.08606147766113	-0.0693677291274071	0.235238328576088	0.163462564349175
-7.18098974227905	-8.87173557281494	-9.10227298736572	-0.0692171603441238	0.235326781868935	0.163530275225639
-7.18832349777222	-8.86767196655273	-9.11084842681885	-0.0691121071577072	0.235349789261818	0.163560658693314
-7.19468688964844	-8.86595249176025	-9.10907649993896	-0.0689228251576424	0.235439032316208	0.163679048418999
-7.20498704910278	-8.86926555633545	-9.12178611755371	-0.068898968398571	0.23550321161747	0.163798823952675
-7.2103157043457	-8.86868762969971	-9.13275623321533	-0.0688384845852852	0.235621273517609	0.163896217942238
-7.21888065338135	-8.8685827255249	-9.14928722381592	-0.0687022060155869	0.235685139894485	0.164013564586639
-7.22603702545166	-8.86306858062744	-9.15683078765869	-0.0685738325119019	0.235684186220169	0.164055854082108
-7.23491668701172	-8.86593818664551	-9.16159534454346	-0.0685432627797127	0.235903769731522	0.16420191526413
-7.23964977264404	-8.86944389343262	-9.1736011505127	-0.0684312954545021	0.235930219292641	0.164322972297668
-7.251540184021	-8.86795330047607	-9.18687629699707	-0.0683388859033585	0.2361129373312	0.164411902427673
-7.25488424301147	-8.86620330810547	-9.19591903686523	-0.0682331696152687	0.236135244369507	0.164424434304237
-7.26629066467285	-8.8626708984375	-9.20525550842285	-0.0681711584329605	0.236213251948357	0.164611771702766
-7.27026748657227	-8.8607177734375	-9.21421337127686	-0.0680748224258423	0.23624674975872	0.164848551154137
-7.27814435958862	-8.86340141296387	-9.23133659362793	-0.0679766982793808	0.236447736620903	0.164927467703819
-7.28369045257568	-8.86339950561523	-9.24409770965576	-0.0680404454469681	0.236487194895744	0.165047004818916
-7.29278659820557	-8.85649585723877	-9.24828338623047	-0.0679588839411736	0.23659373819828	0.165159478783607
-7.30006074905396	-8.8523588180542	-9.25296688079834	-0.0679259076714516	0.236645087599754	0.165340811014175
-7.30907535552979	-8.85612297058105	-9.26856803894043	-0.0679176151752472	0.236814811825752	0.165525153279305
-7.31212663650513	-8.85117530822754	-9.28604984283447	-0.0679156184196472	0.236801788210869	0.165613129734993
-7.32163047790527	-8.84502792358398	-9.2973518371582	-0.0678704902529716	0.236869916319847	0.165817230939865
-7.32679653167725	-8.83898067474365	-9.307204246521	-0.0678908079862595	0.236770167946815	0.166007623076439
-7.33566093444824	-8.83407878875732	-9.31207084655762	-0.0678171887993813	0.236958801746368	0.166215568780899
-7.34411096572876	-8.83249950408936	-9.3252124786377	-0.0678610801696777	0.236944064497948	0.16638520359993
-7.35180711746216	-8.82482147216797	-9.34247303009033	-0.0678777694702148	0.236950412392616	0.166621506214142
-7.36028671264648	-8.82085227966309	-9.3557243347168	-0.0678510069847107	0.236970543861389	0.16678112745285
-7.36847972869873	-8.81685256958008	-9.36593627929688	-0.0678237602114677	0.236961781978607	0.166982978582382
-7.37715578079224	-8.80673408508301	-9.37804985046387	-0.0677480697631836	0.236976951360703	0.167144238948822
-7.38209199905396	-8.80148506164551	-9.38815116882324	-0.0677543431520462	0.236968204379082	0.16746674478054
-7.39171981811523	-8.79906940460205	-9.39697933197021	-0.0677116885781288	0.237113654613495	0.16769652068615
-7.40426111221313	-8.79573440551758	-9.41479396820068	-0.0676954761147499	0.237167000770569	0.167905360460281
-7.40496969223022	-8.7915506362915	-9.43003368377686	-0.067612498998642	0.237168654799461	0.168143838644028
-7.41773700714111	-8.78822898864746	-9.43911933898926	-0.0675081759691238	0.237260952591896	0.16836966574192
-7.42014122009277	-8.78148746490479	-9.45140838623047	-0.0674043595790863	0.237254366278648	0.168605536222458
-7.43090772628784	-8.77800369262695	-9.46512222290039	-0.0674406364560127	0.237384080886841	0.168816968798637
-7.43906354904175	-8.77533435821533	-9.47178649902344	-0.0673840716481209	0.237445205450058	0.169108852744102
-7.44871187210083	-8.7771167755127	-9.49057483673096	-0.0672269910573959	0.237543299794197	0.169273525476456
-7.45521879196167	-8.77670383453369	-9.50525665283203	-0.067217618227005	0.23759251832962	0.16944283246994
-7.46642971038818	-8.7730016708374	-9.51975727081299	-0.0670995563268662	0.237658113241196	0.169651120901108
-7.47189235687256	-8.77475070953369	-9.52399349212646	-0.0670044124126434	0.23763270676136	0.169838950037956
-7.48062229156494	-8.77597618103027	-9.53002071380615	-0.0669514536857605	0.237747848033905	0.170057058334351
-7.489342212677	-8.77790355682373	-9.54069042205811	-0.0669873505830765	0.237816482782364	0.170263096690178
-7.49752759933472	-8.77864551544189	-9.55777454376221	-0.0668646842241287	0.237884551286697	0.170432433485985
-7.50626564025879	-8.77441692352295	-9.55808258056641	-0.0666841641068459	0.237919256091118	0.170609056949615
-7.51421022415161	-8.78266048431396	-9.57397937774658	-0.0667421296238899	0.237935215234756	0.170824408531189
-7.51829290390015	-8.78224849700928	-9.58069515228271	-0.0665908828377724	0.237995967268944	0.170984134078026
-7.52485370635986	-8.78388500213623	-9.58507251739502	-0.0665959715843201	0.23803985118866	0.171140417456627
-7.53121852874756	-8.78308963775635	-9.59364604949951	-0.0665602087974548	0.238037914037704	0.171266302466393
-7.53577899932861	-8.78450870513916	-9.59988594055176	-0.0664823800325394	0.238017350435257	0.17139407992363
-7.54122591018677	-8.78627490997314	-9.60019302368164	-0.0664427727460861	0.238066479563713	0.171594887971878
-7.54385042190552	-8.7867259979248	-9.6042652130127	-0.0664677768945694	0.238091126084328	0.171705394983292
-7.54638957977295	-8.79174041748047	-9.60431575775146	-0.0665083900094032	0.23813185095787	0.171872943639755
-7.54652547836304	-8.79016399383545	-9.60780143737793	-0.0664132535457611	0.238040789961815	0.17192330956459
-7.55082702636719	-8.79037952423096	-9.6067419052124	-0.0664024949073792	0.238037526607513	0.172041669487953
-7.54735088348389	-8.7934455871582	-9.60980987548828	-0.0664748549461365	0.237989172339439	0.172108307480812
-7.54918670654297	-8.79283428192139	-9.60408592224121	-0.0665033161640167	0.237948104739189	0.172211527824402
-7.5499382019043	-8.79113006591797	-9.60397338867188	-0.066464900970459	0.237896457314491	0.172350868582726
-7.5513162612915	-8.79253101348877	-9.59760284423828	-0.0664376765489578	0.237893104553223	0.172468036413193
-7.55255317687988	-8.79500007629395	-9.58704471588135	-0.0665961354970932	0.237832054495811	0.172549962997437
-7.54798603057861	-8.79682445526123	-9.59150791168213	-0.0665488466620445	0.237738460302353	0.172645434737206
-7.54819011688232	-8.79566478729248	-9.58920478820801	-0.0666204169392586	0.23765629529953	0.172750636935234
-7.54486417770386	-8.79941272735596	-9.58059310913086	-0.0666600540280342	0.237561345100403	0.172765702009201
-7.54941415786743	-8.79782581329346	-9.58047676086426	-0.0666273757815361	0.237562015652657	0.172850951552391
-7.54706621170044	-8.80145359039307	-9.57486057281494	-0.0667163357138634	0.237408563494682	0.17300184071064
-7.54416608810425	-8.80147743225098	-9.56607151031494	-0.0666862279176712	0.237312138080597	0.173082008957863
-7.54577350616455	-8.8046293258667	-9.56078624725342	-0.0668386593461037	0.237252339720726	0.173214629292488
-7.54309463500977	-8.80482769012451	-9.56496143341064	-0.0668422430753708	0.237136676907539	0.173338651657104
-7.54476642608643	-8.80683135986328	-9.55554103851318	-0.0669035166501999	0.237098455429077	0.173430472612381
-7.54131841659546	-8.80841064453125	-9.55355834960938	-0.066933311522007	0.236918643116951	0.173498705029488
-7.54336738586426	-8.80717468261719	-9.54935264587402	-0.0669397637248039	0.236861005425453	0.173609361052513
-7.54007863998413	-8.81092357635498	-9.53700160980225	-0.0670364275574684	0.236683234572411	0.173676982522011
-7.54087829589844	-8.81110191345215	-9.53986740112305	-0.0669932216405869	0.23665414750576	0.173802882432938
-7.54201650619507	-8.81644058227539	-9.53090476989746	-0.0671611800789833	0.236621201038361	0.173928365111351
-7.53890323638916	-8.81663990020752	-9.5327320098877	-0.0671282634139061	0.236505910754204	0.174076616764069
-7.53810548782349	-8.82174682617188	-9.53457641601563	-0.0672256052494049	0.236472427845001	0.174187883734703
-7.53970098495483	-8.82137966156006	-9.53249740600586	-0.0672667324542999	0.236312136054039	0.174292355775833
-7.54230642318726	-8.8215913772583	-9.53461265563965	-0.0672439336776733	0.236289501190186	0.174469023942947
-7.54472923278809	-8.82597637176514	-9.53334999084473	-0.0673597157001495	0.236227095127106	0.174634888768196
-7.54689884185791	-8.82562160491943	-9.53451728820801	-0.0673131048679352	0.236198514699936	0.17474465072155
-7.54618263244629	-8.82870674133301	-9.53835678100586	-0.0673655495047569	0.236138567328453	0.174863219261169
-7.55051040649414	-8.83090686798096	-9.53470420837402	-0.0673588216304779	0.236041367053986	0.17498442530632
-7.55016613006592	-8.83352470397949	-9.53960132598877	-0.0673690736293793	0.236037060618401	0.175136551260948
-7.55305910110474	-8.83934211730957	-9.53411197662354	-0.0674870312213898	0.235989794135094	0.175230011343956
-7.55217456817627	-8.83664131164551	-9.5333948135376	-0.0674504116177559	0.235980972647667	0.175363272428513
-7.55440425872803	-8.8423376083374	-9.53868865966797	-0.0675008893013	0.235945776104927	0.175444826483727
-7.55271339416504	-8.84260082244873	-9.53842639923096	-0.0674563050270081	0.23588602244854	0.175538182258606
-7.54897546768188	-8.84558486938477	-9.53988647460938	-0.0675218775868416	0.235865354537964	0.175694897770882
-7.55129766464233	-8.84885883331299	-9.5381965637207	-0.0675536766648293	0.23588190972805	0.175752758979797
-7.54857540130615	-8.85033702850342	-9.53239727020264	-0.0676383003592491	0.235868871212006	0.175895124673843
-7.54872751235962	-8.85411643981934	-9.53353595733643	-0.0675947815179825	0.23593758046627	0.175975173711777
-7.54784870147705	-8.85270500183105	-9.536865234375	-0.0676349923014641	0.235855311155319	0.17606420814991
-7.54721546173096	-8.85768699645996	-9.53511047363281	-0.0676347315311432	0.235928267240524	0.176195979118347
-7.54475212097168	-8.85991668701172	-9.52950859069824	-0.0677598863840103	0.235889464616776	0.176314026117325
-7.54269361495972	-8.86292934417725	-9.53255653381348	-0.0677585527300835	0.235931530594826	0.176417976617813
-7.53976011276245	-8.86201190948486	-9.53102684020996	-0.0677450448274612	0.235907092690468	0.176501601934433
-7.53815031051636	-8.86194324493408	-9.52686500549316	-0.0677844360470772	0.235880866646767	0.176574990153313
-7.53537511825562	-8.86348819732666	-9.51583576202393	-0.06772381067276	0.235943391919136	0.17670875787735
-7.53396654129028	-8.8639497756958	-9.51108360290527	-0.0678263828158379	0.235903799533844	0.176861137151718
-7.53125858306885	-8.86787605285645	-9.50606250762939	-0.0678601413965225	0.235919877886772	0.177060455083847
-7.52971696853638	-8.86800003051758	-9.49927616119385	-0.0678667053580284	0.235899314284325	0.177195534110069
-7.52572774887085	-8.86609554290771	-9.50210762023926	-0.06793562322855	0.235815286636353	0.177363932132721
-7.52528142929077	-8.87178993225098	-9.48941707611084	-0.0679091587662697	0.235940620303154	0.17751270532608
-7.52111911773682	-8.87018871307373	-9.48032760620117	-0.0679685175418854	0.235899180173874	0.177629187703133
-7.51888990402222	-8.86992359161377	-9.47988986968994	-0.067948043346405	0.235865354537964	0.177854761481285
-7.51628541946411	-8.87138938903809	-9.47515296936035	-0.0680387765169144	0.235870540142059	0.177994430065155
-7.51267623901367	-8.86530113220215	-9.46556568145752	-0.0679330229759216	0.235860452055931	0.178162470459938
-7.51067495346069	-8.8670015335083	-9.45765018463135	-0.0679697543382645	0.235846757888794	0.178307756781578
-7.50855731964111	-8.86644744873047	-9.44353866577148	-0.0679725632071495	0.235820084810257	0.178503826260567
-7.50362062454224	-8.87112903594971	-9.44184398651123	-0.0679329186677933	0.235904425382614	0.178663983941078
-7.5034818649292	-8.87269592285156	-9.43282318115234	-0.067967489361763	0.235832050442696	0.178829193115234
-7.50037336349487	-8.86929225921631	-9.42885780334473	-0.0679125562310219	0.235847756266594	0.179038256406784
-7.49878263473511	-8.87580299377441	-9.42770671844482	-0.0679628551006317	0.235801637172699	0.179170832037926
-7.49479389190674	-8.87936115264893	-9.42126655578613	-0.0680017247796059	0.235827133059502	0.179322615265846
-7.49316024780273	-8.87908554077148	-9.41325759887695	-0.0678995028138161	0.235840141773224	0.179486528038979
-7.49275398254395	-8.88316345214844	-9.40793991088867	-0.0679231733083725	0.235809192061424	0.179738834500313
-7.49026298522949	-8.88728332519531	-9.40044593811035	-0.0678603574633598	0.235813215374947	0.179925844073296
-7.4904408454895	-8.89363098144531	-9.39458560943604	-0.0679220482707024	0.235846415162086	0.180025339126587
-7.48642921447754	-8.89675521850586	-9.39198112487793	-0.0678990259766579	0.235741153359413	0.180257275700569
-7.48331642150879	-8.90271091461182	-9.38472557067871	-0.0679390802979469	0.235787510871887	0.180329561233521
-7.48224830627441	-8.90291023254395	-9.38006496429443	-0.0678966119885445	0.235751703381538	0.180505365133286
-7.47942209243774	-8.9045352935791	-9.37863445281982	-0.0678112357854843	0.235772699117661	0.180686235427856
-7.4794487953186	-8.9083948135376	-9.37010860443115	-0.0678802579641342	0.235691517591476	0.180742472410202
-7.47692632675171	-8.91066455841064	-9.37181949615479	-0.0678749829530716	0.235631689429283	0.180750131607056
-7.48086309432983	-8.91358089447021	-9.36635112762451	-0.0678032636642456	0.235618188977242	0.180813133716583
-7.47581243515015	-8.91629886627197	-9.36121082305908	-0.0678741037845612	0.235575839877129	0.180964305996895
-7.47126007080078	-8.91823577880859	-9.35188865661621	-0.0678335875272751	0.235510811209679	0.181120574474335
-7.47378063201904	-8.92095470428467	-9.34273242950439	-0.0678501725196838	0.235520884394646	0.181177586317062
-7.46905517578125	-8.91790008544922	-9.34321308135986	-0.0678104087710381	0.235480532050133	0.181263446807861
-7.46760988235474	-8.92304706573486	-9.33657932281494	-0.0677930563688278	0.23552018404007	0.181383892893791
-7.46277666091919	-8.92313289642334	-9.33313465118408	-0.0678768903017044	0.235382035374641	0.181417644023895
-7.45921945571899	-8.92383480072021	-9.32639789581299	-0.0677993521094322	0.23541596531868	0.181578993797302
-7.45209884643555	-8.92583179473877	-9.3137845993042	-0.0678038373589516	0.235352829098701	0.181627601385117
-7.45082902908325	-8.92662715911865	-9.3051929473877	-0.0677288472652435	0.235320210456848	0.181711822748184
-7.44506025314331	-8.92677688598633	-9.29848670959473	-0.067746989428997	0.235322296619415	0.181821122765541
-7.44145107269287	-8.92727565765381	-9.28651332855225	-0.0676776170730591	0.235283210873604	0.181900069117546
-7.43748188018799	-8.93163776397705	-9.27795124053955	-0.067621722817421	0.235375076532364	0.181910663843155
-7.43341016769409	-8.93541812896729	-9.27206707000732	-0.067671537399292	0.235379353165627	0.181953892111778
-7.4280800819397	-8.93583583831787	-9.26834392547607	-0.0675454661250114	0.235434576869011	0.181983724236488
-7.42356586456299	-8.94093608856201	-9.26271057128906	-0.0675632357597351	0.235443711280823	0.182003825902939
-7.41753721237183	-8.94425296783447	-9.26119136810303	-0.0675385817885399	0.235504657030106	0.182049870491028
-7.41594839096069	-8.94813919067383	-9.26402568817139	-0.0674872398376465	0.235596850514412	0.182161211967468
-7.41262483596802	-8.95285987854004	-9.25770568847656	-0.0674939006567001	0.235712021589279	0.18220329284668
-7.40825271606445	-8.95410060882568	-9.25562286376953	-0.0673928782343864	0.235744148492813	0.182253584265709
-7.40932416915894	-8.95611953735352	-9.25615882873535	-0.0674499943852425	0.23585070669651	0.182243540883064
-7.40291881561279	-8.95832061767578	-9.25121688842773	-0.0673427358269691	0.235910311341286	0.182365283370018
-7.3986234664917	-8.96049880981445	-9.25206756591797	-0.0672962367534637	0.236024141311646	0.182400897145271
-7.39626169204712	-8.96213150024414	-9.24550533294678	-0.0673830434679985	0.236122846603394	0.18244569003582
-7.39059782028198	-8.96093368530273	-9.24853324890137	-0.0673208609223366	0.236165300011635	0.182534635066986
-7.38654947280884	-8.96148586273193	-9.24646091461182	-0.0673985779285431	0.236197888851166	0.182630851864815
-7.38058710098267	-8.95985507965088	-9.24337005615234	-0.0674526542425156	0.236202090978622	0.182758957147598
-7.37774658203125	-8.95680713653564	-9.2404613494873	-0.06735460460186	0.236203715205193	0.182830095291138
-7.37109422683716	-8.95609092712402	-9.24032211303711	-0.0675028637051582	0.23623888194561	0.182918503880501
-7.36398029327393	-8.95228385925293	-9.23163318634033	-0.0674943998456001	0.236259877681732	0.182986885309219
-7.36492967605591	-8.94751739501953	-9.22598266601563	-0.0675479844212532	0.236407220363617	0.183055579662323
-7.35445880889893	-8.94460010528564	-9.22203254699707	-0.0675292313098907	0.236271873116493	0.18315252661705
-7.34986782073975	-8.94094562530518	-9.21519184112549	-0.0675236880779266	0.23634435236454	0.183242112398148
-7.34304285049438	-8.93948173522949	-9.20820426940918	-0.0676472038030624	0.23645980656147	0.183350250124931
-7.33576345443726	-8.9332971572876	-9.20710182189941	-0.067564532160759	0.236464649438858	0.183428749442101
-7.33368444442749	-8.93036365509033	-9.20968532562256	-0.0676348954439163	0.236475795507431	0.183429092168808
-7.32531833648682	-8.9264965057373	-9.20634078979492	-0.0675898417830467	0.23651397228241	0.183539435267448
-7.32496118545532	-8.92491817474365	-9.20549011230469	-0.0675567463040352	0.23651884496212	0.183584079146385
-7.31773948669434	-8.92312049865723	-9.20647525787354	-0.0676991567015648	0.236515730619431	0.183659344911575
-7.31134700775146	-8.92123889923096	-9.20193386077881	-0.0676155164837837	0.236510291695595	0.183681666851044
-7.30962610244751	-8.92217445373535	-9.19235229492188	-0.0677255243062973	0.236590772867203	0.183735430240631
-7.30481386184692	-8.92269229888916	-9.2026538848877	-0.0676536783576012	0.236588954925537	0.183803886175156
-7.30153656005859	-8.92697525024414	-9.1954345703125	-0.0676993876695633	0.236566826701164	0.183879435062408
-7.30387353897095	-8.93057823181152	-9.19156742095947	-0.0677640065550804	0.236643224954605	0.183930605649948
-7.29792308807373	-8.93386268615723	-9.19922733306885	-0.0677230805158615	0.236651241779327	0.18401126563549
-7.29718446731567	-8.93901634216309	-9.19871234893799	-0.0676960647106171	0.23659773170948	0.184041991829872
-7.29518604278564	-8.94219589233398	-9.19604682922363	-0.0676775202155113	0.236617863178253	0.18410749733448
-7.29918956756592	-8.9457426071167	-9.19307518005371	-0.0676794797182083	0.236622303724289	0.18416453897953
-7.29721927642822	-8.94921207427979	-9.18836307525635	-0.0676771402359009	0.236628636717796	0.184310704469681
-7.29522228240967	-8.95088577270508	-9.18475246429443	-0.0676504522562027	0.236598864197731	0.184312060475349
-7.29689168930054	-8.95544624328613	-9.18388843536377	-0.0676257461309433	0.236682176589966	0.184411957859993
-7.29632711410522	-8.95678901672363	-9.18863201141357	-0.0676301941275597	0.236645415425301	0.184371933341026
-7.29751777648926	-8.961501121521	-9.18752098083496	-0.0675187781453133	0.23674139380455	0.184388443827629
-7.29541397094727	-8.96427249908447	-9.19046115875244	-0.0675742775201797	0.236711442470551	0.184382006525993
-7.29832696914673	-8.96736145019531	-9.18825340270996	-0.0675326883792877	0.236811906099319	0.184375986456871
-7.29382276535034	-8.96825218200684	-9.18615436553955	-0.0675453841686249	0.236761942505836	0.184378609061241
-7.29324531555176	-8.96991062164307	-9.19189929962158	-0.0674901679158211	0.236752882599831	0.184426248073578
-7.29673194885254	-8.96797370910645	-9.18996620178223	-0.0674972534179688	0.236856192350388	0.184401914477348
-7.29691123962402	-8.96557140350342	-9.18404960632324	-0.0674325078725815	0.236888751387596	0.184413090348244
-7.29958772659302	-8.96353721618652	-9.18502426147461	-0.0673239007592201	0.23702946305275	0.184371680021286
-7.29347372055054	-8.96414947509766	-9.19032382965088	-0.0674827247858047	0.237054213881493	0.18435737490654
-7.29380750656128	-8.96346664428711	-9.19106388092041	-0.0674123391509056	0.237106010317802	0.184326589107513
-7.2931227684021	-8.96074199676514	-9.19142723083496	-0.067410908639431	0.237156569957733	0.184245184063911
-7.28837633132935	-8.95879554748535	-9.19622707366943	-0.067408598959446	0.237174957990646	0.184250354766846
-7.2896900177002	-8.95705795288086	-9.19761562347412	-0.0673479363322258	0.237300291657448	0.184198960661888
-7.28889608383179	-8.9529972076416	-9.19800853729248	-0.067429855465889	0.237337052822113	0.184232503175735
-7.28801298141479	-8.95130920410156	-9.20384883880615	-0.0673693865537643	0.237388446927071	0.184249088168144
-7.28566741943359	-8.95128726959229	-9.20036220550537	-0.067459374666214	0.237462550401688	0.184253394603729
-7.28491926193237	-8.94859409332275	-9.20293617248535	-0.0674548149108887	0.237578973174095	0.184280455112457
-7.28540706634521	-8.94637775421143	-9.20141983032227	-0.067378081381321	0.237604007124901	0.184370100498199
-7.28138017654419	-8.94351005554199	-9.20035266876221	-0.0674650445580482	0.237634137272835	0.184388518333435
-7.27819347381592	-8.93976306915283	-9.20083618164063	-0.0674464777112007	0.237727746367455	0.184430867433548
-7.27831315994263	-8.9390172958374	-9.20248794555664	-0.067506730556488	0.23778423666954	0.184438765048981
-7.27569341659546	-8.93241119384766	-9.19730949401855	-0.0674749612808228	0.2377809882164	0.184447109699249
-7.27164363861084	-8.93181896209717	-9.20208263397217	-0.0674616992473602	0.237834274768829	0.184449911117554
-7.27012634277344	-8.92782592773438	-9.19580173492432	-0.0675291419029236	0.237900048494339	0.184526354074478
-7.26540279388428	-8.92566967010498	-9.19490528106689	-0.0674862191081047	0.237901136279106	0.184500455856323
-7.26447343826294	-8.92428970336914	-9.19520092010498	-0.067489430308342	0.238008171319962	0.184446707367897
-7.26264476776123	-8.92283916473389	-9.19103622436523	-0.0675739422440529	0.238059923052788	0.184501364827156
-7.26016283035278	-8.92004585266113	-9.1931619644165	-0.0674416869878769	0.238151863217354	0.184485971927643
-7.25815439224243	-8.91938781738281	-9.18907833099365	-0.0675152987241745	0.238143846392632	0.184482544660568
-7.25572967529297	-8.91923809051514	-9.19422626495361	-0.067457988858223	0.23823906481266	0.184526845812798
-7.25338792800903	-8.92026805877686	-9.19061088562012	-0.0675294101238251	0.238266319036484	0.184467777609825
-7.24899768829346	-8.91707229614258	-9.19148731231689	-0.0674167200922966	0.238290339708328	0.184447765350342
-7.24495029449463	-8.91359615325928	-9.18903255462646	-0.0674121752381325	0.238329812884331	0.184448048472404
-7.24434757232666	-8.9135913848877	-9.19504070281982	-0.0673793181777	0.238407611846924	0.184453353285789
-7.2434024810791	-8.9114465713501	-9.19507789611816	-0.0673622936010361	0.238464817404747	0.184467852115631
-7.24249172210693	-8.90956020355225	-9.19581508636475	-0.0673626139760017	0.238557994365692	0.184413641691208
-7.23981666564941	-8.90816783905029	-9.19397068023682	-0.0673164501786232	0.238546997308731	0.184431031346321
-7.23712825775146	-8.90856170654297	-9.20070838928223	-0.0671794638037682	0.238573968410492	0.184461146593094
-7.23886489868164	-8.90947532653809	-9.19719791412354	-0.0672061815857887	0.23872184753418	0.184458121657372
-7.23839044570923	-8.90584659576416	-9.20038223266602	-0.0670705959200859	0.238712459802628	0.184458449482918
-7.23455142974854	-8.90650653839111	-9.19930267333984	-0.0670764893293381	0.238798812031746	0.184482410550117
-7.23584270477295	-8.90352249145508	-9.2004976272583	-0.0669678226113319	0.238769009709358	0.184491142630577
-7.23693037033081	-8.90416431427002	-9.1980447769165	-0.0670081526041031	0.238873794674873	0.184505492448807
-7.23672437667847	-8.90660190582275	-9.19980716705322	-0.0669507756829262	0.23890982568264	0.184637442231178
-7.23949193954468	-8.90846347808838	-9.19598293304443	-0.0667834281921387	0.239004865288734	0.184660479426384
-7.24243021011353	-8.91107940673828	-9.18999004364014	-0.066863551735878	0.239044979214668	0.184703573584557
-7.24271249771118	-8.91249847412109	-9.19919204711914	-0.0667763128876686	0.239053815603256	0.184736773371696
-7.24227523803711	-8.91790390014648	-9.19500255584717	-0.066736102104187	0.239114880561829	0.184784069657326
-7.2458291053772	-8.92036437988281	-9.19494915008545	-0.0667295828461647	0.239092722535133	0.184759885072708
-7.24400758743286	-8.92466259002686	-9.19516754150391	-0.06663878262043	0.239197954535484	0.184762477874756
-7.2469277381897	-8.92862224578857	-9.19908905029297	-0.0666778013110161	0.239260613918304	0.184752196073532
-7.24688720703125	-8.93234348297119	-9.20168590545654	-0.0665879175066948	0.239205569028854	0.18474742770195
-7.25348949432373	-8.93488883972168	-9.19998264312744	-0.0665452405810356	0.239296019077301	0.184648752212524
-7.25452852249146	-8.94136333465576	-9.19858455657959	-0.0665193125605583	0.239321678876877	0.184651881456375
-7.25447702407837	-8.9446382522583	-9.20540904998779	-0.066525511443615	0.239369586110115	0.184611856937408
-7.25702905654907	-8.95177173614502	-9.20730781555176	-0.0665034800767899	0.239444091916084	0.18451015651226
-7.25620794296265	-8.95561122894287	-9.21328639984131	-0.0665038079023361	0.239468231797218	0.184469625353813
-7.25911092758179	-8.95327854156494	-9.21751689910889	-0.0664753392338753	0.239491239190102	0.184355452656746
-7.258704662323	-8.96251487731934	-9.21584892272949	-0.0665014833211899	0.23947486281395	0.18435050547123
-7.25629186630249	-8.96282958984375	-9.21799182891846	-0.0664225965738297	0.239473029971123	0.184252619743347
-7.26048231124878	-8.96518230438232	-9.22155284881592	-0.0664622783660889	0.239603072404861	0.184188157320023
-7.25799655914307	-8.95975399017334	-9.2233190536499	-0.0664371177554131	0.239564567804337	0.184101700782776
-7.25413274765015	-8.96300411224365	-9.22524356842041	-0.0664815679192543	0.239605382084846	0.18406280875206
-7.25697231292725	-8.96095943450928	-9.21891307830811	-0.0665242895483971	0.23954801261425	0.18396945297718
-7.24895429611206	-8.95872783660889	-9.21767425537109	-0.066464826464653	0.23960579931736	0.183913975954056
-7.2491979598999	-8.95601367950439	-9.21756076812744	-0.0665604919195175	0.239614993333817	0.183802455663681
-7.24578094482422	-8.95363140106201	-9.20628452301025	-0.0666433498263359	0.239532560110092	0.183779403567314
-7.24019289016724	-8.95132064819336	-9.20505046844482	-0.0665762349963188	0.239572390913963	0.18370309472084
-7.23644304275513	-8.94803237915039	-9.19797801971436	-0.0667559653520584	0.239628091454506	0.183668896555901
-7.2310996055603	-8.94346904754639	-9.2001371383667	-0.0667212978005409	0.239596366882324	0.183633804321289
-7.22735595703125	-8.94517612457275	-9.19166851043701	-0.0668102204799652	0.239680781960487	0.183507233858109
-7.21972751617432	-8.93877983093262	-9.19123077392578	-0.0668731108307838	0.239623129367828	0.183483824133873
-7.21465539932251	-8.93659687042236	-9.19018077850342	-0.066784992814064	0.239674583077431	0.183437496423721
-7.21344375610352	-8.93167400360107	-9.1825532913208	-0.0668201372027397	0.239710241556168	0.183430194854736
-7.20641183853149	-8.92831897735596	-9.17792415618896	-0.0668116956949234	0.23981337249279	0.183483108878136
-7.20534086227417	-8.92844390869141	-9.17994022369385	-0.066847912967205	0.239926591515541	0.183381035923958
-7.20059108734131	-8.9254789352417	-9.17934226989746	-0.0668005049228668	0.240009263157845	0.183460116386414
-7.19579648971558	-8.92456436157227	-9.18202304840088	-0.0667710453271866	0.240100964903831	0.183442652225494
-7.1920223236084	-8.92016506195068	-9.17911911010742	-0.066758781671524	0.240223973989487	0.183463796973228
-7.18701791763306	-8.91590023040771	-9.18503761291504	-0.0667411759495735	0.240284249186516	0.183469012379646
-7.18345594406128	-8.91343688964844	-9.18779850006104	-0.0667634382843971	0.240410059690475	0.183526009321213
-7.17704200744629	-8.90891075134277	-9.1875467300415	-0.0666900426149368	0.240464612841606	0.183563470840454
-7.17578935623169	-8.90446949005127	-9.18740463256836	-0.066575676202774	0.240629971027374	0.183635875582695
-7.17409753799438	-8.89998054504395	-9.18609523773193	-0.066578820347786	0.240637972950935	0.183734849095345
-7.16979265213013	-8.89634323120117	-9.18848037719727	-0.0664855390787125	0.240844413638115	0.183841049671173
-7.16716480255127	-8.89696407318115	-9.19361019134521	-0.0664635747671127	0.24099113047123	0.183860704302788
-7.16215133666992	-8.89330101013184	-9.19674682617188	-0.0663546100258827	0.241072192788124	0.183915510773659
-7.16112804412842	-8.89155197143555	-9.20439147949219	-0.06625746935606	0.241249024868011	0.184039890766144
-7.15750360488892	-8.8892297744751	-9.21082019805908	-0.0662378072738647	0.241380527615547	0.184097528457642
-7.15195512771606	-8.88549041748047	-9.21948146820068	-0.0661218613386154	0.241424694657326	0.184203520417213
-7.14890432357788	-8.8841028213501	-9.21863079071045	-0.0660494789481163	0.241601467132568	0.184276327490807
-7.14484119415283	-8.88126182556152	-9.22411155700684	-0.065883457660675	0.241693928837776	0.184355169534683
-7.14542627334595	-8.88059997558594	-9.23154354095459	-0.0658008605241776	0.241860404610634	0.184436306357384
-7.14448261260986	-8.87557029724121	-9.23034477233887	-0.0656976997852325	0.24193212389946	0.184508413076401
-7.14149713516235	-8.87923908233643	-9.23613166809082	-0.0656166523694992	0.242111220955849	0.184511825442314
-7.14162874221802	-8.8754358291626	-9.24313163757324	-0.0655801221728325	0.24217101931572	0.184629037976265
-7.13663578033447	-8.87568092346191	-9.24982070922852	-0.0654772892594337	0.242275014519691	0.184691190719604
-7.13754081726074	-8.87325859069824	-9.25048923492432	-0.0654579102993011	0.242332234978676	0.184699535369873
-7.13792753219604	-8.8749361038208	-9.26099491119385	-0.0653944537043571	0.242440640926361	0.184680208563805
-7.14191818237305	-8.87496948242188	-9.26644134521484	-0.0652771592140198	0.242584273219109	0.184789642691612
-7.142662525177	-8.87551879882813	-9.26486015319824	-0.0652515590190887	0.242538571357727	0.184863463044167
-7.14155864715576	-8.87128639221191	-9.26876640319824	-0.0651342496275902	0.242609575390816	0.184961795806885
-7.14017868041992	-8.87030220031738	-9.26929664611816	-0.0652090907096863	0.242698639631271	0.18501578271389
-7.13900423049927	-8.86836242675781	-9.27367877960205	-0.0650975257158279	0.242629125714302	0.185059934854507
-7.14240455627441	-8.87114143371582	-9.27399158477783	-0.0651176869869232	0.242687106132507	0.185052424669266
-7.14613342285156	-8.87285804748535	-9.28350067138672	-0.0650947168469429	0.242729663848877	0.185090586543083
-7.14789581298828	-8.87177848815918	-9.28569316864014	-0.0649875625967979	0.242777451872826	0.185111030936241
-7.14994812011719	-8.86972045898438	-9.28527641296387	-0.0649444013834	0.242740079760551	0.185143291950226
-7.15130996704102	-8.86926174163818	-9.28881072998047	-0.0649836286902428	0.242746368050575	0.185189053416252
-7.15486335754395	-8.86976337432861	-9.29099369049072	-0.0649945363402367	0.242895111441612	0.185249298810959
-7.15626049041748	-8.87180805206299	-9.3029670715332	-0.0649157389998436	0.242830485105515	0.185274377465248
-7.15749931335449	-8.86885833740234	-9.29815673828125	-0.0649388581514359	0.242914482951164	0.185359239578247
-7.15585422515869	-8.87130546569824	-9.30160427093506	-0.0649436786770821	0.242871463298798	0.18532495200634
-7.15700960159302	-8.8698034286499	-9.30135726928711	-0.0649590417742729	0.242854684591293	0.185350835323334
-7.15939235687256	-8.86673164367676	-9.3035306930542	-0.0648802444338799	0.24290207028389	0.185388743877411
-7.15844821929932	-8.8653736114502	-9.30048847198486	-0.0649062320590019	0.242865145206451	0.185442537069321
-7.15921592712402	-8.86508464813232	-9.30171298980713	-0.0648945197463036	0.242833688855171	0.185497924685478
-7.15787315368652	-8.86285495758057	-9.30167961120605	-0.0649313032627106	0.242817550897598	0.185548007488251
-7.15914678573608	-8.86374473571777	-9.30234909057617	-0.0649143531918526	0.242939457297325	0.185663998126984
-7.15890455245972	-8.86342144012451	-9.29965209960938	-0.0649670585989952	0.242930188775063	0.185740128159523
-7.15967130661011	-8.86053657531738	-9.30692100524902	-0.0648372620344162	0.242942482233047	0.185863301157951
-7.16018772125244	-8.85959243774414	-9.31220531463623	-0.0649149715900421	0.243050277233124	0.185853660106659
-7.16169404983521	-8.85749244689941	-9.30569458007813	-0.0648871958255768	0.243075430393219	0.185955360531807
-7.16204881668091	-8.85680103302002	-9.31256103515625	-0.0648521780967712	0.243032023310661	0.185975700616837
-7.16146421432495	-8.85804176330566	-9.30922985076904	-0.0648588091135025	0.243040412664413	0.186056464910507
-7.16015005111694	-8.8568229675293	-9.31148242950439	-0.0648982152342796	0.2430789321661	0.186135515570641
-7.16128396987915	-8.85454177856445	-9.30910110473633	-0.0648947954177856	0.243157312273979	0.186169773340225
-7.16043710708618	-8.85245323181152	-9.3091402053833	-0.0648099556565285	0.243130698800087	0.186237469315529
-7.15723133087158	-8.85197734832764	-9.30672454833984	-0.0647964254021645	0.243179604411125	0.186331853270531
-7.15741634368896	-8.85181713104248	-9.30785179138184	-0.0648868158459663	0.243215397000313	0.186388269066811
-7.15598440170288	-8.84994411468506	-9.31294250488281	-0.0648126751184464	0.243265062570572	0.1865104585886
-7.1547269821167	-8.84909534454346	-9.3120756149292	-0.0647689625620842	0.243311688303947	0.186569049954414
-7.15279293060303	-8.84964942932129	-9.31577014923096	-0.064826712012291	0.243272706866264	0.186673447489738
-7.1522159576416	-8.84928703308105	-9.32067394256592	-0.0647427216172218	0.243353813886642	0.186742827296257
-7.15112113952637	-8.84853458404541	-9.31244277954102	-0.064771942794323	0.243316486477852	0.186831787228584
-7.14934158325195	-8.84587287902832	-9.31281089782715	-0.0647090524435043	0.243387222290039	0.18696953356266
-7.15064144134521	-8.84521198272705	-9.31235599517822	-0.064646914601326	0.243434011936188	0.187023133039474
-7.14463996887207	-8.84551429748535	-9.314133644104	-0.064732626080513	0.243409261107445	0.187146410346031
-7.14379644393921	-8.84331798553467	-9.31151390075684	-0.064681202173233	0.243472829461098	0.187254995107651
-7.14471054077148	-8.84421920776367	-9.31131267547607	-0.0646670833230019	0.243553012609482	0.187391519546509
-7.14285850524902	-8.8409538269043	-9.31021213531494	-0.0645996928215027	0.243463322520256	0.187539920210838
-7.14327955245972	-8.8480806350708	-9.31930351257324	-0.0646684467792511	0.243517771363258	0.187638789415359
-7.14167356491089	-8.84541988372803	-9.31152153015137	-0.064589612185955	0.24351455271244	0.187811553478241
-7.14267873764038	-8.85017585754395	-9.31424236297607	-0.0645960494875908	0.243539899587631	0.187944322824478
-7.13993978500366	-8.8551082611084	-9.31652736663818	-0.0646416172385216	0.243558987975121	0.188095822930336
-7.13822031021118	-8.85585689544678	-9.31767559051514	-0.0645572990179062	0.243607178330421	0.188262775540352
-7.14106416702271	-8.85841846466064	-9.3100700378418	-0.0645654127001762	0.243565678596497	0.188461482524872
-7.13893508911133	-8.85952568054199	-9.31200313568115	-0.0646016821265221	0.243539601564407	0.188612699508667
-7.13895606994629	-8.86092853546143	-9.30255794525146	-0.064547173678875	0.243548348546028	0.188824161887169
-7.1389012336731	-8.86429882049561	-9.30123138427734	-0.0645953267812729	0.243554577231407	0.188948899507523
-7.13746452331543	-8.86721324920654	-9.30222797393799	-0.0646166652441025	0.243549942970276	0.189137920737267
-7.13575172424316	-8.86946582794189	-9.29888725280762	-0.0645894855260849	0.243556633591652	0.189248695969582
-7.13923072814941	-8.87049961090088	-9.30086708068848	-0.0646994784474373	0.243604853749275	0.18941031396389
-7.13402700424194	-8.87105941772461	-9.30036926269531	-0.0646663159132004	0.243465259671211	0.189559042453766
-7.13327074050903	-8.87335109710693	-9.29770374298096	-0.06462711840868	0.243497461080551	0.189636066555977
-7.13109016418457	-8.87559509277344	-9.29606628417969	-0.064797505736351	0.24345026910305	0.18980048596859
-7.13127946853638	-8.87314987182617	-9.30168151855469	-0.0647107735276222	0.243488520383835	0.189844876527786
-7.13039445877075	-8.87564563751221	-9.30460453033447	-0.0648180097341537	0.243441522121429	0.189980641007423
-7.13064050674438	-8.87374496459961	-9.29655075073242	-0.06484305113554	0.243389829993248	0.19010391831398
-7.12751579284668	-8.8736743927002	-9.29586219787598	-0.0648590326309204	0.243399456143379	0.190165594220161
-7.12518739700317	-8.87385940551758	-9.29116439819336	-0.0649262964725494	0.24327552318573	0.190323665738106
-7.12457370758057	-8.873459815979	-9.29433822631836	-0.064975693821907	0.243358060717583	0.190489515662193
-7.12794160842896	-8.8728494644165	-9.2923526763916	-0.0650043338537216	0.243351981043816	0.190489217638969
-7.13388299942017	-8.87237358093262	-9.30083465576172	-0.0650240853428841	0.243310868740082	0.19031298160553
-7.12527465820313	-8.87459373474121	-9.29691505432129	-0.0650535821914673	0.243296176195145	0.190584391355515
-7.12368631362915	-8.87446975708008	-9.2922534942627	-0.0652108564972878	0.243298128247261	0.19080014526844
-7.12360525131226	-8.87111568450928	-9.29252910614014	-0.0651637688279152	0.243160143494606	0.190851345658302
-7.12237405776978	-8.87105941772461	-9.29342460632324	-0.0652061551809311	0.243194565176964	0.190970823168755
-7.11917304992676	-8.8717212677002	-9.28918075561523	-0.065356582403183	0.243115112185478	0.191046878695488
-7.1155891418457	-8.86868476867676	-9.28950881958008	-0.0653766393661499	0.243042394518852	0.191206648945808
-7.11662292480469	-8.86736488342285	-9.28803253173828	-0.0654384568333626	0.243057146668434	0.191321983933449
-7.11237955093384	-8.86641693115234	-9.28168201446533	-0.0655158013105392	0.242930978536606	0.191463947296143
-7.11232900619507	-8.862229347229	-9.27511501312256	-0.0654220432043076	0.242879137396812	0.191543757915497
-7.11313390731812	-8.86183738708496	-9.27666759490967	-0.0655593425035477	0.24285326898098	0.191576853394508
-7.1079306602478	-8.85730361938477	-9.27436351776123	-0.0655883103609085	0.242834255099297	0.191642507910728
-7.10322952270508	-8.85644626617432	-9.26913070678711	-0.0656484961509705	0.242742821574211	0.191755622625351
-7.10119819641113	-8.85464000701904	-9.26814460754395	-0.0656715482473373	0.24266305565834	0.19190376996994
-7.10023260116577	-8.85283756256104	-9.26699447631836	-0.0656674057245255	0.242641910910606	0.192010179162025
-7.10027980804443	-8.85399436950684	-9.25788974761963	-0.065747007727623	0.242654636502266	0.192032158374786
-7.09392499923706	-8.85100936889648	-9.26334667205811	-0.0657143145799637	0.242580518126488	0.19208998978138
-7.09036779403687	-8.84691333770752	-9.25690460205078	-0.0657995268702507	0.242516547441483	0.192156732082367
-7.08761501312256	-8.85026264190674	-9.25136566162109	-0.0658548101782799	0.242479115724564	0.192258968949318
-7.08416652679443	-8.84644222259521	-9.24996948242188	-0.0658006817102432	0.242356657981873	0.192324623465538
-7.08306694030762	-8.84785842895508	-9.25096607208252	-0.0658087953925133	0.242379069328308	0.19236633181572
-7.08131885528564	-8.84851932525635	-9.25104427337646	-0.0658828988671303	0.242380812764168	0.192434445023537
-7.07587385177612	-8.84669876098633	-9.24656200408936	-0.0659358650445938	0.242330878973007	0.192481756210327
-7.0761022567749	-8.84880065917969	-9.24079322814941	-0.0659073442220688	0.242273449897766	0.192471414804459
-7.07294607162476	-8.84802532196045	-9.249587059021	-0.0659249797463417	0.242195799946785	0.192498907446861
-7.0722451210022	-8.848313331604	-9.24055099487305	-0.0659110099077225	0.242145121097565	0.192561015486717
-7.07037925720215	-8.84915828704834	-9.24050140380859	-0.0659368857741356	0.242057472467422	0.192603439092636
-7.0702977180481	-8.84966373443604	-9.24011325836182	-0.0658729299902916	0.242100492119789	0.19260261952877
-7.06864595413208	-8.85230827331543	-9.23600769042969	-0.066003143787384	0.2420644313097	0.192702248692513
-7.06964683532715	-8.85171794891357	-9.23299121856689	-0.0659097880125046	0.241973489522934	0.192793130874634
-7.06840133666992	-8.85676860809326	-9.23234272003174	-0.0659494176506996	0.24196170270443	0.192887678742409
-7.07026624679565	-8.85848617553711	-9.2228889465332	-0.0660184398293495	0.241971999406815	0.192995980381966
-7.06819868087769	-8.86148166656494	-9.22822570800781	-0.0659580230712891	0.241832435131073	0.193047806620598
-7.07074928283691	-8.8658971786499	-9.22631359100342	-0.066005103290081	0.241831138730049	0.193085461854935
-7.07262134552002	-8.86827754974365	-9.22760581970215	-0.0660257115960121	0.241831704974175	0.193180784583092
-7.07214069366455	-8.86921787261963	-9.22564792633057	-0.0659508779644966	0.241775989532471	0.193259909749031
-7.07338428497314	-8.8767032623291	-9.2225866317749	-0.0660064592957497	0.241828352212906	0.193318083882332
-7.06961345672607	-8.87802696228027	-9.2315149307251	-0.0660936087369919	0.241726189851761	0.193341821432114
-7.07467365264893	-8.88199806213379	-9.23007774353027	-0.0660488456487656	0.241749078035355	0.193380445241928
-7.07540512084961	-8.88600730895996	-9.22731018066406	-0.0660606175661087	0.24173903465271	0.193469479680061
-7.07999277114868	-8.88963508605957	-9.2336893081665	-0.0661480873823166	0.241745665669441	0.193508490920067
-7.08071374893188	-8.89131450653076	-9.23684120178223	-0.0660926401615143	0.241764813661575	0.193557232618332
-7.08030414581299	-8.89457511901855	-9.23019695281982	-0.0661609545350075	0.24164554476738	0.193665951490402
-7.08148288726807	-8.89637660980225	-9.22961235046387	-0.0661331340670586	0.241667076945305	0.193769484758377
-7.08340167999268	-8.90214920043945	-9.23390674591064	-0.0661910697817802	0.241674393415451	0.193784341216087
-7.08304500579834	-8.89963817596436	-9.22575092315674	-0.0662126615643501	0.241520792245865	0.193851724267006
-7.08195161819458	-8.90062713623047	-9.229567527771	-0.0662282481789589	0.241603806614876	0.193853855133057
-7.08420944213867	-8.90340995788574	-9.22429943084717	-0.0662882998585701	0.241612657904625	0.193853661417961
-7.08319139480591	-8.90381145477295	-9.22112846374512	-0.0662387534976006	0.241569101810455	0.193869829177856
-7.08778190612793	-8.90349292755127	-9.22046852111816	-0.0661618709564209	0.2416041046381	0.193885684013367
-7.0887975692749	-8.90648746490479	-9.21233749389648	-0.0663026869297028	0.241594314575195	0.19390869140625
-7.08840847015381	-8.90475463867188	-9.22283935546875	-0.0663323402404785	0.241529107093811	0.193912073969841
-7.08573865890503	-8.90301609039307	-9.2252721786499	-0.0663061514496803	0.241582944989204	0.193911969661713
-7.08738422393799	-8.9065637588501	-9.22815895080566	-0.0663434416055679	0.241631269454956	0.193898513913155
-7.08596611022949	-8.904709815979	-9.2306547164917	-0.0663102045655251	0.241670235991478	0.193842902779579
-7.08637380599976	-8.90817642211914	-9.23479461669922	-0.0663779303431511	0.241712629795074	0.193847596645355
-7.08639574050903	-8.90800285339355	-9.23253059387207	-0.0664236769080162	0.241741672158241	0.193743631243706
-7.08331966400146	-8.90985584259033	-9.23445320129395	-0.0663987696170807	0.2417863458395	0.193765416741371
-7.08646297454834	-8.91018295288086	-9.23100566864014	-0.0664273053407669	0.241837188601494	0.193718552589417
-7.08319520950317	-8.91104030609131	-9.23760795593262	-0.0663881450891495	0.2418212890625	0.193624600768089
-7.0857081413269	-8.91366100311279	-9.23445224761963	-0.0664412900805473	0.241877049207687	0.19364258646965
-7.08531332015991	-8.91398811340332	-9.23362731933594	-0.0664897263050079	0.241918504238129	0.193581029772758
-7.0821967124939	-8.91621017456055	-9.23546981811523	-0.0664705336093903	0.241941958665848	0.193487599492073
-7.08326864242554	-8.91684436798096	-9.23413181304932	-0.0665473192930222	0.241991132497787	0.193449974060059
-7.08065557479858	-8.92043876647949	-9.23427295684814	-0.0665831789374352	0.241975337266922	0.193464607000351
-7.08187627792358	-8.92219543457031	-9.22861957550049	-0.0666689202189446	0.242002874612808	0.193437397480011
-7.07893228530884	-8.91930675506592	-9.22397422790527	-0.0667160451412201	0.242046162486076	0.193420201539993
-7.07474231719971	-8.91867637634277	-9.22374725341797	-0.0667839273810387	0.241974025964737	0.193451210856438
-7.07297420501709	-8.9202299118042	-9.2183084487915	-0.0668174028396606	0.241972163319588	0.193497151136398
-7.06980752944946	-8.92066287994385	-9.21181201934814	-0.066983126103878	0.241973385214806	0.193475231528282
-7.06884050369263	-8.91829586029053	-9.20970439910889	-0.0670468956232071	0.241950079798698	0.193452849984169
-7.06918478012085	-8.91919136047363	-9.20069885253906	-0.0670617297291756	0.241898581385612	0.193278059363365
-7.0707049369812	-8.91610145568848	-9.2044792175293	-0.0671839267015457	0.241848364472389	0.193285182118416
-7.05956268310547	-8.91618061065674	-9.19323921203613	-0.0673219636082649	0.241713508963585	0.193424299359322
-7.05994606018066	-8.9164342880249	-9.18497657775879	-0.0673992782831192	0.241716369986534	0.193468600511551
-7.0544810295105	-8.91248798370361	-9.1805477142334	-0.067461371421814	0.241577908396721	0.193509861826897
-7.05509090423584	-8.91233158111572	-9.17598152160645	-0.0675026997923851	0.24156191945076	0.193538084626198
-7.05246067047119	-8.91092681884766	-9.16645526885986	-0.0676722005009651	0.24145071208477	0.193576663732529
-7.0461573600769	-8.91270160675049	-9.15974521636963	-0.0677576661109924	0.241434708237648	0.193626627326012
-7.04674863815308	-8.90936470031738	-9.1525993347168	-0.067842073738575	0.241368234157562	0.193687468767166
-7.04523706436157	-8.90525722503662	-9.14707183837891	-0.0678653046488762	0.241286188364029	0.1937295794487
-7.04201078414917	-8.90659713745117	-9.14058780670166	-0.0679468363523483	0.241228103637695	0.193752214312553
-7.04198360443115	-8.90695095062256	-9.13669204711914	-0.0680616945028305	0.241193532943726	0.193709939718246
-7.03751516342163	-8.90540790557861	-9.13094711303711	-0.0681219547986984	0.241127833724022	0.193722918629646
-7.03685903549194	-8.90202903747559	-9.12551689147949	-0.0680914744734764	0.241074204444885	0.193699613213539
-7.0365252494812	-8.90420055389404	-9.12151908874512	-0.0682249292731285	0.241002559661865	0.193709269165993
-7.03077697753906	-8.90190696716309	-9.11886692047119	-0.0682419836521149	0.240919560194016	0.193703025579453
-7.03250741958618	-8.90280342102051	-9.11336708068848	-0.0682492479681969	0.240853250026703	0.19362598657608
-7.03010845184326	-8.90294742584229	-9.10906410217285	-0.0683025419712067	0.240797474980354	0.193640664219856
-7.02363634109497	-8.90345573425293	-9.10358047485352	-0.068316861987114	0.240706637501717	0.193644464015961
-7.02428007125854	-8.90609645843506	-9.09934329986572	-0.0683280453085899	0.240644589066505	0.193569153547287
-7.02236986160278	-8.89974498748779	-9.09615039825439	-0.0682976543903351	0.240634068846703	0.193517342209816
-7.01969623565674	-8.9030294418335	-9.09938430786133	-0.0682922527194023	0.240597158670425	0.193491548299789
-7.01882076263428	-8.9017858505249	-9.0928430557251	-0.0683255344629288	0.240530952811241	0.19343289732933
-7.01696014404297	-8.90465831756592	-9.08847713470459	-0.0683057308197021	0.240465521812439	0.193335354328156
-7.01991891860962	-8.89970302581787	-9.09316539764404	-0.068286657333374	0.240412950515747	0.193234652280807
-7.0140528678894	-8.90232276916504	-9.08901500701904	-0.0683349594473839	0.240413203835487	0.193127453327179
-7.01894760131836	-8.90686225891113	-9.08993053436279	-0.068354994058609	0.24034295976162	0.192959845066071
-7.0208215713501	-8.90791606903076	-9.09738159179688	-0.0683184191584587	0.240385070443153	0.192802399396896
-7.02545499801636	-8.91157531738281	-9.08960723876953	-0.0683492869138718	0.240279272198677	0.192579463124275
-7.02840852737427	-8.9124059677124	-9.09289836883545	-0.0683833658695221	0.240232422947884	0.192453950643539
-7.02863073348999	-8.91363620758057	-9.0909481048584	-0.0683906972408295	0.240175232291222	0.192287445068359
-7.0302357673645	-8.91760540008545	-9.08885860443115	-0.0684605911374092	0.240065053105354	0.192141830921173
-7.03053522109985	-8.92144203186035	-9.0872106552124	-0.0684608668088913	0.240073308348656	0.19203282892704
-7.03427934646606	-8.92166233062744	-9.0841760635376	-0.068576492369175	0.240026563405991	0.19194595515728
-7.03168535232544	-8.92323589324951	-9.08408546447754	-0.0686013326048851	0.239918455481529	0.191854074597359
-7.03496217727661	-8.92782402038574	-9.07976245880127	-0.0685699954628944	0.239876091480255	0.19181552529335
-7.03338956832886	-8.9292573928833	-9.06924057006836	-0.0687251910567284	0.239824146032333	0.19174437224865
-7.03271389007568	-8.92877388000488	-9.07087135314941	-0.068787008523941	0.239734694361687	0.191622227430344
-7.03093862533569	-8.92997264862061	-9.06680488586426	-0.0688304752111435	0.239648640155792	0.191610425710678
-7.03157091140747	-8.93305683135986	-9.06027603149414	-0.0689849182963371	0.23965984582901	0.191539123654366
-7.03109264373779	-8.932204246521	-9.05417442321777	-0.0689835026860237	0.239591553807259	0.191485106945038
-7.02724742889404	-8.93204498291016	-9.05077838897705	-0.0690850839018822	0.23955225944519	0.191444918513298
-7.02546119689941	-8.93143558502197	-9.05281352996826	-0.0691737681627274	0.23942793905735	0.191343039274216
-7.02741670608521	-8.93464851379395	-9.04304790496826	-0.0692975595593452	0.239425361156464	0.191301792860031
-7.02297496795654	-8.93596839904785	-9.03602409362793	-0.0693798437714577	0.23934879899025	0.191259562969208
-7.0216703414917	-8.93567848205566	-9.02586841583252	-0.0694065541028976	0.239282816648483	0.19117745757103
-7.02271604537964	-8.94011783599854	-9.01673221588135	-0.0695804953575134	0.239296600222588	0.191102385520935
-7.01895046234131	-8.94120121002197	-9.02029514312744	-0.0696612522006035	0.239184617996216	0.190977901220322
-7.01786756515503	-8.9435920715332	-9.01627159118652	-0.0697665140032768	0.239102318882942	0.190862521529198
-7.01532745361328	-8.94904232025146	-9.0053653717041	-0.0699289664626122	0.239131256937981	0.190864935517311
-7.01274490356445	-8.94559860229492	-9.00612354278564	-0.0698986425995827	0.239074394106865	0.190877944231033
-7.01258182525635	-8.95158386230469	-9.00173377990723	-0.070066049695015	0.239037185907364	0.190774202346802
-7.00951957702637	-8.95180034637451	-8.99621200561523	-0.0701325908303261	0.238977029919624	0.190736651420593
-7.00804710388184	-8.94793224334717	-8.99072742462158	-0.0702223628759384	0.238973557949066	0.190683931112289
-7.00541400909424	-8.95095825195313	-8.98142242431641	-0.0703254342079163	0.238946720957756	0.1906868070364
-7.00398302078247	-8.95168495178223	-8.97541522979736	-0.0703910738229752	0.238915234804153	0.190666064620018
-7.00193500518799	-8.94926452636719	-8.975341796875	-0.0705127865076065	0.238917857408524	0.190697148442268
-6.99646949768066	-8.95203590393066	-8.96958065032959	-0.0705634355545044	0.238819375634193	0.19068518280983
-6.99580574035645	-8.94620132446289	-8.96194934844971	-0.0705811083316803	0.238868564367294	0.190699175000191
-6.99659872055054	-8.9495325088501	-8.9639368057251	-0.0706812888383865	0.23887374997139	0.190694063901901
-6.99012088775635	-8.9464168548584	-8.9584493637085	-0.070749968290329	0.238909870386124	0.190697625279427
-6.98891830444336	-8.94713020324707	-8.95882225036621	-0.070855088531971	0.238896578550339	0.190674722194672
-6.98431301116943	-8.94972896575928	-8.95858955383301	-0.0709261819720268	0.238868102431297	0.190659433603287
-6.98037958145142	-8.94839191436768	-8.95862293243408	-0.0709144920110703	0.238887846469879	0.19070015847683
-6.9836311340332	-8.94424057006836	-8.95623874664307	-0.0709818676114082	0.238891065120697	0.1907007843256
-6.97921085357666	-8.94191741943359	-8.95890045166016	-0.0709497556090355	0.238902136683464	0.190727278590202
-6.97990369796753	-8.94176197052002	-8.96047306060791	-0.0710706636309624	0.238937526941299	0.190744906663895
-6.97759580612183	-8.93867206573486	-8.96384239196777	-0.0710938721895218	0.238946035504341	0.190840259194374
-6.9799952507019	-8.94354248046875	-8.95602035522461	-0.0711048915982246	0.239016503095627	0.190822839736938
-6.9807562828064	-8.94152450561523	-8.95762062072754	-0.0711750462651253	0.238973647356033	0.190890341997147
-6.97784376144409	-8.93789386749268	-8.9682445526123	-0.0711198821663857	0.238991066813469	0.190895929932594
-6.98052978515625	-8.94185447692871	-8.96538925170898	-0.0712533369660378	0.239057257771492	0.190938293933868
-6.97978925704956	-8.93696689605713	-8.97021770477295	-0.0712452083826065	0.239046216011047	0.190926492214203
-6.97853994369507	-8.93697357177734	-8.9790678024292	-0.0712754353880882	0.239041939377785	0.191027894616127
-6.97805881500244	-8.93378925323486	-8.97046184539795	-0.0712733566761017	0.239073544740677	0.191113993525505
-6.97805738449097	-8.93170356750488	-8.9741153717041	-0.0713323205709457	0.239087045192719	0.19108584523201
-6.97743082046509	-8.93170928955078	-8.97533988952637	-0.0713016763329506	0.239094451069832	0.191161185503006
-6.9741907119751	-8.92769622802734	-8.97274684906006	-0.0713230520486832	0.239057511091232	0.191264227032661
-6.97238922119141	-8.92529582977295	-8.97137641906738	-0.0712657496333122	0.239130735397339	0.191245272755623
-6.97287750244141	-8.92406177520752	-8.96989440917969	-0.0713740214705467	0.239127621054649	0.19134110212326
-6.97040128707886	-8.92168426513672	-8.97232818603516	-0.0713529959321022	0.239135950803757	0.19135120511055
-6.97173118591309	-8.91918659210205	-8.97068214416504	-0.0712630078196526	0.239212974905968	0.191370472311974
-6.97137641906738	-8.92300319671631	-8.9736499786377	-0.071344256401062	0.239203974604607	0.191459164023399
-6.96984338760376	-8.92060279846191	-8.98142528533936	-0.0712582021951675	0.239204749464989	0.191510394215584
-6.97046852111816	-8.92263221740723	-8.9871072769165	-0.0713272243738174	0.239246517419815	0.191495701670647
-6.97055912017822	-8.92592525482178	-8.98444652557373	-0.0713172256946564	0.239210575819016	0.191536709666252
-6.96981334686279	-8.92249870300293	-8.99316692352295	-0.0712382718920708	0.239260017871857	0.191509544849396
-6.96987056732178	-8.92550849914551	-8.98746967315674	-0.071254275739193	0.239243879914284	0.191566005349159
-6.97034168243408	-8.92317485809326	-9.00203132629395	-0.071274533867836	0.239239275455475	0.191569164395332
-6.97314262390137	-8.92418479919434	-8.99966144561768	-0.0712239518761635	0.239246875047684	0.191569983959198
-6.97139978408813	-8.9236478805542	-9.00366497039795	-0.071245513856411	0.239221334457397	0.191636517643929
-6.97315359115601	-8.92423534393311	-9.00484657287598	-0.071208119392395	0.239268198609352	0.191707760095596
-6.97352361679077	-8.92601490020752	-9.00412559509277	-0.0712365061044693	0.239344045519829	0.191712006926537
-6.9730019569397	-8.92493343353271	-9.01374912261963	-0.0712608247995377	0.239311024546623	0.191723719239235
-6.97743558883667	-8.92503833770752	-9.01588439941406	-0.0711587890982628	0.239342853426933	0.191742688417435
-6.9776463508606	-8.92422866821289	-9.01933002471924	-0.0711337774991989	0.239456549286842	0.191733554005623
-6.97973489761353	-8.92312335968018	-9.02799701690674	-0.0711539536714554	0.239493101835251	0.191790640354156
-6.98358583450317	-8.92194366455078	-9.03905963897705	-0.0710181295871735	0.239531978964806	0.191732719540596
-6.98674535751343	-8.92273139953613	-9.03657054901123	-0.0710365176200867	0.23960155248642	0.191771447658539
-6.98612499237061	-8.91865634918213	-9.04777240753174	-0.0710176154971123	0.239638447761536	0.191781297326088
-6.98807907104492	-8.91683197021484	-9.05364227294922	-0.0709310322999954	0.239704832434654	0.191762581467628
-6.98898410797119	-8.91644954681396	-9.06021499633789	-0.0709468275308609	0.239746004343033	0.191788613796234
-6.98608112335205	-8.91549015045166	-9.06001949310303	-0.0708094760775566	0.239791020750999	0.191735476255417
-6.98548460006714	-8.9188346862793	-9.05642509460449	-0.0709355399012566	0.239886149764061	0.191732183098793
-6.98749446868896	-8.91603183746338	-9.06667232513428	-0.0707880407571793	0.23986428976059	0.191700041294098
-6.98441791534424	-8.91292095184326	-9.07044982910156	-0.0707545429468155	0.239905044436455	0.19168309867382
-6.984299659729	-8.91398811340332	-9.07007884979248	-0.0706660374999046	0.239921063184738	0.191682040691376
-6.97993087768555	-8.91206836700439	-9.07602024078369	-0.070728987455368	0.240005806088448	0.191571146249771
-6.97956514358521	-8.91094589233398	-9.07910537719727	-0.0706199780106544	0.240102097392082	0.191579282283783
-6.97705698013306	-8.91070938110352	-9.07575130462646	-0.0706357210874558	0.2401412576437	0.191538617014885
-6.97531032562256	-8.90652179718018	-9.08326721191406	-0.0704870596528053	0.240318730473518	0.191500782966614
-6.97653198242188	-8.90811538696289	-9.08217239379883	-0.0705666542053223	0.240418434143066	0.191416427493095
-6.96887493133545	-8.90456771850586	-9.08006381988525	-0.0705236196517944	0.240413054823875	0.191384166479111
-6.96614551544189	-8.90540599822998	-9.08158397674561	-0.0704149976372719	0.240507572889328	0.191275551915169
-6.96050834655762	-8.8994607925415	-9.08348083496094	-0.070507787168026	0.24053618311882	0.191205441951752
-6.95741605758667	-8.8996696472168	-9.08451747894287	-0.0703805312514305	0.240669220685959	0.191161096096039
-6.95432758331299	-8.89889526367188	-9.07865619659424	-0.0704120546579361	0.24068383872509	0.191078096628189
-6.95031833648682	-8.89448165893555	-9.07418346405029	-0.0703239515423775	0.240800753235817	0.191041707992554
-6.9463357925415	-8.89436340332031	-9.07969379425049	-0.0703475549817085	0.240858718752861	0.190933972597122
-6.94186353683472	-8.89364051818848	-9.07226085662842	-0.0703579634428024	0.240857601165771	0.190941870212555
-6.93723011016846	-8.89395999908447	-9.06643581390381	-0.0702869892120361	0.240975916385651	0.190888732671738
-6.93149280548096	-8.89110374450684	-9.06440544128418	-0.0703784972429276	0.241024732589722	0.190834537148476
-6.92735767364502	-8.88805770874023	-9.0668306350708	-0.0702696740627289	0.24102695286274	0.190769463777542
-6.92444896697998	-8.88903522491455	-9.06185340881348	-0.0703023597598076	0.241102486848831	0.190630123019218
-6.92522239685059	-8.88781356811523	-9.05542659759521	-0.0702923387289047	0.241112008690834	0.190649524331093
-6.91835594177246	-8.88896656036377	-9.05768394470215	-0.0703325644135475	0.241097033023834	0.190590053796768
-6.91899061203003	-8.88570976257324	-9.05650997161865	-0.0703064426779747	0.24119858443737	0.190543323755264
-6.9188232421875	-8.8919153213501	-9.05327606201172	-0.0704262480139732	0.241266518831253	0.190556615591049
-6.9171724319458	-8.88888931274414	-9.05883026123047	-0.0703462958335876	0.24122166633606	0.190516039729118
-6.91971397399902	-8.88795280456543	-9.0531120300293	-0.0703992024064064	0.241413921117783	0.190559610724449
-6.91828918457031	-8.89107513427734	-9.05972480773926	-0.0703797861933708	0.241367146372795	0.190567210316658
-6.91879558563232	-8.89043998718262	-9.05953788757324	-0.070379726588726	0.241423606872559	0.19054226577282
-6.92157602310181	-8.88670635223389	-9.05657005310059	-0.0703512579202652	0.2413489818573	0.190572172403336
-6.91919326782227	-8.88961410522461	-9.05602359771729	-0.0704265013337135	0.241408690810204	0.19059145450592
-6.91788768768311	-8.88594913482666	-9.0610408782959	-0.0704316794872284	0.241429358720779	0.190573021769524
-6.92156171798706	-8.88341808319092	-9.0558557510376	-0.0704219043254852	0.241409167647362	0.190618559718132
-6.92394113540649	-8.88504791259766	-9.05600261688232	-0.0704546123743057	0.241457924246788	0.190594375133514
-6.92621898651123	-8.88359832763672	-9.05766010284424	-0.0704756081104279	0.24141651391983	0.190622478723526
-6.9269323348999	-8.88538455963135	-9.06060123443604	-0.0704789012670517	0.24142774939537	0.19062976539135
-6.92828607559204	-8.88598823547363	-9.06178569793701	-0.0704486072063446	0.241424411535263	0.190535500645638
-6.92678594589233	-8.88099765777588	-9.061692237854	-0.0704458728432655	0.241350099444389	0.190540790557861
-6.93105220794678	-8.88244724273682	-9.06564044952393	-0.0704827383160591	0.241410180926323	0.190531075000763
-6.93308401107788	-8.88485813140869	-9.06673336029053	-0.0704739689826965	0.241401195526123	0.190464571118355
-6.93302583694458	-8.88419818878174	-9.06808376312256	-0.0704646930098534	0.241420909762383	0.190424203872681
-6.93599033355713	-8.88007926940918	-9.06801319122314	-0.0704295337200165	0.24147430062294	0.190350204706192
-6.93581676483154	-8.87990760803223	-9.07254886627197	-0.0704774260520935	0.241432070732117	0.190295547246933
-6.93204927444458	-8.88025379180908	-9.07598400115967	-0.0704634860157967	0.241418436169624	0.1901635825634
-6.93622875213623	-8.87744617462158	-9.07754135131836	-0.0703521370887756	0.241490378975868	0.190175160765648
-6.93515968322754	-8.87813949584961	-9.06951332092285	-0.0703996270895004	0.241445064544678	0.190069377422333
-6.9352560043335	-8.87958240509033	-9.07616424560547	-0.0704264640808105	0.241501063108444	0.190006226301193
-6.93819189071655	-8.87782859802246	-9.07523918151855	-0.0704226940870285	0.241529688239098	0.189882010221481
-6.93733406066895	-8.87860107421875	-9.08410167694092	-0.0703876242041588	0.241504222154617	0.189835444092751
-6.93564128875732	-8.87547492980957	-9.08429527282715	-0.0703384801745415	0.241539403796196	0.189773350954056
-6.93657398223877	-8.88110733032227	-9.08631610870361	-0.0703903362154961	0.241543531417847	0.189742729067802
-6.93554401397705	-8.87583923339844	-9.08909225463867	-0.0703225061297417	0.241530552506447	0.189708039164543
-6.93414974212646	-8.87576580047607	-9.09188938140869	-0.0702967345714569	0.241587176918983	0.189551398158073
-6.93397760391235	-8.87579536437988	-9.09394931793213	-0.07022675126791	0.241536617279053	0.189500942826271
-6.93121671676636	-8.87686538696289	-9.09682559967041	-0.0702315643429756	0.241580665111542	0.18943165242672
-6.92863416671753	-8.87329959869385	-9.08463764190674	-0.0702690035104752	0.241550698876381	0.189312160015106
-6.92435789108276	-8.87245655059814	-9.09148025512695	-0.0703031867742538	0.241487070918083	0.189189881086349
-6.92514276504517	-8.87065887451172	-9.08291625976563	-0.0702544897794724	0.241507157683372	0.18907119333744
-6.92147207260132	-8.86956119537354	-9.08135795593262	-0.0702928602695465	0.24142661690712	0.188989564776421
-6.91993951797485	-8.86897945404053	-9.08193683624268	-0.0702397376298904	0.241521432995796	0.188918232917786
-6.9176197052002	-8.86938190460205	-9.07782077789307	-0.0702775046229362	0.241515338420868	0.18878211081028
-6.91425609588623	-8.86573886871338	-9.07874488830566	-0.070262648165226	0.241467833518982	0.188662856817245
-6.91420984268188	-8.867506980896	-9.08000755310059	-0.0702458769083023	0.241455554962158	0.188497886061668
-6.91040563583374	-8.86642360687256	-9.07750415802002	-0.0702856034040451	0.241438508033752	0.18830817937851
-6.91034078598022	-8.86532020568848	-9.07905864715576	-0.070161335170269	0.241427898406982	0.188195809721947
-6.90899229049683	-8.86611461639404	-9.07253074645996	-0.07026756554842	0.241369739174843	0.188052803277969
-6.90733671188354	-8.86171340942383	-9.07429122924805	-0.0702147036790848	0.241402804851532	0.18795345723629
-6.90060567855835	-8.86912822723389	-9.07102108001709	-0.070256270468235	0.241373836994171	0.187777236104012
-6.9014196395874	-8.864333152771	-9.06441020965576	-0.0702667906880379	0.241307139396667	0.187650769948959
-6.89851808547974	-8.86855983734131	-9.06053638458252	-0.0702624768018723	0.241366803646088	0.187465041875839
-6.89699459075928	-8.86804676055908	-9.05728054046631	-0.0703059956431389	0.241233497858047	0.187344133853912
-6.89301347732544	-8.86437129974365	-9.06187057495117	-0.0703004598617554	0.241184279322624	0.187204331159592
-6.89436817169189	-8.86570930480957	-9.05241394042969	-0.0703109204769135	0.24111071228981	0.187037542462349
-6.89109802246094	-8.8642578125	-9.05028247833252	-0.0703326389193535	0.241078168153763	0.186906203627586
-6.89142990112305	-8.86391544342041	-9.03758335113525	-0.0703895688056946	0.241052508354187	0.186761870980263
-6.88759231567383	-8.86592674255371	-9.03799343109131	-0.0704053789377213	0.240932792425156	0.186625853180885
-6.88890790939331	-8.86515331268311	-9.03192329406738	-0.0704285427927971	0.240884780883789	0.186506971716881
-6.88951587677002	-8.86497783660889	-9.01835250854492	-0.0704710260033607	0.240872755646706	0.186377644538879
-6.88556718826294	-8.8622350692749	-9.01884269714355	-0.0705035850405693	0.240742668509483	0.186236768960953
-6.88516569137573	-8.8620023727417	-9.01222133636475	-0.0705061703920364	0.240662589669228	0.186073213815689
-6.88663005828857	-8.86439800262451	-9.00888442993164	-0.0705368146300316	0.240540653467178	0.185952425003052
-6.88693523406982	-8.86312866210938	-9.00856590270996	-0.0704997256398201	0.240423262119293	0.185751900076866
-6.88820648193359	-8.86589622497559	-8.9962272644043	-0.0705481469631195	0.240326270461082	0.185623124241829
-6.88501214981079	-8.86635398864746	-8.99278259277344	-0.0706009566783905	0.240195423364639	0.185480728745461
-6.88577747344971	-8.86967945098877	-8.98480033874512	-0.070616103708744	0.24008022248745	0.185314431786537
-6.88545799255371	-8.86904525756836	-8.98433494567871	-0.0707164406776428	0.239921525120735	0.185140788555145
-6.88510942459106	-8.87014961242676	-8.97644710540771	-0.0706838592886925	0.239861339330673	0.184965819120407
-6.88814687728882	-8.8737621307373	-8.97380924224854	-0.0706537365913391	0.239756494760513	0.184803307056427
-6.88506841659546	-8.87404537200928	-8.97276782989502	-0.0706660971045494	0.239647746086121	0.184648275375366
-6.88754749298096	-8.88102722167969	-8.97066497802734	-0.0707622691988945	0.239620178937912	0.184431910514832
-6.8862681388855	-8.88201332092285	-8.96390533447266	-0.0706888362765312	0.239440783858299	0.184268534183502
-6.88840341567993	-8.88516139984131	-8.96440505981445	-0.0706996023654938	0.23941607773304	0.18413919210434
-6.89252758026123	-8.88474750518799	-8.95531940460205	-0.0707559213042259	0.239205375313759	0.184001877903938
-6.89220190048218	-8.88937664031982	-8.94754219055176	-0.0706695690751076	0.239221215248108	0.183884784579277
-6.89249706268311	-8.89370918273926	-8.95273494720459	-0.0707243680953979	0.239211276173592	0.183738842606544
-6.89395904541016	-8.89845180511475	-8.94722747802734	-0.0707007423043251	0.239105492830276	0.183643341064453
-6.89607191085815	-8.90451526641846	-8.94239330291748	-0.0706668198108673	0.23909604549408	0.183489784598351
-6.89574289321899	-8.90736198425293	-8.93592929840088	-0.0707399621605873	0.238985419273376	0.183456346392632
-6.89402770996094	-8.90909099578857	-8.93516063690186	-0.0707360059022903	0.238917455077171	0.183224305510521
-6.89515113830566	-8.91047954559326	-8.9281587600708	-0.0707124546170235	0.238838493824005	0.183172553777695
-6.89537286758423	-8.91174507141113	-8.92475032806396	-0.0706903636455536	0.238870456814766	0.182979494333267
-6.89638662338257	-8.91350078582764	-8.91383266448975	-0.0708190500736237	0.238830208778381	0.18286819756031
-6.89672470092773	-8.91462230682373	-8.91535472869873	-0.0707248225808144	0.23876990377903	0.182731196284294
-6.89661884307861	-8.91483974456787	-8.91618156433105	-0.0706567019224167	0.238781377673149	0.182626590132713
-6.89507102966309	-8.92078304290771	-8.91470623016357	-0.0707760974764824	0.238748028874397	0.182464510202408
-6.89617776870728	-8.91688251495361	-8.91084098815918	-0.0706669166684151	0.238694220781326	0.182260200381279
-6.89334583282471	-8.91748237609863	-8.90412712097168	-0.0706806033849716	0.238601922988892	0.182181879878044
-6.8927960395813	-8.91757392883301	-8.90089225769043	-0.0706335753202438	0.23862324655056	0.182065188884735
-6.89386701583862	-8.92239379882813	-8.89619445800781	-0.0707581341266632	0.238615289330482	0.18189437687397
-6.89474296569824	-8.92317581176758	-8.89854907989502	-0.0707205981016159	0.238640800118446	0.181724399328232
-6.89265632629395	-8.92689609527588	-8.89786720275879	-0.0706809759140015	0.2385383695364	0.181598305702209
-6.89136552810669	-8.92668151855469	-8.89601516723633	-0.0706875026226044	0.23848232626915	0.181390434503555
-6.89209127426147	-8.93266010284424	-8.89053535461426	-0.0706928297877312	0.238398104906082	0.181239947676659
-6.89447355270386	-8.93318176269531	-8.89079856872559	-0.0707384496927261	0.238456293940544	0.181127771735191
-6.8967809677124	-8.93761444091797	-8.8907470703125	-0.0707534030079842	0.238525822758675	0.181060567498207
-6.89833688735962	-8.94254779815674	-8.89329814910889	-0.0707653537392616	0.238448902964592	0.180817827582359
-6.8981556892395	-8.93989849090576	-8.89294338226318	-0.0707191154360771	0.238522261381149	0.180650532245636
-6.89987897872925	-8.94603729248047	-8.88780975341797	-0.0707797631621361	0.238452449440956	0.180512979626656
-6.90375471115112	-8.94648265838623	-8.88582801818848	-0.07076346129179	0.238478198647499	0.180345207452774
-6.9064359664917	-8.94769668579102	-8.87662124633789	-0.0708827152848244	0.238485455513	0.180222153663635
-6.90430355072021	-8.94974803924561	-8.88304710388184	-0.0708493664860725	0.238398656249046	0.180075854063034
-6.90718841552734	-8.95367431640625	-8.88155841827393	-0.0708886906504631	0.238410279154778	0.179952934384346
-6.90534114837646	-8.95556831359863	-8.87880611419678	-0.070863775908947	0.238315835595131	0.179783686995506
-6.90768194198608	-8.95179271697998	-8.86636257171631	-0.0708765983581543	0.238304704427719	0.17966103553772
-6.90912961959839	-8.95776081085205	-8.87097644805908	-0.070963628590107	0.238275349140167	0.179578542709351
-6.91339874267578	-8.96074390411377	-8.8715353012085	-0.0709913372993469	0.238251566886902	0.179369419813156
-6.9129958152771	-8.95982360839844	-8.86854934692383	-0.0709776282310486	0.238157734274864	0.179231449961662
-6.9156494140625	-8.95994186401367	-8.86522483825684	-0.0709994062781334	0.238172978162766	0.17910560965538
-6.91666221618652	-8.95946788787842	-8.86312007904053	-0.0710421726107597	0.238128438591957	0.179050087928772
-6.91888046264648	-8.96368312835693	-8.86315059661865	-0.0710340663790703	0.238097235560417	0.178953260183334
-6.92358064651489	-8.96545696258545	-8.86635684967041	-0.0711312517523766	0.238139852881432	0.178804859519005
-6.92376708984375	-8.96577548980713	-8.87148952484131	-0.0710567831993103	0.238065853714943	0.1786899715662
-6.92731904983521	-8.969069480896	-8.86958122253418	-0.0710766166448593	0.238027155399323	0.178584292531013
-6.92668962478638	-8.96829700469971	-8.86678409576416	-0.0710490494966507	0.238013789057732	0.178465232253075
-6.93199062347412	-8.96863174438477	-8.86513137817383	-0.0710005387663841	0.238055318593979	0.178382188081741
-6.93147230148315	-8.9665060043335	-8.85391902923584	-0.0709708631038666	0.237991482019424	0.178345516324043
-6.93099784851074	-8.97138595581055	-8.85822010040283	-0.0710444152355194	0.238010823726654	0.178210362792015
-6.93521928787231	-8.97206783294678	-8.86048412322998	-0.0709823071956635	0.237946435809135	0.178107872605324
-6.93347215652466	-8.97019195556641	-8.86242866516113	-0.0709128752350807	0.23799230158329	0.17800834774971
-6.93719005584717	-8.97270774841309	-8.86110687255859	-0.0708940923213959	0.237928956747055	0.177984669804573
-6.93692445755005	-8.97457408905029	-8.85831165313721	-0.070871502161026	0.238001272082329	0.17797714471817
-6.93920421600342	-8.9801721572876	-8.85907363891602	-0.0709077566862106	0.238038256764412	0.17791773378849
-6.94146108627319	-8.97871971130371	-8.86519336700439	-0.0708746090531349	0.23801101744175	0.177837997674942
-6.94090890884399	-8.98152160644531	-8.8631010055542	-0.0708476081490517	0.23798169195652	0.177789509296417
-6.94241046905518	-8.98017406463623	-8.85577583312988	-0.0707572251558304	0.23791192471981	0.177732869982719
-6.94508218765259	-8.98281764984131	-8.85658550262451	-0.0708132386207581	0.238010063767433	0.177821323275566
-6.94164371490479	-8.98327255249023	-8.85734176635742	-0.0707344189286232	0.237941399216652	0.177825808525085
-6.94268369674683	-8.98704147338867	-8.85519886016846	-0.0707460939884186	0.237968668341637	0.177752539515495
-6.94239616394043	-8.98381900787354	-8.86007881164551	-0.0706734880805016	0.23791629076004	0.177719965577126
-6.94518423080444	-8.98171424865723	-8.85556507110596	-0.0706913098692894	0.237922295928001	0.177722871303558
-6.94629049301147	-8.98149681091309	-8.85190105438232	-0.0706768855452538	0.237869501113892	0.177753150463104
-6.94916772842407	-8.97986316680908	-8.84950923919678	-0.0706670209765434	0.237931311130524	0.177772670984268
-6.94496250152588	-8.98108959197998	-8.85035419464111	-0.070714607834816	0.237854734063148	0.177788123488426
-6.94635581970215	-8.97418308258057	-8.85040092468262	-0.070575900375843	0.237860769033432	0.177755549550056
-6.9454288482666	-8.96847629547119	-8.84535121917725	-0.0705909505486488	0.237861558794975	0.177768886089325
-6.94176483154297	-8.96554756164551	-8.83942794799805	-0.0704697817564011	0.237782582640648	0.177720561623573
-6.9433159828186	-8.96561527252197	-8.83439159393311	-0.0705616772174835	0.237870171666145	0.177718415856361
-6.93912315368652	-8.95905590057373	-8.83836269378662	-0.0704084858298302	0.237812981009483	0.177704200148582
-6.93869018554688	-8.96026706695557	-8.835280418396	-0.0704193189740181	0.237824141979218	0.177581414580345
-6.93507766723633	-8.9556360244751	-8.84239959716797	-0.0703712329268456	0.237766832113266	0.177511096000671
-6.93535661697388	-8.95487403869629	-8.83535099029541	-0.0703952461481094	0.237836211919785	0.177481681108475
-6.93647480010986	-8.95650005340576	-8.83257865905762	-0.0703944936394691	0.237801671028137	0.17744454741478
-6.9344367980957	-8.95721626281738	-8.83539772033691	-0.07032360881567	0.237891182303429	0.177463337779045
-6.93697595596313	-8.95973873138428	-8.83766841888428	-0.070452980697155	0.237935274839401	0.177370145916939
-6.93308925628662	-8.96010875701904	-8.84848213195801	-0.0704106688499451	0.237892836332321	0.177350327372551
-6.93480730056763	-8.9594202041626	-8.84421157836914	-0.0704278871417046	0.237911194562912	0.177320003509521
-6.9320592880249	-8.95538997650146	-8.8417501449585	-0.0703224539756775	0.237908661365509	0.177225321531296
-6.93408632278442	-8.9574728012085	-8.83061027526855	-0.0704670920968056	0.237913548946381	0.177255481481552
-6.93511390686035	-8.95982456207275	-8.83958625793457	-0.0704519227147102	0.237903147935867	0.177229955792427
-6.93447589874268	-8.95985412597656	-8.84182834625244	-0.0704216659069061	0.237838864326477	0.177185043692589
-6.93014240264893	-8.95826625823975	-8.83825492858887	-0.0705154314637184	0.23777237534523	0.177150875329971
-6.93025684356689	-8.95433712005615	-8.82966041564941	-0.0705005675554276	0.237753927707672	0.177075922489166
-6.93178033828735	-8.95648097991943	-8.82633876800537	-0.0705137699842453	0.237674742937088	0.177120953798294
-6.931715965271	-8.95328521728516	-8.82640266418457	-0.0704908072948456	0.237747073173523	0.17712040245533
-6.9310245513916	-8.95656871795654	-8.81987762451172	-0.070581279695034	0.237609356641769	0.177126586437225
-6.92740774154663	-8.95176601409912	-8.81808853149414	-0.0704594776034355	0.237570390105247	0.1770428866148
-6.92450904846191	-8.95094394683838	-8.81333446502686	-0.0705843716859818	0.237553417682648	0.177040815353394
-6.92343711853027	-8.94996166229248	-8.80533599853516	-0.0704849511384964	0.237521648406982	0.177032932639122
-6.92337131500244	-8.95192337036133	-8.79716682434082	-0.0706000477075577	0.237526029348373	0.176958650350571
-6.91665077209473	-8.95162487030029	-8.80118560791016	-0.0705837458372116	0.237559542059898	0.176909118890762
-6.91720533370972	-8.95337677001953	-8.79953575134277	-0.0706119984388351	0.237554624676704	0.176810681819916
-6.91247797012329	-8.94933700561523	-8.79704666137695	-0.0705163776874542	0.237557306885719	0.176752433180809
-6.9127893447876	-8.94982528686523	-8.79458141326904	-0.0705560818314552	0.237526699900627	0.17663685977459
-6.90871238708496	-8.94719505310059	-8.78703212738037	-0.0705013200640678	0.237553879618645	0.176630795001984
-6.90626287460327	-8.95342350006104	-8.79120254516602	-0.0704896152019501	0.237686216831207	0.176475793123245
-6.90350389480591	-8.95393466949463	-8.79093837738037	-0.0704600289463997	0.237603932619095	0.176400989294052
-6.90026903152466	-8.95617294311523	-8.80334758758545	-0.0703865140676498	0.237680807709694	0.176274001598358
-6.89810514450073	-8.95740222930908	-8.79276657104492	-0.0704037472605705	0.237623319029808	0.176184177398682
-6.89855480194092	-8.96460914611816	-8.79794788360596	-0.0704531446099281	0.237760365009308	0.176156029105186
-6.89863967895508	-8.9690637588501	-8.79446887969971	-0.0704905688762665	0.237830013036728	0.176101431250572
-6.89605093002319	-8.97376441955566	-8.80355262756348	-0.070407971739769	0.237843364477158	0.176042228937149
-6.89707136154175	-8.98117256164551	-8.80814170837402	-0.0704481601715088	0.237842082977295	0.175992846488953
-6.89699077606201	-8.98694705963135	-8.80548667907715	-0.0704129263758659	0.237882047891617	0.176000386476517
-6.90152645111084	-8.99305820465088	-8.80611515045166	-0.0704748183488846	0.237902224063873	0.175999402999878
-6.90091323852539	-8.9972448348999	-8.80912303924561	-0.0705430656671524	0.237885788083076	0.176064863801003
-6.90122938156128	-9.00610256195068	-8.80236721038818	-0.0706228762865067	0.237935900688171	0.175972416996956
-6.90204095840454	-9.00974178314209	-8.80622291564941	-0.0707360506057739	0.237869247794151	0.176011621952057
-6.90095043182373	-9.01029682159424	-8.8108549118042	-0.0708090364933014	0.237811550498009	0.176034912467003
-6.90565586090088	-9.00992012023926	-8.8046875	-0.0708828791975975	0.237691640853882	0.176096618175507
-6.90732574462891	-9.01035690307617	-8.80040740966797	-0.0709604024887085	0.237716689705849	0.176184743642807
-6.90798902511597	-9.01519107818604	-8.7936544418335	-0.0711499378085136	0.237611323595047	0.17626316845417
-6.90848207473755	-9.01159572601318	-8.79861259460449	-0.0710768848657608	0.237511396408081	0.176340699195862
-6.90998268127441	-9.0116024017334	-8.79754447937012	-0.0712889209389687	0.237428426742554	0.176361888647079
-6.91019725799561	-9.0073709487915	-8.78553104400635	-0.0712952762842178	0.237351134419441	0.176450997591019
-6.91281127929688	-9.00859642028809	-8.7783317565918	-0.0714987069368362	0.23738132417202	0.176541984081268
-6.90984582901001	-9.00658130645752	-8.773756980896	-0.0714149102568626	0.237265169620514	0.176572024822235
-6.90981340408325	-9.00662708282471	-8.77230644226074	-0.0714935287833214	0.237216249108315	0.176658898591995
-6.908118724823	-9.00241947174072	-8.77177238464355	-0.071491651237011	0.237086966633797	0.176671326160431
-6.90985727310181	-9.00148010253906	-8.75503063201904	-0.0715494304895401	0.23700924217701	0.176679566502571
-6.90810871124268	-8.99973964691162	-8.75752067565918	-0.0716467946767807	0.236966237425804	0.176723808050156
-6.90990018844604	-8.99922370910645	-8.76150608062744	-0.0717166289687157	0.237013265490532	0.176720425486565
-6.9019832611084	-8.99888038635254	-8.75441646575928	-0.0717170014977455	0.23678632080555	0.176699101924896
-6.90355348587036	-8.9951639175415	-8.74844551086426	-0.0717207044363022	0.236823499202728	0.176710575819016
-6.89973926544189	-8.99732971191406	-8.7424430847168	-0.0717182233929634	0.23673041164875	0.1767458319664
-6.89868259429932	-9.00350093841553	-8.74361324310303	-0.0717739537358284	0.236740693449974	0.176721751689911
-6.89820718765259	-9.0010461807251	-8.74442386627197	-0.0717447772622108	0.236595556139946	0.176668405532837
-6.89947080612183	-8.99924373626709	-8.74136638641357	-0.0716856047511101	0.236537575721741	0.176606580615044
-6.89643430709839	-9.00111389160156	-8.73292827606201	-0.0717667117714882	0.236465066671371	0.176644876599312
-6.89749193191528	-9.00300979614258	-8.7367992401123	-0.0717439204454422	0.236547976732254	0.176594242453575
-6.89754199981689	-9.00410270690918	-8.7382869720459	-0.0718074068427086	0.236463949084282	0.176553949713707
-6.89751005172729	-9.00407028198242	-8.73549747467041	-0.0716737732291222	0.236483246088028	0.176479712128639
-6.89982843399048	-9.0053243637085	-8.73945045471191	-0.0717071518301964	0.236396014690399	0.176344886422157
-6.9028525352478	-9.00748920440674	-8.7428503036499	-0.0715645775198936	0.236382663249969	0.176399737596512
-6.90726709365845	-9.01161670684814	-8.74199485778809	-0.0716864690184593	0.236457288265228	0.176368415355682
-6.90840101242065	-9.01359939575195	-8.75339317321777	-0.0716199278831482	0.236380055546761	0.176338419318199
-6.9131064414978	-9.01604747772217	-8.76081943511963	-0.0716611295938492	0.236289009451866	0.176285818219185
-6.91559028625488	-9.0135555267334	-8.761305809021	-0.0715733766555786	0.236329257488251	0.176301568746567
-6.92252063751221	-9.01490497589111	-8.76082229614258	-0.0717138275504112	0.236239194869995	0.176337733864784
-6.92468500137329	-9.01683521270752	-8.76955699920654	-0.0716375857591629	0.236236393451691	0.176369026303291
-6.92759227752686	-9.01747703552246	-8.76860427856445	-0.0717160105705261	0.236225202679634	0.176353588700294
-6.92855501174927	-9.01096630096436	-8.77379322052002	-0.0716780424118042	0.236054480075836	0.176442593336105
-6.93225336074829	-9.01491546630859	-8.76862907409668	-0.0717400833964348	0.236029073596001	0.176501348614693
-6.93536520004272	-9.01506614685059	-8.76781940460205	-0.0717226415872574	0.235928431153297	0.176625296473503
-6.93937015533447	-9.01273345947266	-8.76659679412842	-0.071772076189518	0.235983520746231	0.176692694425583
-6.94212198257446	-9.01435947418213	-8.77483654022217	-0.071827344596386	0.23586542904377	0.176702484488487
-6.94685888290405	-9.00823879241943	-8.77963829040527	-0.071785531938076	0.235853672027588	0.17669203877449
-6.94942283630371	-9.00512218475342	-8.77362537384033	-0.0718942880630493	0.235810846090317	0.176827132701874
-6.95282077789307	-9.00766754150391	-8.76746463775635	-0.0718455910682678	0.235868379473686	0.176913619041443
-6.95203065872192	-9.00518703460693	-8.78030776977539	-0.0719298496842384	0.235866472125053	0.176896154880524
-6.95398950576782	-9.00277900695801	-8.77973365783691	-0.0718239322304726	0.235844328999519	0.176930844783783
-6.95622587203979	-9.00270843505859	-8.78184509277344	-0.0718590319156647	0.23581950366497	0.176908180117607
-6.95584869384766	-8.99825096130371	-8.78265762329102	-0.0717377811670303	0.23588764667511	0.176911309361458
-6.95760726928711	-9.00432777404785	-8.79007720947266	-0.0719046741724014	0.235954090952873	0.176907643675804
-6.95782327651978	-9.00271606445313	-8.80072116851807	-0.0718353688716888	0.235998153686523	0.17684143781662
-6.95723724365234	-9.00168704986572	-8.80118179321289	-0.0718884021043777	0.236018165946007	0.176796913146973
-6.95227336883545	-8.99785041809082	-8.80076885223389	-0.0718274042010307	0.23602956533432	0.176762253046036
-6.95601034164429	-8.99973297119141	-8.79481410980225	-0.0719036236405373	0.236104995012283	0.176774308085442
-6.94930219650269	-8.99741458892822	-8.79998683929443	-0.0718522071838379	0.236165344715118	0.176706403493881
-6.94764184951782	-9.00255393981934	-8.7985954284668	-0.0718536600470543	0.236061081290245	0.176581919193268
-6.94337749481201	-8.99606800079346	-8.79990100860596	-0.0717925354838371	0.236026838421822	0.176579028367996
-6.94490194320679	-8.99471950531006	-8.78402614593506	-0.0718797892332077	0.236066430807114	0.176550105214119
-6.94089555740356	-8.99335765838623	-8.78885650634766	-0.0718283429741859	0.236061587929726	0.176550641655922
-6.93837547302246	-8.99044132232666	-8.78555965423584	-0.07192412763834	0.236065447330475	0.176452174782753
-6.93318033218384	-8.98701000213623	-8.78006458282471	-0.0718379393219948	0.236037731170654	0.176396653056145
-6.93306255340576	-8.98277854919434	-8.77474880218506	-0.0718184784054756	0.235991165041924	0.176281124353409
-6.92544841766357	-8.98198699951172	-8.7648983001709	-0.0718206465244293	0.235902801156044	0.176223680377007
-6.92724657058716	-8.98201942443848	-8.76229381561279	-0.0717669129371643	0.23601008951664	0.176083132624626
-6.92227506637573	-8.98134803771973	-8.75685405731201	-0.0717923790216446	0.235885873436928	0.176050841808319
-6.91682481765747	-8.97686767578125	-8.75494766235352	-0.0716884061694145	0.235785275697708	0.17590206861496
-6.91443920135498	-8.9738073348999	-8.74410820007324	-0.071713350713253	0.235729202628136	0.175735920667648
-6.9139986038208	-8.97286605834961	-8.74188137054443	-0.071669839322567	0.235806182026863	0.175671055912971
-6.90623950958252	-8.97669410705566	-8.73846626281738	-0.0716770067811012	0.235793739557266	0.175521999597549
-6.90781593322754	-8.97455787658691	-8.73924732208252	-0.0716108530759811	0.235752299427986	0.175305679440498
-6.90585470199585	-8.97358322143555	-8.72708511352539	-0.0716216117143631	0.235583662986755	0.175162255764008
-6.90251493453979	-8.97264671325684	-8.72514152526855	-0.0715376362204552	0.235629752278328	0.174934774637222
-6.90218639373779	-8.97956657409668	-8.72583961486816	-0.0715916231274605	0.235589370131493	0.174764052033424
-6.89846134185791	-8.97760391235352	-8.72519111633301	-0.0715228617191315	0.235555753111839	0.174549534916878
-6.89957571029663	-8.9805383682251	-8.72526264190674	-0.0714839175343513	0.235407292842865	0.174316361546516
-6.90306949615479	-8.98057746887207	-8.72444725036621	-0.0714318230748177	0.235378995537758	0.174115285277367
-6.90728855133057	-8.98537445068359	-8.7212553024292	-0.0715252086520195	0.235464289784431	0.173910111188889
-6.90520334243774	-8.98836326599121	-8.72846698760986	-0.0714304968714714	0.23538501560688	0.173676937818527
-6.9114203453064	-8.99112701416016	-8.72730731964111	-0.0714432746171951	0.235281631350517	0.173477217555046
-6.91202688217163	-8.9895658493042	-8.72670364379883	-0.0714381635189056	0.235210791230202	0.173303961753845
-6.92090654373169	-8.99276065826416	-8.72678852081299	-0.0714402198791504	0.235153630375862	0.173100650310516
-6.92577266693115	-8.99780559539795	-8.73312282562256	-0.0714285373687744	0.235086470842361	0.173061445355415
-6.93234443664551	-9.00387382507324	-8.73051643371582	-0.0714989379048347	0.235023409128189	0.172894760966301
-6.93600940704346	-9.00229454040527	-8.73800182342529	-0.0714665055274963	0.23482072353363	0.172760203480721
-6.9448447227478	-9.00373077392578	-8.73174381256104	-0.0715287029743195	0.23477503657341	0.172648891806602
-6.94895315170288	-9.00588417053223	-8.73450374603271	-0.071489691734314	0.234748348593712	0.172621712088585
-6.9542031288147	-9.01133441925049	-8.73382472991943	-0.0715386047959328	0.234667494893074	0.1724943369627
-6.96082782745361	-9.01060676574707	-8.73928356170654	-0.0715706050395966	0.234472662210464	0.172349005937576
-6.96830987930298	-9.01177787780762	-8.73560428619385	-0.0715826749801636	0.23440845310688	0.172285526990891
-6.97645044326782	-9.01368236541748	-8.72823715209961	-0.0715794488787651	0.234278485178947	0.172265201807022
-6.98003387451172	-9.01736831665039	-8.73429679870605	-0.0717331022024155	0.234350129961967	0.172172963619232
-6.98185110092163	-9.02056121826172	-8.73852348327637	-0.0716609656810761	0.234208583831787	0.172046989202499
-6.99018287658691	-9.0173225402832	-8.742262840271	-0.0716579556465149	0.2341468334198	0.17193178832531
-6.99433183670044	-9.02055072784424	-8.73765754699707	-0.0717098861932755	0.23406670987606	0.171906441450119
-6.99902772903442	-9.02803897857666	-8.74159908294678	-0.0717922225594521	0.234096825122833	0.171787157654762
-7.00078916549683	-9.02630424499512	-8.7472095489502	-0.0717328041791916	0.233939737081528	0.171646133065224
-7.00768518447876	-9.02643775939941	-8.74661445617676	-0.0718555375933647	0.23393851518631	0.171618789434433
-7.00987958908081	-9.03177452087402	-8.74526786804199	-0.0718383193016052	0.233954712748528	0.171579286456108
-7.01430511474609	-9.03594589233398	-8.75112438201904	-0.0719173401594162	0.233968898653984	0.171521842479706
-7.01514530181885	-9.03765964508057	-8.75814342498779	-0.0719140395522118	0.233842477202415	0.171371281147003
-7.01716899871826	-9.03582382202148	-8.75087833404541	-0.0718971341848373	0.233850121498108	0.171377539634705
-7.01950407028198	-9.03902053833008	-8.75143146514893	-0.0719652697443962	0.233806967735291	0.171337425708771
-7.02136850357056	-9.03872013092041	-8.75738143920898	-0.0719871670007706	0.233821958303452	0.171335682272911
-7.0225396156311	-9.04385852813721	-8.76203727722168	-0.0720419883728027	0.233753859996796	0.171264097094536
-7.023850440979	-9.04034614562988	-8.75285148620605	-0.0720835328102112	0.233769193291664	0.171256735920906
-7.0257306098938	-9.03617572784424	-8.74950981140137	-0.0720599070191383	0.233755022287369	0.171249032020569
-7.02360057830811	-9.04213619232178	-8.75634860992432	-0.0720818638801575	0.233790680766106	0.171174839138985
-7.0207633972168	-9.03839588165283	-8.75224304199219	-0.0720535144209862	0.233740210533142	0.171145677566528
-7.02412843704224	-9.03729343414307	-8.75014877319336	-0.0720341131091118	0.233744323253632	0.171100854873657
-7.02070903778076	-9.0404052734375	-8.74957752227783	-0.0720710232853889	0.233813688158989	0.171173647046089
-7.02332401275635	-9.03759860992432	-8.74769115447998	-0.0721254050731659	0.233855247497559	0.171110078692436
-7.01934003829956	-9.03555488586426	-8.75279235839844	-0.0721381455659866	0.233885571360588	0.171024277806282
-7.02080488204956	-9.03137874603271	-8.75186061859131	-0.0720938965678215	0.233921989798546	0.170983135700226
-7.01616668701172	-9.02842807769775	-8.74158191680908	-0.0720765292644501	0.233943551778793	0.17109140753746
-7.0137186050415	-9.03401947021484	-8.74455547332764	-0.0721153691411018	0.23402988910675	0.171017825603485
-7.01501512527466	-9.032395362854	-8.74504566192627	-0.0720724016427994	0.234027519822121	0.171007290482521
-7.01039838790894	-9.02781677246094	-8.74762344360352	-0.0721627026796341	0.233972281217575	0.170889481902122
-7.0119194984436	-9.0255298614502	-8.74100399017334	-0.072098083794117	0.23404423892498	0.170928925275803
-7.01086091995239	-9.02452659606934	-8.74110889434814	-0.0721117556095123	0.234168842434883	0.171014040708542
-7.00642156600952	-9.02569770812988	-8.73475742340088	-0.0722239166498184	0.234081894159317	0.170929670333862
-7.00189971923828	-9.02393245697021	-8.73720836639404	-0.0721462666988373	0.234129726886749	0.170973062515259
-7.00193405151367	-9.02200603485107	-8.73403167724609	-0.0722207427024841	0.234037309885025	0.170935347676277
-6.99784088134766	-9.01690578460693	-8.72822284698486	-0.0721123367547989	0.234044969081879	0.170980200171471
-6.99898767471313	-9.01901245117188	-8.72695732116699	-0.0722332671284676	0.234089761972427	0.171004995703697
-6.99464082717896	-9.01741981506348	-8.72969150543213	-0.0721835643053055	0.234032094478607	0.170983880758286
-6.99457693099976	-9.01600360870361	-8.72957611083984	-0.0721395015716553	0.234037131071091	0.170955643057823
-6.99158191680908	-9.01082992553711	-8.72737503051758	-0.0721368789672852	0.234002679586411	0.170948654413223
-6.99135112762451	-9.00940322875977	-8.72392749786377	-0.0721746534109116	0.23397308588028	0.170967876911163
-6.98998308181763	-9.00883483886719	-8.71465492248535	-0.0721931159496307	0.233957886695862	0.171038493514061
-6.98778247833252	-9.0087308883667	-8.71277523040771	-0.0721475854516029	0.23393914103508	0.171060532331467
-6.98534059524536	-9.00786972045898	-8.71306896209717	-0.0722297579050064	0.233919143676758	0.170983552932739
-6.98420476913452	-9.00664043426514	-8.71389770507813	-0.0721596106886864	0.233873292803764	0.17091928422451
-6.98148965835571	-9.00458431243896	-8.7008228302002	-0.0721758976578712	0.233756542205811	0.17100290954113
-6.97955083847046	-9.00458240509033	-8.70627212524414	-0.0721162706613541	0.233809798955917	0.170977652072906
-6.97787809371948	-9.00779628753662	-8.71310615539551	-0.072133831679821	0.233713448047638	0.170963153243065
-6.98056411743164	-9.00052070617676	-8.70157718658447	-0.0720687434077263	0.233659952878952	0.170897096395493
-6.97764110565186	-9.0013427734375	-8.69573307037354	-0.0720831528306007	0.233628809452057	0.170966133475304
-6.97973775863647	-9.00467777252197	-8.69376373291016	-0.0720645040273666	0.233691707253456	0.170935168862343
-6.97378015518188	-9.00421142578125	-8.70225715637207	-0.0721401497721672	0.233538568019867	0.170859023928642
-6.97494077682495	-9.00374317169189	-8.70194244384766	-0.0720078572630882	0.233399331569672	0.170873284339905
-6.97687101364136	-9.00223541259766	-8.69618797302246	-0.07197405397892	0.233357399702072	0.170885011553764
-6.97945737838745	-9.0036096572876	-8.69305896759033	-0.0719954818487167	0.233371526002884	0.170926123857498
-6.98138952255249	-9.00450992584229	-8.69856357574463	-0.0720599591732025	0.233297064900398	0.170905530452728
-6.98184108734131	-9.00162696838379	-8.70055198669434	-0.0718972682952881	0.233197227120399	0.170845657587051
-6.98073053359985	-8.99891948699951	-8.69615459442139	-0.0718821510672569	0.233075737953186	0.17084813117981
-6.9831395149231	-9.00151252746582	-8.6922664642334	-0.071847178041935	0.233150541782379	0.170827776193619
-6.98758554458618	-9.00580978393555	-8.69753170013428	-0.0718533769249916	0.233131811022758	0.170783311128616
-6.98456764221191	-9.00331211090088	-8.70660591125488	-0.0717738568782806	0.233034670352936	0.170679479837418
-6.98850297927856	-9.00331592559814	-8.69718742370605	-0.0717354938387871	0.233006954193115	0.170670554041862
-6.98931884765625	-9.00176334381104	-8.70521545410156	-0.0716904401779175	0.233034417033195	0.170620113611221
-6.99462747573853	-9.00340557098389	-8.69720649719238	-0.0717069059610367	0.23309737443924	0.170592769980431
-6.99181175231934	-9.0028190612793	-8.71372222900391	-0.0715982988476753	0.233065515756607	0.170507878065109
-6.99593544006348	-9.00605297088623	-8.71661567687988	-0.0716476812958717	0.233049586415291	0.170465871691704
-6.99410057067871	-9.00200176239014	-8.71542358398438	-0.0714928805828094	0.233072429895401	0.170401856303215
-7.00122022628784	-9.00749778747559	-8.719895362854	-0.0715351328253746	0.233122766017914	0.17039866745472
-7.0011510848999	-9.0095329284668	-8.72419834136963	-0.0715035423636436	0.233107224106789	0.170374885201454
-7.0036735534668	-9.01596641540527	-8.73375797271729	-0.0715287700295448	0.233115658164024	0.170292809605598
-7.00457763671875	-9.01347827911377	-8.74138069152832	-0.0714902579784393	0.233074218034744	0.170242011547089
-7.0063042640686	-9.01437187194824	-8.74338150024414	-0.0714556649327278	0.233139306306839	0.17016527056694
-7.00647354125977	-9.01531505584717	-8.74360752105713	-0.0714212730526924	0.233158349990845	0.17015965282917
-7.01251077651978	-9.0214147567749	-8.73940563201904	-0.0713858380913734	0.233270853757858	0.170124650001526
-7.01130485534668	-9.02599716186523	-8.7495641708374	-0.0715114548802376	0.23318837583065	0.17008838057518
-7.01690530776978	-9.02611827850342	-8.7510929107666	-0.0714486390352249	0.233169451355934	0.170046642422676
-7.01595306396484	-9.02795314788818	-8.74542808532715	-0.0715468972921371	0.233081087470055	0.170056626200676
-7.01871252059937	-9.03142929077148	-8.75156688690186	-0.0715257599949837	0.233181178569794	0.170030817389488
-7.0184497833252	-9.03451728820801	-8.75045394897461	-0.0715485736727715	0.233131051063538	0.17001673579216
-7.01697635650635	-9.03375434875488	-8.75357627868652	-0.0715636909008026	0.233107894659042	0.16993635892868
-7.0178747177124	-9.03366279602051	-8.75090217590332	-0.0716329663991928	0.23313082754612	0.169961094856262
-7.01726245880127	-9.03622913360596	-8.74852085113525	-0.0716408267617226	0.233078464865685	0.169957593083382
-7.0167760848999	-9.03981018066406	-8.74663352966309	-0.0718104690313339	0.233108907938004	0.169930323958397
-7.01646327972412	-9.03822994232178	-8.75451278686523	-0.0717382431030273	0.233109757304192	0.169864907860756
-7.01959753036499	-9.04025173187256	-8.75096607208252	-0.071794182062149	0.233172163367271	0.169852092862129
-7.01778268814087	-9.03693199157715	-8.74930953979492	-0.0718034580349922	0.233077496290207	0.16988380253315
-7.02021980285645	-9.04345035552979	-8.74748802185059	-0.0718903690576553	0.233210787177086	0.169944003224373
-7.01862907409668	-9.04255771636963	-8.75906467437744	-0.0718980208039284	0.233192086219788	0.169951781630516
-7.02140617370605	-9.04414939880371	-8.75766849517822	-0.071936272084713	0.233240202069283	0.169955432415009
-7.02150964736938	-9.03875637054443	-8.75410175323486	-0.0719824656844139	0.233157008886337	0.16995458304882
-7.02514457702637	-9.04183864593506	-8.74930667877197	-0.0720717683434486	0.233337506651878	0.170024141669273
-7.02231693267822	-9.03759288787842	-8.75548934936523	-0.0720977410674095	0.233310252428055	0.170119196176529
-7.02563762664795	-9.04396533966064	-8.75535011291504	-0.072088323533535	0.233307555317879	0.170111194252968
-7.02084350585938	-9.03948783874512	-8.75666332244873	-0.0721572265028954	0.23330394923687	0.170157074928284
-7.02481508255005	-9.03595447540283	-8.75422859191895	-0.0721477046608925	0.233289659023285	0.17023603618145
-7.0253734588623	-9.03351211547852	-8.7474193572998	-0.0722341239452362	0.233288198709488	0.170345678925514
-7.02732801437378	-9.03241539001465	-8.74956893920898	-0.0722572728991508	0.233351156115532	0.170477151870728
-7.02468490600586	-9.03225517272949	-8.75366687774658	-0.0723478868603706	0.233305782079697	0.170596316456795
-7.02641534805298	-9.02452278137207	-8.75320625305176	-0.0722469687461853	0.233319029211998	0.170608803629875
-7.0251088142395	-9.02005195617676	-8.74365997314453	-0.0722830891609192	0.233297809958458	0.170771673321724
-7.0258150100708	-9.01696491241455	-8.74188232421875	-0.0722571834921837	0.233426347374916	0.170858696103096
-7.02892351150513	-9.01700305938721	-8.73866558074951	-0.072316087782383	0.233398661017418	0.170963659882545
-7.02542304992676	-9.01482486724854	-8.74024391174316	-0.0722625926136971	0.233371213078499	0.1710095256567
-7.02475833892822	-9.0108528137207	-8.73826217651367	-0.0722858756780624	0.233312547206879	0.171110734343529
-7.02560234069824	-9.00706958770752	-8.73970031738281	-0.0722465217113495	0.233405441045761	0.17121434211731
-7.02667331695557	-9.0043363571167	-8.72991371154785	-0.0722830966114998	0.233503073453903	0.171328961849213
-7.0268440246582	-9.00224018096924	-8.73405265808105	-0.0721914172172546	0.233433037996292	0.171369999647141
-7.02462244033813	-9.00220394134521	-8.73825740814209	-0.0722009837627411	0.233455032110214	0.17144450545311
-7.02537679672241	-8.99619293212891	-8.73661041259766	-0.0721519812941551	0.233426496386528	0.171506881713867
-7.02867555618286	-8.99400997161865	-8.72850131988525	-0.0721844881772995	0.233533218502998	0.171617597341537
-7.02681303024292	-8.99394226074219	-8.72896003723145	-0.072119876742363	0.233440041542053	0.171672508120537
-7.02761888504028	-8.99605178833008	-8.73855590820313	-0.0720793232321739	0.233490914106369	0.171679764986038
-7.02585172653198	-8.99153137207031	-8.74209022521973	-0.0720053687691689	0.233379498124123	0.171741306781769
-7.03020477294922	-8.98713397979736	-8.73324298858643	-0.0719796046614647	0.233460694551468	0.17181932926178
-7.0305962562561	-8.98965549468994	-8.73313999176025	-0.0719406753778458	0.233436927199364	0.171894073486328
-7.0352725982666	-8.98805713653564	-8.74094867706299	-0.0719575211405754	0.233526006340981	0.171926245093346
-7.03275775909424	-8.98765468597412	-8.739914894104	-0.0719891712069511	0.233406275510788	0.171925127506256
-7.03744173049927	-8.98731994628906	-8.74040126800537	-0.0719390287995338	0.233449295163155	0.172031566500664
-7.03938341140747	-8.98695373535156	-8.73560523986816	-0.0718987062573433	0.233405023813248	0.172119632363319
-7.03730440139771	-8.98960494995117	-8.73890495300293	-0.0719069540500641	0.233346030116081	0.172206237912178
-7.04298257827759	-8.99006462097168	-8.73934650421143	-0.0719084516167641	0.233249887824059	0.172309994697571
-7.04553985595703	-8.98698806762695	-8.74017906188965	-0.0718962550163269	0.233247756958008	0.172351777553558
-7.04588031768799	-8.98649978637695	-8.73343276977539	-0.0719293132424355	0.233206421136856	0.17243055999279
-7.04645395278931	-8.98407459259033	-8.7293176651001	-0.0718817263841629	0.233211919665337	0.172529309988022
-7.05009269714355	-8.98655700683594	-8.72806644439697	-0.0719476789236069	0.23313395678997	0.17256461083889
-7.04915285110474	-8.98422431945801	-8.73382949829102	-0.0719373896718025	0.233072474598885	0.172634080052376
-7.04903936386108	-8.98139762878418	-8.73239898681641	-0.0718878284096718	0.233010351657867	0.172665938735008
-7.04883766174316	-8.98121643066406	-8.72696971893311	-0.0718129947781563	0.233005598187447	0.172787979245186
-7.05092477798462	-8.98086833953857	-8.72322463989258	-0.0718771070241928	0.233002096414566	0.172810316085815
-7.0495080947876	-8.97816467285156	-8.72837352752686	-0.0718537867069244	0.233052060008049	0.172862246632576
-7.05080604553223	-8.98166084289551	-8.72623729705811	-0.0717928484082222	0.233012020587921	0.172844022512436
-7.04535579681396	-8.97559356689453	-8.72689819335938	-0.0717222169041634	0.23297093808651	0.17285729944706
-7.04496097564697	-8.97408008575439	-8.72798824310303	-0.0716962963342667	0.233048483729362	0.172874018549919
-7.0436806678772	-8.97603702545166	-8.72381019592285	-0.0717111006379128	0.233148232102394	0.172926515340805
-7.04601097106934	-8.97187805175781	-8.72997093200684	-0.0715904161334038	0.23322457075119	0.172895044088364
-7.03836584091187	-8.97093391418457	-8.73512554168701	-0.0715553238987923	0.233191251754761	0.172834232449532
-7.04017686843872	-8.97129249572754	-8.72873210906982	-0.0715330615639687	0.233273148536682	0.172793671488762
-7.0348162651062	-8.97014236450195	-8.72469711303711	-0.0714559704065323	0.233332425355911	0.172888621687889
-7.03074932098389	-8.96898555755615	-8.72103404998779	-0.0713464021682739	0.233498632907867	0.172849923372269
-7.02641630172729	-8.977370262146	-8.72324466705322	-0.0714061632752419	0.233481928706169	0.172856777906418
-7.02176952362061	-8.97348308563232	-8.72497653961182	-0.0713575705885887	0.233561232686043	0.172797158360481
-7.01982402801514	-8.97300052642822	-8.70872211456299	-0.0713254883885384	0.233577191829681	0.172840774059296
-7.01857471466064	-8.97748184204102	-8.70497131347656	-0.0712959766387939	0.233656629920006	0.172890663146973
-7.01098775863647	-8.97992992401123	-8.70229530334473	-0.0713196471333504	0.233692571520805	0.172834888100624
-7.00596618652344	-8.9789514541626	-8.69989204406738	-0.0712311491370201	0.233671888709068	0.1728355884552
-7.00108909606934	-8.97910308837891	-8.68800258636475	-0.0712583810091019	0.233584523200989	0.172809064388275
-6.99767160415649	-8.97564792633057	-8.67986488342285	-0.0711688995361328	0.233666449785233	0.172780156135559
-6.99531888961792	-8.97588920593262	-8.6698055267334	-0.0712147653102875	0.233730047941208	0.172765016555786
-6.98961591720581	-8.97912216186523	-8.67484474182129	-0.071210116147995	0.233619660139084	0.172707945108414
-6.9874119758606	-8.97555923461914	-8.67189788818359	-0.071184016764164	0.233693078160286	0.172579377889633
-6.97742128372192	-8.97085380554199	-8.67069911956787	-0.0711841955780983	0.233626514673233	0.17252679169178
-6.97751235961914	-8.9707727432251	-8.66131973266602	-0.0711967051029205	0.233671545982361	0.172484934329987
-6.97031497955322	-8.96775150299072	-8.66182231903076	-0.0710832700133324	0.23368789255619	0.172452062368393
-6.96673393249512	-8.97037792205811	-8.66176319122314	-0.0711124539375305	0.23369337618351	0.172310099005699
-6.96085119247437	-8.96542453765869	-8.66071224212646	-0.0710578560829163	0.233568757772446	0.172144532203674
-6.96113348007202	-8.96682548522949	-8.65045547485352	-0.071121871471405	0.233674302697182	0.172051340341568
-6.95768451690674	-8.96802425384521	-8.65438461303711	-0.071135938167572	0.233622938394547	0.172007903456688
-6.95559310913086	-8.97022819519043	-8.65520095825195	-0.0711506456136703	0.233702316880226	0.171839132905006
-6.95343494415283	-8.97678470611572	-8.65856266021729	-0.0711605325341225	0.233618870377541	0.17165532708168
-6.95840787887573	-8.97630405426025	-8.65794563293457	-0.0711109936237335	0.233723551034927	0.171606600284576
-6.96098470687866	-8.98551464080811	-8.65788078308105	-0.0712114423513412	0.233665481209755	0.171608909964561
-6.96179056167603	-8.99189853668213	-8.6635103225708	-0.0712761431932449	0.233629450201988	0.171590924263
-6.96522998809814	-8.99122524261475	-8.6699686050415	-0.0712489113211632	0.233538717031479	0.171562775969505
-6.97107934951782	-8.99363613128662	-8.6606559753418	-0.0714031904935837	0.233623400330544	0.171605780720711
-6.97401762008667	-8.99655437469482	-8.6592264175415	-0.0714075043797493	0.233520954847336	0.171659901738167
-6.97969150543213	-9.00198078155518	-8.65866947174072	-0.0713912025094032	0.233430594205856	0.171648919582367
-6.97807312011719	-8.99991226196289	-8.65864372253418	-0.0715139135718346	0.233309894800186	0.171649441123009
-6.98360538482666	-8.99907302856445	-8.64841079711914	-0.0715457797050476	0.233268558979034	0.171725541353226
-6.98665952682495	-9.00146198272705	-8.65151214599609	-0.0715473815798759	0.233187392354012	0.171756073832512
-6.99070644378662	-9.00491523742676	-8.65226745605469	-0.0716643333435059	0.233174756169319	0.171834483742714
-6.99226379394531	-9.0023193359375	-8.65254402160645	-0.0716998428106308	0.23296345770359	0.171810880303383
-7.00021409988403	-9.00097465515137	-8.64245319366455	-0.0717325955629349	0.233153536915779	0.171890065073967
-7.00017690658569	-9.00045967102051	-8.6425199508667	-0.0717463046312332	0.233034268021584	0.172023758292198
-7.00241756439209	-9.00509834289551	-8.6517276763916	-0.0718773826956749	0.233051970601082	0.172005221247673
-7.00069189071655	-9.00326824188232	-8.64796161651611	-0.0718253925442696	0.233040943741798	0.172019705176353
-7.00251770019531	-9.00149822235107	-8.65092277526855	-0.0717963576316834	0.233058661222458	0.17206771671772
-7.00198554992676	-8.99867343902588	-8.64983558654785	-0.0718468874692917	0.232915252447128	0.172114819288254
-7.00342416763306	-8.99973392486572	-8.6506519317627	-0.0717641189694405	0.233024597167969	0.172155037522316
-7.00400304794312	-9.00154685974121	-8.64671611785889	-0.0719288513064384	0.2330422103405	0.172247171401978
-7.0011887550354	-8.99885749816895	-8.65434741973877	-0.0718815699219704	0.233006089925766	0.172238394618034
-7.00312376022339	-8.99767112731934	-8.6514949798584	-0.0718739405274391	0.233014404773712	0.172294706106186
-7.00017642974854	-8.99172687530518	-8.6495304107666	-0.0718652084469795	0.233113706111908	0.172263726592064
-7.0007266998291	-8.99441432952881	-8.65375328063965	-0.0719276145100594	0.233131021261215	0.172388523817062
-6.99698495864868	-8.99350261688232	-8.65457057952881	-0.0718299672007561	0.233132928609848	0.172370836138725
-6.99767780303955	-8.99311828613281	-8.64971828460693	-0.0718152821063995	0.233076542615891	0.172332465648651
-6.99696350097656	-8.98994731903076	-8.65154647827148	-0.0718744695186615	0.233143508434296	0.172411680221558
-6.99670457839966	-8.99178886413574	-8.64605712890625	-0.0719465985894203	0.23327611386776	0.172431990504265
-6.98732852935791	-8.98783302307129	-8.65423393249512	-0.0719110816717148	0.2332773655653	0.172407165169716
-6.98359155654907	-8.98833560943604	-8.65268993377686	-0.0719002187252045	0.233189821243286	0.172327280044556
-6.98117017745972	-8.98221492767334	-8.64596652984619	-0.0718256384134293	0.233272507786751	0.172380834817886
-6.97978687286377	-8.98099422454834	-8.63478469848633	-0.0718934312462807	0.233346417546272	0.172401785850525
-6.97341775894165	-8.97956466674805	-8.63579368591309	-0.0718851834535599	0.233286917209625	0.1723842471838
-6.97083044052124	-8.97852802276611	-8.63713550567627	-0.0719367042183876	0.233387500047684	0.172331184148788
-6.96387481689453	-8.97130012512207	-8.63623523712158	-0.0718120262026787	0.233349502086639	0.172295719385147
-6.96196413040161	-8.96671009063721	-8.63055896759033	-0.0718196108937263	0.233484670519829	0.17227591574192
-6.95449495315552	-8.96674728393555	-8.62789058685303	-0.0718236267566681	0.233511239290237	0.172261640429497
-6.95304155349731	-8.96560859680176	-8.62028217315674	-0.0718503966927528	0.2336585521698	0.172177910804749
-6.94611263275146	-8.96063709259033	-8.62268352508545	-0.0718388631939888	0.23364245891571	0.172124743461609
-6.94085025787354	-8.95664978027344	-8.61593246459961	-0.0718018114566803	0.2336096316576	0.172023519873619
-6.93588542938232	-8.95424747467041	-8.60604476928711	-0.0717645883560181	0.233692571520805	0.171992152929306
-6.93203115463257	-8.95119476318359	-8.60813808441162	-0.0717045366764069	0.2337576597929	0.171976074576378
-6.92960500717163	-8.95288276672363	-8.60803318023682	-0.0717398524284363	0.233739256858826	0.171868667006493
-6.92591190338135	-8.94675159454346	-8.60069370269775	-0.0716821625828743	0.233803227543831	0.171736940741539
-6.91986083984375	-8.94469833374023	-8.59423542022705	-0.0716895237565041	0.23381133377552	0.171688511967659
-6.92290115356445	-8.94580936431885	-8.59360790252686	-0.0716491118073463	0.233863413333893	0.171648398041725
-6.91958522796631	-8.94890785217285	-8.59232902526855	-0.0717665106058121	0.233949840068817	0.17154361307621
-6.9145565032959	-8.94788551330566	-8.60354804992676	-0.0716843828558922	0.233927860856056	0.171428114175797
-6.91738414764404	-8.94545745849609	-8.59992694854736	-0.0717062801122665	0.233885213732719	0.171409979462624
-6.91553401947021	-8.94350433349609	-8.5977201461792	-0.0716205015778542	0.233901798725128	0.171396657824516
-6.91897344589233	-8.94573783874512	-8.59235954284668	-0.0717263296246529	0.234002560377121	0.171419456601143
-6.92394256591797	-8.94526958465576	-8.59834957122803	-0.0716476812958717	0.233949437737465	0.171433642506599
-6.92657899856567	-8.94290161132813	-8.60044860839844	-0.0717067793011665	0.233959332108498	0.171429112553596
-6.92601585388184	-8.9383020401001	-8.5966911315918	-0.0716750472784042	0.233872503042221	0.171459823846817
-6.92933797836304	-8.93977546691895	-8.58496475219727	-0.0717365965247154	0.233893111348152	0.171493142843246
-6.93195343017578	-8.93495464324951	-8.58796310424805	-0.0716741904616356	0.233805894851685	0.171586453914642
-6.93464660644531	-8.94063186645508	-8.58230400085449	-0.0717191994190216	0.233746066689491	0.171531185507774
-6.93447732925415	-8.93209457397461	-8.58918571472168	-0.0716773867607117	0.233560144901276	0.17151041328907
-6.94342136383057	-8.93103313446045	-8.57742404937744	-0.0717016160488129	0.233659476041794	0.171562075614929
-6.94763278961182	-8.92912197113037	-8.57503604888916	-0.071694552898407	0.233572572469711	0.171587660908699
-6.95104932785034	-8.92897319793701	-8.58155345916748	-0.0717194676399231	0.233602359890938	0.171621561050415
-6.95571517944336	-8.92922401428223	-8.58496284484863	-0.0716999694705009	0.23353785276413	0.171600192785263
-6.95771265029907	-8.92693328857422	-8.58184909820557	-0.0716465637087822	0.233469367027283	0.171582505106926
-6.957275390625	-8.9245023727417	-8.57242393493652	-0.0717064067721367	0.233419731259346	0.171594440937042
-6.9586181640625	-8.93184280395508	-8.57793140411377	-0.0716820508241653	0.23341678082943	0.171538680791855
-6.96277713775635	-8.92900371551514	-8.58547973632813	-0.071685366332531	0.233316972851753	0.171496286988258
-6.9631519317627	-8.92787551879883	-8.58225250244141	-0.0716216638684273	0.233296573162079	0.171398118138313
-6.9620475769043	-8.92991542816162	-8.57898807525635	-0.0717274844646454	0.233213946223259	0.171366646885872
-6.96632289886475	-8.93124103546143	-8.58204078674316	-0.0716030076146126	0.233361348509789	0.171317726373672
-6.969398021698	-8.93706607818604	-8.58791065216064	-0.0717068761587143	0.233341738581657	0.171230599284172
-6.96863269805908	-8.93721961975098	-8.58515644073486	-0.0716439858078957	0.233216896653175	0.171105146408081
-6.9712610244751	-8.94025325775146	-8.57876777648926	-0.0716139227151871	0.233182489871979	0.171035215258598
-6.97283458709717	-8.94065570831299	-8.5741720199585	-0.0715584605932236	0.23323193192482	0.170953571796417
-6.9760103225708	-8.94683074951172	-8.58070468902588	-0.0715544074773788	0.233252599835396	0.170911386609077
-6.97447156906128	-8.94756603240967	-8.58183193206787	-0.0714801847934723	0.233169749379158	0.170765802264214
-6.97416687011719	-8.9528226852417	-8.5873908996582	-0.0715064331889153	0.233168795704842	0.170679599046707
-6.97645902633667	-8.95559501647949	-8.58116436004639	-0.0714629739522934	0.233188688755035	0.170659065246582
-6.97935342788696	-8.95910930633545	-8.57429504394531	-0.0715029016137123	0.233192071318626	0.170569598674774
-6.97695159912109	-8.96315956115723	-8.57721042633057	-0.0714322477579117	0.233204275369644	0.170477822422981
-6.97784280776978	-8.96851444244385	-8.58256244659424	-0.0714802145957947	0.233222290873528	0.170354649424553
-6.97530174255371	-8.96989059448242	-8.57804489135742	-0.0713679194450378	0.233141541481018	0.170130625367165
-6.97924661636353	-8.97564315795898	-8.57219219207764	-0.0713652223348618	0.233229964971542	0.170055940747261
-6.97771501541138	-8.97922515869141	-8.57285404205322	-0.0713824331760406	0.233183979988098	0.170002177357674
-6.9769287109375	-8.98786163330078	-8.57425594329834	-0.071388378739357	0.233154624700546	0.169795423746109
-6.97845029830933	-8.98699283599854	-8.57699012756348	-0.0713805630803108	0.233134999871254	0.169665426015854
-6.98024082183838	-8.98796463012695	-8.56639099121094	-0.0714020058512688	0.23321433365345	0.169527605175972
-6.97741365432739	-8.99142932891846	-8.57934665679932	-0.0713864341378212	0.233258813619614	0.1694206148386
-6.97989177703857	-8.99472141265869	-8.58040618896484	-0.0713619589805603	0.233251020312309	0.169200748205185
-6.97866868972778	-8.99318027496338	-8.58632659912109	-0.0714241340756416	0.233155444264412	0.169093519449234
-6.98375225067139	-8.99309349060059	-8.57572174072266	-0.0713923275470734	0.233226582407951	0.168977454304695
-6.98616790771484	-8.99037265777588	-8.57828807830811	-0.0714679285883904	0.23321071267128	0.1689383238554
-6.98883867263794	-8.98938274383545	-8.5835132598877	-0.0715357437729836	0.233267441391945	0.168796420097351
-6.98667335510254	-8.98583889007568	-8.58463382720947	-0.0715230256319046	0.23311048746109	0.168688923120499
-6.98962783813477	-8.98187255859375	-8.5745153427124	-0.0714888796210289	0.233156442642212	0.168611019849777
-6.98944282531738	-8.98075008392334	-8.56960582733154	-0.0715342834591866	0.233081415295601	0.168598592281342
-6.99424934387207	-8.98575973510742	-8.57426452636719	-0.0716057196259499	0.233054503798485	0.168467581272125
-6.98951578140259	-8.9745512008667	-8.57280254364014	-0.0715284049510956	0.232961863279343	0.168374210596085
-6.99355936050415	-8.97756290435791	-8.5578727722168	-0.0716598927974701	0.233018130064011	0.168323159217834
-6.98802661895752	-8.98040771484375	-8.5612096786499	-0.0717021450400352	0.232912793755531	0.168229579925537
-6.98857450485229	-8.97880935668945	-8.55501365661621	-0.071693979203701	0.232871294021606	0.168079569935799
-6.98729372024536	-8.9713888168335	-8.56111335754395	-0.0716906785964966	0.232779085636139	0.167957082390785
-6.98824024200439	-8.97661399841309	-8.55028629302979	-0.0717316493391991	0.232829675078392	0.167939975857735
-6.98553991317749	-8.97516822814941	-8.55887985229492	-0.0717099606990814	0.232764974236488	0.167814642190933
-6.98517513275146	-8.97363471984863	-8.5614595413208	-0.0717669427394867	0.23275263607502	0.167622119188309
-6.98087215423584	-8.97463130950928	-8.55661296844482	-0.0717018842697144	0.232702657580376	0.167477875947952
-6.98546457290649	-8.97475147247314	-8.5541877746582	-0.0718446895480156	0.232739686965942	0.167381286621094
-6.9800238609314	-8.97356414794922	-8.55435180664063	-0.0717161595821381	0.232683897018433	0.167252376675606
-6.98020696640015	-8.97656440734863	-8.55961036682129	-0.0717369392514229	0.232740089297295	0.167085856199265
-6.98018026351929	-8.97490310668945	-8.55556201934814	-0.0716698542237282	0.232630297541618	0.166988059878349
-6.98352909088135	-8.97856426239014	-8.55502605438232	-0.0717806741595268	0.232675075531006	0.166903510689735
-6.98340892791748	-8.97651481628418	-8.55950736999512	-0.0717422664165497	0.23262158036232	0.166806101799011
-6.98435115814209	-8.97851085662842	-8.56327438354492	-0.0717993900179863	0.232595875859261	0.166628465056419
-6.98220777511597	-8.9754056930542	-8.55852031707764	-0.0716160908341408	0.232540518045425	0.166525736451149
-6.98568773269653	-8.97786712646484	-8.55045223236084	-0.0717014595866203	0.232558518648148	0.166514113545418
-6.98538112640381	-8.98306846618652	-8.55959987640381	-0.0717207416892052	0.232533976435661	0.166474938392639
-6.98777675628662	-8.98253154754639	-8.55735397338867	-0.0717658624053001	0.232466652989388	0.166349425911903
-6.9885573387146	-8.97826766967773	-8.55620288848877	-0.0717332512140274	0.232323065400124	0.166167199611664
-6.99220895767212	-8.98132801055908	-8.54900932312012	-0.0717822313308716	0.232349708676338	0.166152939200401
-6.99229288101196	-8.98117923736572	-8.55476760864258	-0.0717654526233673	0.232303604483604	0.166187018156052
-6.99490261077881	-8.98414134979248	-8.55312728881836	-0.0717807933688164	0.232236444950104	0.166058570146561
-6.99760961532593	-8.9804859161377	-8.55173873901367	-0.071786068379879	0.232065379619598	0.166014194488525
-7.00426769256592	-8.98065090179443	-8.53314304351807	-0.0718698129057884	0.232108756899834	0.16603210568428
-7.00199747085571	-8.98116970062256	-8.53804683685303	-0.0718600451946259	0.231978312134743	0.16608838737011
-7.00443649291992	-8.98073577880859	-8.54171276092529	-0.0719238817691803	0.231947511434555	0.166006505489349
-7.00441646575928	-8.97881317138672	-8.53627395629883	-0.0718207061290741	0.231791868805885	0.166028290987015
-7.01362085342407	-8.98440837860107	-8.52622985839844	-0.0719382092356682	0.231795877218246	0.166097670793533
-7.013427734375	-8.98527526855469	-8.53238105773926	-0.0719389393925667	0.231713935732841	0.16614194214344
-7.01721048355103	-8.98434829711914	-8.53807067871094	-0.0719617456197739	0.231643155217171	0.166177079081535
-7.01768350601196	-8.98041820526123	-8.52763748168945	-0.0719452500343323	0.231527641415596	0.166215643286705
-7.02345943450928	-8.98467063903809	-8.52681446075439	-0.0720598697662354	0.231563493609428	0.166322663426399
-7.02179336547852	-8.98408889770508	-8.53275394439697	-0.0720928162336349	0.231465592980385	0.166381269693375
-7.02514982223511	-8.98043441772461	-8.52462673187256	-0.072091281414032	0.231295734643936	0.166419386863708
-7.02511405944824	-8.97652816772461	-8.51728630065918	-0.07203259319067	0.231303453445435	0.166566833853722
-7.02372026443481	-8.97889614105225	-8.51397895812988	-0.07216726988554	0.231304511427879	0.166705414652824
-7.02490186691284	-8.97465991973877	-8.51622486114502	-0.0720686689019203	0.231125608086586	0.166760578751564
-7.02422428131104	-8.97019100189209	-8.50660133361816	-0.0721414163708687	0.231030195951462	0.166792511940002
-7.02314424514771	-8.96733379364014	-8.49971675872803	-0.072107270359993	0.231007471680641	0.166900649666786
-7.02246761322021	-8.96951484680176	-8.49335098266602	-0.0721065253019333	0.230987578630447	0.167008966207504
-7.01751565933228	-8.96468353271484	-8.50104999542236	-0.0721118003129959	0.230830878019333	0.166983470320702
-7.01844072341919	-8.96256828308105	-8.49664974212646	-0.0721112415194511	0.23082073032856	0.16710153222084
-7.01946544647217	-8.96048545837402	-8.49046516418457	-0.0721001401543617	0.23090273141861	0.167099684476852
-7.0151538848877	-8.96168422698975	-8.4920825958252	-0.0722429230809212	0.230920121073723	0.167104467749596
-7.01156377792358	-8.96002674102783	-8.49483585357666	-0.07210972905159	0.23083920776844	0.16712386906147
-7.00892019271851	-8.95649814605713	-8.4903621673584	-0.0721393823623657	0.230731934309006	0.167180374264717
-7.0072922706604	-8.95409679412842	-8.48238849639893	-0.0720845386385918	0.230844870209694	0.167300403118134
-7.00533151626587	-8.95590877532959	-8.48172187805176	-0.0722440034151077	0.230816394090652	0.167381286621094
-7.00330495834351	-8.95019721984863	-8.48744869232178	-0.0721338391304016	0.230789512395859	0.167433306574821
-7.00150442123413	-8.94470500946045	-8.48176002502441	-0.072140283882618	0.23067581653595	0.167472198605537
-6.99835777282715	-8.94581317901611	-8.47459030151367	-0.0720931217074394	0.230793923139572	0.167592793703079
-6.99868202209473	-8.94795894622803	-8.47604656219482	-0.0722350031137466	0.230760708451271	0.167671039700508
-6.99576616287231	-8.94146347045898	-8.47711944580078	-0.0721611604094505	0.23075133562088	0.167672544717789
-6.99528646469116	-8.93788719177246	-8.46751403808594	-0.0721317306160927	0.230660170316696	0.167744025588036
-6.99280643463135	-8.93404197692871	-8.45859336853027	-0.0721911117434502	0.230757787823677	0.167888909578323
-6.99149799346924	-8.93411540985107	-8.45765018463135	-0.0722468197345734	0.230769842863083	0.167932465672493
-6.98555088043213	-8.92949485778809	-8.45647239685059	-0.0721960663795471	0.230731010437012	0.168019622564316
-6.98715591430664	-8.92423439025879	-8.44894790649414	-0.0721390247344971	0.230659887194633	0.167983189225197
-6.98153877258301	-8.9229793548584	-8.43779945373535	-0.0720885694026947	0.230682089924812	0.168111175298691
-6.98181629180908	-8.92488956451416	-8.43711948394775	-0.0722362697124481	0.230759739875793	0.168170869350433
-6.97496366500854	-8.91759777069092	-8.44666862487793	-0.0721288025379181	0.230674833059311	0.16815622150898
-6.9763650894165	-8.91168975830078	-8.42902088165283	-0.0720995143055916	0.230700939893723	0.168153181672096
-6.9722785949707	-8.910569190979	-8.42652416229248	-0.0720737800002098	0.230692863464355	0.168176233768463
-6.97012233734131	-8.91109466552734	-8.42602920532227	-0.0721514746546745	0.230779975652695	0.168179631233215
-6.96650171279907	-8.90642738342285	-8.42847156524658	-0.0719717219471931	0.230721831321716	0.168174907565117
-6.9655237197876	-8.89956665039063	-8.42228889465332	-0.0719193518161774	0.230657115578651	0.168140470981598
-6.9621696472168	-8.89938640594482	-8.41769886016846	-0.0719112753868103	0.230801060795784	0.16824135184288
-6.96130418777466	-8.89982128143311	-8.42334938049316	-0.0719358921051025	0.230807691812515	0.168158203363419
-6.95968818664551	-8.89721584320068	-8.42127132415771	-0.0718679279088974	0.23075658082962	0.168046802282333
-6.95589017868042	-8.89802169799805	-8.41552352905273	-0.0719263106584549	0.230761587619781	0.168012648820877
-6.95439672470093	-8.89454078674316	-8.41276931762695	-0.0717533603310585	0.230850920081139	0.167991608381271
-6.95348882675171	-8.89651584625244	-8.416579246521	-0.0718005374073982	0.23077380657196	0.16798634827137
-6.94897079467773	-8.89465808868408	-8.4238805770874	-0.0717750191688538	0.230808526277542	0.16788138449192
-6.94537830352783	-8.8925199508667	-8.42180633544922	-0.0716524720191956	0.230781987309456	0.167817458510399
-6.94845247268677	-8.89446544647217	-8.41354942321777	-0.0716713666915894	0.230850353837013	0.16783419251442
-6.94420480728149	-8.89427947998047	-8.40910243988037	-0.0717343762516975	0.230941563844681	0.167789578437805
-6.94013833999634	-8.89086246490479	-8.41711902618408	-0.0716077536344528	0.230893582105637	0.167726337909698
-6.93889856338501	-8.89053344726563	-8.41599559783936	-0.0716286078095436	0.230879694223404	0.167604476213455
-6.93631410598755	-8.88618469238281	-8.40620040893555	-0.0715062245726585	0.23092183470726	0.167565122246742
-6.93420886993408	-8.89453792572021	-8.40685176849365	-0.0716175734996796	0.231003925204277	0.167542904615402
-6.93076038360596	-8.8880672454834	-8.40945339202881	-0.0714984089136124	0.23087839782238	0.167405992746353
-6.92477560043335	-8.88448429107666	-8.40510559082031	-0.0715242326259613	0.230844631791115	0.167393133044243
-6.92382192611694	-8.8846549987793	-8.39667987823486	-0.0714290142059326	0.230915650725365	0.167350366711617
-6.9222297668457	-8.88761520385742	-8.39812755584717	-0.0715195164084435	0.230932265520096	0.167301833629608
-6.91731739044189	-8.88466453552246	-8.40320777893066	-0.0713654533028603	0.230871200561523	0.167215049266815
-6.91743469238281	-8.88530158996582	-8.39379215240479	-0.0714116096496582	0.23082335293293	0.167181074619293
-6.91610145568848	-8.88341045379639	-8.39424228668213	-0.0714359804987907	0.23089125752449	0.167177587747574
-6.91352701187134	-8.8885383605957	-8.39827537536621	-0.071490190923214	0.230932340025902	0.167117193341255
-6.91070079803467	-8.88827419281006	-8.40713310241699	-0.0714151114225388	0.230983197689056	0.166956946253777
-6.91051769256592	-8.88775062561035	-8.40602970123291	-0.0713787749409676	0.230890780687332	0.166860297322273
-6.91390752792358	-8.88883304595947	-8.40207195281982	-0.071340799331665	0.230972424149513	0.166907489299774
-6.91503477096558	-8.89578628540039	-8.40547847747803	-0.0715246573090553	0.230947703123093	0.166858404874802
-6.91184282302856	-8.89275550842285	-8.41713905334473	-0.0713875815272331	0.230900809168816	0.166780233383179
-6.91533756256104	-8.89279174804688	-8.40846633911133	-0.0714322775602341	0.230944573879242	0.166796758770943
-6.91541051864624	-8.89870071411133	-8.40631484985352	-0.0713581368327141	0.230964705348015	0.16677126288414
-6.91906452178955	-8.90427589416504	-8.41006851196289	-0.071563720703125	0.230962708592415	0.166758939623833
-6.91511869430542	-8.89993667602539	-8.41622257232666	-0.0713861957192421	0.230898380279541	0.166693717241287
-6.91927528381348	-8.90039825439453	-8.4114990234375	-0.0714832693338394	0.230810984969139	0.166771098971367
-6.92434167861938	-8.90571022033691	-8.41150188446045	-0.0714926570653915	0.230958327651024	0.166780561208725
-6.9213433265686	-8.90834140777588	-8.414870262146	-0.0715600997209549	0.230809763073921	0.166626140475273
-6.92648220062256	-8.90758991241455	-8.41709041595459	-0.0714811161160469	0.230850100517273	0.166563466191292
-6.92544841766357	-8.91116619110107	-8.41479873657227	-0.0715558603405952	0.230853319168091	0.166594728827477
-6.92558002471924	-8.91506576538086	-8.42387771606445	-0.0715802758932114	0.230774149298668	0.166457653045654
-6.92461252212524	-8.91184043884277	-8.42068672180176	-0.0715789720416069	0.230737030506134	0.166335716843605
-6.92955493927002	-8.9172306060791	-8.41851329803467	-0.0716768279671669	0.230803802609444	0.166326344013214
-6.92445468902588	-8.91849708557129	-8.41978454589844	-0.0716803520917892	0.230748280882835	0.166209742426872
-6.92351865768433	-8.92184066772461	-8.41708660125732	-0.0716997683048248	0.230737656354904	0.166095659136772
-6.92334032058716	-8.91771984100342	-8.41707515716553	-0.0716466307640076	0.230658054351807	0.166041851043701
-6.92476844787598	-8.92593097686768	-8.40617179870605	-0.0718230307102203	0.230697810649872	0.16594785451889
-6.91839504241943	-8.92035961151123	-8.41187000274658	-0.0718357264995575	0.230658248066902	0.165813639760017
-6.9183988571167	-8.92225360870361	-8.41546630859375	-0.071868009865284	0.230591759085655	0.165636882185936
-6.91612958908081	-8.91661548614502	-8.40775775909424	-0.0716986358165741	0.230555161833763	0.165528371930122
-6.91607904434204	-8.92043495178223	-8.40061283111572	-0.0717903301119804	0.230581879615784	0.16547480225563
-6.91282749176025	-8.92091941833496	-8.40210056304932	-0.0718530118465424	0.230515092611313	0.165307193994522
-6.91295671463013	-8.91839694976807	-8.40014171600342	-0.0719038844108582	0.230474904179573	0.165168285369873
-6.90948057174683	-8.91622161865234	-8.39283657073975	-0.0719095394015312	0.230472758412361	0.165087074041367
-6.90746164321899	-8.92026996612549	-8.38713550567627	-0.0719615519046783	0.230537936091423	0.164946809411049
-6.90429830551147	-8.91668319702148	-8.39694213867188	-0.0719099417328835	0.230413526296616	0.164773970842361
-6.90575408935547	-8.9175329208374	-8.38492774963379	-0.0719567388296127	0.230242013931274	0.164593890309334
-6.9008641242981	-8.91702651977539	-8.38098239898682	-0.0719788372516632	0.230340376496315	0.164530023932457
-6.90378141403198	-8.91648292541504	-8.37345314025879	-0.0719635114073753	0.230343386530876	0.164377048611641
-6.89701747894287	-8.92051982879639	-8.38699913024902	-0.0719557851552963	0.230292722582817	0.164184793829918
-6.89974117279053	-8.91793155670166	-8.3816614151001	-0.0719497129321098	0.230168104171753	0.164034500718117
-6.89802885055542	-8.92101573944092	-8.37460803985596	-0.0719624534249306	0.230261594057083	0.163980111479759
-6.8953685760498	-8.92358779907227	-8.3807315826416	-0.0720305293798447	0.230264633893967	0.163820788264275
-6.89592838287354	-8.92004585266113	-8.37984752655029	-0.0719204470515251	0.230220109224319	0.163627102971077
-6.89486646652222	-8.91856670379639	-8.37025928497314	-0.0719707533717155	0.230167672038078	0.163602024316788
-6.88915061950684	-8.92587184906006	-8.38089275360107	-0.0719515308737755	0.230120941996574	0.163633733987808
-6.88776922225952	-8.92813014984131	-8.3923225402832	-0.0719717219471931	0.229974403977394	0.163722410798073
-6.88838005065918	-8.92340183258057	-8.382080078125	-0.0719213262200356	0.230019450187683	0.163789391517639
-6.89014577865601	-8.927903175354	-8.3853588104248	-0.0719943940639496	0.23007607460022	0.163764551281929
-6.88991832733154	-8.92992401123047	-8.3843994140625	-0.0719152018427849	0.230026915669441	0.163540363311768
-6.88257598876953	-8.92421913146973	-8.37806224822998	-0.0719187706708908	0.229911595582962	0.163309141993523
-6.8809609413147	-8.9298734664917	-8.37341022491455	-0.0719277486205101	0.230021595954895	0.163182273507118
-6.87944459915161	-8.93011665344238	-8.38570213317871	-0.0718699097633362	0.230025947093964	0.162986427545547
-6.87351703643799	-8.93080139160156	-8.37855529785156	-0.0720206722617149	0.23000530898571	0.162840276956558
-6.87314891815186	-8.93050479888916	-8.36758232116699	-0.0719228014349937	0.230079233646393	0.162782996892929
-6.87126970291138	-8.93135261535645	-8.37665176391602	-0.071931816637516	0.230104431509972	0.162716165184975
-6.86812305450439	-8.9292573928833	-8.37368011474609	-0.071867547929287	0.230104207992554	0.162634626030922
-6.86827325820923	-8.92853832244873	-8.37322902679443	-0.0719275251030922	0.230083927512169	0.162623763084412
-6.87025356292725	-8.93243789672852	-8.36626434326172	-0.0719614401459694	0.230223894119263	0.162597835063934
-6.8584508895874	-8.93181419372559	-8.37275886535645	-0.0720401331782341	0.230168431997299	0.162458971142769
-6.86174583435059	-8.92737007141113	-8.36255836486816	-0.0718934163451195	0.230188637971878	0.162357538938522
-6.85996532440186	-8.92806625366211	-8.36122798919678	-0.0719411969184875	0.230252727866173	0.16236287355423
-6.86009979248047	-8.92957782745361	-8.36444664001465	-0.0719803050160408	0.230263948440552	0.162302166223526
-6.85387420654297	-8.92335319519043	-8.35834217071533	-0.0719217956066132	0.230210557579994	0.162257358431816
-6.85371112823486	-8.92285633087158	-8.35858249664307	-0.0719384178519249	0.230306893587112	0.162220537662506
-6.85376071929932	-8.9238395690918	-8.35753345489502	-0.0718886479735374	0.230278015136719	0.162226527929306
-6.85457038879395	-8.92379570007324	-8.35426425933838	-0.0718950852751732	0.230276927351952	0.162091806530952
-6.85222196578979	-8.91785049438477	-8.35574340820313	-0.0718485563993454	0.230278193950653	0.162077888846397
-6.85391569137573	-8.92569255828857	-8.34798812866211	-0.0719863772392273	0.230403184890747	0.162048369646072
-6.84389305114746	-8.92623233795166	-8.35956382751465	-0.0719291046261787	0.230293706059456	0.162017911672592
-6.8446946144104	-8.92663192749023	-8.3536548614502	-0.0719557255506516	0.230251967906952	0.161926329135895
-6.84569501876831	-8.92322444915771	-8.34718894958496	-0.0719893574714661	0.230379149317741	0.161959424614906
-6.84317255020142	-8.92733001708984	-8.34976577758789	-0.0720439255237579	0.230385512113571	0.161883816123009
-6.83906602859497	-8.92600631713867	-8.36072158813477	-0.0719844698905945	0.230418354272842	0.161778837442398
-6.8412823677063	-8.9298095703125	-8.34670829772949	-0.0720036625862122	0.230319485068321	0.161787062883377
-6.84137964248657	-8.9284496307373	-8.34895801544189	-0.0720643475651741	0.230496346950531	0.161819085478783
-6.83613777160645	-8.92607116699219	-8.35327339172363	-0.0720846131443977	0.230447873473167	0.161704063415527
-6.83833742141724	-8.92618560791016	-8.34860515594482	-0.0720541253685951	0.230455383658409	0.161668077111244
-6.83714151382446	-8.92641544342041	-8.34602165222168	-0.0720281675457954	0.230443209409714	0.16170933842659
-6.83697748184204	-8.93180847167969	-8.35583400726318	-0.0720367655158043	0.23047100007534	0.161648377776146
-6.83282947540283	-8.92135524749756	-8.35045528411865	-0.0719690322875977	0.230351105332375	0.161589741706848
-6.83358240127563	-8.92248821258545	-8.34206199645996	-0.0720883682370186	0.230493456125259	0.161670833826065
-6.83449220657349	-8.9252815246582	-8.34773063659668	-0.0720459818840027	0.230507925152779	0.161564096808434
-6.83396005630493	-8.92253112792969	-8.34385967254639	-0.0719999223947525	0.230342745780945	0.161509394645691
-6.83033895492554	-8.91870880126953	-8.34932136535645	-0.0720233619213104	0.230336844921112	0.161498248577118
-6.83424663543701	-8.92494869232178	-8.352614402771	-0.0721540972590446	0.230495065450668	0.161529123783112
-6.83489513397217	-8.92200183868408	-8.36085319519043	-0.071988582611084	0.230460196733475	0.161424681544304
-6.83376550674438	-8.92205047607422	-8.3491678237915	-0.0720532611012459	0.230340510606766	0.161344841122627
-6.83780336380005	-8.9240550994873	-8.35533428192139	-0.0720111131668091	0.230416119098663	0.161319404840469
-6.83501529693604	-8.92608070373535	-8.36892414093018	-0.072023332118988	0.2303576618433	0.161234259605408
-6.84092044830322	-8.92436027526855	-8.36246013641357	-0.0720146000385284	0.230385854840279	0.161232054233551
-6.83915090560913	-8.92524528503418	-8.36006832122803	-0.0720320120453835	0.230348706245422	0.161262542009354
-6.83887958526611	-8.93234157562256	-8.37040424346924	-0.0719830170273781	0.230349019169807	0.161146983504295
-6.83753728866577	-8.9285306930542	-8.37096977233887	-0.0719832554459572	0.230207309126854	0.161125525832176
-6.84388303756714	-8.92950534820557	-8.36853694915771	-0.0719378590583801	0.230329170823097	0.161118179559708
-6.84189367294312	-8.93279075622559	-8.37719821929932	-0.0720238387584686	0.230358436703682	0.161119639873505
-6.84447145462036	-8.93402004241943	-8.38261127471924	-0.0719097480177879	0.230274483561516	0.161111414432526
-6.84167432785034	-8.93337821960449	-8.37330150604248	-0.0718438476324081	0.230296447873116	0.161112353205681
-6.84688711166382	-8.93906784057617	-8.37870121002197	-0.0719543695449829	0.23032520711422	0.161194533109665
-6.8437876701355	-8.94107341766357	-8.3843879699707	-0.0718872249126434	0.230270251631737	0.161154687404633
-6.84645128250122	-8.94017124176025	-8.38131237030029	-0.0719479694962502	0.230248987674713	0.161164909601212
-6.8444390296936	-8.9399995803833	-8.38244247436523	-0.0718106925487518	0.230299353599548	0.161228239536285
-6.84483766555786	-8.94515419006348	-8.37833309173584	-0.0718657225370407	0.230319648981094	0.161315247416496
-6.844557762146	-8.94251251220703	-8.38733005523682	-0.0717901661992073	0.230238825082779	0.161240965127945
-6.84724378585815	-8.94139862060547	-8.38151454925537	-0.0717483162879944	0.230144366621971	0.161299929022789
-6.84849214553833	-8.94351387023926	-8.37759590148926	-0.0718300566077232	0.230309873819351	0.161400139331818
-6.84659147262573	-8.94518184661865	-8.37983798980713	-0.0717485398054123	0.230289414525032	0.161374971270561
-6.84514570236206	-8.94616603851318	-8.38668632507324	-0.0716868713498116	0.230266600847244	0.161422595381737
-6.84833478927612	-8.94550800323486	-8.37436008453369	-0.0716258883476257	0.230211928486824	0.161549985408783
-6.84583234786987	-8.94781398773193	-8.38059711456299	-0.0716364979743958	0.230319991707802	0.161666736006737
-6.84243535995483	-8.94542598724365	-8.38505935668945	-0.071584977209568	0.230248600244522	0.161637634038925
-6.84481191635132	-8.9463996887207	-8.37747097015381	-0.0715554878115654	0.23026031255722	0.16169561445713
-6.84272480010986	-8.94831562042236	-8.37112045288086	-0.0714690238237381	0.230345815420151	0.16185536980629
-6.84477472305298	-8.9541015625	-8.37843132019043	-0.0715326964855194	0.230298221111298	0.161856085062027
-6.84182929992676	-8.95047378540039	-8.3776683807373	-0.0713608711957932	0.230286195874214	0.161984965205193
-6.84593200683594	-8.95454692840576	-8.3624906539917	-0.0714611560106277	0.230459868907928	0.1621203571558
-6.84012699127197	-8.95766639709473	-8.37587547302246	-0.0713331326842308	0.23033706843853	0.162149906158447
-6.84062385559082	-8.95187473297119	-8.36150646209717	-0.0713092610239983	0.230259582400322	0.162280604243279
-6.84289264678955	-8.95565700531006	-8.36598682403564	-0.0711797550320625	0.230458006262779	0.162443235516548
-6.84273147583008	-8.95899200439453	-8.36680793762207	-0.0712308883666992	0.230472356081009	0.162559136748314
-6.84419250488281	-8.95437431335449	-8.36520767211914	-0.0711314901709557	0.230451092123985	0.162590160965919
-6.84196138381958	-8.95689010620117	-8.35422229766846	-0.0710450485348701	0.230442479252815	0.162699162960052
-6.84280872344971	-8.95980834960938	-8.36371994018555	-0.0709047615528107	0.23054526746273	0.162833049893379
-6.84050607681274	-8.96299648284912	-8.36987495422363	-0.0708120986819267	0.230465158820152	0.162928223609924
-6.8477668762207	-8.96147155761719	-8.3637866973877	-0.070773757994175	0.230580925941467	0.162957459688187
-6.84312534332275	-8.96253967285156	-8.35662269592285	-0.0706891641020775	0.230575650930405	0.163136154413223
-6.84027767181396	-8.9677906036377	-8.35980224609375	-0.070630669593811	0.230594381690025	0.16315421462059
-6.83792686462402	-8.96493625640869	-8.35694694519043	-0.0704687088727951	0.230508491396904	0.163233071565628
-6.84180355072021	-8.96945285797119	-8.352370262146	-0.0705584138631821	0.230658009648323	0.163449108600616
-6.83924961090088	-8.97338485717773	-8.35538196563721	-0.0703973844647408	0.230636760592461	0.163522824645042
-6.83948040008545	-8.97260475158691	-8.34597015380859	-0.0703679397702217	0.230557605624199	0.163562551140785
-6.83703231811523	-8.97301959991455	-8.34028720855713	-0.0701085925102234	0.230580314993858	0.163682669401169
-6.83601379394531	-8.9800386428833	-8.33717250823975	-0.0701594948768616	0.230678290128708	0.163812279701233
-6.83528709411621	-8.97748851776123	-8.34371662139893	-0.0700268000364304	0.230697721242905	0.163844272494316
-6.83266973495483	-8.97720718383789	-8.33938789367676	-0.0700444579124451	0.230698004364967	0.163904875516891
-6.82842683792114	-8.98183727264404	-8.33719539642334	-0.069931335747242	0.230762287974358	0.163996398448944
-6.83097743988037	-8.98574542999268	-8.33592796325684	-0.0698841363191605	0.230811819434166	0.164095476269722
-6.8347020149231	-8.98393726348877	-8.34406185150146	-0.0698815658688545	0.230803713202477	0.164080813527107
-6.83479928970337	-8.97988700866699	-8.33902168273926	-0.0698956698179245	0.230862647294998	0.164212018251419
-6.83533477783203	-8.98617267608643	-8.34188938140869	-0.0698205381631851	0.230985924601555	0.164254501461983
-6.83124446868896	-8.98576164245605	-8.35464477539063	-0.0698168873786926	0.230942994356155	0.164208024740219
-6.83454036712646	-8.98639011383057	-8.35126876831055	-0.0698087587952614	0.230905771255493	0.164307564496994
-6.83732652664185	-8.98648548126221	-8.3482084274292	-0.0698624923825264	0.230974137783051	0.164449661970139
-6.83678197860718	-8.98779106140137	-8.35385608673096	-0.0699029043316841	0.230978518724442	0.164513424038887
-6.83269071578979	-8.98480701446533	-8.35397434234619	-0.0698879435658455	0.230913370847702	0.164526656270027
-6.83280611038208	-8.98375129699707	-8.34803485870361	-0.0699118226766586	0.23090623319149	0.164653971791267
-6.83397912979126	-8.98152828216553	-8.34572315216064	-0.0699620693922043	0.230866014957428	0.164780274033546
-6.83516836166382	-8.98153591156006	-8.35490894317627	-0.0699614807963371	0.230876639485359	0.164778232574463
-6.83239698410034	-8.97657871246338	-8.35706996917725	-0.0699895992875099	0.23081448674202	0.164851307868958
-6.83336877822876	-8.97875308990479	-8.34078311920166	-0.070113830268383	0.230828791856766	0.16491425037384
-6.82900476455688	-8.97995948791504	-8.34684085845947	-0.0701249688863754	0.230891704559326	0.165045514702797
-6.83169174194336	-8.97667503356934	-8.34347915649414	-0.0700529739260674	0.230782374739647	0.165079191327095
-6.82757234573364	-8.9686918258667	-8.33903026580811	-0.0701451003551483	0.23077304661274	0.16513866186142
-6.82401084899902	-8.97103881835938	-8.33510875701904	-0.0702103152871132	0.230786755681038	0.165325477719307
-6.82523155212402	-8.9706449508667	-8.33874416351318	-0.0701776668429375	0.230873197317123	0.165329143404961
-6.8214373588562	-8.96750259399414	-8.33361339569092	-0.0702677890658379	0.230734467506409	0.165368974208832
-6.82116413116455	-8.96522235870361	-8.32565402984619	-0.0702742412686348	0.230824306607246	0.165422320365906
-6.81750869750977	-8.96975421905518	-8.33082962036133	-0.0703090205788612	0.230814427137375	0.165514588356018
-6.81498050689697	-8.96297550201416	-8.33011913299561	-0.0702762305736542	0.230833068490028	0.165540769696236
-6.81248760223389	-8.96419525146484	-8.32540035247803	-0.0702440962195396	0.230820134282112	0.165585234761238
-6.81535816192627	-8.96586132049561	-8.32811450958252	-0.070303849875927	0.230946123600006	0.165695577859879
-6.8086519241333	-8.96588706970215	-8.33419609069824	-0.070343554019928	0.230922520160675	0.165672227740288
-6.80556678771973	-8.96756744384766	-8.33739185333252	-0.0702958703041077	0.230930581688881	0.165725007653236
-6.80591869354248	-8.96723747253418	-8.32449722290039	-0.0703940615057945	0.230966731905937	0.165870815515518
-6.80413913726807	-8.97164440155029	-8.33283519744873	-0.0704125538468361	0.231045871973038	0.165978968143463
-6.799391746521	-8.96630191802979	-8.33667469024658	-0.070348247885704	0.230972647666931	0.165999054908752
-6.79913759231567	-8.96552467346191	-8.32785701751709	-0.0703474208712578	0.23102205991745	0.166043564677238
-6.79672765731812	-8.96791934967041	-8.33471393585205	-0.0703271925449371	0.231068029999733	0.166205897927284
-6.7954363822937	-8.96637153625488	-8.33798027038574	-0.0704406946897507	0.23106874525547	0.16628885269165
-6.78955173492432	-8.96069240570068	-8.33090972900391	-0.0704061090946198	0.231030941009521	0.166300252079964
-6.78782939910889	-8.96321868896484	-8.33055973052979	-0.0704360902309418	0.231239289045334	0.166512668132782
-6.7833080291748	-8.95971393585205	-8.33615684509277	-0.0703044384717941	0.23103155195713	0.166533231735229
-6.78076267242432	-8.95804214477539	-8.32693195343018	-0.0704420432448387	0.231033325195313	0.166682362556458
-6.78130626678467	-8.95634937286377	-8.3224630355835	-0.0704111084342003	0.231162041425705	0.166854456067085
-6.77759504318237	-8.95570087432861	-8.32924175262451	-0.070439524948597	0.231212705373764	0.166930481791496
-6.77396678924561	-8.95593643188477	-8.33828163146973	-0.0703381299972534	0.231201127171516	0.166995123028755
-6.77328395843506	-8.95149898529053	-8.32833290100098	-0.070349358022213	0.231123596429825	0.167153581976891
-6.77414846420288	-8.95259952545166	-8.33573913574219	-0.0703851953148842	0.23125784099102	0.167321652173996
-6.76910448074341	-8.95669651031494	-8.34146213531494	-0.0704910606145859	0.231242701411247	0.167461514472961
-6.77066135406494	-8.95086288452148	-8.34421920776367	-0.0703791975975037	0.231238648295403	0.167453050613403
-6.76761722564697	-8.94959354400635	-8.34053897857666	-0.0704301223158836	0.231228038668633	0.16767530143261
-6.76742029190063	-8.95573329925537	-8.34222793579102	-0.0704451128840446	0.231270164251328	0.167763531208038
-6.76706075668335	-8.95119667053223	-8.34912300109863	-0.0704825222492218	0.231184124946594	0.167949944734573
-6.76492595672607	-8.94780254364014	-8.34695625305176	-0.0704583302140236	0.231201127171516	0.168059170246124
-6.76471900939941	-8.94876670837402	-8.34364700317383	-0.0704350546002388	0.231253772974014	0.168305486440659
-6.76473617553711	-8.95027256011963	-8.34575080871582	-0.0705129280686378	0.231301367282867	0.16842232644558
-6.76059293746948	-8.94647693634033	-8.35414028167725	-0.0705105885863304	0.231154382228851	0.168508589267731
-6.7650465965271	-8.94373321533203	-8.34952640533447	-0.0704660415649414	0.231227517127991	0.168613135814667
-6.76400804519653	-8.94281005859375	-8.34672355651855	-0.0704968273639679	0.231225579977036	0.168805554509163
-6.76491260528564	-8.9454460144043	-8.35591697692871	-0.0704858675599098	0.231292009353638	0.168933525681496
-6.76359748840332	-8.94482707977295	-8.36635780334473	-0.070482574403286	0.231299757957458	0.168990775942802
-6.76967477798462	-8.94231128692627	-8.35966205596924	-0.0705390945076942	0.231390506029129	0.16912753880024
-6.76672172546387	-8.94151306152344	-8.36544322967529	-0.0705463737249374	0.231339380145073	0.169341132044792
-6.76460123062134	-8.94699478149414	-8.37170505523682	-0.0705777034163475	0.231443345546722	0.169376015663147
-6.76002597808838	-8.94275569915771	-8.37801265716553	-0.0705254003405571	0.231413990259171	0.169444367289543
-6.7662205696106	-8.93914890289307	-8.37071895599365	-0.0705085545778275	0.231493636965752	0.16961233317852
-6.76399278640747	-8.94433975219727	-8.37199687957764	-0.0706709921360016	0.231515765190125	0.169796153903008
-6.76252603530884	-8.94137382507324	-8.37564086914063	-0.0706159174442291	0.2316033244133	0.16987332701683
-6.75732278823853	-8.93898677825928	-8.38195514678955	-0.0706712305545807	0.231588140130043	0.170010268688202
-6.75688028335571	-8.93476390838623	-8.37867259979248	-0.0706360638141632	0.231681108474731	0.170144647359848
-6.75323247909546	-8.93617343902588	-8.37328243255615	-0.0706598162651062	0.231731787323952	0.170346036553383
-6.75329923629761	-8.93679714202881	-8.38277435302734	-0.0706750079989433	0.231776028871536	0.170426100492477
-6.75283336639404	-8.92983818054199	-8.38232040405273	-0.0706819891929626	0.231753528118134	0.170549944043159
-6.75148296356201	-8.92806148529053	-8.36994552612305	-0.0707583501935005	0.231832921504974	0.170667290687561
-6.74688529968262	-8.92747020721436	-8.36933135986328	-0.0708326697349548	0.231861650943756	0.170822322368622
-6.74571514129639	-8.92913436889648	-8.37160968780518	-0.0707907378673553	0.231961026787758	0.1708854585886
-6.73934030532837	-8.92504692077637	-8.37187004089355	-0.0708278715610504	0.231841906905174	0.170967102050781
-6.73415613174438	-8.92113208770752	-8.36526393890381	-0.0708152651786804	0.231935173273087	0.171053811907768
-6.73482179641724	-8.91866779327393	-8.35293960571289	-0.0708465874195099	0.231915265321732	0.171164527535439
-6.73120069503784	-8.92144298553467	-8.35269927978516	-0.0709088295698166	0.231997475028038	0.171303883194923
-6.72312688827515	-8.91891479492188	-8.35226058959961	-0.070971205830574	0.231978997588158	0.171397730708122
-6.72209167480469	-8.91249370574951	-8.34512615203857	-0.0709183067083359	0.231979250907898	0.171424075961113
-6.71243906021118	-8.90866470336914	-8.33052253723145	-0.0709653049707413	0.232009530067444	0.17159204185009
-6.71019411087036	-8.91043090820313	-8.32204437255859	-0.0709609985351563	0.232107311487198	0.171687200665474
-6.70509004592896	-8.90740871429443	-8.3285026550293	-0.0710133090615273	0.232070073485374	0.171723082661629
-6.70105028152466	-8.90361499786377	-8.32986068725586	-0.0709940046072006	0.232058107852936	0.171777188777924
-6.6937837600708	-8.89852619171143	-8.31408214569092	-0.0709843710064888	0.232057943940163	0.171893209218979
-6.69244241714478	-8.89625263214111	-8.31269836425781	-0.0710035413503647	0.232198610901833	0.171985641121864
-6.69069480895996	-8.90137672424316	-8.30885696411133	-0.0710356533527374	0.232292786240578	0.172059416770935
-6.68423366546631	-8.89599132537842	-8.31794929504395	-0.0709545388817787	0.232291832566261	0.172007486224175
-6.68381929397583	-8.89649105072021	-8.30694103240967	-0.0710423290729523	0.232218638062477	0.172032669186592
-6.68036603927612	-8.89644622802734	-8.29938983917236	-0.0710015594959259	0.232359156012535	0.172129124403
-6.67929124832153	-8.89897632598877	-8.30452632904053	-0.0710699930787086	0.23235996067524	0.172227814793587
-6.67392873764038	-8.8998908996582	-8.31583404541016	-0.0709490478038788	0.232329711318016	0.17221488058567
-6.67698955535889	-8.89875793457031	-8.30490398406982	-0.0710818767547607	0.232386350631714	0.172284215688705
-6.6799783706665	-8.9010591506958	-8.30777549743652	-0.0711259543895721	0.232454359531403	0.172447636723518
-6.67976379394531	-8.90101623535156	-8.31196117401123	-0.0712107941508293	0.232431560754776	0.172470733523369
-6.67714548110962	-8.90194988250732	-8.3136100769043	-0.0711486488580704	0.232361301779747	0.172590240836143
-6.67626714706421	-8.90117740631104	-8.30966567993164	-0.071153037250042	0.232310920953751	0.172687754034996
-6.67662334442139	-8.89865207672119	-8.30889701843262	-0.0711564645171165	0.232305034995079	0.172819539904594
-6.67934131622314	-8.90488433837891	-8.30592727661133	-0.0712616592645645	0.232314556837082	0.172949329018593
-6.68096876144409	-8.90008449554443	-8.30833435058594	-0.0713028907775879	0.232208147644997	0.173113882541656
-6.68365287780762	-8.90136909484863	-8.30833435058594	-0.0713870599865913	0.232157304883003	0.173187270760536
-6.67951822280884	-8.89663124084473	-8.30560970306396	-0.0713403671979904	0.232063204050064	0.173300191760063
-6.68425846099854	-8.90175628662109	-8.29980373382568	-0.0714324787259102	0.232102006673813	0.173470199108124
-6.68401622772217	-8.89839744567871	-8.30663967132568	-0.071461632847786	0.232115879654884	0.173677176237106
-6.68355941772461	-8.90347385406494	-8.31528854370117	-0.0714491084218025	0.232073709368706	0.173724830150604
-6.6860466003418	-8.89957046508789	-8.3163480758667	-0.0714640989899635	0.231972187757492	0.173934578895569
-6.69233226776123	-8.89910221099854	-8.30977821350098	-0.0715867578983307	0.232079520821571	0.174063488841057
-6.69225692749023	-8.89998435974121	-8.31589698791504	-0.0714558660984039	0.232022777199745	0.174218013882637
-6.6904091835022	-8.90300559997559	-8.32675266265869	-0.0716062784194946	0.231990158557892	0.174313709139824
-6.68822956085205	-8.89912700653076	-8.32390022277832	-0.0714909583330154	0.231942594051361	0.17436395585537
-6.69236660003662	-8.90127658843994	-8.32222461700439	-0.0715425685048103	0.231991574168205	0.174556836485863
-6.69215106964111	-8.90155506134033	-8.32781410217285	-0.0715827867388725	0.23197802901268	0.174679562449455
-6.69199371337891	-8.90698051452637	-8.32902336120605	-0.0716699212789536	0.231999829411507	0.174773216247559
-6.69050312042236	-8.90554714202881	-8.34159660339355	-0.0716244354844093	0.231905788183212	0.174894601106644
-6.69130516052246	-8.90281867980957	-8.32888317108154	-0.0716278403997421	0.231998607516289	0.174979761242867
-6.69218063354492	-8.90518283843994	-8.3310489654541	-0.0716002359986305	0.23204830288887	0.175097614526749
-6.69363498687744	-8.9075288772583	-8.33723640441895	-0.0716023296117783	0.232064217329025	0.175230711698532
-6.68884420394897	-8.90717220306396	-8.33833885192871	-0.0716414600610733	0.231977224349976	0.175246745347977
-6.69263792037964	-8.90800952911377	-8.33670997619629	-0.0716074556112289	0.23200611770153	0.175317928195
-6.688645362854	-8.90828323364258	-8.3294038772583	-0.0716919675469399	0.231993436813354	0.175497338175774
-6.68955993652344	-8.90337944030762	-8.33282470703125	-0.0716065317392349	0.232059717178345	0.175608173012733
-6.68781566619873	-8.90768241882324	-8.33578777313232	-0.0716605186462402	0.232063338160515	0.175723701715469
-6.68368053436279	-8.90577220916748	-8.33760166168213	-0.0716180205345154	0.232030466198921	0.175748363137245
-6.68509244918823	-8.90653610229492	-8.33599662780762	-0.0716000944375992	0.232072174549103	0.17581507563591
-6.68731212615967	-8.90414524078369	-8.34107112884521	-0.0715190693736076	0.232189148664474	0.175910592079163
-6.68920755386353	-8.90729331970215	-8.33944225311279	-0.0715965256094933	0.232329338788986	0.176047265529633
-6.68682909011841	-8.90861225128174	-8.34832859039307	-0.0715835839509964	0.232437059283257	0.176127597689629
-6.68812227249146	-8.90842151641846	-8.35446357727051	-0.071581557393074	0.232441976666451	0.176173061132431
-6.68308448791504	-8.90558528900146	-8.35011863708496	-0.0714676454663277	0.232458010315895	0.17622646689415
-6.68200302124023	-8.90531063079834	-8.34733295440674	-0.0715149417519569	0.232518136501312	0.176374420523643
-6.67945861816406	-8.90719699859619	-8.35104942321777	-0.0714255720376968	0.232634291052818	0.176528036594391
-6.68136072158813	-8.90768718719482	-8.35484981536865	-0.0714035108685493	0.232728525996208	0.17654150724411
-6.67864561080933	-8.90374183654785	-8.3569860458374	-0.071376733481884	0.232770010828972	0.176642566919327
-6.67674112319946	-8.90010547637939	-8.3518238067627	-0.0713978260755539	0.232870444655418	0.176708102226257
-6.67304801940918	-8.90059185028076	-8.34672164916992	-0.0713714212179184	0.232980147004128	0.176888585090637
-6.67216682434082	-8.90374660491943	-8.34535980224609	-0.0713045820593834	0.233140915632248	0.176937088370323
-6.66809368133545	-8.89879608154297	-8.35646629333496	-0.0712909176945686	0.233055084943771	0.176917389035225
-6.66840171813965	-8.8972692489624	-8.34506320953369	-0.0712833628058434	0.233196407556534	0.176971763372421
-6.663414478302	-8.89724063873291	-8.34386348724365	-0.0712602287530899	0.233225762844086	0.177142336964607
-6.66067409515381	-8.89869689941406	-8.34848785400391	-0.0713222622871399	0.233377233147621	0.177153259515762
-6.65414667129517	-8.89640331268311	-8.34824848175049	-0.071254663169384	0.233357399702072	0.177157446742058
-6.65613079071045	-8.89107513427734	-8.34886932373047	-0.0712000876665115	0.233421608805656	0.1772550791502
-6.65285968780518	-8.89076805114746	-8.34242248535156	-0.0712032169103622	0.233481913805008	0.177306309342384
-6.65148687362671	-8.89189434051514	-8.34793853759766	-0.0712054073810577	0.233700484037399	0.177310422062874
-6.64869260787964	-8.89443397521973	-8.34994888305664	-0.0713296085596085	0.23362885415554	0.177333757281303
-6.64454507827759	-8.88891696929932	-8.35495662689209	-0.0712225735187531	0.233657792210579	0.17728678882122
-6.64201259613037	-8.88890647888184	-8.34972095489502	-0.0712723359465599	0.233687326312065	0.177357241511345
-6.64325761795044	-8.88723373413086	-8.34526348114014	-0.0712117925286293	0.23381295800209	0.177361384034157
-6.63923835754395	-8.88935661315918	-8.34623718261719	-0.0713391080498695	0.233940795063972	0.177347630262375
-6.63630294799805	-8.88845825195313	-8.35388946533203	-0.0712743476033211	0.233897671103477	0.177311733365059
-6.63521671295166	-8.8868579864502	-8.3472900390625	-0.071345716714859	0.233889013528824	0.177271872758865
-6.6343994140625	-8.88404941558838	-8.34459590911865	-0.0713315382599831	0.233963713049889	0.177249297499657
-6.63411521911621	-8.88762474060059	-8.34234523773193	-0.0714008212089539	0.234053686261177	0.177230209112167
-6.62866973876953	-8.88623714447021	-8.34671306610107	-0.0713953971862793	0.234029859304428	0.177246823906898
-6.62762594223022	-8.8884391784668	-8.3455114364624	-0.0714057385921478	0.23405884206295	0.177150100469589
-6.62594795227051	-8.88601970672607	-8.34800243377686	-0.0714154914021492	0.234112918376923	0.177078679203987
-6.62788009643555	-8.88808059692383	-8.35049533843994	-0.0714534968137741	0.234129846096039	0.177059754729271
-6.62850570678711	-8.8885383605957	-8.34120941162109	-0.0715838521718979	0.234090700745583	0.177030354738235
-6.62772703170776	-8.89131641387939	-8.34088039398193	-0.0716306790709496	0.234209254384041	0.177042976021767
-6.6257266998291	-8.89223575592041	-8.34086036682129	-0.0716827437281609	0.234245821833611	0.177027314901352
-6.62604236602783	-8.89094352722168	-8.34666347503662	-0.0717210248112679	0.234201520681381	0.176999926567078
-6.62608337402344	-8.89002132415771	-8.34263706207275	-0.0717439129948616	0.234224230051041	0.176962301135063
-6.62033557891846	-8.89016056060791	-8.33596420288086	-0.0718147456645966	0.234283983707428	0.177000060677528
-6.62612915039063	-8.89263916015625	-8.33325672149658	-0.0719598606228828	0.234356746077538	0.17707322537899
-6.62329292297363	-8.89229106903076	-8.3393440246582	-0.0719624310731888	0.234348818659782	0.177031472325325
-6.61970090866089	-8.89360523223877	-8.33634567260742	-0.071982778608799	0.234269767999649	0.177053272724152
-6.62118434906006	-8.89052677154541	-8.33206844329834	-0.0720270425081253	0.234345331788063	0.177036583423615
-6.62104988098145	-8.88939666748047	-8.33123588562012	-0.0721646323800087	0.234448418021202	0.177097544074059
-6.61908149719238	-8.89014053344727	-8.33077049255371	-0.0721412301063538	0.234383657574654	0.17716421186924
-6.61849451065063	-8.88816833496094	-8.33051013946533	-0.0722290053963661	0.234473183751106	0.177162349224091
-6.61566829681396	-8.88988780975342	-8.33023452758789	-0.0723433941602707	0.23445600271225	0.177141606807709
-6.61651992797852	-8.88733005523682	-8.32854843139648	-0.0722959935665131	0.234541982412338	0.177168622612953
-6.6130166053772	-8.88555717468262	-8.32272243499756	-0.0723365396261215	0.234565854072571	0.177240893244743
-6.61294507980347	-8.88932323455811	-8.32925033569336	-0.0723913833498955	0.234658718109131	0.177219331264496
-6.61191320419312	-8.89130592346191	-8.32806205749512	-0.0724599286913872	0.2346011698246	0.177260056138039
-6.60887241363525	-8.88672733306885	-8.33657646179199	-0.0724493414163589	0.234687775373459	0.177216157317162
-6.61076641082764	-8.88569259643555	-8.32469367980957	-0.072509728372097	0.234676256775856	0.177261993288994
-6.60786390304565	-8.8896312713623	-8.33291721343994	-0.0724848359823227	0.234889686107635	0.177320837974548
-6.60541677474976	-8.89105606079102	-8.33505725860596	-0.0725639462471008	0.234864741563797	0.177276089787483
-6.60631895065308	-8.88747501373291	-8.3386173248291	-0.0725352913141251	0.234887838363647	0.177224218845367
-6.6020565032959	-8.88831329345703	-8.33081150054932	-0.0726332142949104	0.234897777438164	0.177273213863373
-6.59930086135864	-8.88672351837158	-8.32790088653564	-0.0725959092378616	0.234968036413193	0.177274450659752
-6.59977293014526	-8.89025783538818	-8.32602024078369	-0.0726722627878189	0.23490859568119	0.177310228347778
-6.59663581848145	-8.88600826263428	-8.33097267150879	-0.0726179331541061	0.234980687499046	0.177235335111618
-6.59497785568237	-8.88469696044922	-8.3301248550415	-0.0726359933614731	0.234999820590019	0.177250787615776
-6.59387731552124	-8.88209819793701	-8.33313465118408	-0.0726217776536942	0.234980404376984	0.177301719784737
-6.59564399719238	-8.88104820251465	-8.3223352432251	-0.0726831331849098	0.235079109668732	0.177320882678032
-6.59174871444702	-8.87938022613525	-8.3271369934082	-0.0727155655622482	0.235076576471329	0.177290558815002
-6.5924015045166	-8.87939548492432	-8.33445262908936	-0.072682149708271	0.235119342803955	0.177266001701355
-6.58626079559326	-8.87810516357422	-8.33160877227783	-0.0726411789655685	0.235086500644684	0.177264496684074
-6.58992671966553	-8.87529850006104	-8.3274564743042	-0.0726825669407845	0.235163077712059	0.177293792366982
-6.59139490127563	-8.87712383270264	-8.33153057098389	-0.072606272995472	0.235152214765549	0.177299290895462
-6.59243249893188	-8.88218402862549	-8.33745574951172	-0.0726891234517097	0.235193371772766	0.177204355597496
-6.59952592849731	-8.88246822357178	-8.34284400939941	-0.0726646259427071	0.23518730700016	0.176938220858574
-6.59770107269287	-8.88280391693115	-8.343337059021	-0.0727189928293228	0.235247626900673	0.177026525139809
-6.59427881240845	-8.87853145599365	-8.34625911712646	-0.0727506652474403	0.235186472535133	0.177169680595398
-6.60037803649902	-8.88503265380859	-8.34461498260498	-0.0727575048804283	0.235336437821388	0.177100196480751
-6.59970903396606	-8.88856220245361	-8.35087490081787	-0.0727799460291862	0.235249876976013	0.177011400461197
-6.59899234771729	-8.88300132751465	-8.35810852050781	-0.0727591067552567	0.235240131616592	0.176976025104523
-6.60234785079956	-8.88308143615723	-8.35137748718262	-0.0727234333753586	0.235156804323196	0.177052929997444
-6.60045671463013	-8.88265991210938	-8.35879516601563	-0.0727643594145775	0.235176056623459	0.17710442841053
-6.60444688796997	-8.88891410827637	-8.35737609863281	-0.0728448182344437	0.235174298286438	0.177197247743607
-6.60201597213745	-8.88639259338379	-8.36732578277588	-0.0728131830692291	0.235111504793167	0.177203670144081
-6.60626363754272	-8.88663005828857	-8.36729526519775	-0.0728097707033157	0.235130071640015	0.177177563309669
-6.60502767562866	-8.88205623626709	-8.36504459381104	-0.0727638155221939	0.235120803117752	0.177206709980965
-6.60886240005493	-8.88705348968506	-8.36702632904053	-0.0728927701711655	0.235175162553787	0.177293702960014
-6.60587120056152	-8.8838062286377	-8.37149810791016	-0.0727686136960983	0.235063418745995	0.177319809794426
-6.6076226234436	-8.88405704498291	-8.36909484863281	-0.0727723240852356	0.235082373023033	0.177332669496536
-6.6057186126709	-8.88171863555908	-8.36836910247803	-0.0728414803743362	0.234986141324043	0.177419096231461
-6.61104726791382	-8.88144683837891	-8.36915111541748	-0.0728169828653336	0.235097900032997	0.177422657608986
-6.6047306060791	-8.88215446472168	-8.372239112854	-0.0727831721305847	0.235000461339951	0.177447631955147
-6.60403203964233	-8.88200664520264	-8.37539100646973	-0.0727978646755219	0.235034197568893	0.177487343549728
-6.60678291320801	-8.88383007049561	-8.38311862945557	-0.0727149844169617	0.235026761889458	0.177468478679657
-6.60587692260742	-8.88185119628906	-8.38701915740967	-0.0727194622159004	0.234985485672951	0.177469521760941
-6.60604095458984	-8.88109588623047	-8.37964630126953	-0.0727328956127167	0.234953135251999	0.177552819252014
-6.60779142379761	-8.882737159729	-8.38757801055908	-0.0726409703493118	0.23504264652729	0.177548512816429
-6.60260725021362	-8.8847541809082	-8.38881397247314	-0.0727362260222435	0.234989389777184	0.177557528018951
-6.60194969177246	-8.88223838806152	-8.3906421661377	-0.0726002529263496	0.234958752989769	0.177603855729103
-6.6033763885498	-8.88471031188965	-8.3917875289917	-0.0726460963487625	0.23492157459259	0.177638202905655
-6.60145092010498	-8.87990093231201	-8.39366149902344	-0.0725168287754059	0.234936237335205	0.177684813737869
-6.60536050796509	-8.87982082366943	-8.38409996032715	-0.0725665092468262	0.234958440065384	0.177723035216331
-6.60188245773315	-8.87601947784424	-8.39298725128174	-0.0724733993411064	0.234934389591217	0.177789837121964
-6.60127687454224	-8.87948036193848	-8.392653465271	-0.0724553912878037	0.23491744697094	0.17785856127739
-6.60450983047485	-8.87583827972412	-8.39438152313232	-0.0724058449268341	0.234864413738251	0.177902102470398
-6.6036524772644	-8.87329006195068	-8.38947772979736	-0.0724043026566505	0.234853133559227	0.177938118577003
-6.60484933853149	-8.87129688262939	-8.39622974395752	-0.0723244696855545	0.234826013445854	0.178085789084435
-6.60919809341431	-8.86908531188965	-8.39399719238281	-0.0723043978214264	0.234889790415764	0.178146779537201
-6.60849523544312	-8.87062454223633	-8.39348793029785	-0.0723306760191917	0.234827846288681	0.178188472986221
-6.60588264465332	-8.86870574951172	-8.40267848968506	-0.0722781419754028	0.234858900308609	0.178284764289856
-6.60929203033447	-8.86675930023193	-8.40357303619385	-0.072220154106617	0.234854459762573	0.178284183144569
-6.61100959777832	-8.86477565765381	-8.39730739593506	-0.072144128382206	0.234883099794388	0.178389191627502
-6.61304521560669	-8.86670303344727	-8.40417003631592	-0.0721809715032578	0.234944179654121	0.178463891148567
-6.61104869842529	-8.86243629455566	-8.40836524963379	-0.0721396878361702	0.23488362133503	0.178476914763451
-6.61472940444946	-8.86576080322266	-8.40885639190674	-0.0721197426319122	0.234946355223656	0.178515791893005
-6.6154899597168	-8.86261653900146	-8.40818786621094	-0.072153314948082	0.234884738922119	0.178560182452202
-6.61894845962524	-8.86089992523193	-8.41595363616943	-0.0720724985003471	0.234928697347641	0.17854505777359
-6.61931753158569	-8.86277389526367	-8.41493225097656	-0.0721005946397781	0.23496051132679	0.178621038794518
-6.61904621124268	-8.86471748352051	-8.4197998046875	-0.0720839500427246	0.235002443194389	0.178644299507141
-6.61980056762695	-8.86648178100586	-8.42489051818848	-0.0721548348665237	0.235049575567245	0.178590476512909
-6.62375688552856	-8.86589813232422	-8.42555809020996	-0.07209812104702	0.235054835677147	0.178573206067085
-6.62636518478394	-8.86664295196533	-8.42482089996338	-0.0721405744552612	0.235055282711983	0.178581491112709
-6.62697649002075	-8.86418533325195	-8.42340660095215	-0.072081558406353	0.235100790858269	0.178575813770294
-6.63178396224976	-8.8652458190918	-8.42294788360596	-0.072189100086689	0.235180497169495	0.178617909550667
-6.62963724136353	-8.86540126800537	-8.42743968963623	-0.0721656605601311	0.235116347670555	0.178666174411774
-6.63051080703735	-8.86872482299805	-8.43168449401855	-0.0721957683563232	0.235107362270355	0.178617730736732
-6.63264226913452	-8.86353206634521	-8.43387126922607	-0.0721749514341354	0.235055655241013	0.178649619221687
-6.63575029373169	-8.8661470413208	-8.42468929290771	-0.0722393542528152	0.235038846731186	0.178694829344749
-6.6359601020813	-8.8660831451416	-8.42337799072266	-0.0722420960664749	0.235066369175911	0.178708583116531
-6.63884305953979	-8.8682222366333	-8.42645454406738	-0.0722832754254341	0.235125824809074	0.178715452551842
-6.63804864883423	-8.86902809143066	-8.4239387512207	-0.0722664222121239	0.235062852501869	0.178692698478699
-6.64006662368774	-8.87059211730957	-8.42858123779297	-0.0722740367054939	0.235078200697899	0.178693532943726
-6.6399130821228	-8.86836433410645	-8.42721080780029	-0.0723100006580353	0.23504838347435	0.178773894906044
-6.63897466659546	-8.87052726745605	-8.42527961730957	-0.0722734555602074	0.235052451491356	0.17878369987011
-6.63908910751343	-8.87307834625244	-8.42200183868408	-0.0724031999707222	0.235123798251152	0.17887270450592
-6.63850545883179	-8.87275695800781	-8.4332160949707	-0.0723370611667633	0.235065177083015	0.178866818547249
-6.6382269859314	-8.87549114227295	-8.43209934234619	-0.0723090469837189	0.235035195946693	0.178892716765404
-6.6342191696167	-8.87083339691162	-8.42744159698486	-0.0723305121064186	0.234984442591667	0.178955227136612
-6.63504314422607	-8.87305736541748	-8.42765045166016	-0.0724032521247864	0.235051333904266	0.179029792547226
-6.63506317138672	-8.87181663513184	-8.42716026306152	-0.0723766833543777	0.234941139817238	0.179130047559738
-6.63310623168945	-8.8694019317627	-8.42467594146729	-0.0723908990621567	0.234941631555557	0.179280310869217
-6.62948751449585	-8.87161445617676	-8.42261219024658	-0.0724505931138992	0.235022559762001	0.179347589612007
-6.62841653823853	-8.86613368988037	-8.42442989349365	-0.0723558887839317	0.234934061765671	0.179430037736893
-6.62532997131348	-8.86654472351074	-8.42214870452881	-0.0724012181162834	0.234895065426826	0.179546371102333
-6.62427139282227	-8.8627405166626	-8.41980934143066	-0.0723559334874153	0.23488250374794	0.179632797837257
-6.62343978881836	-8.86252403259277	-8.41595363616943	-0.072373241186142	0.23498860001564	0.179790943861008
-6.61897039413452	-8.86156558990479	-8.42124652862549	-0.0723410844802856	0.234921336174011	0.179931119084358
-6.61974287033081	-8.86199378967285	-8.41775512695313	-0.0722754001617432	0.234911397099495	0.180017858743668
-6.614417552948	-8.85387897491455	-8.41359615325928	-0.0722693130373955	0.234865292906761	0.180105343461037
-6.61349010467529	-8.85283088684082	-8.41693305969238	-0.0722269862890244	0.234916716814041	0.180221125483513
-6.61276817321777	-8.85060501098633	-8.40757179260254	-0.072232149541378	0.234870120882988	0.18039171397686
-6.61023855209351	-8.84700679779053	-8.41253566741943	-0.0721195563673973	0.235023647546768	0.180491402745247
-6.60810518264771	-8.84533023834229	-8.41484642028809	-0.0721254721283913	0.2349524050951	0.180579379200935
-6.60717439651489	-8.84135913848877	-8.41593265533447	-0.072107158601284	0.234991371631622	0.18063797056675
-6.6078782081604	-8.83497619628906	-8.41828918457031	-0.0720223486423492	0.235003039240837	0.180772975087166
-6.60855197906494	-8.83516120910645	-8.41860103607178	-0.0719898194074631	0.235124111175537	0.180861324071884
-6.60859680175781	-8.83469390869141	-8.42208290100098	-0.0720421373844147	0.235207349061966	0.180943474173546
-6.60461235046387	-8.83398628234863	-8.42965221405029	-0.0719544887542725	0.235232084989548	0.180988654494286
-6.60700511932373	-8.82869243621826	-8.43225193023682	-0.0718656554818153	0.235198497772217	0.181077852845192
-6.60516452789307	-8.82760143280029	-8.4290714263916	-0.071803405880928	0.235327824950218	0.181114852428436
-6.60734605789185	-8.82798957824707	-8.43164920806885	-0.0718165263533592	0.235408738255501	0.181225955486298
-6.60629653930664	-8.82852554321289	-8.43899726867676	-0.0718678086996078	0.235381424427032	0.18131011724472
-6.60648727416992	-8.83250141143799	-8.4376916885376	-0.0717925801873207	0.235474109649658	0.181308075785637
-6.60474109649658	-8.82982349395752	-8.44619178771973	-0.0718542709946632	0.235455200076103	0.181372717022896
-6.60291624069214	-8.82528781890869	-8.43706226348877	-0.0718642324209213	0.235488682985306	0.181387171149254
-6.60306692123413	-8.82685470581055	-8.4334602355957	-0.0718653500080109	0.235425397753716	0.18151518702507
-6.60150766372681	-8.82443904876709	-8.43199157714844	-0.0718653649091721	0.235476076602936	0.181535199284554
-6.60037517547607	-8.82755279541016	-8.42727279663086	-0.0719527006149292	0.235498949885368	0.18162102997303
-6.59509754180908	-8.82638549804688	-8.42995452880859	-0.0718755722045898	0.235530123114586	0.18165223300457
-6.58884191513062	-8.82531929016113	-8.42655849456787	-0.0719463676214218	0.23559707403183	0.181657359004021
-6.58556365966797	-8.81971549987793	-8.42640590667725	-0.0718416422605515	0.235636159777641	0.181617617607117
-6.58636236190796	-8.81874561309814	-8.41451168060303	-0.0719248130917549	0.235697105526924	0.181658118963242
-6.58078193664551	-8.81509971618652	-8.4191427230835	-0.0719375088810921	0.235645115375519	0.181660234928131
-6.57813119888306	-8.81699562072754	-8.41358852386475	-0.0719078704714775	0.235820040106773	0.1816516071558
-6.57736730575562	-8.81487369537354	-8.41537570953369	-0.0718967318534851	0.235822275280952	0.181636855006218
-6.5721492767334	-8.81719017028809	-8.4155969619751	-0.0719157829880714	0.235936909914017	0.181625261902809
-6.56887054443359	-8.81086158752441	-8.41051292419434	-0.0718488916754723	0.235855296254158	0.181597605347633
-6.56608724594116	-8.81292724609375	-8.41472911834717	-0.0718959197402	0.23598849773407	0.18159793317318
-6.56293630599976	-8.81534957885742	-8.40891170501709	-0.0719295740127563	0.236064881086349	0.181597843766212
-6.56184339523315	-8.81619358062744	-8.41775035858154	-0.0718770101666451	0.236100599169731	0.18157559633255
-6.56079435348511	-8.81911754608154	-8.42307758331299	-0.0719394907355309	0.236103996634483	0.18151943385601
-6.55847787857056	-8.82045745849609	-8.4240026473999	-0.0719120875000954	0.236176237463951	0.181478694081306
-6.55923080444336	-8.81736183166504	-8.42237377166748	-0.0719473659992218	0.236210182309151	0.181418761610985
-6.55757284164429	-8.81771087646484	-8.41759490966797	-0.0720018818974495	0.236225053668022	0.181449860334396
-6.5620436668396	-8.82324886322021	-8.42668533325195	-0.0719308853149414	0.236292853951454	0.181278899312019
-6.55956172943115	-8.82567024230957	-8.42820453643799	-0.071931354701519	0.236301273107529	0.181082338094711
-6.55549669265747	-8.82520961761475	-8.43569564819336	-0.0718935430049896	0.236306399106979	0.18115608394146
-6.55297565460205	-8.82468700408936	-8.4335880279541	-0.0719214975833893	0.23619532585144	0.18116320669651
-6.55431652069092	-8.82700252532959	-8.43182945251465	-0.0719533115625381	0.236341893672943	0.181110352277756
-6.55757617950439	-8.83039283752441	-8.4318323135376	-0.071962483227253	0.236426666378975	0.181006386876106
-6.55570888519287	-8.83119678497314	-8.43839550018311	-0.0719526186585426	0.23637780547142	0.180914089083672
-6.55818367004395	-8.83454990386963	-8.44003391265869	-0.0719987004995346	0.236518874764442	0.180845975875854
-6.55950689315796	-8.83226776123047	-8.44409370422363	-0.0718853175640106	0.236506924033165	0.180774971842766
-6.56137228012085	-8.8313512802124	-8.44837188720703	-0.0719501301646233	0.236541226506233	0.180719062685966
-6.56111478805542	-8.83132457733154	-8.45522689819336	-0.071968600153923	0.23656801879406	0.180699229240417
-6.56414842605591	-8.83827590942383	-8.45511436462402	-0.07199427485466	0.236678227782249	0.180624112486839
-6.5633397102356	-8.84377288818359	-8.46364212036133	-0.0720923095941544	0.236677676439285	0.180512279272079
-6.5653862953186	-8.84306621551514	-8.46426486968994	-0.0719455033540726	0.236779913306236	0.180430084466934
-6.56843280792236	-8.84855937957764	-8.47308826446533	-0.0721019357442856	0.236706167459488	0.180352345108986
-6.56873989105225	-8.84628868103027	-8.47145938873291	-0.072026252746582	0.236819133162498	0.180351480841637
-6.57211685180664	-8.85070323944092	-8.46917629241943	-0.0721158310770988	0.23677359521389	0.180310651659966
-6.57224178314209	-8.85115623474121	-8.47419261932373	-0.0721479654312134	0.236745178699493	0.180379420518875
-6.57356357574463	-8.85812187194824	-8.47702598571777	-0.0722408220171928	0.236781716346741	0.180327892303467
-6.57652568817139	-8.85229969024658	-8.47924041748047	-0.0722472444176674	0.236766085028648	0.180314257740974
-6.57750606536865	-8.85200500488281	-8.47605228424072	-0.0722453370690346	0.236760795116425	0.180294364690781
-6.58005714416504	-8.85247898101807	-8.4759693145752	-0.0722823664546013	0.236651435494423	0.180315509438515
-6.58313465118408	-8.85411643981934	-8.47580242156982	-0.0722876861691475	0.236810848116875	0.180365726351738
-6.5792932510376	-8.85798454284668	-8.47591114044189	-0.0724143087863922	0.23680554330349	0.180350989103317
-6.58338260650635	-8.85512733459473	-8.48138332366943	-0.072326771914959	0.236793369054794	0.180309817194939
-6.58089208602905	-8.85741329193115	-8.48212623596191	-0.0724287927150726	0.236800968647003	0.18032218515873
-6.57906246185303	-8.8560209274292	-8.47960662841797	-0.0724228397011757	0.236894622445107	0.180314958095551
[truncated: 9,843 more rows]
