# Supplementary material for: Identification of Haptic Based Guiding Using Hard Reins
Source: PLoS One. 2015 Jul 22;10(7):e0132020. doi: 10.1371/journal.pone.0132020 (PMC4511788; doi:10.1371/journal.pone.0132020)
Supplement: S5 File — (ZIP) [file pone.0132020.s005.zip › Exp2_ForceData1/Subject2/path1/T9.csv]

Force X (N)	Force Y (N)	Force Z (N)	Torque X (N-m)	Torque Y (N-m)	Torque Z (N-m)	Frequency = 10000	Averaging Level = 16	F/T Serial Number = FT11772	Time Started = 19/02/2013 16:57:50
-7.55917692184448	-10.5543212890625	-9.59646797180176	-0.0966601148247719	0.221547022461891	0.136147454380989
-7.55415630340576	-10.5583982467651	-9.6052417755127	-0.0966383293271065	0.221367597579956	0.136015519499779
-7.55399084091187	-10.5686159133911	-9.60706806182861	-0.0969146192073822	0.221548214554787	0.136076629161835
-7.56159830093384	-10.5618524551392	-9.58754062652588	-0.0968988388776779	0.221588715910912	0.136138647794724
-7.55759954452515	-10.5578746795654	-9.5901575088501	-0.0967046022415161	0.221411153674126	0.13601790368557
-7.54998874664307	-10.5600547790527	-9.60143089294434	-0.096778504550457	0.221407845616341	0.135902747511864
-7.55114030838013	-10.5627965927124	-9.60163116455078	-0.0968327447772026	0.221502259373665	0.135982617735863
-7.55099868774414	-10.5571756362915	-9.57488059997559	-0.0968778729438782	0.22142830491066	0.13604910671711
-7.54838085174561	-10.5535736083984	-9.58040428161621	-0.0968481153249741	0.221378222107887	0.135845899581909
-7.54540824890137	-10.5526256561279	-9.60565090179443	-0.0968112275004387	0.221275240182877	0.135590881109238
-7.55338144302368	-10.5607652664185	-9.60712337493896	-0.0969319120049477	0.221418395638466	0.135645434260368
-7.55190420150757	-10.5595970153809	-9.59152698516846	-0.0968692749738693	0.221545875072479	0.135685637593269
-7.54727983474731	-10.5479803085327	-9.60376453399658	-0.096758134663105	0.22124283015728	0.135474026203156
-7.54830837249756	-10.549485206604	-9.61721134185791	-0.0967631191015244	0.221164599061012	0.135303735733032
-7.5485520362854	-10.5594663619995	-9.61751556396484	-0.096932165324688	0.221393793821335	0.135282054543495
-7.55266094207764	-10.5623807907104	-9.61270999908447	-0.0969623476266861	0.221470966935158	0.135242402553558
-7.55330276489258	-10.5531101226807	-9.61077880859375	-0.0968534871935844	0.221353739500046	0.135119706392288
-7.54839563369751	-10.5458688735962	-9.61981964111328	-0.0968718156218529	0.221264004707336	0.134892538189888
-7.54789543151855	-10.5550270080566	-9.63631248474121	-0.096926636993885	0.221344619989395	0.134703755378723
-7.54803371429443	-10.5570039749146	-9.63022613525391	-0.096943236887455	0.221332162618637	0.134740829467773
-7.54234218597412	-10.5498085021973	-9.61460971832275	-0.0970412492752075	0.22129388153553	0.13467113673687
-7.54015970230103	-10.5532236099243	-9.63814830780029	-0.0970650836825371	0.221177294850349	0.134304374456406
-7.54388952255249	-10.560585975647	-9.63997554779053	-0.0971658974885941	0.221371486783028	0.134311854839325
-7.53482103347778	-10.5531997680664	-9.63123512268066	-0.0971404239535332	0.221412122249603	0.134160205721855
-7.53239965438843	-10.5460338592529	-9.64565849304199	-0.0971847921609879	0.221199110150337	0.133875727653503
-7.52966356277466	-10.5578145980835	-9.65436458587646	-0.0974037647247314	0.221281364560127	0.133801475167274
-7.52704620361328	-10.556939125061	-9.64819145202637	-0.0974629744887352	0.221458286046982	0.1337521225214
-7.53166198730469	-10.5465259552002	-9.63963413238525	-0.0974511206150055	0.221413061022758	0.13351982831955
-7.52255487442017	-10.5482530593872	-9.65581893920898	-0.0976057127118111	0.221283942461014	0.13322801887989
-7.51973438262939	-10.554030418396	-9.67400550842285	-0.0976036861538887	0.22148934006691	0.13314825296402
-7.5181941986084	-10.5498285293579	-9.66336917877197	-0.0977617651224136	0.2215815782547	0.133224934339523
-7.51580715179443	-10.5440587997437	-9.65007591247559	-0.0978899747133255	0.221454441547394	0.133114218711853
-7.50528049468994	-10.5430908203125	-9.66980934143066	-0.0979632511734962	0.221319064497948	0.132832229137421
-7.5007905960083	-10.5449266433716	-9.68073558807373	-0.0980646833777428	0.221404746174812	0.132763266563416
-7.50368213653564	-10.5456962585449	-9.67706680297852	-0.0981536656618118	0.221556842327118	0.132832691073418
-7.50106239318848	-10.5419874191284	-9.66489791870117	-0.098324291408062	0.221555590629578	0.13277605175972
-7.493408203125	-10.5320720672607	-9.66897392272949	-0.0982614457607269	0.221354052424431	0.132552176713943
-7.4894814491272	-10.5381088256836	-9.68563079833984	-0.0983913466334343	0.221380308270454	0.132442206144333
-7.48945760726929	-10.541485786438	-9.68204021453857	-0.0986886024475098	0.221570700407028	0.132467463612556
-7.4889702796936	-10.5314016342163	-9.67565727233887	-0.0987011566758156	0.221543416380882	0.132411643862724
-7.48360729217529	-10.5267372131348	-9.68272590637207	-0.0985687300562859	0.22149033844471	0.132286086678505
-7.47403812408447	-10.5289754867554	-9.70594596862793	-0.0987235531210899	0.221558153629303	0.132154151797295
-7.47789335250854	-10.5270795822144	-9.70015239715576	-0.0988058596849442	0.221624061465263	0.132256224751472
-7.48258256912231	-10.5198545455933	-9.68173408508301	-0.0988070443272591	0.221644818782806	0.132316753268242
-7.47617816925049	-10.5138921737671	-9.69451236724854	-0.0988718718290329	0.22151230275631	0.132151991128922
-7.47057962417603	-10.5136680603027	-9.71071624755859	-0.0988375917077065	0.221493899822235	0.13194628059864
-7.46815252304077	-10.5176935195923	-9.70630645751953	-0.0989608690142632	0.221560150384903	0.132098212838173
-7.46610260009766	-10.5190372467041	-9.69591522216797	-0.0989232510328293	0.221616744995117	0.132216140627861
-7.45628643035889	-10.505054473877	-9.69846725463867	-0.0987758338451386	0.221482306718826	0.131972268223763
-7.45045709609985	-10.5056629180908	-9.71011447906494	-0.0986477211117744	0.221430420875549	0.131876721978188
-7.44604921340942	-10.5165615081787	-9.72002696990967	-0.0987897291779518	0.221659868955612	0.131927326321602
-7.44213485717773	-10.5198526382446	-9.71673583984375	-0.0987982302904129	0.221804901957512	0.131962507963181
-7.44479751586914	-10.5118074417114	-9.6973876953125	-0.098589263856411	0.221827685832977	0.131918981671333
-7.4381742477417	-10.5075588226318	-9.71630191802979	-0.0985204204916954	0.221829742193222	0.131858512759209
-7.43459844589233	-10.5133581161499	-9.73810195922852	-0.0984776988625526	0.221907675266266	0.131852626800537
-7.43639039993286	-10.5167083740234	-9.72564888000488	-0.0984367504715919	0.221955358982086	0.13201268017292
-7.4354133605957	-10.5088186264038	-9.70608806610107	-0.0983665287494659	0.221947193145752	0.132085919380188
-7.43461656570435	-10.5092010498047	-9.72088527679443	-0.0983446165919304	0.221842437982559	0.131921857595444
-7.43619203567505	-10.5161027908325	-9.73449611663818	-0.0982688516378403	0.221889421343803	0.131917029619217
-7.44130229949951	-10.524151802063	-9.72958850860596	-0.0982583612203598	0.22198811173439	0.132072001695633
-7.43842363357544	-10.5228404998779	-9.7122106552124	-0.0982553288340569	0.221988141536713	0.13216245174408
-7.43683290481567	-10.5175142288208	-9.71961307525635	-0.0981223359704018	0.221818551421165	0.132097870111465
-7.43958759307861	-10.5180835723877	-9.73630428314209	-0.0980366095900536	0.22161428630352	0.132144957780838
-7.43746566772461	-10.5296459197998	-9.72869300842285	-0.0982660129666328	0.221786454319954	0.132263123989105
-7.44264841079712	-10.5255975723267	-9.71708393096924	-0.0982479751110077	0.221847608685493	0.132310017943382
-7.44543933868408	-10.5151653289795	-9.70922088623047	-0.0980971828103065	0.221707478165627	0.13233757019043
-7.43757200241089	-10.5103359222412	-9.71103954315186	-0.0980762466788292	0.221492558717728	0.132282197475433
-7.43364238739014	-10.5136251449585	-9.72382354736328	-0.0980176702141762	0.221557527780533	0.132180526852608
-7.43673133850098	-10.5135803222656	-9.71352481842041	-0.0980152860283852	0.221580967307091	0.132340937852859
-7.43627452850342	-10.5057992935181	-9.6824779510498	-0.0980300456285477	0.22149857878685	0.132474735379219
-7.42851495742798	-10.5015888214111	-9.68760108947754	-0.0979888141155243	0.221324265003204	0.132341220974922
-7.42503690719604	-10.5012140274048	-9.69923210144043	-0.09796442091465	0.221266612410545	0.132178097963333
-7.42973136901855	-10.5029907226563	-9.685791015625	-0.0978746563196182	0.22136889398098	0.132288128137589
-7.42851734161377	-10.5037326812744	-9.66899490356445	-0.09789127856493	0.221504703164101	0.132515653967857
-7.42278003692627	-10.4917659759521	-9.6679630279541	-0.0977331846952438	0.221234351396561	0.132353335618973
-7.42320489883423	-10.4952955245972	-9.67168140411377	-0.0976935476064682	0.221079647541046	0.132284820079803
-7.42296743392944	-10.5053853988647	-9.67338752746582	-0.0977705866098404	0.221267908811569	0.132411554455757
-7.42395830154419	-10.5099077224731	-9.66498756408691	-0.0977977961301804	0.221336409449577	0.132522061467171
-7.42691230773926	-10.5016183853149	-9.64943027496338	-0.0976162850856781	0.221206039190292	0.132530897855759
-7.42834186553955	-10.5016269683838	-9.65112400054932	-0.0975485816597939	0.221109718084335	0.13241919875145
-7.42294120788574	-10.509259223938	-9.67160034179688	-0.0975561365485191	0.221152156591415	0.132410362362862
-7.4267749786377	-10.5152387619019	-9.66094589233398	-0.0975069329142571	0.221206739544868	0.13261666893959
-7.43213033676147	-10.5092763900757	-9.63389015197754	-0.0974689349532127	0.221122205257416	0.132587596774101
-7.42913961410522	-10.5134677886963	-9.64949131011963	-0.0974898114800453	0.220962047576904	0.132413327693939
-7.43124628067017	-10.5218229293823	-9.67007541656494	-0.0974062979221344	0.221038922667503	0.132452309131622
-7.43429374694824	-10.5282030105591	-9.64694118499756	-0.0974612832069397	0.221176117658615	0.13263663649559
-7.43224954605103	-10.5197706222534	-9.64148330688477	-0.0975200235843658	0.221059620380402	0.132499605417252
-7.43290376663208	-10.5200424194336	-9.65775203704834	-0.0973888039588928	0.220866248011589	0.132429227232933
-7.43139553070068	-10.5321083068848	-9.66611957550049	-0.0974894464015961	0.22102977335453	0.132506042718887
-7.43278551101685	-10.534460067749	-9.64783763885498	-0.0976637527346611	0.221110373735428	0.132574334740639
-7.43944120407104	-10.5263547897339	-9.63808822631836	-0.0976005643606186	0.22102390229702	0.132595598697662
-7.43520784378052	-10.5251989364624	-9.64855670928955	-0.0975471436977386	0.220966622233391	0.132545977830887
-7.42806100845337	-10.5311708450317	-9.66117382049561	-0.0975861549377441	0.220980137586594	0.132515206933022
-7.42715978622437	-10.5303602218628	-9.65200138092041	-0.0976085737347603	0.220962315797806	0.132673308253288
-7.43254280090332	-10.5269536972046	-9.6317892074585	-0.0976478159427643	0.22100755572319	0.132879883050919
-7.42911148071289	-10.520827293396	-9.63546371459961	-0.0976827293634415	0.220897510647774	0.132795602083206
-7.42383241653442	-10.5270318984985	-9.65335464477539	-0.097704105079174	0.220856964588165	0.132651552557945
-7.42789745330811	-10.5298929214478	-9.64635944366455	-0.0977059304714203	0.221035897731781	0.132828921079636
-7.43080568313599	-10.5273923873901	-9.628830909729	-0.0977799668908119	0.221154734492302	0.13292133808136
-7.42390727996826	-10.5171890258789	-9.63241004943848	-0.0976410508155823	0.220919102430344	0.13280488550663
-7.41749572753906	-10.5176954269409	-9.64558124542236	-0.0976432114839554	0.220859885215759	0.132780104875565
-7.41817283630371	-10.5237321853638	-9.63757514953613	-0.0978531911969185	0.221041575074196	0.132930517196655
-7.42403745651245	-10.5211715698242	-9.62774658203125	-0.0979130193591118	0.221124827861786	0.133009031414986
-7.42175245285034	-10.5141048431396	-9.62357425689697	-0.0977765321731567	0.220920503139496	0.13300196826458
-7.41316747665405	-10.5157842636108	-9.6398344039917	-0.0977354198694229	0.220973789691925	0.132922276854515
-7.4141788482666	-10.5171747207642	-9.64367580413818	-0.0977915227413177	0.22109055519104	0.133013889193535
-7.418297290802	-10.5160064697266	-9.61687183380127	-0.0977820828557014	0.221050202846527	0.133215844631195
-7.41514301300049	-10.5125360488892	-9.61733913421631	-0.0977368354797363	0.220944777131081	0.133144780993462
-7.4121413230896	-10.5140829086304	-9.63654136657715	-0.0977896675467491	0.220902800559998	0.132997572422028
-7.41941165924072	-10.5206422805786	-9.62729263305664	-0.0978224948048592	0.221075907349586	0.133158296346664
-7.41791439056396	-10.5207233428955	-9.60876941680908	-0.0978270992636681	0.221170961856842	0.133254334330559
-7.4122371673584	-10.51220703125	-9.60429859161377	-0.0976942852139473	0.221028164029121	0.133189156651497
-7.411940574646	-10.5071640014648	-9.61765384674072	-0.0975862145423889	0.220818117260933	0.133124619722366
-7.4139986038208	-10.5147790908813	-9.6208324432373	-0.0977522656321526	0.220973029732704	0.133225679397583
-7.41337394714355	-10.5239238739014	-9.6084680557251	-0.0978852733969688	0.221075713634491	0.133303090929985
-7.41569471359253	-10.5168085098267	-9.59942150115967	-0.097830131649971	0.221047595143318	0.133296623826027
-7.41834783554077	-10.5069885253906	-9.59443855285645	-0.0976247638463974	0.22087150812149	0.13328018784523
-7.41492033004761	-10.5102052688599	-9.61184024810791	-0.0976747497916222	0.220872864127159	0.133181974291801
-7.41589498519897	-10.5174083709717	-9.62088298797607	-0.0976890176534653	0.220871731638908	0.133184611797333
-7.41913843154907	-10.5164957046509	-9.59859943389893	-0.0977000221610069	0.220857813954353	0.13335320353508
-7.41978168487549	-10.5092735290527	-9.59077167510986	-0.097754679620266	0.220812618732452	0.133347049355507
-7.41703176498413	-10.5107450485229	-9.60794544219971	-0.0977757945656776	0.220631122589111	0.13315150141716
-7.41988515853882	-10.5161256790161	-9.61258125305176	-0.0977915897965431	0.220587596297264	0.133096352219582
-7.42226457595825	-10.5249109268188	-9.60854244232178	-0.0978594049811363	0.220633774995804	0.133214995265007
-7.42231035232544	-10.5236473083496	-9.59208011627197	-0.0978651568293571	0.220789268612862	0.133365824818611
-7.42000389099121	-10.5131044387817	-9.58534908294678	-0.0978780388832092	0.220603451132774	0.133294656872749
-7.42351961135864	-10.5078821182251	-9.59058094024658	-0.0977981388568878	0.220376402139664	0.133169800043106
-7.42324781417847	-10.5110177993774	-9.59201622009277	-0.0977838635444641	0.220273956656456	0.133203446865082
-7.4217381477356	-10.5205392837524	-9.59302997589111	-0.0980072245001793	0.220359236001968	0.133305639028549
-7.4254035949707	-10.5187616348267	-9.58694648742676	-0.0980211272835732	0.220492348074913	0.133335322141647
-7.43167209625244	-10.5105628967285	-9.57211208343506	-0.0979913920164108	0.22037735581398	0.133305326104164
-7.42856454849243	-10.5098505020142	-9.58114433288574	-0.0978933945298195	0.22020135819912	0.133234858512878
-7.42285585403442	-10.5184335708618	-9.60126686096191	-0.0979463085532188	0.220208466053009	0.133130788803101
-7.4256739616394	-10.520525932312	-9.59807968139648	-0.0978527963161469	0.220332115888596	0.133270099759102
-7.42945146560669	-10.5197982788086	-9.57648754119873	-0.0978979393839836	0.220242828130722	0.133377283811569
-7.42964649200439	-10.5185403823853	-9.56802940368652	-0.0978723242878914	0.220145046710968	0.13334596157074
-7.42838191986084	-10.5241966247559	-9.58318042755127	-0.0978643745183945	0.220049396157265	0.133159890770912
-7.42748928070068	-10.5311813354492	-9.59448432922363	-0.0978025048971176	0.220085680484772	0.133136287331581
-7.43221569061279	-10.5371065139771	-9.58009433746338	-0.0978176444768906	0.220270588994026	0.133349552750587
-7.43407154083252	-10.5308494567871	-9.5605525970459	-0.0978619381785393	0.22016966342926	0.133288681507111
-7.43412351608276	-10.529200553894	-9.573805809021	-0.0977241992950439	0.219955131411552	0.133104786276817
-7.43035554885864	-10.5341014862061	-9.58369827270508	-0.0976512432098389	0.219867199659348	0.133100897073746
-7.43387889862061	-10.5432662963867	-9.58417415618896	-0.0977093726396561	0.220013037323952	0.133173927664757
-7.43583917617798	-10.5464038848877	-9.57236003875732	-0.0978266447782516	0.220084875822067	0.133225128054619
-7.44517612457275	-10.5369806289673	-9.5581521987915	-0.0977433696389198	0.220033556222916	0.133217290043831
-7.44309568405151	-10.5366659164429	-9.56263542175293	-0.0975772440433502	0.219940781593323	0.133209943771362
-7.4332709312439	-10.5406503677368	-9.57858848571777	-0.0975125059485435	0.219894289970398	0.133046194911003
-7.43565797805786	-10.5428762435913	-9.57578372955322	-0.0975201427936554	0.219946458935738	0.133164837956429
-7.43925809860229	-10.5404672622681	-9.54777336120605	-0.0975291654467583	0.219934061169624	0.133313074707985
-7.43543243408203	-10.5371656417847	-9.55038452148438	-0.0974974632263184	0.219838932156563	0.133231937885284
-7.43082046508789	-10.5390405654907	-9.56162357330322	-0.0975075587630272	0.219762161374092	0.132997900247574
-7.43355798721313	-10.542218208313	-9.55949974060059	-0.0974838063120842	0.219815030694008	0.133090391755104
-7.43720054626465	-10.5469589233398	-9.54883289337158	-0.0974590554833412	0.219952791929245	0.133297830820084
-7.4351749420166	-10.5447864532471	-9.53632831573486	-0.0974215418100357	0.220010787248611	0.133272379636765
-7.43266677856445	-10.5325660705566	-9.53994750976563	-0.0972730815410614	0.219794154167175	0.13310831785202
-7.43079280853271	-10.5324659347534	-9.55381488800049	-0.0971753671765327	0.219732001423836	0.133067458868027
-7.42891407012939	-10.5428247451782	-9.54755401611328	-0.0973852425813675	0.21981106698513	0.133174493908882
-7.43687582015991	-10.5479602813721	-9.5374231338501	-0.0973894447088242	0.2199836820364	0.133215010166168
-7.44070959091187	-10.5376300811768	-9.52591896057129	-0.0972606018185616	0.219879016280174	0.133212491869926
-7.43508625030518	-10.5367994308472	-9.53755855560303	-0.0972125306725502	0.21975189447403	0.133097931742668
-7.43344068527222	-10.5433149337769	-9.56162071228027	-0.0972797870635986	0.219834536314011	0.133056983351707
-7.43671751022339	-10.543927192688	-9.54498386383057	-0.0972260385751724	0.219815015792847	0.133182793855667
-7.4372730255127	-10.5380258560181	-9.52853298187256	-0.097224161028862	0.219832792878151	0.133238822221756
-7.43497133255005	-10.5327100753784	-9.53788375854492	-0.0972459614276886	0.219807088375092	0.133037611842155
-7.43827962875366	-10.5372381210327	-9.55569267272949	-0.0971499085426331	0.219751447439194	0.132970824837685
-7.44217205047607	-10.5416507720947	-9.53738212585449	-0.097108967602253	0.219957038760185	0.133133247494698
-7.437340259552	-10.5365295410156	-9.53112983703613	-0.097140796482563	0.219872638583183	0.133116841316223
-7.43453693389893	-10.52880859375	-9.52845859527588	-0.0969840884208679	0.219724923372269	0.132956922054291
-7.43615818023682	-10.5280981063843	-9.53975296020508	-0.096908800303936	0.219614893198013	0.132881581783295
-7.43158578872681	-10.5352029800415	-9.53523540496826	-0.0970073565840721	0.219631806015968	0.132952481508255
-7.43007326126099	-10.5390682220459	-9.52993965148926	-0.0971191003918648	0.219808027148247	0.132939890027046
-7.43213796615601	-10.5393924713135	-9.51830005645752	-0.0970869362354279	0.219897657632828	0.132990032434464
-7.436598777771	-10.53675365448	-9.51027584075928	-0.0969727635383606	0.219850331544876	0.132979691028595
-7.43295049667358	-10.5327701568604	-9.49703407287598	-0.0969279855489731	0.219733312726021	0.132935479283333
-7.43058490753174	-10.5283889770508	-9.50017642974854	-0.096883699297905	0.219589456915855	0.132783621549606
-7.42856454849243	-10.5397243499756	-9.51438808441162	-0.0969354286789894	0.219695776700974	0.132695585489273
-7.43103313446045	-10.5515737533569	-9.5114803314209	-0.0969416201114655	0.219819620251656	0.132750764489174
-7.43614053726196	-10.5510997772217	-9.49050426483154	-0.0968840271234512	0.219809412956238	0.132919937372208
-7.43740510940552	-10.5460786819458	-9.47863101959229	-0.0968186780810356	0.21970397233963	0.132950261235237
-7.43037748336792	-10.5491828918457	-9.48540496826172	-0.0967809110879898	0.21953934431076	0.132750689983368
-7.43398332595825	-10.5551013946533	-9.49334049224854	-0.0967266857624054	0.219539329409599	0.132649257779121
-7.44015979766846	-10.565601348877	-9.48268699645996	-0.0967416539788246	0.219732508063316	0.132871508598328
-7.44175052642822	-10.5616016387939	-9.47194194793701	-0.096736803650856	0.219704538583755	0.132956683635712
-7.43697690963745	-10.5582304000854	-9.47013568878174	-0.0966045930981636	0.21948578953743	0.132741123437881
-7.44018650054932	-10.5625324249268	-9.47467613220215	-0.0965225845575333	0.21939642727375	0.132676661014557
-7.44034671783447	-10.5746927261353	-9.47100257873535	-0.0966383814811707	0.219567939639091	0.132771134376526
-7.44304800033569	-10.5793571472168	-9.45907211303711	-0.0966119170188904	0.21971982717514	0.132801055908203
-7.44623184204102	-10.5777769088745	-9.44704627990723	-0.0965253338217735	0.219593331217766	0.132731705904007
-7.44708776473999	-10.5764665603638	-9.44374179840088	-0.0964026227593422	0.219533041119576	0.132568165659904
-7.44388008117676	-10.5870046615601	-9.45588684082031	-0.0964222922921181	0.219529092311859	0.132482379674911
-7.44785833358765	-10.5972461700439	-9.47019100189209	-0.096370592713356	0.219708949327469	0.132498428225517
-7.45335817337036	-10.6027755737305	-9.45423603057861	-0.0963950157165527	0.219743609428406	0.132606446743011
-7.45775127410889	-10.6043844223022	-9.42995166778564	-0.096361368894577	0.219630271196365	0.132661059498787
-7.45939254760742	-10.6128034591675	-9.4321403503418	-0.096389152109623	0.219587922096252	0.132472321391106
-7.46277284622192	-10.620641708374	-9.44875240325928	-0.0964032709598541	0.219590440392494	0.132375732064247
-7.47155237197876	-10.6318655014038	-9.45779705047607	-0.0963266789913177	0.219729974865913	0.132448107004166
-7.47547101974487	-10.6414861679077	-9.43562793731689	-0.0962893962860107	0.219829976558685	0.132556423544884
-7.47832250595093	-10.6408786773682	-9.4310359954834	-0.0962666794657707	0.219767451286316	0.132465079426765
-7.48542308807373	-10.6413660049438	-9.44167423248291	-0.0961957424879074	0.219645947217941	0.13232459127903
-7.4907431602478	-10.6509799957275	-9.45602703094482	-0.0962117239832878	0.219583824276924	0.132284462451935
-7.49118518829346	-10.6601991653442	-9.45516681671143	-0.0962500497698784	0.219638913869858	0.132289350032806
-7.49418497085571	-10.669506072998	-9.44952964782715	-0.0963433235883713	0.219768673181534	0.132272720336914
-7.49990797042847	-10.6735706329346	-9.43562126159668	-0.0964093804359436	0.219835340976715	0.132269397377968
-7.50600957870483	-10.6635131835938	-9.42489433288574	-0.0962016955018044	0.21966727077961	0.132193133234978
-7.50339984893799	-10.6715774536133	-9.4440393447876	-0.096171073615551	0.219640552997589	0.132050469517708
-7.4962944984436	-10.6764545440674	-9.45321941375732	-0.0961868241429329	0.219665423035622	0.13189172744751
-7.49961280822754	-10.6810941696167	-9.43984222412109	-0.0961409136652946	0.219701707363129	0.131904974579811
-7.50517225265503	-10.6779842376709	-9.416823387146	-0.0961914360523224	0.219681113958359	0.131956651806831
-7.50584745407104	-10.6793031692505	-9.41420269012451	-0.0962145254015923	0.219652995467186	0.131790459156036
-7.5035605430603	-10.6815166473389	-9.42654323577881	-0.0961826518177986	0.219553247094154	0.131534740328789
-7.50250577926636	-10.684760093689	-9.43763160705566	-0.0961529761552811	0.219564855098724	0.1313786059618
-7.50388383865356	-10.6915950775146	-9.43462944030762	-0.0961323752999306	0.219699591398239	0.131437718868256
-7.50903463363647	-10.6947336196899	-9.41959381103516	-0.0962089374661446	0.219814598560333	0.131485134363174
-7.50730609893799	-10.6860990524292	-9.41167163848877	-0.0962028428912163	0.219713106751442	0.131307110190392
-7.50361299514771	-10.6812868118286	-9.42037296295166	-0.0960804522037506	0.219494119286537	0.13107593357563
-7.50364875793457	-10.6856918334961	-9.43046379089355	-0.0961348861455917	0.219406917691231	0.13096122443676
-7.50108337402344	-10.6948671340942	-9.42961406707764	-0.0963238179683685	0.219542324542999	0.131047070026398
-7.50736951828003	-10.6943969726563	-9.41688632965088	-0.0964143946766853	0.219661012291908	0.130989193916321
-7.50766944885254	-10.6831674575806	-9.40727233886719	-0.0962942615151405	0.219458475708961	0.130903571844101
-7.50320625305176	-10.6824283599854	-9.41084575653076	-0.0962315499782562	0.219345033168793	0.130731999874115
-7.4984884262085	-10.6831016540527	-9.43157863616943	-0.0962655246257782	0.219364330172539	0.130595117807388
-7.50105237960815	-10.6875219345093	-9.42560482025146	-0.0963804498314857	0.21940204501152	0.130577147006989
-7.50360059738159	-10.6824522018433	-9.40744495391846	-0.0964697524905205	0.21937395632267	0.130712494254112
-7.50082206726074	-10.6775455474854	-9.39993476867676	-0.096468560397625	0.219305142760277	0.130669966340065
-7.497389793396	-10.6735048294067	-9.40759754180908	-0.0964335054159164	0.219249024987221	0.130487397313118
-7.49602508544922	-10.6730976104736	-9.41907787322998	-0.0965141728520393	0.219149321317673	0.130353659391403
-7.49474763870239	-10.6754283905029	-9.41798973083496	-0.0965816080570221	0.219152554869652	0.130474224686623
-7.49653339385986	-10.6722049713135	-9.39469528198242	-0.0965790748596191	0.219316005706787	0.130627632141113
-7.49177122116089	-10.6645355224609	-9.3921365737915	-0.0966183692216873	0.219234004616737	0.130595684051514
-7.48498582839966	-10.6549835205078	-9.39444541931152	-0.0964618101716042	0.219013929367065	0.130467727780342
-7.4849328994751	-10.6524801254272	-9.39920520782471	-0.0964321047067642	0.218938812613487	0.130492091178894
-7.48246812820435	-10.6600999832153	-9.3981237411499	-0.096642754971981	0.219061970710754	0.130601435899734
-7.48091173171997	-10.6607475280762	-9.38505554199219	-0.0967264920473099	0.219161093235016	0.130721285939217
-7.48138427734375	-10.6525430679321	-9.36963844299316	-0.0966168940067291	0.219079792499542	0.130758166313171
-7.48117208480835	-10.6416101455688	-9.36604595184326	-0.0965224429965019	0.218926012516022	0.130795896053314
-7.47487163543701	-10.6430158615112	-9.37562370300293	-0.0965058505535126	0.218921631574631	0.13072606921196
-7.4710431098938	-10.6463041305542	-9.38615131378174	-0.0965647026896477	0.218956828117371	0.130812600255013
-7.47200012207031	-10.650279045105	-9.38728427886963	-0.0965126380324364	0.219014272093773	0.13089345395565
-7.47597742080688	-10.6486339569092	-9.37380599975586	-0.0964306443929672	0.219025760889053	0.131097331643105
-7.47539329528809	-10.6421909332275	-9.36117458343506	-0.0963585749268532	0.219047397375107	0.131246909499168
-7.4739556312561	-10.63916015625	-9.36575794219971	-0.0964006260037422	0.219024375081062	0.131208598613739
-7.47896432876587	-10.6427726745605	-9.38203239440918	-0.0962899103760719	0.219022020697594	0.131167098879814
-7.4828896522522	-10.650652885437	-9.37869167327881	-0.096268929541111	0.219117775559425	0.131458699703217
-7.48049926757813	-10.6465816497803	-9.36485004425049	-0.0962354019284248	0.219238713383675	0.131667628884315
-7.48120403289795	-10.6320924758911	-9.36546039581299	-0.0961581617593765	0.219082728028297	0.131621956825256
-7.48290300369263	-10.633918762207	-9.37420463562012	-0.0960525944828987	0.218915477395058	0.131697177886963
-7.47934436798096	-10.6409072875977	-9.37719249725342	-0.0961038917303085	0.21903920173645	0.131932452321053
-7.47990465164185	-10.6417436599731	-9.3655481338501	-0.0961294770240784	0.219169303774834	0.132121056318283
-7.48862075805664	-10.6299238204956	-9.35135459899902	-0.0959754064679146	0.219171345233917	0.132183283567429
-7.4860372543335	-10.6255512237549	-9.35074329376221	-0.0958723649382591	0.219014763832092	0.132173448801041
-7.48118114471436	-10.625415802002	-9.36070919036865	-0.0958097502589226	0.219025686383247	0.132170498371124
-7.47732782363892	-10.6306562423706	-9.3738489151001	-0.0957576781511307	0.219120472669601	0.132260829210281
-7.48210000991821	-10.6265544891357	-9.35332775115967	-0.0957232266664505	0.21913731098175	0.132443234324455
-7.48359775543213	-10.6211194992065	-9.33076953887939	-0.0957473963499069	0.219137594103813	0.13256074488163
-7.48107004165649	-10.6195316314697	-9.32777214050293	-0.0957000926136971	0.21904231607914	0.132488280534744
-7.47819042205811	-10.621955871582	-9.34589195251465	-0.0956995710730553	0.219008773565292	0.132374361157417
-7.48128128051758	-10.6259994506836	-9.3535099029541	-0.095573864877224	0.219076246023178	0.132425919175148
-7.48215484619141	-10.630199432373	-9.33853721618652	-0.0956480801105499	0.219198808073997	0.132627233862877
-7.48528814315796	-10.6267566680908	-9.3207540512085	-0.0956409052014351	0.219293057918549	0.132651418447495
-7.48264694213867	-10.6206884384155	-9.3202600479126	-0.0955990329384804	0.219078719615936	0.13253852725029
-7.48171997070313	-10.6142997741699	-9.32777309417725	-0.0954789444804192	0.218922257423401	0.13238163292408
-7.48057460784912	-10.6182136535645	-9.3328971862793	-0.0954511091113091	0.218810483813286	0.132382318377495
-7.48112010955811	-10.6264057159424	-9.33366870880127	-0.0956210792064667	0.218871280550957	0.132374674081802
-7.4832878112793	-10.6264810562134	-9.32448577880859	-0.0957159698009491	0.219017118215561	0.132420942187309
-7.48950719833374	-10.621467590332	-9.31236839294434	-0.0957073867321014	0.218983680009842	0.132370978593826
-7.49383163452148	-10.6167325973511	-9.30094718933105	-0.0956509187817574	0.218782097101212	0.132351562380791
-7.48760509490967	-10.613335609436	-9.31616878509521	-0.0956109389662743	0.218648880720139	0.132150292396545
-7.48504209518433	-10.6163272857666	-9.32500839233398	-0.0956664979457855	0.218755543231964	0.132029056549072
-7.48924875259399	-10.6147241592407	-9.31507682800293	-0.0956893637776375	0.218761324882507	0.132060199975967
-7.49151849746704	-10.6109075546265	-9.29057502746582	-0.0957427471876144	0.218656614422798	0.132155641913414
-7.49121189117432	-10.6067895889282	-9.28470325469971	-0.0957762151956558	0.218572109937668	0.131941348314285
-7.48786449432373	-10.6040954589844	-9.29848670959473	-0.0957030653953552	0.218491360545158	0.131663128733635
-7.49061250686646	-10.6092109680176	-9.309889793396	-0.0957793593406677	0.218591913580894	0.131616055965424
-7.49443674087524	-10.6138801574707	-9.29452514648438	-0.0959167629480362	0.218744918704033	0.131701201200485
-7.492844581604	-10.607141494751	-9.29000377655029	-0.0958110094070435	0.218677282333374	0.131576180458069
-7.48882484436035	-10.6006946563721	-9.30038452148438	-0.0957902073860168	0.218518018722534	0.131319239735603
-7.48724031448364	-10.6042146682739	-9.30898571014404	-0.0958653539419174	0.218481227755547	0.13120636343956
-7.48915243148804	-10.6140670776367	-9.30641555786133	-0.09610565751791	0.218655869364738	0.131198972463608
-7.49313879013062	-10.6111536026001	-9.29854679107666	-0.0961372405290604	0.218654006719589	0.131136924028397
-7.49494743347168	-10.6024971008301	-9.29225921630859	-0.0960533171892166	0.218636304140091	0.131024733185768
-7.48996257781982	-10.5977535247803	-9.30095481872559	-0.096106544137001	0.218570157885551	0.130839124321938
-7.48538208007813	-10.601936340332	-9.31664752960205	-0.0962115749716759	0.218589797616005	0.130696803331375
-7.48751163482666	-10.6060638427734	-9.31756401062012	-0.0962885990738869	0.218652084469795	0.130675509572029
-7.48838043212891	-10.5995235443115	-9.29349040985107	-0.0962897017598152	0.218670532107353	0.130673170089722
-7.4822678565979	-10.5909385681152	-9.29174423217773	-0.0963685661554337	0.21863166987896	0.130498588085175
-7.47691059112549	-10.5886907577515	-9.30727481842041	-0.0964877530932426	0.218565821647644	0.130245789885521
-7.47760486602783	-10.5907735824585	-9.3129301071167	-0.0964630618691444	0.21860583126545	0.130146771669388
-7.47589921951294	-10.590537071228	-9.30268001556396	-0.0966037139296532	0.218749955296516	0.130205363035202
-7.47383117675781	-10.5865879058838	-9.29095363616943	-0.0966730415821075	0.218897670507431	0.130181893706322
-7.46663951873779	-10.5769319534302	-9.28646659851074	-0.0967126116156578	0.218822509050369	0.130035996437073
-7.46221113204956	-10.5693664550781	-9.29515075683594	-0.0966367498040199	0.218653321266174	0.129826128482819
-7.4621205329895	-10.5695743560791	-9.30477714538574	-0.0966993942856789	0.21869570016861	0.129774883389473
-7.45673274993896	-10.5742454528809	-9.30681991577148	-0.0968564301729202	0.218786150217056	0.129724964499474
-7.45528650283813	-10.577693939209	-9.29661846160889	-0.0970089808106422	0.218976974487305	0.129677101969719
-7.45447444915771	-10.5708160400391	-9.28818511962891	-0.0970368012785912	0.219058081507683	0.129652783274651
-7.45489597320557	-10.5638294219971	-9.28246212005615	-0.0970380753278732	0.218945950269699	0.12954743206501
-7.44943761825562	-10.5595426559448	-9.28663921356201	-0.0969962999224663	0.218917459249496	0.129440605640411
-7.44014930725098	-10.5593938827515	-9.29906940460205	-0.0970646664500237	0.21894259750843	0.12930890917778
-7.4365029335022	-10.5640182495117	-9.30972766876221	-0.0971716344356537	0.219003364443779	0.129233241081238
-7.43657541275024	-10.5659990310669	-9.30533027648926	-0.0971310883760452	0.219127178192139	0.129308193922043
-7.4379734992981	-10.5621652603149	-9.28680038452148	-0.0971855595707893	0.219146564602852	0.129409611225128
-7.43599271774292	-10.5566873550415	-9.27919387817383	-0.0972229540348053	0.219042584300041	0.12942162156105
-7.4283127784729	-10.5556716918945	-9.29000854492188	-0.0972645655274391	0.219021290540695	0.129231750965118
-7.4288215637207	-10.5576524734497	-9.29942417144775	-0.0972544029355049	0.21895657479763	0.129042327404022
-7.43272256851196	-10.5628595352173	-9.30201721191406	-0.0972303748130798	0.219143703579903	0.129065707325935
-7.43137073516846	-10.5645723342896	-9.28458404541016	-0.0972315445542336	0.219335407018661	0.129280060529709
-7.43019580841064	-10.5599346160889	-9.28656101226807	-0.0972505733370781	0.219354912638664	0.129131138324738
-7.42367839813232	-10.5536203384399	-9.29325294494629	-0.0971881225705147	0.219164401292801	0.12897527217865
-7.42597579956055	-10.5565662384033	-9.30629348754883	-0.0971328392624855	0.219022125005722	0.128803327679634
-7.4256010055542	-10.56662940979	-9.30398464202881	-0.0972902923822403	0.219269007444382	0.128827959299088
-7.42509365081787	-10.5722312927246	-9.29599952697754	-0.0973065122961998	0.219439998269081	0.128944262862206
-7.43369007110596	-10.5639400482178	-9.28549766540527	-0.097214363515377	0.219332963228226	0.128888413310051
-7.43083000183105	-10.5625705718994	-9.28129005432129	-0.0971562713384628	0.219203397631645	0.128770291805267
-7.4279613494873	-10.5640020370483	-9.29923248291016	-0.097095862030983	0.219238221645355	0.128671884536743
-7.42811870574951	-10.5721654891968	-9.30990886688232	-0.097131535410881	0.219339579343796	0.128703579306602
-7.4292163848877	-10.5699119567871	-9.29101753234863	-0.0971279144287109	0.219358548521996	0.128773257136345
-7.43342161178589	-10.5644960403442	-9.27243041992188	-0.0970741212368011	0.219241008162498	0.128834828734398
-7.43256378173828	-10.5631380081177	-9.26941776275635	-0.097135417163372	0.2192452698946	0.128665834665298
-7.4308614730835	-10.5646324157715	-9.28086948394775	-0.0970961377024651	0.219151005148888	0.128442779183388
-7.43209505081177	-10.5662279129028	-9.28893566131592	-0.0970103442668915	0.219163045287132	0.128344655036926
-7.43439388275146	-10.571722984314	-9.29078102111816	-0.0969995558261871	0.219269901514053	0.128468498587608
-7.43255043029785	-10.5769329071045	-9.2739143371582	-0.0970199257135391	0.219317391514778	0.128537133336067
-7.43026542663574	-10.5733528137207	-9.25722408294678	-0.0970201790332794	0.219257190823555	0.128451615571976
-7.42933511734009	-10.5673198699951	-9.25388240814209	-0.0969275310635567	0.219151869416237	0.128220051527023
-7.42720699310303	-10.5685291290283	-9.26656913757324	-0.0967511087656021	0.218981191515923	0.128150746226311
-7.42754316329956	-10.5772495269775	-9.26943588256836	-0.0967531204223633	0.219004735350609	0.12812177836895
-7.42755794525146	-10.5813465118408	-9.26232147216797	-0.0967767909169197	0.219118878245354	0.128074541687965
-7.43046236038208	-10.5815334320068	-9.24410533905029	-0.0967742279171944	0.219167485833168	0.128058880567551
-7.43147134780884	-10.5766496658325	-9.22924613952637	-0.0966502204537392	0.219119101762772	0.127943575382233
-7.42970132827759	-10.5768890380859	-9.23409938812256	-0.0965148210525513	0.218951612710953	0.127790838479996
-7.42212629318237	-10.5821084976196	-9.2536792755127	-0.0964475125074387	0.218992054462433	0.127582535147667
-7.42115688323975	-10.5867433547974	-9.25765132904053	-0.0963730067014694	0.21896705031395	0.127486050128937
-7.42549848556519	-10.5911645889282	-9.24319744110107	-0.0962794721126556	0.21899625658989	0.12752977013588
-7.43286848068237	-10.5917100906372	-9.22336387634277	-0.0962886512279511	0.219026044011116	0.127549812197685
-7.43298625946045	-10.5940294265747	-9.22713184356689	-0.0963082388043404	0.219021186232567	0.127400368452072
-7.42971420288086	-10.5996961593628	-9.2450122833252	-0.0962263941764832	0.218910083174706	0.126989483833313
-7.43200492858887	-10.6076145172119	-9.2574577331543	-0.0962397083640099	0.21899688243866	0.126803264021873
-7.43438625335693	-10.6169281005859	-9.25002384185791	-0.0962297096848488	0.219109490513802	0.126763865351677
-7.43859767913818	-10.6185550689697	-9.23206996917725	-0.0962355509400368	0.219230264425278	0.126657098531723
-7.4377179145813	-10.6150722503662	-9.2358226776123	-0.0961775407195091	0.219136327505112	0.126507073640823
-7.43411731719971	-10.6114978790283	-9.24541759490967	-0.0960775092244148	0.218915566802025	0.12621183693409
-7.43358087539673	-10.6175394058228	-9.25944995880127	-0.0961080193519592	0.218828439712524	0.126024067401886
-7.43290424346924	-10.6246089935303	-9.25516700744629	-0.0962526127696037	0.219042584300041	0.125975355505943
-7.43685865402222	-10.6291809082031	-9.25275421142578	-0.0964267179369926	0.21921668946743	0.125941276550293
-7.43890476226807	-10.6225519180298	-9.24332141876221	-0.0963502302765846	0.219068586826324	0.125759869813919
-7.43557262420654	-10.6178865432739	-9.24038887023926	-0.0962633341550827	0.219003662467003	0.125539809465408
-7.43147230148315	-10.6167163848877	-9.24929141998291	-0.0963333323597908	0.218971163034439	0.125284522771835
-7.42470359802246	-10.6194410324097	-9.26823329925537	-0.0963278859853745	0.218949943780899	0.125064641237259
-7.42281103134155	-10.6214370727539	-9.2744607925415	-0.0964295119047165	0.219056576490402	0.124953910708427
-7.42653369903564	-10.6187677383423	-9.26749229431152	-0.0964265689253807	0.21911808848381	0.124870501458645
-7.42546081542969	-10.6160469055176	-9.26047134399414	-0.0965250730514526	0.219066739082336	0.124828808009624
-7.424973487854	-10.6099004745483	-9.26005172729492	-0.0964998081326485	0.219108298420906	0.124584674835205
-7.42235851287842	-10.6081323623657	-9.27072143554688	-0.0965328961610794	0.219126358628273	0.124294504523277
-7.42163276672363	-10.6082897186279	-9.29546928405762	-0.0965779721736908	0.219077467918396	0.123990811407566
-7.42278671264648	-10.6106796264648	-9.2951717376709	-0.0966655611991882	0.219269454479218	0.123922772705555
-7.4260835647583	-10.6148862838745	-9.28749179840088	-0.096776470541954	0.219361439347267	0.123891651630402
-7.42391538619995	-10.6138124465942	-9.27426528930664	-0.0968129336833954	0.219514101743698	0.123851388692856
-7.42167139053345	-10.6046295166016	-9.28057098388672	-0.0967803448438644	0.219481602311134	0.123610220849514
-7.41605997085571	-10.599063873291	-9.28747463226318	-0.0967494919896126	0.219315439462662	0.123410053551197
-7.41563415527344	-10.5968523025513	-9.29091644287109	-0.0968960598111153	0.219246357679367	0.123340167105198
-7.41293334960938	-10.6053924560547	-9.29743766784668	-0.0971401482820511	0.219389706850052	0.123320862650871
-7.41276788711548	-10.6116991043091	-9.28628635406494	-0.0972920805215836	0.219547986984253	0.123296871781349
-7.41646480560303	-10.6061773300171	-9.27819728851318	-0.0973159149289131	0.219614773988724	0.123275943100452
-7.41900634765625	-10.6000394821167	-9.26684474945068	-0.0973147600889206	0.219507783651352	0.123191051185131
-7.4141583442688	-10.5955867767334	-9.27104759216309	-0.0974022895097733	0.21945421397686	0.123145826160908
-7.40791034698486	-10.5926170349121	-9.27737712860107	-0.09744793176651	0.219436019659042	0.122956745326519
-7.40542602539063	-10.5964670181274	-9.2976541519165	-0.0975164771080017	0.219529435038567	0.122907884418964
-7.40560913085938	-10.6007232666016	-9.29505348205566	-0.0976221263408661	0.219594612717628	0.122961848974228
-7.40392637252808	-10.5949087142944	-9.27277088165283	-0.0977041721343994	0.21961735188961	0.12302702665329
-7.40451574325562	-10.5892677307129	-9.25889110565186	-0.0977214202284813	0.219562724232674	0.123076371848583
-7.40296411514282	-10.5863084793091	-9.26094722747803	-0.097868524491787	0.219560727477074	0.1229287981987
-7.40354013442993	-10.5867509841919	-9.27243709564209	-0.0978650376200676	0.21953783929348	0.12280099093914
-7.40355253219604	-10.5897617340088	-9.28473472595215	-0.0978902652859688	0.219548046588898	0.122829437255859
-7.40205240249634	-10.5938835144043	-9.27928256988525	-0.0979403555393219	0.219610944390297	0.122997619211674
-7.40179204940796	-10.5957536697388	-9.26286697387695	-0.0979205742478371	0.219710722565651	0.123097524046898
-7.40110111236572	-10.5904684066772	-9.25141716003418	-0.0978928208351135	0.21978959441185	0.123104423284531
-7.39962816238403	-10.583963394165	-9.25115203857422	-0.0978937372565269	0.219670206308365	0.123098775744438
-7.39898633956909	-10.5808134078979	-9.25402069091797	-0.0978001430630684	0.219521760940552	0.122995533049107
-7.39965677261353	-10.5804862976074	-9.25880527496338	-0.097687341272831	0.219432801008224	0.123020708560944
-7.40062808990479	-10.5846261978149	-9.26125049591064	-0.0976481959223747	0.2194484770298	0.123074769973755
-7.39870834350586	-10.592248916626	-9.25236701965332	-0.0977094173431396	0.219582721590996	0.123187266290188
-7.40074443817139	-10.5982370376587	-9.24993896484375	-0.0977359116077423	0.219759419560432	0.123265311121941
-7.40517807006836	-10.5918302536011	-9.23146152496338	-0.0975706949830055	0.219739273190498	0.123313568532467
-7.41233491897583	-10.5888624191284	-9.2313060760498	-0.0973918363451958	0.219679236412048	0.123363614082336
-7.41632461547852	-10.5901660919189	-9.23223686218262	-0.0972449630498886	0.219701215624809	0.123337276279926
-7.41614723205566	-10.5943355560303	-9.24598979949951	-0.0971358567476273	0.219612032175064	0.123320810496807
-7.41769695281982	-10.6014852523804	-9.26082611083984	-0.0970673859119415	0.219670191407204	0.123352758586407
-7.41932582855225	-10.6092863082886	-9.2608060836792	-0.0969291925430298	0.219780325889587	0.123491689562798
-7.43101167678833	-10.6101303100586	-9.25202465057373	-0.096812330186367	0.219831719994545	0.123600356280804
-7.4392786026001	-10.6104297637939	-9.23614501953125	-0.0967607721686363	0.219844713807106	0.123745478689671
-7.44349193572998	-10.6107654571533	-9.2365779876709	-0.0967017561197281	0.219722971320152	0.123750142753124
-7.44771242141724	-10.6159439086914	-9.24637126922607	-0.0965789183974266	0.219642102718353	0.123593769967556
-7.45247316360474	-10.6218738555908	-9.26067447662354	-0.0964713990688324	0.219591408967972	0.123564258217812
-7.46308088302612	-10.6297826766968	-9.2608003616333	-0.0963783040642738	0.219762548804283	0.123787015676498
-7.46808528900146	-10.6320171356201	-9.2454309463501	-0.0964216962456703	0.219879850745201	0.123966380953789
-7.47127246856689	-10.6333837509155	-9.23551845550537	-0.0963935405015945	0.219805225729942	0.123999424278736
-7.47430515289307	-10.6250219345093	-9.24991035461426	-0.0961807370185852	0.219582974910736	0.123875170946121
-7.47471380233765	-10.630181312561	-9.2583532333374	-0.0961579978466034	0.219401210546494	0.123931489884853
-7.47536993026733	-10.636848449707	-9.2540454864502	-0.0961637198925018	0.219475328922272	0.124008066952229
-7.47919702529907	-10.6417684555054	-9.25122451782227	-0.0963263288140297	0.219626784324646	0.124137878417969
-7.48415851593018	-10.6368579864502	-9.23772144317627	-0.0963304936885834	0.219587907195091	0.124173134565353
-7.48482704162598	-10.6287002563477	-9.2276439666748	-0.0961778163909912	0.21947954595089	0.124248161911964
-7.48143625259399	-10.6272764205933	-9.22564697265625	-0.096066839993	0.21936047077179	0.124285399913788
-7.47418403625488	-10.6270198822021	-9.24186706542969	-0.0960379838943481	0.219328746199608	0.12425397336483
-7.47179317474365	-10.6268911361694	-9.24582386016846	-0.0960932224988937	0.219394356012344	0.124322012066841
-7.47382783889771	-10.6229887008667	-9.22399044036865	-0.0960517525672913	0.21942226588726	0.124557234346867
-7.47142219543457	-10.6165904998779	-9.20307731628418	-0.0960528552532196	0.219235867261887	0.124658055603504
-7.46770477294922	-10.6106786727905	-9.20593357086182	-0.0959947556257248	0.219176054000854	0.124598942697048
-7.46110534667969	-10.6083707809448	-9.21609306335449	-0.0959178283810616	0.219086721539497	0.124517977237701
-7.46031761169434	-10.6085252761841	-9.22178554534912	-0.0959131792187691	0.219187751412392	0.124579608440399
-7.4582633972168	-10.6068639755249	-9.20376205444336	-0.0959232226014137	0.21932914853096	0.124809540808201
-7.45767068862915	-10.6063346862793	-9.18859958648682	-0.0959444418549538	0.21934562921524	0.124954856932163
-7.45195531845093	-10.5951261520386	-9.18270969390869	-0.0958584472537041	0.219351693987846	0.124982513487339
-7.44772529602051	-10.5866756439209	-9.18742179870605	-0.0957345888018608	0.219236701726913	0.124904349446297
-7.44177007675171	-10.5839605331421	-9.19546031951904	-0.0957122445106506	0.219138786196709	0.124941200017929
-7.44144201278687	-10.5895891189575	-9.19705867767334	-0.0957458093762398	0.219228684902191	0.125089451670647
-7.43844890594482	-10.593843460083	-9.1915979385376	-0.0959025099873543	0.219430759549141	0.125186607241631
-7.43903064727783	-10.5930738449097	-9.17744064331055	-0.0959467366337776	0.219524428248405	0.12534661591053
-7.43868637084961	-10.5869913101196	-9.16846084594727	-0.095956027507782	0.219524145126343	0.125425711274147
-7.43797063827515	-10.5773229598999	-9.15653514862061	-0.0957837775349617	0.219428062438965	0.1254862844944
-7.43176507949829	-10.5709409713745	-9.16491985321045	-0.0957697778940201	0.219378545880318	0.125457510352135
-7.42788028717041	-10.5706787109375	-9.16918754577637	-0.0958127230405808	0.219396308064461	0.125481575727463
-7.42205238342285	-10.5720710754395	-9.18173313140869	-0.0958834514021873	0.219404399394989	0.125537931919098
-7.42027568817139	-10.5697927474976	-9.17916965484619	-0.0959686562418938	0.219433963298798	0.125693500041962
-7.4188985824585	-10.5658178329468	-9.15981197357178	-0.0959620475769043	0.219422936439514	0.125854402780533
-7.41918992996216	-10.5581932067871	-9.14602184295654	-0.096001572906971	0.219388335943222	0.12601226568222
-7.41646289825439	-10.5484914779663	-9.13157081604004	-0.0960898175835609	0.219337493181229	0.126048162579536
-7.41067409515381	-10.5392370223999	-9.13706493377686	-0.09606072306633	0.219344973564148	0.125975668430328
-7.40526056289673	-10.5368013381958	-9.14858341217041	-0.0961041375994682	0.219227701425552	0.125913143157959
-7.40562009811401	-10.5386066436768	-9.1511754989624	-0.0962205156683922	0.219262987375259	0.125949814915657
-7.40817594528198	-10.5349102020264	-9.14214324951172	-0.0962414667010307	0.219368502497673	0.126150473952293
-7.40351152420044	-10.5298490524292	-9.12268447875977	-0.0962624922394753	0.219491243362427	0.126233771443367
-7.39911556243896	-10.5176334381104	-9.11753845214844	-0.0962796434760094	0.219317629933357	0.126135095953941
-7.3965539932251	-10.5071029663086	-9.12668132781982	-0.0961824506521225	0.219146221876144	0.126106590032578
-7.39426565170288	-10.510290145874	-9.13576698303223	-0.0962364822626114	0.219076305627823	0.126152098178864
-7.39105558395386	-10.5132446289063	-9.127854347229	-0.0963950231671333	0.21917699277401	0.126189664006233
-7.39060115814209	-10.5168533325195	-9.12460803985596	-0.0965166315436363	0.219353660941124	0.126235246658325
-7.39342641830444	-10.5124626159668	-9.11539840698242	-0.0965430364012718	0.219330906867981	0.126260176301003
-7.39569520950317	-10.5018634796143	-9.1062479019165	-0.0964625477790833	0.21925662457943	0.126239538192749
-7.39342308044434	-10.4988117218018	-9.1056547164917	-0.0963915586471558	0.219122394919395	0.126166358590126
-7.38700723648071	-10.5033388137817	-9.12120914459229	-0.0964253693819046	0.219053328037262	0.126039922237396
-7.38650465011597	-10.5092401504517	-9.12775039672852	-0.0964313149452209	0.219173535704613	0.126013591885567
-7.38886642456055	-10.5085134506226	-9.11675643920898	-0.0964141637086868	0.219208046793938	0.126069575548172
-7.39482450485229	-10.5063877105713	-9.10526847839355	-0.0964085087180138	0.21919971704483	0.12615767121315
-7.392409324646	-10.5067644119263	-9.09916019439697	-0.0963935256004334	0.219167158007622	0.126118615269661
-7.39164781570435	-10.506368637085	-9.10561466217041	-0.0963710770010948	0.219130098819733	0.125953570008278
-7.3933744430542	-10.5147199630737	-9.12353515625	-0.0963582247495651	0.219001725316048	0.125714346766472
-7.39690828323364	-10.5249624252319	-9.12857913970947	-0.0963310301303864	0.219045162200928	0.125617101788521
-7.40378856658936	-10.5314350128174	-9.12694835662842	-0.096318744122982	0.219288647174835	0.125698760151863
-7.40734767913818	-10.5388078689575	-9.11908435821533	-0.096385233104229	0.21941414475441	0.125791624188423
-7.41084480285645	-10.5393991470337	-9.12531661987305	-0.0963718816637993	0.219413876533508	0.125731900334358
-7.40897560119629	-10.536449432373	-9.12742328643799	-0.0963135063648224	0.219197034835815	0.125550791621208
-7.4138879776001	-10.5413255691528	-9.1310863494873	-0.0962465032935143	0.219145119190216	0.125460267066956
-7.41744613647461	-10.5476541519165	-9.14108562469482	-0.0962513536214828	0.219030439853668	0.125391691923141
-7.42244911193848	-10.5592355728149	-9.14845371246338	-0.0963489860296249	0.219050273299217	0.125369071960449
-7.42622423171997	-10.5649690628052	-9.1550121307373	-0.0964488536119461	0.219118341803551	0.125398337841034
-7.42814254760742	-10.5727243423462	-9.15063858032227	-0.0965269729495049	0.219169840216637	0.125453218817711
-7.4382848739624	-10.5743703842163	-9.15085792541504	-0.0965379178524017	0.219256162643433	0.125463902950287
-7.44273328781128	-10.5726642608643	-9.14325904846191	-0.0965138822793961	0.219112619757652	0.125394329428673
-7.44499588012695	-10.5706739425659	-9.14003944396973	-0.0964652895927429	0.218993708491325	0.125284165143967
-7.44530725479126	-10.5742654800415	-9.16389942169189	-0.0964450091123581	0.21893621981144	0.125164955854416
-7.44410991668701	-10.5841131210327	-9.18227672576904	-0.0965025648474693	0.219019815325737	0.125176623463631
-7.45026254653931	-10.5880689620972	-9.1783618927002	-0.0965333133935928	0.219049662351608	0.125248372554779
-7.45713758468628	-10.5878124237061	-9.17189121246338	-0.0964761674404144	0.218957215547562	0.125270828604698
-7.45749950408936	-10.5897750854492	-9.16272163391113	-0.0965623706579208	0.218915104866028	0.125333234667778
-7.46125936508179	-10.5916957855225	-9.16448783874512	-0.0965618938207626	0.218821823596954	0.12523464858532
-7.46277141571045	-10.5912742614746	-9.17903232574463	-0.096540778875351	0.218747928738594	0.125083014369011
-7.4649486541748	-10.5968418121338	-9.19420051574707	-0.096625342965126	0.218704804778099	0.124945506453514
-7.46901559829712	-10.6001148223877	-9.21126747131348	-0.0965463817119598	0.218696981668472	0.12494920194149
-7.47255706787109	-10.6076068878174	-9.21921443939209	-0.096536859869957	0.218723803758621	0.124953836202621
-7.47632598876953	-10.6113519668579	-9.20999050140381	-0.0965646579861641	0.218893676996231	0.125176325440407
-7.47961807250977	-10.6141567230225	-9.20880222320557	-0.0966392457485199	0.218844205141068	0.125151053071022
-7.47729206085205	-10.6068525314331	-9.20489597320557	-0.0966033414006233	0.218701228499413	0.125027239322662
-7.47723245620728	-10.6086387634277	-9.22713851928711	-0.0965542420744896	0.218518957495689	0.124898165464401
-7.48013544082642	-10.6137084960938	-9.24280834197998	-0.0965490639209747	0.218459844589233	0.12493758648634
-7.47785329818726	-10.6238288879395	-9.23683929443359	-0.0968043580651283	0.218565821647644	0.124953269958496
-7.48243474960327	-10.6196098327637	-9.22384548187256	-0.0967126414179802	0.21861757338047	0.124971613287926
-7.48307418823242	-10.6134662628174	-9.217529296875	-0.096727043390274	0.218527927994728	0.124972678720951
-7.48245716094971	-10.6092510223389	-9.22210788726807	-0.0966091156005859	0.218386620283127	0.124902382493019
-7.47583341598511	-10.6113920211792	-9.23852062225342	-0.0966117829084396	0.218372255563736	0.124823100864887
-7.46860218048096	-10.6149320602417	-9.24832630157471	-0.0965737551450729	0.218359842896461	0.124739430844784
-7.47179889678955	-10.6147756576538	-9.23777198791504	-0.0966533422470093	0.218397781252861	0.124872878193855
-7.4744610786438	-10.6125116348267	-9.21900272369385	-0.0965991169214249	0.218366891145706	0.12504106760025
-7.46744203567505	-10.6113986968994	-9.21291542053223	-0.0965626984834671	0.218365967273712	0.125065222382545
-7.45991134643555	-10.6096706390381	-9.22366619110107	-0.0965241491794586	0.218302622437477	0.124824829399586
-7.4515700340271	-10.6100797653198	-9.22362232208252	-0.0964434444904327	0.218362838029861	0.124651543796062
-7.4489278793335	-10.6088829040527	-9.22728633880615	-0.0963688492774963	0.218394726514816	0.124551303684711
-7.44546699523926	-10.6081886291504	-9.22824096679688	-0.0963152870535851	0.218455329537392	0.12454979121685
-7.44374084472656	-10.61048412323	-9.21609306335449	-0.0962108746170998	0.218582957983017	0.124550983309746
-7.44697713851929	-10.61119556427	-9.21059226989746	-0.0962143316864967	0.218755230307579	0.12459871172905
-7.44621706008911	-10.6071462631226	-9.20251941680908	-0.0961690992116928	0.218747675418854	0.124481320381165
-7.44256639480591	-10.6025485992432	-9.21467590332031	-0.0960449650883675	0.218668550252914	0.124372504651546
-7.4428129196167	-10.6023969650269	-9.2270565032959	-0.0958610773086548	0.218544363975525	0.12419718503952
-7.44452667236328	-10.6100749969482	-9.23473644256592	-0.0958748906850815	0.218484550714493	0.124086253345013
-7.44319152832031	-10.6187448501587	-9.24220371246338	-0.0959784239530563	0.218594014644623	0.124080874025822
-7.44779920578003	-10.6277093887329	-9.24063014984131	-0.0961661413311958	0.218744158744812	0.124154157936573
-7.45148086547852	-10.6302042007446	-9.23168087005615	-0.0962120592594147	0.218806341290474	0.12417958676815
-7.45700979232788	-10.6260261535645	-9.23200416564941	-0.0961281359195709	0.218708842992783	0.124162189662457
-7.46035861968994	-10.6218862533569	-9.22804546356201	-0.0960972160100937	0.218587771058083	0.124137990176678
-7.45912027359009	-10.6236248016357	-9.23451805114746	-0.0961098968982697	0.218501999974251	0.124087668955326
-7.4562726020813	-10.6255912780762	-9.24760627746582	-0.0961923226714134	0.218495577573776	0.124006927013397
-7.4572696685791	-10.6300859451294	-9.26418495178223	-0.0962629467248917	0.218601778149605	0.12395565956831
-7.45947599411011	-10.6349296569824	-9.2662525177002	-0.0963578671216965	0.218588247895241	0.124027661979198
-7.46385908126831	-10.6306314468384	-9.25121974945068	-0.0964474081993103	0.218586936593056	0.124194368720055
-7.46318435668945	-10.625171661377	-9.24249267578125	-0.0965151339769363	0.218525946140289	0.124204441905022
-7.46067380905151	-10.620548248291	-9.25579261779785	-0.0966043621301651	0.218479007482529	0.124044477939606
-7.45977544784546	-10.6212511062622	-9.27404022216797	-0.0966696888208389	0.21845731139183	0.12395354360342
-7.46782255172729	-10.62464427948	-9.28527736663818	-0.0968042016029358	0.218595951795578	0.123956874012947
-7.46901321411133	-10.6265602111816	-9.27233409881592	-0.0968841910362244	0.218688488006592	0.124103903770447
-7.4714150428772	-10.6223258972168	-9.26351547241211	-0.0969309285283089	0.218796029686928	0.124126553535461
-7.46746492385864	-10.6115579605103	-9.27348804473877	-0.09696214646101	0.218706071376801	0.124038174748421
-7.4661750793457	-10.6075410842896	-9.28129100799561	-0.0969490483403206	0.218479081988335	0.123898081481457
-7.46736240386963	-10.6063575744629	-9.2935152053833	-0.0971276983618736	0.218489944934845	0.123927175998688
-7.46878004074097	-10.6119394302368	-9.28918933868408	-0.0973658487200737	0.218693152070045	0.124018006026745
-7.47109651565552	-10.6148815155029	-9.29535961151123	-0.0975150913000107	0.218742087483406	0.124040260910988
-7.47427368164063	-10.6072044372559	-9.28277587890625	-0.0975265428423882	0.218733415007591	0.124075531959534
-7.47735929489136	-10.5952157974243	-9.28003978729248	-0.0974744856357574	0.218643948435783	0.124050155282021
-7.47440910339355	-10.5903224945068	-9.28949165344238	-0.097481980919838	0.218499585986137	0.123967073857784
-7.47008514404297	-10.5907306671143	-9.30323505401611	-0.0975969657301903	0.218584701418877	0.123877637088299
-7.46748399734497	-10.5916032791138	-9.31142997741699	-0.0976551845669746	0.218592926859856	0.1238012611866
-7.46697950363159	-10.5916967391968	-9.31816482543945	-0.0976858586072922	0.218599289655685	0.123873226344585
-7.47262334823608	-10.5869569778442	-9.3027811050415	-0.0977144166827202	0.218570172786713	0.124017238616943
-7.47037076950073	-10.5808172225952	-9.27949619293213	-0.0977675318717957	0.218576312065125	0.124060519039631
-7.46758222579956	-10.5717821121216	-9.29099750518799	-0.0977871268987656	0.21854205429554	0.123910538852215
-7.46653413772583	-10.5757579803467	-9.30179977416992	-0.0977779924869537	0.218374222517014	0.123813845217228
-7.46417474746704	-10.5796337127686	-9.29842376708984	-0.0977213755249977	0.218527883291245	0.123935662209988
-7.46660184860229	-10.5798559188843	-9.2853946685791	-0.0976972132921219	0.218626245856285	0.124060407280922
-7.46329307556152	-10.5759258270264	-9.27497291564941	-0.0977018922567368	0.218656614422798	0.124095551669598
-7.45838022232056	-10.5602226257324	-9.27127552032471	-0.0976332128047943	0.218477815389633	0.123978868126869
-7.45745086669922	-10.5593280792236	-9.27752113342285	-0.0974943712353706	0.218398317694664	0.123905904591084
-7.45844745635986	-10.5628509521484	-9.28376960754395	-0.0975243747234344	0.21834322810173	0.123968377709389
-7.45472526550293	-10.5722522735596	-9.2776050567627	-0.0976172685623169	0.218477040529251	0.12410356849432
-7.45413732528687	-10.5744352340698	-9.27077960968018	-0.0976355746388435	0.218555554747581	0.124209493398666
-7.45938873291016	-10.5695934295654	-9.25667953491211	-0.0975522622466087	0.218615278601646	0.124251559376717
-7.46132516860962	-10.5603923797607	-9.25024032592773	-0.0974601954221725	0.218459755182266	0.124290935695171
-7.45737457275391	-10.5610122680664	-9.2546501159668	-0.09742172062397	0.218317583203316	0.124268554151058
-7.45749235153198	-10.5647945404053	-9.27139759063721	-0.097289927303791	0.218356668949127	0.124252319335938
-7.45434665679932	-10.5680522918701	-9.28305339813232	-0.0973577871918678	0.218386322259903	0.12427768856287
-7.46066999435425	-10.5701017379761	-9.27224445343018	-0.0973408967256546	0.218410462141037	0.12444731593132
-7.46564149856567	-10.5667304992676	-9.25212860107422	-0.0973765328526497	0.2182906717062	0.12460769712925
-7.4671745300293	-10.5635404586792	-9.25461101531982	-0.0973670855164528	0.218185544013977	0.124554686248302
-7.46672439575195	-10.5646343231201	-9.27354621887207	-0.0974005609750748	0.21811830997467	0.124444283545017
-7.47065544128418	-10.5683574676514	-9.28841876983643	-0.0973634943366051	0.218081310391426	0.12446216493845
-7.47699308395386	-10.5720586776733	-9.28635120391846	-0.097319670021534	0.218216493725777	0.124634087085724
-7.48137998580933	-10.5763826370239	-9.27650165557861	-0.0973714590072632	0.21832200884819	0.124821506440639
-7.48276805877686	-10.5683059692383	-9.26942443847656	-0.0974753573536873	0.218245148658752	0.124872848391533
-7.48477411270142	-10.563419342041	-9.28254508972168	-0.0974743738770485	0.218172326683998	0.124877080321312
-7.48410940170288	-10.5563192367554	-9.28178405761719	-0.0973641350865364	0.217923790216446	0.124848537147045
-7.48642253875732	-10.5547933578491	-9.29574394226074	-0.0973787009716034	0.217860758304596	0.124800957739353
-7.48610353469849	-10.5589218139648	-9.3059720993042	-0.0974858403205872	0.217835396528244	0.124881185591221
-7.48871469497681	-10.5605821609497	-9.31038379669189	-0.0976154953241348	0.217900484800339	0.124966166913509
-7.49084758758545	-10.5616416931152	-9.30240631103516	-0.0976937785744667	0.218020603060722	0.125075817108154
-7.49520778656006	-10.5551328659058	-9.29587745666504	-0.0977807268500328	0.218002393841743	0.125150769948959
-7.49999284744263	-10.5465803146362	-9.28771209716797	-0.0976853519678116	0.21788677573204	0.125156432390213
-7.49639320373535	-10.5412282943726	-9.29024887084961	-0.0975922793149948	0.217741638422012	0.125211715698242
-7.49316453933716	-10.5401258468628	-9.30411052703857	-0.0976093038916588	0.217720910906792	0.125118628144264
-7.48864650726318	-10.5408782958984	-9.31882762908936	-0.0976668521761894	0.217723771929741	0.125153720378876
-7.49070739746094	-10.5406455993652	-9.30627727508545	-0.0977524518966675	0.217787653207779	0.125349760055542
-7.49399948120117	-10.5375518798828	-9.28524303436279	-0.0977239236235619	0.217690154910088	0.125444874167442
-7.49249982833862	-10.5325317382813	-9.28049850463867	-0.0976723656058311	0.217610687017441	0.125438123941422
-7.48760366439819	-10.5306015014648	-9.29958629608154	-0.0977043733000755	0.217611476778984	0.125290438532829
-7.48276662826538	-10.5282487869263	-9.30024909973145	-0.0976780503988266	0.217489942908287	0.125224336981773
-7.48044347763062	-10.5331840515137	-9.30376052856445	-0.0977554321289063	0.217568770051003	0.12521655857563
-7.4833459854126	-10.5381755828857	-9.29296588897705	-0.0977292880415916	0.217650860548019	0.125368610024452
-7.48138809204102	-10.5436630249023	-9.28301429748535	-0.0977660566568375	0.217746958136559	0.125532418489456
-7.47864627838135	-10.5410985946655	-9.27307224273682	-0.0977325737476349	0.217790901660919	0.125523433089256
-7.4761061668396	-10.5401039123535	-9.2585620880127	-0.0977405682206154	0.217769265174866	0.125533401966095
-7.47231435775757	-10.5321502685547	-9.25960063934326	-0.0977011919021606	0.217573061585426	0.125426262617111
-7.46611404418945	-10.5296573638916	-9.2640438079834	-0.0976169407367706	0.217432752251625	0.125306248664856
-7.46307802200317	-10.528621673584	-9.26199340820313	-0.0975636839866638	0.217410728335381	0.125322282314301
-7.46182537078857	-10.5373373031616	-9.26791095733643	-0.0977062433958054	0.217429846525192	0.125342324376106
-7.46017503738403	-10.5464859008789	-9.25301074981689	-0.097800150513649	0.217541381716728	0.125432282686234
-7.46318006515503	-10.5446786880493	-9.24119186401367	-0.0978198647499084	0.217586860060692	0.125445246696472
-7.46350765228271	-10.5383977890015	-9.22816276550293	-0.0977335944771767	0.21752142906189	0.125409930944443
-7.46138095855713	-10.53284740448	-9.22001838684082	-0.09757299721241	0.217390343546867	0.125311449170113
-7.45276355743408	-10.535924911499	-9.23016452789307	-0.0976089313626289	0.217363998293877	0.125270068645477
-7.44820642471313	-10.5406398773193	-9.24310398101807	-0.0976031646132469	0.217310354113579	0.125183641910553
-7.45054769515991	-10.5471038818359	-9.23701000213623	-0.0976670309901237	0.2172741740942	0.125282049179077
-7.45016670227051	-10.5455846786499	-9.20727634429932	-0.0975704565644264	0.217271596193314	0.125369980931282
-7.44708824157715	-10.5391273498535	-9.20158290863037	-0.097592294216156	0.217249184846878	0.125245869159698
-7.44531536102295	-10.5417861938477	-9.21088600158691	-0.0975746661424637	0.217135488986969	0.125004589557648
-7.44215536117554	-10.5466632843018	-9.22147369384766	-0.097560353577137	0.217108339071274	0.124900922179222
-7.44445991516113	-10.5517921447754	-9.21959686279297	-0.0975632891058922	0.217177212238312	0.124923370778561
-7.4461522102356	-10.5551633834839	-9.20296669006348	-0.0975878611207008	0.217274099588394	0.12495081871748
-7.44301080703735	-10.5483160018921	-9.19938373565674	-0.0974791049957275	0.21716383099556	0.124786756932735
-7.44357299804688	-10.5439252853394	-9.20806884765625	-0.0973566025495529	0.216995656490326	0.124678954482079
-7.44472932815552	-10.5486154556274	-9.22244739532471	-0.0973414853215218	0.216884091496468	0.124593362212181
-7.44253730773926	-10.5610876083374	-9.22403144836426	-0.097480982542038	0.216942459344864	0.124610923230648
-7.44744396209717	-10.5650100708008	-9.2206563949585	-0.0975444987416267	0.217117205262184	0.124564461410046
-7.45062589645386	-10.5659818649292	-9.21405124664307	-0.0974907279014587	0.217113927006721	0.124530725181103
-7.45843839645386	-10.5580062866211	-9.20963382720947	-0.0972877815365791	0.217018932104111	0.124478042125702
-7.45400190353394	-10.558367729187	-9.20898914337158	-0.0972608923912048	0.216883435845375	0.124392360448837
-7.4527325630188	-10.5611629486084	-9.23120021820068	-0.0972278043627739	0.216804161667824	0.124261885881424
-7.45251941680908	-10.5717115402222	-9.24569416046143	-0.0972041264176369	0.216885730624199	0.124164499342442
-7.45911169052124	-10.5762033462524	-9.24139213562012	-0.0971832647919655	0.216972082853317	0.124218761920929
-7.4640998840332	-10.5728635787964	-9.22849941253662	-0.0971103981137276	0.216952994465828	0.124307617545128
-7.46392631530762	-10.5686597824097	-9.21998310089111	-0.0970654562115669	0.216759726405144	0.124224111437798
-7.46203184127808	-10.56982421875	-9.23079013824463	-0.0970127731561661	0.216737240552902	0.12400983273983
-7.46423816680908	-10.5805912017822	-9.24900245666504	-0.0969981551170349	0.216728895902634	0.123824633657932
-7.4658317565918	-10.5817728042603	-9.2460298538208	-0.0970165356993675	0.216861546039581	0.123911060392857
-7.47390270233154	-10.5815114974976	-9.23549270629883	-0.0969846248626709	0.217039152979851	0.124035388231277
-7.47073030471802	-10.575740814209	-9.23317718505859	-0.0969023704528809	0.216830104589462	0.123865477740765
-7.47410202026367	-10.5763025283813	-9.24790287017822	-0.0967152342200279	0.216730058193207	0.123650625348091
-7.47743034362793	-10.5793085098267	-9.25733184814453	-0.0966910943388939	0.216769948601723	0.123572252690792
-7.47863149642944	-10.5850458145142	-9.26954555511475	-0.096759021282196	0.216876074671745	0.123571150004864
-7.47812461853027	-10.5908393859863	-9.26130771636963	-0.0967401415109634	0.217005953192711	0.123575873672962
-7.48430347442627	-10.5862159729004	-9.25553894042969	-0.0966768935322762	0.217054784297943	0.123431451618671
-7.49160194396973	-10.5770874023438	-9.25340366363525	-0.0965115055441856	0.216980308294296	0.123258918523788
-7.48984479904175	-10.5774955749512	-9.27174091339111	-0.0965206325054169	0.216931104660034	0.123152635991573
-7.48663806915283	-10.5800266265869	-9.28374767303467	-0.0965223610401154	0.217001855373383	0.122950121760368
-7.48703765869141	-10.5826969146729	-9.29718589782715	-0.0964098647236824	0.217090040445328	0.122834540903568
-7.4880166053772	-10.5824680328369	-9.29355430603027	-0.0964148640632629	0.217140510678291	0.122811943292618
-7.49065446853638	-10.5814876556396	-9.28045082092285	-0.0964395999908447	0.217214912176132	0.122810423374176
-7.49053049087524	-10.5759916305542	-9.26573657989502	-0.0964839905500412	0.217188149690628	0.122652903199196
-7.48820161819458	-10.5749378204346	-9.27856540679932	-0.0965988039970398	0.217124685645103	0.122460074722767
-7.48702192306519	-10.5747032165527	-9.29427814483643	-0.0966822579503059	0.217152372002602	0.12216904014349
-7.48665237426758	-10.5704774856567	-9.31012153625488	-0.0967210903763771	0.217163726687431	0.122024923563004
-7.48831129074097	-10.5726757049561	-9.30469703674316	-0.0967946127057076	0.217274725437164	0.121969044208527
-7.48843908309937	-10.5664052963257	-9.29764842987061	-0.0968438982963562	0.217439100146294	0.121989913284779
-7.48492193222046	-10.562671661377	-9.281813621521	-0.0970822274684906	0.217458382248878	0.121915891766548
-7.48126697540283	-10.5505304336548	-9.27688217163086	-0.0971771776676178	0.217413246631622	0.121736310422421
-7.47940587997437	-10.5406494140625	-9.28639507293701	-0.0971786081790924	0.217180609703064	0.121507920324802
-7.47681522369385	-10.5378732681274	-9.29482650756836	-0.0973144024610519	0.217163115739822	0.121415130794048
-7.46858072280884	-10.5421476364136	-9.29160785675049	-0.0976264476776123	0.217309400439262	0.121389284729958
-7.4680700302124	-10.5371170043945	-9.28025341033936	-0.0977863967418671	0.217402189970016	0.121354073286057
-7.46872138977051	-10.5272607803345	-9.26437664031982	-0.0979194119572639	0.217423498630524	0.121256783604622
-7.46623516082764	-10.516565322876	-9.25497055053711	-0.097984179854393	0.217369019985199	0.121221669018269
-7.4648175239563	-10.5078325271606	-9.26209735870361	-0.098066046833992	0.217368543148041	0.121079467236996
-7.45600366592407	-10.5053195953369	-9.2765645980835	-0.0981397405266762	0.217364460229874	0.120886147022247
-7.45056772232056	-10.5057830810547	-9.28090858459473	-0.0983196422457695	0.217400372028351	0.120758704841137
-7.44793891906738	-10.5063638687134	-9.28366279602051	-0.0984745770692825	0.217490807175636	0.120682246983051
-7.44829130172729	-10.5042428970337	-9.27012157440186	-0.0985637977719307	0.217510625720024	0.120693862438202
-7.44912004470825	-10.4955787658691	-9.25219249725342	-0.0987025126814842	0.217503041028976	0.120678626000881
-7.44635534286499	-10.4908580780029	-9.2659740447998	-0.0988009423017502	0.217476695775986	0.12047017365694
-7.43925380706787	-10.4894857406616	-9.27747821807861	-0.0988710671663284	0.217437699437141	0.120223097503185
-7.4375958442688	-10.4916505813599	-9.28650760650635	-0.0989726632833481	0.21743431687355	0.120106764137745
-7.43583297729492	-10.4937400817871	-9.28858089447021	-0.0990159064531326	0.2175123244524	0.120109088718891
-7.43940305709839	-10.4963340759277	-9.27509212493896	-0.0991627350449562	0.217639431357384	0.120264768600464
-7.43861293792725	-10.4930019378662	-9.26426792144775	-0.0992670878767967	0.217704817652702	0.120338775217533
-7.43469095230103	-10.4854393005371	-9.25944519042969	-0.0992826297879219	0.217618837952614	0.120241343975067
-7.43004083633423	-10.4807872772217	-9.26678371429443	-0.0993221253156662	0.217378243803978	0.120144754648209
-7.42505836486816	-10.4749393463135	-9.27278137207031	-0.0991924107074738	0.217357158660889	0.120027363300323
-7.42424488067627	-10.4767942428589	-9.27740955352783	-0.0992849692702293	0.217321693897247	0.120014369487762
-7.42088842391968	-10.482572555542	-9.27204990386963	-0.0994383096694946	0.21748860180378	0.120019607245922
-7.4216742515564	-10.485936164856	-9.2625675201416	-0.0996462926268578	0.217599019408226	0.120030604302883
-7.42674255371094	-10.4759149551392	-9.26198863983154	-0.0995068997144699	0.217563629150391	0.119994468986988
-7.42557859420776	-10.4688177108765	-9.25302410125732	-0.099365234375	0.217450261116028	0.119863577187061
-7.42047309875488	-10.4700403213501	-9.25581550598145	-0.0993015840649605	0.21743868291378	0.119769670069218
-7.4146032333374	-10.4716691970825	-9.26955509185791	-0.0992346778512001	0.217464223504066	0.119645811617374
-7.41486787796021	-10.4744310379028	-9.2851448059082	-0.0992683917284012	0.217521876096725	0.119596064090729
-7.41299819946289	-10.4750862121582	-9.27628326416016	-0.0991671308875084	0.217606723308563	0.119563780725002
-7.41663885116577	-10.476131439209	-9.26873302459717	-0.0990489348769188	0.217618390917778	0.11963676661253
-7.41882514953613	-10.473650932312	-9.24905776977539	-0.0989916250109673	0.217601761221886	0.119684174656868
-7.41599369049072	-10.4733104705811	-9.23894309997559	-0.0988940224051476	0.217623934149742	0.119660757482052
-7.41465711593628	-10.4724788665771	-9.241943359375	-0.0987570956349373	0.217588260769844	0.11944043636322
-7.41129875183105	-10.4736280441284	-9.24992847442627	-0.0986827835440636	0.217507466673851	0.119298055768013
-7.41013717651367	-10.4780750274658	-9.25960636138916	-0.0985617414116859	0.217449590563774	0.119130112230778
-7.41317558288574	-10.4837245941162	-9.26126480102539	-0.0984638854861259	0.217543840408325	0.119113184511662
-7.41512060165405	-10.4865674972534	-9.2629976272583	-0.0983727350831032	0.217647597193718	0.119081661105156
-7.41740417480469	-10.4922399520874	-9.24320697784424	-0.0982543975114822	0.217791005969048	0.119122587144375
-7.41771173477173	-10.4924287796021	-9.2360782623291	-0.0981858894228935	0.217801511287689	0.119046039879322
-7.42014265060425	-10.4910163879395	-9.23552894592285	-0.0980952978134155	0.217717945575714	0.118869043886662
-7.41629314422607	-10.4877042770386	-9.24191856384277	-0.0978410392999649	0.217540174722672	0.118669435381889
-7.42113637924194	-10.4892854690552	-9.25307655334473	-0.0976468250155449	0.217529490590096	0.118530534207821
-7.42161846160889	-10.4976739883423	-9.25653839111328	-0.0976988077163696	0.217560604214668	0.11850805580616
-7.42424440383911	-10.5067071914673	-9.25298595428467	-0.0977331548929214	0.217669785022736	0.118414521217346
-7.42537021636963	-10.5136442184448	-9.24709701538086	-0.0977500826120377	0.217743083834648	0.118373215198517
-7.43039321899414	-10.5169115066528	-9.24387073516846	-0.0976783707737923	0.217846974730492	0.118319116532803
-7.43776750564575	-10.5226230621338	-9.23948097229004	-0.0976145789027214	0.217806503176689	0.11829400062561
-7.44098854064941	-10.5214653015137	-9.23426914215088	-0.0975436046719551	0.217833742499352	0.118211083114147
-7.44340038299561	-10.520676612854	-9.23083114624023	-0.0974591448903084	0.217763438820839	0.118104986846447
-7.44359874725342	-10.5197038650513	-9.23451042175293	-0.097356304526329	0.217690587043762	0.117993399500847
-7.44236898422241	-10.5252494812012	-9.24514198303223	-0.0973631963133812	0.217621579766273	0.117816865444183
-7.44328022003174	-10.5341138839722	-9.2592248916626	-0.0973694995045662	0.217687472701073	0.117696963250637
-7.44613981246948	-10.5412406921387	-9.26403141021729	-0.0973499864339828	0.217777147889137	0.117657236754894
-7.45077514648438	-10.545184135437	-9.25822162628174	-0.0974210798740387	0.217783123254776	0.117697820067406
-7.45460510253906	-10.5436573028564	-9.24253559112549	-0.0974351242184639	0.217739298939705	0.117728523910046
-7.45551490783691	-10.5436916351318	-9.23764991760254	-0.0974966734647751	0.217758417129517	0.117643669247627
-7.45511722564697	-10.543532371521	-9.24357891082764	-0.0975973233580589	0.21770903468132	0.117467351257801
-7.45620632171631	-10.545750617981	-9.25589179992676	-0.0976011902093887	0.217660143971443	0.117165148258209
-7.45760822296143	-10.5506944656372	-9.27089309692383	-0.0977070853114128	0.217588320374489	0.116997808218002
-7.45901489257813	-10.5554008483887	-9.27481174468994	-0.0978181734681129	0.217643514275551	0.116949267685413
-7.4633150100708	-10.5577421188354	-9.26146030426025	-0.0979115143418312	0.217714801430702	0.117033541202545
-7.46100759506226	-10.5595483779907	-9.25955486297607	-0.0979811325669289	0.217748984694481	0.116963937878609
-7.45999097824097	-10.5504360198975	-9.25352001190186	-0.0981399491429329	0.217739075422287	0.116861246526241
-7.45794439315796	-10.5420360565186	-9.25973415374756	-0.0981308966875076	0.217505916953087	0.116693317890167
-7.4592981338501	-10.5438985824585	-9.26591014862061	-0.0981978923082352	0.217412009835243	0.116641908884048
-7.45693111419678	-10.5492696762085	-9.27003765106201	-0.0982984304428101	0.217423513531685	0.116643644869328
-7.45565462112427	-10.5549430847168	-9.27133655548096	-0.0985410436987877	0.217581778764725	0.116717733442783
-7.45435953140259	-10.556022644043	-9.26704120635986	-0.0987400263547897	0.21765473484993	0.116753451526165
-7.45459413528442	-10.5524253845215	-9.25807666778564	-0.0987450480461121	0.217698231339455	0.116774469614029
-7.45797681808472	-10.5422716140747	-9.25234127044678	-0.0987126678228378	0.21764999628067	0.116704732179642
-7.45219612121582	-10.537278175354	-9.24932098388672	-0.0987731069326401	0.217555344104767	0.116661190986633
-7.44469881057739	-10.5372104644775	-9.26260566711426	-0.0988102331757545	0.217541322112083	0.11653546243906
-7.441246509552	-10.539511680603	-9.27776622772217	-0.0988703221082687	0.217587649822235	0.116517074406147
-7.4361834526062	-10.5390739440918	-9.2787389755249	-0.0989500507712364	0.217715054750443	0.116584070026875
-7.43804883956909	-10.5354709625244	-9.2665548324585	-0.0990049764513969	0.217717379331589	0.116736762225628
-7.43578767776489	-10.5277757644653	-9.24239158630371	-0.0990833789110184	0.217768028378487	0.116799369454384
-7.43446826934814	-10.5238208770752	-9.23923492431641	-0.0991719663143158	0.217710345983505	0.116774491965771
-7.42609739303589	-10.5215473175049	-9.24848556518555	-0.0991663187742233	0.217645898461342	0.116701722145081
-7.42274808883667	-10.5231637954712	-9.25925064086914	-0.0991979241371155	0.217607751488686	0.116645038127899
-7.42404651641846	-10.5226526260376	-9.26517105102539	-0.0991278365254402	0.217743694782257	0.116722755134106
-7.42262315750122	-10.5247812271118	-9.25561809539795	-0.0991705656051636	0.217903286218643	0.116937011480331
-7.42317819595337	-10.524730682373	-9.24178886413574	-0.099273107945919	0.217964127659798	0.117132127285004
-7.41926860809326	-10.5202493667603	-9.23353290557861	-0.0992813482880592	0.218015417456627	0.117155537009239
-7.41382074356079	-10.5115537643433	-9.23793315887451	-0.09925377368927	0.217861756682396	0.117110714316368
-7.41302824020386	-10.5078859329224	-9.24564933776855	-0.099044032394886	0.217776328325272	0.117146514356136
-7.40826320648193	-10.5134115219116	-9.25388145446777	-0.0990823209285736	0.217802733182907	0.117180019617081
-7.40655612945557	-10.5174407958984	-9.24896430969238	-0.0992186889052391	0.218044266104698	0.11735126376152
-7.40629768371582	-10.5197143554688	-9.23611259460449	-0.0992989838123322	0.218174308538437	0.117431819438934
-7.40823411941528	-10.5138845443726	-9.23274707794189	-0.0992266237735748	0.218217849731445	0.117489740252495
-7.40567064285278	-10.5066928863525	-9.22930431365967	-0.0991665944457054	0.218148484826088	0.117515817284584
-7.40433216094971	-10.5011177062988	-9.22082328796387	-0.0990084931254387	0.218077227473259	0.117494635283947
-7.40108013153076	-10.4966068267822	-9.22658729553223	-0.0989419668912888	0.21799124777317	0.117491386830807
-7.39735317230225	-10.496639251709	-9.23359870910645	-0.0988620817661285	0.21804216504097	0.117448814213276
-7.39108896255493	-10.5017700195313	-9.25391960144043	-0.098863460123539	0.218201205134392	0.117424584925175
-7.39208936691284	-10.5008573532104	-9.25105571746826	-0.0988579764962196	0.218246132135391	0.117489472031593
-7.3946328163147	-10.499659538269	-9.23977851867676	-0.0988281443715096	0.218232214450836	0.117620646953583
-7.40025091171265	-10.4946203231812	-9.2249870300293	-0.098752498626709	0.218289613723755	0.117697045207024
-7.39829349517822	-10.4933347702026	-9.21905612945557	-0.0987740159034729	0.218280166387558	0.117675639688969
-7.3956880569458	-10.4895763397217	-9.22618198394775	-0.0987150445580482	0.218212261795998	0.117584235966206
-7.39204025268555	-10.4893169403076	-9.23561763763428	-0.0986766070127487	0.218249574303627	0.117461919784546
-7.39285182952881	-10.4908275604248	-9.24952983856201	-0.098611868917942	0.218222439289093	0.117304787039757
-7.39443302154541	-10.4922018051147	-9.25693321228027	-0.098640576004982	0.218317702412605	0.117302633821964
-7.39501476287842	-10.4934720993042	-9.25827312469482	-0.0986627191305161	0.218414977192879	0.117373451590538
-7.40093040466309	-10.4956970214844	-9.25187301635742	-0.098672904074192	0.218536302447319	0.117409273982048
-7.39964008331299	-10.4969158172607	-9.24577140808105	-0.0986711233854294	0.218604683876038	0.117486670613289
-7.40056180953979	-10.4960889816284	-9.23499202728271	-0.0987301170825958	0.218588963150978	0.117514595389366
-7.39993572235107	-10.4904289245605	-9.23210716247559	-0.0986540988087654	0.218524366617203	0.117403075098991
-7.39540719985962	-10.4834203720093	-9.23477458953857	-0.0986700877547264	0.218478575348854	0.117298327386379
-7.39265632629395	-10.4785528182983	-9.23935794830322	-0.0986848250031471	0.218410819768906	0.117153465747833
-7.39149951934814	-10.4733476638794	-9.24544334411621	-0.0986291095614433	0.21828156709671	0.117050141096115
-7.3929443359375	-10.4747514724731	-9.25214195251465	-0.0986636802554131	0.218224793672562	0.116946548223495
-7.39268827438354	-10.4732055664063	-9.25748062133789	-0.0987169295549393	0.218301340937614	0.1169303804636
-7.38969421386719	-10.4778928756714	-9.25455951690674	-0.0988363549113274	0.218408331274986	0.116912975907326
-7.38830661773682	-10.4797849655151	-9.25221157073975	-0.0990365147590637	0.21843346953392	0.116926737129688
-7.39077234268188	-10.4829921722412	-9.24548721313477	-0.0990779474377632	0.218475431203842	0.116891965270042
-7.39147043228149	-10.4737339019775	-9.23646831512451	-0.0990726426243782	0.218418568372726	0.116883523762226
-7.39325141906738	-10.4675569534302	-9.22748374938965	-0.0990603417158127	0.218428641557693	0.116786025464535
-7.39112186431885	-10.4624757766724	-9.2221851348877	-0.0990336462855339	0.218344867229462	0.116701230406761
-7.38621473312378	-10.4616460800171	-9.22302150726318	-0.0990677624940872	0.218232572078705	0.116604186594486
-7.38498163223267	-10.4609937667847	-9.22551441192627	-0.0990621894598007	0.218225836753845	0.116520710289478
-7.38005638122559	-10.4616470336914	-9.23351001739502	-0.0991351380944252	0.218191787600517	0.116457462310791
-7.37768125534058	-10.4642219543457	-9.2352991104126	-0.0991844907402992	0.218189731240273	0.116351954638958
-7.37480688095093	-10.4682283401489	-9.24189758300781	-0.099262423813343	0.218146681785583	0.116306871175766
-7.37314081192017	-10.4721193313599	-9.24027061462402	-0.0993089601397514	0.218187227845192	0.116336859762669
-7.37700891494751	-10.4711694717407	-9.22989749908447	-0.0993113219738007	0.218225494027138	0.116381645202637
-7.37623453140259	-10.4715127944946	-9.21501636505127	-0.0993160903453827	0.218206569552422	0.116479739546776
-7.37612533569336	-10.4712104797363	-9.20364856719971	-0.0993726998567581	0.218205064535141	0.116469845175743
-7.37630605697632	-10.4643964767456	-9.19785594940186	-0.0993203967809677	0.218195855617523	0.116443276405334
-7.37801837921143	-10.4630012512207	-9.19491004943848	-0.0993090122938156	0.218171820044518	0.116415150463581
-7.37293577194214	-10.4608640670776	-9.20501232147217	-0.0993397384881973	0.218129590153694	0.116278722882271
-7.37331771850586	-10.4639520645142	-9.21113109588623	-0.0993019118905067	0.218090504407883	0.116160817444324
-7.3742938041687	-10.466685295105	-9.22053050994873	-0.099326029419899	0.218128964304924	0.116101145744324
-7.37682962417603	-10.4691600799561	-9.22941207885742	-0.0993200466036797	0.218164697289467	0.116119384765625
-7.37816524505615	-10.4731969833374	-9.22441577911377	-0.0992502644658089	0.218215733766556	0.116147622466087
-7.38051843643188	-10.4788475036621	-9.22585678100586	-0.0992435067892075	0.218320846557617	0.116248346865177
-7.38032197952271	-10.4807109832764	-9.21801090240479	-0.0992757454514503	0.218430638313293	0.116301096975803
-7.38036012649536	-10.4803256988525	-9.2158203125	-0.0992375388741493	0.218542069196701	0.116356357932091
-7.37720108032227	-10.4799222946167	-9.20585441589355	-0.0992463976144791	0.218542337417603	0.116320058703423
-7.37513589859009	-10.4730710983276	-9.2121524810791	-0.0991480052471161	0.218395814299583	0.11628245562315
-7.37567090988159	-10.4738664627075	-9.21990776062012	-0.0991112589836121	0.218246608972549	0.116270035505295
-7.37569379806519	-10.4772500991821	-9.22455501556396	-0.099090151488781	0.218275859951973	0.116280265152454
-7.37365388870239	-10.4819965362549	-9.22569751739502	-0.0991437286138535	0.218218967318535	0.116319753229618
-7.37393808364868	-10.4881153106689	-9.22911167144775	-0.0992358773946762	0.218360260128975	0.11632576584816
-7.37354755401611	-10.4972085952759	-9.22240257263184	-0.0994325205683708	0.218513891100883	0.116446852684021
-7.37435579299927	-10.4945020675659	-9.21660137176514	-0.0994357839226723	0.218550607562065	0.116487666964531
-7.37822008132935	-10.4924831390381	-9.20764923095703	-0.0993624478578568	0.218591511249542	0.116490244865417
-7.37952566146851	-10.4869594573975	-9.20399379730225	-0.0993371605873108	0.218582823872566	0.116586193442345
-7.37873125076294	-10.480749130249	-9.20176696777344	-0.0993390530347824	0.218436315655708	0.116602778434753
-7.37595176696777	-10.4815378189087	-9.20849514007568	-0.0993845984339714	0.21841861307621	0.11651686578989
-7.37606954574585	-10.4832677841187	-9.22024536132813	-0.0993574187159538	0.218453750014305	0.116519302129745
-7.37274217605591	-10.4862718582153	-9.23331069946289	-0.0994184240698814	0.218480750918388	0.116455554962158
-7.37604713439941	-10.4883985519409	-9.2280855178833	-0.0994552001357079	0.218501076102257	0.116603687405586
-7.37851524353027	-10.4873952865601	-9.22271347045898	-0.0995206981897354	0.218466907739639	0.116740070283413
-7.38036727905273	-10.4827632904053	-9.21068477630615	-0.0995247811079025	0.218471869826317	0.116819240152836
-7.37827444076538	-10.4809646606445	-9.19257545471191	-0.0996094048023224	0.218385145068169	0.116931773722172
-7.37758731842041	-10.4761867523193	-9.18703269958496	-0.0996717661619186	0.218350261449814	0.116953648626804
-7.37316417694092	-10.470157623291	-9.19265365600586	-0.0996890813112259	0.218213424086571	0.116877548396587
-7.3726544380188	-10.4717416763306	-9.19964790344238	-0.0997129902243614	0.218085512518883	0.116744622588158
-7.37253618240356	-10.4747095108032	-9.21224975585938	-0.099744938313961	0.218128547072411	0.11669235676527
-7.37297964096069	-10.477032661438	-9.20973110198975	-0.099702313542366	0.218197762966156	0.116806030273438
-7.37517118453979	-10.4778671264648	-9.19661331176758	-0.0997520387172699	0.218343794345856	0.116940267384052
-7.37266731262207	-10.4793252944946	-9.18336772918701	-0.0998917445540428	0.218304112553596	0.117012932896614
-7.36901235580444	-10.4729290008545	-9.179030418396	-0.0998640283942223	0.218241572380066	0.117046259343624
-7.36399364471436	-10.4703407287598	-9.18145275115967	-0.0998124852776527	0.218156352639198	0.116959482431412
-7.36192798614502	-10.4656944274902	-9.18988513946533	-0.0997699499130249	0.218096897006035	0.116844907402992
-7.36198043823242	-10.4640588760376	-9.1893138885498	-0.0997507125139236	0.217945411801338	0.116845935583115
-7.36130666732788	-10.4680452346802	-9.1962890625	-0.0997540354728699	0.217921122908592	0.116866812109947
-7.36496639251709	-10.473313331604	-9.19742488861084	-0.0997236296534538	0.217998579144478	0.116879895329475
-7.36225461959839	-10.4797611236572	-9.20521831512451	-0.0998543798923492	0.218083798885345	0.116985395550728
-7.36125802993774	-10.4835624694824	-9.20410060882568	-0.0999147519469261	0.218124881386757	0.117105886340141
-7.35940170288086	-10.4923257827759	-9.205078125	-0.0999882072210312	0.218242079019547	0.117178797721863
-7.36503124237061	-10.4929533004761	-9.20608615875244	-0.100016787648201	0.218386545777321	0.11728797107935
-7.37040328979492	-10.4881172180176	-9.19726181030273	-0.0998807549476624	0.218293443322182	0.11727362126112
-7.37565898895264	-10.4845666885376	-9.1953649520874	-0.099794514477253	0.218264624476433	0.11730582267046
-7.37573862075806	-10.4862232208252	-9.20688533782959	-0.0997449830174446	0.218249127268791	0.117344029247761
-7.3722972869873	-10.4932136535645	-9.22536182403564	-0.0997656062245369	0.218220382928848	0.117382653057575
-7.3705530166626	-10.4977293014526	-9.23884868621826	-0.0998428240418434	0.218295365571976	0.117439277470112
-7.37478971481323	-10.5015096664429	-9.25118732452393	-0.099888376891613	0.218334764242172	0.117529638111591
-7.37807559967041	-10.5044746398926	-9.24587821960449	-0.0998654738068581	0.218401819467545	0.117766492068768
-7.38167953491211	-10.5059242248535	-9.23737621307373	-0.0998945981264114	0.2183777987957	0.11798694729805
-7.38451910018921	-10.5034770965576	-9.22050952911377	-0.0998908951878548	0.218312680721283	0.118145599961281
-7.38557243347168	-10.4996309280396	-9.21787929534912	-0.0999359488487244	0.218289852142334	0.118209794163704
-7.38531589508057	-10.4991550445557	-9.21857738494873	-0.100024484097958	0.218295469880104	0.118283025920391
-7.38379335403442	-10.496636390686	-9.22640228271484	-0.100029580295086	0.218255370855331	0.118240065872669
-7.38342905044556	-10.5000076293945	-9.23050594329834	-0.100062474608421	0.21821540594101	0.118320479989052
-7.38599109649658	-10.5009822845459	-9.24661922454834	-0.10008117556572	0.218219995498657	0.1183807477355
-7.38546419143677	-10.5041885375977	-9.25239086151123	-0.100055553019047	0.218274429440498	0.118525736033916
-7.39106845855713	-10.5035667419434	-9.24838161468506	-0.100089326500893	0.21845506131649	0.118720732629299
-7.39175033569336	-10.5023002624512	-9.23908138275146	-0.100127264857292	0.218552127480507	0.118941247463226
-7.39243268966675	-10.5001916885376	-9.22562408447266	-0.100209653377533	0.218578934669495	0.119056776165962
-7.38952350616455	-10.4926156997681	-9.2290620803833	-0.100205518305302	0.218468472361565	0.119031764566898
-7.38868951797485	-10.4869041442871	-9.23713779449463	-0.100102826952934	0.218304380774498	0.119088031351566
-7.3877124786377	-10.4875659942627	-9.25261688232422	-0.100087568163872	0.218314990401268	0.119210541248322
-7.38955068588257	-10.4891471862793	-9.25407981872559	-0.100091904401779	0.218392342329025	0.119351603090763
-7.3893871307373	-10.4935874938965	-9.25259304046631	-0.100219540297985	0.218494653701782	0.119520336389542
-7.39129209518433	-10.4967565536499	-9.24661350250244	-0.100363977253437	0.218608915805817	0.119672931730747
-7.39392423629761	-10.4914789199829	-9.23751640319824	-0.100354552268982	0.218610465526581	0.119811713695526
-7.39901351928711	-10.4885034561157	-9.23263168334961	-0.100396431982517	0.21861806511879	0.119909517467022
-7.3971529006958	-10.4834022521973	-9.22928333282471	-0.100310079753399	0.218514993786812	0.120016925036907
-7.39854574203491	-10.4829339981079	-9.23973178863525	-0.100339762866497	0.218459978699684	0.120023667812347
-7.39700794219971	-10.4835014343262	-9.24866008758545	-0.100370705127716	0.218468472361565	0.12005527317524
-7.39415597915649	-10.4859991073608	-9.2593936920166	-0.100394055247307	0.21850198507309	0.120173096656799
-7.39464855194092	-10.4911880493164	-9.26177883148193	-0.100470297038555	0.218444272875786	0.120195955038071
-7.3979959487915	-10.4893360137939	-9.25259685516357	-0.100548952817917	0.218493968248367	0.120450638234615
-7.40355539321899	-10.4866847991943	-9.23213481903076	-0.100584588944912	0.218370318412781	0.120700441300869
-7.40359783172607	-10.4828910827637	-9.22774791717529	-0.100657612085342	0.21834109723568	0.120794102549553
-7.40018177032471	-10.4802560806274	-9.23688411712646	-0.100644543766975	0.218300357460976	0.120762951672077
-7.39700508117676	-10.4825057983398	-9.24852085113525	-0.100667007267475	0.218214064836502	0.120697617530823
-7.39995431900024	-10.4865922927856	-9.25064659118652	-0.100681215524673	0.218208178877831	0.120779938995838
-7.40127325057983	-10.4901285171509	-9.24221706390381	-0.100751176476479	0.218359097838402	0.121056325733662
-7.40356397628784	-10.4899663925171	-9.22721195220947	-0.1008006259799	0.218380391597748	0.121189214289188
-7.40276288986206	-10.4837894439697	-9.22529315948486	-0.10081821680069	0.21833111345768	0.12127473950386
-7.39966440200806	-10.4778366088867	-9.22672080993652	-0.100813560187817	0.218214973807335	0.121296368539333
-7.39969110488892	-10.4743070602417	-9.22757148742676	-0.100710846483707	0.218050539493561	0.12127498537302
-7.3966236114502	-10.4718074798584	-9.24009418487549	-0.100664079189301	0.217968434095383	0.121297709643841
-7.39675712585449	-10.4803581237793	-9.24523258209229	-0.100643031299114	0.217962309718132	0.121358498930931
-7.39694166183472	-10.483154296875	-9.25364112854004	-0.100757874548435	0.218002364039421	0.121523253619671
-7.3983416557312	-10.4898748397827	-9.24749851226807	-0.100830718874931	0.218117892742157	0.121636778116226
-7.40034580230713	-10.4933319091797	-9.2441987991333	-0.100854903459549	0.21825022995472	0.121773049235344
-7.40829849243164	-10.4909515380859	-9.23604583740234	-0.100864849984646	0.218237221240997	0.12190268933773
-7.40877056121826	-10.4881477355957	-9.23010921478271	-0.100759640336037	0.218125388026237	0.12198244035244
-7.41235113143921	-10.4844884872437	-9.22413444519043	-0.100703351199627	0.218011423945427	0.122037135064602
-7.41043376922607	-10.485179901123	-9.23396587371826	-0.100676134228706	0.217900097370148	0.12209253013134
-7.40634155273438	-10.4870557785034	-9.24167919158936	-0.100620441138744	0.217865794897079	0.122143901884556
-7.4058141708374	-10.4946889877319	-9.25383186340332	-0.100628763437271	0.217966958880425	0.122227370738983
-7.40479183197021	-10.4991188049316	-9.26129627227783	-0.100612558424473	0.217958003282547	0.122377812862396
-7.41016435623169	-10.5025978088379	-9.26138114929199	-0.100643180310726	0.217941388487816	0.122525677084923
-7.41512775421143	-10.5022611618042	-9.24682235717773	-0.100673794746399	0.217912212014198	0.12280759960413
-7.41699123382568	-10.5003728866577	-9.22941875457764	-0.100649684667587	0.217850163578987	0.12289772182703
-7.41369152069092	-10.4954442977905	-9.23602867126465	-0.100632667541504	0.217742398381233	0.122879080474377
-7.41068410873413	-10.5013999938965	-9.24351596832275	-0.10064160078764	0.217647969722748	0.122836418449879
-7.41323757171631	-10.5045757293701	-9.26050281524658	-0.100629150867462	0.217581763863564	0.122884266078472
-7.41778135299683	-10.5087480545044	-9.2692928314209	-0.100674130022526	0.217740580439568	0.123048633337021
-7.42063331604004	-10.51340675354	-9.25924491882324	-0.100651726126671	0.217827543616295	0.123290076851845
-7.42497110366821	-10.5157794952393	-9.25304889678955	-0.100661993026733	0.217929229140282	0.123521439731121
-7.42210960388184	-10.5133018493652	-9.24474620819092	-0.100655049085617	0.217840299010277	0.123572699725628
-7.42050075531006	-10.5065822601318	-9.25611591339111	-0.100587628781796	0.217718616127968	0.123553678393364
-7.41976499557495	-10.5034189224243	-9.2626953125	-0.10047460347414	0.217550575733185	0.123580224812031
-7.42378330230713	-10.5091304779053	-9.27715301513672	-0.100575357675552	0.217552289366722	0.123799465596676
-7.42422914505005	-10.5168571472168	-9.2786169052124	-0.100668840110302	0.217669352889061	0.12397375702858
-7.42975330352783	-10.5189256668091	-9.27322101593018	-0.100789956748486	0.217767924070358	0.124163225293159
-7.43392038345337	-10.5140285491943	-9.26932525634766	-0.100727133452892	0.217766016721725	0.124265275895596
-7.43731307983398	-10.5073404312134	-9.26931095123291	-0.100678294897079	0.217656180262566	0.124383717775345
-7.43773937225342	-10.5019330978394	-9.27274417877197	-0.100693218410015	0.217575401067734	0.12444844096899
-7.43358182907104	-10.5033121109009	-9.29062175750732	-0.100753270089626	0.217518419027328	0.12451746314764
-7.43371295928955	-10.5041418075562	-9.30436229705811	-0.100766278803349	0.217565253376961	0.124620728194714
-7.43447685241699	-10.511058807373	-9.31162166595459	-0.10086952149868	0.217575117945671	0.124795831739902
-7.44149160385132	-10.5103054046631	-9.29926872253418	-0.100857757031918	0.217575073242188	0.125032663345337
-7.44256591796875	-10.5018558502197	-9.28562641143799	-0.100854858756065	0.217496797442436	0.125284627079964
-7.44176483154297	-10.4942512512207	-9.29920864105225	-0.100929267704487	0.217474162578583	0.125270619988441
-7.44116306304932	-10.497127532959	-9.31556797027588	-0.10101143270731	0.217407390475273	0.125280916690826
-7.4463038444519	-10.4990129470825	-9.32437610626221	-0.100988179445267	0.217406392097473	0.125355437397957
-7.45209169387817	-10.502911567688	-9.32216262817383	-0.100960493087769	0.217577159404755	0.125632673501968
-7.45449018478394	-10.5008296966553	-9.31884574890137	-0.10105437040329	0.217678174376488	0.125811874866486
-7.45496034622192	-10.4948568344116	-9.32382583618164	-0.101057410240173	0.217626556754112	0.12584862112999
-7.45005416870117	-10.4871864318848	-9.33114624023438	-0.101065509021282	0.217473804950714	0.125820204615593
-7.4565167427063	-10.4822015762329	-9.34110069274902	-0.100979536771774	0.217366397380829	0.12580418586731
-7.45674657821655	-10.4909410476685	-9.3539400100708	-0.101047873497009	0.217457249760628	0.125957697629929
-7.45716953277588	-10.5035543441772	-9.3577299118042	-0.101287104189396	0.21761454641819	0.126149088144302
-7.4611988067627	-10.4967164993286	-9.35004806518555	-0.101345404982567	0.217718496918678	0.126300454139709
-7.46918058395386	-10.4861211776733	-9.338698387146	-0.101359166204929	0.217628687620163	0.126372024416924
-7.47375679016113	-10.4888496398926	-9.33846950531006	-0.101403824985027	0.217485070228577	0.126456946134567
-7.4702730178833	-10.4960355758667	-9.36127185821533	-0.101395234465599	0.217472523450851	0.126474067568779
-7.47196435928345	-10.4995813369751	-9.37555503845215	-0.101380035281181	0.217601001262665	0.126609832048416
-7.47213363647461	-10.4982662200928	-9.36442089080811	-0.101508401334286	0.21760793030262	0.126885294914246
-7.47444248199463	-10.4939708709717	-9.34366130828857	-0.101546660065651	0.217557057738304	0.127076968550682
-7.47768211364746	-10.4895925521851	-9.35333442687988	-0.101654559373856	0.217411056160927	0.127013370394707
-7.47780609130859	-10.4920072555542	-9.37214374542236	-0.101719237864017	0.217369571328163	0.126954570412636
-7.47804737091064	-10.4985361099243	-9.38686275482178	-0.101735226809978	0.217334970831871	0.127058908343315
-7.48518514633179	-10.5003433227539	-9.38357448577881	-0.101833000779152	0.217482686042786	0.127270504832268
-7.485915184021	-10.4982175827026	-9.3754768371582	-0.10198237746954	0.217614322900772	0.127486422657967
-7.48915433883667	-10.4904794692993	-9.3694896697998	-0.102020256221294	0.217553377151489	0.127540469169617
-7.48185968399048	-10.4830560684204	-9.39042091369629	-0.101929411292076	0.217327371239662	0.12750780582428
-7.48836660385132	-10.4906511306763	-9.39738464355469	-0.102021567523479	0.217345342040062	0.127680376172066
-7.48773670196533	-10.4997301101685	-9.40766525268555	-0.102219954133034	0.217460200190544	0.127910614013672
-7.49201154708862	-10.4953727722168	-9.39797782897949	-0.102456577122211	0.217647597193718	0.128124535083771
-7.49972677230835	-10.4834299087524	-9.38602161407471	-0.102416761219501	0.217508628964424	0.128234550356865
-7.49742650985718	-10.4833431243896	-9.39212226867676	-0.102424629032612	0.217384874820709	0.128356441855431
-7.49383020401001	-10.4868202209473	-9.41582775115967	-0.102439068257809	0.217438578605652	0.128364980220795
-7.49203777313232	-10.490273475647	-9.42333698272705	-0.102518774569035	0.217531725764275	0.128590807318687
-7.49623012542725	-10.4864311218262	-9.40700817108154	-0.102613151073456	0.217572212219238	0.128924608230591
-7.49600076675415	-10.4810819625854	-9.39754962921143	-0.102610297501087	0.217498153448105	0.129049971699715
-7.49404954910278	-10.4818801879883	-9.40889358520508	-0.102593623101711	0.217468202114105	0.129072472453117
-7.49326467514038	-10.4823703765869	-9.43202018737793	-0.102657027542591	0.217402845621109	0.129025310277939
-7.49802398681641	-10.4859600067139	-9.44041919708252	-0.102670580148697	0.21747699379921	0.129199907183647
-7.50055646896362	-10.4893770217896	-9.43306255340576	-0.102733045816422	0.21759982407093	0.129470184445381
-7.5018105506897	-10.4906091690063	-9.42161560058594	-0.102729715406895	0.217716097831726	0.129681140184402
-7.50136089324951	-10.4858884811401	-9.4219274520874	-0.102679319679737	0.217685252428055	0.129712387919426
-7.49933958053589	-10.4792337417603	-9.43358993530273	-0.102563112974167	0.217479646205902	0.129680305719376
-7.49788045883179	-10.4812030792236	-9.45013332366943	-0.102530620992184	0.217473119497299	0.129807531833649
-7.49912405014038	-10.4935874938965	-9.45232200622559	-0.102680392563343	0.217672124505043	0.129960551857948
-7.50342273712158	-10.4969635009766	-9.45230007171631	-0.102787613868713	0.217740654945374	0.130140885710716
-7.50900506973267	-10.4896116256714	-9.44585800170898	-0.102708108723164	0.217793539166451	0.130248084664345
-7.5105881690979	-10.4804029464722	-9.45708179473877	-0.102589182555676	0.217674747109413	0.13020995259285
-7.50604295730591	-10.4824314117432	-9.47565364837646	-0.102550514042377	0.217779919505119	0.130277037620544
-7.51085472106934	-10.4899044036865	-9.48613262176514	-0.102615483105183	0.217795759439468	0.13041615486145
-7.51698637008667	-10.4843349456787	-9.46923160552979	-0.102629922330379	0.217760890722275	0.130591616034508
-7.514808177948	-10.4773635864258	-9.46473693847656	-0.102598004043102	0.217750445008278	0.130739107728004
-7.51322269439697	-10.4729709625244	-9.48671722412109	-0.102589294314384	0.217684388160706	0.130707263946533
-7.51479196548462	-10.4793615341187	-9.49994659423828	-0.1026526466012	0.217602223157883	0.130769491195679
-7.51924753189087	-10.4844732284546	-9.49236488342285	-0.102648355066776	0.217861011624336	0.131028324365616
-7.51677465438843	-10.4765644073486	-9.48307514190674	-0.102703422307968	0.217920869588852	0.131193473935127
-7.51394510269165	-10.4675159454346	-9.4900369644165	-0.102618388831615	0.21785406768322	0.131155371665955
-7.51561832427979	-10.4639377593994	-9.50784206390381	-0.102577306330204	0.217620939016342	0.131211802363396
-7.51346254348755	-10.4664545059204	-9.51762580871582	-0.102655276656151	0.21766722202301	0.131356611847878
-7.51750135421753	-10.4749889373779	-9.5118579864502	-0.102840952575207	0.217906206846237	0.131535813212395
-7.52480983734131	-10.4617614746094	-9.50849342346191	-0.102792724967003	0.217961251735687	0.131619304418564
-7.52213001251221	-10.453742980957	-9.51161670684814	-0.102714538574219	0.217791765928268	0.131737843155861
-7.5197901725769	-10.4559316635132	-9.53498458862305	-0.102724447846413	0.217797696590424	0.131687462329865
-7.51855802536011	-10.4609775543213	-9.5436372756958	-0.102739825844765	0.217908903956413	0.131868675351143
-7.52596855163574	-10.4556903839111	-9.5280122756958	-0.102779269218445	0.217950418591499	0.132175281643867
-7.52532005310059	-10.4499750137329	-9.53169441223145	-0.102804765105247	0.217804506421089	0.132231384515762
-7.52483558654785	-10.4502124786377	-9.55061054229736	-0.102769196033478	0.217752188444138	0.132193401455879
-7.5310230255127	-10.4550762176514	-9.56181621551514	-0.102765418589115	0.217888876795769	0.132315918803215
-7.53570127487183	-10.4599180221558	-9.5593090057373	-0.102807864546776	0.218119487166405	0.132598489522934
-7.53683042526245	-10.4605016708374	-9.55318164825439	-0.10283038765192	0.218125179409981	0.132841616868973
-7.53753757476807	-10.4469165802002	-9.56003952026367	-0.102663703262806	0.218010693788528	0.132805436849594
-7.53992986679077	-10.4526844024658	-9.58468723297119	-0.102634407579899	0.217901766300201	0.132869452238083
-7.54198408126831	-10.4664354324341	-9.59033584594727	-0.10280042886734	0.218192592263222	0.13311094045639
-7.54266500473022	-10.4707527160645	-9.58774185180664	-0.102835573256016	0.218364730477333	0.13335619866848
-7.55090618133545	-10.4651050567627	-9.57693290710449	-0.102747708559036	0.218285128474236	0.133504092693329
-7.55591058731079	-10.4690504074097	-9.5879545211792	-0.102695859968662	0.218206793069839	0.133523747324944
-7.55514621734619	-10.4805793762207	-9.61930656433105	-0.102646037936211	0.218347817659378	0.133633971214294
-7.56159448623657	-10.4868898391724	-9.62135791778564	-0.1025365665555	0.218532741069794	0.133933797478676
-7.56456136703491	-10.4837207794189	-9.60277843475342	-0.102567717432976	0.218494385480881	0.134243279695511
-7.56599044799805	-10.4897222518921	-9.61258792877197	-0.102526843547821	0.21850411593914	0.13419483602047
-7.57241678237915	-10.4964256286621	-9.64214611053467	-0.102407775819302	0.218595027923584	0.134243205189705
-7.58132028579712	-10.505576133728	-9.63631248474121	-0.102370291948318	0.218748971819878	0.134576827287674
-7.58327531814575	-10.505763053894	-9.6309700012207	-0.102290444076061	0.218813210725784	0.134763568639755
-7.5858359336853	-10.49964427948	-9.63927555084229	-0.102202996611595	0.21869233250618	0.134758740663528
-7.58574819564819	-10.5080223083496	-9.66391372680664	-0.102101407945156	0.218708544969559	0.13485361635685
-7.58760786056519	-10.5173463821411	-9.65758991241455	-0.102169908583164	0.218901053071022	0.135062515735626
-7.5969934463501	-10.5137519836426	-9.64544677734375	-0.10212454199791	0.218953385949135	0.135162636637688
-7.60100936889648	-10.5112447738647	-9.65375423431396	-0.101901076734066	0.218905076384544	0.135171234607697
-7.59202480316162	-10.5168476104736	-9.67183685302734	-0.101862199604511	0.218862771987915	0.135137498378754
-7.59321165084839	-10.5201320648193	-9.67875576019287	-0.101781725883484	0.218931779265404	0.135234922170639
-7.60160732269287	-10.5165128707886	-9.65696907043457	-0.101775631308556	0.219011396169662	0.135497555136681
-7.60221481323242	-10.5146980285645	-9.66761302947998	-0.10172875970602	0.218964353203773	0.135428190231323
-7.60036087036133	-10.5216312408447	-9.68460083007813	-0.101636610925198	0.218969225883484	0.135346531867981
-7.60894060134888	-10.5263414382935	-9.68143558502197	-0.101652048528194	0.219179511070251	0.135619848966599
-7.61052799224854	-10.5197381973267	-9.678391456604	-0.10152006149292	0.219118416309357	0.135662749409676
-7.60461139678955	-10.5197010040283	-9.69195652008057	-0.101408451795578	0.218915700912476	0.135594740509987
-7.61007308959961	-10.529260635376	-9.70480251312256	-0.101525284349918	0.219141095876694	0.135792031884193
-7.61574554443359	-10.5323696136475	-9.69705104827881	-0.101652294397354	0.219254165887833	0.135963603854179
-7.61932849884033	-10.5245056152344	-9.70228385925293	-0.101439036428928	0.219125226140022	0.135950058698654
-7.61615896224976	-10.5281858444214	-9.71619606018066	-0.101405061781406	0.219082251191139	0.135958641767502
-7.61944437026978	-10.5372362136841	-9.73041820526123	-0.101501539349556	0.219252660870552	0.136135190725327
-7.62711620330811	-10.5354099273682	-9.71560859680176	-0.101516477763653	0.219225332140923	0.136448711156845
-7.62817621231079	-10.5343217849731	-9.70315837860107	-0.101478695869446	0.219144269824028	0.136522591114044
-7.62869834899902	-10.5383634567261	-9.72953414916992	-0.101466208696365	0.219036653637886	0.136438146233559
-7.63077545166016	-10.5461177825928	-9.73979759216309	-0.101544059813023	0.219174593687057	0.136578023433685
-7.6340799331665	-10.5534944534302	-9.71969985961914	-0.101600736379623	0.219341352581978	0.13687464594841
-7.63149356842041	-10.5448713302612	-9.72866916656494	-0.101452723145485	0.219122841954231	0.136831387877464
-7.63355159759521	-10.5501527786255	-9.74958038330078	-0.101491987705231	0.21914803981781	0.136918187141418
-7.63481140136719	-10.5629053115845	-9.74906826019287	-0.101710647344589	0.219360113143921	0.137123763561249
-7.63869762420654	-10.5664443969727	-9.73977088928223	-0.101716041564941	0.21946769952774	0.137259379029274
-7.63793230056763	-10.5592603683472	-9.73523139953613	-0.101541757583618	0.219384342432022	0.137367308139801
-7.63106822967529	-10.5597896575928	-9.75216674804688	-0.101553611457348	0.219412639737129	0.13739812374115
-7.6329984664917	-10.5690021514893	-9.76864910125732	-0.101602450013161	0.219503849744797	0.137533992528915
-7.63547468185425	-10.5682249069214	-9.74941635131836	-0.101595461368561	0.219518885016441	0.137843146920204
-7.62914276123047	-10.5597515106201	-9.75277328491211	-0.10162215679884	0.219552755355835	0.137891784310341
-7.63114452362061	-10.5694847106934	-9.77379989624023	-0.101610593497753	0.21961036324501	0.137854382395744
-7.63355016708374	-10.5754308700562	-9.77067947387695	-0.101629413664341	0.219816893339157	0.138143301010132
-7.62868213653564	-10.568115234375	-9.75375270843506	-0.101554952561855	0.219933152198792	0.138352796435356
-7.62660789489746	-10.5612239837646	-9.7676887512207	-0.10154128074646	0.219747349619865	0.138315096497536
-7.63066482543945	-10.5688066482544	-9.77840995788574	-0.101577021181583	0.219803348183632	0.138453513383865
-7.62661647796631	-10.5794477462769	-9.77672481536865	-0.101722747087479	0.220072656869888	0.138701260089874
-7.62995290756226	-10.5733222961426	-9.75878810882568	-0.101720452308655	0.220082521438599	0.138892069458961
-7.63428926467896	-10.5679473876953	-9.75433540344238	-0.101645417511463	0.21999180316925	0.138952285051346
-7.6241569519043	-10.5752992630005	-9.77277183532715	-0.101653009653091	0.220072105526924	0.139085784554482
-7.62567090988159	-10.577938079834	-9.76009559631348	-0.101669244468212	0.220236927270889	0.139382243156433
-7.62609958648682	-10.5732879638672	-9.74293231964111	-0.101751506328583	0.220137163996696	0.139608263969421
-7.62047529220581	-10.5752010345459	-9.75280380249023	-0.101837284862995	0.220068529248238	0.139570578932762
-7.62102937698364	-10.582555770874	-9.75971031188965	-0.101745963096619	0.220269337296486	0.139788195490837
-7.62596416473389	-10.5853643417358	-9.73717212677002	-0.101948417723179	0.220526099205017	0.140087977051735
-7.62088775634766	-10.5794248580933	-9.73630809783936	-0.101929366588593	0.220375284552574	0.140097320079803
-7.61766624450684	-10.5790224075317	-9.75004291534424	-0.101887807250023	0.22029285132885	0.140147641301155
-7.61974143981934	-10.5897769927979	-9.74283695220947	-0.102160096168518	0.220617219805717	0.140366539359093
-7.62402296066284	-10.582615852356	-9.71800804138184	-0.102148659527302	0.220651969313622	0.140602275729179
-7.61975049972534	-10.5778827667236	-9.72415637969971	-0.102059580385685	0.220562428236008	0.140664607286453
-7.61259984970093	-10.5836362838745	-9.74383449554443	-0.102195523679256	0.220740303397179	0.140717133879662
-7.61670875549316	-10.5801458358765	-9.71848583221436	-0.102276362478733	0.220754027366638	0.141085609793663
-7.61682796478271	-10.5777530670166	-9.70980262756348	-0.102317497134209	0.220743536949158	0.141193822026253
-7.61166667938232	-10.5774745941162	-9.72528648376465	-0.102282173931599	0.22070774435997	0.141049221158028
-7.61498260498047	-10.5815382003784	-9.72754383087158	-0.102418415248394	0.220862433314323	0.141258090734482
-7.61649465560913	-10.5841503143311	-9.70596790313721	-0.102457344532013	0.221114486455917	0.141455247998238
-7.61047077178955	-10.5708522796631	-9.70789623260498	-0.102387204766273	0.220909088850021	0.141273200511932
-7.60925579071045	-10.5745258331299	-9.71717834472656	-0.102438732981682	0.221004784107208	0.14129014313221
-7.60824203491211	-10.5861034393311	-9.70879936218262	-0.102725178003311	0.221159517765045	0.141459554433823
-7.61585187911987	-10.5759553909302	-9.69548416137695	-0.10261557996273	0.221268132328987	0.14144740998745
-7.60843515396118	-10.5683660507202	-9.70224189758301	-0.102629519999027	0.221220150589943	0.141362145543098
-7.60354042053223	-10.5750389099121	-9.72208690643311	-0.102730177342892	0.221329405903816	0.141280084848404
-7.60645151138306	-10.5758380889893	-9.69524002075195	-0.102843008935452	0.221377834677696	0.141404554247856
-7.60096740722656	-10.5666007995605	-9.68739318847656	-0.10287818312645	0.221397086977959	0.141341462731361
-7.59903240203857	-10.5693655014038	-9.70575618743896	-0.102912999689579	0.221356600522995	0.141164928674698
-7.59894752502441	-10.5733404159546	-9.69356060028076	-0.103082053363323	0.221577882766724	0.141304448246956
-7.58897686004639	-10.5642395019531	-9.6785306930542	-0.103159628808498	0.221531510353088	0.141197890043259
-7.58341932296753	-10.5582962036133	-9.68976402282715	-0.103025123476982	0.221292555332184	0.141042098402977
-7.57682466506958	-10.5672855377197	-9.68920230865479	-0.103329040110111	0.221508800983429	0.14102478325367
-7.57536125183105	-10.5644950866699	-9.66855621337891	-0.103444084525108	0.221691340208054	0.14106060564518
-7.57119989395142	-10.5522089004517	-9.6636962890625	-0.103366866707802	0.221598297357559	0.140955328941345
-7.55884122848511	-10.5529022216797	-9.67750358581543	-0.103429198265076	0.221604883670807	0.140777036547661
-7.5564112663269	-10.554594039917	-9.67881393432617	-0.103525705635548	0.221764966845512	0.140838995575905
-7.55238723754883	-10.5450649261475	-9.6478796005249	-0.103539533913136	0.221766024827957	0.140938177704811
-7.5440673828125	-10.5396089553833	-9.65512847900391	-0.103660270571709	0.221631571650505	0.140722572803497
-7.53966522216797	-10.5397777557373	-9.65903282165527	-0.103671416640282	0.221746206283569	0.140530973672867
-7.53948307037354	-10.5428028106689	-9.63817501068115	-0.103719741106033	0.221987932920456	0.14067704975605
-7.52849340438843	-10.530909538269	-9.63318729400635	-0.103697218000889	0.221936464309692	0.140529334545135
-7.52102994918823	-10.5266199111938	-9.63640213012695	-0.10356767475605	0.221740260720253	0.140273153781891
-7.51649045944214	-10.5330753326416	-9.63596820831299	-0.103717021644115	0.222027197480202	0.140263944864273
-7.51625347137451	-10.5366487503052	-9.6190938949585	-0.103765577077866	0.222219958901405	0.140303567051888
-7.51322078704834	-10.5275735855103	-9.60358715057373	-0.103629291057587	0.22207635641098	0.140148028731346
-7.50532817840576	-10.5329504013062	-9.61295127868652	-0.103581830859184	0.222114160656929	0.13988596200943
-7.5015926361084	-10.5378665924072	-9.62129592895508	-0.103544749319553	0.222300007939339	0.13985538482666
-7.50121116638184	-10.5363798141479	-9.58751678466797	-0.103525139391422	0.222299844026566	0.139874711632729
-7.49784231185913	-10.5370407104492	-9.59378814697266	-0.103483282029629	0.222253143787384	0.139543548226357
-7.49521160125732	-10.5438899993896	-9.60375499725342	-0.103413812816143	0.222383409738541	0.139405339956284
-7.49688720703125	-10.5520238876343	-9.5947380065918	-0.103349089622498	0.222614258527756	0.139477476477623
-7.49223852157593	-10.5462169647217	-9.57282638549805	-0.103311911225319	0.222655534744263	0.139360994100571
-7.49309015274048	-10.5434856414795	-9.58419990539551	-0.103196501731873	0.222533896565437	0.139117687940598
-7.49312353134155	-10.5524682998657	-9.59780979156494	-0.103145830333233	0.222655400633812	0.139073610305786
-7.49260902404785	-10.5570278167725	-9.58226680755615	-0.103248856961727	0.222804889082909	0.13903434574604
-7.50046253204346	-10.5509729385376	-9.57284259796143	-0.103186391294003	0.222882583737373	0.138900697231293
-7.4963207244873	-10.553539276123	-9.59055137634277	-0.10303533822298	0.222857490181923	0.138715356588364
-7.49300909042358	-10.5605440139771	-9.60117816925049	-0.103021666407585	0.222922071814537	0.138540536165237
-7.50015258789063	-10.5579957962036	-9.58023071289063	-0.103014215826988	0.223038628697395	0.138638630509377
-7.49863624572754	-10.5521488189697	-9.57958698272705	-0.103133209049702	0.22301185131073	0.138491779565811
-7.49272775650024	-10.5524301528931	-9.60518646240234	-0.103081420063972	0.223008126020432	0.138136312365532
-7.4958930015564	-10.5590353012085	-9.60229682922363	-0.10312332957983	0.223226279020309	0.138204783201218
-7.49980640411377	-10.5510578155518	-9.58928394317627	-0.103158563375473	0.223360955715179	0.138199627399445
-7.49273300170898	-10.5422344207764	-9.5969352722168	-0.103037796914577	0.223137006163597	0.137876525521278
-7.48917722702026	-10.5495042800903	-9.60662174224854	-0.103189863264561	0.223237812519073	0.137817665934563
-7.49122047424316	-10.5533828735352	-9.59604263305664	-0.103391759097576	0.223447203636169	0.137818366289139
-7.49578475952148	-10.5441265106201	-9.58325481414795	-0.103349223732948	0.22345158457756	0.137717917561531
-7.4913272857666	-10.5377149581909	-9.59196758270264	-0.10320421308279	0.223379358649254	0.137501895427704
-7.48195934295654	-10.540735244751	-9.60856533050537	-0.103360638022423	0.223470225930214	0.137343272566795
-7.48392724990845	-10.5405073165894	-9.60110569000244	-0.103438645601273	0.223616421222687	0.137397333979607
-7.48315525054932	-10.5329723358154	-9.5809907913208	-0.103431798517704	0.223577782511711	0.137355223298073
-7.47385501861572	-10.5345554351807	-9.60296630859375	-0.1034130230546	0.223548144102097	0.13698998093605
-7.47894239425659	-10.5380077362061	-9.59296131134033	-0.103559084236622	0.2237798422575	0.137051954865456
-7.47418975830078	-10.5363521575928	-9.57848167419434	-0.103636436164379	0.223939403891563	0.136995896697044
-7.46556997299194	-10.5258111953735	-9.58583736419678	-0.103516206145287	0.223803982138634	0.136765748262405
-7.46006155014038	-10.5323095321655	-9.59733295440674	-0.103670947253704	0.22385835647583	0.136667594313622
-7.45724391937256	-10.5406160354614	-9.58522415161133	-0.103872314095497	0.224135279655457	0.136675119400024
-7.45927429199219	-10.5333662033081	-9.57132816314697	-0.103789389133453	0.224102333188057	0.136637285351753
-7.45035076141357	-10.5231246948242	-9.57494354248047	-0.103677786886692	0.224105328321457	0.136460587382317
-7.4427695274353	-10.5297956466675	-9.58603286743164	-0.103831432759762	0.224166929721832	0.13636514544487
-7.43925046920776	-10.5353565216064	-9.5752067565918	-0.103809379041195	0.224306404590607	0.136424168944359
-7.43465852737427	-10.5229597091675	-9.55424690246582	-0.103811427950859	0.224353954195976	0.13646399974823
-7.42881059646606	-10.5219583511353	-9.56730556488037	-0.103977493941784	0.224347934126854	0.136253729462624
-7.42645835876465	-10.5300416946411	-9.57050132751465	-0.103953465819359	0.224410444498062	0.136183068156242
-7.42207765579224	-10.5327072143555	-9.55811309814453	-0.103918790817261	0.224600464105606	0.136344224214554
-7.4125189781189	-10.5206232070923	-9.54486465454102	-0.10395610332489	0.224635675549507	0.136235162615776
-7.41142988204956	-10.5189628601074	-9.54859161376953	-0.1038463935256	0.224477052688599	0.136124223470688
-7.40712594985962	-10.5269842147827	-9.55341720581055	-0.10400302708149	0.224676132202148	0.136172011494637
-7.40500116348267	-10.5312204360962	-9.53629493713379	-0.104095973074436	0.224902674555779	0.136212259531021
-7.40569543838501	-10.5214109420776	-9.52412796020508	-0.104063920676708	0.224896714091301	0.136173069477081
-7.39924478530884	-10.5226097106934	-9.53555583953857	-0.10397619754076	0.224859207868576	0.136051371693611
-7.3908953666687	-10.5296268463135	-9.5529317855835	-0.103973895311356	0.225013941526413	0.135986819863319
-7.39050531387329	-10.5299034118652	-9.530592918396	-0.103951923549175	0.225119307637215	0.136058136820793
-7.39399576187134	-10.523229598999	-9.51527881622314	-0.103960007429123	0.225112959742546	0.136037796735764
-7.38750410079956	-10.5220918655396	-9.52858638763428	-0.103939652442932	0.225060865283012	0.135770618915558
-7.38577032089233	-10.5294933319092	-9.54340362548828	-0.103829935193062	0.225234717130661	0.135694190859795
-7.38807678222656	-10.5337409973145	-9.52701473236084	-0.103867866098881	0.225391179323196	0.135830834507942
-7.38876914978027	-10.5249042510986	-9.51460361480713	-0.103835448622704	0.225444287061691	0.135794103145599
-7.38559913635254	-10.5216760635376	-9.53057861328125	-0.103664070367813	0.225308880209923	0.135556772351265
-7.38136053085327	-10.5328226089478	-9.53899478912354	-0.103843979537487	0.225515365600586	0.13557755947113
-7.38946723937988	-10.5304660797119	-9.52744770050049	-0.103923834860325	0.225760504603386	0.135595455765724
-7.38639116287231	-10.5244960784912	-9.51838874816895	-0.103807002305984	0.225637853145599	0.135529384016991
-7.37987613677979	-10.5271739959717	-9.53071880340576	-0.103731356561184	0.225659906864166	0.135333612561226
-7.37651777267456	-10.5296392440796	-9.55128479003906	-0.103659637272358	0.225795015692711	0.135173216462135
-7.37844657897949	-10.5306787490845	-9.53560066223145	-0.103685617446899	0.225876569747925	0.135330960154533
-7.37412881851196	-10.5281543731689	-9.52583885192871	-0.103656508028507	0.225862562656403	0.135200724005699
-7.36929559707642	-10.5288219451904	-9.54927158355713	-0.103561326861382	0.225970238447189	0.134865090250969
-7.37401533126831	-10.5307283401489	-9.54186153411865	-0.103579200804234	0.226161807775497	0.135024309158325
-7.37261056900024	-10.529128074646	-9.52964782714844	-0.103550650179386	0.226294472813606	0.135077685117722
-7.36334419250488	-10.5147066116333	-9.53239154815674	-0.103464469313622	0.226121008396149	0.134814530611038
-7.35803318023682	-10.5170955657959	-9.5456075668335	-0.103449985384941	0.226134106516838	0.134715303778648
-7.36032485961914	-10.5224800109863	-9.53841876983643	-0.103602074086666	0.226384222507477	0.13474728167057
-7.35849618911743	-10.5202970504761	-9.52570819854736	-0.103539846837521	0.226428955793381	0.134734347462654
-7.36030912399292	-10.5132474899292	-9.51540565490723	-0.103431724011898	0.226432085037231	0.134569957852364
-7.35089445114136	-10.514965057373	-9.5285177230835	-0.10345558822155	0.22645477950573	0.134412527084351
-7.34905958175659	-10.5222826004028	-9.54578399658203	-0.103493958711624	0.226522535085678	0.134343385696411
-7.35281705856323	-10.5194978713989	-9.52538871765137	-0.103508271276951	0.226600050926208	0.134376034140587
-7.34947109222412	-10.5123748779297	-9.50846099853516	-0.103495463728905	0.226573467254639	0.134377226233482
-7.34363603591919	-10.5094804763794	-9.51802921295166	-0.103559494018555	0.226515829563141	0.134152054786682
-7.34038782119751	-10.515233039856	-9.53029155731201	-0.103620618581772	0.226522594690323	0.134009256958961
-7.34619951248169	-10.5189161300659	-9.52690601348877	-0.103572130203247	0.226700901985168	0.134041309356689
-7.34252691268921	-10.5143909454346	-9.50442886352539	-0.103575363755226	0.226820752024651	0.133966088294983
-7.33560180664063	-10.5036287307739	-9.5107421875	-0.103528626263142	0.226658388972282	0.133820787072182
-7.33596420288086	-10.5110082626343	-9.52176380157471	-0.103568561375141	0.226622357964516	0.133773371577263
-7.33535385131836	-10.5203561782837	-9.51494026184082	-0.10384152084589	0.226864710450172	0.133749783039093
-7.33804082870483	-10.5177402496338	-9.50363731384277	-0.103790827095509	0.227017551660538	0.133740663528442
-7.33687353134155	-10.5086631774902	-9.49973392486572	-0.103701755404472	0.226880699396133	0.13366274535656
-7.32860374450684	-10.5063219070435	-9.50601387023926	-0.103745110332966	0.226841375231743	0.133533224463463
-7.32558250427246	-10.5122308731079	-9.52505874633789	-0.10380769520998	0.226982399821281	0.133416146039963
-7.33006429672241	-10.5130138397217	-9.5112190246582	-0.103834718465805	0.227167829871178	0.133597448468208
-7.32735347747803	-10.5027236938477	-9.49113178253174	-0.10380632430315	0.227014511823654	0.133623287081718
-7.32360506057739	-10.5052404403687	-9.50460815429688	-0.10388009250164	0.226920634508133	0.133425459265709
-7.3268084526062	-10.5116310119629	-9.50168704986572	-0.103896751999855	0.227211967110634	0.133527100086212
-7.32417774200439	-10.5077924728394	-9.48568630218506	-0.103911034762859	0.227396592497826	0.133709862828255
-7.31721258163452	-10.4965724945068	-9.48902320861816	-0.10384675860405	0.227252617478371	0.133565723896027
-7.31475067138672	-10.4982290267944	-9.49018001556396	-0.103853866457939	0.227197557687759	0.133503749966621
-7.31625604629517	-10.5089530944824	-9.49950790405273	-0.104013927280903	0.227512449026108	0.133590444922447
-7.31864404678345	-10.5006866455078	-9.48186588287354	-0.103965505957603	0.227596417069435	0.133608803153038
-7.31467819213867	-10.4964160919189	-9.47990989685059	-0.104020416736603	0.227544516324997	0.133535698056221
-7.30824708938599	-10.503436088562	-9.49780178070068	-0.104032792150974	0.227658599615097	0.133376404643059
-7.30618047714233	-10.5081090927124	-9.50535488128662	-0.104083202779293	0.227790504693985	0.133568644523621
-7.30362319946289	-10.5045404434204	-9.47528743743896	-0.104132123291492	0.227844506502151	0.133697420358658
-7.2963809967041	-10.5015897750854	-9.48361110687256	-0.104287184774876	0.227765440940857	0.133569702506065
-7.29739570617676	-10.5059967041016	-9.50517177581787	-0.104204505681992	0.227886274456978	0.133574038743973
-7.29349565505981	-10.5118627548218	-9.4942455291748	-0.104241654276848	0.228120625019073	0.133828476071358
-7.29048585891724	-10.5090036392212	-9.47632789611816	-0.104370400309563	0.228127256035805	0.133939191699028
-7.28406572341919	-10.5001964569092	-9.47476100921631	-0.104401618242264	0.228043228387833	0.133840039372444
-7.28226947784424	-10.5002288818359	-9.49078464508057	-0.104383170604706	0.227981880307198	0.13389764726162
-7.27685308456421	-10.5078563690186	-9.49231052398682	-0.104559078812599	0.228181481361389	0.134019657969475
-7.27802038192749	-10.505145072937	-9.47639846801758	-0.104684121906757	0.228294566273689	0.134175345301628
-7.28211498260498	-10.4949264526367	-9.47002220153809	-0.104638405144215	0.228329345583916	0.134268045425415
-7.27279710769653	-10.4945831298828	-9.49121952056885	-0.104618743062019	0.228235453367233	0.134217783808708
-7.26587438583374	-10.4980659484863	-9.49282264709473	-0.104668855667114	0.228356286883354	0.134280413389206
-7.26735210418701	-10.4952688217163	-9.47291469573975	-0.104749262332916	0.228420272469521	0.134589955210686
-7.26664400100708	-10.4882497787476	-9.4653434753418	-0.104850962758064	0.228413879871368	0.134693175554276
-7.2572135925293	-10.4896097183228	-9.48409080505371	-0.104777708649635	0.228384107351303	0.134555831551552
-7.25774717330933	-10.4944000244141	-9.47931003570557	-0.104882791638374	0.228563755750656	0.134784981608391
-7.26227807998657	-10.4949169158936	-9.46574592590332	-0.104953937232494	0.22880607843399	0.135052770376205
-7.25552892684937	-10.4826631546021	-9.46360301971436	-0.104925200343132	0.228558078408241	0.135016456246376
-7.25013303756714	-10.4786834716797	-9.47506904602051	-0.104798659682274	0.228459298610687	0.134962052106857
-7.24749279022217	-10.4871788024902	-9.47024154663086	-0.104983501136303	0.228627249598503	0.135157972574234
-7.24819326400757	-10.4905290603638	-9.46223831176758	-0.105177827179432	0.228726297616959	0.135365501046181
-7.25361490249634	-10.4823169708252	-9.44610786437988	-0.105056799948215	0.228657439351082	0.135410249233246
-7.2442512512207	-10.4783554077148	-9.44859886169434	-0.104959584772587	0.228541880846024	0.135373219847679
-7.24341058731079	-10.4850511550903	-9.46414375305176	-0.105057626962662	0.228652164340019	0.135434240102768
-7.24759292602539	-10.4862098693848	-9.434006690979	-0.105030186474323	0.228643968701363	0.135709226131439
-7.24257612228394	-10.4813823699951	-9.43861961364746	-0.104981064796448	0.228484258055687	0.135621890425682
-7.24430418014526	-10.4864377975464	-9.45746517181396	-0.105029158294201	0.228550150990486	0.135646551847458
-7.24957323074341	-10.490550994873	-9.44481945037842	-0.105046115815639	0.228703573346138	0.135855793952942
-7.24935245513916	-10.4833450317383	-9.43312931060791	-0.104915626347065	0.228670552372932	0.135822281241417
-7.24712610244751	-10.4775152206421	-9.4523344039917	-0.104791924357414	0.228459566831589	0.135744169354439
-7.24887228012085	-10.4913396835327	-9.4604377746582	-0.104997918009758	0.228645578026772	0.135894596576691
-7.2558274269104	-10.4955177307129	-9.44770526885986	-0.105018220841885	0.228787541389465	0.135981425642967
-7.25928926467896	-10.4829483032227	-9.44124698638916	-0.104773484170437	0.22868524491787	0.13599357008934
-7.25631952285767	-10.4853076934814	-9.46102046966553	-0.104799896478653	0.228654220700264	0.135908827185631
-7.25531911849976	-10.4968500137329	-9.47460460662842	-0.104835174977779	0.228662624955177	0.135988280177116
-7.26136159896851	-10.495138168335	-9.4550838470459	-0.104746237397194	0.228734508156776	0.136208325624466
-7.26030778884888	-10.4880599975586	-9.44803524017334	-0.104659050703049	0.228681191802025	0.136207312345505
-7.25731039047241	-10.4928903579712	-9.45964336395264	-0.104732729494572	0.22862745821476	0.136085882782936
-7.25742959976196	-10.5042896270752	-9.46511745452881	-0.104669354856014	0.228674739599228	0.136200621724129
-7.25783205032349	-10.5032796859741	-9.45269107818604	-0.104657612740994	0.228815153241158	0.13638336956501
-7.25437688827515	-10.4936237335205	-9.44928169250488	-0.104680232703686	0.228851765394211	0.136355772614479
-7.25337743759155	-10.4930057525635	-9.45503807067871	-0.104611769318581	0.228615641593933	0.136301293969154
-7.25154972076416	-10.5028381347656	-9.46132946014404	-0.10464172065258	0.228715360164642	0.136419728398323
-7.25031852722168	-10.5068244934082	-9.45426177978516	-0.104829393327236	0.228920474648476	0.136566624045372
-7.25552272796631	-10.4983320236206	-9.43576335906982	-0.104712821543217	0.228833332657814	0.136629700660706
-7.25415992736816	-10.4951868057251	-9.44891929626465	-0.104710482060909	0.228720009326935	0.1366226375103
-7.24493074417114	-10.5044460296631	-9.46587085723877	-0.104728721082211	0.228832393884659	0.136697113513947
-7.24884510040283	-10.5002813339233	-9.43819808959961	-0.104734107851982	0.228892877697945	0.136928349733353
-7.2461142539978	-10.4991054534912	-9.44808578491211	-0.104865603148937	0.228784397244453	0.136863932013512
-7.24341821670532	-10.5055437088013	-9.46634483337402	-0.104789145290852	0.228906095027924	0.136950492858887
-7.24845027923584	-10.5081920623779	-9.44387245178223	-0.104975827038288	0.229177981615067	0.137207165360451
-7.24662446975708	-10.5008773803711	-9.44945049285889	-0.104947619140148	0.229003772139549	0.137192875146866
-7.23989915847778	-10.5015954971313	-9.46510028839111	-0.104959271848202	0.228886902332306	0.137241199612617
-7.23806667327881	-10.5126600265503	-9.46375465393066	-0.105210267007351	0.229167595505714	0.13745354115963
-7.24558115005493	-10.5041007995605	-9.45197582244873	-0.105321772396564	0.229262828826904	0.137579411268234
-7.24208164215088	-10.4977893829346	-9.45316600799561	-0.105254530906677	0.22922383248806	0.137663826346397
-7.23097991943359	-10.4973583221436	-9.4785737991333	-0.105253599584103	0.229201316833496	0.137666463851929
-7.22572469711304	-10.4970903396606	-9.48517799377441	-0.105483166873455	0.229416444897652	0.137903541326523
-7.22673988342285	-10.4931421279907	-9.45640659332275	-0.105602324008942	0.229405015707016	0.138290733098984
-7.22194480895996	-10.4860410690308	-9.46904563903809	-0.105674490332603	0.229378625750542	0.138386204838753
-7.20964431762695	-10.4830179214478	-9.48268985748291	-0.105748720467091	0.229363009333611	0.138382613658905
-7.20935916900635	-10.4833250045776	-9.48362731933594	-0.105953581631184	0.2295952886343	0.138826057314873
-7.20469284057617	-10.4753217697144	-9.46479225158691	-0.106051668524742	0.229690194129944	0.139084875583649
-7.19151020050049	-10.4588298797607	-9.47584819793701	-0.105971701443195	0.229440450668335	0.139097064733505
-7.1845269203186	-10.4622230529785	-9.48743438720703	-0.106303259730339	0.229549705982208	0.139369457960129
-7.18176317214966	-10.4648904800415	-9.47660160064697	-0.106614410877228	0.229785948991776	0.139733612537384
-7.17982959747314	-10.4505815505981	-9.45692253112793	-0.106450751423836	0.229742377996445	0.139902278780937
-7.16679573059082	-10.4363775253296	-9.4700288772583	-0.106527842581272	0.229730054736137	0.139978796243668
-7.15723943710327	-10.4400949478149	-9.48892593383789	-0.106661155819893	0.229829400777817	0.140212193131447
-7.15388345718384	-10.4340057373047	-9.46717929840088	-0.106792859733105	0.229877561330795	0.140518039464951
-7.14476633071899	-10.4217853546143	-9.45747756958008	-0.106826975941658	0.229846566915512	0.140660092234612
-7.1394510269165	-10.4219455718994	-9.47553539276123	-0.10690276324749	0.229886651039124	0.140761882066727
-7.13954782485962	-10.4256820678711	-9.46943759918213	-0.107023380696774	0.230059638619423	0.141026869416237
-7.13049507141113	-10.4187669754028	-9.4494514465332	-0.106998510658741	0.230183631181717	0.141293898224831
-7.12378406524658	-10.405873298645	-9.46086120605469	-0.106929004192352	0.230003833770752	0.141395837068558
-7.11990451812744	-10.4159412384033	-9.46085071563721	-0.107122026383877	0.230120986700058	0.141667321324348
-7.11910772323608	-10.4166574478149	-9.44716167449951	-0.107224427163601	0.230366036295891	0.141897901892662
-7.1162109375	-10.4065551757813	-9.44568157196045	-0.107134208083153	0.230197101831436	0.142145097255707
-7.10750198364258	-10.4111013412476	-9.46063899993896	-0.107135556638241	0.230261251330376	0.142183139920235
-7.10681390762329	-10.4165382385254	-9.45709609985352	-0.107198409736156	0.230428770184517	0.142482623457909
-7.10358238220215	-10.4091644287109	-9.43791675567627	-0.10717885196209	0.230339393019676	0.142758399248123
-7.10111474990845	-10.4147977828979	-9.45612335205078	-0.10719883441925	0.230349019169807	0.142674446105957
-7.10428333282471	-10.4252243041992	-9.44786834716797	-0.107150532305241	0.230688497424126	0.143088400363922
-7.09876728057861	-10.4168519973755	-9.44172668457031	-0.107101872563362	0.230511277914047	0.143275603652
-7.09752178192139	-10.4165620803833	-9.45468235015869	-0.107029311358929	0.230351358652115	0.143271580338478
-7.09604215621948	-10.4305486679077	-9.45977020263672	-0.107146620750427	0.230667680501938	0.143516048789024
-7.10152769088745	-10.429615020752	-9.44977378845215	-0.107079975306988	0.230748727917671	0.143794864416122
-7.10215330123901	-10.425464630127	-9.44186973571777	-0.106974147260189	0.230621874332428	0.143757522106171
-7.09839105606079	-10.4336957931519	-9.47038555145264	-0.106946676969528	0.230760425329208	0.143974587321281
-7.10501623153687	-10.4341306686401	-9.44408416748047	-0.106864646077156	0.230703040957451	0.144290030002594
-7.10188722610474	-10.4329853057861	-9.43833827972412	-0.106917157769203	0.230608120560646	0.14429397881031
-7.10563182830811	-10.438027381897	-9.46807670593262	-0.106829129159451	0.230652675032616	0.144407793879509
-7.10851049423218	-10.442964553833	-9.44739723205566	-0.106814324855804	0.230800330638885	0.144747093319893
-7.10619258880615	-10.4387197494507	-9.43484783172607	-0.106852225959301	0.230655997991562	0.144768625497818
-7.10792255401611	-10.4389324188232	-9.45365715026855	-0.106725141406059	0.230475470423698	0.144874736666679
-7.10667657852173	-10.4543571472168	-9.45671653747559	-0.10676671564579	0.23060417175293	0.145084768533707
-7.11596632003784	-10.4533557891846	-9.4356803894043	-0.106875762343407	0.230731025338173	0.145300582051277
-7.12141227722168	-10.4444761276245	-9.44046306610107	-0.10670980066061	0.230581894516945	0.145439773797989
-7.11666393280029	-10.4521493911743	-9.46098899841309	-0.106662213802338	0.230595171451569	0.145424649119377
-7.12886381149292	-10.4529285430908	-9.44658946990967	-0.106661893427372	0.23066271841526	0.145834118127823
-7.13188409805298	-10.4493799209595	-9.46358013153076	-0.106612734496593	0.230573415756226	0.14582647383213
-7.1329927444458	-10.4582366943359	-9.47971630096436	-0.106589920818806	0.230666697025299	0.145960241556168
-7.14591407775879	-10.4628381729126	-9.47546100616455	-0.106696665287018	0.230865627527237	0.146315589547157
-7.14650249481201	-10.4536428451538	-9.48552417755127	-0.106583327054977	0.230683520436287	0.146365240216255
-7.14808225631714	-10.4579782485962	-9.50377655029297	-0.106546305119991	0.230538681149483	0.146451786160469
-7.15718793869019	-10.4681482315063	-9.5039119720459	-0.106812044978142	0.230911254882813	0.146716341376305
-7.16750240325928	-10.4589033126831	-9.50119686126709	-0.106739982962608	0.230862647294998	0.146905958652496
-7.16647291183472	-10.4600648880005	-9.51644897460938	-0.106729097664356	0.23070815205574	0.147053986787796
-7.16513872146606	-10.4628133773804	-9.54160690307617	-0.106783203780651	0.230770021677017	0.147224217653275
-7.17283010482788	-10.4610328674316	-9.51919937133789	-0.10686618834734	0.230842128396034	0.147563114762306
-7.16892051696777	-10.4591188430786	-9.52702140808105	-0.106852069497108	0.230695798993111	0.147739306092262
-7.17252683639526	-10.4611492156982	-9.55431461334229	-0.10696142166853	0.230758398771286	0.147831976413727
-7.17647409439087	-10.4644107818604	-9.53531837463379	-0.107064813375473	0.230980083346367	0.148286104202271
-7.16781616210938	-10.4492864608765	-9.54715251922607	-0.106941424310207	0.230748444795609	0.14831605553627
-7.16936206817627	-10.4573650360107	-9.55623531341553	-0.107181519269943	0.230839714407921	0.14861299097538
-7.17250442504883	-10.4595603942871	-9.5543737411499	-0.107356175780296	0.230991676449776	0.14886711537838
-7.169105052948	-10.4469146728516	-9.54922294616699	-0.107284210622311	0.23089137673378	0.148989543318748
-7.16064596176147	-10.4499139785767	-9.57556438446045	-0.107370853424072	0.230976998806	0.149120032787323
-7.16075992584229	-10.4489545822144	-9.56187057495117	-0.107421018183231	0.231040552258492	0.149599924683571
-7.15373945236206	-10.4386882781982	-9.56223011016846	-0.107553474605083	0.230961546301842	0.149625569581985
-7.15292406082153	-10.4488458633423	-9.57993125915527	-0.107568643987179	0.231074154376984	0.149851724505425
-7.14912176132202	-10.449010848999	-9.56462955474854	-0.107698775827885	0.231269910931587	0.150203436613083
-7.14242124557495	-10.4330224990845	-9.56879329681396	-0.107661187648773	0.2310771048069	0.15030825138092
-7.13992023468018	-10.4435729980469	-9.58195495605469	-0.107745908200741	0.23112964630127	0.15054477751255
-7.13722801208496	-10.4398984909058	-9.56363201141357	-0.107818819582462	0.231360495090485	0.150821596384048
-7.1322717666626	-10.433780670166	-9.56760692596436	-0.107785202562809	0.231124773621559	0.150922939181328
-7.12387180328369	-10.4396820068359	-9.58786869049072	-0.107808619737625	0.231279209256172	0.151113077998161
-7.12535619735718	-10.4361200332642	-9.56417083740234	-0.107878185808659	0.23137991130352	0.15155765414238
-7.12065553665161	-10.4364700317383	-9.57446575164795	-0.107917405664921	0.231229454278946	0.151577442884445
-7.11549377441406	-10.4457120895386	-9.58494281768799	-0.107841074466705	0.231380254030228	0.15188205242157
-7.11599206924438	-10.4390296936035	-9.56999588012695	-0.108014091849327	0.231494814157486	0.152153104543686
-7.10743284225464	-10.436487197876	-9.58551120758057	-0.107787743210793	0.231198236346245	0.152222737669945
-7.1086483001709	-10.4465246200562	-9.58204364776611	-0.108058854937553	0.231535419821739	0.152551025152206
-7.11457538604736	-10.4364805221558	-9.56844329833984	-0.10796882212162	0.231456533074379	0.152796223759651
-7.10128402709961	-10.4383382797241	-9.58409214019775	-0.10779781639576	0.231372147798538	0.152852579951286
-7.10397815704346	-10.4385976791382	-9.59236335754395	-0.107888400554657	0.231506437063217	0.153136447072029
-7.10713672637939	-10.4359016418457	-9.57270050048828	-0.10782765597105	0.231397226452827	0.153350919485092
-7.0972843170166	-10.4351997375488	-9.59340381622314	-0.107822746038437	0.231356024742126	0.15317814052105
-7.10017156600952	-10.4401817321777	-9.58743095397949	-0.107878483831882	0.231552973389626	0.153506681323051
-7.1008415222168	-10.4326505661011	-9.57755470275879	-0.107677474617958	0.23148387670517	0.153610751032829
-7.09623384475708	-10.4278841018677	-9.59955978393555	-0.107587948441505	0.231368526816368	0.15366119146347
-7.0955548286438	-10.4410333633423	-9.59250164031982	-0.107784233987331	0.231550052762032	0.154003798961639
-7.10376501083374	-10.4297866821289	-9.58135604858398	-0.107501693069935	0.231506705284119	0.154115960001945
-7.0961480140686	-10.4296054840088	-9.60491847991943	-0.107457153499126	0.231476783752441	0.154217049479485
-7.0992112159729	-10.4334688186646	-9.58998203277588	-0.107359744608402	0.231530413031578	0.154496669769287
-7.10074615478516	-10.42626953125	-9.58837604522705	-0.107285335659981	0.231463938951492	0.154556214809418
-7.10360956192017	-10.4347133636475	-9.61050796508789	-0.107186056673527	0.231438249349594	0.154572233557701
-7.10607481002808	-10.4361429214478	-9.59226703643799	-0.107104822993279	0.231635421514511	0.154767200350761
-7.10720729827881	-10.4269123077393	-9.60612392425537	-0.106900162994862	0.231480851769447	0.15474696457386
-7.10914039611816	-10.4390907287598	-9.60718441009521	-0.107017949223518	0.231587365269661	0.154805928468704
-7.11638593673706	-10.434947013855	-9.60229682922363	-0.106882981956005	0.231702446937561	0.15483295917511
-7.11709547042847	-10.4347610473633	-9.61133670806885	-0.106734693050385	0.231562212109566	0.154737085103989
-7.12528562545776	-10.4432411193848	-9.62674999237061	-0.106638126075268	0.231756046414375	0.154728218913078
-7.12913608551025	-10.4380168914795	-9.61471557617188	-0.106630645692348	0.231605529785156	0.154828935861588
-7.13266181945801	-10.4473180770874	-9.64291667938232	-0.106574550271034	0.231632277369499	0.154555127024651
-7.14067411422729	-10.4511814117432	-9.62764358520508	-0.106611549854279	0.231942489743233	0.154748931527138
-7.14316940307617	-10.4408826828003	-9.6378173828125	-0.106419295072556	0.231599763035774	0.154442772269249
-7.14772891998291	-10.4566135406494	-9.65680980682373	-0.106553040444851	0.23179928958416	0.154429629445076
-7.15459585189819	-10.4505176544189	-9.6419153213501	-0.106508053839207	0.231817677617073	0.154401898384094
-7.15629386901855	-10.4506196975708	-9.66382503509521	-0.106526911258698	0.231747806072235	0.154141038656235
-7.16132116317749	-10.456636428833	-9.66996574401855	-0.106495805084705	0.23176683485508	0.154239252209663
-7.16647577285767	-10.4498023986816	-9.65410232543945	-0.106603011488914	0.231650099158287	0.154075935482979
-7.1693639755249	-10.4525756835938	-9.68417453765869	-0.106550186872482	0.231671020388603	0.153944030404091
-7.17505598068237	-10.451301574707	-9.66495800018311	-0.106598913669586	0.231724262237549	0.153998121619225
-7.17946529388428	-10.4451971054077	-9.68764972686768	-0.106499522924423	0.231579154729843	0.153771728277206
-7.1784987449646	-10.4548587799072	-9.6957540512085	-0.106626816093922	0.231690779328346	0.153734639286995
-7.18878412246704	-10.4467163085938	-9.68163776397705	-0.106666706502438	0.231713682413101	0.153700664639473
-7.18250560760498	-10.4481754302979	-9.70767116546631	-0.10664165019989	0.231674328446388	0.153484895825386
-7.18292808532715	-10.4500141143799	-9.70377159118652	-0.106599509716034	0.231681182980537	0.153521940112114
-7.18979454040527	-10.4433536529541	-9.69480514526367	-0.10668221861124	0.231648936867714	0.153472051024437
-7.18382883071899	-10.4468908309937	-9.7206392288208	-0.106674708425999	0.231596857309341	0.153203517198563
-7.19049501419067	-10.4507665634155	-9.70215129852295	-0.106785178184509	0.231827780604362	0.153377249836922
-7.18351888656616	-10.4429569244385	-9.71765613555908	-0.106653593480587	0.231530383229256	0.153105691075325
-7.1821117401123	-10.4519100189209	-9.71707439422607	-0.106832414865494	0.231721743941307	0.153138518333435
-7.18962955474854	-10.4455299377441	-9.7084493637085	-0.106761299073696	0.231739342212677	0.153072327375412
-7.17948246002197	-10.4464588165283	-9.72936534881592	-0.106735065579414	0.231709584593773	0.152894273400307
-7.18488550186157	-10.4511747360229	-9.71765327453613	-0.106819324195385	0.231778472661972	0.15299716591835
-7.18170213699341	-10.4473180770874	-9.72345638275146	-0.106778666377068	0.231628879904747	0.152773633599281
-7.18459367752075	-10.454779624939	-9.73878860473633	-0.106861554086208	0.231787130236626	0.152786150574684
-7.18380451202393	-10.4550447463989	-9.71997356414795	-0.106788031756878	0.231886520981789	0.152817189693451
-7.18029546737671	-10.4508562088013	-9.7463321685791	-0.106866344809532	0.231691882014275	0.152685031294823
-7.18344116210938	-10.4633941650391	-9.73679256439209	-0.10702533274889	0.231829300522804	0.152786180377007
-7.18423414230347	-10.4498815536499	-9.74307346343994	-0.10691174864769	0.231751635670662	0.15265528857708
-7.18159770965576	-10.4597520828247	-9.75329399108887	-0.106966763734818	0.231815069913864	0.152707830071449
-7.17922496795654	-10.4473428726196	-9.73957920074463	-0.107003964483738	0.231817126274109	0.152729347348213
-7.18008184432983	-10.4533214569092	-9.75879001617432	-0.107152007520199	0.231729835271835	0.152583688497543
-7.17841863632202	-10.4548330307007	-9.74717426300049	-0.107131391763687	0.231986939907074	0.15277786552906
-7.17574596405029	-10.4398250579834	-9.75580310821533	-0.107131615281105	0.231711849570274	0.15265928208828
-7.1728720664978	-10.4500169754028	-9.76055717468262	-0.107258379459381	0.231767624616623	0.152756080031395
-7.17636585235596	-10.4405097961426	-9.74527835845947	-0.10729993134737	0.231903910636902	0.152874037623405
-7.17085075378418	-10.433219909668	-9.75459766387939	-0.107304319739342	0.231715455651283	0.152795627713203
-7.16636943817139	-10.4317321777344	-9.76001834869385	-0.107304148375988	0.231846019625664	0.152960985898972
-7.16747951507568	-10.4189004898071	-9.74019241333008	-0.107415378093719	0.231689393520355	0.153018176555634
-7.16194009780884	-10.4218244552612	-9.76788425445557	-0.107363946735859	0.231624603271484	0.152839317917824
-7.16592311859131	-10.4154033660889	-9.74978160858154	-0.107450105249882	0.2319176197052	0.153059095144272
-7.15881776809692	-10.4035291671753	-9.76584053039551	-0.107322804629803	0.231596037745476	0.152915135025978
-7.1589674949646	-10.4062614440918	-9.7602424621582	-0.107573553919792	0.231839999556541	0.15303798019886
-7.16444253921509	-10.3976945877075	-9.74993991851807	-0.107465513050556	0.231714069843292	0.153046473860741
-7.15262079238892	-10.3955230712891	-9.77822971343994	-0.107399001717567	0.231740355491638	0.152870312333107
-7.15896034240723	-10.3906688690186	-9.75995254516602	-0.107420451939106	0.231764957308769	0.1530921459198
-7.15632390975952	-10.3838882446289	-9.77463150024414	-0.107351399958134	0.231614366173744	0.152840971946716
-7.16097545623779	-10.3880481719971	-9.78134059906006	-0.107339143753052	0.231857135891914	0.152984663844109
-7.15700101852417	-10.3779277801514	-9.77321529388428	-0.107133142650127	0.231673523783684	0.152823701500893
-7.15534496307373	-10.3811616897583	-9.78995704650879	-0.10729456692934	0.231666818261147	0.15281355381012
-7.159348487854	-10.38649559021	-9.78390502929688	-0.107282973825932	0.231831163167953	0.152898043394089
-7.16030836105347	-10.3754119873047	-9.77589988708496	-0.107090763747692	0.231664448976517	0.152758702635765
-7.15700721740723	-10.3831129074097	-9.8007173538208	-0.107073411345482	0.231682747602463	0.152696833014488
-7.1638388633728	-10.380747795105	-9.77340030670166	-0.106983870267868	0.231696531176567	0.152830615639687
-7.16052770614624	-10.3758792877197	-9.79226589202881	-0.106903992593288	0.231575861573219	0.15263594686985
-7.16280603408813	-10.3868627548218	-9.79097652435303	-0.10686868429184	0.231627330183983	0.152648106217384
-7.16011333465576	-10.3721799850464	-9.78514957427979	-0.106683693826199	0.231600910425186	0.152543321251869
-7.16143894195557	-10.3811893463135	-9.80112457275391	-0.10665437579155	0.231393098831177	0.152508616447449
-7.16510438919067	-10.3849763870239	-9.78883075714111	-0.106614805757999	0.23166236281395	0.152481555938721
-7.16719579696655	-10.3737468719482	-9.79321670532227	-0.106356091797352	0.231427118182182	0.152401626110077
-7.16444492340088	-10.3836755752563	-9.81141376495361	-0.106278598308563	0.231426224112511	0.152166619896889
-7.17249441146851	-10.3837041854858	-9.80307102203369	-0.106144085526466	0.231563225388527	0.152317717671394
-7.17114305496216	-10.379732131958	-9.81501770019531	-0.106050051748753	0.231336176395416	0.152001708745956
-7.17884588241577	-10.3903074264526	-9.81552886962891	-0.105941340327263	0.231642365455627	0.152073755860329
-7.17729568481445	-10.3790740966797	-9.81914329528809	-0.105798117816448	0.2314413189888	0.151883482933044
-7.18393421173096	-10.3869132995605	-9.82784938812256	-0.105798684060574	0.231416031718254	0.151753947138786
-7.18605899810791	-10.3907947540283	-9.83200073242188	-0.105703376233578	0.23153817653656	0.15182626247406
-7.19693088531494	-10.3809337615967	-9.82479190826416	-0.105554141104221	0.231435984373093	0.15156763792038
-7.19629526138306	-10.3874969482422	-9.84892082214355	-0.105477720499039	0.231395095586777	0.151409655809402
-7.20694398880005	-10.3874044418335	-9.83777523040771	-0.105412617325783	0.231480613350868	0.151340216398239
-7.20892906188965	-10.3863306045532	-9.83212184906006	-0.105507336556911	0.231302827596664	0.151026397943497
-7.21529769897461	-10.3894205093384	-9.85933399200439	-0.105335436761379	0.231364578008652	0.150987327098846
-7.21872186660767	-10.3893585205078	-9.83675575256348	-0.105401329696178	0.231405958533287	0.150990813970566
-7.21873044967651	-10.3819952011108	-9.85355567932129	-0.105287238955498	0.231164023280144	0.15077731013298
-7.22086954116821	-10.3896083831787	-9.85892105102539	-0.105316340923309	0.231266990303993	0.150768384337425
-7.23107814788818	-10.3825693130493	-9.8351354598999	-0.105350188910961	0.23129965364933	0.150757282972336
-7.22669410705566	-10.3789396286011	-9.8514289855957	-0.105258867144585	0.231130793690681	0.150576248764992
-7.22180366516113	-10.3835792541504	-9.86259365081787	-0.105244182050228	0.231178387999535	0.15053591132164
-7.2306489944458	-10.3771114349365	-9.83369255065918	-0.105313822627068	0.231131613254547	0.150673687458038
-7.22520303726196	-10.3738489151001	-9.85650157928467	-0.105296090245247	0.23099322617054	0.150365918874741
-7.22642612457275	-10.3781871795654	-9.84963893890381	-0.105341114103794	0.231108024716377	0.150428503751755
-7.22932386398315	-10.3697366714478	-9.83732891082764	-0.105318322777748	0.231131449341774	0.150448188185692
-7.21933174133301	-10.3642768859863	-9.846022605896	-0.105155147612095	0.230803295969963	0.150174617767334
-7.2204852104187	-10.3704128265381	-9.84803009033203	-0.105481959879398	0.231038853526115	0.15026381611824
-7.22727394104004	-10.3640260696411	-9.82931518554688	-0.105419792234898	0.23099884390831	0.150237217545509
-7.21883249282837	-10.3540592193604	-9.83129692077637	-0.105253554880619	0.230849772691727	0.15004925429821
-7.21352434158325	-10.3598918914795	-9.85403633117676	-0.105304062366486	0.230932265520096	0.149930968880653
-7.21878814697266	-10.3543453216553	-9.8329439163208	-0.105292320251465	0.230941206216812	0.15005761384964
-7.20931673049927	-10.3489894866943	-9.82873344421387	-0.105313487350941	0.230781584978104	0.149851515889168
-7.21036863327026	-10.3533430099487	-9.85014152526855	-0.105407424271107	0.230775907635689	0.149703115224838
-7.21267557144165	-10.3549709320068	-9.82815551757813	-0.10533694177866	0.230944648385048	0.14980947971344
-7.20182085037231	-10.3434801101685	-9.83475494384766	-0.105193346738815	0.230677425861359	0.149572402238846
-7.20238018035889	-10.3522644042969	-9.84084320068359	-0.105363979935646	0.230820342898369	0.149568006396294
-7.20260095596313	-10.3546409606934	-9.82773876190186	-0.105401605367661	0.230818063020706	0.149548172950745
-7.2013053894043	-10.3438682556152	-9.82573509216309	-0.105224393308163	0.230673849582672	0.149408042430878
-7.19945240020752	-10.3541278839111	-9.84183216094971	-0.105309434235096	0.23075644671917	0.149343147873878
-7.20254564285278	-10.3553342819214	-9.82072734832764	-0.105253092944622	0.23072475194931	0.149444118142128
-7.19751214981079	-10.348201751709	-9.82247066497803	-0.105287231504917	0.23061540722847	0.149226784706116
-7.20167684555054	-10.3574571609497	-9.83275890350342	-0.105284199118614	0.230515912175179	0.149052783846855
-7.20263385772705	-10.361554145813	-9.81494331359863	-0.105277262628078	0.230790078639984	0.149166524410248
-7.19969272613525	-10.3511915206909	-9.81583976745605	-0.105170197784901	0.230556294322014	0.148907676339149
-7.20088958740234	-10.3599901199341	-9.82621002197266	-0.105174116790295	0.230440676212311	0.148875251412392
-7.19938993453979	-10.3666191101074	-9.8180456161499	-0.105282790958881	0.230655312538147	0.148890346288681
-7.20815849304199	-10.3549375534058	-9.80505275726318	-0.105214931070805	0.230539128184319	0.148804381489754
-7.20324802398682	-10.3603076934814	-9.81903839111328	-0.105170525610447	0.230421185493469	0.148596346378326
-7.20316791534424	-10.3655586242676	-9.82433319091797	-0.105074524879456	0.230500236153603	0.148620992898941
-7.20795297622681	-10.3606481552124	-9.79833221435547	-0.105218440294266	0.230345085263252	0.148651376366615
-7.20373821258545	-10.368989944458	-9.81960678100586	-0.105135694146156	0.230295613408089	0.14840067923069
-7.20939302444458	-10.3750667572021	-9.80997753143311	-0.105144843459129	0.230415537953377	0.148570343852043
-7.21019077301025	-10.3637046813965	-9.79756832122803	-0.105097740888596	0.2302655428648	0.148434773087502
-7.20911502838135	-10.3691329956055	-9.8132791519165	-0.105044312775135	0.230077728629112	0.148360550403595
-7.2120099067688	-10.372820854187	-9.80482006072998	-0.10516544431448	0.230336233973503	0.148418545722961
-7.21823978424072	-10.3660821914673	-9.79032325744629	-0.105158261954784	0.23017181456089	0.148432508111
-7.21300268173218	-10.3684720993042	-9.80783843994141	-0.10496661812067	0.230110332369804	0.148278906941414
-7.21373319625854	-10.3692588806152	-9.81526947021484	-0.105061642825603	0.230181947350502	0.148399591445923
-7.222336769104	-10.3696765899658	-9.7859468460083	-0.105025351047516	0.230076253414154	0.148518860340118
-7.21309661865234	-10.36985206604	-9.80295181274414	-0.104969963431358	0.22993104159832	0.14825414121151
-7.2172212600708	-10.3734483718872	-9.81045913696289	-0.104921005666256	0.230069488286972	0.148326754570007
-7.22458648681641	-10.3758678436279	-9.78859615325928	-0.104896768927574	0.230178728699684	0.148584768176079
-7.21867227554321	-10.368013381958	-9.79197788238525	-0.104733899235725	0.229943752288818	0.148427590727806
-7.21814441680908	-10.3793411254883	-9.80545520782471	-0.104850277304649	0.229993969202042	0.148530170321465
-7.22368383407593	-10.3857135772705	-9.79040813446045	-0.104931153357029	0.230095833539963	0.148706048727036
-7.22440719604492	-10.3748064041138	-9.78131198883057	-0.104676261544228	0.230008691549301	0.148615628480911
-7.22039127349854	-10.3792753219604	-9.81093788146973	-0.104701079428196	0.229949995875359	0.148679345846176
-7.22701501846313	-10.3839111328125	-9.78586292266846	-0.104707434773445	0.230002731084824	0.148904100060463
-7.22265148162842	-10.3763523101807	-9.78063297271729	-0.104674801230431	0.229979276657104	0.14881905913353
-7.22477436065674	-10.3807754516602	-9.80242729187012	-0.10459665954113	0.22994290292263	0.148814991116524
-7.22617197036743	-10.385214805603	-9.78287696838379	-0.1046022772789	0.230056613683701	0.148951470851898
-7.22358560562134	-10.3726825714111	-9.7898416519165	-0.104473598301411	0.229901909828186	0.148831903934479
-7.22721815109253	-10.3814449310303	-9.80737113952637	-0.104485534131527	0.229872897267342	0.148847088217735
-7.229079246521	-10.3858499526978	-9.79403972625732	-0.10459291934967	0.230117440223694	0.148877903819084
-7.23171854019165	-10.3713712692261	-9.79209327697754	-0.104386322200298	0.229949206113815	0.148893713951111
-7.22551488876343	-10.3773422241211	-9.81921768188477	-0.104404091835022	0.229953795671463	0.148732349276543
-7.23427581787109	-10.3788299560547	-9.8004674911499	-0.10432904958725	0.230101883411407	0.148925632238388
-7.22866201400757	-10.3680505752563	-9.80244636535645	-0.104357220232487	0.229842573404312	0.148774281144142
-7.2307710647583	-10.3765316009521	-9.81811141967773	-0.104284517467022	0.229880020022392	0.148637309670448
-7.23441600799561	-10.3795785903931	-9.80487060546875	-0.104370482265949	0.230098053812981	0.148786514997482
-7.2286524772644	-10.3684110641479	-9.80427169799805	-0.104211330413818	0.229896664619446	0.148599237203598
-7.22948122024536	-10.371485710144	-9.82037258148193	-0.104273185133934	0.229791790246964	0.14847657084465
-7.23078870773315	-10.3789005279541	-9.8152494430542	-0.104445800185204	0.230045795440674	0.14853273332119
-7.23303174972534	-10.3686590194702	-9.80131435394287	-0.10431494563818	0.229841843247414	0.148454010486603
-7.22858762741089	-10.3692836761475	-9.82882118225098	-0.104361727833748	0.229895919561386	0.148187160491943
-7.2300877571106	-10.3684787750244	-9.82179737091064	-0.1043746098876	0.229941457509995	0.14830718934536
-7.22751998901367	-10.3634586334229	-9.80722427368164	-0.104404389858246	0.229846850037575	0.148077860474586
-7.22783851623535	-10.3667135238647	-9.84280014038086	-0.104431867599487	0.229919791221619	0.147951394319534
-7.22852420806885	-10.36328125	-9.8162956237793	-0.104493647813797	0.230024769902229	0.147913902997971
-7.22174406051636	-10.3531665802002	-9.82549095153809	-0.104493416845798	0.229813888669014	0.147653758525848
-7.2159309387207	-10.35999584198	-9.84265613555908	-0.104649245738983	0.229847311973572	0.147642448544502
-7.21928358078003	-10.3575563430786	-9.81344509124756	-0.104800753295422	0.229969799518585	0.147607684135437
-7.21846628189087	-10.3469285964966	-9.82771015167236	-0.104685492813587	0.229864329099655	0.147404477000237
-7.20718240737915	-10.3495683670044	-9.83481407165527	-0.104742668569088	0.229868188500404	0.147246763110161
-7.21450901031494	-10.3433151245117	-9.81786060333252	-0.104881629347801	0.229884311556816	0.14736719429493
-7.20646238327026	-10.3403577804565	-9.8192195892334	-0.10493129491806	0.229775726795197	0.147079274058342
-7.20086479187012	-10.3462209701538	-9.82798480987549	-0.105028219521046	0.229887112975121	0.146980792284012
-7.20662927627563	-10.3440179824829	-9.80757522583008	-0.105170354247093	0.230082899332047	0.147060468792915
-7.20145511627197	-10.3326654434204	-9.81647205352783	-0.105067931115627	0.229824170470238	0.146771833300591
-7.19112873077393	-10.3371953964233	-9.82612228393555	-0.105198167264462	0.229814514517784	0.146718114614487
-7.19924640655518	-10.3408374786377	-9.81716156005859	-0.105402231216431	0.230055496096611	0.146723538637161
-7.19305324554443	-10.3326301574707	-9.81248092651367	-0.10526517033577	0.229906171560287	0.146660819649696
-7.18998432159424	-10.3358726501465	-9.83902931213379	-0.105441376566887	0.23003563284874	0.146493956446648
-7.19149208068848	-10.3332262039185	-9.81680774688721	-0.105480134487152	0.229981020092964	0.146644398570061
-7.18526649475098	-10.33078956604	-9.82093334197998	-0.105436876416206	0.229869112372398	0.146402567625046
-7.18795967102051	-10.3369026184082	-9.83322525024414	-0.105634450912476	0.230001002550125	0.146395936608315
-7.18748331069946	-10.338547706604	-9.810866355896	-0.105641461908817	0.230100944638252	0.146445468068123
-7.18172597885132	-10.3284454345703	-9.8236026763916	-0.105487525463104	0.22980172932148	0.146198689937592
-7.18403244018555	-10.3374185562134	-9.82985877990723	-0.105664439499378	0.229948043823242	0.146204799413681
-7.18845701217651	-10.3433322906494	-9.8173770904541	-0.105689562857151	0.230099305510521	0.146259918808937
-7.18612480163574	-10.3319721221924	-9.8174467086792	-0.105566971004009	0.22991831600666	0.146160036325455
-7.18458461761475	-10.3403902053833	-9.84052085876465	-0.105577424168587	0.229950368404388	0.146072506904602
-7.19043493270874	-10.3430252075195	-9.81559371948242	-0.105517901480198	0.229923591017723	0.146272495388985
-7.18890190124512	-10.3375730514526	-9.82207679748535	-0.105599083006382	0.229848608374596	0.146101057529449
-7.1923303604126	-10.3496770858765	-9.83349514007568	-0.105514034628868	0.229828357696533	0.146060600876808
-7.19347429275513	-10.3480396270752	-9.81508922576904	-0.105440974235535	0.230025544762611	0.146268337965012
-7.19315767288208	-10.3364810943604	-9.82015705108643	-0.105328507721424	0.229778677225113	0.146089285612106
-7.19515705108643	-10.3507308959961	-9.82633018493652	-0.105410188436508	0.229713097214699	0.14618681371212
-7.20036315917969	-10.3492612838745	-9.81557178497314	-0.105333767831326	0.229870051145554	0.146228328347206
-7.20381498336792	-10.3435850143433	-9.80630493164063	-0.105153821408749	0.22963310778141	0.146139815449715
-7.19666862487793	-10.3497409820557	-9.83570194244385	-0.105099372565746	0.22968116402626	0.146093219518661
-7.20389223098755	-10.3533449172974	-9.81936359405518	-0.105015121400356	0.229779303073883	0.146240413188934
-7.20729207992554	-10.3489122390747	-9.81005191802979	-0.105043441057205	0.229603752493858	0.14618955552578
-7.20298385620117	-10.3571891784668	-9.83563041687012	-0.104859262704849	0.229543432593346	0.145991161465645
-7.21149396896362	-10.3613500595093	-9.81979274749756	-0.104808643460274	0.22977589070797	0.146184384822845
-7.21122407913208	-10.3572378158569	-9.81630611419678	-0.104792848229408	0.229645416140556	0.145983844995499
-7.20729303359985	-10.360107421875	-9.83330631256104	-0.104616686701775	0.229403257369995	0.145895674824715
-7.2146954536438	-10.3719568252563	-9.82989501953125	-0.104655295610428	0.229647800326347	0.145916327834129
-7.2247462272644	-10.3681888580322	-9.82017230987549	-0.104647897183895	0.229590803384781	0.145947709679604
-7.21925449371338	-10.3652896881104	-9.8355655670166	-0.104335449635983	0.229434326291084	0.145781978964806
-7.22056245803833	-10.3716058731079	-9.84808158874512	-0.104354910552502	0.229537263512611	0.145735591650009
-7.22847890853882	-10.3714046478271	-9.82596874237061	-0.104360952973366	0.229438409209251	0.145892515778542
-7.22467136383057	-10.3711366653442	-9.83405113220215	-0.10428299754858	0.229280173778534	0.145541414618492
-7.22614717483521	-10.3756275177002	-9.84100341796875	-0.104241035878658	0.229475513100624	0.145547762513161
-7.23008394241333	-10.3779230117798	-9.8272008895874	-0.104148499667645	0.229555144906044	0.145611897110939
-7.22494506835938	-10.3680210113525	-9.83465576171875	-0.10399617254734	0.229285970330238	0.145295590162277
-7.22297191619873	-10.3798742294312	-9.83687973022461	-0.104172520339489	0.229414030909538	0.145286038517952
-7.22984886169434	-10.3776817321777	-9.82172012329102	-0.104099720716476	0.229396834969521	0.145268559455872
-7.22285175323486	-10.3703756332397	-9.81916904449463	-0.103969879448414	0.229344338178635	0.145020484924316
-7.21896648406982	-10.3771133422852	-9.84370517730713	-0.104041829705238	0.229342803359032	0.144973546266556
-7.21975088119507	-10.3759822845459	-9.81418228149414	-0.104001641273499	0.229288414120674	0.145014330744743
-7.21627187728882	-10.3667411804199	-9.81833171844482	-0.103941202163696	0.229208871722221	0.144826382398605
-7.21658229827881	-10.3766565322876	-9.82600975036621	-0.104029849171638	0.229214623570442	0.144641667604446
-7.21069240570068	-10.370436668396	-9.80092239379883	-0.104036390781403	0.229312852025032	0.14464844763279
-7.20734453201294	-10.3597955703735	-9.81292057037354	-0.103948749601841	0.229044988751411	0.14440880715847
-7.20453262329102	-10.3652191162109	-9.80854034423828	-0.104090541601181	0.229117751121521	0.144336223602295
-7.20592212677002	-10.3622817993164	-9.79400825500488	-0.104216240346432	0.229276657104492	0.144241020083427
-7.20205688476563	-10.3510580062866	-9.7935037612915	-0.104079946875572	0.229080826044083	0.144112646579742
-7.18956470489502	-10.3543910980225	-9.81057834625244	-0.104162804782391	0.229012593626976	0.143847838044167
-7.19048118591309	-10.3541040420532	-9.79685688018799	-0.104112848639488	0.229117497801781	0.143883362412453
-7.1872763633728	-10.3461685180664	-9.77994728088379	-0.104199185967445	0.229030638933182	0.143818870186806
-7.18251752853394	-10.3423156738281	-9.79425621032715	-0.10421796143055	0.22886611521244	0.143445521593094
-7.18372488021851	-10.3491058349609	-9.79157066345215	-0.104256130754948	0.229160264134407	0.143532916903496
-7.17710208892822	-10.3358497619629	-9.78735160827637	-0.104320853948593	0.228993564844131	0.143383845686913
-7.17315721511841	-10.331787109375	-9.79024791717529	-0.104282438755035	0.22878472507	0.143107414245605
-7.17189168930054	-10.3389368057251	-9.79352760314941	-0.104460544884205	0.229003459215164	0.143151581287384
-7.17458343505859	-10.3287658691406	-9.77558994293213	-0.104490123689175	0.228993564844131	0.143048480153084
-7.16968727111816	-10.3261346817017	-9.78464889526367	-0.104441627860069	0.228817895054817	0.142798483371735
-7.16563940048218	-10.33043384552	-9.8094596862793	-0.104544058442116	0.228913068771362	0.142705902457237
-7.16759777069092	-10.3238096237183	-9.78106021881104	-0.104519166052341	0.228878572583199	0.142754256725311
-7.16646671295166	-10.3195753097534	-9.78479194641113	-0.104640670120716	0.228775933384895	0.142512291669846
-7.16476106643677	-10.3257207870483	-9.80245494842529	-0.104675747454166	0.228757277131081	0.142328679561615
-7.16612577438354	-10.3269243240356	-9.78836441040039	-0.104707442224026	0.228957697749138	0.142391517758369
-7.1613130569458	-10.3173055648804	-9.77856636047363	-0.104743376374245	0.228865399956703	0.142193481326103
-7.16312980651855	-10.3150520324707	-9.7998571395874	-0.104668587446213	0.228680625557899	0.142024174332619
-7.15898704528809	-10.3258810043335	-9.80297946929932	-0.104876726865768	0.228769138455391	0.142001509666443
-7.16449499130249	-10.3197240829468	-9.77921199798584	-0.104970134794712	0.22887510061264	0.141963720321655
-7.16488885879517	-10.3157777786255	-9.78471755981445	-0.104869306087494	0.228768110275269	0.141803607344627
-7.155357837677	-10.3225173950195	-9.80960464477539	-0.104886792600155	0.228724598884583	0.141582608222961
-7.15713262557983	-10.3229131698608	-9.8032865524292	-0.104918584227562	0.228739529848099	0.141623884439468
-7.16247272491455	-10.3152055740356	-9.77741146087646	-0.104928813874722	0.22869399189949	0.14166259765625
-7.15894269943237	-10.3133192062378	-9.7965087890625	-0.104961112141609	0.228622928261757	0.141331076622009
-7.15442848205566	-10.3195142745972	-9.80353546142578	-0.104909732937813	0.228657364845276	0.141180440783501
-7.16047191619873	-10.3235187530518	-9.79405117034912	-0.104957051575184	0.228789135813713	0.141232952475548
-7.15916776657104	-10.3137073516846	-9.79238224029541	-0.104922756552696	0.228670462965965	0.14105087518692
-7.15303182601929	-10.3116474151611	-9.80387783050537	-0.104816883802414	0.228471994400024	0.140782028436661
-7.15676641464233	-10.3212652206421	-9.79732990264893	-0.105073727667332	0.228741899132729	0.140836328268051
-7.16145992279053	-10.3152523040771	-9.78499698638916	-0.105002276599407	0.228611528873444	0.140704914927483
-7.15607690811157	-10.3135967254639	-9.78659534454346	-0.104812823235989	0.228454411029816	0.140518173575401
-7.15321826934814	-10.3150434494019	-9.81007766723633	-0.104847446084023	0.228513792157173	0.14036813378334
-7.15776920318604	-10.3181009292603	-9.79931449890137	-0.104904435575008	0.228528261184692	0.140456527471542
-7.15841388702393	-10.3127670288086	-9.77513980865479	-0.10482943803072	0.228450432419777	0.140415906906128
-7.15663194656372	-10.3128471374512	-9.79923439025879	-0.104870572686195	0.228307291865349	0.140150815248489
-7.16170406341553	-10.3201494216919	-9.80483627319336	-0.10485976934433	0.228366702795029	0.140129148960114
-7.16174221038818	-10.3205900192261	-9.78768253326416	-0.104808732867241	0.228546351194382	0.140162110328674
-7.15906047821045	-10.3116235733032	-9.79330921173096	-0.104610688984394	0.22823229432106	0.139935925602913
-7.16280078887939	-10.3197689056396	-9.80501365661621	-0.104721032083035	0.228315263986588	0.139913782477379
-7.16410303115845	-10.3308544158936	-9.79826545715332	-0.104766480624676	0.228443592786789	0.139957457780838
-7.16950511932373	-10.3215312957764	-9.78707790374756	-0.104631125926971	0.228359654545784	0.139841511845589
-7.16645574569702	-10.3182430267334	-9.80864143371582	-0.104541204869747	0.228254914283752	0.139692738652229
-7.16616678237915	-10.3279075622559	-9.81987571716309	-0.104585871100426	0.228327438235283	0.139603480696678
-7.17452573776245	-10.3283529281616	-9.80831813812256	-0.104489199817181	0.228331193327904	0.139744758605957
-7.17471218109131	-10.3176050186157	-9.80313968658447	-0.104507021605968	0.228224620223045	0.139591127634048
-7.17788982391357	-10.328537940979	-9.82238292694092	-0.104489542543888	0.228202998638153	0.139427214860916
-7.18173217773438	-10.3358430862427	-9.81369686126709	-0.104461699724197	0.228434070944786	0.139539778232574
-7.17806005477905	-10.3263149261475	-9.80528831481934	-0.104411490261555	0.228362172842026	0.139469176530838
-7.18478202819824	-10.3221473693848	-9.80992698669434	-0.104232132434845	0.22810871899128	0.13932678103447
-7.18302965164185	-10.3347597122192	-9.82561302185059	-0.104390017688274	0.228139340877533	0.139343813061714
-7.18664407730103	-10.3350458145142	-9.80872058868408	-0.104419201612473	0.228396043181419	0.139405444264412
-7.19395065307617	-10.3253021240234	-9.79546070098877	-0.104310385882854	0.228283375501633	0.139376983046532
-7.1883749961853	-10.3311147689819	-9.81493854522705	-0.104276865720749	0.22810223698616	0.139228940010071
-7.188720703125	-10.3346929550171	-9.82594203948975	-0.104299612343311	0.228187039494514	0.139244437217712
-7.19392013549805	-10.3263626098633	-9.79588985443115	-0.104293890297413	0.228169858455658	0.139389842748642
-7.19160318374634	-10.3260354995728	-9.80518341064453	-0.10432368516922	0.228008016943932	0.139177694916725
-7.18923425674438	-10.3298168182373	-9.82101631164551	-0.10427301377058	0.228004589676857	0.139015138149261
-7.1932635307312	-10.3345556259155	-9.81010437011719	-0.104303687810898	0.228215157985687	0.139194130897522
-7.19270086288452	-10.3264713287354	-9.79400157928467	-0.104373060166836	0.228183299303055	0.139144584536552
-7.18678140640259	-10.3194093704224	-9.80687808990479	-0.104241907596588	0.227887064218521	0.138899222016335
-7.18412351608276	-10.3265180587769	-9.81784534454346	-0.104288384318352	0.227970585227013	0.138910382986069
-7.18984317779541	-10.3273372650146	-9.80151748657227	-0.104385890066624	0.228136673569679	0.138969793915749
-7.19068431854248	-10.3174991607666	-9.79040718078613	-0.104243069887161	0.227974474430084	0.138867199420929
-7.18109464645386	-10.3191061019897	-9.80761814117432	-0.104244492948055	0.227931410074234	0.138709396123886
-7.17872762680054	-10.3205986022949	-9.82067489624023	-0.104297310113907	0.22803707420826	0.138658195734024
-7.18166732788086	-10.31653881073	-9.78936576843262	-0.104282155632973	0.227948248386383	0.138764604926109
-7.17530822753906	-10.3129625320435	-9.80209350585938	-0.104288011789322	0.22786071896553	0.13846892118454
-7.17078542709351	-10.3163824081421	-9.81827259063721	-0.104291722178459	0.227958530187607	0.138347089290619
-7.17429971694946	-10.3188409805298	-9.80511474609375	-0.104364685714245	0.228054895997047	0.138464719057083
-7.16868734359741	-10.314845085144	-9.78932857513428	-0.104312606155872	0.228056669235229	0.138411715626717
-7.16277647018433	-10.3045778274536	-9.79963779449463	-0.104222513735294	0.227840080857277	0.138171449303627
-7.15950965881348	-10.3099021911621	-9.80909729003906	-0.104363165795803	0.227897986769676	0.138162702322006
-7.15828418731689	-10.3186855316162	-9.80108642578125	-0.104455232620239	0.228039443492889	0.138214156031609
-7.16214179992676	-10.31223487854	-9.78739929199219	-0.104425601661205	0.228072687983513	0.13810259103775
-7.16023063659668	-10.3044090270996	-9.78249931335449	-0.104310803115368	0.227969884872437	0.137970894575119
-7.1524224281311	-10.3049211502075	-9.809157371521	-0.104259140789509	0.227885767817497	0.137822568416595
-7.15281295776367	-10.3101806640625	-9.81241130828857	-0.104376539587975	0.227930337190628	0.137793511152267
-7.15447759628296	-10.3069477081299	-9.79867362976074	-0.104340195655823	0.228009507060051	0.137869670987129
-7.15223073959351	-10.2997922897339	-9.7880392074585	-0.104302361607552	0.227952972054482	0.137808218598366
-7.1498818397522	-10.2985553741455	-9.80790138244629	-0.104297287762165	0.227855905890465	0.137555405497551
-7.15219783782959	-10.3056335449219	-9.81239223480225	-0.10434179008007	0.227977871894836	0.137554451823235
-7.15234041213989	-10.3016309738159	-9.79085826873779	-0.104293614625931	0.228090152144432	0.137565836310387
-7.14729785919189	-10.2890243530273	-9.79809761047363	-0.104202747344971	0.227956309914589	0.137396737933159
-7.15091514587402	-10.2894086837769	-9.81238746643066	-0.104099124670029	0.227858439087868	0.137302234768867
-7.14666938781738	-10.2981338500977	-9.80837726593018	-0.104314222931862	0.228010356426239	0.137355118989944
-7.151930809021	-10.2950439453125	-9.79557418823242	-0.104314088821411	0.22804981470108	0.13730725646019
-7.15361833572388	-10.2821273803711	-9.7957649230957	-0.10419324785471	0.227896302938461	0.137251809239388
-7.14946889877319	-10.284107208252	-9.8098611831665	-0.10419388115406	0.227836027741432	0.137126430869102
-7.15044212341309	-10.2884302139282	-9.81340217590332	-0.104126371443272	0.227982848882675	0.137157499790192
-7.15534210205078	-10.282169342041	-9.79462051391602	-0.104131512343884	0.227940604090691	0.137328833341599
-7.15279102325439	-10.2771348953247	-9.78871440887451	-0.104129396378994	0.227791860699654	0.137211933732033
-7.1508092880249	-10.2774057388306	-9.8075647354126	-0.1040168851614	0.227739110589027	0.136956587433815
-7.1553430557251	-10.2835206985474	-9.80441474914551	-0.104017935693264	0.227888643741608	0.137091606855392
-7.15900659561157	-10.2812042236328	-9.79497241973877	-0.104009561240673	0.228002637624741	0.137266203761101
-7.15538787841797	-10.2691068649292	-9.79862785339355	-0.103874899446964	0.227810800075531	0.137069374322891
-7.15735864639282	-10.2664566040039	-9.80519580841064	-0.103740781545639	0.227703124284744	0.136902913451195
-7.15824508666992	-10.2772312164307	-9.81294918060303	-0.103857710957527	0.227838456630707	0.136941492557526
-7.16399002075195	-10.2759323120117	-9.80191707611084	-0.103799566626549	0.227933421730995	0.137019708752632
-7.16505098342896	-10.2708463668823	-9.79479789733887	-0.103680163621902	0.227833211421967	0.136880919337273
-7.15896368026733	-10.2736530303955	-9.8164644241333	-0.103646732866764	0.227783277630806	0.136724233627319
-7.16074991226196	-10.2814893722534	-9.82443237304688	-0.103594750165939	0.227898299694061	0.136740744113922
-7.16317176818848	-10.2804012298584	-9.80459880828857	-0.103614807128906	0.227890968322754	0.136836245656013
-7.16189002990723	-10.2776527404785	-9.7990026473999	-0.10367077589035	0.22780479490757	0.13671962916851
-7.15830516815186	-10.2820692062378	-9.81747913360596	-0.103639222681522	0.227736592292786	0.136497795581818
-7.16433811187744	-10.2864227294922	-9.82714462280273	-0.103550769388676	0.227856814861298	0.136551856994629
-7.16352510452271	-10.2885332107544	-9.80986022949219	-0.103575259447098	0.227940365672112	0.136636629700661
-7.16006565093994	-10.2809219360352	-9.8034200668335	-0.103563375771046	0.227863937616348	0.136479154229164
-7.15946769714355	-10.2766904830933	-9.8215160369873	-0.103505603969097	0.227609068155289	0.13635079562664
-7.15782928466797	-10.2887496948242	-9.83494091033936	-0.103566363453865	0.227688059210777	0.136359736323357
-7.15591478347778	-10.2941780090332	-9.82627296447754	-0.103781066834927	0.227859973907471	0.136391311883926
-7.16340589523315	-10.289306640625	-9.80893611907959	-0.103775873780251	0.227870985865593	0.136384457349777
-7.16343069076538	-10.2842674255371	-9.80836009979248	-0.103699214756489	0.22774975001812	0.136301919817925
-7.15357971191406	-10.2841091156006	-9.82878494262695	-0.103687919676304	0.227721258997917	0.136174395680428
-7.14902782440186	-10.2911443710327	-9.8375883102417	-0.103750266134739	0.227706894278526	0.136060878634453
-7.15379047393799	-10.2892942428589	-9.81886291503906	-0.103844523429871	0.227778747677803	0.136218175292015
-7.1513352394104	-10.280650138855	-9.80657291412354	-0.103910952806473	0.227716416120529	0.136235535144806
-7.15094184875488	-10.2832336425781	-9.82746315002441	-0.103895954787731	0.227667629718781	0.135940104722977
-7.15001583099365	-10.2883243560791	-9.83237838745117	-0.103867039084435	0.227745860815048	0.135893896222115
-7.15654897689819	-10.2901058197021	-9.81991386413574	-0.103999808430672	0.227995872497559	0.136053919792175
-7.15227365493774	-10.2815084457397	-9.82362937927246	-0.103964105248451	0.227847993373871	0.13586463034153
-7.14727020263672	-10.2775888442993	-9.83843326568604	-0.103892460465431	0.22762556374073	0.135681435465813
-7.14874935150146	-10.2869806289673	-9.84132862091064	-0.10411824285984	0.22788955271244	0.13576066493988
-7.15519380569458	-10.2839965820313	-9.82970237731934	-0.104191482067108	0.22796930372715	0.135726794600487
-7.15768575668335	-10.2754163742065	-9.82128715515137	-0.104063764214516	0.227815628051758	0.135646849870682
-7.14999914169312	-10.2733860015869	-9.8359546661377	-0.10403510928154	0.227767705917358	0.135520234704018
-7.15048170089722	-10.2764110565186	-9.84948635101318	-0.104170799255371	0.227845296263695	0.135497063398361
-7.15559768676758	-10.2741289138794	-9.82810401916504	-0.10418014973402	0.2278763204813	0.13562385737896
-7.15523052215576	-10.2669229507446	-9.82630920410156	-0.104153379797935	0.227774247527122	0.135487407445908
-7.15271425247192	-10.2680778503418	-9.84686946868896	-0.104191794991493	0.227713018655777	0.135293409228325
-7.15774011611938	-10.2704000473022	-9.84871101379395	-0.104229584336281	0.227815881371498	0.135401874780655
-7.16223382949829	-10.2717018127441	-9.8322114944458	-0.104226425290108	0.227990359067917	0.135500892996788
-7.16041278839111	-10.2669744491577	-9.83028697967529	-0.104220300912857	0.227985635399818	0.135420694947243
-7.15878438949585	-10.255256652832	-9.83730506896973	-0.104095950722694	0.227814450860023	0.135235011577606
-7.15986633300781	-10.2561931610107	-9.84868621826172	-0.104121364653111	0.227718010544777	0.135174185037613
-7.160080909729	-10.2681589126587	-9.84814548492432	-0.1043551415205	0.227897971868515	0.135247632861137
-7.16443920135498	-10.2680826187134	-9.83585453033447	-0.104372203350067	0.228027299046516	0.135247528553009
-7.1676197052002	-10.2567863464355	-9.82873344421387	-0.104245044291019	0.227945849299431	0.13517752289772
-7.1656174659729	-10.2520999908447	-9.82985305786133	-0.104202628135681	0.227935597300529	0.135085925459862
-7.16263914108276	-10.2608804702759	-9.85471820831299	-0.104201123118401	0.228012174367905	0.13494673371315
-7.16603183746338	-10.2630062103271	-9.84639167785645	-0.10421085357666	0.228025764226913	0.135027334094048
-7.16759634017944	-10.2558460235596	-9.82328605651855	-0.104192428290844	0.228051036596298	0.135118901729584
-7.16557455062866	-10.2485971450806	-9.82383728027344	-0.104245960712433	0.227989792823792	0.134946420788765
-7.1645941734314	-10.2544727325439	-9.84266376495361	-0.104196980595589	0.227964088320732	0.134741470217705
-7.17017793655396	-10.2616033554077	-9.84109210968018	-0.104188039898872	0.228074505925179	0.134799733757973
-7.16773080825806	-10.2586812973022	-9.81965923309326	-0.104229584336281	0.228256568312645	0.134844750165939
-7.16332626342773	-10.2500171661377	-9.82399654388428	-0.104159526526928	0.228081718087196	0.13469985127449
-7.1669659614563	-10.2531518936157	-9.8291711807251	-0.104134663939476	0.22793872654438	0.134621232748032
-7.16224145889282	-10.261887550354	-9.83085536956787	-0.104261837899685	0.228097274899483	0.134632244706154
-7.16494941711426	-10.2605581283569	-9.81794548034668	-0.104345887899399	0.228187277913094	0.134608909487724
-7.16794633865356	-10.2530384063721	-9.80876445770264	-0.104148276150227	0.228087574243546	0.134475752711296
-7.1604266166687	-10.2544641494751	-9.82444858551025	-0.104128986597061	0.228000476956367	0.134341806173325
-7.15860509872437	-10.2610893249512	-9.82773590087891	-0.104133136570454	0.228113576769829	0.134357392787933
-7.16333436965942	-10.2580299377441	-9.80127429962158	-0.104171991348267	0.228095278143883	0.134440019726753
-7.16518068313599	-10.2563953399658	-9.79046821594238	-0.104192838072777	0.228010714054108	0.134356796741486
-7.15870904922485	-10.2610921859741	-9.8149299621582	-0.104088120162487	0.227907180786133	0.134051889181137
-7.16280555725098	-10.2685852050781	-9.80399227142334	-0.104133553802967	0.228065729141235	0.134208336472511
-7.16939640045166	-10.2652082443237	-9.79327487945557	-0.104162305593491	0.228190258145332	0.134161576628685
-7.16215324401855	-10.2598295211792	-9.8007116317749	-0.104026116430759	0.227982580661774	0.133969843387604
-7.1630916595459	-10.264552116394	-9.81514930725098	-0.103910878300667	0.227914363145828	0.133899539709091
-7.16154813766479	-10.2747688293457	-9.80697250366211	-0.104102782905102	0.228140622377396	0.133987814188004
-7.17085027694702	-10.2661962509155	-9.78953170776367	-0.104082643985748	0.228115946054459	0.133939653635025
-7.16767311096191	-10.2628774642944	-9.79925632476807	-0.103855438530445	0.227973088622093	0.133778005838394
-7.16149854660034	-10.2645654678345	-9.82037353515625	-0.103914126753807	0.228033617138863	0.133655190467834
-7.16879177093506	-10.2675638198853	-9.80211639404297	-0.103890404105186	0.228075787425041	0.133770972490311
-7.17260026931763	-10.2628717422485	-9.78213310241699	-0.103826828300953	0.228049695491791	0.133739724755287
-7.16733312606812	-10.2628650665283	-9.80527400970459	-0.103790238499641	0.227950543165207	0.133469253778458
-7.16745758056641	-10.2671670913696	-9.81503963470459	-0.103844687342644	0.228007629513741	0.133422672748566
-7.17628002166748	-10.2720804214478	-9.79763412475586	-0.103861920535564	0.228213906288147	0.133614555001259
-7.17342758178711	-10.2601938247681	-9.7955265045166	-0.103673808276653	0.228097975254059	0.133422762155533
-7.17096328735352	-10.2595472335815	-9.80884170532227	-0.103683769702911	0.228001832962036	0.133254796266556
-7.17135095596313	-10.2721872329712	-9.81254291534424	-0.10396346449852	0.228138744831085	0.133321896195412
-7.18050050735474	-10.2726154327393	-9.79929256439209	-0.104035675525665	0.228220164775848	0.133312985301018
-7.18268537521362	-10.2605991363525	-9.7914981842041	-0.103835001587868	0.22809000313282	0.133176192641258
-7.17566823959351	-10.2585887908936	-9.80291557312012	-0.103834055364132	0.228093445301056	0.133048489689827
-7.17679929733276	-10.2651014328003	-9.81819629669189	-0.103897094726563	0.228158101439476	0.13299036026001
-7.18207979202271	-10.263596534729	-9.79383277893066	-0.103943847119808	0.22810497879982	0.13307897746563
-7.1826024055481	-10.2535018920898	-9.78210353851318	-0.103910975158215	0.228177815675735	0.133026018738747
-7.17554998397827	-10.2513780593872	-9.79860305786133	-0.103948831558228	0.228046059608459	0.132764831185341
-7.17896413803101	-10.2550058364868	-9.80619239807129	-0.10397657006979	0.228092059493065	0.132739916443825
-7.17885160446167	-10.2535619735718	-9.7833776473999	-0.104022055864334	0.228293091058731	0.1328105032444
-7.17563962936401	-10.2422580718994	-9.78331184387207	-0.103977367281914	0.228140249848366	0.132598474621773
-7.17379474639893	-10.2375230789185	-9.79384994506836	-0.103917494416237	0.227934777736664	0.132541581988335
-7.17186784744263	-10.2455348968506	-9.79638385772705	-0.104082092642784	0.228061124682426	0.132516041398048
-7.16955137252808	-10.2476634979248	-9.78315734863281	-0.104297488927841	0.228194952011108	0.132485583424568
-7.17398643493652	-10.2393560409546	-9.76432418823242	-0.104232043027878	0.228137716650963	0.132440239191055
-7.16894006729126	-10.2310466766357	-9.76197052001953	-0.104167774319649	0.228044852614403	0.132329598069191
-7.16431045532227	-10.231632232666	-9.77348709106445	-0.104212664067745	0.227957040071487	0.132212162017822
-7.15840101242065	-10.2373027801514	-9.78067398071289	-0.104235395789146	0.228015199303627	0.132072001695633
-7.15958833694458	-10.237979888916	-9.76523876190186	-0.104284673929214	0.22813780605793	0.13219478726387
-7.15737295150757	-10.2331314086914	-9.75051593780518	-0.104326017200947	0.228095293045044	0.132233545184135
-7.15257453918457	-10.2272272109985	-9.74961090087891	-0.104409463703632	0.227988570928574	0.132025182247162
-7.15047836303711	-10.2317514419556	-9.76125717163086	-0.104354098439217	0.227972835302353	0.131781235337257
-7.15415525436401	-10.2373609542847	-9.76011848449707	-0.104344792664051	0.228225842118263	0.131855443120003
-7.14623117446899	-10.2334241867065	-9.74456882476807	-0.104382216930389	0.228282943367958	0.131911143660545
-7.1394419670105	-10.2230739593506	-9.74205207824707	-0.104322820901871	0.228050827980042	0.131652250885963
-7.13663578033447	-10.2239942550659	-9.75386047363281	-0.104310937225819	0.227948620915413	0.131491169333458
-7.1325364112854	-10.2342414855957	-9.74842834472656	-0.104464553296566	0.228111028671265	0.131500273942947
-7.12895345687866	-10.2345905303955	-9.73934078216553	-0.104502625763416	0.228274881839752	0.131565764546394
-7.13179302215576	-10.2220134735107	-9.71931457519531	-0.104359745979309	0.228128477931023	0.13142067193985
-7.12663841247559	-10.2193126678467	-9.72445774078369	-0.104286253452301	0.22796219587326	0.131242856383324
-7.11791563034058	-10.222677230835	-9.74226474761963	-0.104267008602619	0.228006973862648	0.131087884306908
-7.11553573608398	-10.22389793396	-9.74667739868164	-0.10425827652216	0.228154808282852	0.130974739789963
-7.11431407928467	-10.2274312973022	-9.73361206054688	-0.104226499795914	0.228147894144058	0.130972668528557
-7.11413669586182	-10.2226285934448	-9.71003913879395	-0.104182317852974	0.22809237241745	0.130941495299339
-7.10886526107788	-10.2210683822632	-9.71050453186035	-0.10418364405632	0.228015825152397	0.130660504102707
-7.10851907730103	-10.2228727340698	-9.72889041900635	-0.104100376367569	0.227970793843269	0.130371153354645
-7.11240005493164	-10.2280511856079	-9.73006343841553	-0.103996843099594	0.228141725063324	0.13039231300354
-7.10716533660889	-10.2279319763184	-9.70542430877686	-0.10401613265276	0.228274509310722	0.13027523458004
-7.10676336288452	-10.218074798584	-9.7056941986084	-0.103889688849449	0.228059336543083	0.129980117082596
-7.1093578338623	-10.2224102020264	-9.72326850891113	-0.103769712150097	0.228041931986809	0.129779934883118
-7.10591077804565	-10.2342319488525	-9.72192478179932	-0.103891365230083	0.228121817111969	0.129776641726494
-7.10769605636597	-10.2362222671509	-9.70617866516113	-0.103949971497059	0.228294938802719	0.129593655467033
-7.11090040206909	-10.2268552780151	-9.69453525543213	-0.103900611400604	0.228183165192604	0.12947104871273
-7.11072111129761	-10.2256746292114	-9.69007110595703	-0.103736773133278	0.228114783763885	0.129246771335602
-7.10385894775391	-10.2295484542847	-9.71160793304443	-0.103726141154766	0.228154852986336	0.128987446427345
-7.09997129440308	-10.2333078384399	-9.71755886077881	-0.103709898889065	0.228187099099159	0.128844410181046
-7.10140991210938	-10.2285118103027	-9.68806266784668	-0.103713400661945	0.228122115135193	0.1288792937994
-7.10261583328247	-10.2241010665894	-9.6768856048584	-0.103729255497456	0.228126049041748	0.128787562251091
-7.09817266464233	-10.2243967056274	-9.68401718139648	-0.103747121989727	0.228088229894638	0.128428027033806
-7.09388446807861	-10.2282524108887	-9.69062232971191	-0.103658027946949	0.22797529399395	0.128179371356964
-7.09531307220459	-10.2315101623535	-9.6884880065918	-0.103725925087929	0.228114902973175	0.128045529127121
-7.0999870300293	-10.2326250076294	-9.67159366607666	-0.103740237653255	0.228293687105179	0.128106966614723
-7.09647226333618	-10.2251634597778	-9.66418170928955	-0.103705361485481	0.22822904586792	0.127882242202759
-7.09301662445068	-10.2211437225342	-9.67384910583496	-0.103517569601536	0.228027850389481	0.127592697739601
-7.09099531173706	-10.2245969772339	-9.68049430847168	-0.103570967912674	0.22799389064312	0.127523481845856
-7.0907154083252	-10.2327127456665	-9.67598056793213	-0.103735774755478	0.228128850460052	0.127468168735504
-7.0958514213562	-10.2304658889771	-9.6622953414917	-0.103774070739746	0.228180378675461	0.12740133702755
-7.09844017028809	-10.2223148345947	-9.65258884429932	-0.103704825043678	0.228142499923706	0.12726217508316
-7.09496212005615	-10.217432975769	-9.65223979949951	-0.103551797568798	0.227997720241547	0.127091616392136
-7.090087890625	-10.2189197540283	-9.66170883178711	-0.103599444031715	0.227929547429085	0.126886397600174
-7.08625411987305	-10.2227172851563	-9.67723941802979	-0.103625938296318	0.227974191308022	0.126751154661179
-7.08524227142334	-10.2243461608887	-9.66496467590332	-0.103681012988091	0.22795382142067	0.126767784357071
-7.08748817443848	-10.2212324142456	-9.63948917388916	-0.103669002652168	0.227917581796646	0.126810938119888
-7.08391857147217	-10.2140054702759	-9.62487983703613	-0.103637345135212	0.227786511182785	0.126701548695564
-7.0777759552002	-10.213189125061	-9.62897109985352	-0.103612504899502	0.227722182869911	0.126445457339287
-7.07237958908081	-10.2149477005005	-9.64099597930908	-0.103640228509903	0.227645829319954	0.126267313957214
-7.07220983505249	-10.2196340560913	-9.63293552398682	-0.103691101074219	0.22773602604866	0.12626925110817
-7.07259702682495	-10.2170467376709	-9.61165809631348	-0.103747747838497	0.227839171886444	0.126324504613876
-7.06417989730835	-10.2109289169312	-9.59826374053955	-0.103626899421215	0.227705463767052	0.126196175813675
-7.05666446685791	-10.2032432556152	-9.59509468078613	-0.103499963879585	0.227483302354813	0.125963792204857
-7.05239868164063	-10.2008781433105	-9.60728454589844	-0.103500813245773	0.227392211556435	0.125890791416168
-7.04635095596313	-10.2101678848267	-9.59614372253418	-0.103674463927746	0.227512001991272	0.125872507691383
-7.04145288467407	-10.2136478424072	-9.58343601226807	-0.103681810200214	0.227559804916382	0.125763177871704
-7.04161262512207	-10.2107391357422	-9.56693458557129	-0.103617824614048	0.227557450532913	0.125697031617165
-7.03776836395264	-10.2060995101929	-9.54979705810547	-0.103454165160656	0.227452725172043	0.125608444213867
-7.02841377258301	-10.1999378204346	-9.55097770690918	-0.103321231901646	0.227341681718826	0.125475913286209
-7.0221004486084	-10.2040691375732	-9.55844974517822	-0.103341862559319	0.22737979888916	0.125310778617859
-7.01444625854492	-10.2091188430786	-9.55801486968994	-0.103312931954861	0.227384701371193	0.125177130103111
-7.01062631607056	-10.2160892486572	-9.54770755767822	-0.103303909301758	0.227340534329414	0.12516388297081
-7.00936222076416	-10.2139883041382	-9.52502536773682	-0.103205651044846	0.227368950843811	0.125103205442429
-7.00397348403931	-10.2142171859741	-9.5075740814209	-0.103169351816177	0.227286234498024	0.125121891498566
-6.99825429916382	-10.2093544006348	-9.4915018081665	-0.103063613176346	0.22721554338932	0.125016674399376
-6.99271392822266	-10.2078065872192	-9.48411560058594	-0.103064730763435	0.227170452475548	0.124854631721973
-6.98598003387451	-10.2103109359741	-9.49375629425049	-0.102972455322742	0.227076888084412	0.124617226421833
-6.98439645767212	-10.213508605957	-9.49568939208984	-0.102924697101116	0.227080911397934	0.124446257948875
-6.98164367675781	-10.2181463241577	-9.49211120605469	-0.102879017591476	0.227138966321945	0.12438603490591
-6.9812216758728	-10.2191476821899	-9.48060417175293	-0.102803058922291	0.227201819419861	0.124382868409157
-6.97550487518311	-10.2214555740356	-9.46832180023193	-0.102739818394184	0.227246195077896	0.124349921941757
-6.97299289703369	-10.2197332382202	-9.45506477355957	-0.102687031030655	0.227285802364349	0.124255381524563
-6.96497392654419	-10.2160596847534	-9.44718551635742	-0.102619513869286	0.227198585867882	0.124084010720253
-6.95755958557129	-10.2083683013916	-9.44387531280518	-0.102587155997753	0.227027118206024	0.123889602720737
-6.95521402359009	-10.2079210281372	-9.44051265716553	-0.102397263050079	0.226900652050972	0.12368056923151
-6.95517635345459	-10.2132291793823	-9.44462776184082	-0.102368749678135	0.226885691285133	0.123588167130947
-6.94982385635376	-10.2218322753906	-9.43857192993164	-0.102438010275364	0.227007776498795	0.123512975871563
-6.94636631011963	-10.2254266738892	-9.43051719665527	-0.102509289979935	0.227042779326439	0.123386867344379
-6.94511985778809	-10.2221975326538	-9.42022705078125	-0.102493338286877	0.22708223760128	0.12329738587141
-6.94658041000366	-10.2198352813721	-9.40560626983643	-0.102352671325207	0.227028042078018	0.123134300112724
-6.94666576385498	-10.2135076522827	-9.40003681182861	-0.102281898260117	0.226905554533005	0.122953698039055
-6.94354438781738	-10.2108011245728	-9.40376663208008	-0.102147124707699	0.226776123046875	0.122721470892429
-6.93646717071533	-10.2164487838745	-9.40348243713379	-0.102090932428837	0.226719155907631	0.122482143342495
-6.93191862106323	-10.2208557128906	-9.4147253036499	-0.102105244994164	0.22669517993927	0.122370481491089
-6.92971038818359	-10.222674369812	-9.41215896606445	-0.102117389440536	0.226686522364616	0.122191429138184
-6.93008136749268	-10.2277498245239	-9.40428924560547	-0.102087937295437	0.22670815885067	0.12209502607584
-6.93277931213379	-10.2247648239136	-9.38549327850342	-0.101927913725376	0.226705446839333	0.122021153569221
-6.93223237991333	-10.2258949279785	-9.3656530380249	-0.101949296891689	0.226570636034012	0.121970988810062
-6.93373823165894	-10.2244176864624	-9.35627174377441	-0.101966246962547	0.226544708013535	0.121770597994328
-6.92937898635864	-10.227198600769	-9.3653039932251	-0.101877883076668	0.226458609104156	0.121475376188755
-6.92936611175537	-10.2330083847046	-9.3756685256958	-0.101813554763794	0.226438120007515	0.121194094419479
-6.93075942993164	-10.2399215698242	-9.38235282897949	-0.101762555539608	0.226399138569832	0.121081307530403
-6.93468236923218	-10.2455644607544	-9.37926769256592	-0.101759247481823	0.226501658558846	0.121016971766949
-6.93788576126099	-10.2495498657227	-9.36352634429932	-0.101771734654903	0.22662515938282	0.120997227728367
-6.94287538528442	-10.2504730224609	-9.3622465133667	-0.101774841547012	0.226610764861107	0.120925977826118
-6.94233846664429	-10.2495422363281	-9.35263633728027	-0.101783111691475	0.226559564471245	0.120761938393116
-6.94049167633057	-10.243821144104	-9.35993957519531	-0.101615764200687	0.226350754499435	0.120472751557827
-6.94079065322876	-10.2514820098877	-9.37304878234863	-0.101601883769035	0.226186379790306	0.120348736643791
-6.94085025787354	-10.2589855194092	-9.37134456634521	-0.101738169789314	0.226253300905228	0.120304472744465
-6.94225120544434	-10.2655763626099	-9.37006759643555	-0.101843900978565	0.226271957159042	0.120286844670773
-6.94277143478394	-10.2685680389404	-9.35904598236084	-0.101922459900379	0.226411432027817	0.120251648128033
-6.9499716758728	-10.2639656066895	-9.34998512268066	-0.101848319172859	0.226336508989334	0.120186880230904
-6.95025682449341	-10.2585554122925	-9.34340953826904	-0.101809322834015	0.226208597421646	0.120089389383793
-6.94690275192261	-10.2585372924805	-9.34777164459229	-0.101689152419567	0.226167172193527	0.119979612529278
-6.93808937072754	-10.2609605789185	-9.36613655090332	-0.101749666035175	0.226172417402267	0.119857892394066
-6.93503475189209	-10.2645559310913	-9.3648567199707	-0.101780034601688	0.226159945130348	0.119818575680256
-6.93723011016846	-10.2629365921021	-9.35346794128418	-0.101745910942554	0.226196601986885	0.11987528949976
-6.93767261505127	-10.263069152832	-9.34396266937256	-0.101773411035538	0.226156830787659	0.119927540421486
-6.93587064743042	-10.2592697143555	-9.33054828643799	-0.101756550371647	0.226151630282402	0.119961492717266
-6.93290996551514	-10.2573671340942	-9.32413291931152	-0.101763814687729	0.226165741682053	0.119841299951077
-6.9273042678833	-10.2525806427002	-9.3322286605835	-0.101679533720016	0.226109191775322	0.11972214281559
-6.92242336273193	-10.2527341842651	-9.33837413787842	-0.101697966456413	0.226068452000618	0.119644448161125
-6.91758346557617	-10.2525606155396	-9.3412561416626	-0.101666711270809	0.226052805781364	0.119472876191139
-6.91367816925049	-10.2540149688721	-9.3421516418457	-0.101633854210377	0.22607484459877	0.119481965899467
-6.9116325378418	-10.2544403076172	-9.34238719940186	-0.101646915078163	0.226144894957542	0.119463063776493
-6.909583568573	-10.2576894760132	-9.33103466033936	-0.101631879806519	0.226230412721634	0.11961954087019
-6.9114875793457	-10.2582750320435	-9.31394195556641	-0.101619578897953	0.22636915743351	0.119730733335018
-6.90489435195923	-10.2577075958252	-9.30375385284424	-0.101617082953453	0.226430237293243	0.119738660752773
-6.90016460418701	-10.2510442733765	-9.30681800842285	-0.101542912423611	0.22623710334301	0.119567833840847
-6.89240264892578	-10.2455320358276	-9.3049259185791	-0.101430669426918	0.226087331771851	0.119462639093399
-6.88886547088623	-10.2468700408936	-9.31038284301758	-0.101366318762302	0.226068615913391	0.119441896677017
-6.88420486450195	-10.2520875930786	-9.31675815582275	-0.101527877151966	0.226118490099907	0.119509175419807
-6.88284254074097	-10.2571868896484	-9.30751800537109	-0.101590789854527	0.226285144686699	0.119586050510406
-6.8791241645813	-10.2579584121704	-9.30044174194336	-0.101640023291111	0.226348280906677	0.119585946202278
-6.88230752944946	-10.2606582641602	-9.29071998596191	-0.101657122373581	0.226413056254387	0.119567729532719
-6.88258171081543	-10.2517995834351	-9.27640056610107	-0.10149522125721	0.226347059011459	0.119625858962536
-6.88050365447998	-10.2487010955811	-9.27443981170654	-0.101461321115494	0.226340517401695	0.119574576616287
-6.87575721740723	-10.2471103668213	-9.27537536621094	-0.101381734013557	0.226268008351326	0.119479909539223
-6.87337827682495	-10.2532958984375	-9.28452682495117	-0.101450473070145	0.226274043321609	0.119410693645477
-6.87111186981201	-10.2575654983521	-9.30244827270508	-0.101451277732849	0.226417779922485	0.119393050670624
-6.87137413024902	-10.2622222900391	-9.29734134674072	-0.101470336318016	0.22644467651844	0.119457952678204
-6.87675857543945	-10.2616910934448	-9.28667163848877	-0.101421922445297	0.226482912898064	0.119580522179604
-6.87805461883545	-10.2590856552124	-9.27178287506104	-0.101476982235909	0.226487621665001	0.119665987789631
-6.87719058990479	-10.2532615661621	-9.27127647399902	-0.101454399526119	0.22644604742527	0.119671389460564
-6.87729835510254	-10.2514457702637	-9.273118019104	-0.101426497101784	0.226441621780396	0.119610615074635
-6.87596035003662	-10.2486686706543	-9.27949810028076	-0.101501576602459	0.226487889885902	0.119466878473759
-6.87552165985107	-10.2460250854492	-9.2944278717041	-0.10140236467123	0.22641433775425	0.119283474981785
-6.87657594680786	-10.2468948364258	-9.30558681488037	-0.101464912295341	0.226408675312996	0.11919129639864
-6.87517261505127	-10.2485637664795	-9.3089771270752	-0.101496443152428	0.226462170481682	0.119179338216782
-6.87796020507813	-10.2479295730591	-9.30117321014404	-0.101498931646347	0.22662465274334	0.119213461875916
-6.87477493286133	-10.2455863952637	-9.29669284820557	-0.101539775729179	0.226675719022751	0.119235992431641
-6.87459182739258	-10.2413005828857	-9.29054260253906	-0.101587325334549	0.226736515760422	0.119213789701462
-6.8689866065979	-10.2335910797119	-9.28816413879395	-0.101594485342503	0.226714640855789	0.119061052799225
-6.86746644973755	-10.2231731414795	-9.29322719573975	-0.101493209600449	0.226622402667999	0.118852309882641
-6.86455917358398	-10.2171611785889	-9.30700206756592	-0.101369932293892	0.226450830698013	0.118672221899033
-6.86264753341675	-10.2202892303467	-9.3139820098877	-0.101513400673866	0.226479187607765	0.11861015856266
-6.86068296432495	-10.2252397537231	-9.31689739227295	-0.101604402065277	0.226694896817207	0.118531882762909
-6.86190795898438	-10.2233219146729	-9.30981922149658	-0.101671308279037	0.226864591240883	0.118488058447838
-6.86395215988159	-10.2163314819336	-9.31106662750244	-0.10157223045826	0.226854085922241	0.118322171270847
-6.86523103713989	-10.2123012542725	-9.30567455291748	-0.101571664214134	0.226847752928734	0.118230625987053
-6.8617377281189	-10.207239151001	-9.31537055969238	-0.101578965783119	0.226745113730431	0.118123203516006
-6.85883140563965	-10.2100105285645	-9.32900524139404	-0.101614519953728	0.22674797475338	0.11796846985817
-6.85744619369507	-10.2139692306519	-9.34805679321289	-0.101705476641655	0.226893782615662	0.117837183177471
-6.85806512832642	-10.2190818786621	-9.34349918365479	-0.101724460721016	0.226912170648575	0.117793180048466
-6.86091566085815	-10.2227354049683	-9.34240531921387	-0.101798430085182	0.227010875940323	0.117836162447929
-6.8646388053894	-10.2192163467407	-9.32685279846191	-0.1019207239151	0.226999267935753	0.117879696190357
-6.86328649520874	-10.214412689209	-9.31818294525146	-0.102017417550087	0.226965203881264	0.11782044172287
-6.85999536514282	-10.2106637954712	-9.32699394226074	-0.102115087211132	0.226929172873497	0.11764544993639
-6.85830402374268	-10.2080974578857	-9.33603572845459	-0.102209933102131	0.226930916309357	0.11742015182972
-6.85688877105713	-10.2072954177856	-9.35050678253174	-0.102276764810085	0.226910918951035	0.117295555770397
-6.85428047180176	-10.2089328765869	-9.35064315795898	-0.102428048849106	0.226985991001129	0.117248050868511
-6.85386514663696	-10.2073249816895	-9.35501575469971	-0.102535724639893	0.227081283926964	0.117283269762993
-6.85218954086304	-10.2041807174683	-9.3432035446167	-0.102617830038071	0.227195829153061	0.117309294641018
-6.84941625595093	-10.1989612579346	-9.33697605133057	-0.102798491716385	0.227240338921547	0.117300406098366
-6.84467697143555	-10.1930150985718	-9.32373714447021	-0.102890565991402	0.227292835712433	0.117345206439495
-6.83762788772583	-10.1802701950073	-9.31894969940186	-0.103022940456867	0.227249696850777	0.117241181433201
-6.83011436462402	-10.167760848999	-9.31968116760254	-0.103055402636528	0.227073669433594	0.117090485990047
-6.82431173324585	-10.1594133377075	-9.31959915161133	-0.103055328130722	0.227011770009995	0.117005802690983
-6.82175207138062	-10.1577243804932	-9.31966972351074	-0.103157192468643	0.226967453956604	0.116937935352325
-6.81842088699341	-10.1564741134644	-9.31946086883545	-0.103235214948654	0.227077156305313	0.116917662322521
-6.81583404541016	-10.16037940979	-9.31426429748535	-0.103429540991783	0.227238044142723	0.116954326629639
-6.81415462493896	-10.161003112793	-9.3077974319458	-0.10351125150919	0.227370753884315	0.11692863702774
-6.8138108253479	-10.1585426330566	-9.30132484436035	-0.103590123355389	0.227454543113708	0.116942763328552
-6.81382465362549	-10.156867980957	-9.30197334289551	-0.103642418980598	0.227497473359108	0.116919286549091
-6.81526470184326	-10.15012550354	-9.2835054397583	-0.103605099022388	0.227462634444237	0.116912841796875
-6.8172345161438	-10.1464996337891	-9.28525638580322	-0.103568978607655	0.227465003728867	0.116934895515442
-6.81799268722534	-10.1477642059326	-9.27899360656738	-0.103503167629242	0.227465480566025	0.116829872131348
-6.81646633148193	-10.1515398025513	-9.29027557373047	-0.103542134165764	0.227402150630951	0.116822309792042
-6.81527662277222	-10.1591844558716	-9.3013219833374	-0.103585459291935	0.227502956986427	0.116747349500656
-6.81395244598389	-10.1708450317383	-9.31539440155029	-0.103655450046062	0.227500542998314	0.116758175194263
-6.81904125213623	-10.1781616210938	-9.31931304931641	-0.103637523949146	0.227548539638519	0.116892516613007
-6.82405042648315	-10.1837949752808	-9.31210231781006	-0.103674694895744	0.227588295936584	0.117016829550266
-6.82779979705811	-10.1856164932251	-9.29925727844238	-0.103664100170135	0.227593436837196	0.117133371531963
-6.83502578735352	-10.1915111541748	-9.29269599914551	-0.10372605919838	0.227593585848808	0.117212787270546
-6.83582639694214	-10.1948051452637	-9.28969478607178	-0.103630356490612	0.227541759610176	0.117235437035561
-6.8392186164856	-10.2023868560791	-9.30163955688477	-0.103621818125248	0.227534666657448	0.117126733064651
-6.8442325592041	-10.207688331604	-9.31236743927002	-0.103659853339195	0.227460071444511	0.117128230631351
-6.84846353530884	-10.2137479782104	-9.32078838348389	-0.10363645106554	0.2275180965662	0.117112442851067
-6.85459995269775	-10.2252197265625	-9.33853530883789	-0.103591419756413	0.227547541260719	0.117261685431004
-6.86096239089966	-10.2337560653687	-9.33578014373779	-0.103506028652191	0.227577149868011	0.117445237934589
-6.86659860610962	-10.2402477264404	-9.31954669952393	-0.103456810116768	0.227733567357063	0.117622964084148
-6.87214326858521	-10.2445135116577	-9.31200981140137	-0.103425376117229	0.227767392992973	0.117727510631084
-6.87331247329712	-10.2440948486328	-9.30931091308594	-0.103436939418316	0.227728962898254	0.117821700870991
-6.87782716751099	-10.2428064346313	-9.31035709381104	-0.103368602693081	0.227609664201736	0.117874309420586
-6.8802809715271	-10.2414512634277	-9.30813121795654	-0.103167004883289	0.227513015270233	0.117916509509087
-6.88173913955688	-10.244122505188	-9.31186389923096	-0.103158585727215	0.227443784475327	0.117973551154137
-6.88604116439819	-10.245397567749	-9.31740951538086	-0.103006727993488	0.227342158555984	0.118040539324284
-6.88929986953735	-10.2477321624756	-9.32158851623535	-0.102907508611679	0.227335229516029	0.118119515478611
-6.89078855514526	-10.2514619827271	-9.32187652587891	-0.102831728756428	0.227303177118301	0.118219509720802
-6.89186239242554	-10.2581787109375	-9.32309436798096	-0.102827653288841	0.227329909801483	0.118335336446762
-6.89394760131836	-10.2628688812256	-9.31656455993652	-0.102828443050385	0.227514147758484	0.118478342890739
-6.89494323730469	-10.2659492492676	-9.31112384796143	-0.102750204503536	0.227551534771919	0.118545114994049
-6.89944076538086	-10.2642583847046	-9.29925632476807	-0.102656476199627	0.22760945558548	0.118655808269978
-6.90425634384155	-10.2619953155518	-9.30143260955811	-0.102519750595093	0.227627441287041	0.118696190416813
-6.90408182144165	-10.2597732543945	-9.29063510894775	-0.102339416742325	0.227586105465889	0.118767358362675
-6.90686511993408	-10.2578315734863	-9.28603839874268	-0.102162480354309	0.227552726864815	0.118802882730961
-6.90283012390137	-10.2583684921265	-9.29536247253418	-0.101996243000031	0.227582052350044	0.118850328028202
-6.90037155151367	-10.2644786834717	-9.30319213867188	-0.101978190243244	0.227534800767899	0.118879206478596
-6.89388561248779	-10.2674293518066	-9.30870246887207	-0.101766236126423	0.227663055062294	0.118908323347569
-6.8922553062439	-10.2719411849976	-9.30378150939941	-0.101721182465553	0.227739736437798	0.119053184986115
-6.89519596099854	-10.2741670608521	-9.28098106384277	-0.101642444729805	0.227762922644615	0.119307309389114
-6.89342641830444	-10.2705068588257	-9.2692403793335	-0.101561613380909	0.227738440036774	0.119417078793049
-6.8916449546814	-10.2693166732788	-9.25772380828857	-0.10144305229187	0.227773115038872	0.11950009316206
-6.88770151138306	-10.2676258087158	-9.24991416931152	-0.10137739777565	0.227740466594696	0.119532965123653
-6.88394069671631	-10.2659330368042	-9.24968338012695	-0.101315543055534	0.227761685848236	0.119478642940521
-6.87449836730957	-10.2666711807251	-9.25559329986572	-0.101198583841324	0.227652832865715	0.119393311440945
-6.87012624740601	-10.2690086364746	-9.2563419342041	-0.101109862327576	0.22766686975956	0.119381435215473
-6.8664402961731	-10.2706384658813	-9.25191879272461	-0.101068243384361	0.227739110589027	0.119532078504562
-6.86410760879517	-10.2723970413208	-9.23854732513428	-0.100988186895847	0.227905884385109	0.119648672640324
-6.86069488525391	-10.2698192596436	-9.21887302398682	-0.100901648402214	0.227857857942581	0.119781225919724
-6.85686016082764	-10.2699966430664	-9.20851898193359	-0.100929364562035	0.227973133325577	0.119853079319
-6.85074472427368	-10.2625703811646	-9.19959735870361	-0.100852340459824	0.227990180253983	0.119852855801582
-6.84486770629883	-10.2579765319824	-9.1945104598999	-0.10078738629818	0.227961391210556	0.11982299387455
-6.83686971664429	-10.2519779205322	-9.19092082977295	-0.100678943097591	0.227834567427635	0.119710847735405
-6.83280754089355	-10.2447919845581	-9.18743133544922	-0.100521929562092	0.227708071470261	0.119693405926228
-6.82631778717041	-10.2437133789063	-9.18484020233154	-0.100458085536957	0.227686271071434	0.119674257934093
-6.82396650314331	-10.2455816268921	-9.18591022491455	-0.100414641201496	0.227731108665466	0.119697839021683
-6.81838130950928	-10.25377368927	-9.18777084350586	-0.100535102188587	0.227800473570824	0.119773603975773
-6.8167552947998	-10.256495475769	-9.17800045013428	-0.100594945251942	0.228001296520233	0.119796171784401
-6.81433057785034	-10.2574195861816	-9.17686653137207	-0.10061352699995	0.22806504368782	0.119839861989021
-6.81618690490723	-10.2551202774048	-9.16937351226807	-0.100636787712574	0.22805880010128	0.119840882718563
-6.81644916534424	-10.2506675720215	-9.15453815460205	-0.100481703877449	0.228121116757393	0.119885757565498
-6.81570768356323	-10.2460451126099	-9.1532039642334	-0.100444175302982	0.228039219975471	0.119864292442799
-6.81226634979248	-10.2478494644165	-9.15586376190186	-0.100385598838329	0.228043705224991	0.119844228029251
-6.80791664123535	-10.2468662261963	-9.16732597351074	-0.100376158952713	0.228046402335167	0.119814075529575
-6.80723094940186	-10.2516679763794	-9.17870140075684	-0.100451931357384	0.228149205446243	0.119828462600708
-6.80761957168579	-10.2552185058594	-9.18654918670654	-0.100437566637993	0.228170350193977	0.119835361838341
-6.80836629867554	-10.2576370239258	-9.18861389160156	-0.100502654910088	0.228336602449417	0.119954317808151
-6.81246185302734	-10.2605638504028	-9.18448543548584	-0.100518934428692	0.228325709700584	0.120080478489399
-6.81255388259888	-10.2580146789551	-9.17262840270996	-0.100662894546986	0.228363960981369	0.120252802968025
-6.81659889221191	-10.2562789916992	-9.15725040435791	-0.100672014057636	0.228324741125107	0.120381973683834
-6.81579875946045	-10.2557210922241	-9.15699005126953	-0.100642181932926	0.228416115045547	0.120443493127823
-6.81554889678955	-10.253173828125	-9.16058254241943	-0.100768491625786	0.228393822908401	0.120433174073696
-6.81366586685181	-10.2558088302612	-9.17090892791748	-0.100831493735313	0.228347852826118	0.120506197214127
-6.81484794616699	-10.2550039291382	-9.17770576477051	-0.100854158401489	0.228399306535721	0.120521061122417
-6.81759023666382	-10.2591466903687	-9.18584537506104	-0.100936271250248	0.22840704023838	0.120537169277668
-6.82010316848755	-10.2616109848022	-9.19324016571045	-0.100990645587444	0.228467047214508	0.120673671364784
-6.82304620742798	-10.2644186019897	-9.18906021118164	-0.101019605994225	0.228565290570259	0.120830975472927
-6.8248929977417	-10.2627077102661	-9.18397426605225	-0.101051665842533	0.228592410683632	0.120939821004868
-6.8281569480896	-10.2676496505737	-9.17366981506348	-0.101135589182377	0.228794723749161	0.121117070317268
-6.82963562011719	-10.2651634216309	-9.16576671600342	-0.101166673004627	0.228853404521942	0.121266968548298
-6.83062124252319	-10.2607717514038	-9.15931797027588	-0.101208858191967	0.228819325566292	0.121316537261009
-6.82944869995117	-10.2567148208618	-9.16731262207031	-0.101149536669254	0.228743106126785	0.121377363801003
-6.83269739151001	-10.252121925354	-9.18034172058105	-0.101094722747803	0.228608593344688	0.121307887136936
-6.83565521240234	-10.2548875808716	-9.18352890014648	-0.101174637675285	0.228559136390686	0.121376246213913
-6.8384838104248	-10.2602596282959	-9.19048881530762	-0.101208947598934	0.228696197271347	0.121479049324989
-6.83971738815308	-10.2685232162476	-9.18695735931396	-0.101409241557121	0.228844061493874	0.121617168188095
-6.84545373916626	-10.2756185531616	-9.18499660491943	-0.101512156426907	0.228919416666031	0.121741443872452
-6.84913158416748	-10.2767810821533	-9.18287181854248	-0.101529143750668	0.229004770517349	0.121820755302906
-6.85472774505615	-10.2736301422119	-9.17747211456299	-0.101481132209301	0.228944405913353	0.121883913874626
-6.85856342315674	-10.2682180404663	-9.17960739135742	-0.101544342935085	0.228945836424828	0.121878303587437
-6.85888051986694	-10.2697591781616	-9.17790794372559	-0.101430051028728	0.22890704870224	0.121927745640278
-6.85860776901245	-10.2731733322144	-9.19444751739502	-0.101484939455986	0.228918343782425	0.121961675584316
-6.85901069641113	-10.2795810699463	-9.20395851135254	-0.101492129266262	0.228915438055992	0.121955648064613
-6.86035013198853	-10.2849626541138	-9.20940780639648	-0.101563535630703	0.229020550847054	0.122060999274254
-6.86320781707764	-10.2877626419067	-9.21347332000732	-0.101545840501785	0.228982746601105	0.122179456055164
-6.86572885513306	-10.2877712249756	-9.19828319549561	-0.101556949317455	0.229058131575584	0.122302070260048
-6.86967182159424	-10.2854604721069	-9.19003868103027	-0.101548418402672	0.229085177183151	0.122384577989578
-6.86901807785034	-10.2839136123657	-9.18864250183105	-0.1016506254673	0.229189172387123	0.12241979688406
-6.86996936798096	-10.2820701599121	-9.20332145690918	-0.101622119545937	0.229200333356857	0.12234703451395
-6.8695182800293	-10.2861967086792	-9.22099590301514	-0.101654082536697	0.229110926389694	0.122181385755539
-6.87310409545898	-10.2934436798096	-9.22780799865723	-0.101692631840706	0.229226395487785	0.122194901108742
-6.87763404846191	-10.2979021072388	-9.22708511352539	-0.101696841418743	0.229351237416267	0.122295409440994
-6.88045120239258	-10.3004159927368	-9.22009372711182	-0.101777084171772	0.229555815458298	0.122432842850685
-6.87915515899658	-10.299973487854	-9.21905136108398	-0.10186094045639	0.229673936963081	0.122526064515114
-6.87965488433838	-10.2923183441162	-9.22305297851563	-0.101907782256603	0.22969351708889	0.12247272580862
-6.87932014465332	-10.2899284362793	-9.22105312347412	-0.101916000247002	0.229598596692085	0.122407667338848
-6.87913465499878	-10.2882328033447	-9.2304573059082	-0.101945780217648	0.229548722505569	0.122428081929684
-6.88399600982666	-10.2906217575073	-9.24220180511475	-0.102010279893875	0.229482263326645	0.122493967413902
-6.88602447509766	-10.297420501709	-9.26191520690918	-0.102189883589745	0.229602560400963	0.122553393244743
-6.88506174087524	-10.300313949585	-9.25920486450195	-0.102389790117741	0.22977402806282	0.122645623981953
-6.88714694976807	-10.3021402359009	-9.25925350189209	-0.10257014632225	0.229945465922356	0.122750237584114
-6.8931097984314	-10.2989225387573	-9.25392055511475	-0.102657184004784	0.230071678757668	0.122810773551464
-6.89456081390381	-10.2908296585083	-9.25383567810059	-0.102672502398491	0.229962706565857	0.122810959815979
-6.894700050354	-10.2858734130859	-9.25076866149902	-0.102797545492649	0.229950338602066	0.122851371765137
-6.89261198043823	-10.2800359725952	-9.26025199890137	-0.102879010140896	0.229911744594574	0.122850969433784
-6.88823747634888	-10.2819738388062	-9.27433490753174	-0.102983638644218	0.229993745684624	0.122820422053337
-6.88583421707153	-10.2788734436035	-9.286940574646	-0.103160157799721	0.230017676949501	0.122778043150902
-6.88070774078369	-10.2775344848633	-9.29479122161865	-0.103219173848629	0.230094239115715	0.122854970395565
-6.88056230545044	-10.277172088623	-9.29627799987793	-0.103382103145123	0.230178877711296	0.122917152941227
-6.88036394119263	-10.2749891281128	-9.2877368927002	-0.103436715900898	0.23020239174366	0.123065404593945
-6.88032722473145	-10.2686386108398	-9.27437210083008	-0.103526636958122	0.230204552412033	0.123172976076603
-6.88160371780396	-10.2616405487061	-9.27188968658447	-0.10370396822691	0.230205893516541	0.123238809406757
-6.87645816802979	-10.2584218978882	-9.27119255065918	-0.103764541447163	0.230095565319061	0.123188570141792
-6.87276411056519	-10.2582378387451	-9.29145240783691	-0.103860303759575	0.230094537138939	0.123048879206181
-6.87174510955811	-10.2587976455688	-9.30169868469238	-0.103891350328922	0.230126336216927	0.123044826090336
-6.87250137329102	-10.2623710632324	-9.30005931854248	-0.103934854269028	0.23027016222477	0.123218826949596
-6.87510824203491	-10.2607879638672	-9.28626918792725	-0.104019656777382	0.230399295687675	0.123383797705173
-6.87363433837891	-10.2567977905273	-9.27445030212402	-0.104136019945145	0.230427250266075	0.123412370681763
-6.87216091156006	-10.2477025985718	-9.27825260162354	-0.104080751538277	0.230315521359444	0.123308457434177
-6.86991405487061	-10.2446575164795	-9.29132843017578	-0.10403074324131	0.23017044365406	0.123241156339645
-6.87138938903809	-10.2434568405151	-9.29628658294678	-0.104047760367393	0.230133801698685	0.123206160962582
-6.86940574645996	-10.2499227523804	-9.30758285522461	-0.104138888418674	0.230219826102257	0.123266577720642
-6.86927556991577	-10.2566957473755	-9.30088043212891	-0.104301325976849	0.230269774794579	0.123280666768551
-6.87059926986694	-10.2613792419434	-9.29749774932861	-0.104479387402534	0.230422154068947	0.123365186154842
-6.87542772293091	-10.2580099105835	-9.29402351379395	-0.10448907315731	0.230415865778923	0.123393751680851
-6.8809814453125	-10.2537469863892	-9.29086875915527	-0.1045151501894	0.230369344353676	0.12333820015192
-6.88261127471924	-10.2499752044678	-9.287184715271	-0.104428887367249	0.230224847793579	0.123319141566753
-6.88393497467041	-10.2498188018799	-9.29308605194092	-0.104400135576725	0.230183467268944	0.12323310226202
-6.88283014297485	-10.2528409957886	-9.31626605987549	-0.104441985487938	0.230197846889496	0.123114861547947
-6.8837308883667	-10.258752822876	-9.32565975189209	-0.104525983333588	0.230283841490746	0.12313786149025
-6.89471769332886	-10.2608070373535	-9.32126998901367	-0.104537948966026	0.230324000120163	0.123232021927834
-6.89735126495361	-10.2585716247559	-9.30796527862549	-0.104560606181622	0.230249360203743	0.123261749744415
-6.90307712554932	-10.2587423324585	-9.30556392669678	-0.10456170886755	0.230196535587311	0.123242542147636
-6.9015154838562	-10.2594718933105	-9.3242130279541	-0.104591049253941	0.230098649859428	0.123043477535248
-6.90397071838379	-10.2603282928467	-9.33971405029297	-0.10459192097187	0.230085253715515	0.122928090393543
-6.90626907348633	-10.2651062011719	-9.34864139556885	-0.10460226982832	0.230134263634682	0.122869029641151
-6.91302394866943	-10.2706899642944	-9.34203624725342	-0.104617230594158	0.230220273137093	0.123011186718941
-6.91820383071899	-10.2758321762085	-9.33752346038818	-0.104683138430119	0.230291217565536	0.123014561831951
-6.92014360427856	-10.2766771316528	-9.32991695404053	-0.104711420834064	0.230327665805817	0.123049765825272
-6.9207444190979	-10.2721338272095	-9.33123016357422	-0.104685857892036	0.230179518461227	0.122951865196228
-6.91768646240234	-10.2684497833252	-9.33162689208984	-0.104669950902462	0.229975983500481	0.122762866318226
-6.91757440567017	-10.2662210464478	-9.34627819061279	-0.104663044214249	0.229867547750473	0.122733287513256
[truncated: 11,455 more rows]
