# Supplementary material for: Identification of Haptic Based Guiding Using Hard Reins
Source: PLoS One. 2015 Jul 22;10(7):e0132020. doi: 10.1371/journal.pone.0132020 (PMC4511788; doi:10.1371/journal.pone.0132020)
Supplement: S5 File — (ZIP) [file pone.0132020.s005.zip › Exp2_ForceData1/Subject2/path2/T1.csv]

Force X (N)	Force Y (N)	Force Z (N)	Torque X (N-m)	Torque Y (N-m)	Torque Z (N-m)	Frequency = 10000	Averaging Level = 16	F/T Serial Number = FT11772	Time Started = 19/02/2013 16:33:57
-5.27941036224365	-7.58702611923218	-1.96521580219269	-0.113249644637108	0.14484415948391	0.00973753072321415
-5.28194618225098	-7.58690643310547	-1.96631252765656	-0.113294199109077	0.144860282540321	0.00965646933764219
-5.28499412536621	-7.58502531051636	-1.96723628044128	-0.113250881433487	0.14470262825489	0.0096475025638938
-5.28868627548218	-7.58885860443115	-1.96471619606018	-0.113322488963604	0.14475454390049	0.00962919276207685
-5.29094648361206	-7.59117746353149	-1.96619546413422	-0.113294765353203	0.144774883985519	0.00960199628025293
-5.2986273765564	-7.59113693237305	-1.97353649139404	-0.113294437527657	0.144731730222702	0.00947155244648457
-5.30316114425659	-7.59537601470947	-1.972771525383	-0.113288350403309	0.144762203097343	0.00945974327623844
-5.30744409561157	-7.59640789031982	-1.96031129360199	-0.113298512995243	0.144761592149734	0.0094314981251955
-5.3047342300415	-7.59636974334717	-1.96639740467072	-0.113256938755512	0.144769281148911	0.00941323395818472
-5.30826473236084	-7.59711742401123	-1.96323263645172	-0.113287277519703	0.144731000065804	0.00931260827928782
-5.31556177139282	-7.60243654251099	-1.96521949768066	-0.113227643072605	0.144753575325012	0.00931683927774429
-5.31414604187012	-7.60288095474243	-1.9590528011322	-0.113298274576664	0.144738957285881	0.00924965459853411
-5.31904363632202	-7.60510110855103	-1.96126437187195	-0.113385029137135	0.14480160176754	0.00920996814966202
-5.32101392745972	-7.60725975036621	-1.95993494987488	-0.1132567897439	0.144856214523315	0.0091034984216094
-5.32286262512207	-7.61176490783691	-1.95942747592926	-0.113176554441452	0.144847556948662	0.00913921277970076
-5.32508563995361	-7.61221933364868	-1.95184516906738	-0.113269902765751	0.144865483045578	0.00911621004343033
-5.3215012550354	-7.61334323883057	-1.95691311359406	-0.113207638263702	0.144844368100166	0.00906887371093035
-5.3208909034729	-7.61488771438599	-1.95502495765686	-0.113201685249805	0.144876256585121	0.00902277603745461
-5.32460975646973	-7.61604404449463	-1.95815634727478	-0.113157458603382	0.144907429814339	0.0090539613738656
-5.32908487319946	-7.61976051330566	-1.95627892017365	-0.113218449056149	0.144906297326088	0.00904273893684149
-5.32566785812378	-7.62242126464844	-1.95195841789246	-0.113247223198414	0.14496374130249	0.00904864445328712
-5.32353591918945	-7.62617874145508	-1.95575320720673	-0.113317213952541	0.144911050796509	0.00902312062680721
-5.32778453826904	-7.62638092041016	-1.95677328109741	-0.113233804702759	0.14492529630661	0.00906821060925722
-5.32691097259521	-7.62475395202637	-1.95638251304626	-0.113160699605942	0.144896820187569	0.00912541430443525
-5.32277631759644	-7.62356662750244	-1.96240937709808	-0.113232336938381	0.144894242286682	0.00911029148846865
-5.31616163253784	-7.62167692184448	-1.96029675006866	-0.113266587257385	0.144792333245277	0.00917977746576071
-5.31116437911987	-7.62221431732178	-1.95964407920837	-0.113225795328617	0.144821360707283	0.0092599717900157
-5.30944728851318	-7.62378358840942	-1.95736968517303	-0.113268807530403	0.144888371229172	0.00932532921433449
-5.30828809738159	-7.62484788894653	-1.96103227138519	-0.11324792355299	0.144914090633392	0.00931281037628651
-5.30533075332642	-7.62607717514038	-1.96128880977631	-0.113246724009514	0.144884631037712	0.0092992577701807
-5.2977089881897	-7.62451934814453	-1.96232128143311	-0.113277532160282	0.144882157444954	0.00941481254994869
-5.29250335693359	-7.62248468399048	-1.9593323469162	-0.113256379961967	0.144919455051422	0.00950482580810785
-5.28758382797241	-7.62128973007202	-1.96424496173859	-0.113252401351929	0.145024791359901	0.00957016088068485
-5.28318452835083	-7.62090539932251	-1.97001051902771	-0.113157235085964	0.144935965538025	0.00954073201864958
-5.27831506729126	-7.61937665939331	-1.9639538526535	-0.113223575055599	0.144897222518921	0.00962836481630802
-5.27378940582275	-7.62363815307617	-1.9611451625824	-0.113330975174904	0.144943282008171	0.00973072648048401
-5.27106332778931	-7.62427473068237	-1.97084879875183	-0.113204874098301	0.145034864544868	0.00976426340639591
-5.27377462387085	-7.62693214416504	-1.97175514698029	-0.113260559737682	0.145027786493301	0.00979043729603291
-5.27118587493896	-7.62556743621826	-1.96339619159698	-0.113241940736771	0.145044758915901	0.00986033771187067
-5.26633787155151	-7.622887134552	-1.97196924686432	-0.113253735005856	0.145095452666283	0.00992380641400814
-5.26463985443115	-7.62368392944336	-1.97011244297028	-0.113197714090347	0.145063176751137	0.00991987902671099
-5.26437664031982	-7.6253867149353	-1.97235763072968	-0.113197326660156	0.145043641328812	0.00998792611062527
-5.25992059707642	-7.62599897384644	-1.97168672084808	-0.113237924873829	0.144905224442482	0.0100440494716167
-5.25965309143066	-7.6251859664917	-1.97123312950134	-0.113279916346073	0.144976109266281	0.0100400224328041
-5.25854158401489	-7.62785816192627	-1.97642171382904	-0.113240599632263	0.145009681582451	0.00999369472265244
-5.26216697692871	-7.63020181655884	-1.97735381126404	-0.113181315362453	0.145042166113853	0.0100663546472788
-5.26040744781494	-7.62865543365479	-1.97132909297943	-0.113209515810013	0.144978016614914	0.0101251918822527
-5.25687313079834	-7.63008308410645	-1.9735552072525	-0.113198265433311	0.145027950406075	0.0100753856822848
-5.25490760803223	-7.62579822540283	-1.97062230110168	-0.113181419670582	0.144999861717224	0.0101236151531339
-5.25837373733521	-7.63105249404907	-1.97171008586884	-0.113189645111561	0.144968137145042	0.0101663311943412
-5.25912523269653	-7.63212108612061	-1.96827125549316	-0.113311544060707	0.144949480891228	0.0100742997601628
-5.25875234603882	-7.62955617904663	-1.96738409996033	-0.113300651311874	0.144991859793663	0.0101410038769245
-5.259934425354	-7.63077926635742	-1.963951587677	-0.113240450620651	0.145087361335754	0.0101454397663474
-5.2613959312439	-7.63051509857178	-1.96439433097839	-0.11319225281477	0.145054742693901	0.0101594654843211
-5.26018953323364	-7.62851810455322	-1.97002923488617	-0.113272972404957	0.144962325692177	0.0101010613143444
-5.26321697235107	-7.62706089019775	-1.96311604976654	-0.113296821713448	0.144926697015762	0.0101304529234767
-5.2630820274353	-7.62543439865112	-1.96473240852356	-0.1132642775774	0.144969582557678	0.0100759817287326
-5.26803874969482	-7.6275782585144	-1.96421992778778	-0.113279260694981	0.144886568188667	0.0100607825443149
-5.27410507202148	-7.62561559677124	-1.9584983587265	-0.113272927701473	0.144940465688705	0.00997350458055735
-5.27451705932617	-7.62685108184814	-1.95910859107971	-0.113307118415833	0.144948527216911	0.00995255168527365
-5.27373123168945	-7.62200927734375	-1.955233335495	-0.113196186721325	0.145000353455544	0.00994569156318903
-5.27803421020508	-7.62541818618774	-1.95216536521912	-0.113207027316093	0.14499631524086	0.00990171078592539
-5.27953147888184	-7.62174558639526	-1.9539897441864	-0.113243833184242	0.144892022013664	0.0098366541787982
-5.28313779830933	-7.62330961227417	-1.94736433029175	-0.113350965082645	0.144858300685883	0.0098717175424099
-5.29022216796875	-7.62185621261597	-1.95192790031433	-0.113304473459721	0.144958958029747	0.00977485533803701
-5.29064321517944	-7.62658596038818	-1.9553884267807	-0.113232731819153	0.144951462745667	0.00972415320575237
-5.29655408859253	-7.62590312957764	-1.95234644412994	-0.113278411328793	0.144942104816437	0.00967513117939234
-5.29939317703247	-7.62798976898193	-1.94087767601013	-0.113264217972755	0.144972115755081	0.00972338020801544
-5.29710817337036	-7.62696933746338	-1.94903564453125	-0.113313876092434	0.144894540309906	0.00971803721040487
-5.29385852813721	-7.62365865707397	-1.95140278339386	-0.113297283649445	0.144825801253319	0.00964028853923082
-5.29966115951538	-7.62654972076416	-1.947389960289	-0.113301128149033	0.144822582602501	0.00966207031160593
-5.30482339859009	-7.62712717056274	-1.94392049312592	-0.113280609250069	0.144811227917671	0.00965023227035999
-5.30112743377686	-7.62819957733154	-1.94755721092224	-0.113321594893932	0.144803360104561	0.00964903738349676
-5.30383682250977	-7.63000965118408	-1.95154702663422	-0.11336387693882	0.144807413220406	0.00962423719465733
-5.30599164962769	-7.63160133361816	-1.95171332359314	-0.113237336277962	0.144862741231918	0.00969433691352606
-5.30419397354126	-7.63065719604492	-1.94679379463196	-0.113235756754875	0.144840732216835	0.00973110646009445
-5.30164623260498	-7.63109827041626	-1.95209181308746	-0.113297089934349	0.144847393035889	0.00975072104483843
-5.30069065093994	-7.63081932067871	-1.95602023601532	-0.113255880773067	0.144783437252045	0.00974071025848389
-5.29792594909668	-7.62966203689575	-1.95766687393188	-0.113253183662891	0.144781559705734	0.0098413797095418
-5.29819536209106	-7.62890338897705	-1.96016979217529	-0.113181330263615	0.14481446146965	0.00994562730193138
-5.29974126815796	-7.63058948516846	-1.96028923988342	-0.11315856128931	0.144764423370361	0.010002488270402
-5.29758214950562	-7.63245820999146	-1.96550154685974	-0.11325791478157	0.144774496555328	0.0100394608452916
-5.29549837112427	-7.63057231903076	-1.97003281116486	-0.113248236477375	0.144763097167015	0.0100667644292116
-5.29695892333984	-7.63236045837402	-1.9697140455246	-0.113168507814407	0.144793421030045	0.0101592224091291
-5.29592514038086	-7.6360011100769	-1.96891450881958	-0.113188520073891	0.144809782505035	0.0102290222421288
-5.29479837417603	-7.63087320327759	-1.96910452842712	-0.113133043050766	0.144855007529259	0.0103644505143166
-5.29263305664063	-7.63096141815186	-1.97190451622009	-0.113143153488636	0.144799619913101	0.0103728240355849
-5.28744029998779	-7.62916421890259	-1.97232663631439	-0.113164879381657	0.14469550549984	0.010460089892149
-5.28953313827515	-7.6291446685791	-1.97348463535309	-0.113127127289772	0.144770786166191	0.01055290363729
-5.28641557693481	-7.6277289390564	-1.97003734111786	-0.113077238202095	0.14473956823349	0.0106654958799481
-5.28907346725464	-7.63004350662231	-1.96892631053925	-0.113180138170719	0.144796624779701	0.0107281776145101
-5.28682422637939	-7.63177871704102	-1.97421848773956	-0.113177970051765	0.144788056612015	0.0107761099934578
-5.28561592102051	-7.63174867630005	-1.97138917446136	-0.113123014569283	0.14479848742485	0.0108647057786584
-5.28055763244629	-7.63033819198608	-1.96743321418762	-0.113132052123547	0.144808799028397	0.0110160941258073
-5.27774095535278	-7.63156366348267	-1.96260499954224	-0.11312435567379	0.144837573170662	0.0111278695985675
-5.27815818786621	-7.6307544708252	-1.96580994129181	-0.113126195967197	0.144892394542694	0.0111288484185934
-5.27337503433228	-7.63157272338867	-1.96355640888214	-0.11313483864069	0.144858598709106	0.0112597430124879
-5.2724781036377	-7.63424730300903	-1.95836544036865	-0.113244138658047	0.144908174872398	0.0113657535985112
-5.27385425567627	-7.63309717178345	-1.96613359451294	-0.113115794956684	0.145017817616463	0.0113860461860895
-5.27676248550415	-7.63716745376587	-1.95918214321136	-0.113057173788548	0.145005151629448	0.0114225475117564
-5.28001070022583	-7.63857984542847	-1.95980536937714	-0.113127999007702	0.145139679312706	0.011484039016068
-5.27974557876587	-7.64027833938599	-1.95522618293762	-0.113100416958332	0.145138263702393	0.0115511016920209
-5.27807664871216	-7.64071846008301	-1.95926177501678	-0.113045170903206	0.145147740840912	0.0116233713924885
-5.28365659713745	-7.64115047454834	-1.96423602104187	-0.113050319254398	0.145118430256844	0.0116843795403838
-5.28795480728149	-7.6416540145874	-1.96698904037476	-0.112974748015404	0.145129278302193	0.0117026353254914
-5.2917537689209	-7.6449089050293	-1.97121131420135	-0.11305046081543	0.145050048828125	0.011790388263762
-5.29279088973999	-7.64574241638184	-1.96678197383881	-0.113093145191669	0.144972965121269	0.0118694053962827
-5.30001354217529	-7.64893674850464	-1.97161710262299	-0.113031789660454	0.145066156983376	0.0118416491895914
-5.3038158416748	-7.65069580078125	-1.97206175327301	-0.112989075481892	0.144953325390816	0.0119778625667095
-5.30517625808716	-7.6492657661438	-1.97112023830414	-0.112995877861977	0.145005896687508	0.0120389834046364
-5.30518531799316	-7.64593553543091	-1.97673451900482	-0.112982951104641	0.144929960370064	0.0120643759146333
-5.3066577911377	-7.645263671875	-1.98070979118347	-0.11295909434557	0.144859507679939	0.0121558317914605
-5.31263256072998	-7.64502573013306	-1.9833562374115	-0.112929843366146	0.14482469856739	0.0122257564216852
-5.31326532363892	-7.64751052856445	-1.97742342948914	-0.11298805475235	0.144752040505409	0.0122793521732092
-5.31165838241577	-7.64486026763916	-1.98063778877258	-0.113004259765148	0.144723474979401	0.012323310598731
-5.31417560577393	-7.64507293701172	-1.98060142993927	-0.112982898950577	0.144732296466827	0.0123350387439132
-5.31504440307617	-7.64536094665527	-1.9847559928894	-0.112901300191879	0.144801869988441	0.0124661987647414
-5.31458044052124	-7.64163160324097	-1.99316322803497	-0.112831547856331	0.144767716526985	0.0125262821093202
-5.31389617919922	-7.64316892623901	-1.99134290218353	-0.112879283726215	0.144722148776054	0.012572786770761
-5.31098556518555	-7.63947296142578	-1.99818813800812	-0.112871944904327	0.144724756479263	0.0126622896641493
-5.3129243850708	-7.64012384414673	-1.99549150466919	-0.112800307571888	0.144683793187141	0.0127898715436459
-5.31516122817993	-7.64253902435303	-1.99216961860657	-0.112808831036091	0.144629240036011	0.0128235584124923
-5.31795883178711	-7.64501237869263	-2.00129652023315	-0.112723097205162	0.144647508859634	0.0128719480708241
-5.31578731536865	-7.64484977722168	-1.99836671352386	-0.112722270190716	0.144644364714622	0.0130171589553356
-5.31690740585327	-7.64505767822266	-1.99710834026337	-0.112685963511467	0.14472883939743	0.0131653603166342
-5.31782007217407	-7.64624071121216	-2.00404977798462	-0.112621270120144	0.144629150629044	0.0131213953718543
-5.31673622131348	-7.6456561088562	-2.00460004806519	-0.112638495862484	0.144525930285454	0.0132182231172919
-5.31722927093506	-7.64544343948364	-1.99815630912781	-0.112693838775158	0.144489124417305	0.0133738238364458
-5.31705188751221	-7.64855909347534	-2.00325179100037	-0.112622708082199	0.144554555416107	0.0134024024009705
-5.32125949859619	-7.64783763885498	-2.01123881340027	-0.112509936094284	0.144542798399925	0.0133892698213458
-5.32231283187866	-7.65156650543213	-2.00578212738037	-0.112568199634552	0.144505545496941	0.0135464631021023
-5.31862926483154	-7.65013074874878	-1.99855768680573	-0.112464159727097	0.144521325826645	0.013636632822454
-5.31719923019409	-7.64933729171753	-2.01093745231628	-0.112499296665192	0.144471719861031	0.0136701008304954
-5.31847047805786	-7.65138483047485	-2.00634908676147	-0.11249440908432	0.144463524222374	0.0137083055451512
-5.31906032562256	-7.65303134918213	-2.00928497314453	-0.112410724163055	0.144420817494392	0.0137892225757241
-5.31994152069092	-7.65294313430786	-2.00011444091797	-0.112488605082035	0.1444081813097	0.0138767892494798
-5.31654834747314	-7.65352869033813	-1.99846661090851	-0.112469017505646	0.144401893019676	0.0138693433254957
-5.31755495071411	-7.65460205078125	-2.00379705429077	-0.112398199737072	0.144446477293968	0.013900057412684
-5.32163000106812	-7.65926885604858	-2.00127005577087	-0.112367011606693	0.144493624567986	0.0139426197856665
-5.32017946243286	-7.6601824760437	-2.0067765712738	-0.112445175647736	0.144421502947807	0.0139473611488938
-5.31960487365723	-7.65897274017334	-2.00079965591431	-0.112390831112862	0.144538953900337	0.013979859650135
-5.31683540344238	-7.65831232070923	-1.99940395355225	-0.112336061894894	0.144460886716843	0.0139872413128614
-5.3248143196106	-7.6656231880188	-1.99971222877502	-0.112313978374004	0.144491285085678	0.0140727991238236
-5.32927322387695	-7.66942310333252	-1.99808931350708	-0.112372569739819	0.144487708806992	0.0140307825058699
-5.32986402511597	-7.66992712020874	-2.00249171257019	-0.112365379929543	0.144486933946609	0.0140945576131344
-5.33423757553101	-7.67206287384033	-2.0029091835022	-0.112220108509064	0.144583120942116	0.0141102140769362
-5.33528614044189	-7.67153024673462	-2.00674295425415	-0.112194865942001	0.144552662968636	0.0141415065154433
-5.33747243881226	-7.67195272445679	-2.00651049613953	-0.112250864505768	0.144489288330078	0.0140970684587955
-5.33974885940552	-7.67649745941162	-2.00071930885315	-0.112310670316219	0.144455581903458	0.0141542218625546
-5.34307718276978	-7.67456579208374	-2.01053404808044	-0.112295709550381	0.144515067338943	0.0141680091619492
-5.3486909866333	-7.67568206787109	-2.0168662071228	-0.112265065312386	0.144468605518341	0.0141862919554114
-5.35221815109253	-7.68038702011108	-2.01609826087952	-0.112273886799812	0.144462421536446	0.0141769433394074
-5.34908533096313	-7.67350482940674	-2.01513004302979	-0.112206622958183	0.144458740949631	0.0142740402370691
-5.35388708114624	-7.67689371109009	-2.01471138000488	-0.112216904759407	0.144514888525009	0.0143212713301182
-5.35035943984985	-7.67622137069702	-2.02593183517456	-0.112198889255524	0.144440710544586	0.0143166352063417
-5.35306549072266	-7.67544078826904	-2.02908086776733	-0.112140387296677	0.14436748623848	0.0143967494368553
-5.35475397109985	-7.67684841156006	-2.026526927948	-0.112213626503944	0.144331470131874	0.0144736468791962
-5.35762643814087	-7.67534875869751	-2.03594303131104	-0.112139962613583	0.144369676709175	0.0145061854273081
-5.35968208312988	-7.67897891998291	-2.03812456130981	-0.112100623548031	0.144414708018303	0.0145901869982481
-5.35951709747314	-7.67770767211914	-2.03356409072876	-0.112114474177361	0.144378691911697	0.0146588403731585
-5.35619592666626	-7.67880487442017	-2.03799343109131	-0.112100087106228	0.144386827945709	0.014739578589797
-5.35525846481323	-7.67630529403687	-2.04892659187317	-0.112009115517139	0.144303157925606	0.0148423444479704
-5.35983943939209	-7.67648267745972	-2.05125641822815	-0.112016297876835	0.144316211342812	0.0149719500914216
-5.35580205917358	-7.68050765991211	-2.04406309127808	-0.112084582448006	0.144185796380043	0.0150382425636053
-5.35570907592773	-7.67834568023682	-2.05084896087646	-0.112048014998436	0.144235119223595	0.0151357939466834
-5.35508394241333	-7.67822504043579	-2.04649519920349	-0.112044088542461	0.144220322370529	0.0152084892615676
-5.35552263259888	-7.68081951141357	-2.05128979682922	-0.111859671771526	0.144358247518539	0.0153744164854288
-5.34844970703125	-7.68204689025879	-2.05467534065247	-0.112003080546856	0.144272923469543	0.0153797101229429
-5.3475980758667	-7.68025636672974	-2.05006909370422	-0.111952565610409	0.144212111830711	0.0155480839312077
-5.34608316421509	-7.68248844146729	-2.05419230461121	-0.111934147775173	0.144222393631935	0.0156683102250099
-5.35186243057251	-7.68585300445557	-2.05049014091492	-0.111949667334557	0.144274488091469	0.0157622173428535
-5.34727430343628	-7.68682861328125	-2.05551934242249	-0.111888460814953	0.144228756427765	0.0159315783530474
-5.3444676399231	-7.68615913391113	-2.04973554611206	-0.111831329762936	0.144295766949654	0.0160071887075901
-5.34522008895874	-7.68746662139893	-2.06268405914307	-0.111816115677357	0.144299477338791	0.0160722937434912
-5.34555959701538	-7.68879508972168	-2.05443334579468	-0.111807152628899	0.14424829185009	0.0161593724042177
-5.34218978881836	-7.69165515899658	-2.05191230773926	-0.111888185143471	0.144282445311546	0.0162297673523426
-5.34988260269165	-7.69571876525879	-2.05552387237549	-0.111647866666317	0.144353687763214	0.0162621065974236
-5.35165929794312	-7.6970853805542	-2.05042815208435	-0.111796401441097	0.144309535622597	0.0164379142224789
-5.34510469436646	-7.69530344009399	-2.05740642547607	-0.111685261130333	0.144288092851639	0.0165096148848534
-5.3506326675415	-7.69709300994873	-2.05348777770996	-0.111697554588318	0.144262909889221	0.0166430044919252
-5.35903882980347	-7.70281791687012	-2.05437564849854	-0.11171642690897	0.144312098622322	0.0165947843343019
-5.3544979095459	-7.7041916847229	-2.05906581878662	-0.111652232706547	0.144320771098137	0.016682168468833
-5.36067342758179	-7.70428514480591	-2.05507063865662	-0.111554943025112	0.144350007176399	0.0167890246957541
-5.35999345779419	-7.70691728591919	-2.06445646286011	-0.111547738313675	0.144306182861328	0.0167934317141771
-5.36283588409424	-7.70487213134766	-2.04941773414612	-0.111649625003338	0.144212603569031	0.0169552434235811
-5.36613416671753	-7.71011638641357	-2.0617356300354	-0.111570484936237	0.144311338663101	0.0169575475156307
-5.37300252914429	-7.71328353881836	-2.06420159339905	-0.111535638570786	0.144286796450615	0.0169454012066126
-5.3722882270813	-7.71570158004761	-2.06230449676514	-0.111581943929195	0.14426264166832	0.017038855701685
-5.36819171905518	-7.71303510665894	-2.06841731071472	-0.111495688557625	0.144262477755547	0.017083652317524
-5.3783860206604	-7.71393442153931	-2.07637238502502	-0.11143446713686	0.144275203347206	0.017137473449111
-5.37789154052734	-7.71610546112061	-2.06766104698181	-0.111457787454128	0.144207924604416	0.0172291100025177
-5.37902688980103	-7.7148060798645	-2.07753753662109	-0.111446715891361	0.144170999526978	0.0172208771109581
-5.38590526580811	-7.71537828445435	-2.08063006401062	-0.111257895827293	0.144322320818901	0.017336567863822
-5.3840856552124	-7.71063423156738	-2.09573316574097	-0.11128993332386	0.144228085875511	0.0173142347484827
-5.38312768936157	-7.71048927307129	-2.08875870704651	-0.11127907782793	0.144149497151375	0.0174483228474855
-5.38384389877319	-7.71413564682007	-2.09314751625061	-0.111289031803608	0.14411760866642	0.0174698531627655
-5.39049243927002	-7.71606302261353	-2.09904313087463	-0.111284121870995	0.144096195697784	0.0174514669924974
-5.38827753067017	-7.71189165115356	-2.1061384677887	-0.111178822815418	0.144067928195	0.0175831913948059
-5.38850450515747	-7.71120738983154	-2.10354375839233	-0.111165873706341	0.144095480442047	0.0176161602139473
-5.39157390594482	-7.71040630340576	-2.10774993896484	-0.111086323857307	0.14410924911499	0.0177048537880182
-5.38655519485474	-7.71098661422729	-2.11301779747009	-0.111167073249817	0.14405083656311	0.0177696887403727
-5.38640260696411	-7.71192216873169	-2.10909247398376	-0.111131712794304	0.143992751836777	0.0178500115871429
-5.39172887802124	-7.70993757247925	-2.11960291862488	-0.111033536493778	0.144087389111519	0.0178507845848799
-5.39058208465576	-7.71494054794312	-2.12213706970215	-0.111096732318401	0.144024834036827	0.0179562792181969
-5.38757181167603	-7.71042442321777	-2.11711502075195	-0.111027635633945	0.14404334127903	0.0180081427097321
-5.38423347473145	-7.70893812179565	-2.12672543525696	-0.111026175320148	0.144005119800568	0.018086014315486
-5.39139842987061	-7.71295309066772	-2.12628030776978	-0.111026383936405	0.144032686948776	0.0181303042918444
-5.38391065597534	-7.71367406845093	-2.12622785568237	-0.111018441617489	0.143980100750923	0.0180877689272165
-5.38533639907837	-7.71145915985107	-2.12322211265564	-0.111050806939602	0.144035428762436	0.018251359462738
-5.38412761688232	-7.71284103393555	-2.12902975082397	-0.110958367586136	0.144084066152573	0.0182769894599915
-5.37925004959106	-7.71037578582764	-2.11979055404663	-0.111067980527878	0.143962442874908	0.0183396097272635
-5.38049983978271	-7.71087169647217	-2.12542343139648	-0.110936112701893	0.144004732370377	0.0183466523885727
-5.3826847076416	-7.71393060684204	-2.12623906135559	-0.110905952751637	0.143983021378517	0.018335796892643
-5.37697696685791	-7.71593570709229	-2.12359833717346	-0.110989615321159	0.14399978518486	0.0183692742139101
-5.37342071533203	-7.71229124069214	-2.12514305114746	-0.110967852175236	0.143999472260475	0.0184371564537287
-5.37405681610107	-7.71355485916138	-2.12210750579834	-0.110970631241798	0.143907606601715	0.0184559971094131
-5.37180948257446	-7.71117210388184	-2.12224960327148	-0.111013665795326	0.143852978944778	0.0183789078146219
-5.37381553649902	-7.71086311340332	-2.11933398246765	-0.110991410911083	0.143996298313141	0.0182926282286644
-5.37231588363647	-7.70650815963745	-2.12079691886902	-0.11097452044487	0.143965914845467	0.0182429924607277
-5.3676118850708	-7.70401620864868	-2.12467336654663	-0.111018002033234	0.143872305750847	0.0181236583739519
-5.36771011352539	-7.70318841934204	-2.11929893493652	-0.11097751557827	0.143983721733093	0.0181655250489712
-5.37282276153564	-7.70363187789917	-2.12710642814636	-0.110994935035706	0.143902823328972	0.0181898716837168
-5.37157106399536	-7.70554637908936	-2.12376689910889	-0.11098063737154	0.143865466117859	0.0182961001992226
-5.37151765823364	-7.70134687423706	-2.12426733970642	-0.110884517431259	0.143912717700005	0.0183563511818647
-5.38036346435547	-7.71197128295898	-2.12954831123352	-0.110940121114254	0.143856689333916	0.0184746533632278
-5.38136720657349	-7.71188020706177	-2.12873959541321	-0.111026585102081	0.143787652254105	0.0185488238930702
-5.39063453674316	-7.71566104888916	-2.13355159759521	-0.110869362950325	0.143859654664993	0.0185781568288803
-5.39478731155396	-7.71939420700073	-2.13413643836975	-0.110890187323093	0.143862843513489	0.0186803806573153
-5.39428377151489	-7.71918821334839	-2.1370210647583	-0.110946267843246	0.143801808357239	0.0187478121370077
-5.39837646484375	-7.71999359130859	-2.13273072242737	-0.110847808420658	0.143768936395645	0.0187720321118832
-5.39937114715576	-7.72225666046143	-2.14184880256653	-0.110849656164646	0.14370059967041	0.0188033618032932
-5.40849590301514	-7.72554779052734	-2.14813733100891	-0.110787868499756	0.143797993659973	0.0187884345650673
-5.40907621383667	-7.72586011886597	-2.14541673660278	-0.110797353088856	0.143745929002762	0.0189010519534349
-5.41137790679932	-7.72421264648438	-2.14962577819824	-0.110726341605186	0.143839091062546	0.0189896654337645
-5.40938472747803	-7.72501373291016	-2.15950322151184	-0.110684894025326	0.14375251531601	0.0190130136907101
-5.41375875473022	-7.72445869445801	-2.15328526496887	-0.110810346901417	0.143710359930992	0.0190739687532187
-5.41241073608398	-7.72786045074463	-2.15573024749756	-0.110758408904076	0.143676802515984	0.0191788114607334
-5.41653633117676	-7.73052549362183	-2.16622591018677	-0.110676899552345	0.143716961145401	0.0191365927457809
-5.42260551452637	-7.72963905334473	-2.16708087921143	-0.110677383840084	0.143692970275879	0.0192566178739071
-5.41239643096924	-7.72537136077881	-2.16844940185547	-0.110706731677055	0.143658027052879	0.0193460416048765
-5.41897583007813	-7.72440910339355	-2.16710138320923	-0.110573038458824	0.143677949905396	0.0194269176572561
-5.42031383514404	-7.72785091400146	-2.17162609100342	-0.110627248883247	0.143659949302673	0.0194746311753988
-5.41840505599976	-7.7247314453125	-2.16780805587769	-0.110656052827835	0.143572077155113	0.0195065122097731
-5.4228081703186	-7.72579622268677	-2.17517518997192	-0.110538005828857	0.14369697868824	0.019602719694376
-5.41940546035767	-7.72596549987793	-2.18152093887329	-0.110551171004772	0.143596231937408	0.0197006203234196
-5.41858386993408	-7.72237539291382	-2.16741442680359	-0.110604770481586	0.143530368804932	0.0197224766016006
-5.41898584365845	-7.72647666931152	-2.17428064346313	-0.110529102385044	0.143626809120178	0.019853338599205
-5.42418241500854	-7.72648286819458	-2.17613506317139	-0.110517352819443	0.143609538674355	0.0198619812726974
-5.42246198654175	-7.72889184951782	-2.17212247848511	-0.110509105026722	0.143595963716507	0.019983846694231
-5.41637659072876	-7.72436380386353	-2.1700394153595	-0.110526315867901	0.143585711717606	0.020059397444129
-5.42229747772217	-7.72555351257324	-2.17589545249939	-0.110511742532253	0.143623396754265	0.0200893096625805
-5.41920042037964	-7.72738742828369	-2.16931915283203	-0.110549494624138	0.143561258912086	0.0202072132378817
-5.41774368286133	-7.7292160987854	-2.16772127151489	-0.110605493187904	0.143535643815994	0.0202419236302376
-5.42231464385986	-7.72951221466064	-2.17582416534424	-0.110452756285667	0.143639147281647	0.0202995464205742
-5.42166423797607	-7.73108768463135	-2.16007685661316	-0.110431089997292	0.143674001097679	0.0203969124704599
-5.41702604293823	-7.72992849349976	-2.1675546169281	-0.110517457127571	0.143594905734062	0.0204252321273088
-5.41718769073486	-7.72844552993774	-2.16368246078491	-0.110463194549084	0.143600806593895	0.0204971767961979
-5.42298746109009	-7.73556232452393	-2.16585993766785	-0.110505647957325	0.143588602542877	0.0204462856054306
-5.41979074478149	-7.73559999465942	-2.15879344940186	-0.110452622175217	0.143653228878975	0.0205125398933887
-5.42440462112427	-7.73487949371338	-2.16171312332153	-0.110413059592247	0.143702104687691	0.0205522980540991
-5.42288064956665	-7.73595571517944	-2.15617656707764	-0.110407419502735	0.143675312399864	0.0205404534935951
-5.42545557022095	-7.73640155792236	-2.14676928520203	-0.110542617738247	0.143659099936485	0.0205811113119125
-5.42800855636597	-7.74017524719238	-2.16324734687805	-0.110406696796417	0.143724471330643	0.0205806586891413
-5.43335390090942	-7.74359655380249	-2.15749835968018	-0.110394842922688	0.143680438399315	0.0206364057958126
-5.4319748878479	-7.74151802062988	-2.1509382724762	-0.110390067100525	0.143637448549271	0.0206327363848686
-5.43505954742432	-7.74168491363525	-2.16272234916687	-0.110333234071732	0.143622055649757	0.0207952298223972
-5.44170522689819	-7.74890995025635	-2.14997577667236	-0.110348731279373	0.143583253026009	0.0207130685448647
-5.43846416473389	-7.74632549285889	-2.16020846366882	-0.110390201210976	0.143567681312561	0.0207887310534716
-5.44533681869507	-7.74860572814941	-2.16024136543274	-0.11034794151783	0.143657132983208	0.0208410881459713
-5.44727849960327	-7.75041675567627	-2.16157531738281	-0.11025246232748	0.143550723791122	0.0208349786698818
-5.45049571990967	-7.75158882141113	-2.15128540992737	-0.110330231487751	0.143554672598839	0.0209155231714249
-5.45284748077393	-7.75105476379395	-2.16202592849731	-0.110234349966049	0.143542006611824	0.0209307558834553
-5.4572229385376	-7.75632381439209	-2.16346907615662	-0.110281698405743	0.143508180975914	0.0209953784942627
-5.45355606079102	-7.75633144378662	-2.16240620613098	-0.1102589443326	0.143532559275627	0.0210420563817024
-5.45297384262085	-7.7531623840332	-2.16396069526672	-0.110238492488861	0.143506750464439	0.021064942702651
-5.46046304702759	-7.76014280319214	-2.16355085372925	-0.110269486904144	0.143536329269409	0.0211856998503208
-5.45652532577515	-7.75806093215942	-2.16234683990479	-0.1102559491992	0.143435806035995	0.021219227463007
-5.46053028106689	-7.76033926010132	-2.15987086296082	-0.110220789909363	0.143466949462891	0.0212601963430643
-5.45986127853394	-7.76298236846924	-2.16272306442261	-0.110174365341663	0.143543645739555	0.0213650967925787
-5.45863342285156	-7.75931072235107	-2.15787720680237	-0.110224179923534	0.143410801887512	0.0213553253561258
-5.45698356628418	-7.75990104675293	-2.16464734077454	-0.110175803303719	0.143445491790771	0.0214541610330343
-5.46644449234009	-7.76344680786133	-2.1652352809906	-0.110221020877361	0.143441990017891	0.021483825519681
-5.46310377120972	-7.7634162902832	-2.15944981575012	-0.110183253884315	0.143542617559433	0.0215386506170034
-5.45961618423462	-7.75921678543091	-2.15717363357544	-0.110133558511734	0.143479391932487	0.0216183122247458
-5.46103525161743	-7.76070165634155	-2.16520690917969	-0.110137812793255	0.143511056900024	0.0216511860489845
-5.46024322509766	-7.75863647460938	-2.15985989570618	-0.110122837126255	0.143414869904518	0.0217118393629789
-5.46105766296387	-7.76403570175171	-2.15571427345276	-0.110243178904057	0.143433660268784	0.0217765923589468
-5.46129083633423	-7.76324558258057	-2.16740131378174	-0.110086262226105	0.143462792038918	0.0217814035713673
-5.46611595153809	-7.76417779922485	-2.15910387039185	-0.110073566436768	0.143468379974365	0.0218569468706846
-5.45994472503662	-7.7651538848877	-2.14901494979858	-0.110081173479557	0.143437564373016	0.0219368934631348
-5.45525169372559	-7.76477766036987	-2.15603041648865	-0.110049247741699	0.143360108137131	0.0220630522817373
-5.46225118637085	-7.77214956283569	-2.15733098983765	-0.110099241137505	0.143413826823235	0.0219977963715792
-5.46119546890259	-7.77148914337158	-2.16099953651428	-0.1100779697299	0.143445789813995	0.022003436461091
-5.46433258056641	-7.77295923233032	-2.15381264686584	-0.10999584197998	0.143478512763977	0.0221000835299492
-5.46508169174194	-7.77561950683594	-2.16732382774353	-0.109900571405888	0.143543004989624	0.022084454074502
-5.46392154693604	-7.77601289749146	-2.15980505943298	-0.109975911676884	0.143447443842888	0.0220784973353148
-5.46529054641724	-7.77877569198608	-2.15320873260498	-0.110014453530312	0.143446430563927	0.0221397690474987
-5.46702003479004	-7.78416967391968	-2.16523003578186	-0.109897531569004	0.143532395362854	0.0220811199396849
-5.4724645614624	-7.78959465026855	-2.16603136062622	-0.109942123293877	0.143478319048882	0.0221359115093946
-5.46714544296265	-7.78564739227295	-2.15776205062866	-0.109807528555393	0.143482148647308	0.0221122484654188
-5.47463607788086	-7.78804159164429	-2.16288280487061	-0.109797842800617	0.143435686826706	0.0221904031932354
-5.47780799865723	-7.79282569885254	-2.16596508026123	-0.109776251018047	0.143396005034447	0.0222102049738169
-5.47815895080566	-7.79795789718628	-2.16392517089844	-0.109847165644169	0.143409222364426	0.0221748799085617
-5.48905515670776	-7.80425500869751	-2.16291069984436	-0.109751850366592	0.143438696861267	0.0221525989472866
-5.48764991760254	-7.80509185791016	-2.1691267490387	-0.109741553664207	0.143421947956085	0.0221574939787388
-5.4852123260498	-7.80588674545288	-2.16730093955994	-0.10966070741415	0.143301472067833	0.0221661571413279
-5.48916625976563	-7.80956983566284	-2.16593170166016	-0.109658226370811	0.143349274992943	0.0221341736614704
-5.49656248092651	-7.81583833694458	-2.17069888114929	-0.109652146697044	0.143293187022209	0.022098857909441
-5.49521207809448	-7.81093263626099	-2.17115569114685	-0.10967118293047	0.143268093466759	0.0221506431698799
-5.49424028396606	-7.81305551528931	-2.17632436752319	-0.109659373760223	0.143313705921173	0.0221060775220394
-5.49784469604492	-7.80998039245605	-2.17938828468323	-0.109628282487392	0.143246576189995	0.0220866370946169
-5.49570989608765	-7.81582450866699	-2.17991542816162	-0.109673261642456	0.143235146999359	0.022089347243309
-5.50148725509644	-7.81625699996948	-2.18851971626282	-0.109468467533588	0.143261954188347	0.0221193954348564
-5.50217866897583	-7.81826877593994	-2.18387985229492	-0.109478682279587	0.143256679177284	0.0221942439675331
-5.49681425094604	-7.81937694549561	-2.19184875488281	-0.109489969909191	0.143235132098198	0.02219108492136
-5.49902677536011	-7.82433652877808	-2.19080972671509	-0.109450794756413	0.143155708909035	0.022281713783741
-5.506995677948	-7.8274450302124	-2.19631028175354	-0.109479039907455	0.143056198954582	0.0221946537494659
-5.50217628479004	-7.8196005821228	-2.19981932640076	-0.109488785266876	0.142956510186195	0.0222976710647345
-5.50669860839844	-7.81803417205811	-2.20327734947205	-0.109492287039757	0.142923891544342	0.0224153473973274
-5.50989389419556	-7.81489324569702	-2.20893597602844	-0.109509117901325	0.14274038374424	0.022362258285284
-5.50825357437134	-7.80818843841553	-2.20350766181946	-0.109620966017246	0.142602235078812	0.0224812664091587
-5.50962543487549	-7.80976343154907	-2.21516251564026	-0.109520271420479	0.14272153377533	0.0224151108413935
-5.51267957687378	-7.80814075469971	-2.21402215957642	-0.10951828956604	0.142654731869698	0.0224716085940599
-5.50454950332642	-7.80375671386719	-2.20858550071716	-0.109492294490337	0.142726898193359	0.0225299056619406
-5.50209903717041	-7.80391216278076	-2.21339988708496	-0.109431959688663	0.142700165510178	0.0226847641170025
-5.50103187561035	-7.80250835418701	-2.20910000801086	-0.109537549316883	0.14266337454319	0.0226658284664154
-5.49224281311035	-7.80108976364136	-2.21317028999329	-0.109612829983234	0.142682358622551	0.02272436209023
-5.49118423461914	-7.80269765853882	-2.2098286151886	-0.109548546373844	0.142739236354828	0.02285485714674
-5.48605108261108	-7.7994327545166	-2.21514773368835	-0.109601400792599	0.142607405781746	0.0229645874351263
-5.47811651229858	-7.79766893386841	-2.20112538337708	-0.109682351350784	0.142512425780296	0.0231267455965281
-5.48085594177246	-7.79786682128906	-2.21283078193665	-0.109630487859249	0.142599239945412	0.023166611790657
-5.47791814804077	-7.79654884338379	-2.20650434494019	-0.109669387340546	0.142562821507454	0.0232937671244144
-5.46856451034546	-7.78969717025757	-2.20757007598877	-0.109605871140957	0.142627507448196	0.0233589205890894
-5.46879196166992	-7.7895040512085	-2.20425319671631	-0.109619840979576	0.142666831612587	0.023430248722434
-5.46655750274658	-7.78692054748535	-2.1985776424408	-0.109648548066616	0.142650038003922	0.0235636327415705
-5.45947408676147	-7.78644752502441	-2.19670367240906	-0.109698303043842	0.142683878540993	0.0235680062323809
-5.4588418006897	-7.78768301010132	-2.19296383857727	-0.109535001218319	0.142869785428047	0.0237251687794924
-5.45210266113281	-7.78531074523926	-2.19591903686523	-0.109628140926361	0.142852649092674	0.023803673684597
-5.44404697418213	-7.78205060958862	-2.19510293006897	-0.109688773751259	0.142717450857162	0.0238841827958822
-5.44113969802856	-7.78213500976563	-2.1947603225708	-0.10965970903635	0.142792910337448	0.0240269936621189
-5.44620704650879	-7.78447818756104	-2.19414496421814	-0.109679497778416	0.142852485179901	0.0240652617067099
-5.4428505897522	-7.78591299057007	-2.19524121284485	-0.109745718538761	0.142821416258812	0.0241914168000221
-5.43424654006958	-7.78038120269775	-2.18405270576477	-0.109649442136288	0.142894893884659	0.0242987908422947
-5.4345178604126	-7.78057146072388	-2.19346594810486	-0.109604373574257	0.142908230423927	0.024322897195816
-5.43038654327393	-7.77568578720093	-2.19496059417725	-0.1096575781703	0.142818376421928	0.0244156885892153
-5.4291353225708	-7.77737951278687	-2.18587160110474	-0.109685555100441	0.142822757363319	0.0244678873568773
-5.43207120895386	-7.77470874786377	-2.19965744018555	-0.10961289703846	0.142982140183449	0.0244259648025036
-5.4324164390564	-7.7756519317627	-2.19503474235535	-0.109641425311565	0.14292323589325	0.0245007462799549
-5.42528104782104	-7.76909637451172	-2.19674515724182	-0.109629929065704	0.142891556024551	0.0245149713009596
-5.42723894119263	-7.77071762084961	-2.19173812866211	-0.109638057649136	0.142916828393936	0.0245297607034445
-5.43134069442749	-7.77459669113159	-2.19440746307373	-0.109722308814526	0.142981067299843	0.0244526080787182
-5.42970609664917	-7.7699933052063	-2.19892168045044	-0.109659671783447	0.142878741025925	0.0245761349797249
-5.43204021453857	-7.77310085296631	-2.18621063232422	-0.109648816287518	0.142941519618034	0.0245758686214685
-5.43428230285645	-7.77074241638184	-2.19531655311584	-0.109561830759048	0.142952129244804	0.0245463345199823
-5.43508052825928	-7.77194738388062	-2.18202924728394	-0.109756134450436	0.142833217978477	0.0245928689837456
-5.43842506408691	-7.77308368682861	-2.19101977348328	-0.10966083407402	0.142938777804375	0.0245860815048218
-5.44539499282837	-7.77302694320679	-2.19412136077881	-0.109612047672272	0.142904162406921	0.0244639497250319
-5.44656610488892	-7.77111625671387	-2.18945002555847	-0.109656654298306	0.14293897151947	0.0244132317602634
-5.44738006591797	-7.76647710800171	-2.19661712646484	-0.109621971845627	0.1429692953825	0.0244034864008427
-5.45562505722046	-7.77220726013184	-2.19154214859009	-0.109612107276917	0.142841249704361	0.0243805702775717
-5.45388317108154	-7.76872491836548	-2.18962359428406	-0.109643392264843	0.142816215753555	0.024254834279418
-5.46193599700928	-7.77690315246582	-2.19227361679077	-0.109600521624088	0.142956629395485	0.0241648908704519
-5.46214437484741	-7.77248001098633	-2.2016270160675	-0.109560556709766	0.142892673611641	0.0241385921835899
-5.46520090103149	-7.7708797454834	-2.1931164264679	-0.109629809856415	0.14281290769577	0.0240537170320749
-5.46757173538208	-7.77171564102173	-2.19297003746033	-0.109530083835125	0.142851173877716	0.0240248050540686
-5.47558355331421	-7.7778902053833	-2.20040202140808	-0.109585791826248	0.142891943454742	0.0238505974411964
-5.47838163375854	-7.77791357040405	-2.19461369514465	-0.109563075006008	0.142849698662758	0.0238503813743591
-5.47720289230347	-7.77544975280762	-2.19787049293518	-0.109496153891087	0.142867341637611	0.0237326845526695
-5.48393106460571	-7.7781982421875	-2.20915985107422	-0.109455816447735	0.142812222242355	0.023694796487689
-5.48288154602051	-7.7787914276123	-2.20476675033569	-0.109529793262482	0.142717286944389	0.023581687361002
-5.49106788635254	-7.7811975479126	-2.20414876937866	-0.109451904892921	0.142786338925362	0.0234820116311312
-5.49841403961182	-7.78068256378174	-2.21082901954651	-0.109360605478287	0.142797634005547	0.0234307032078505
-5.49731492996216	-7.78213453292847	-2.21071696281433	-0.109433621168137	0.14275087416172	0.0232980996370316
-5.49644470214844	-7.78151273727417	-2.21770858764648	-0.109394200146198	0.142730101943016	0.0232300385832787
-5.5002875328064	-7.78385210037231	-2.22040700912476	-0.109441511332989	0.142672702670097	0.0231972225010395
-5.51030111312866	-7.78833818435669	-2.21934986114502	-0.109417729079723	0.142786860466003	0.0230131894350052
-5.5102915763855	-7.78548049926758	-2.22481226921082	-0.109352044761181	0.142643108963966	0.023029176518321
-5.51290893554688	-7.7860541343689	-2.22182631492615	-0.109360873699188	0.142691984772682	0.0229717064648867
-5.51302623748779	-7.78494834899902	-2.23295402526855	-0.109312273561954	0.142637714743614	0.0228537488728762
-5.51417589187622	-7.78412437438965	-2.22533845901489	-0.109444335103035	0.142614707350731	0.0228675752878189
-5.51692008972168	-7.78828096389771	-2.23425602912903	-0.109271325170994	0.142652228474617	0.0227761920541525
-5.5225977897644	-7.78597021102905	-2.23880767822266	-0.109253600239754	0.142678260803223	0.0227071791887283
-5.52405977249146	-7.78816652297974	-2.237717628479	-0.109288990497589	0.142596155405045	0.0226639453321695
-5.51785516738892	-7.78366708755493	-2.24718689918518	-0.10921535640955	0.142578035593033	0.0226344633847475
-5.52415323257446	-7.78606176376343	-2.2515664100647	-0.109182707965374	0.142582088708878	0.0226432383060455
-5.52326774597168	-7.79050874710083	-2.24488830566406	-0.109256409108639	0.142542496323586	0.0225823260843754
-5.52276039123535	-7.78717088699341	-2.25051212310791	-0.109268710017204	0.14252644777298	0.0225800182670355
-5.52670478820801	-7.79036331176758	-2.25052571296692	-0.109159924089909	0.142581939697266	0.0225473120808601
-5.52681589126587	-7.79019832611084	-2.25777888298035	-0.109201550483704	0.142576843500137	0.0225371140986681
-5.52452182769775	-7.79072237014771	-2.2507061958313	-0.109311535954475	0.142445713281631	0.0225081872195005
-5.52663087844849	-7.78939819335938	-2.26214504241943	-0.109175473451614	0.142503544688225	0.022509602829814
-5.53068447113037	-7.79235172271729	-2.2528223991394	-0.109232939779758	0.142523661255836	0.0224786940962076
-5.5229754447937	-7.78900051116943	-2.25575160980225	-0.109233736991882	0.142572209239006	0.0224856361746788
-5.52885007858276	-7.78995561599731	-2.26452350616455	-0.109147593379021	0.142553165555	0.0224696006625891
-5.52551889419556	-7.78919219970703	-2.25621032714844	-0.109184138476849	0.142477467656136	0.0224780030548573
-5.52618885040283	-7.79189872741699	-2.2534921169281	-0.10928750783205	0.142530634999275	0.0224740821868181
-5.52967262268066	-7.78963088989258	-2.25995445251465	-0.109117932617664	0.142594665288925	0.0225397348403931
-5.5238938331604	-7.79309701919556	-2.25473713874817	-0.109245471656322	0.142486289143562	0.0225488133728504
-5.52249526977539	-7.79316234588623	-2.25926923751831	-0.109176635742188	0.14255528151989	0.0225688833743334
-5.52670812606812	-7.79075384140015	-2.25610327720642	-0.109177224338055	0.142563000321388	0.0225205831229687
-5.52721786499023	-7.79396533966064	-2.26252412796021	-0.109108708798885	0.142522409558296	0.0225210040807724
-5.52178812026978	-7.78978490829468	-2.25340437889099	-0.109112709760666	0.142530456185341	0.0225715711712837
-5.52729797363281	-7.79533958435059	-2.26092576980591	-0.109064489603043	0.142608121037483	0.0225986242294312
-5.52500104904175	-7.79469203948975	-2.25798487663269	-0.109076425433159	0.142489060759544	0.0225990302860737
-5.52548742294312	-7.79660415649414	-2.25575375556946	-0.10912312567234	0.142479091882706	0.0226089302450418
-5.53083086013794	-7.8008599281311	-2.26278519630432	-0.10900691151619	0.142511501908302	0.0225879829376936
-5.53538703918457	-7.80245590209961	-2.2630717754364	-0.10902526974678	0.142482846975327	0.0226198676973581
-5.53055620193481	-7.80178689956665	-2.26293396949768	-0.108983889222145	0.142466843128204	0.0226523969322443
-5.53513479232788	-7.79858684539795	-2.26353406906128	-0.108942471444607	0.142456695437431	0.0227101482450962
-5.5404200553894	-7.80683135986328	-2.26784110069275	-0.109027914702892	0.142424777150154	0.0226305350661278
-5.53954124450684	-7.80504274368286	-2.26535272598267	-0.108951225876808	0.142407789826393	0.0226573590189219
-5.54374551773071	-7.80499935150146	-2.26182746887207	-0.108918040990829	0.142386674880981	0.0227185748517513
-5.54312038421631	-7.80496454238892	-2.26823806762695	-0.10886899381876	0.142261981964111	0.0226137172430754
-5.54490518569946	-7.80302476882935	-2.26356244087219	-0.108954727649689	0.142275974154472	0.0227058362215757
-5.54575538635254	-7.80571746826172	-2.26669669151306	-0.108853667974472	0.142273142933846	0.02261758223176
-5.55233478546143	-7.80875444412231	-2.26124262809753	-0.108843445777893	0.142316550016403	0.0225863009691238
-5.54606676101685	-7.80514430999756	-2.26329207420349	-0.108866229653358	0.142318218946457	0.0225919112563133
-5.5428671836853	-7.80301570892334	-2.2656421661377	-0.108807981014252	0.142353117465973	0.0225241016596556
-5.55124235153198	-7.80756521224976	-2.25501441955566	-0.10878848284483	0.142213553190231	0.0225167330354452
-5.54512023925781	-7.80573987960815	-2.25125288963318	-0.108851909637451	0.142237097024918	0.0224911514669657
-5.54693412780762	-7.80760955810547	-2.24787211418152	-0.108764730393887	0.142334818840027	0.0224571023136377
-5.54403734207153	-7.80719614028931	-2.25410723686218	-0.10867253690958	0.14229716360569	0.0223685596138239
-5.54219770431519	-7.80603218078613	-2.23916268348694	-0.108716033399105	0.14227306842804	0.022352846339345
-5.53926277160645	-7.80657815933228	-2.24033117294312	-0.108616836369038	0.14230252802372	0.0223628133535385
-5.54653453826904	-7.81047821044922	-2.24254131317139	-0.108656212687492	0.142283380031586	0.0223178062587976
-5.53866767883301	-7.81116199493408	-2.23305749893188	-0.108672894537449	0.142242789268494	0.0222749579697847
-5.53497123718262	-7.80877161026001	-2.22475624084473	-0.10859252512455	0.142292752861977	0.0221920721232891
-5.53960132598877	-7.81347799301147	-2.22745370864868	-0.108545042574406	0.142180323600769	0.0221901852637529
-5.53627920150757	-7.81199598312378	-2.22289204597473	-0.108572840690613	0.142204061150551	0.0221100933849812
-5.53797006607056	-7.81434440612793	-2.22786903381348	-0.108503483235836	0.142285734415054	0.0220488552004099
-5.54023218154907	-7.81438398361206	-2.22297239303589	-0.108413927257061	0.142252996563911	0.0220703184604645
-5.53448343276978	-7.81380987167358	-2.22716593742371	-0.108532764017582	0.142219841480255	0.0219627730548382
-5.5345458984375	-7.81367969512939	-2.22625684738159	-0.108367741107941	0.142250314354897	0.0219445414841175
-5.53771066665649	-7.81736326217651	-2.22367596626282	-0.108386188745499	0.142152443528175	0.0218698494136333
-5.53809547424316	-7.81500196456909	-2.228520154953	-0.108377002179623	0.142203867435455	0.0217887181788683
-5.53691244125366	-7.81694555282593	-2.22492432594299	-0.108369365334511	0.142236962914467	0.0219119396060705
-5.53741931915283	-7.81659173965454	-2.23151445388794	-0.10833690315485	0.142185300588608	0.0218045767396688
-5.53684759140015	-7.82047271728516	-2.22215914726257	-0.108425207436085	0.142149224877357	0.0218248274177313
-5.53607702255249	-7.82040405273438	-2.2231810092926	-0.108467772603035	0.142153218388557	0.0218426939100027
-5.53694438934326	-7.82207441329956	-2.23019695281982	-0.1082973331213	0.142217218875885	0.0217826031148434
-5.53794527053833	-7.82327699661255	-2.22985291481018	-0.108358047902584	0.142211124300957	0.021817347034812
-5.53135347366333	-7.81742906570435	-2.22584366798401	-0.108347341418266	0.142144784331322	0.0217743869870901
-5.53405094146729	-7.81985664367676	-2.22928476333618	-0.108367800712585	0.142132505774498	0.021854180842638
-5.53362512588501	-7.82200908660889	-2.22652053833008	-0.108451187610626	0.142204985022545	0.0217475686222315
-5.53120040893555	-7.82137107849121	-2.22186398506165	-0.108433343470097	0.142171546816826	0.0217595342546701
-5.53031873703003	-7.81937456130981	-2.22581934928894	-0.108319707214832	0.142268538475037	0.0217784084379673
-5.524658203125	-7.81768941879272	-2.22691464424133	-0.108443059027195	0.14211605489254	0.0217820983380079
-5.52242803573608	-7.81771087646484	-2.21636962890625	-0.108508177101612	0.142106771469116	0.0218114629387856
-5.52267026901245	-7.82174491882324	-2.22772240638733	-0.108408756554127	0.142206341028214	0.0217948667705059
-5.52281093597412	-7.82272529602051	-2.22742486000061	-0.108477830886841	0.14217945933342	0.0218033567070961
-5.51850843429565	-7.82064533233643	-2.21848082542419	-0.108495891094208	0.142181679606438	0.0218341611325741
-5.51580381393433	-7.81775760650635	-2.22564291954041	-0.108530230820179	0.142177477478981	0.0218005981296301
-5.5174036026001	-7.81571006774902	-2.22857022285461	-0.108578562736511	0.142122745513916	0.0218407940119505
-5.51467323303223	-7.81325721740723	-2.2230327129364	-0.108627021312714	0.14207036793232	0.0218591019511223
-5.51605796813965	-7.81621313095093	-2.21854305267334	-0.108515158295631	0.142158553004265	0.0218640994280577
-5.51510286331177	-7.81534910202026	-2.22216105461121	-0.108556732535362	0.142187550663948	0.0218694731593132
-5.50820350646973	-7.81153631210327	-2.2231719493866	-0.108651094138622	0.14204403758049	0.0218319166451693
-5.50696706771851	-7.81112194061279	-2.23092579841614	-0.108573243021965	0.14209309220314	0.0218560844659805
-5.51169443130493	-7.81138849258423	-2.22273445129395	-0.108590804040432	0.142060875892639	0.0218413639813662
-5.51458501815796	-7.81270790100098	-2.22898769378662	-0.108727782964706	0.142065316438675	0.02182855643332
-5.50769758224487	-7.80935955047607	-2.22131633758545	-0.10864594578743	0.142072051763535	0.0218113008886576
-5.51037454605103	-7.81040716171265	-2.22968053817749	-0.1086021438241	0.142127603292465	0.0217728074640036
-5.50593185424805	-7.81234502792358	-2.22065997123718	-0.108708679676056	0.142015606164932	0.0217659622430801
-5.50516271591187	-7.81123161315918	-2.21942758560181	-0.108764931559563	0.142084658145905	0.0217002127319574
-5.5104513168335	-7.81265068054199	-2.2283182144165	-0.108587801456451	0.142126977443695	0.0216423906385899
-5.51080846786499	-7.8124852180481	-2.22782373428345	-0.108745574951172	0.142114832997322	0.0215879026800394
-5.50568819046021	-7.80881118774414	-2.22747182846069	-0.108661524951458	0.142144992947578	0.0215176362544298
-5.50889205932617	-7.81186199188232	-2.22509002685547	-0.108637750148773	0.142191186547279	0.021471319720149
-5.51066255569458	-7.81501340866089	-2.23024034500122	-0.108743414282799	0.142185911536217	0.0213238298892975
-5.51054620742798	-7.81189441680908	-2.2269389629364	-0.10868738591671	0.142237454652786	0.0213027466088533
-5.51507997512817	-7.81301403045654	-2.2301971912384	-0.108625046908855	0.14228156208992	0.0212341994047165
-5.51532125473022	-7.81388759613037	-2.23123240470886	-0.108596242964268	0.142184361815453	0.0211097840219736
-5.52001762390137	-7.81417608261108	-2.21918225288391	-0.108687862753868	0.142194643616676	0.0210447143763304
-5.519775390625	-7.81372451782227	-2.23371481895447	-0.108649902045727	0.142246350646019	0.02091433852911
-5.52730131149292	-7.81623220443726	-2.23413443565369	-0.108666889369488	0.142232030630112	0.0207935851067305
-5.52639389038086	-7.81739521026611	-2.22893571853638	-0.108668424189091	0.142220944166183	0.0206676125526428
-5.52855777740479	-7.8154296875	-2.24336290359497	-0.108628995716572	0.142188891768456	0.0206293053925037
-5.53731060028076	-7.81793355941772	-2.23583889007568	-0.108605720102787	0.142182528972626	0.0205430909991264
-5.53677845001221	-7.81701564788818	-2.23529410362244	-0.108686737716198	0.142138078808784	0.0204357076436281
-5.54435157775879	-7.81997966766357	-2.23607587814331	-0.108684740960598	0.142157435417175	0.0203670728951693
-5.54824113845825	-7.82015514373779	-2.2429940700531	-0.108669228851795	0.142169311642647	0.0202741362154484
-5.54476690292358	-7.81408166885376	-2.23814225196838	-0.108708031475544	0.1420808583498	0.020157977938652
-5.54858779907227	-7.81550312042236	-2.24799299240112	-0.108704850077629	0.142047971487045	0.0200960859656334
-5.55332040786743	-7.82081890106201	-2.24732947349548	-0.108729295432568	0.142026215791702	0.019971739500761
-5.55896663665771	-7.82245874404907	-2.24749851226807	-0.108718074858189	0.142081692814827	0.0199225135147572
-5.55207347869873	-7.81707334518433	-2.24370884895325	-0.108685784041882	0.142037451267242	0.019883519038558
-5.55803823471069	-7.82053756713867	-2.25070881843567	-0.108744964003563	0.142008811235428	0.0197799578309059
-5.55599737167358	-7.81582021713257	-2.24912929534912	-0.108753062784672	0.141912236809731	0.0197724588215351
-5.55646848678589	-7.81779718399048	-2.24612092971802	-0.108904868364334	0.141919940710068	0.0196444541215897
-5.55898714065552	-7.81904125213623	-2.251784324646	-0.108819060027599	0.141885980963707	0.0195825416594744
-5.56002950668335	-7.81506204605103	-2.24769139289856	-0.108681626617908	0.141943842172623	0.0195648763328791
-5.55615520477295	-7.81529760360718	-2.24352478981018	-0.108909875154495	0.141850516200066	0.0195424109697342
-5.55272483825684	-7.81159448623657	-2.25097751617432	-0.108885377645493	0.141864940524101	0.0195044744759798
-5.55369186401367	-7.8121337890625	-2.24640011787415	-0.108930140733719	0.141819685697556	0.0195301081985235
-5.5546875	-7.81277561187744	-2.25275897979736	-0.108891502022743	0.141860753297806	0.0194070264697075
-5.54988145828247	-7.80903482437134	-2.24977588653564	-0.108924053609371	0.141781747341156	0.0194918978959322
-5.55001163482666	-7.80791473388672	-2.24570846557617	-0.108878627419472	0.141856655478477	0.0195286851376295
-5.54383707046509	-7.80569553375244	-2.25097465515137	-0.108939565718174	0.141838163137436	0.0194841418415308
-5.54019832611084	-7.80276107788086	-2.23460388183594	-0.109083198010921	0.141787186264992	0.0195630453526974
-5.53498888015747	-7.8040599822998	-2.23434686660767	-0.109068460762501	0.141869410872459	0.0196344815194607
-5.53513288497925	-7.80571842193604	-2.24167227745056	-0.10904736071825	0.14189325273037	0.0195794738829136
-5.53048133850098	-7.80529975891113	-2.2336905002594	-0.10906220972538	0.141922265291214	0.0196746177971363
-5.5207085609436	-7.79845285415649	-2.23648643493652	-0.109072245657444	0.141961276531219	0.0196843128651381
-5.51959133148193	-7.79835605621338	-2.23043656349182	-0.10910826921463	0.141911089420319	0.019727997481823
-5.51628589630127	-7.80076313018799	-2.23205780982971	-0.109141208231449	0.141952827572823	0.0197734143584967
-5.51197719573975	-7.79769515991211	-2.22737908363342	-0.109132096171379	0.141946628689766	0.0198491886258125
-5.50734186172485	-7.80023241043091	-2.22053480148315	-0.109164178371429	0.142022773623466	0.019830072298646
-5.50583600997925	-7.79929161071777	-2.22198486328125	-0.109125904738903	0.142065212130547	0.0199174471199512
-5.49501419067383	-7.79483318328857	-2.21853804588318	-0.10923133790493	0.141993477940559	0.0198871064931154
-5.48994493484497	-7.79338455200195	-2.22023010253906	-0.109243765473366	0.142025411128998	0.0199654623866081
-5.49093008041382	-7.7958812713623	-2.21280980110168	-0.109281823039055	0.14210170507431	0.0199981108307838
-5.4891095161438	-7.79503726959229	-2.21346831321716	-0.109275072813034	0.142128065228462	0.0200179442763329
-5.4798731803894	-7.79085874557495	-2.19935464859009	-0.10922297090292	0.142106950283051	0.0200410261750221
-5.47866487503052	-7.79166984558105	-2.20329904556274	-0.109246492385864	0.142209783196449	0.0201080925762653
-5.47492551803589	-7.79237222671509	-2.20689725875854	-0.10917941480875	0.142230808734894	0.0200429186224937
-5.46911096572876	-7.79287672042847	-2.1980676651001	-0.109415501356125	0.142170548439026	0.0201635882258415
-5.46896266937256	-7.79268598556519	-2.19799208641052	-0.109342649579048	0.142277911305428	0.0200913995504379
-5.46777629852295	-7.79350519180298	-2.19953203201294	-0.109277330338955	0.142267882823944	0.0201057661324739
-5.46332836151123	-7.7941722869873	-2.19417190551758	-0.109331883490086	0.142271608114243	0.0201169718056917
-5.45804452896118	-7.78918313980103	-2.19860792160034	-0.109267525374889	0.14232611656189	0.0201563369482756
-5.46024751663208	-7.79289484024048	-2.19575762748718	-0.109298750758171	0.142262056469917	0.0201227907091379
-5.4534764289856	-7.79299974441528	-2.19324040412903	-0.109366372227669	0.142229989171028	0.0201140195131302
-5.45478487014771	-7.78912544250488	-2.19346976280212	-0.109332971274853	0.142334952950478	0.0201499536633492
-5.45092916488647	-7.79323148727417	-2.19432044029236	-0.109330266714096	0.142393976449966	0.0201319847255945
-5.44727849960327	-7.79211091995239	-2.18945980072021	-0.109349429607391	0.142283156514168	0.0201428830623627
-5.44365358352661	-7.78911113739014	-2.1831259727478	-0.109395787119865	0.14226333796978	0.0201291218400002
-5.44102668762207	-7.7887978553772	-2.18355774879456	-0.109398745000362	0.142333954572678	0.02014678157866
-5.4448504447937	-7.79039621353149	-2.17777466773987	-0.109400473535061	0.142375290393829	0.0200794320553541
-5.43848085403442	-7.78797483444214	-2.17636704444885	-0.109465911984444	0.142300605773926	0.0200781468302011
-5.43497323989868	-7.78212261199951	-2.18405771255493	-0.109466202557087	0.142297983169556	0.0200383234769106
-5.43517637252808	-7.78393745422363	-2.18254232406616	-0.109436273574829	0.142289608716965	0.0200463850051165
-5.42989730834961	-7.78192138671875	-2.17126154899597	-0.109562836587429	0.142338007688522	0.0199923273175955
-5.43175029754639	-7.78294467926025	-2.17601585388184	-0.109586298465729	0.142330482602119	0.0199049208313227
-5.43353986740112	-7.78185939788818	-2.17714548110962	-0.109476082026958	0.142376497387886	0.0199208557605743
-5.4272518157959	-7.78073692321777	-2.16736245155334	-0.109567746520042	0.142375215888023	0.0198966860771179
-5.42539024353027	-7.781662940979	-2.17251491546631	-0.109610743820667	0.142417311668396	0.0198548827320337
-5.42113542556763	-7.779296875	-2.16881704330444	-0.109553813934326	0.142375841736794	0.0198575146496296
-5.42924070358276	-7.7840690612793	-2.16349959373474	-0.109619565308094	0.142411977052689	0.0197969190776348
-5.42603969573975	-7.78458595275879	-2.17475748062134	-0.109645202755928	0.142360165715218	0.0197091121226549
-5.42506408691406	-7.78262329101563	-2.17258977890015	-0.109607100486755	0.142377689480782	0.0197935421019793
-5.43001079559326	-7.78394174575806	-2.1764817237854	-0.109549053013325	0.142460659146309	0.0197153352200985
-5.42673873901367	-7.78050899505615	-2.16719079017639	-0.109659403562546	0.142311319708824	0.0196484066545963
-5.42770910263062	-7.77989673614502	-2.17631506919861	-0.109728634357452	0.142322733998299	0.0196573324501514
-5.43197774887085	-7.78026437759399	-2.18373084068298	-0.109579518437386	0.142319887876511	0.0195943396538496
-5.4312481880188	-7.77934598922729	-2.17726421356201	-0.109656296670437	0.142208307981491	0.0196175668388605
-5.42838001251221	-7.7731032371521	-2.18394875526428	-0.109630055725574	0.142211511731148	0.0195421408861876
-5.42652225494385	-7.76840496063232	-2.18275952339172	-0.109592407941818	0.142159193754196	0.0195868089795113
-5.43067026138306	-7.77116012573242	-2.1800274848938	-0.10965720564127	0.142137467861176	0.0195927880704403
-5.4228081703186	-7.76715612411499	-2.18580150604248	-0.109712451696396	0.142131626605988	0.0195302795618773
-5.42705774307251	-7.76702260971069	-2.18166661262512	-0.10968292504549	0.142219707369804	0.0195481050759554
-5.42179298400879	-7.76452159881592	-2.18673014640808	-0.109662532806396	0.142222344875336	0.0195409804582596
-5.41409540176392	-7.7601466178894	-2.17226123809814	-0.109760075807571	0.142075046896935	0.0195789728313684
-5.40958547592163	-7.76050996780396	-2.17917394638062	-0.109675750136375	0.142133206129074	0.0196201056241989
-5.41357755661011	-7.76294708251953	-2.18358278274536	-0.109706088900566	0.142187491059303	0.0195795744657516
-5.41197490692139	-7.76262378692627	-2.17436623573303	-0.109748318791389	0.142238229513168	0.0195790212601423
-5.40211629867554	-7.75498294830322	-2.17334961891174	-0.109756991267204	0.142239838838577	0.0195756889879704
-5.40435743331909	-7.75800704956055	-2.17738723754883	-0.10971737653017	0.142213076353073	0.0195619445294142
-5.40220022201538	-7.75616121292114	-2.17194151878357	-0.109811827540398	0.142231971025467	0.0196213722229004
-5.39881229400635	-7.75636863708496	-2.16824197769165	-0.109748415648937	0.142303749918938	0.0195681136101484
-5.39937543869019	-7.75760936737061	-2.16385531425476	-0.109690479934216	0.142326012253761	0.0196668393909931
-5.39533996582031	-7.75771570205688	-2.16308045387268	-0.109717302024364	0.142289042472839	0.0196319948881865
-5.3915114402771	-7.75509977340698	-2.16501307487488	-0.109805971384048	0.142368897795677	0.0196336340159178
-5.393226146698	-7.7585129737854	-2.16135573387146	-0.10971686989069	0.142343163490295	0.019647067412734
-5.39839744567871	-7.76210355758667	-2.16425371170044	-0.109778113663197	0.14245280623436	0.019560094922781
-5.39374446868896	-7.75714015960693	-2.16209268569946	-0.109688922762871	0.142443731427193	0.0195895656943321
-5.39596605300903	-7.76225185394287	-2.15735721588135	-0.109755963087082	0.14253656566143	0.019627220928669
-5.39822816848755	-7.76228857040405	-2.16040086746216	-0.109696954488754	0.142497330904007	0.0196092557162046
-5.39888048171997	-7.76355075836182	-2.15690851211548	-0.109749339520931	0.142493441700935	0.0196040142327547
-5.39846563339233	-7.76420831680298	-2.157630443573	-0.109868444502354	0.142445921897888	0.019631702452898
-5.4018235206604	-7.77009201049805	-2.16576719284058	-0.10974382609129	0.142473220825195	0.019588390365243
-5.40684795379639	-7.7673659324646	-2.16597747802734	-0.109742000699043	0.142479315400124	0.0195740330964327
-5.40245389938354	-7.76380777359009	-2.16633033752441	-0.109770245850086	0.142442539334297	0.0195480696856976
-5.40355491638184	-7.76495504379272	-2.17457389831543	-0.109723545610905	0.142454460263252	0.0196296703070402
-5.40712738037109	-7.76731538772583	-2.17220544815063	-0.10979300737381	0.142399966716766	0.0195296034216881
-5.40407133102417	-7.76453638076782	-2.17539048194885	-0.10988263040781	0.142396122217178	0.0195608511567116
-5.40888214111328	-7.76573657989502	-2.17797207832336	-0.109777584671974	0.142441555857658	0.0195448659360409
-5.40595293045044	-7.76308107376099	-2.18452954292297	-0.109712086617947	0.142397612333298	0.0195551142096519
-5.4072904586792	-7.76165342330933	-2.17650127410889	-0.109842881560326	0.142259284853935	0.0195806194096804
-5.40880298614502	-7.76245737075806	-2.18678259849548	-0.10976430028677	0.142302945256233	0.0195903144776821
-5.41089868545532	-7.7644624710083	-2.18629479408264	-0.109792597591877	0.142287358641624	0.0195699334144592
-5.40839862823486	-7.75954294204712	-2.17957162857056	-0.109834060072899	0.142256364226341	0.0195446200668812
-5.40227746963501	-7.75388526916504	-2.1889808177948	-0.109793052077293	0.142193481326103	0.0195614565163851
-5.40593862533569	-7.75735712051392	-2.18911838531494	-0.109814152121544	0.142253905534744	0.019510593265295
-5.40306329727173	-7.75754833221436	-2.18097949028015	-0.109858877956867	0.142200216650963	0.0195237956941128
-5.40406227111816	-7.75344467163086	-2.18810105323792	-0.109882287681103	0.142264097929001	0.0194959845393896
-5.40294742584229	-7.75462627410889	-2.18168187141418	-0.109764337539673	0.142323270440102	0.0195647496730089
-5.39936399459839	-7.75442361831665	-2.18252182006836	-0.109972089529037	0.14223738014698	0.0194892399013042
-5.39457178115845	-7.750563621521	-2.18128371238709	-0.109886884689331	0.142287135124207	0.0194411668926477
-5.40034675598145	-7.75179719924927	-2.18157196044922	-0.109921641647816	0.142317607998848	0.0194435063749552
-5.40160751342773	-7.75505685806274	-2.17756819725037	-0.109893016517162	0.142361477017403	0.019517607986927
-5.39192819595337	-7.7499532699585	-2.17309784889221	-0.109927803277969	0.142350077629089	0.0194859821349382
-5.39314746856689	-7.75082683563232	-2.17430782318115	-0.109871573746204	0.142339989542961	0.019388236105442
-5.38899755477905	-7.75238132476807	-2.17250275611877	-0.110004052519798	0.142354398965836	0.0193939693272114
-5.38754272460938	-7.75041389465332	-2.16825604438782	-0.109969891607761	0.142411828041077	0.0194271877408028
-5.39092636108398	-7.75236415863037	-2.1627824306488	-0.109891846776009	0.142488077282906	0.0193336233496666
-5.38588953018188	-7.75168418884277	-2.16453909873962	-0.10999695956707	0.14243195950985	0.0192991625517607
-5.38079118728638	-7.74689722061157	-2.1634042263031	-0.109973907470703	0.142527833580971	0.0193056687712669
-5.386962890625	-7.75262784957886	-2.15579509735107	-0.110024496912956	0.142539650201797	0.0192165374755859
-5.3843207359314	-7.75238180160522	-2.15464425086975	-0.110040120780468	0.142528712749481	0.0191340576857328
-5.38130331039429	-7.75212907791138	-2.15530323982239	-0.110062204301357	0.14262156188488	0.0191287342458963
-5.3860445022583	-7.75474882125854	-2.15784096717834	-0.109987057745457	0.142755702137947	0.0190954729914665
-5.38257503509521	-7.75619077682495	-2.15754342079163	-0.110042035579681	0.142629235982895	0.0189901199191809
-5.38517475128174	-7.7582950592041	-2.14525079727173	-0.110049575567245	0.142649069428444	0.0190014317631722
-5.38792943954468	-7.75938510894775	-2.16111016273499	-0.110094644129276	0.142697885632515	0.0188966374844313
-5.39381551742554	-7.76172256469727	-2.15668106079102	-0.110019579529762	0.142644256353378	0.0188070349395275
-5.38730144500732	-7.7589225769043	-2.15855526924133	-0.110058769583702	0.142567649483681	0.0187725946307182
-5.39224147796631	-7.75459909439087	-2.17380213737488	-0.110032685101032	0.142561063170433	0.0187525749206543
-5.39919233322144	-7.75761604309082	-2.17039346694946	-0.109976172447205	0.142526239156723	0.0186663325875998
-5.39536714553833	-7.75584983825684	-2.17630219459534	-0.110086783766747	0.142396360635757	0.018570564687252
-5.39791488647461	-7.75547456741333	-2.17766332626343	-0.110050082206726	0.14236219227314	0.0185160133987665
-5.39872646331787	-7.75330686569214	-2.18677043914795	-0.110007725656033	0.14238628745079	0.018466467037797
-5.39669275283813	-7.7485408782959	-2.1850380897522	-0.110070735216141	0.142255023121834	0.0183776821941137
-5.3960223197937	-7.74643564224243	-2.18810796737671	-0.110026054084301	0.142273008823395	0.0183835308998823
-5.40016937255859	-7.74939966201782	-2.19037413597107	-0.110050112009048	0.142329603433609	0.0183410719037056
-5.39803457260132	-7.74887704849243	-2.1902186870575	-0.110078401863575	0.142262056469917	0.0183159317821264
-5.38942050933838	-7.74262714385986	-2.19000864028931	-0.110117956995964	0.142191424965858	0.0183077342808247
-5.39226961135864	-7.74411869049072	-2.19363069534302	-0.110048294067383	0.142176538705826	0.0183174554258585
-5.38914918899536	-7.74143695831299	-2.19374489784241	-0.110095046460629	0.142013490200043	0.0182906650006771
-5.38616180419922	-7.74147033691406	-2.19185853004456	-0.110115423798561	0.142059132456779	0.0182708501815796
-5.38706254959106	-7.73818302154541	-2.19847798347473	-0.11005499958992	0.142082661390305	0.0181858036667109
-5.38615798950195	-7.73699522018433	-2.19028425216675	-0.110076501965523	0.142129212617874	0.0182412546128035
-5.3800802230835	-7.73522043228149	-2.19410634040833	-0.110115841031075	0.142127335071564	0.018158471211791
-5.37521457672119	-7.73423671722412	-2.19386577606201	-0.110036343336105	0.142084896564484	0.0181370880454779
-5.38068866729736	-7.73669672012329	-2.18748593330383	-0.110157422721386	0.142090499401093	0.0180981587618589
-5.37853097915649	-7.73413753509521	-2.19213604927063	-0.110163547098637	0.142140001058578	0.0180217958986759
-5.37297916412354	-7.73468065261841	-2.18252849578857	-0.110138140618801	0.142108112573624	0.0180809963494539
-5.37451219558716	-7.73707151412964	-2.18596959114075	-0.110120445489883	0.142129361629486	0.0180258993059397
-5.37285757064819	-7.73404932022095	-2.18296527862549	-0.110067650675774	0.142013356089592	0.0179758332669735
-5.37171697616577	-7.73344945907593	-2.17908716201782	-0.110178299248219	0.142045512795448	0.0179373901337385
-5.37423372268677	-7.73821926116943	-2.17884278297424	-0.110143274068832	0.142137661576271	0.0178776513785124
-5.37663698196411	-7.74161434173584	-2.1857852935791	-0.110124513506889	0.142093032598495	0.0177458319813013
-5.3812403678894	-7.74432706832886	-2.17799997329712	-0.110135272145271	0.142186298966408	0.0177030712366104
-5.38125228881836	-7.74207830429077	-2.17619013786316	-0.110135905444622	0.142216682434082	0.0176369026303291
-5.37766551971436	-7.74338483810425	-2.17630982398987	-0.110135450959206	0.142147973179817	0.0175734236836433
-5.38649702072144	-7.74594116210938	-2.18480920791626	-0.110121265053749	0.142148330807686	0.0174965504556894
-5.38500833511353	-7.74451208114624	-2.18020129203796	-0.110212348401546	0.142126455903053	0.0173940397799015
-5.38814687728882	-7.74694204330444	-2.18111872673035	-0.110210239887238	0.142192542552948	0.0172678176313639
-5.39367341995239	-7.75021934509277	-2.1888370513916	-0.110067501664162	0.142251327633858	0.0172375440597534
-5.39467716217041	-7.75124025344849	-2.18471789360046	-0.11018218845129	0.142172023653984	0.0171884056180716
-5.39483499526978	-7.74811887741089	-2.19564843177795	-0.11020790040493	0.142084777355194	0.0170397236943245
-5.39663362503052	-7.74653100967407	-2.19311094284058	-0.11016533523798	0.142140939831734	0.0170390196144581
-5.40485715866089	-7.75107908248901	-2.19625544548035	-0.110220044851303	0.142056614160538	0.0169104598462582
-5.39780187606812	-7.74712228775024	-2.1949622631073	-0.110201671719551	0.142033085227013	0.0168964117765427
-5.40146017074585	-7.74498128890991	-2.19648170471191	-0.110200926661491	0.142067641019821	0.0168646611273289
-5.39902496337891	-7.74202299118042	-2.20195007324219	-0.110259532928467	0.142078876495361	0.0167963970452547
-5.39721822738647	-7.73989295959473	-2.20175671577454	-0.110215172171593	0.14199110865593	0.0167028345167637
-5.39864873886108	-7.74081611633301	-2.1915180683136	-0.110359758138657	0.141975089907646	0.0167220328003168
-5.39904260635376	-7.74187135696411	-2.20095372200012	-0.11028116941452	0.142018124461174	0.0165628585964441
-5.40200662612915	-7.74217844009399	-2.19808793067932	-0.110299825668335	0.142032235860825	0.0165782775729895
-5.39758157730103	-7.74010038375854	-2.19129395484924	-0.110345959663391	0.14208447933197	0.016575388610363
-5.39248704910278	-7.73690557479858	-2.20333957672119	-0.110272727906704	0.14203043282032	0.0165131371468306
-5.39718055725098	-7.73562908172607	-2.19569826126099	-0.11031860858202	0.142073079943657	0.0165635589510202
-5.39478158950806	-7.7404990196228	-2.1918420791626	-0.110361993312836	0.142064034938812	0.0164968222379684
-5.39079236984253	-7.73624849319458	-2.20017194747925	-0.110420532524586	0.142079994082451	0.0163992382586002
-5.39502143859863	-7.73952198028564	-2.19044470787048	-0.110367469489574	0.142211854457855	0.0164022371172905
-5.39402914047241	-7.73889064788818	-2.19653654098511	-0.110282152891159	0.142223298549652	0.0163984913378954
-5.38992166519165	-7.73871278762817	-2.18561029434204	-0.110445030033588	0.142197594046593	0.0163507256656885
-5.38720655441284	-7.73660087585449	-2.18700766563416	-0.110371276736259	0.142279595136642	0.0163574330508709
-5.3900294303894	-7.74045610427856	-2.1864652633667	-0.110446013510227	0.142258405685425	0.0163160711526871
-5.38800859451294	-7.74363327026367	-2.17616438865662	-0.11040984839201	0.142308220267296	0.0163364764302969
-5.3796968460083	-7.73912334442139	-2.17315673828125	-0.11041684448719	0.142328590154648	0.0163221508264542
-5.38158130645752	-7.7422981262207	-2.17473387718201	-0.110414735972881	0.142336428165436	0.01636509783566
-5.37733268737793	-7.74255323410034	-2.16831564903259	-0.110436037182808	0.142302483320236	0.0163983684033155
-5.37542152404785	-7.74233865737915	-2.17092490196228	-0.110530249774456	0.142246037721634	0.0163326822221279
-5.37641668319702	-7.74233055114746	-2.17411184310913	-0.110326446592808	0.142351970076561	0.0162927005439997
-5.37722635269165	-7.74555683135986	-2.16426396369934	-0.110444329679012	0.142364948987961	0.0163320917636156
-5.36940479278564	-7.74104881286621	-2.17052149772644	-0.110459692776203	0.142292216420174	0.0162686500698328
-5.37225341796875	-7.74102783203125	-2.1625702381134	-0.110415823757648	0.142324849963188	0.0162908416241407
-5.37365341186523	-7.74611902236938	-2.16894960403442	-0.110480263829231	0.142343118786812	0.0161877535283566
-5.3708291053772	-7.74384212493896	-2.16020011901855	-0.110487677156925	0.142383188009262	0.0162225663661957
-5.36844348907471	-7.74489307403564	-2.15633225440979	-0.110466904938221	0.142385065555573	0.016260901466012
-5.37075996398926	-7.74707126617432	-2.16667103767395	-0.110423721373081	0.142448127269745	0.0161706693470478
-5.37210416793823	-7.74650430679321	-2.15525937080383	-0.110507771372795	0.142341196537018	0.0161796770989895
-5.3706169128418	-7.7462944984436	-2.15882110595703	-0.110455952584744	0.142360061407089	0.0161210652440786
-5.37485408782959	-7.75051307678223	-2.16928601264954	-0.110425807535648	0.142401486635208	0.0160442441701889
-5.3784761428833	-7.7518482208252	-2.16406416893005	-0.110437229275703	0.142359748482704	0.016053132712841
-5.37067747116089	-7.7485089302063	-2.16465044021606	-0.110468447208405	0.142359390854836	0.0160382688045502
-5.37546730041504	-7.74836874008179	-2.16892981529236	-0.110431976616383	0.142356052994728	0.0160131175071001
-5.37719345092773	-7.75502681732178	-2.1612753868103	-0.11046390235424	0.142270460724831	0.0160232596099377
-5.37758731842041	-7.75170183181763	-2.16742753982544	-0.110433369874954	0.142233148217201	0.0159636717289686
-5.38126802444458	-7.75173759460449	-2.17518210411072	-0.110389895737171	0.142294079065323	0.0159013960510492
-5.37963104248047	-7.75339078903198	-2.17699837684631	-0.110356368124485	0.14230640232563	0.0160041321069002
-5.37557172775269	-7.74942636489868	-2.17250466346741	-0.11044916510582	0.142160266637802	0.0158926974982023
-5.37523603439331	-7.75123310089111	-2.17500138282776	-0.110422261059284	0.142168939113617	0.0159447714686394
-5.37691783905029	-7.75271940231323	-2.17066860198975	-0.110450930893421	0.142145767807961	0.0159317813813686
-5.38235092163086	-7.75400400161743	-2.18045878410339	-0.110440075397491	0.142132952809334	0.0159043483436108
-5.37658214569092	-7.74807643890381	-2.17373728752136	-0.110443755984306	0.142130479216576	0.0159497354179621
-5.3757209777832	-7.74888277053833	-2.17591333389282	-0.110424570739269	0.142169907689095	0.0159257613122463
-5.37305641174316	-7.7453784942627	-2.17736721038818	-0.110415250062943	0.142065390944481	0.0158909596502781
-5.36851596832275	-7.74686813354492	-2.17741990089417	-0.11056212335825	0.14204241335392	0.0159508436918259
-5.36693143844604	-7.74591255187988	-2.18154096603394	-0.110529623925686	0.141989484429359	0.0159667041152716
-5.37073850631714	-7.74939060211182	-2.17971587181091	-0.110371187329292	0.142078593373299	0.0158912390470505
-5.3663969039917	-7.7473258972168	-2.17865324020386	-0.110565476119518	0.142072975635529	0.0160009078681469
-5.35825729370117	-7.74279499053955	-2.18018460273743	-0.110511429607868	0.142124250531197	0.0159865245223045
-5.35790681838989	-7.74232721328735	-2.17651987075806	-0.110474534332752	0.142047524452209	0.016056053340435
-5.3618540763855	-7.74922275543213	-2.17414712905884	-0.110568843781948	0.142094179987907	0.0160296224057674
-5.35701942443848	-7.74931621551514	-2.17374014854431	-0.110583424568176	0.142070800065994	0.0160584542900324
-5.36284160614014	-7.74748277664185	-2.17839550971985	-0.110522381961346	0.142169520258904	0.0160888601094484
-5.3576922416687	-7.74923467636108	-2.18227648735046	-0.110482059419155	0.142155289649963	0.0161269325762987
-5.35794019699097	-7.74848747253418	-2.17752909660339	-0.110526315867901	0.142112776637077	0.0161429233849049
-5.3558464050293	-7.74948835372925	-2.1682665348053	-0.110544703900814	0.142098143696785	0.0161907598376274
-5.3588981628418	-7.75069904327393	-2.16943001747131	-0.110577791929245	0.142174080014229	0.0162030141800642
-5.3618426322937	-7.75408315658569	-2.17151951789856	-0.110567584633827	0.142167329788208	0.0161704700440168
-5.36059236526489	-7.7527060508728	-2.16971468925476	-0.110584780573845	0.142207428812981	0.0162602588534355
-5.35939121246338	-7.75142574310303	-2.16655588150024	-0.110578738152981	0.142241939902306	0.0162504911422729
-5.36485815048218	-7.75531148910522	-2.17111349105835	-0.110572539269924	0.142203643918037	0.0162647385150194
-5.3603687286377	-7.75256586074829	-2.16428899765015	-0.11060132086277	0.142110109329224	0.0163289755582809
-5.36110877990723	-7.7519998550415	-2.15974521636963	-0.11064425855875	0.142183169722557	0.0163291804492474
-5.36386823654175	-7.75480556488037	-2.16817355155945	-0.11054864525795	0.142295449972153	0.0164114870131016
-5.35903263092041	-7.75318336486816	-2.16029596328735	-0.110639005899429	0.142193332314491	0.0164100863039494
-5.35250997543335	-7.7496862411499	-2.16177439689636	-0.110592931509018	0.142248839139938	0.0163992289453745
-5.35400104522705	-7.7527379989624	-2.15907192230225	-0.110603079199791	0.142310082912445	0.0164324641227722
-5.35887050628662	-7.75431299209595	-2.16345882415771	-0.110640801489353	0.142411559820175	0.0164005141705275
-5.35246610641479	-7.75033950805664	-2.15513873100281	-0.110639609396458	0.142387121915817	0.0165122766047716
-5.3502893447876	-7.74846887588501	-2.15522766113281	-0.110569387674332	0.142404690384865	0.0165368262678385
-5.34915447235107	-7.74722719192505	-2.15835452079773	-0.110544726252556	0.142351672053337	0.0164865329861641
-5.34756422042847	-7.74757671356201	-2.1484375	-0.110711589455605	0.142379954457283	0.0166117455810308
-5.3506326675415	-7.74872827529907	-2.1602897644043	-0.110601507127285	0.142481043934822	0.0165542270988226
-5.3517689704895	-7.74634552001953	-2.16138625144959	-0.110547415912151	0.142405405640602	0.0166020784527063
-5.34853076934814	-7.74470090866089	-2.15168476104736	-0.110604792833328	0.142540454864502	0.0166604612022638
-5.34421968460083	-7.7406210899353	-2.16038274765015	-0.110583677887917	0.142467454075813	0.0166791398078203
-5.34758424758911	-7.74382257461548	-2.15766024589539	-0.11059295386076	0.142424687743187	0.0167200416326523
-5.34382009506226	-7.73936319351196	-2.16256237030029	-0.110640674829483	0.142391368746758	0.0166409593075514
-5.34446096420288	-7.73897457122803	-2.16455864906311	-0.110652796924114	0.142395511269569	0.0167446471750736
-5.34243774414063	-7.73685932159424	-2.16328287124634	-0.110660776495934	0.142457827925682	0.0167758371680975
-5.33812570571899	-7.73561573028564	-2.17120456695557	-0.110545679926872	0.142388418316841	0.0167555939406157
-5.33681869506836	-7.73231315612793	-2.15591502189636	-0.110667735338211	0.142304882407188	0.0168235525488853
-5.33331108093262	-7.73329305648804	-2.1653528213501	-0.110613405704498	0.142322644591331	0.016864400357008
-5.33384323120117	-7.73608350753784	-2.16073298454285	-0.11074186861515	0.142364546656609	0.0168261304497719
-5.32794713973999	-7.72934055328369	-2.15559363365173	-0.110631726682186	0.142424881458282	0.0168857388198376
-5.3248462677002	-7.72836112976074	-2.16772437095642	-0.110591545701027	0.142454519867897	0.0168378036469221
-5.3259482383728	-7.73083877563477	-2.15967607498169	-0.110613375902176	0.142432108521461	0.0168843418359756
-5.32519578933716	-7.72774696350098	-2.15311503410339	-0.110685750842094	0.142430484294891	0.0168299302458763
-5.32570266723633	-7.73166227340698	-2.15616846084595	-0.110716469585896	0.142523258924484	0.0168593693524599
-5.32293462753296	-7.73112964630127	-2.15814352035522	-0.110638320446014	0.142532423138618	0.0169096812605858
-5.31977462768555	-7.72722005844116	-2.15308928489685	-0.110789157450199	0.142454594373703	0.0168431736528873
-5.32169103622437	-7.72723436355591	-2.15387058258057	-0.110611774027348	0.142481580376625	0.0168285742402077
-5.32520532608032	-7.73203659057617	-2.15214395523071	-0.110792264342308	0.142486050724983	0.0167800802737474
-5.32581233978271	-7.73369359970093	-2.1516649723053	-0.110749468207359	0.142549678683281	0.0168109256774187
-5.3201003074646	-7.73062896728516	-2.1443874835968	-0.110735446214676	0.142498359084129	0.0167660322040319
-5.32520055770874	-7.73038768768311	-2.14678931236267	-0.110692732036114	0.142527192831039	0.016699368134141
-5.32496023178101	-7.7310619354248	-2.14258909225464	-0.110858157277107	0.142510637640953	0.0166899599134922
-5.32882118225098	-7.73352813720703	-2.14689826965332	-0.110811844468117	0.142459139227867	0.0166272707283497
-5.33139991760254	-7.73474311828613	-2.14205765724182	-0.110699005424976	0.142499580979347	0.0165896452963352
-5.33259201049805	-7.73568439483643	-2.14131021499634	-0.110829040408134	0.142524778842926	0.0165545400232077
-5.32967710494995	-7.73513793945313	-2.14398503303528	-0.110818460583687	0.142522990703583	0.0165159776806831
-5.33620309829712	-7.73736143112183	-2.13807940483093	-0.110818266868591	0.142492160201073	0.0165204592049122
-5.34006929397583	-7.73835515975952	-2.14138221740723	-0.1108473315835	0.142502099275589	0.0163675136864185
-5.3392071723938	-7.73839664459229	-2.14328670501709	-0.110877811908722	0.142435654997826	0.0163822434842587
-5.34285831451416	-7.74009656906128	-2.13251662254334	-0.110824972391129	0.142500191926956	0.0164025258272886
-5.34181356430054	-7.73885488510132	-2.14022731781006	-0.110760889947414	0.142451271414757	0.0163051467388868
-5.34308385848999	-7.73849725723267	-2.13386917114258	-0.110933974385262	0.14228917658329	0.0163233801722527
-5.34317398071289	-7.73917293548584	-2.13476729393005	-0.110883690416813	0.142395824193954	0.0162984356284142
-5.34833002090454	-7.7406530380249	-2.14464592933655	-0.110868349671364	0.14238016307354	0.0162046682089567
-5.34665298461914	-7.74104070663452	-2.13665390014648	-0.110941857099533	0.142436742782593	0.0162191819399595
-5.34390068054199	-7.73940515518188	-2.14277267456055	-0.110879309475422	0.142443940043449	0.0162119921296835
-5.35048007965088	-7.73907041549683	-2.13668489456177	-0.110849440097809	0.142383858561516	0.0162508673965931
-5.34689331054688	-7.74309730529785	-2.13895034790039	-0.110946208238602	0.142372399568558	0.0162393730133772
-5.34598588943481	-7.74106407165527	-2.13774180412292	-0.110981337726116	0.142341420054436	0.0161981303244829
-5.34914350509644	-7.74434614181519	-2.13673377037048	-0.110873237252235	0.142484992742538	0.0162920989096165
-5.34352493286133	-7.74337196350098	-2.13805150985718	-0.11096429079771	0.142387494444847	0.0162925124168396
-5.34145832061768	-7.74438142776489	-2.12905740737915	-0.110912322998047	0.142348691821098	0.0163490474224091
-5.33972835540771	-7.74372291564941	-2.1293785572052	-0.111013256013393	0.142390847206116	0.0163868460804224
-5.34469604492188	-7.74641704559326	-2.12501549720764	-0.110919326543808	0.142456993460655	0.0164162740111351
-5.33713626861572	-7.74381017684937	-2.12393426895142	-0.110941402614117	0.142456352710724	0.0165301859378815
-5.33612155914307	-7.74252939224243	-2.12542915344238	-0.110974907875061	0.14251247048378	0.0165306255221367
-5.3336935043335	-7.74181318283081	-2.13037943840027	-0.110934838652611	0.142474219202995	0.0165774002671242
-5.3304238319397	-7.73663520812988	-2.12116241455078	-0.111032992601395	0.142481595277786	0.0166308786720037
-5.32671594619751	-7.73968935012817	-2.12091398239136	-0.11099274456501	0.142440930008888	0.0166902896016836
-5.32979297637939	-7.74308776855469	-2.12549233436584	-0.110897652804852	0.142591044306755	0.0167543217539787
-5.32524967193604	-7.73958778381348	-2.11347198486328	-0.110986582934856	0.142524987459183	0.0168341230601072
-5.32006120681763	-7.73634624481201	-2.11784839630127	-0.110898055136204	0.142595544457436	0.016909396275878
-5.31943511962891	-7.73817014694214	-2.11358070373535	-0.110974296927452	0.142529249191284	0.0170097835361958
-5.31969928741455	-7.7405686378479	-2.11704611778259	-0.110988654196262	0.142637342214584	0.0169136766344309
-5.31380081176758	-7.74068069458008	-2.11392855644226	-0.111006297171116	0.142635971307755	0.0170631296932697
-5.31310367584229	-7.74456644058228	-2.11065077781677	-0.110899858176708	0.142703026533127	0.0171337723731995
-5.30676651000977	-7.73855447769165	-2.10154151916504	-0.110924459993839	0.142686009407043	0.0172014553099871
-5.3062949180603	-7.74400043487549	-2.10109925270081	-0.111015841364861	0.142776340246201	0.0172364246100187
-5.30494594573975	-7.74599170684814	-2.11099481582642	-0.110908545553684	0.142827108502388	0.0172460544854403
-5.3063440322876	-7.74760723114014	-2.10530853271484	-0.110925607383251	0.142823874950409	0.0172959081828594
-5.29773426055908	-7.74191188812256	-2.09807968139648	-0.110913716256619	0.142782762646675	0.0172780100256205
-5.30047845840454	-7.74315786361694	-2.10302424430847	-0.110882304608822	0.142851933836937	0.0173935256898403
-5.29989242553711	-7.74644041061401	-2.09935593605042	-0.11094007641077	0.142794981598854	0.0173476692289114
-5.29809331893921	-7.74482202529907	-2.09508991241455	-0.110965870320797	0.142825469374657	0.017357412725687
-5.29942750930786	-7.74646854400635	-2.09873485565186	-0.110874272882938	0.14292648434639	0.0173610020428896
-5.29910707473755	-7.74173784255981	-2.10780930519104	-0.110885068774223	0.142925545573235	0.01735401712358
-5.2935938835144	-7.74155712127686	-2.09544801712036	-0.1109833791852	0.142766982316971	0.0173349436372519
-5.29403352737427	-7.74075603485107	-2.10036468505859	-0.110920898616314	0.142822802066803	0.0173795521259308
-5.3014178276062	-7.74313306808472	-2.10309481620789	-0.11090662330389	0.14284610748291	0.0173113755881786
-5.29961538314819	-7.74491882324219	-2.09878301620483	-0.110904805362225	0.142828896641731	0.0173365287482738
-5.29268503189087	-7.73795890808105	-2.09470009803772	-0.110955484211445	0.142814964056015	0.0173214487731457
-5.29601430892944	-7.74237537384033	-2.10185647010803	-0.110963046550751	0.142853081226349	0.0173058826476336
-5.29481840133667	-7.73881959915161	-2.09893584251404	-0.111013732850552	0.14275173842907	0.0172892957925797
-5.2934889793396	-7.74344158172607	-2.10076642036438	-0.111095197498798	0.14281839132309	0.0172494351863861
-5.29716157913208	-7.73788833618164	-2.10253667831421	-0.110877379775047	0.142821490764618	0.0172182396054268
-5.29545640945435	-7.73841190338135	-2.10157990455627	-0.110984869301319	0.142852976918221	0.0172316785901785
-5.28756666183472	-7.73425102233887	-2.10187840461731	-0.111030511558056	0.142833337187767	0.0171109586954117
-5.28725099563599	-7.73430681228638	-2.10432314872742	-0.110972814261913	0.14278969168663	0.0170873422175646
-5.29384231567383	-7.73659086227417	-2.10323166847229	-0.110979929566383	0.142803192138672	0.0169926639646292
-5.28587675094604	-7.73237752914429	-2.10408878326416	-0.111021921038628	0.142799884080887	0.0169400423765183
-5.28615093231201	-7.73484659194946	-2.1061840057373	-0.111011020839214	0.142825454473495	0.0169414710253477
-5.28456163406372	-7.73157596588135	-2.10857462882996	-0.110970132052898	0.142817243933678	0.0168337449431419
-5.28153800964355	-7.73200273513794	-2.10167980194092	-0.111068829894066	0.142852529883385	0.0168269332498312
-5.28076696395874	-7.73304414749146	-2.10630798339844	-0.110998891294003	0.142840072512627	0.016762575134635
-5.28421497344971	-7.73506307601929	-2.10850930213928	-0.110999770462513	0.142824813723564	0.016648517921567
-5.28305816650391	-7.73313999176025	-2.10344648361206	-0.111017182469368	0.142781630158424	0.0166252255439758
-5.27838563919067	-7.72836256027222	-2.10838198661804	-0.110938504338264	0.142798379063606	0.0166127681732178
-5.28524589538574	-7.73349142074585	-2.10738372802734	-0.111012913286686	0.142823800444603	0.016524450853467
-5.28128957748413	-7.73400402069092	-2.10414171218872	-0.111008703708649	0.142769604921341	0.0164268016815186
-5.27886247634888	-7.73571395874023	-2.10440468788147	-0.111041024327278	0.142784982919693	0.0163661800324917
-5.28055477142334	-7.73701763153076	-2.10233449935913	-0.110923402011395	0.142897069454193	0.0163386259227991
-5.28183746337891	-7.73628807067871	-2.10844779014587	-0.110961988568306	0.142865359783173	0.016214657574892
-5.28172922134399	-7.73475980758667	-2.10059976577759	-0.111033022403717	0.142788663506508	0.0161453299224377
-5.28440093994141	-7.7376823425293	-2.10869431495667	-0.111005485057831	0.142841100692749	0.0161139406263828
-5.29467439651489	-7.7407660484314	-2.10862469673157	-0.111015670001507	0.142892807722092	0.0159983485937119
-5.28963041305542	-7.74300098419189	-2.10401821136475	-0.111009046435356	0.14286433160305	0.0159516986459494
-5.29149723052979	-7.74126720428467	-2.11419343948364	-0.111026667058468	0.142865553498268	0.0158474296331406
-5.29844570159912	-7.74670457839966	-2.11579060554504	-0.110973827540874	0.14284759759903	0.0158249884843826
-5.29765367507935	-7.7415919303894	-2.11230206489563	-0.11105827242136	0.14266511797905	0.0157556030899286
-5.30526876449585	-7.74453210830688	-2.11798715591431	-0.111007876694202	0.142795532941818	0.0157180484384298
-5.30899286270142	-7.74467754364014	-2.11889743804932	-0.110958062112331	0.142745241522789	0.0156731847673655
-5.30601787567139	-7.74432563781738	-2.12298178672791	-0.111106358468533	0.142625108361244	0.0156120229512453
-5.30584669113159	-7.74309539794922	-2.12895011901855	-0.110947459936142	0.142640694975853	0.0155844306573272
-5.31136655807495	-7.74706315994263	-2.12735295295715	-0.111005865037441	0.142538473010063	0.0155222387984395
-5.31160497665405	-7.74788665771484	-2.1316180229187	-0.111080877482891	0.142563551664352	0.015464223921299
-5.31253957748413	-7.74345636367798	-2.13147783279419	-0.110942810773849	0.142558410763741	0.0155523540452123
-5.3150577545166	-7.74252128601074	-2.13211679458618	-0.110991582274437	0.142542168498039	0.0155092496424913
-5.31170415878296	-7.74382638931274	-2.13249564170837	-0.111039243638515	0.142484664916992	0.0155423413962126
-5.31129360198975	-7.74249267578125	-2.1342146396637	-0.111041329801083	0.142505392432213	0.0155560541898012
-5.31605672836304	-7.74598741531372	-2.14117050170898	-0.111025102436543	0.142568543553352	0.015539507381618
-5.31660223007202	-7.74481201171875	-2.13390612602234	-0.11100609600544	0.142546907067299	0.0155578134581447
-5.30847835540771	-7.74292516708374	-2.13547682762146	-0.110968209803104	0.142515003681183	0.015646455809474
-5.31241703033447	-7.74618816375732	-2.14060616493225	-0.110971488058567	0.142532020807266	0.0157272331416607
-5.31169080734253	-7.74796628952026	-2.13484787940979	-0.111040197312832	0.142543584108353	0.0156464260071516
-5.31280708312988	-7.7439136505127	-2.13734769821167	-0.110977560281754	0.14261882007122	0.0157775171101093
-5.31194543838501	-7.74684810638428	-2.13751554489136	-0.110942237079144	0.142653182148933	0.0158017668873072
-5.31103992462158	-7.74321126937866	-2.13236737251282	-0.110988810658455	0.142545804381371	0.0158568788319826
-5.30950736999512	-7.74614906311035	-2.1270751953125	-0.111012004315853	0.142642810940742	0.0159284342080355
-5.31418228149414	-7.74842548370361	-2.13790011405945	-0.110964082181454	0.142653226852417	0.0159443151205778
-5.31369876861572	-7.7477331161499	-2.12856197357178	-0.110993646085262	0.142664849758148	0.0160483997315168
-5.30812549591064	-7.74511766433716	-2.12894725799561	-0.110911838710308	0.142681702971458	0.0160640180110931
-5.31635665893555	-7.75034332275391	-2.12930989265442	-0.110887728631496	0.142739415168762	0.0161300078034401
-5.31345510482788	-7.7492527961731	-2.12669610977173	-0.110960960388184	0.142589926719666	0.0161861050873995
-5.31962919235229	-7.75115537643433	-2.12254643440247	-0.110954917967319	0.142761453986168	0.0161375608295202
-5.31772899627686	-7.74963140487671	-2.12471985816956	-0.110880114138126	0.14278469979763	0.0162013713270426
-5.31198215484619	-7.74784278869629	-2.11937761306763	-0.110985182225704	0.142704367637634	0.0162241384387016
-5.31169891357422	-7.74880218505859	-2.12405753135681	-0.110923118889332	0.14271605014801	0.0162762925028801
-5.31509494781494	-7.74802875518799	-2.11782193183899	-0.110933154821396	0.142764896154404	0.0162605084478855
-5.31715869903564	-7.75439357757568	-2.11249113082886	-0.110951997339725	0.142813429236412	0.0162840317934752
-5.30862665176392	-7.74884176254272	-2.10836791992188	-0.110909812152386	0.142794638872147	0.0163643155246973
-5.30977869033813	-7.75178194046021	-2.11799144744873	-0.110873751342297	0.142826035618782	0.0163331106305122
-5.30842638015747	-7.75002527236938	-2.11060070991516	-0.110976964235306	0.142781972885132	0.0164016652852297
-5.30740308761597	-7.74925661087036	-2.10780715942383	-0.1109978556633	0.142815113067627	0.0164145920425653
-5.30849123001099	-7.75110864639282	-2.11023831367493	-0.110800422728062	0.142886117100716	0.0164392963051796
-5.30453586578369	-7.74933099746704	-2.10761070251465	-0.110987342894077	0.142826572060585	0.0164360795170069
-5.29875516891479	-7.74476861953735	-2.11529994010925	-0.110882274806499	0.142814680933952	0.0164779648184776
-5.30388832092285	-7.74894571304321	-2.10568284988403	-0.11102219671011	0.142823606729507	0.016427606344223
-5.30168056488037	-7.74806118011475	-2.11044001579285	-0.110932625830173	0.142834171652794	0.0164839494973421
-5.29789876937866	-7.74507141113281	-2.10958647727966	-0.110942840576172	0.142935767769814	0.0165441911667585
-5.29523420333862	-7.74494218826294	-2.11051177978516	-0.110858626663685	0.142905652523041	0.0164114851504564
-5.29380750656128	-7.7433009147644	-2.11088585853577	-0.110956490039825	0.14285010099411	0.0164336953312159
-5.29181623458862	-7.7415828704834	-2.11395025253296	-0.110902227461338	0.142871007323265	0.0164590068161488
-5.29622220993042	-7.74373722076416	-2.11795997619629	-0.110906608402729	0.142940789461136	0.0164114404469728
-5.29074573516846	-7.73929738998413	-2.10961389541626	-0.110903538763523	0.142926022410393	0.0163695197552443
-5.28551340103149	-7.73558807373047	-2.11718726158142	-0.110888049006462	0.142898932099342	0.0164265558123589
-5.28883266448975	-7.74131155014038	-2.1221227645874	-0.110868647694588	0.142918094992638	0.0164791941642761
-5.28682994842529	-7.74098825454712	-2.11966133117676	-0.110929600894451	0.142927303910255	0.0163774248212576
-5.28645610809326	-7.7390079498291	-2.12006020545959	-0.110899843275547	0.142891123890877	0.016458397731185
-5.28508234024048	-7.7394061088562	-2.1252613067627	-0.110841870307922	0.142923533916473	0.0164504423737526
-5.28424501419067	-7.7361216545105	-2.13285756111145	-0.110844835639	0.142816424369812	0.0164333358407021
-5.28088998794556	-7.73676729202271	-2.12308764457703	-0.110978238284588	0.142863601446152	0.016476122662425
-5.28415584564209	-7.73747634887695	-2.13489842414856	-0.110910326242447	0.142847374081612	0.0164441652595997
-5.28125143051147	-7.73694562911987	-2.13314580917358	-0.110990807414055	0.142820999026299	0.0164646748453379
-5.2704963684082	-7.73286533355713	-2.13262295722961	-0.110912308096886	0.142764091491699	0.0164377707988024
-5.27462387084961	-7.73308897018433	-2.13384699821472	-0.110923960804939	0.14277745783329	0.0164267774671316
-5.26990938186646	-7.73354625701904	-2.1280369758606	-0.110946632921696	0.142772600054741	0.0164836663752794
-5.26819229125977	-7.7345232963562	-2.12659430503845	-0.110959351062775	0.142789989709854	0.016434695571661
-5.26678228378296	-7.73400926589966	-2.13140535354614	-0.110957346856594	0.142905458807945	0.0165285766124725
-5.26137590408325	-7.73201704025269	-2.13311505317688	-0.110982246696949	0.142799139022827	0.0164459422230721
-5.2601170539856	-7.73009061813354	-2.12751388549805	-0.110938392579556	0.142821937799454	0.016544533893466
-5.26380729675293	-7.73442792892456	-2.12826037406921	-0.111037731170654	0.14289428293705	0.0164515152573586
-5.25779438018799	-7.73432350158691	-2.12143707275391	-0.111045897006989	0.142895311117172	0.0164947304874659
-5.25743913650513	-7.7320818901062	-2.12818670272827	-0.111031107604504	0.142911612987518	0.0164447855204344
-5.26179599761963	-7.7361946105957	-2.12765717506409	-0.110984109342098	0.142876088619232	0.0164576359093189
-5.25961446762085	-7.73706102371216	-2.12402391433716	-0.111075855791569	0.142899587750435	0.0164001379162073
-5.26613235473633	-7.74105024337769	-2.13078618049622	-0.110988602042198	0.142998710274696	0.0163841061294079
-5.27033758163452	-7.74194288253784	-2.12860870361328	-0.11103430390358	0.142956838011742	0.0163303166627884
-5.26909255981445	-7.74310207366943	-2.13046550750732	-0.111014544963837	0.142969980835915	0.0162240322679281
-5.27594518661499	-7.74080896377563	-2.12748885154724	-0.110937692224979	0.142937675118446	0.0162228010594845
-5.2859845161438	-7.74646377563477	-2.13723659515381	-0.110948584973812	0.142856106162071	0.0161116532981396
-5.28654861450195	-7.7448878288269	-2.12978291511536	-0.110903277993202	0.142872184514999	0.0161288101226091
-5.2952446937561	-7.74943590164185	-2.14316320419312	-0.110884919762611	0.142904803156853	0.0160551071166992
-5.30026721954346	-7.7465500831604	-2.14577984809875	-0.110951833426952	0.142788127064705	0.0159725360572338
-5.30858898162842	-7.74697208404541	-2.14497542381287	-0.110902033746243	0.142766565084457	0.0158703532069921
-5.31400203704834	-7.7468957901001	-2.1514573097229	-0.110838145017624	0.142732515931129	0.0158099979162216
-5.31553220748901	-7.74485683441162	-2.15262508392334	-0.110920749604702	0.142628729343414	0.0157019756734371
-5.31565713882446	-7.74257659912109	-2.15556812286377	-0.110853485763073	0.142609745264053	0.0156528372317553
-5.32552671432495	-7.74785852432251	-2.15710783004761	-0.110960453748703	0.142564192414284	0.0155401472002268
-5.32317972183228	-7.7424521446228	-2.15803980827332	-0.110865406692028	0.142568454146385	0.0154746612533927
-5.3262996673584	-7.74120950698853	-2.15915489196777	-0.110793471336365	0.142607063055038	0.0154655817896128
-5.32525062561035	-7.74120283126831	-2.16719222068787	-0.110820777714252	0.14247365295887	0.0153810326009989
-5.32212924957275	-7.74048137664795	-2.16625046730042	-0.11098875105381	0.142435893416405	0.01538454182446
-5.32788038253784	-7.74106788635254	-2.17436981201172	-0.110822707414627	0.142492190003395	0.0152569720521569
-5.33060503005981	-7.73984622955322	-2.16726207733154	-0.110817141830921	0.14241935312748	0.0152955465018749
-5.3239893913269	-7.73597240447998	-2.17097783088684	-0.110765494406223	0.142367333173752	0.0152333034202456
-5.33039140701294	-7.74008417129517	-2.17651796340942	-0.110796935856342	0.142384484410286	0.0152694266289473
-5.3268575668335	-7.73624086380005	-2.17395424842834	-0.110872372984886	0.142303451895714	0.015149213373661
-5.32750558853149	-7.7365140914917	-2.17830562591553	-0.110767118632793	0.142347991466522	0.0151454191654921
-5.32874631881714	-7.73709487915039	-2.1826479434967	-0.110711626708508	0.142313256859779	0.0151166329160333
-5.32523107528687	-7.73741722106934	-2.18214321136475	-0.110872775316238	0.142206862568855	0.0151176070794463
-5.32653760910034	-7.73544979095459	-2.18368458747864	-0.110844016075134	0.142310917377472	0.0150999911129475
-5.32706689834595	-7.73827409744263	-2.18478226661682	-0.110792003571987	0.142277166247368	0.0150727340951562
-5.32152318954468	-7.73581123352051	-2.17924308776855	-0.110750809311867	0.142232835292816	0.0150136295706034
-5.31820869445801	-7.73118019104004	-2.18611264228821	-0.110772535204887	0.142270058393478	0.0150769632309675
-5.32387828826904	-7.73679780960083	-2.18294787406921	-0.110778816044331	0.142206445336342	0.0150756249204278
-5.31884479522705	-7.73181438446045	-2.18338418006897	-0.110772505402565	0.142201393842697	0.0150293298065662
-5.31786870956421	-7.7350926399231	-2.17989063262939	-0.110790610313416	0.142171740531921	0.0150416800752282
-5.31770277023315	-7.73468255996704	-2.19106316566467	-0.110718563199043	0.142240896821022	0.0150510668754578
-5.31200551986694	-7.73111724853516	-2.17588448524475	-0.110799625515938	0.142145529389381	0.0149422511458397
-5.30911540985107	-7.72819995880127	-2.18491959571838	-0.110790580511093	0.14213003218174	0.0149846030399203
-5.31459474563599	-7.73197793960571	-2.18271017074585	-0.110784977674484	0.14216685295105	0.0149245727807283
-5.3086256980896	-7.73195314407349	-2.17779159545898	-0.110821306705475	0.142205327749252	0.0149591583758593
-5.30147743225098	-7.72784900665283	-2.18088126182556	-0.11079964786768	0.142192229628563	0.0148660065606236
-5.30321455001831	-7.72684192657471	-2.17894387245178	-0.110799975693226	0.142254292964935	0.0148611050099134
-5.29876089096069	-7.72475385665894	-2.17364978790283	-0.110847592353821	0.142127677798271	0.0148821529000998
-5.30147409439087	-7.72686624526978	-2.17084217071533	-0.110819332301617	0.142237305641174	0.0148465055972338
-5.30129718780518	-7.72677230834961	-2.17336750030518	-0.110891953110695	0.142217263579369	0.014836898073554
-5.29483890533447	-7.72166347503662	-2.17099547386169	-0.110907338559628	0.142269134521484	0.0148059334605932
-5.29522323608398	-7.72137260437012	-2.16845178604126	-0.110871851444244	0.142244383692741	0.0148148126900196
-5.29847478866577	-7.72419357299805	-2.17067503929138	-0.110968194901943	0.142235219478607	0.014777940697968
-5.29513072967529	-7.72132444381714	-2.17234206199646	-0.110957518219948	0.142244771122932	0.0147267710417509
-5.29568290710449	-7.72083520889282	-2.16367053985596	-0.110926695168018	0.142260849475861	0.0148365180939436
-5.29850578308105	-7.71805715560913	-2.16492009162903	-0.11089301854372	0.142302230000496	0.014718079008162
-5.29386281967163	-7.7177472114563	-2.16745543479919	-0.111047804355621	0.142149284482002	0.0147155094891787
-5.29526901245117	-7.71720552444458	-2.17022609710693	-0.111081346869469	0.142203107476234	0.0146850505843759
-5.30151796340942	-7.71903610229492	-2.17194962501526	-0.11095504462719	0.142283737659454	0.0146559495478868
-5.29893779754639	-7.71524953842163	-2.16750574111938	-0.111060366034508	0.142224505543709	0.0146353170275688
-5.2953519821167	-7.7097430229187	-2.17116475105286	-0.111071884632111	0.142201781272888	0.0145592642948031
-5.300612449646	-7.71169328689575	-2.16955065727234	-0.111006543040276	0.142196103930473	0.0146122379228473
-5.30471229553223	-7.71063756942749	-2.16188669204712	-0.111100107431412	0.142151936888695	0.0144932987168431
-5.30116367340088	-7.70710325241089	-2.16937232017517	-0.111097984015942	0.14213952422142	0.0144173493608832
-5.3083324432373	-7.70777273178101	-2.16689467430115	-0.111132510006428	0.142200142145157	0.0143957464024425
-5.30753898620605	-7.70514297485352	-2.16925644874573	-0.111054539680481	0.14214913547039	0.0143245318904519
-5.30719709396362	-7.70336484909058	-2.16254305839539	-0.111179038882256	0.142126113176346	0.0143357776105404
-5.31291151046753	-7.70367336273193	-2.16719079017639	-0.111075527966022	0.142175033688545	0.0142092546448112
-5.31808376312256	-7.70300197601318	-2.16552805900574	-0.111088261008263	0.142154708504677	0.0141166821122169
-5.31045627593994	-7.69883298873901	-2.16213274002075	-0.111133739352226	0.142161443829536	0.0140351094305515
-5.3154501914978	-7.69848918914795	-2.16941332817078	-0.111139088869095	0.142177298665047	0.0139730358496308
-5.31463956832886	-7.69910669326782	-2.15687417984009	-0.111118838191032	0.142153307795525	0.0139234829694033
-5.31332683563232	-7.69897031784058	-2.15201330184937	-0.111183613538742	0.1421859562397	0.0138430213555694
-5.31670427322388	-7.70035791397095	-2.15780472755432	-0.111096113920212	0.142312303185463	0.0138157568871975
-5.31133460998535	-7.69414091110229	-2.1445631980896	-0.111219935119152	0.142152443528175	0.0137116778641939
-5.31428813934326	-7.69439220428467	-2.15293025970459	-0.111178010702133	0.14224100112915	0.0136732868850231
-5.31716156005859	-7.69577693939209	-2.1476514339447	-0.111209861934185	0.142273113131523	0.0135398777201772
-5.31813526153564	-7.69729518890381	-2.14530873298645	-0.111195929348469	0.142192542552948	0.0135201001539826
-5.31096315383911	-7.69379568099976	-2.13998961448669	-0.111204631626606	0.142133235931396	0.0134570635855198
-5.31702613830566	-7.69396591186523	-2.15287113189697	-0.111170001327991	0.142192170023918	0.0133678233250976
-5.31573343276978	-7.69205045700073	-2.14316916465759	-0.111233204603195	0.142066240310669	0.0132722528651357
-5.31820678710938	-7.6909031867981	-2.14507842063904	-0.111275650560856	0.142174899578094	0.0132293598726392
-5.31995105743408	-7.69134330749512	-2.14670252799988	-0.111152514815331	0.142179235816002	0.0131868068128824
-5.31823253631592	-7.68969774246216	-2.1469874382019	-0.111352302134037	0.14213402569294	0.0130419889464974
-5.31656694412231	-7.68570470809937	-2.15330266952515	-0.111209951341152	0.142154559493065	0.0129513964056969
-5.32488346099854	-7.69084596633911	-2.15234065055847	-0.111304797232151	0.142099320888519	0.0128156049177051
-5.32075977325439	-7.69076776504517	-2.15036678314209	-0.111284911632538	0.142034024000168	0.0127530237659812
-5.32326936721802	-7.68849468231201	-2.15580940246582	-0.111192665994167	0.142112150788307	0.0127342464402318
-5.32244253158569	-7.68813323974609	-2.16373133659363	-0.111197352409363	0.142021805047989	0.0125835658982396
-5.3223295211792	-7.6908802986145	-2.15455412864685	-0.11137705296278	0.141993924975395	0.0125797223299742
-5.32804775238037	-7.6934118270874	-2.16588497161865	-0.111249253153801	0.142034456133842	0.0123985204845667
-5.32736444473267	-7.69295120239258	-2.16216039657593	-0.111246950924397	0.141945600509644	0.0123262014240026
-5.32330799102783	-7.6895899772644	-2.16530871391296	-0.111301451921463	0.1419977247715	0.0122514422982931
-5.32108688354492	-7.6910719871521	-2.17222332954407	-0.111288644373417	0.141912996768951	0.0122217331081629
-5.32410764694214	-7.6921181678772	-2.1759295463562	-0.111379839479923	0.141968086361885	0.0120480479672551
-5.31917905807495	-7.69184494018555	-2.17802405357361	-0.11136844009161	0.141917735338211	0.0119865592569113
-5.32556533813477	-7.69011926651001	-2.17619848251343	-0.11128693073988	0.141976997256279	0.0119083756580949
-5.31876277923584	-7.68948268890381	-2.17992639541626	-0.11128968000412	0.14186105132103	0.0117641948163509
-5.31540870666504	-7.68883466720581	-2.17268037796021	-0.111416257917881	0.141850799322128	0.0117019265890121
-5.31848335266113	-7.69161987304688	-2.18651652336121	-0.11130878329277	0.141877874732018	0.0115841859951615
-5.32333707809448	-7.68985223770142	-2.1833233833313	-0.11135858297348	0.141895219683647	0.0115062901750207
-5.31583118438721	-7.68373346328735	-2.1862895488739	-0.111299075186253	0.141922414302826	0.0113946460187435
-5.32154226303101	-7.68765640258789	-2.19536685943604	-0.111326463520527	0.141849279403687	0.0113646714016795
-5.3185887336731	-7.68508338928223	-2.19169569015503	-0.111399129033089	0.141738533973694	0.0112569108605385
-5.32356119155884	-7.6856517791748	-2.18572592735291	-0.11141063272953	0.141840130090714	0.0111549785360694
-5.32222080230713	-7.68525648117065	-2.19490599632263	-0.111345261335373	0.141814023256302	0.0110693462193012
-5.32402753829956	-7.6824803352356	-2.18844771385193	-0.111433170735836	0.1416846960783	0.0109081659466028
-5.32315635681152	-7.68448352813721	-2.18943905830383	-0.111401475965977	0.141697227954865	0.0109711652621627
-5.3259596824646	-7.68501853942871	-2.19212937355042	-0.111456215381622	0.14171701669693	0.0107948463410139
-5.33326053619385	-7.68492269515991	-2.19297456741333	-0.111492812633514	0.14174596965313	0.010694457218051
-5.32047939300537	-7.67978668212891	-2.18741178512573	-0.111449509859085	0.141672030091286	0.0106075359508395
-5.32821035385132	-7.68327045440674	-2.19699931144714	-0.111441366374493	0.141714483499527	0.0105042541399598
-5.32878112792969	-7.68268346786499	-2.19379544258118	-0.111517198383808	0.141666665673256	0.0104572335258126
-5.33254766464233	-7.68433046340942	-2.19002771377563	-0.111522398889065	0.141670122742653	0.0103212743997574
-5.33664703369141	-7.68414640426636	-2.19164299964905	-0.111432135105133	0.141740351915359	0.0102371731773019
-5.34022188186646	-7.68577003479004	-2.18797779083252	-0.111494787037373	0.14173299074173	0.0101550025865436
-5.34227180480957	-7.68474054336548	-2.19651889801025	-0.111467450857162	0.141705453395844	0.0100121647119522
-5.34720706939697	-7.68543863296509	-2.1946485042572	-0.111445285379887	0.141710549592972	0.00991842336952686
-5.35556316375732	-7.68934392929077	-2.19761824607849	-0.111506320536137	0.141690939664841	0.00975280720740557
-5.35288858413696	-7.68648910522461	-2.19550681114197	-0.111465223133564	0.14169217646122	0.00965744536370039
-5.35811996459961	-7.68670463562012	-2.19606304168701	-0.111488498747349	0.141701728105545	0.00964753422886133
-5.36113786697388	-7.68552875518799	-2.20637512207031	-0.111408226191998	0.141679853200912	0.00948433298617601
-5.35776472091675	-7.68656158447266	-2.19557762145996	-0.111591577529907	0.14155338704586	0.00947938021272421
-5.36372232437134	-7.6907844543457	-2.21026968955994	-0.111451804637909	0.14165623486042	0.0093205813318491
-5.36496734619141	-7.68934488296509	-2.20326662063599	-0.111381523311138	0.141546964645386	0.00934620480984449
-5.36305332183838	-7.68546915054321	-2.20601081848145	-0.111450612545013	0.141572773456573	0.00922962371259928
-5.35892391204834	-7.68138027191162	-2.21236133575439	-0.11145356297493	0.141452357172966	0.0092316186055541
-5.36462545394897	-7.68616151809692	-2.21392011642456	-0.111421898007393	0.141438916325569	0.00924662873148918
-5.35918760299683	-7.68354749679565	-2.21994686126709	-0.111462257802486	0.141381084918976	0.00912481360137463
-5.36002588272095	-7.68123912811279	-2.22016763687134	-0.111418254673481	0.141357943415642	0.00917604099959135
-5.35996627807617	-7.67763328552246	-2.22557783126831	-0.111451260745525	0.141450583934784	0.00914210081100464
-5.35418844223022	-7.67437934875488	-2.22580432891846	-0.111422538757324	0.141239181160927	0.0091216005384922
-5.34957313537598	-7.67253923416138	-2.21950793266296	-0.111536346375942	0.14125157892704	0.00919157173484564
-5.35351753234863	-7.67230463027954	-2.23464465141296	-0.111393593251705	0.141304552555084	0.00911383796483278
-5.34731340408325	-7.67026281356812	-2.22893691062927	-0.111485697329044	0.141245037317276	0.00910175405442715
-5.34121131896973	-7.66384983062744	-2.2323362827301	-0.111444532871246	0.141298815608025	0.00912865065038204
-5.34332084655762	-7.66623258590698	-2.22922205924988	-0.111464381217957	0.141153544187546	0.00917397066950798
-5.33713865280151	-7.66282224655151	-2.22613525390625	-0.111528657376766	0.141213312745094	0.00913942698389292
-5.33512544631958	-7.66303157806396	-2.22719311714172	-0.111518323421478	0.141219541430473	0.00917497742921114
-5.33664560317993	-7.66281223297119	-2.23426675796509	-0.111470691859722	0.141243040561676	0.00918010901659727
-5.32792139053345	-7.6598072052002	-2.23009276390076	-0.111622594296932	0.141147762537003	0.00914391130208969
-5.32540225982666	-7.65425968170166	-2.22853088378906	-0.111547648906708	0.141161903738976	0.00917973555624485
-5.32839298248291	-7.65775012969971	-2.23021721839905	-0.111569263041019	0.141211047768593	0.00909578334540129
-5.32391834259033	-7.65490055084229	-2.22712159156799	-0.111558675765991	0.141190603375435	0.00910546910017729
-5.3205509185791	-7.64974021911621	-2.23055052757263	-0.11158125847578	0.141181513667107	0.00902582611888647
-5.32123756408691	-7.65204811096191	-2.22875094413757	-0.111556641757488	0.141178399324417	0.00907313171774149
-5.31662034988403	-7.64796876907349	-2.2241735458374	-0.111643068492413	0.141103133559227	0.00902964174747467
-5.31664133071899	-7.65109157562256	-2.22614288330078	-0.111594058573246	0.141194775700569	0.00897101406008005
-5.31450176239014	-7.64652824401855	-2.21986722946167	-0.111588872969151	0.141213357448578	0.00894549954682589
-5.30908393859863	-7.64566421508789	-2.21992349624634	-0.111708842217922	0.141195073723793	0.0088935112580657
-5.30689191818237	-7.64204454421997	-2.2142539024353	-0.111674547195435	0.141155853867531	0.00891187321394682
-5.31203985214233	-7.64479494094849	-2.2140588760376	-0.111715540289879	0.141154289245605	0.00877275317907333
-5.30476474761963	-7.63989353179932	-2.20762372016907	-0.111735537648201	0.141203224658966	0.0087443720549345
-5.30499362945557	-7.63704586029053	-2.20659947395325	-0.111664898693562	0.141228005290031	0.00879079010337591
-5.3028883934021	-7.63626098632813	-2.20822668075562	-0.111726216971874	0.141214087605476	0.00868181139230728
-5.30101490020752	-7.63633012771606	-2.20195007324219	-0.111888818442822	0.141142576932907	0.00865759700536728
-5.30340194702148	-7.63785743713379	-2.20452499389648	-0.111812263727188	0.141199871897697	0.00847708806395531
-5.30380725860596	-7.63653564453125	-2.19555401802063	-0.111847542226315	0.141160815954208	0.00846076104789972
-5.30022621154785	-7.63121318817139	-2.194983959198	-0.111821018159389	0.141187012195587	0.00836199428886175
-5.29736471176147	-7.62896537780762	-2.19142198562622	-0.111889615654945	0.14117519557476	0.00831970572471619
-5.3030481338501	-7.6298360824585	-2.19002342224121	-0.111871011555195	0.141133546829224	0.00818466581404209
-5.29964256286621	-7.63140869140625	-2.19319725036621	-0.111906759440899	0.141161039471626	0.00802922714501619
-5.3027491569519	-7.62545680999756	-2.18833780288696	-0.111955627799034	0.141178026795387	0.00799302570521832
-5.30498504638672	-7.62830829620361	-2.18761801719666	-0.111913725733757	0.141240835189819	0.00784050486981869
-5.30389070510864	-7.62782001495361	-2.19362258911133	-0.111881390213966	0.141179546713829	0.00770839536562562
-5.30005836486816	-7.62611436843872	-2.18923830986023	-0.111996218562126	0.141138091683388	0.00761526077985764
-5.30394220352173	-7.62569713592529	-2.19605755805969	-0.11183413118124	0.141158550977707	0.00753741571679711
-5.30897855758667	-7.62961101531982	-2.2030029296875	-0.111954361200333	0.141162723302841	0.00743501400575042
-5.30399465560913	-7.62689113616943	-2.20009541511536	-0.111976124346256	0.141116514801979	0.00727931130677462
-5.30621480941772	-7.62483024597168	-2.20696830749512	-0.11186059564352	0.141097024083138	0.00717418035492301
-5.30843067169189	-7.62579298019409	-2.20373058319092	-0.111907564103603	0.141057834029198	0.00713252974674106
-5.30676221847534	-7.62369728088379	-2.2077202796936	-0.112010508775711	0.141054257750511	0.00699957180768251
-5.3105583190918	-7.62727785110474	-2.20738005638123	-0.11184024810791	0.141136407852173	0.00694257067516446
-5.30706357955933	-7.62152719497681	-2.21271014213562	-0.11196918040514	0.141066282987595	0.00682819960638881
-5.30464267730713	-7.62033700942993	-2.21331882476807	-0.111982494592667	0.141026735305786	0.00672400696203113
-5.30254554748535	-7.61708116531372	-2.21126317977905	-0.111901864409447	0.140957057476044	0.00662024319171906
-5.30980014801025	-7.62038469314575	-2.21621823310852	-0.111990533769131	0.141031324863434	0.00656651426106691
-5.30209732055664	-7.6161003112793	-2.21741700172424	-0.11203121393919	0.14098547399044	0.00658662198111415
-5.29839992523193	-7.61489915847778	-2.20927929878235	-0.112012192606926	0.14101929962635	0.00648870272561908
-5.29930543899536	-7.61275386810303	-2.21778798103333	-0.111966788768768	0.141006827354431	0.00641044229269028
-5.29436445236206	-7.61119318008423	-2.21007108688354	-0.112164728343487	0.140935897827148	0.00637303199619055
-5.29639720916748	-7.61165475845337	-2.21483755111694	-0.11211571097374	0.141058474779129	0.00631216960027814
-5.29397678375244	-7.61175632476807	-2.20615124702454	-0.11207752674818	0.140999600291252	0.00630398327484727
-5.2881646156311	-7.60941410064697	-2.2081835269928	-0.112180486321449	0.140983954071999	0.00624738214537501
-5.28619575500488	-7.60694742202759	-2.20978856086731	-0.112116642296314	0.141063526272774	0.00625127600505948
-5.28967523574829	-7.61102056503296	-2.20851993560791	-0.112131856381893	0.141050189733505	0.00613452447578311
-5.28587293624878	-7.6069221496582	-2.21214818954468	-0.112124055624008	0.141083285212517	0.00607174914330244
-5.28372430801392	-7.60570526123047	-2.21147751808167	-0.112152151763439	0.141140222549438	0.00610772473737597
-5.28446674346924	-7.6059775352478	-2.21488857269287	-0.112114004790783	0.141073405742645	0.00597029272466898
-5.28512954711914	-7.60444974899292	-2.20344734191895	-0.112229995429516	0.141015961766243	0.00599499000236392
-5.28194761276245	-7.60447311401367	-2.21450686454773	-0.112208351492882	0.141121447086334	0.00591088365763426
-5.28739833831787	-7.60650491714478	-2.22207021713257	-0.112122744321823	0.141109064221382	0.00582257704809308
-5.28414344787598	-7.60636377334595	-2.21699643135071	-0.112141966819763	0.141100779175758	0.0057999356649816
-5.27864933013916	-7.60219287872314	-2.22023057937622	-0.112137399613857	0.141101539134979	0.00573188159614801
-5.28352546691895	-7.60723686218262	-2.21763944625854	-0.112147398293018	0.141138821840286	0.00578412553295493
-5.28014993667603	-7.61194658279419	-2.22557902336121	-0.112226590514183	0.141086861491203	0.00568970665335655
-5.28079509735107	-7.61361885070801	-2.21661686897278	-0.112196743488312	0.14115646481514	0.00565060647204518
-5.28298854827881	-7.6167631149292	-2.21994018554688	-0.112185783684254	0.141219273209572	0.00565988896414638
-5.27947998046875	-7.61765670776367	-2.22399234771729	-0.112142518162727	0.141029804944992	0.00558290211483836
-5.27980995178223	-7.61685562133789	-2.21732211112976	-0.112195372581482	0.140951320528984	0.00559651479125023
-5.28152084350586	-7.61828947067261	-2.22692632675171	-0.112205401062965	0.140945568680763	0.00556977977976203
-5.28725147247314	-7.61767673492432	-2.23220324516296	-0.112203143537045	0.140908017754555	0.00540927331894636
-5.28403902053833	-7.61771249771118	-2.2305645942688	-0.112168215215206	0.140902563929558	0.00541073316708207
-5.28232526779175	-7.61418437957764	-2.23745441436768	-0.112113282084465	0.140852019190788	0.0053186658769846
-5.28630065917969	-7.61796045303345	-2.24079585075378	-0.112150698900223	0.140857234597206	0.00526042887941003
-5.2859354019165	-7.61379957199097	-2.24353289604187	-0.112219043076038	0.140699133276939	0.00516372639685869
-5.28641939163208	-7.61323308944702	-2.24424481391907	-0.112252652645111	0.140680715441704	0.00509044108912349
-5.29039430618286	-7.6125922203064	-2.24864315986633	-0.112120442092419	0.140800207853317	0.00503349862992764
-5.28923940658569	-7.6098952293396	-2.24791288375854	-0.112170033156872	0.140701681375504	0.00496452348306775
-5.28732538223267	-7.61047983169556	-2.25642490386963	-0.112091645598412	0.140651419758797	0.00490496726706624
-5.29566621780396	-7.61461687088013	-2.2529308795929	-0.112117350101471	0.14066269993782	0.00479213241487741
-5.30037117004395	-7.61545038223267	-2.25680136680603	-0.112163305282593	0.140689015388489	0.00467744143679738
-5.3006157875061	-7.61487245559692	-2.25740432739258	-0.112134292721748	0.140576124191284	0.0047494163736701
-5.30811738967896	-7.61999034881592	-2.2573721408844	-0.112067990005016	0.140594631433487	0.00466349208727479
-5.30833292007446	-7.62264919281006	-2.25223875045776	-0.112155839800835	0.140533551573753	0.0045712199062109
-5.31280660629272	-7.62344312667847	-2.25448822975159	-0.11223092675209	0.140473857522011	0.00455076713114977
-5.31870555877686	-7.62842988967896	-2.25999093055725	-0.112067922949791	0.140556216239929	0.00439262157306075
-5.32213449478149	-7.62987232208252	-2.26189827919006	-0.112094715237617	0.140414029359818	0.00435131136327982
-5.32002258300781	-7.62711524963379	-2.26187825202942	-0.112041279673576	0.140401527285576	0.00429654261097312
-5.32458209991455	-7.62886762619019	-2.2629280090332	-0.112024195492268	0.140349894762039	0.00425750249996781
-5.33081293106079	-7.63242816925049	-2.25791454315186	-0.112124301493168	0.140394434332848	0.00413772976025939
-5.33115673065186	-7.63022756576538	-2.26494264602661	-0.11210960149765	0.140385955572128	0.0040307748131454
-5.33955812454224	-7.63350248336792	-2.25960111618042	-0.112067624926567	0.140515476465225	0.00389579241164029
-5.33830070495605	-7.63434219360352	-2.26656937599182	-0.111986808478832	0.140429362654686	0.00386883108876646
-5.33553075790405	-7.63006448745728	-2.26152038574219	-0.11210210621357	0.140389680862427	0.0038185971789062
-5.33929300308228	-7.63284206390381	-2.25506544113159	-0.112048909068108	0.140419468283653	0.0037985504604876
-5.34420824050903	-7.6328272819519	-2.26749634742737	-0.112007267773151	0.140454918146133	0.00375035032629967
-5.34726285934448	-7.63218450546265	-2.26256418228149	-0.112035818397999	0.140408173203468	0.00372201390564442
-5.34373378753662	-7.62811040878296	-2.25755524635315	-0.112046241760254	0.140450656414032	0.00370425987057388
-5.34603357315063	-7.6290807723999	-2.26337838172913	-0.111956231296062	0.140487402677536	0.00368454470299184
-5.35192632675171	-7.62821102142334	-2.26417255401611	-0.112005963921547	0.140374317765236	0.00366355269216001
-5.35056209564209	-7.62748765945435	-2.25908088684082	-0.112067461013794	0.140413984656334	0.00360687170177698
-5.35416221618652	-7.62959718704224	-2.25863146781921	-0.111962385475636	0.140539556741714	0.00360813760198653
-5.35373783111572	-7.6304612159729	-2.25857400894165	-0.112027071416378	0.140392869710922	0.00362308206968009
-5.35287094116211	-7.62717580795288	-2.25306582450867	-0.112031310796738	0.140438541769981	0.0036261158529669
-5.35384654998779	-7.62612390518188	-2.24584150314331	-0.11197904497385	0.140381798148155	0.00363466260023415
-5.35744905471802	-7.62466382980347	-2.25613307952881	-0.112021885812283	0.140428930521011	0.00356107135303319
-5.35190343856812	-7.6196985244751	-2.25284624099731	-0.111944735050201	0.140388071537018	0.00364250969141722
-5.35224866867065	-7.61723136901855	-2.2509434223175	-0.111992925405502	0.140463948249817	0.00361053575761616
-5.34906578063965	-7.61282777786255	-2.24726057052612	-0.111927345395088	0.140423536300659	0.00362485996447504
-5.34676694869995	-7.61489677429199	-2.24027347564697	-0.1120865046978	0.14045923948288	0.00361872604116797
-5.34484672546387	-7.61315441131592	-2.2423141002655	-0.1120330914855	0.140566647052765	0.00359356706030667
-5.34362268447876	-7.61514711380005	-2.23822212219238	-0.112002342939377	0.14063885807991	0.00361162819899619
-5.33907318115234	-7.61418867111206	-2.22704005241394	-0.112057693302631	0.140731394290924	0.0036686563398689
-5.32938861846924	-7.6089015007019	-2.23234105110168	-0.112099453806877	0.140646860003471	0.00370152853429317
-5.33186054229736	-7.61273670196533	-2.21916675567627	-0.112052515149117	0.140697941184044	0.00374276959337294
-5.32294368743896	-7.61007213592529	-2.21803665161133	-0.11212831735611	0.140763029456139	0.00369510846212506
-5.32044124603271	-7.6085467338562	-2.21664786338806	-0.112118102610111	0.140870630741119	0.00381905864924192
-5.31407880783081	-7.60901832580566	-2.21831059455872	-0.112075500190258	0.140919283032417	0.00377310579642653
-5.30922937393188	-7.60504770278931	-2.21064782142639	-0.112137340009212	0.140805289149284	0.00382575090043247
-5.30426025390625	-7.60632991790771	-2.2038586139679	-0.11222930252552	0.140907287597656	0.00390967959538102
-5.30132818222046	-7.60939121246338	-2.21057510375977	-0.112186454236507	0.140892088413239	0.00386352138593793
-5.29742097854614	-7.60764455795288	-2.20626306533813	-0.112209342420101	0.140958413481712	0.00393177755177021
-5.28667449951172	-7.60176944732666	-2.21193051338196	-0.112170167267323	0.140962153673172	0.00390556757338345
-5.29109334945679	-7.60215759277344	-2.21030688285828	-0.112139157950878	0.14094252884388	0.00397562654688954
-5.28640747070313	-7.60072422027588	-2.20154690742493	-0.112179212272167	0.140946641564369	0.00401016836985946
-5.28518486022949	-7.60086631774902	-2.20243644714355	-0.112202815711498	0.141031742095947	0.00396654196083546
-5.28694725036621	-7.6001558303833	-2.20239424705505	-0.112139776349068	0.141036182641983	0.00403326982632279
-5.28257942199707	-7.59974002838135	-2.20809006690979	-0.112249083817005	0.141056686639786	0.00407264800742269
-5.27960348129272	-7.59786367416382	-2.20819926261902	-0.112264022231102	0.140956282615662	0.00404991116374731
-5.27910184860229	-7.59678506851196	-2.21164441108704	-0.112199902534485	0.140940606594086	0.00409979093819857
-5.28262138366699	-7.59894418716431	-2.20940136909485	-0.11223515868187	0.141009792685509	0.00407833838835359
-5.28356456756592	-7.60072994232178	-2.21856093406677	-0.112216807901859	0.141013368964195	0.00408714497461915
-5.27811813354492	-7.59481716156006	-2.20931768417358	-0.112190023064613	0.141001135110855	0.00411458779126406
-5.27924728393555	-7.59628105163574	-2.2206118106842	-0.112151585519314	0.141029983758926	0.00413965340703726
-5.27618169784546	-7.59536790847778	-2.22092914581299	-0.112183541059494	0.140859678387642	0.00410697795450687
-5.2757420539856	-7.59538841247559	-2.2156240940094	-0.112317457795143	0.140819653868675	0.00416162796318531
-5.27942371368408	-7.59802532196045	-2.22156739234924	-0.112218141555786	0.14095139503479	0.00416978355497122
-5.28517866134644	-7.5977988243103	-2.22177028656006	-0.11223528534174	0.140867426991463	0.00411919970065355
-5.27979373931885	-7.59503889083862	-2.21684145927429	-0.112289145588875	0.140832275152206	0.0041922670789063
-5.27764368057251	-7.59479808807373	-2.22201371192932	-0.112263955175877	0.140798971056938	0.00421151518821716
-5.28744983673096	-7.60134363174438	-2.22236585617065	-0.112307623028755	0.140834867954254	0.00420684274286032
-5.28518962860107	-7.60019254684448	-2.22343873977661	-0.1122742369771	0.140803158283234	0.00427309609949589
-5.28915882110596	-7.60090446472168	-2.22117805480957	-0.112200193107128	0.140889570116997	0.00435433397069573
-5.28984403610229	-7.60472583770752	-2.23310542106628	-0.112269043922424	0.140807583928108	0.00430030841380358
-5.29026174545288	-7.60309791564941	-2.22359156608582	-0.112383462488651	0.14062388241291	0.0043475478887558
-5.29310083389282	-7.60335922241211	-2.22742295265198	-0.112355977296829	0.140613481402397	0.00434818305075169
-5.30120658874512	-7.60742616653442	-2.23555469512939	-0.112311571836472	0.140679225325584	0.00422084145247936
-5.30120086669922	-7.60348510742188	-2.23035597801209	-0.112286634743214	0.140585839748383	0.00418729521334171
-5.30253934860229	-7.60262250900269	-2.23470997810364	-0.112254031002522	0.140583544969559	0.00414802925661206
-5.30962038040161	-7.60659742355347	-2.23454880714417	-0.112281247973442	0.140525072813034	0.00413191737607121
-5.30728960037231	-7.60756540298462	-2.23510932922363	-0.112314932048321	0.140418604016304	0.00403026258572936
-5.31617832183838	-7.60926628112793	-2.23714923858643	-0.11226949095726	0.14055997133255	0.00399831216782331
-5.3187108039856	-7.60824203491211	-2.24302911758423	-0.112198419868946	0.140504419803619	0.00395960360765457
-5.31578969955444	-7.60758304595947	-2.23194169998169	-0.112317435443401	0.140339985489845	0.00391309661790729
-5.31894159317017	-7.61008358001709	-2.24504590034485	-0.112189695239067	0.140389293432236	0.00388073665089905
-5.32662677764893	-7.61535692214966	-2.24829053878784	-0.112273462116718	0.140411332249641	0.00380388647317886
-5.322434425354	-7.60950660705566	-2.23646664619446	-0.112310506403446	0.140360146760941	0.00378844444639981
-5.3248610496521	-7.60893154144287	-2.24555492401123	-0.112312868237495	0.140362352132797	0.00368620548397303
-5.32964897155762	-7.61200904846191	-2.23882865905762	-0.112274788320065	0.140254661440849	0.00370697234757245
-5.32870054244995	-7.61153650283813	-2.24340891838074	-0.112318836152554	0.140254437923431	0.00362484250217676
-5.33244323730469	-7.61449384689331	-2.24402046203613	-0.112245433032513	0.140320405364037	0.00360624701716006
-5.33190393447876	-7.61284112930298	-2.24060440063477	-0.112331226468086	0.140289440751076	0.00357531290501356
-5.3271017074585	-7.6106128692627	-2.24763798713684	-0.112330511212349	0.140263080596924	0.0035152321215719
-5.32895708084106	-7.60916662216187	-2.2394278049469	-0.112385608255863	0.140242367982864	0.00354350893758237
-5.33232498168945	-7.6129903793335	-2.2428822517395	-0.112405531108379	0.140221610665321	0.00341731030493975
-5.32647275924683	-7.60979509353638	-2.232013463974	-0.112400010228157	0.140267252922058	0.00348992878571153
-5.32827997207642	-7.61041164398193	-2.23670601844788	-0.112378284335136	0.140291005373001	0.0034840414300561
-5.32566738128662	-7.61015129089355	-2.23104500770569	-0.112360149621964	0.140285015106201	0.00343797635287046
-5.3223032951355	-7.61182308197021	-2.22601962089539	-0.112520016729832	0.14023645222187	0.00343233370222151
-5.32484722137451	-7.61126041412354	-2.22510576248169	-0.112394943833351	0.140323087573051	0.00336148426868021
-5.32583284378052	-7.61193609237671	-2.22225666046143	-0.11242264509201	0.140336468815804	0.00337361637502909
-5.3207745552063	-7.60853672027588	-2.216872215271	-0.112458974123001	0.140357792377472	0.003307169303298
-5.31486701965332	-7.60848569869995	-2.21689867973328	-0.112427391111851	0.140350386500359	0.00337489158846438
-5.31790113449097	-7.61310815811157	-2.20947337150574	-0.112534813582897	0.140443623065948	0.00330964638851583
-5.31211137771606	-7.61044454574585	-2.21014738082886	-0.112517535686493	0.14045749604702	0.00322434096597135
-5.31369924545288	-7.60924100875854	-2.20707845687866	-0.11254496127367	0.140622392296791	0.00323952804319561
-5.31068181991577	-7.60769033432007	-2.20599746704102	-0.112514294683933	0.140644624829292	0.0031508463434875
-5.30910301208496	-7.60719776153564	-2.192049741745	-0.112545818090439	0.140634760260582	0.00318801100365818
-5.30602216720581	-7.60881614685059	-2.19750356674194	-0.112538546323776	0.140681847929955	0.00311323837377131
-5.30801630020142	-7.61119604110718	-2.20271110534668	-0.11246296018362	0.140737131237984	0.0030440182890743
-5.30603551864624	-7.61134958267212	-2.19325685501099	-0.1125418394804	0.140819430351257	0.00302983820438385
-5.30281400680542	-7.60721349716187	-2.19832253456116	-0.11254520714283	0.140818566083908	0.00300615816377103
-5.30450105667114	-7.61109733581543	-2.1878228187561	-0.112486720085144	0.140822127461433	0.00298436754383147
-5.29981517791748	-7.611412525177	-2.18825817108154	-0.112600557506084	0.140815049409866	0.00294919474981725
-5.30267190933228	-7.61217164993286	-2.18767499923706	-0.11256442964077	0.140844896435738	0.00288030528463423
-5.30777978897095	-7.61210250854492	-2.18997764587402	-0.112492233514786	0.140957936644554	0.00289911427535117
-5.30322742462158	-7.6103081703186	-2.19447636604309	-0.11257941275835	0.140881463885307	0.0027502435259521
-5.29914045333862	-7.60906887054443	-2.17960500717163	-0.112522676587105	0.1408581584692	0.00277146347798407
-5.30133867263794	-7.60808372497559	-2.17487049102783	-0.112568378448486	0.140862792730331	0.00275159836746752
-5.30587959289551	-7.61264944076538	-2.17954587936401	-0.112619668245316	0.140896484255791	0.00262157642282546
-5.30166482925415	-7.60967063903809	-2.17490410804749	-0.112636178731918	0.140942737460136	0.00264010461978614
-5.30107593536377	-7.60957002639771	-2.17950654029846	-0.112624228000641	0.140958875417709	0.00256683235056698
-5.30057287216187	-7.60798931121826	-2.17721772193909	-0.112722031772137	0.140819907188416	0.00249600131064653
-5.29849433898926	-7.6103367805481	-2.16927194595337	-0.112809769809246	0.14085765182972	0.00244391057640314
-5.30476999282837	-7.60996580123901	-2.17433953285217	-0.112635061144829	0.140936717391014	0.00237093027681112
-5.30313587188721	-7.60928916931152	-2.16967153549194	-0.112668789923191	0.140913784503937	0.00234781275503337
-5.30057430267334	-7.60625600814819	-2.1702606678009	-0.112748317420483	0.140870079398155	0.00224199518561363
-5.29564189910889	-7.60431909561157	-2.17431449890137	-0.112697057425976	0.14080885052681	0.00220600282773376
-5.30032539367676	-7.60626411437988	-2.16757535934448	-0.112733617424965	0.14085841178894	0.00217980612069368
-5.29920530319214	-7.6048436164856	-2.17362904548645	-0.112730719149113	0.140875145792961	0.00199094181880355
-5.29668998718262	-7.60504817962646	-2.17334985733032	-0.112750820815563	0.140869289636612	0.00205497443675995
-5.29907941818237	-7.60575389862061	-2.17239046096802	-0.112674742937088	0.14086227118969	0.001983099617064
-5.29611396789551	-7.60691356658936	-2.17615509033203	-0.112683139741421	0.140882253646851	0.0018896417459473
-5.29723310470581	-7.60597515106201	-2.16023230552673	-0.112832598388195	0.140775203704834	0.0018757157959044
-5.29698753356934	-7.61027765274048	-2.17210412025452	-0.112688936293125	0.140819817781448	0.00182640482671559
-5.30102014541626	-7.61007213592529	-2.17052841186523	-0.112756140530109	0.140804216265678	0.00180317158810794
-5.294349193573	-7.60837554931641	-2.16570162773132	-0.112677522003651	0.140804007649422	0.00170918914955109
-5.29637241363525	-7.60664129257202	-2.17643809318542	-0.112700693309307	0.140796899795532	0.00166529905982316
-5.29862689971924	-7.61246347427368	-2.16871738433838	-0.112682782113552	0.140734314918518	0.001594481873326
-5.29793977737427	-7.61050987243652	-2.1708550453186	-0.112727433443069	0.140756189823151	0.00159731355961412
-5.3004412651062	-7.61237812042236	-2.16900444030762	-0.112710155546665	0.140804544091225	0.0014885428827256
-5.30188369750977	-7.61296796798706	-2.1733078956604	-0.112657904624939	0.14081834256649	0.00147800473496318
-5.29640626907349	-7.61182308197021	-2.17456579208374	-0.112702913582325	0.140731051564217	0.00138687319122255
-5.29631185531616	-7.61078071594238	-2.17191529273987	-0.112685061991215	0.140662759542465	0.00132048432715237
-5.29868745803833	-7.61316967010498	-2.16824054718018	-0.112713187932968	0.140726253390312	0.0012619262561202
-5.29984760284424	-7.61827564239502	-2.1667103767395	-0.112694904208183	0.140701681375504	0.00121976900845766
-5.29272556304932	-7.61586761474609	-2.16712927818298	-0.112679250538349	0.140705212950706	0.00117918895557523
-5.29592037200928	-7.61573886871338	-2.17116379737854	-0.112726338207722	0.140738055109978	0.00113274995237589
-5.29135608673096	-7.61349725723267	-2.16854882240295	-0.112740285694599	0.140645399689674	0.00108551955781877
-5.28763246536255	-7.61382150650024	-2.1628086566925	-0.112856715917587	0.140589237213135	0.00102178915403783
-5.29044198989868	-7.61485815048218	-2.16698241233826	-0.112761624157429	0.140683338046074	0.000940588593948632
-5.28825187683105	-7.61401081085205	-2.16771507263184	-0.112764425575733	0.140691161155701	0.000901212973985821
-5.28492450714111	-7.61534690856934	-2.16449236869812	-0.11289519071579	0.140632659196854	0.000849041913170367
-5.27962970733643	-7.61004447937012	-2.16827440261841	-0.112787343561649	0.14069077372551	0.000761536066420376
-5.2808666229248	-7.61197948455811	-2.16561007499695	-0.112812787294388	0.140724584460258	0.000775074004195631
-5.28360986709595	-7.61541891098022	-2.17235398292542	-0.112816400825977	0.140767008066177	0.00059888104442507
-5.27781677246094	-7.61613416671753	-2.16917204856873	-0.112837687134743	0.140708550810814	0.000625353946816176
-5.27939414978027	-7.61686563491821	-2.17240691184998	-0.112808093428612	0.140773639082909	0.000587242539040744
-5.2771954536438	-7.61520004272461	-2.17605257034302	-0.112818628549576	0.140710726380348	0.000460229930467904
-5.27500152587891	-7.61217355728149	-2.17069864273071	-0.11296708881855	0.140593945980072	0.000446352350991219
-5.27351903915405	-7.61233854293823	-2.17434930801392	-0.112956874072552	0.140654936432838	0.000447223748778924
-5.27710342407227	-7.61364221572876	-2.185622215271	-0.11293862760067	0.14063435792923	0.000287452829070389
-5.2750883102417	-7.61123847961426	-2.17865061759949	-0.112948007881641	0.140627831220627	0.0002672282862477
-5.26527690887451	-7.60369300842285	-2.17616295814514	-0.112960256636143	0.140610232949257	0.000241538262343965
-5.26459503173828	-7.6045618057251	-2.18024349212646	-0.113005422055721	0.140636324882507	0.00019019799947273
-5.26576662063599	-7.60400152206421	-2.18249654769897	-0.112944662570953	0.140690997242928	0.000128390529425815
-5.25758743286133	-7.60258436203003	-2.17383456230164	-0.113035552203655	0.140675202012062	9.08605652512051E-05
-5.25752973556519	-7.60180616378784	-2.17689490318298	-0.113023765385151	0.14084255695343	3.42991879733745E-05
-5.25153160095215	-7.60168218612671	-2.17802000045776	-0.113032311201096	0.140899106860161	4.41469128418248E-05
-5.24350452423096	-7.59805059432983	-2.16997218132019	-0.113062359392643	0.140836358070374	-6.41938459011726E-05
-5.23976135253906	-7.59592723846436	-2.17418050765991	-0.112994976341724	0.140895128250122	-6.98296425980516E-05
-5.24500751495361	-7.60102796554565	-2.17499852180481	-0.113091446459293	0.14101243019104	-8.15860184957273E-05
-5.23708534240723	-7.59941673278809	-2.17272257804871	-0.113082572817802	0.140966132283211	-2.0654506442952E-05
-5.23393392562866	-7.59644031524658	-2.167072057724	-0.113025926053524	0.141061425209045	-1.97034514712868E-05
-5.23422527313232	-7.59754610061646	-2.17506241798401	-0.113029591739178	0.141112387180328	-0.000107559346361086
-5.22886323928833	-7.59581184387207	-2.16560482978821	-0.113189674913883	0.141021609306335	-8.55065445648506E-05
-5.22903680801392	-7.59686470031738	-2.16453242301941	-0.113116838037968	0.141139179468155	-6.73407048452646E-05
-5.22984218597412	-7.60088300704956	-2.16688585281372	-0.113032326102257	0.14121587574482	-8.59856081660837E-05
-5.22742462158203	-7.59978723526001	-2.16083598136902	-0.113167852163315	0.141212314367294	-8.9112545538228E-05
-5.2205057144165	-7.59596872329712	-2.16077303886414	-0.113146871328354	0.141195476055145	-6.29778442089446E-05
-5.21944713592529	-7.5965723991394	-2.16047954559326	-0.113174922764301	0.141218692064285	-1.83243573701475E-05
-5.22275352478027	-7.60102558135986	-2.15486884117126	-0.113168306648731	0.141291424632072	-8.52857701829635E-05
-5.21811771392822	-7.59806823730469	-2.15775871276855	-0.113163113594055	0.14126355946064	-7.17259026714601E-05
-5.22042226791382	-7.60004949569702	-2.15033626556396	-0.11314569413662	0.141341343522072	-6.13410111327539E-06
-5.21866989135742	-7.60189723968506	-2.15536451339722	-0.113135822117329	0.141352251172066	-9.31682297959924E-05
-5.21639490127563	-7.60001564025879	-2.13937473297119	-0.113187357783318	0.141266688704491	-0.000109813270682935
-5.2142162322998	-7.60383415222168	-2.14227437973022	-0.113149143755436	0.14143830537796	-6.18588819634169E-05
-5.21860837936401	-7.60406684875488	-2.14938640594482	-0.11310875415802	0.14140422642231	-0.000121736775327008
-5.21802139282227	-7.60632658004761	-2.14313006401062	-0.113207206130028	0.141405627131462	-0.000173755252035335
-5.21575546264648	-7.60247755050659	-2.14413118362427	-0.113129951059818	0.141493663191795	-0.000170498198713176
-5.21964025497437	-7.61071300506592	-2.14112401008606	-0.113181971013546	0.141445070505142	-0.000177504101884551
-5.21920442581177	-7.60706853866577	-2.1373462677002	-0.113256558775902	0.14136566221714	-0.000219212481169961
-5.21678638458252	-7.60951328277588	-2.13950681686401	-0.11326526850462	0.141386151313782	-0.000252711091889068
-5.2221302986145	-7.61093044281006	-2.13106560707092	-0.113225787878036	0.141504168510437	-0.00024481673608534
-5.2210636138916	-7.60954570770264	-2.13716959953308	-0.113215647637844	0.141474723815918	-0.000292176031507552
-5.21910333633423	-7.60805130004883	-2.12762570381165	-0.113268822431564	0.141338631510735	-0.000333327858243138
-5.22185564041138	-7.60944700241089	-2.13076996803284	-0.113290265202522	0.141318291425705	-0.000343177642207593
-5.22662305831909	-7.61155319213867	-2.13200974464417	-0.113296821713448	0.141318693757057	-0.000394808244891465
-5.22993516921997	-7.61170148849487	-2.13426804542542	-0.11336600035429	0.141288995742798	-0.000400986202294007
-5.22481250762939	-7.60796928405762	-2.12905883789063	-0.113366313278675	0.141277119517326	-0.000401162600610405
-5.22806978225708	-7.61073112487793	-2.13418745994568	-0.11332193762064	0.141257464885712	-0.000438447023043409
-5.22913408279419	-7.60698318481445	-2.13740086555481	-0.113257683813572	0.14112189412117	-0.00050780811579898
-5.22802495956421	-7.60811901092529	-2.1291298866272	-0.113395541906357	0.1411172747612	-0.00049278826918453
-5.22896814346313	-7.60578680038452	-2.13651347160339	-0.113358788192272	0.141197875142097	-0.000544020789675415
-5.23327922821045	-7.6080961227417	-2.14119124412537	-0.113329388201237	0.141136080026627	-0.000571691838558763
-5.22924184799194	-7.60707807540894	-2.12969827651978	-0.113393485546112	0.14116582274437	-0.000609095208346844
-5.22475147247314	-7.60506010055542	-2.13739824295044	-0.113283388316631	0.141107946634293	-0.000616164819803089
-5.23160791397095	-7.60571146011353	-2.14274191856384	-0.113301038742065	0.141062319278717	-0.000531957542989403
-5.23172426223755	-7.60929822921753	-2.13885378837585	-0.113369986414909	0.14107358455658	-0.000602980144321918
-5.22939682006836	-7.60450267791748	-2.13868308067322	-0.1133718714118	0.141063407063484	-0.000543988891877234
-5.23004961013794	-7.60627269744873	-2.13931369781494	-0.113351166248322	0.141108006238937	-0.000559374748263508
-5.22458171844482	-7.60451650619507	-2.13970994949341	-0.113264054059982	0.141015589237213	-0.000546852475963533
-5.22572183609009	-7.60512685775757	-2.13267087936401	-0.113400742411613	0.140998244285583	-0.000504890631418675
-5.22274971008301	-7.60795831680298	-2.1442711353302	-0.113326832652092	0.141115054488182	-0.000516080704983324
-5.22689294815063	-7.60868167877197	-2.14373373985291	-0.113364957273006	0.141059905290604	-0.000502998474985361
-5.21958637237549	-7.60461664199829	-2.13712167739868	-0.113322034478188	0.141061842441559	-0.000522583432029933
-5.22036027908325	-7.60329246520996	-2.14098858833313	-0.113274343311787	0.14103975892067	-0.00048895669169724
-5.21952342987061	-7.60269212722778	-2.13971257209778	-0.11326789110899	0.140988200902939	-0.000465744727989659
-5.21739864349365	-7.60021305084229	-2.13983798027039	-0.113410823047161	0.141010016202927	-0.000438218383351341
-5.218674659729	-7.60306596755981	-2.13827061653137	-0.113358981907368	0.141064912080765	-0.000409175176173449
-5.21755218505859	-7.59999752044678	-2.14265441894531	-0.113251134753227	0.141095027327538	-0.000367568427463993
-5.21117162704468	-7.59633922576904	-2.1425199508667	-0.11338260024786	0.140959352254868	-0.000379578705178574
-5.20655250549316	-7.59301042556763	-2.14196515083313	-0.113333508372307	0.141063094139099	-0.000332793948473409
-5.21238613128662	-7.59326887130737	-2.14120483398438	-0.113322392106056	0.141008168458939	-0.000290619296720251
-5.20774698257446	-7.59126615524292	-2.1420259475708	-0.113359190523624	0.141055345535278	-0.000215437699807808
-5.20191049575806	-7.58790302276611	-2.13482260704041	-0.113349057734013	0.141019254922867	-0.000148597959196195
-5.20071029663086	-7.58427333831787	-2.14266395568848	-0.113247320055962	0.141036748886108	-0.000127974795759656
-5.19650554656982	-7.58185291290283	-2.13297748565674	-0.113379269838333	0.141032204031944	-8.98070356925018E-05
-5.19314527511597	-7.5810227394104	-2.13630938529968	-0.113433629274368	0.141035154461861	-6.29009900876554E-06
-5.19633674621582	-7.57921266555786	-2.1393768787384	-0.113273464143276	0.141145631670952	1.98594570974819E-05
-5.19378137588501	-7.5798397064209	-2.12996363639832	-0.113386526703835	0.141059085726738	0.000144709818414412
-5.18638563156128	-7.57562685012817	-2.13416767120361	-0.113345488905907	0.141098767518997	0.000197093526367098
-5.18611240386963	-7.5773229598999	-2.13446378707886	-0.113366216421127	0.141053721308708	0.000273733894573525
-5.19062566757202	-7.57855892181396	-2.13165640830994	-0.113344259560108	0.141121581196785	0.000232163452892564
-5.18210601806641	-7.5766773223877	-2.1294584274292	-0.113419085741043	0.141068205237389	0.000356341159204021
-5.18774175643921	-7.57287168502808	-2.12966442108154	-0.113286055624485	0.141154259443283	0.000432536791777238
-5.18273973464966	-7.57368087768555	-2.14198708534241	-0.113225251436234	0.141113832592964	0.000421660748543218
-5.18432855606079	-7.5736289024353	-2.12770867347717	-0.113387569785118	0.141060024499893	0.000598537968471646
-5.18524646759033	-7.57796859741211	-2.13763999938965	-0.113362617790699	0.141186952590942	0.000625570130068809
-5.1902961730957	-7.58059978485107	-2.14380741119385	-0.113304078578949	0.141132354736328	0.000610279152169824
-5.1889009475708	-7.57911348342896	-2.13344383239746	-0.113357245922089	0.141126736998558	0.000685566861648113
-5.18587923049927	-7.5792555809021	-2.14592123031616	-0.113239705562592	0.141106143593788	0.000746520119719207
-5.19713973999023	-7.58413076400757	-2.13685274124146	-0.113233231008053	0.141074940562248	0.000798501016106457
-5.19459438323975	-7.58205652236938	-2.14200162887573	-0.113336019217968	0.141078650951385	0.00077346689067781
-5.20222282409668	-7.58910655975342	-2.14471745491028	-0.113267503678799	0.141180530190468	0.000845603120978922
-5.20482444763184	-7.59023571014404	-2.15030097961426	-0.113217294216156	0.141138225793839	0.000824845454189926
-5.20554637908936	-7.5906229019165	-2.14642572402954	-0.113285310566425	0.140997469425201	0.000804201175924391
-5.21078014373779	-7.59392642974854	-2.15079832077026	-0.11322820931673	0.141088828444481	0.000822168309241533
-5.22347593307495	-7.59847593307495	-2.15574550628662	-0.113195016980171	0.141040101647377	0.000797357468400151
-5.21967124938965	-7.59537363052368	-2.15193629264832	-0.113213069736958	0.141024768352509	0.000839273328892887
-5.22652387619019	-7.59785747528076	-2.15817284584045	-0.113175295293331	0.141026437282562	0.000728913291823119
-5.23484516143799	-7.60012054443359	-2.15716338157654	-0.113145940005779	0.140892848372459	0.00076755991904065
-5.23837375640869	-7.59916687011719	-2.15699744224548	-0.113203220069408	0.140820845961571	0.000674908689688891
-5.24970293045044	-7.60475587844849	-2.1539831161499	-0.113183453679085	0.140896618366241	0.000659597921185195
-5.25451421737671	-7.60557746887207	-2.16184020042419	-0.113114640116692	0.140827625989914	0.000698953634127975
-5.25601625442505	-7.60358285903931	-2.16588997840881	-0.113258354365826	0.140753969550133	0.000635307806078345
-5.25962257385254	-7.60631036758423	-2.16443204879761	-0.113152302801609	0.140678927302361	0.000608419009950012
-5.27324485778809	-7.61035585403442	-2.16593432426453	-0.11322982609272	0.140701457858086	0.000512283353600651
-5.279625415802	-7.60976696014404	-2.17109131813049	-0.113172061741352	0.140709951519966	0.000470452039735392
-5.28267669677734	-7.60808753967285	-2.16506004333496	-0.113161154091358	0.140682369470596	0.000504649651702493
-5.28531551361084	-7.60903310775757	-2.16727447509766	-0.113131187856197	0.140579015016556	0.000437603041063994
-5.28856325149536	-7.6104211807251	-2.16413688659668	-0.113218940794468	0.140493735671043	0.000448018807219341
-5.29639482498169	-7.6101770401001	-2.16822028160095	-0.113132245838642	0.140544429421425	0.000402369594667107
-5.30417060852051	-7.61352586746216	-2.17193508148193	-0.113150388002396	0.140573039650917	0.000361489597707987
-5.30563592910767	-7.61207723617554	-2.16315174102783	-0.113215014338493	0.140533730387688	0.000336555967805907
-5.30262041091919	-7.60952043533325	-2.16630506515503	-0.1131377145648	0.140453964471817	0.000344139349181205
-5.3117036819458	-7.61023950576782	-2.16382265090942	-0.113143943250179	0.140488356351852	0.000327410496538505
-5.31166410446167	-7.61374044418335	-2.15789079666138	-0.113154634833336	0.14047746360302	0.000225953073822893
-5.31439208984375	-7.61126279830933	-2.16338968276978	-0.113176710903645	0.14055372774601	0.000255088729318231
-5.31629991531372	-7.61423635482788	-2.16801929473877	-0.113176800310612	0.14056284725666	0.000252226775046438
-5.31630563735962	-7.6083836555481	-2.15659523010254	-0.113205544650555	0.140469208359718	0.00022597165661864
-5.31920862197876	-7.60853004455566	-2.15836453437805	-0.113202191889286	0.140575855970383	0.000303139822790399
-5.32642650604248	-7.61312007904053	-2.16836833953857	-0.113159991800785	0.140554070472717	0.000231762460316531
-5.32614946365356	-7.61079454421997	-2.15485954284668	-0.113189823925495	0.140522316098213	0.000276105740340427
-5.32390594482422	-7.60901689529419	-2.16240453720093	-0.113184466958046	0.140574142336845	0.000276375300018117
-5.33169603347778	-7.61160850524902	-2.1620306968689	-0.113191723823547	0.140547499060631	0.00027999168378301
-5.33065748214722	-7.61110734939575	-2.15798258781433	-0.113219611346722	0.140486374497414	0.000275068945484236
-5.33144855499268	-7.61290216445923	-2.15360188484192	-0.113256812095642	0.140531867742538	0.000290688825771213
-5.33485746383667	-7.61168956756592	-2.16171789169312	-0.113142237067223	0.140645399689674	0.000342574698152021
-5.32901954650879	-7.60894107818604	-2.15890860557556	-0.113187432289124	0.140526980161667	0.00028405335615389
-5.33102178573608	-7.6065788269043	-2.16122245788574	-0.113136880099773	0.140576869249344	0.000354478339431807
-5.33219146728516	-7.61107492446899	-2.16256952285767	-0.113076344132423	0.140611469745636	0.000263839814579114
-5.33740758895874	-7.61242055892944	-2.16263675689697	-0.113063015043736	0.140655547380447	0.000306813482893631
-5.32796478271484	-7.6046781539917	-2.15946745872498	-0.11310775578022	0.140667080879211	0.000285121204797179
-5.33329963684082	-7.60952997207642	-2.16536092758179	-0.113031230866909	0.140693783760071	0.000284695910522714
-5.33178853988647	-7.60512733459473	-2.16840934753418	-0.113089799880981	0.140647113323212	0.000287248491076753
-5.33082866668701	-7.60721397399902	-2.1630392074585	-0.113078109920025	0.140741720795631	0.000279312138445675
-5.33532667160034	-7.60655450820923	-2.16709351539612	-0.112950675189495	0.140820816159248	0.000324166612699628
-5.33297252655029	-7.60699129104614	-2.16638517379761	-0.113051183521748	0.140757918357849	0.00033721057116054
-5.33024120330811	-7.60378503799438	-2.16703748703003	-0.112949691712856	0.140746265649796	0.000304330926155671
-5.33280420303345	-7.60236787796021	-2.16784238815308	-0.112925209105015	0.140749111771584	0.000353201205143705
-5.33582401275635	-7.60564517974854	-2.1715612411499	-0.112908564507961	0.140702828764915	0.000227104188525118
-5.3342227935791	-7.60436248779297	-2.17617988586426	-0.112975426018238	0.140752270817757	0.000279247149592265
-5.33758449554443	-7.60304594039917	-2.17450976371765	-0.112829029560089	0.140735551714897	0.000331352814100683
-5.33526802062988	-7.600022315979	-2.17829275131226	-0.112850219011307	0.140697851777077	0.000273051904514432
-5.33743047714233	-7.59960079193115	-2.17600321769714	-0.112964987754822	0.140611156821251	0.000309248513076454
-5.33816766738892	-7.59835386276245	-2.18145728111267	-0.112842202186584	0.140657752752304	0.000311871612211689
-5.34425210952759	-7.59821033477783	-2.19584655761719	-0.112793266773224	0.14067842066288	0.000233583705266938
-5.34674167633057	-7.5977725982666	-2.18815851211548	-0.112831264734268	0.140615448355675	0.000355500204022974
-5.3442177772522	-7.59256792068481	-2.1943051815033	-0.112751454114914	0.140567123889923	0.000392956979339942
-5.35158205032349	-7.5941104888916	-2.19729828834534	-0.112749673426151	0.140547886490822	0.00046626289258711
-5.35656261444092	-7.59711360931396	-2.19917559623718	-0.112800009548664	0.140440568327904	0.000389157881727442
-5.3540735244751	-7.59736108779907	-2.19773435592651	-0.112778037786484	0.140422120690346	0.000385847612051293
-5.35594415664673	-7.59684705734253	-2.20738625526428	-0.112725988030434	0.140494406223297	0.000378085125703365
-5.35831689834595	-7.59500169754028	-2.21203017234802	-0.112730771303177	0.14049069583416	0.000254707934800535
-5.35555267333984	-7.5916953086853	-2.20054364204407	-0.112783037126064	0.140324831008911	0.000266447925241664
-5.35790014266968	-7.58996772766113	-2.21222758293152	-0.112706378102303	0.140419259667397	0.000199287751456723
-5.36588191986084	-7.58929872512817	-2.21504831314087	-0.112669080495834	0.140424460172653	0.00011447678116383
-5.36197090148926	-7.59051609039307	-2.2137565612793	-0.112707383930683	0.140351012349129	0.000131547189084813
-5.36036491394043	-7.58388710021973	-2.21227836608887	-0.112681865692139	0.140390932559967	6.76310373819433E-05
-5.36764335632324	-7.58886861801147	-2.22221541404724	-0.11260487139225	0.140390604734421	6.48256027488969E-05
-5.36613607406616	-7.58607625961304	-2.21794462203979	-0.112699024379253	0.140241876244545	7.06431237631477E-05
-5.36896419525146	-7.58898210525513	-2.221515417099	-0.112765669822693	0.140229120850563	7.93249819253106E-06
-5.37578010559082	-7.58903455734253	-2.22540903091431	-0.112589612603188	0.140321090817451	5.57166458747815E-06
-5.37893152236938	-7.58726739883423	-2.2213077545166	-0.112626574933529	0.140221923589706	1.37730903588817E-05
-5.37972497940063	-7.58711338043213	-2.22525596618652	-0.11260686814785	0.140152007341385	-4.68982143502217E-05
-5.37779378890991	-7.58492994308472	-2.22997069358826	-0.112607590854168	0.140145599842072	-9.195742478596E-08
-5.3826208114624	-7.58578205108643	-2.22739815711975	-0.112610355019569	0.140130370855331	-6.10331444477197E-05
-5.3826642036438	-7.58440446853638	-2.23496174812317	-0.112645335495472	0.14007531106472	-0.000118494179332629
-5.38296270370483	-7.58431529998779	-2.22654867172241	-0.112666107714176	0.140093475580215	-8.25966271804646E-05
-5.38269472122192	-7.57975959777832	-2.23535203933716	-0.112546660006046	0.140055775642395	-0.000123544377856888
-5.37992382049561	-7.5784649848938	-2.23083686828613	-0.112628906965256	0.140005707740784	-0.000106313629657961
-5.38151979446411	-7.58048105239868	-2.22603106498718	-0.112611785531044	0.140037357807159	-6.60337682347745E-05
-5.37902116775513	-7.5800142288208	-2.2318959236145	-0.112613148987293	0.139986306428909	-9.5782830612734E-05
-5.38122272491455	-7.58057355880737	-2.2371997833252	-0.112583935260773	0.13992927968502	-6.38438286841847E-05
-5.37819385528564	-7.57928943634033	-2.22570657730103	-0.112563528120518	0.139968633651733	-5.16385007358622E-05
-5.37504148483276	-7.57555866241455	-2.23162055015564	-0.112535372376442	0.13996596634388	-5.45377624803223E-05
-5.37700843811035	-7.58345699310303	-2.23171997070313	-0.112452059984207	0.139920890331268	-3.28551723214332E-05
-5.37614631652832	-7.57967662811279	-2.23036623001099	-0.112568847835064	0.139925122261047	5.42662201041821E-06
-5.37520217895508	-7.58172130584717	-2.22588205337524	-0.112550154328346	0.139929085969925	-7.76330580265494E-06
-5.37518358230591	-7.58213901519775	-2.23247218132019	-0.112475886940956	0.139968559145927	6.61869707982987E-05
-5.36981105804443	-7.57872200012207	-2.23190760612488	-0.112560078501701	0.139924436807632	5.9833826526301E-05
-5.36711740493774	-7.57965612411499	-2.23347043991089	-0.112540975213051	0.139786675572395	5.82541142648552E-05
-5.36959409713745	-7.58053541183472	-2.23057913780212	-0.112529464066029	0.139834269881248	0.000106952255009674
-5.37405967712402	-7.58072423934937	-2.23113346099854	-0.112586498260498	0.139834895730019	8.51167569635436E-05
-5.37137889862061	-7.57983207702637	-2.23545408248901	-0.11250289529562	0.139815285801888	0.000154639201355167
-5.36652708053589	-7.57735681533813	-2.22868275642395	-0.112500637769699	0.139807015657425	0.000185974960913882
-5.36658096313477	-7.57926034927368	-2.23159241676331	-0.112513720989227	0.139799505472183	0.000218976230826229
-5.36412239074707	-7.57490825653076	-2.23533058166504	-0.1125148832798	0.139740973711014	0.000234628692851402
-5.35946083068848	-7.57842969894409	-2.22781205177307	-0.112675525248051	0.139674291014671	0.000331072194967419
-5.36198234558105	-7.57477807998657	-2.23420977592468	-0.112548157572746	0.13970772922039	0.000282526860246435
-5.36120319366455	-7.57436513900757	-2.23514533042908	-0.112613126635551	0.139744535088539	0.000354718853486702
-5.35478162765503	-7.57235527038574	-2.22353649139404	-0.112629756331444	0.139714226126671	0.000319756858516485
-5.34918594360352	-7.56808471679688	-2.22691297531128	-0.11262396723032	0.139677226543427	0.000317865400575101
-5.35250186920166	-7.5694260597229	-2.22455906867981	-0.112622708082199	0.13965280354023	0.000438070564996451
-5.34881639480591	-7.56729936599731	-2.21997976303101	-0.112714260816574	0.139665484428406	0.000342014827765524
-5.34586811065674	-7.56487607955933	-2.22250771522522	-0.112698756158352	0.139686807990074	0.000447951490059495
-5.3439245223999	-7.56489562988281	-2.21826720237732	-0.112688392400742	0.139772400259972	0.000433108012657613
-5.33986473083496	-7.56306219100952	-2.22008991241455	-0.112692520022392	0.1397665143013	0.000412830238929018
-5.33769512176514	-7.55999708175659	-2.21302652359009	-0.112785883247852	0.13967327773571	0.000431387510616332
-5.33447027206421	-7.56134033203125	-2.21505880355835	-0.112816020846367	0.139738574624062	0.000503708550240844
-5.33736371994019	-7.56369686126709	-2.21975111961365	-0.112751387059689	0.139751553535461	0.000492813531309366
-5.33761739730835	-7.56349802017212	-2.21748113632202	-0.112817980349064	0.139877155423164	0.000533325073774904
-5.33029747009277	-7.56231069564819	-2.21137094497681	-0.112775199115276	0.139895632863045	0.000581440457608551
-5.32823324203491	-7.56047868728638	-2.21489262580872	-0.11279609054327	0.13980408012867	0.000551177887246013
-5.33060884475708	-7.56099462509155	-2.22084617614746	-0.112733587622643	0.139825582504272	0.000586830952670425
-5.32791757583618	-7.55570983886719	-2.21567940711975	-0.112869702279568	0.139731243252754	0.000636827317066491
-5.3295259475708	-7.55638265609741	-2.21632599830627	-0.112900711596012	0.139766380190849	0.00057889788877219
-5.3314003944397	-7.55390596389771	-2.2236909866333	-0.112801723182201	0.139882743358612	0.000572151329834014
-5.33099222183228	-7.55498313903809	-2.21722054481506	-0.112765096127987	0.139911293983459	0.000623448169790208
-5.32684087753296	-7.55264377593994	-2.22272801399231	-0.112772084772587	0.139828264713287	0.00058318889932707
-5.32543277740479	-7.55184650421143	-2.22611260414124	-0.112765319645405	0.139882057905197	0.000638199155218899
-5.32930278778076	-7.55778121948242	-2.21717691421509	-0.112866289913654	0.139840662479401	0.000579049868974835
-5.32811164855957	-7.55372142791748	-2.22182154655457	-0.11282667517662	0.139864161610603	0.000552040466573089
-5.32818031311035	-7.55420589447021	-2.22317719459534	-0.112855955958366	0.139844238758087	0.000640329380985349
-5.32977676391602	-7.54819345474243	-2.22363066673279	-0.112743772566319	0.139884799718857	0.00058754172641784
-5.32753133773804	-7.54572677612305	-2.22574138641357	-0.112706504762173	0.139786884188652	0.000539129541721195
-5.32920503616333	-7.54611253738403	-2.21528196334839	-0.112826094031334	0.139721795916557	0.000593871925957501
-5.33084774017334	-7.54194211959839	-2.22277450561523	-0.112718239426613	0.139814749360085	0.000520767003763467
-5.33230686187744	-7.54349422454834	-2.22642111778259	-0.112747475504875	0.13978286087513	0.000459619768662378
-5.32663536071777	-7.53734493255615	-2.22108125686646	-0.112762548029423	0.1397695094347	0.00042267024400644
-5.32660484313965	-7.53380060195923	-2.22870588302612	-0.112710572779179	0.139874011278152	0.000383544655051082
-5.3291974067688	-7.53660535812378	-2.22025442123413	-0.112758286297321	0.139852851629257	0.000372918351786211
-5.32707834243774	-7.53391885757446	-2.21608591079712	-0.112772181630135	0.139828354120255	0.000339418300427496
-5.32603597640991	-7.53496408462524	-2.21569204330444	-0.112812325358391	0.139831051230431	0.000281359243672341
-5.32805824279785	-7.5378212928772	-2.22349524497986	-0.112750828266144	0.139913454651833	0.000339459889801219
-5.32250547409058	-7.53440237045288	-2.22118258476257	-0.112804770469666	0.139792561531067	0.000226285439566709
-5.32495546340942	-7.53517436981201	-2.22068023681641	-0.112816669046879	0.139763608574867	0.00024335268244613
-5.3242564201355	-7.53387832641602	-2.22128534317017	-0.112740248441696	0.139768809080124	0.00017931881302502
-5.33312034606934	-7.53670787811279	-2.22696256637573	-0.112755715847015	0.139855191111565	9.8410266218707E-05
-5.33211278915405	-7.5366325378418	-2.23559284210205	-0.112752690911293	0.139836832880974	5.76849524804857E-05
-5.32592535018921	-7.53155136108398	-2.23329639434814	-0.112718991935253	0.139825999736786	6.1050200201862E-06
-5.33084154129028	-7.53283214569092	-2.23278522491455	-0.112742684781551	0.139888942241669	-2.55205341090914E-05
-5.3314733505249	-7.53033065795898	-2.24500894546509	-0.112655483186245	0.139823198318481	-0.000121439952636138
-5.32735538482666	-7.52903175354004	-2.24097466468811	-0.1127540320158	0.139798223972321	-0.000146079561091028
-5.33080434799194	-7.52835559844971	-2.24458384513855	-0.112723961472511	0.139772474765778	-0.000127969396999106
-5.33120203018188	-7.53054809570313	-2.2511293888092	-0.112684555351734	0.139777153730392	-0.000238520209677517
-5.33515310287476	-7.53075933456421	-2.26061105728149	-0.112577073276043	0.139767348766327	-0.000263560476014391
-5.33471441268921	-7.53044176101685	-2.25523996353149	-0.112651601433754	0.13971583545208	-0.00028066718368791
-5.3276047706604	-7.52519130706787	-2.26654958724976	-0.112632036209106	0.139720991253853	-0.000262035900959745
-5.3341498374939	-7.52684831619263	-2.26791620254517	-0.112567380070686	0.139703750610352	-0.000205969452508725
-5.32994365692139	-7.52918100357056	-2.26727557182312	-0.112642683088779	0.139628753066063	-0.000234366612858139
-5.32983493804932	-7.52588224411011	-2.27338361740112	-0.112642526626587	0.139548003673553	-0.000268697098363191
-5.32936525344849	-7.52483129501343	-2.27084946632385	-0.112591333687305	0.139570459723473	-0.000243875314481556
-5.32595157623291	-7.52243041992188	-2.286137342453	-0.112566687166691	0.139506176114082	-0.000223082577576861
-5.32333135604858	-7.5176944732666	-2.28367877006531	-0.112633273005486	0.139440506696701	-0.000250616343691945
-5.32059812545776	-7.51948261260986	-2.28574156761169	-0.112546183168888	0.139480233192444	-0.000130274376715533
-5.32452774047852	-7.52123594284058	-2.28631806373596	-0.11258764564991	0.13946644961834	-0.000173401334905066
-5.32553720474243	-7.52089405059814	-2.29010820388794	-0.11258152872324	0.139426186680794	-0.000120620577945374
-5.31959009170532	-7.51978635787964	-2.28390979766846	-0.112541355192661	0.139458671212196	-2.1710662622354E-05
-5.31632232666016	-7.52200651168823	-2.28589725494385	-0.11257679015398	0.139597028493881	6.02783729846124E-05
-5.31427383422852	-7.52189064025879	-2.28939008712769	-0.112530641257763	0.139520049095154	7.15018177288584E-05
-5.31093692779541	-7.52354907989502	-2.28824138641357	-0.112562246620655	0.139521658420563	0.000126272556371987
-5.30999279022217	-7.52439403533936	-2.28344082832336	-0.11261560767889	0.139483317732811	0.000168613347341307
-5.31036758422852	-7.52450847625732	-2.29492950439453	-0.112486481666565	0.13966067135334	0.000106366904219612
-5.31403303146362	-7.52905416488647	-2.2915186882019	-0.112450949847698	0.139634728431702	0.000190824415767565
-5.31085348129272	-7.53003692626953	-2.2914776802063	-0.112564668059349	0.139634668827057	0.000166953584994189
-5.31096839904785	-7.53124570846558	-2.28758668899536	-0.112550020217896	0.139661133289337	0.000186542485607788
-5.31010007858276	-7.52876758575439	-2.29174089431763	-0.112469248473644	0.139627113938332	0.000220091198571026
-5.3151421546936	-7.53682708740234	-2.28782486915588	-0.112495459616184	0.139623507857323	0.000256276282016188
-5.31377649307251	-7.54011726379395	-2.28666138648987	-0.112504936754704	0.139656201004982	0.000289242045255378
-5.31786918640137	-7.54308223724365	-2.28635358810425	-0.112511202692986	0.139774695038795	0.00025514981825836
-5.32080936431885	-7.54862928390503	-2.28598046302795	-0.112405374646187	0.139775916934013	0.000343510153470561
-5.31977987289429	-7.55237722396851	-2.28808379173279	-0.112444721162319	0.139763250946999	0.000306135654682294
-5.31938600540161	-7.55203437805176	-2.2865526676178	-0.112534046173096	0.139686524868011	0.000292540469672531
-5.31802845001221	-7.55234003067017	-2.28975820541382	-0.112520419061184	0.139632031321526	0.000323085347190499
-5.32169818878174	-7.55665922164917	-2.2900607585907	-0.112523980438709	0.139628425240517	0.000319930783007294
-5.32867574691772	-7.56097078323364	-2.29250836372375	-0.112449742853642	0.139640271663666	0.000327789923176169
-5.32477807998657	-7.55831813812256	-2.29297256469727	-0.112461231648922	0.139647006988525	0.000369860819773749
-5.3258581161499	-7.56074619293213	-2.29526734352112	-0.112437523901463	0.13968051970005	0.000381123245460913
-5.32719326019287	-7.56044244766235	-2.29433226585388	-0.112379901111126	0.139563798904419	0.000320189807098359
-5.32707786560059	-7.56100273132324	-2.29296159744263	-0.112437605857849	0.139544129371643	0.000346237415215001
-5.32641696929932	-7.56535243988037	-2.29860162734985	-0.112494826316833	0.139526396989822	0.000364521169103682
-5.32960367202759	-7.56746244430542	-2.30104517936707	-0.112325437366962	0.139572769403458	0.0003379643894732
-5.33290338516235	-7.56709337234497	-2.30243110656738	-0.112370148301125	0.139534324407578	0.000370367983123288
-5.33185052871704	-7.5682897567749	-2.29937934875488	-0.112410455942154	0.139506787061691	0.000386246218113229
-5.32499074935913	-7.56669569015503	-2.30529189109802	-0.112364575266838	0.139451488852501	0.000415504502598196
-5.33147811889648	-7.57098722457886	-2.30314326286316	-0.112305030226707	0.139435991644859	0.00050491513684392
-5.3297176361084	-7.57392024993896	-2.31090021133423	-0.112377718091011	0.139478042721748	0.00038305195630528
-5.33246660232544	-7.5714545249939	-2.31151485443115	-0.112341202795506	0.139467835426331	0.000435525987995788
-5.33251523971558	-7.57411336898804	-2.31647777557373	-0.112279206514359	0.139426082372665	0.000412604451412335
-5.33339214324951	-7.57040166854858	-2.31148171424866	-0.112245447933674	0.139273330569267	0.000389893190003932
-5.33504581451416	-7.5729079246521	-2.30160212516785	-0.112303711473942	0.139290764927864	0.000495221349410713
-5.33835601806641	-7.578453540802	-2.31907081604004	-0.11225713044405	0.139421164989471	0.000453637650934979
-5.34116792678833	-7.58125305175781	-2.31528472900391	-0.112243562936783	0.139446169137955	0.000507660326547921
-5.33845090866089	-7.57963752746582	-2.3143310546875	-0.112226381897926	0.13936559855938	0.000491220795083791
-5.33714008331299	-7.57678604125977	-2.3163890838623	-0.11216577142477	0.139372274279594	0.00048071876517497
-5.34152698516846	-7.57712459564209	-2.319500207901	-0.112158551812172	0.139293625950813	0.000522663060110062
-5.34138488769531	-7.57980728149414	-2.31628274917603	-0.112127587199211	0.139286309480667	0.00051451416220516
-5.34164667129517	-7.57791376113892	-2.31591033935547	-0.112172409892082	0.13929171860218	0.000462568685179576
-5.34734153747559	-7.58177089691162	-2.31582808494568	-0.112069152295589	0.139342427253723	0.000474588916404173
-5.34831380844116	-7.58275032043457	-2.31665515899658	-0.112089328467846	0.139336049556732	0.000459945789771155
-5.34817218780518	-7.58008003234863	-2.325927734375	-0.112138830125332	0.139313668012619	0.000410647335229442
-5.35163927078247	-7.58019495010376	-2.3201699256897	-0.112052440643311	0.13929982483387	0.000417306669987738
-5.36147880554199	-7.58545017242432	-2.32413530349731	-0.112068459391594	0.139342159032822	0.000296491489280015
-5.3563871383667	-7.57944345474243	-2.32835030555725	-0.112021744251251	0.139269962906837	0.000359831639798358
-5.36371088027954	-7.58313226699829	-2.32714653015137	-0.112024046480656	0.139340609312057	0.000322368374327198
-5.363929271698	-7.57900428771973	-2.32596206665039	-0.112064890563488	0.139232963323593	0.000286548311123624
-5.36779975891113	-7.58272361755371	-2.33054947853088	-0.112111233174801	0.139264360070229	0.000250954733928666
-5.37450218200684	-7.58259296417236	-2.33407473564148	-0.111959517002106	0.139410808682442	0.000179400783963501
-5.37774133682251	-7.58248329162598	-2.32669138908386	-0.11202098429203	0.13934925198555	0.000199423433514312
-5.37965869903564	-7.57946157455444	-2.33072590827942	-0.111925147473812	0.13940916955471	0.000132119166664779
-5.38107109069824	-7.58140993118286	-2.33432102203369	-0.111919589340687	0.139377057552338	0.000130454893223941
-5.39303779602051	-7.58471775054932	-2.3350875377655	-0.111871905624866	0.139414966106415	5.00132955494337E-05
-5.38964223861694	-7.58378505706787	-2.33809804916382	-0.111906945705414	0.139304935932159	8.06747702881694E-05
-5.39839267730713	-7.58327293395996	-2.33428764343262	-0.111888200044632	0.139379665255547	0.000130844520754181
-5.40166044235229	-7.58345985412598	-2.34012413024902	-0.111875608563423	0.139344871044159	5.88615221204236E-05
-5.40488815307617	-7.58132600784302	-2.32669925689697	-0.111959189176559	0.139265537261963	0.000134529007482342
-5.41006708145142	-7.5816478729248	-2.33562231063843	-0.111940495669842	0.139315843582153	0.000128687068354338
-5.4193868637085	-7.58153867721558	-2.33877062797546	-0.111889503896236	0.139268681406975	0.000117057410534471
-5.415283203125	-7.582190990448	-2.33359813690186	-0.111918769776821	0.139225691556931	0.000170501953107305
-5.41966962814331	-7.57802629470825	-2.34172081947327	-0.111871980130672	0.139200657606125	0.00022190019080881
-5.42494678497314	-7.58301305770874	-2.3332211971283	-0.111893750727177	0.139173075556755	0.000206255543162115
-5.42119789123535	-7.58356332778931	-2.33482003211975	-0.111970812082291	0.139130592346191	0.000283834320725873
-5.42778301239014	-7.58290815353394	-2.33169269561768	-0.111925482749939	0.139291435480118	0.000333171396050602
-5.42596673965454	-7.58242511749268	-2.33669447898865	-0.111912965774536	0.13909475505352	0.000332602474372834
-5.42436742782593	-7.58080530166626	-2.32754611968994	-0.11198877543211	0.13899564743042	0.000465427117887884
-5.42393779754639	-7.58081817626953	-2.33737778663635	-0.111900351941586	0.139042839407921	0.000531788042280823
-5.42894458770752	-7.58159255981445	-2.33309888839722	-0.111978150904179	0.13903421163559	0.000583458226174116
-5.42133474349976	-7.57466173171997	-2.33033180236816	-0.111897580325603	0.139009013772011	0.00064199126791209
-5.42297029495239	-7.57716226577759	-2.33778667449951	-0.111909262835979	0.138989850878716	0.000780558213591576
-5.42257690429688	-7.57293844223022	-2.33954834938049	-0.111903086304665	0.13882865011692	0.000832390680443496
-5.42467737197876	-7.57750988006592	-2.33882069587708	-0.111932717263699	0.138877987861633	0.000956345407757908
-5.42160654067993	-7.57668924331665	-2.3426525592804	-0.111794672906399	0.138911753892899	0.00110652088187635
-5.41812944412231	-7.57286500930786	-2.33794760704041	-0.111920960247517	0.138808563351631	0.0011261833133176
-5.4143009185791	-7.57079219818115	-2.34194302558899	-0.111879393458366	0.138760790228844	0.00128871400374919
-5.41873216629028	-7.56941366195679	-2.34140253067017	-0.111900009214878	0.13875974714756	0.00133469793945551
-5.41064643859863	-7.56746387481689	-2.34051656723022	-0.111907564103603	0.138769939541817	0.00146887265145779
-5.41007518768311	-7.56739807128906	-2.3424220085144	-0.11189179867506	0.138751298189163	0.00150548166129738
-5.40710592269897	-7.56433868408203	-2.34411716461182	-0.111899137496948	0.138618230819702	0.00160886906087399
-5.40562009811401	-7.56204652786255	-2.34041595458984	-0.111933179199696	0.138683095574379	0.00167570996563882
-5.41314315795898	-7.5673394203186	-2.34963750839233	-0.111738204956055	0.138709291815758	0.00180149462539703
-5.40890979766846	-7.56850051879883	-2.34512567520142	-0.111964717507362	0.138591140508652	0.00188006716780365
-5.40423822402954	-7.5663423538208	-2.35095596313477	-0.111874990165234	0.13858500123024	0.00198136968538165
-5.41419696807861	-7.57053375244141	-2.34835505485535	-0.111941568553448	0.138511046767235	0.00197466439567506
-5.40866804122925	-7.56601619720459	-2.35029149055481	-0.111869998276234	0.138564079999924	0.0021314995829016
-5.41070508956909	-7.57049703598022	-2.34648871421814	-0.11185710132122	0.138620987534523	0.00217930995859206
-5.40809345245361	-7.56804180145264	-2.34703922271729	-0.11183488368988	0.138502940535545	0.0021773676853627
-5.41078805923462	-7.56991147994995	-2.35133862495422	-0.11192924529314	0.138542234897614	0.00220463704317808
-5.41350030899048	-7.57435321807861	-2.35153198242188	-0.111784353852272	0.138541877269745	0.00222827587276697
-5.40910673141479	-7.57156944274902	-2.34638452529907	-0.111868321895599	0.13850924372673	0.00227340962737799
-5.40785217285156	-7.57285594940186	-2.35141444206238	-0.111847929656506	0.138529255986214	0.00236400868743658
-5.41406917572021	-7.58147382736206	-2.35160493850708	-0.111904807388783	0.138561502099037	0.00231998087838292
-5.41292524337769	-7.58185338973999	-2.34617376327515	-0.111949294805527	0.138621985912323	0.0025241794064641
-5.41567754745483	-7.58344030380249	-2.3517279624939	-0.111877180635929	0.138611689209938	0.0025287747848779
-5.41221284866333	-7.58516788482666	-2.33610963821411	-0.11204905807972	0.138539463281631	0.00260591972619295
-5.41683673858643	-7.58777666091919	-2.34526968002319	-0.111821830272675	0.13868910074234	0.00251369993202388
-5.413818359375	-7.58660840988159	-2.33935379981995	-0.111949473619461	0.138551309704781	0.00260693300515413
-5.4113621711731	-7.58290958404541	-2.34396648406982	-0.111893653869629	0.138557478785515	0.00262793689034879
-5.4178466796875	-7.58913040161133	-2.34574508666992	-0.111931778490543	0.138635650277138	0.0025488818064332
-5.41692972183228	-7.58671998977661	-2.34295797348022	-0.111933931708336	0.138622641563416	0.00259746494702995
-5.42018413543701	-7.58594036102295	-2.34011745452881	-0.111854821443558	0.138657778501511	0.0026689178775996
-5.41933059692383	-7.58757734298706	-2.3433358669281	-0.111882075667381	0.138590469956398	0.00263913930393755
-5.42187976837158	-7.58845710754395	-2.33921575546265	-0.11208688467741	0.138600334525108	0.00267160916700959
-5.43010234832764	-7.59242582321167	-2.33663725852966	-0.111910179257393	0.138652428984642	0.0026472529862076
-5.42862319946289	-7.59148454666138	-2.33578419685364	-0.111984558403492	0.138579607009888	0.00263444171287119
-5.43070650100708	-7.59097003936768	-2.33573055267334	-0.111956357955933	0.138612419366837	0.00267579033970833
-5.4376654624939	-7.59409379959106	-2.33550453186035	-0.11192786693573	0.138583704829216	0.00258852448314428
-5.43445920944214	-7.59006881713867	-2.33686208724976	-0.111909113824368	0.138467103242874	0.00265147467143834
-5.44155788421631	-7.59660482406616	-2.3400182723999	-0.111850947141647	0.138514697551727	0.00255610607564449
-5.4405403137207	-7.5921516418457	-2.32648253440857	-0.112046122550964	0.13840939104557	0.00255720131099224
-5.44255781173706	-7.59536027908325	-2.33615946769714	-0.11194235086441	0.138594791293144	0.0024942965246737
-5.4488959312439	-7.59743309020996	-2.33477258682251	-0.11196843534708	0.138495534658432	0.00247453595511615
-5.44514417648315	-7.59284400939941	-2.3311231136322	-0.111894212663174	0.138592034578323	0.00245670112781227
-5.4565601348877	-7.59861516952515	-2.33039307594299	-0.111941434442997	0.138552203774452	0.00246310327202082
-5.45297813415527	-7.59666967391968	-2.33012366294861	-0.111947685480118	0.138497963547707	0.00240770052187145
-5.45962762832642	-7.59770917892456	-2.32533025741577	-0.111874878406525	0.138608932495117	0.00242182752117515
-5.45892238616943	-7.59352254867554	-2.32955574989319	-0.111882582306862	0.138535052537918	0.00236658030189574
-5.46018028259277	-7.5965428352356	-2.31679844856262	-0.111956536769867	0.138520881533623	0.00236835144460201
-5.46649599075317	-7.59700775146484	-2.33030319213867	-0.111914210021496	0.138586476445198	0.00229091942310333
-5.46612977981567	-7.59470319747925	-2.32412505149841	-0.111911281943321	0.13862444460392	0.00230279518291354
-5.46491479873657	-7.59012174606323	-2.32744574546814	-0.111843168735504	0.138543874025345	0.00234981044195592
-5.47123241424561	-7.59667682647705	-2.32342767715454	-0.111897863447666	0.138543218374252	0.00228411983698606
-5.46953630447388	-7.59247207641602	-2.32583332061768	-0.111912682652473	0.138614594936371	0.0022994966711849
-5.47349691390991	-7.59679174423218	-2.32360625267029	-0.11187119781971	0.138699844479561	0.00228124228306115
-5.47061729431152	-7.59518671035767	-2.33014988899231	-0.111859679222107	0.138563066720963	0.00226326566189528
-5.46743202209473	-7.59544706344604	-2.30965328216553	-0.111953392624855	0.138520464301109	0.00237383716739714
-5.47202587127686	-7.59799003601074	-2.32551670074463	-0.111896112561226	0.138629510998726	0.00228569097816944
-5.46942615509033	-7.59790515899658	-2.31501007080078	-0.111936546862125	0.138627767562866	0.00230660359375179
-5.46225166320801	-7.59221458435059	-2.3218240737915	-0.111945524811745	0.138664215803146	0.00230972515419126
-5.46610927581787	-7.59559154510498	-2.31342172622681	-0.111913241446018	0.138611555099487	0.0022957141045481
-5.45964765548706	-7.59151983261108	-2.30757904052734	-0.111976660788059	0.138608768582344	0.00226336694322526
-5.45888948440552	-7.59338760375977	-2.30999302864075	-0.111969903111458	0.138683006167412	0.00219069165177643
-5.46222686767578	-7.59123659133911	-2.3172812461853	-0.111908592283726	0.138808965682983	0.00219670310616493
-5.45312118530273	-7.58884859085083	-2.30989527702332	-0.112017400562763	0.138622164726257	0.002202442381531
-5.45478534698486	-7.58760833740234	-2.30882096290588	-0.111955516040325	0.138717636466026	0.00223337905481458
-5.45806503295898	-7.59097194671631	-2.31153559684753	-0.111960425972939	0.138728871941566	0.00219824980013072
-5.4482536315918	-7.58820724487305	-2.30483365058899	-0.111983582377434	0.138744756579399	0.00221186224371195
-5.45081090927124	-7.5879693031311	-2.30914378166199	-0.111898481845856	0.138727992773056	0.00222337106242776
-5.45018815994263	-7.58741760253906	-2.30287742614746	-0.111989751458168	0.138652011752129	0.00223576347343624
-5.4495677947998	-7.58946514129639	-2.30415654182434	-0.112001605331898	0.138679429888725	0.00220474414527416
-5.44974040985107	-7.58957147598267	-2.30869555473328	-0.111852928996086	0.138766273856163	0.00225403066724539
-5.44507694244385	-7.58617210388184	-2.30207252502441	-0.112037219107151	0.138657063245773	0.00223503308370709
-5.44151926040649	-7.58648490905762	-2.30199575424194	-0.111936718225479	0.138630494475365	0.00223367917351425
-5.44673490524292	-7.58901119232178	-2.30250382423401	-0.112019062042236	0.138698026537895	0.00218075723387301
-5.44473314285278	-7.58559370040894	-2.30294418334961	-0.112018764019012	0.138642743229866	0.00224903458729386
-5.43991184234619	-7.58506727218628	-2.29838585853577	-0.111970007419586	0.138693183660507	0.00221773912198842
-5.43716716766357	-7.58781814575195	-2.2985827922821	-0.111992083489895	0.138649955391884	0.00221437541767955
-5.43422365188599	-7.58442258834839	-2.29087686538696	-0.112074911594391	0.138578414916992	0.0022508364636451
-5.4370436668396	-7.59179306030273	-2.29920196533203	-0.111907079815865	0.138662740588188	0.00223362585529685
-5.435791015625	-7.58910989761353	-2.29593777656555	-0.112026676535606	0.138606935739517	0.00225528096780181
-5.43073654174805	-7.59088230133057	-2.29940414428711	-0.112023390829563	0.138607457280159	0.00225407676771283
-5.43002510070801	-7.59111595153809	-2.29615092277527	-0.112033732235432	0.138578042387962	0.00229151826351881
-5.43423652648926	-7.59146308898926	-2.29472064971924	-0.111994788050652	0.138601392507553	0.00220926688052714
-5.42965269088745	-7.59286022186279	-2.29015040397644	-0.111982621252537	0.138602331280708	0.00230991956777871
-5.42799711227417	-7.5962700843811	-2.29567098617554	-0.111953176558018	0.138630658388138	0.00233024940825999
-5.42493677139282	-7.59336233139038	-2.28779244422913	-0.112044274806976	0.138460695743561	0.00233715632930398
-5.42402696609497	-7.59615421295166	-2.29307293891907	-0.112078823149204	0.13854318857193	0.00232672365382314
-5.4279670715332	-7.5978307723999	-2.29816746711731	-0.112021587789059	0.138496682047844	0.00233716587536037
-5.42289018630981	-7.59680461883545	-2.28876876831055	-0.11212233453989	0.138504520058632	0.002325743669644
-5.41977262496948	-7.59524393081665	-2.29052567481995	-0.112044364213943	0.138477429747581	0.00240338128060102
-5.42638254165649	-7.59922742843628	-2.29149174690247	-0.112130746245384	0.138470306992531	0.00229902705177665
-5.42200660705566	-7.59698581695557	-2.28789949417114	-0.112153314054012	0.138392582535744	0.00233886041678488
-5.42526149749756	-7.59861755371094	-2.29229950904846	-0.11210024356842	0.138504445552826	0.00237380131147802
-5.4227032661438	-7.59868955612183	-2.29044580459595	-0.112131513655186	0.138364717364311	0.00234262831509113
-5.42248821258545	-7.59766626358032	-2.28096652030945	-0.112128853797913	0.138373002409935	0.00241247704252601
-5.42427444458008	-7.60172939300537	-2.29215383529663	-0.112132556736469	0.138374328613281	0.0022833424154669
-5.42862224578857	-7.60256290435791	-2.28305292129517	-0.112178526818752	0.138441622257233	0.00227426015771925
-5.42215251922607	-7.59892225265503	-2.28981876373291	-0.112127579748631	0.138434231281281	0.00232647522352636
-5.43029451370239	-7.60714721679688	-2.28533554077148	-0.112080596387386	0.138456001877785	0.00231340085156262
-5.42377471923828	-7.61092281341553	-2.28469657897949	-0.112168751657009	0.138477265834808	0.00226673553697765
-5.42742824554443	-7.61220026016235	-2.28297424316406	-0.112095780670643	0.138593256473541	0.00224917684681714
-5.42748069763184	-7.61297464370728	-2.28225302696228	-0.11197555065155	0.138633102178574	0.0022072559222579
-5.42562961578369	-7.61227178573608	-2.28226470947266	-0.112124092876911	0.138458460569382	0.00215149251744151
-5.42735528945923	-7.61312389373779	-2.27867436408997	-0.112022385001183	0.138588711619377	0.00213439716026187
-5.43161964416504	-7.61850070953369	-2.28140139579773	-0.112020403146744	0.138666957616806	0.00204463605768979
-5.43172121047974	-7.61504888534546	-2.27712225914001	-0.1119689270854	0.138701245188713	0.00195210566744208
-5.43199491500854	-7.60993051528931	-2.27902960777283	-0.111953347921371	0.138677254319191	0.00187869172077626
-5.43697929382324	-7.61009788513184	-2.28374576568604	-0.111915692687035	0.138697326183319	0.00183695217128843
-5.43617010116577	-7.60832738876343	-2.27384495735168	-0.111943632364273	0.138663560152054	0.00173302507027984
-5.43973445892334	-7.61052513122559	-2.27778053283691	-0.111811973154545	0.138789013028145	0.0016676380764693
-5.43714141845703	-7.60904312133789	-2.27901673316956	-0.111872553825378	0.138739109039307	0.00155029422603548
-5.43254327774048	-7.60309505462646	-2.27538633346558	-0.111930824816227	0.138687238097191	0.00147595873568207
-5.43542289733887	-7.60239505767822	-2.27827882766724	-0.111871436238289	0.138715013861656	0.00140245188958943
-5.4404501914978	-7.60280561447144	-2.27575349807739	-0.111885145306587	0.138815090060234	0.00128306576516479
-5.42919731140137	-7.59507417678833	-2.27572703361511	-0.111814215779305	0.138736709952354	0.00125651876442134
-5.43477344512939	-7.59637832641602	-2.28015995025635	-0.111825741827488	0.138820335268974	0.00120391114614904
-5.42906284332275	-7.59081983566284	-2.27914381027222	-0.111895836889744	0.138746216893196	0.00109406502451748
-5.42948007583618	-7.58780717849731	-2.27519726753235	-0.111837103962898	0.138795450329781	0.00107112049590796
-5.43151473999023	-7.58725309371948	-2.28223299980164	-0.111668981611729	0.138829901814461	0.00101510155946016
-5.42661237716675	-7.58496904373169	-2.28138709068298	-0.111890807747841	0.138803124427795	0.000945141422562301
-5.42101764678955	-7.58175230026245	-2.28120732307434	-0.111772060394287	0.138781994581223	0.000939516234211624
-5.42508220672607	-7.58138990402222	-2.2845344543457	-0.111852057278156	0.1388199031353	0.000745271216146648
-5.41959095001221	-7.57826948165894	-2.28264975547791	-0.111755304038525	0.138797745108604	0.000715752365067601
-5.41830396652222	-7.57356357574463	-2.28291893005371	-0.111754789948463	0.138846889138222	0.000745018944144249
-5.41618061065674	-7.5742769241333	-2.28741836547852	-0.111770749092102	0.138948649168015	0.000557321473024786
-5.41377639770508	-7.57083654403687	-2.28292870521545	-0.111846625804901	0.138838395476341	0.000593615754041821
-5.41213655471802	-7.56985759735107	-2.28955864906311	-0.111843429505825	0.138910293579102	0.000448458013124764
-5.41615676879883	-7.56872653961182	-2.28903341293335	-0.111665338277817	0.138991147279739	0.000436935457400978
-5.41072416305542	-7.56656551361084	-2.28858494758606	-0.111717723309994	0.138991177082062	0.000337419740390033
-5.40690851211548	-7.5646390914917	-2.29083251953125	-0.111632756888866	0.139028817415237	0.000372954091290012
-5.4127631187439	-7.56674289703369	-2.29164123535156	-0.111752435564995	0.139055997133255	0.000230506368097849
-5.40219974517822	-7.56539630889893	-2.29272031784058	-0.111728340387344	0.13900338113308	0.000212293438380584
-5.40594625473022	-7.56125831604004	-2.29578590393066	-0.111631356179714	0.139092579483986	0.000226935706450604
-5.40324258804321	-7.5595269203186	-2.29686045646667	-0.111571408808231	0.139041408896446	0.000155200192239136
-5.39987325668335	-7.55876064300537	-2.28789901733398	-0.111642204225063	0.139033764600754	0.000136006739921868
-5.40381908416748	-7.56397008895874	-2.30737614631653	-0.111627146601677	0.139109939336777	1.22619849207695E-05
-5.40296459197998	-7.56123447418213	-2.29052877426147	-0.111606642603874	0.139100879430771	3.18302663799841E-05
-5.39603567123413	-7.55499315261841	-2.29658627510071	-0.111551441252232	0.139101848006248	1.00844526969013E-05
-5.40180730819702	-7.55788326263428	-2.30132746696472	-0.111555084586143	0.139106005430222	4.5923708967166E-05
-5.39672756195068	-7.55773735046387	-2.29592037200928	-0.111593648791313	0.139069259166718	-4.1260904254159E-05
-5.39685726165771	-7.55501937866211	-2.29707670211792	-0.111573256552219	0.139128431677818	-6.83829566696659E-05
-5.3958625793457	-7.55662393569946	-2.30294966697693	-0.111506395041943	0.139125600457191	-0.000110189590486698
-5.39201593399048	-7.55607461929321	-2.29062509536743	-0.11157738417387	0.139065116643906	2.99339308185154E-06
-5.39667510986328	-7.55618333816528	-2.30098271369934	-0.111489005386829	0.139229372143745	-8.30750650493428E-05
-5.39360523223877	-7.56029224395752	-2.28830242156982	-0.111539945006371	0.139147907495499	-8.44741516630165E-05
-5.38850355148315	-7.55480146408081	-2.29814982414246	-0.11147928237915	0.139227300882339	-9.64885330176912E-05
-5.39361763000488	-7.56189393997192	-2.28936505317688	-0.111484304070473	0.13912770152092	-6.0479920648504E-05
-5.3891716003418	-7.56485795974731	-2.28401374816895	-0.111546114087105	0.139193177223206	-0.000102938625786919
-5.39361095428467	-7.56719779968262	-2.28962635993958	-0.111404903233051	0.139383986592293	1.50844552990748E-05
-5.3900899887085	-7.57114267349243	-2.2898280620575	-0.111386947333813	0.139215677976608	4.54928995168302E-05
-5.38954925537109	-7.57304525375366	-2.28359079360962	-0.11142148822546	0.1392642557621	0.000190106860827655
-5.39088201522827	-7.58120965957642	-2.28323554992676	-0.111413486301899	0.139241337776184	0.000182276591658592
-5.39314794540405	-7.5814037322998	-2.27776098251343	-0.111416831612587	0.139319553971291	0.000240993205807172
-5.38610124588013	-7.5819787979126	-2.28084707260132	-0.111493542790413	0.139302998781204	0.000188149264431559
-5.39263534545898	-7.5850887298584	-2.27833867073059	-0.111489251255989	0.139312297105789	0.000197140238014981
-5.38921594619751	-7.58116340637207	-2.27066254615784	-0.111575655639172	0.139248371124268	0.00021984068735037
-5.39522075653076	-7.58594179153442	-2.2718985080719	-0.111462481319904	0.139325976371765	0.000190986422239803
-5.38445901870728	-7.57770872116089	-2.27817821502686	-0.111540630459785	0.139202326536179	0.000159362680278718
-5.3828182220459	-7.57648420333862	-2.27890777587891	-0.111382246017456	0.139263063669205	0.000224727307795547
-5.39258813858032	-7.57928991317749	-2.27272129058838	-0.111463114619255	0.13920696079731	0.000185708224307746
-5.38130855560303	-7.57400321960449	-2.269944190979	-0.111476056277752	0.13920933008194	0.000201356800971553
-5.38804483413696	-7.57797861099243	-2.27786421775818	-0.111412025988102	0.139259710907936	0.000275229307590052
-5.38572788238525	-7.57736444473267	-2.26800084114075	-0.111454553902149	0.139145210385323	0.000314002420054749
-5.39090538024902	-7.5826587677002	-2.27332425117493	-0.111338108778	0.139311045408249	0.000428952800575644
-5.38680028915405	-7.58485651016235	-2.27779102325439	-0.111293122172356	0.139261499047279	0.000502716808114201
-5.38273859024048	-7.58091354370117	-2.27887582778931	-0.111280910670757	0.139137551188469	0.000617107027210295
-5.38974142074585	-7.58465147018433	-2.27608871459961	-0.111319996416569	0.13921494781971	0.000624477746896446
-5.37867403030396	-7.58002662658691	-2.26567196846008	-0.111326716840267	0.13908688724041	0.000602062325924635
-5.38126277923584	-7.57851552963257	-2.27528381347656	-0.111295916140079	0.139127865433693	0.00062204955611378
-5.37452030181885	-7.5726580619812	-2.27014470100403	-0.111321441829205	0.139034226536751	0.000608638860285282
-5.37721681594849	-7.57306003570557	-2.26428842544556	-0.111378312110901	0.139133960008621	0.000582720618695021
-5.37476396560669	-7.5685248374939	-2.26855421066284	-0.111196100711823	0.139182597398758	0.000631910341326147
-5.36756992340088	-7.56683397293091	-2.26457047462463	-0.111289694905281	0.139020219445229	0.000629143789410591
-5.36126852035522	-7.56382656097412	-2.26459407806396	-0.111272476613522	0.139022201299667	0.000733699183911085
-5.36778593063354	-7.56797742843628	-2.26720952987671	-0.111335106194019	0.139032423496246	0.000691164575982839
-5.35571050643921	-7.56089973449707	-2.25735402107239	-0.111252941191196	0.139071181416512	0.000815452833194286
-5.36043214797974	-7.56722402572632	-2.27053427696228	-0.111220374703407	0.139094203710556	0.000931256741750985
-5.35419702529907	-7.56912040710449	-2.26003694534302	-0.111299052834511	0.13901087641716	0.00111326447222382
-5.35647869110107	-7.5743556022644	-2.26024556159973	-0.111180633306503	0.139186233282089	0.00124500063247979
-5.35004091262817	-7.5734076499939	-2.25910091400146	-0.111320734024048	0.139100149273872	0.00130595953669399
-5.34304857254028	-7.56712532043457	-2.25673007965088	-0.111325599253178	0.139019131660461	0.00132301670964807
-5.34408712387085	-7.56680202484131	-2.25309252738953	-0.111363939940929	0.139096558094025	0.00127896608319134
-5.3385648727417	-7.5622673034668	-2.24783992767334	-0.111411727964878	0.13907878100872	0.00129715574439615
-5.32878255844116	-7.56020355224609	-2.24422812461853	-0.111381128430367	0.139104798436165	0.00125967687927186
-5.32341384887695	-7.55645895004272	-2.24673366546631	-0.111433148384094	0.139056012034416	0.00122197158634663
-5.31744956970215	-7.55418109893799	-2.24112987518311	-0.111575350165367	0.138998374342918	0.00126335804816335
-5.32039308547974	-7.55592155456543	-2.24392366409302	-0.111392095685005	0.139134600758553	0.00130247266497463
-5.31161546707153	-7.55392980575562	-2.24547839164734	-0.111540421843529	0.139075994491577	0.00128854671493173
-5.30699872970581	-7.55403470993042	-2.24247717857361	-0.111533239483833	0.139027759432793	0.00135517620947212
-5.31394720077515	-7.55865097045898	-2.24381971359253	-0.111610822379589	0.1390610486269	0.00127922859974205
-5.30839204788208	-7.55749464035034	-2.23727774620056	-0.11160721629858	0.139067336916924	0.00128594692796469
-5.31084680557251	-7.56102561950684	-2.236323595047	-0.111522525548935	0.139211773872375	0.0013248163741082
-5.30486631393433	-7.56370639801025	-2.23469662666321	-0.111682444810867	0.139131531119347	0.00135824643075466
-5.30310392379761	-7.56733703613281	-2.23812913894653	-0.11159336566925	0.139164507389069	0.00137532060034573
-5.30638694763184	-7.56977558135986	-2.23411631584167	-0.111571043729782	0.139147147536278	0.00145205983426422
-5.2978949546814	-7.57052135467529	-2.23694324493408	-0.111679315567017	0.13908888399601	0.00143287947867066
-5.3001503944397	-7.57253456115723	-2.23119759559631	-0.111751221120358	0.139090701937675	0.00130545429419726
-5.29716110229492	-7.57128047943115	-2.23364090919495	-0.111745908856392	0.139101162552834	0.00128716439940035
-5.2956714630127	-7.57188606262207	-2.22961783409119	-0.111735783517361	0.139208123087883	0.00125197507441044
-5.29140996932983	-7.57190847396851	-2.22589516639709	-0.111838817596436	0.139137327671051	0.00113669235724956
-5.28955316543579	-7.56973838806152	-2.22708344459534	-0.11188005656004	0.139128506183624	0.00106586900074035
-5.29198503494263	-7.5727481842041	-2.22923636436462	-0.111792422831059	0.13920558989048	0.00103495118673891
-5.28688049316406	-7.56925249099731	-2.22767472267151	-0.111897826194763	0.139150142669678	0.000957075506448746
-5.28563213348389	-7.56763410568237	-2.22450971603394	-0.11189591139555	0.139174237847328	0.000956282019615173
-5.28911352157593	-7.57307291030884	-2.22771000862122	-0.111977159976959	0.139208823442459	0.000787179451435804
-5.28445148468018	-7.56991767883301	-2.22543525695801	-0.112028427422047	0.139114201068878	0.000799078086856753
-5.29125499725342	-7.57133388519287	-2.22478199005127	-0.111960500478745	0.139160946011543	0.000752991763874888
-5.28879642486572	-7.57240915298462	-2.21962761878967	-0.112110927700996	0.13910236954689	0.000685327278915793
-5.29274034500122	-7.57437515258789	-2.23025298118591	-0.11199314147234	0.139207139611244	0.000566722766961902
-5.29758787155151	-7.57499313354492	-2.22346711158752	-0.112128295004368	0.139150753617287	0.000542815367225558
-5.29153251647949	-7.57150316238403	-2.22033071517944	-0.11207277327776	0.13912570476532	0.000471757753985003
-5.29612445831299	-7.57750463485718	-2.22793245315552	-0.112075999379158	0.139104068279266	0.000417667411966249
-5.29867553710938	-7.57776927947998	-2.22864389419556	-0.112156331539154	0.139087080955505	0.000277104292763397
-5.29922914505005	-7.57864618301392	-2.2277467250824	-0.112087994813919	0.139169231057167	0.000326721085002646
-5.30198335647583	-7.58053302764893	-2.23089528083801	-0.11203371733427	0.139151647686958	0.000187599347555079
-5.29867076873779	-7.5805492401123	-2.22120356559753	-0.112223856151104	0.139032438397408	0.000162023323355243
-5.30266332626343	-7.58566379547119	-2.22830629348755	-0.11209000647068	0.139201655983925	7.90766935097054E-05
-5.304771900177	-7.5828652381897	-2.22378993034363	-0.112241469323635	0.139138415455818	1.88111971510807E-05
-5.29939460754395	-7.58150005340576	-2.23060345649719	-0.112163387238979	0.139150947332382	5.01412250741851E-06
-5.30349969863892	-7.58532857894897	-2.22560119628906	-0.112124234437943	0.139108553528786	4.00581893700291E-06
-5.30219554901123	-7.58436918258667	-2.22960758209229	-0.112200535833836	0.139194533228874	-0.000157320289872587
-5.30558347702026	-7.58255577087402	-2.22868084907532	-0.112210534512997	0.139237463474274	-0.000125497070257552
-5.30346441268921	-7.58240556716919	-2.23060512542725	-0.11211059987545	0.139244094491005	-0.00020174183009658
-5.30284976959229	-7.58011913299561	-2.2240264415741	-0.112202078104019	0.139175802469254	-0.000258904561633244
-5.30142498016357	-7.58010292053223	-2.22279524803162	-0.112170092761517	0.13928647339344	-0.000278438848908991
-5.30853414535522	-7.58344411849976	-2.22813057899475	-0.112155236303806	0.139297142624855	-0.000384782557375729
-5.30077934265137	-7.58072996139526	-2.2203733921051	-0.112159170210361	0.139264866709709	-0.000385535589884967
-5.30678701400757	-7.57935047149658	-2.2264392375946	-0.112136550247669	0.139328062534332	-0.000315741432132199
-5.30403232574463	-7.58306646347046	-2.21833109855652	-0.112255930900574	0.139243364334106	-0.000424151046900079
-5.3047513961792	-7.58407831192017	-2.21494078636169	-0.112230896949768	0.139242589473724	-0.000456225476227701
-5.30620765686035	-7.58468008041382	-2.22412848472595	-0.112182579934597	0.139383912086487	-0.000459003553260118
-5.30446290969849	-7.5799298286438	-2.21686220169067	-0.112150743603706	0.139240100979805	-0.000507164397276938
-5.30268859863281	-7.58375930786133	-2.21676635742188	-0.112178944051266	0.13930369913578	-0.000492478837259114
-5.30983400344849	-7.5854697227478	-2.21992659568787	-0.112167671322823	0.139384940266609	-0.000560120097361505
-5.3038158416748	-7.58468151092529	-2.20880246162415	-0.112239077687263	0.139349043369293	-0.000527999538462609
-5.30396842956543	-7.58222723007202	-2.22322082519531	-0.112158581614494	0.139404475688934	-0.000514464627485722
-5.30712413787842	-7.58358287811279	-2.21106910705566	-0.11219734698534	0.139338821172714	-0.000448993378086016
-5.30517530441284	-7.58377408981323	-2.21539974212646	-0.112229883670807	0.139324456453323	-0.000492214225232601
-5.30638313293457	-7.58574771881104	-2.21493291854858	-0.11214005947113	0.139432117342949	-0.000456115318229422
-5.30282688140869	-7.58516454696655	-2.21690511703491	-0.112245060503483	0.139366745948792	-0.000508703175000846
-5.30046558380127	-7.58152961730957	-2.21506261825562	-0.112161971628666	0.139378473162651	-0.000442491902504116
-5.30620813369751	-7.5847282409668	-2.20940899848938	-0.11216177046299	0.139366790652275	-0.000476854620501399
-5.29530000686646	-7.58614587783813	-2.20688939094543	-0.112293615937233	0.139354094862938	-0.000502775656059384
-5.29836797714233	-7.58613300323486	-2.20901942253113	-0.112188249826431	0.13937321305275	-0.000458983238786459
-5.29659032821655	-7.58624458312988	-2.20874619483948	-0.112293228507042	0.139351785182953	-0.000462712079752237
-5.29828071594238	-7.5895791053772	-2.19949674606323	-0.112238757312298	0.139491498470306	-0.000471611536340788
-5.29493379592896	-7.58830165863037	-2.20487761497498	-0.112193003296852	0.139470770955086	-0.000407740357331932
-5.28997564315796	-7.58730173110962	-2.19935822486877	-0.112314887344837	0.139422073960304	-0.000450265069957823
-5.28746271133423	-7.58884811401367	-2.19832563400269	-0.1122180595994	0.139487311244011	-0.000417059287428856
-5.2897310256958	-7.59364080429077	-2.1979455947876	-0.112329065799713	0.139519572257996	-0.000457665999419987
-5.28096389770508	-7.5898871421814	-2.18823981285095	-0.112340174615383	0.139534413814545	-0.000426252168836072
-5.28626155853271	-7.59596347808838	-2.20025110244751	-0.112325392663479	0.139600992202759	-0.000422930112108588
-5.27917051315308	-7.59390687942505	-2.19149994850159	-0.11240741610527	0.139431089162827	-0.000364102132152766
-5.2827582359314	-7.59975576400757	-2.19371891021729	-0.112334743142128	0.139550611376762	-0.000346027780324221
-5.27911424636841	-7.59969043731689	-2.18764162063599	-0.112488001585007	0.139478102326393	-0.000330653216224164
-5.27497816085815	-7.6004581451416	-2.19502425193787	-0.112439021468163	0.13945659995079	-0.000345222360920161
-5.28204345703125	-7.60462284088135	-2.18710660934448	-0.112501718103886	0.139497846364975	-0.000359108293196186
-5.27661371231079	-7.60215282440186	-2.18415594100952	-0.112484194338322	0.13949191570282	-0.000287241535261273
-5.27869129180908	-7.60565328598022	-2.18450117111206	-0.112468868494034	0.139504969120026	-0.000284742593066767
-5.27503824234009	-7.60357713699341	-2.18376207351685	-0.112489067018032	0.139397323131561	-0.000306052708765492
-5.27508115768433	-7.60901594161987	-2.18252658843994	-0.112482242286205	0.13945347070694	-0.00025480511249043
-5.27453088760376	-7.61218500137329	-2.17727017402649	-0.112435176968575	0.13944499194622	-0.000161863892572001
-5.26854515075684	-7.61252355575562	-2.18023896217346	-0.112509936094284	0.13947756588459	-0.00013615952047985
-5.26866674423218	-7.61330461502075	-2.17856168746948	-0.112465746700764	0.139511540532112	-0.000150647392729297
-5.2720890045166	-7.62063598632813	-2.17872262001038	-0.112522654235363	0.139560371637344	-0.000124681057059206
-5.26234292984009	-7.61704349517822	-2.16685390472412	-0.112455055117607	0.139544546604156	-7.66336415836122E-06
-5.26335763931274	-7.62321615219116	-2.17294263839722	-0.112409517168999	0.139639616012573	4.15283830079716E-06
-5.25893211364746	-7.62313079833984	-2.1647675037384	-0.112529240548611	0.139532163739204	2.37883814406814E-05
-5.25999736785889	-7.62892007827759	-2.16419315338135	-0.112387090921402	0.139690577983856	0.000121433440654073
-5.26130723953247	-7.63321542739868	-2.16088366508484	-0.112506255507469	0.139612093567848	0.000227251875912771
-5.25314617156982	-7.63370227813721	-2.16263937950134	-0.112445168197155	0.13963483273983	0.000314273522235453
-5.25335216522217	-7.63970470428467	-2.15551161766052	-0.112404078245163	0.139682129025459	0.00047289629583247
-5.25773572921753	-7.64795064926147	-2.15806245803833	-0.11247430741787	0.139643788337708	0.000449743180070072
-5.2540602684021	-7.64251279830933	-2.15144419670105	-0.112381309270859	0.139645919203758	0.000618845981080085
-5.25790739059448	-7.64568901062012	-2.15735936164856	-0.112336479127407	0.139732763171196	0.000609977811109275
-5.25091361999512	-7.64425134658813	-2.14932036399841	-0.112401865422726	0.139681801199913	0.000597300415392965
-5.25296926498413	-7.6443395614624	-2.14911317825317	-0.112420566380024	0.139752313494682	0.000545462302397937
-5.25612211227417	-7.64914655685425	-2.15053391456604	-0.112384796142578	0.139793112874031	0.000522618880495429
-5.25042104721069	-7.64652585983276	-2.1428382396698	-0.112276628613472	0.139899849891663	0.000505034637171775
-5.25249671936035	-7.64776563644409	-2.13947319984436	-0.112290762364864	0.139855846762657	0.000585928733926266
-5.2551155090332	-7.65156507492065	-2.13839912414551	-0.112342335283756	0.139946267008781	0.000458326510852203
-5.25000238418579	-7.65054321289063	-2.14099764823914	-0.112265437841415	0.13996896147728	0.000554043625015765
-5.25438165664673	-7.65262508392334	-2.13597202301025	-0.112259835004807	0.140002325177193	0.0005590186920017
-5.25339651107788	-7.65053033828735	-2.13507294654846	-0.112154148519039	0.139960661530495	0.000541307963430882
-5.25328493118286	-7.65140914916992	-2.12816071510315	-0.112319864332676	0.139936178922653	0.000643684063106775
-5.25704956054688	-7.65535354614258	-2.13519740104675	-0.112108826637268	0.139978170394897	0.000533211336005479
-5.25675344467163	-7.65500402450562	-2.12286853790283	-0.112180136144161	0.139989420771599	0.000598175858613104
-5.25276947021484	-7.64978456497192	-2.12815737724304	-0.112101078033447	0.139971196651459	0.000649090332444757
-5.26057815551758	-7.65391302108765	-2.12088584899902	-0.112107463181019	0.139932423830032	0.000674556184094399
-5.25451231002808	-7.65097427368164	-2.12461948394775	-0.112171284854412	0.140026286244392	0.0006485998746939
-5.25670289993286	-7.65578699111938	-2.12102699279785	-0.112105213105679	0.140107497572899	0.000725184858310968
-5.2526068687439	-7.65254878997803	-2.12222647666931	-0.112107314169407	0.14004947245121	0.000719553034286946
-5.25431108474731	-7.65111541748047	-2.10472273826599	-0.11220471560955	0.139984309673309	0.000802284514065832
-5.25526475906372	-7.65332078933716	-2.11774134635925	-0.112091988325119	0.140142664313316	0.000840030144900084
-5.25871133804321	-7.65486812591553	-2.11538338661194	-0.112146951258183	0.140119761228561	0.000920365273486823
-5.24963617324829	-7.64876079559326	-2.11046195030212	-0.112071946263313	0.14014545083046	0.000984587706625462
-5.25369739532471	-7.65393495559692	-2.11849069595337	-0.112125478684902	0.140208080410957	0.0010717356344685
-5.25313138961792	-7.65250635147095	-2.11223435401917	-0.112095817923546	0.140172466635704	0.00116585160139948
-5.25281143188477	-7.65023803710938	-2.10182952880859	-0.112071879208088	0.140197336673737	0.00115070887841284
-5.25319814682007	-7.65479707717896	-2.10395860671997	-0.111974269151688	0.140300378203392	0.00131276797037572
-5.24634170532227	-7.64934921264648	-2.10755729675293	-0.112102262675762	0.140137121081352	0.00126203976105899
-5.24385595321655	-7.65021800994873	-2.10662746429443	-0.111970454454422	0.140207186341286	0.0014158352278173
-5.24927139282227	-7.65390920639038	-2.10892581939697	-0.112055473029613	0.140282616019249	0.00144915247801691
-5.24206018447876	-7.65260696411133	-2.09675312042236	-0.112084873020649	0.140258401632309	0.00151259021367878
-5.2447943687439	-7.65335512161255	-2.10416698455811	-0.112020678818226	0.140332669019699	0.00156504474580288
-5.24537944793701	-7.6533522605896	-2.10532903671265	-0.112000793218613	0.140264421701431	0.00167963886633515
-5.2440185546875	-7.65809488296509	-2.09832501411438	-0.112067259848118	0.140308544039726	0.00170126254670322
-5.24519920349121	-7.66250896453857	-2.10429167747498	-0.111922867596149	0.140462577342987	0.00189210975077003
-5.240966796875	-7.66100263595581	-2.09677696228027	-0.112055636942387	0.140299320220947	0.00191414821892977
-5.23997354507446	-7.66008853912354	-2.10383558273315	-0.111968338489532	0.140329584479332	0.001994289457798
-5.24548482894897	-7.66710805892944	-2.10273551940918	-0.112049929797649	0.140322402119637	0.00197529653087258
-5.24034833908081	-7.66450929641724	-2.09220767021179	-0.112031370401382	0.140332892537117	0.00211475160904229
-5.24275684356689	-7.66283464431763	-2.0982654094696	-0.112000249326229	0.14037512242794	0.00207335711456835
-5.24086666107178	-7.66285943984985	-2.09513068199158	-0.112010270357132	0.14031682908535	0.00203623366542161
-5.23967838287354	-7.66318655014038	-2.09460854530334	-0.112116135656834	0.140305995941162	0.00204832921735942
-5.24287414550781	-7.66423749923706	-2.09507727622986	-0.111937776207924	0.140379220247269	0.0020778535399586
-5.24058055877686	-7.66659593582153	-2.09349012374878	-0.11203720420599	0.14038573205471	0.00207225512713194
-5.23709344863892	-7.66603136062622	-2.09822010993958	-0.112008064985275	0.140406012535095	0.00211732718162239
-5.24447774887085	-7.67427635192871	-2.09357905387878	-0.112028419971466	0.140337020158768	0.00203402363695204
-5.24019241333008	-7.67432975769043	-2.09355711936951	-0.112021639943123	0.140402033925056	0.00209340383298695
-5.24793100357056	-7.6748423576355	-2.09750723838806	-0.111944727599621	0.140464350581169	0.00213606143370271
-5.2440619468689	-7.67720031738281	-2.09734630584717	-0.112050928175449	0.140387520194054	0.00204204092733562
-5.24529409408569	-7.68109035491943	-2.08909463882446	-0.112056285142899	0.140382319688797	0.0020670578815043
-5.25207185745239	-7.68362903594971	-2.09647250175476	-0.111891366541386	0.14048145711422	0.00197331793606281
-5.25082349777222	-7.68320322036743	-2.08938431739807	-0.112002104520798	0.140398293733597	0.00195101846475154
-5.24944877624512	-7.68348741531372	-2.09075736999512	-0.111909948289394	0.14042454957962	0.00195005838759243
-5.25609683990479	-7.68980169296265	-2.09520602226257	-0.111917771399021	0.140428975224495	0.00181750324554741
-5.25454187393188	-7.6897120475769	-2.09329199790955	-0.11191514134407	0.140456587076187	0.00182479619979858
-5.2572021484375	-7.6934666633606	-2.09953737258911	-0.111853547394276	0.140585169196129	0.00173284241463989
-5.25410938262939	-7.69304704666138	-2.09217143058777	-0.111873410642147	0.140439882874489	0.00168373680207878
-5.25275707244873	-7.6944727897644	-2.0906834602356	-0.111870154738426	0.140490710735321	0.00166528753470629
-5.26198196411133	-7.70048713684082	-2.09791731834412	-0.111765123903751	0.140511378645897	0.00158012413885444
-5.25789499282837	-7.6992883682251	-2.09240078926086	-0.111805953085423	0.140466317534447	0.0015836734091863
-5.25809192657471	-7.6984224319458	-2.09294986724854	-0.111704058945179	0.140513196587563	0.00156049523502588
-5.26462554931641	-7.70602893829346	-2.09410262107849	-0.111831866204739	0.140493348240852	0.00140139809809625
-5.2616868019104	-7.70572662353516	-2.09121346473694	-0.111764349043369	0.140467718243599	0.00140358495991677
-5.26711225509644	-7.70766639709473	-2.0916383266449	-0.111666053533554	0.140497460961342	0.0013813303085044
-5.26315355300903	-7.70664167404175	-2.08304882049561	-0.111771434545517	0.140411540865898	0.00140478264074773
-5.26329517364502	-7.71192121505737	-2.09124088287354	-0.11171580851078	0.140478774905205	0.00130773312412202
-5.27011442184448	-7.71621704101563	-2.09000658988953	-0.111696198582649	0.140452802181244	0.00132023578044027
-5.26451253890991	-7.71395778656006	-2.08822274208069	-0.111689403653145	0.14042566716671	0.00131009239703417
-5.27111339569092	-7.71652030944824	-2.09200143814087	-0.111633211374283	0.140420004725456	0.00129743386059999
-5.26839017868042	-7.71743535995483	-2.08887767791748	-0.111753158271313	0.140410333871841	0.0011659637093544
-5.27439260482788	-7.71642780303955	-2.08714628219604	-0.111641362309456	0.140456289052963	0.00119946384802461
-5.27352809906006	-7.71612358093262	-2.09178352355957	-0.111630767583847	0.140371605753899	0.00111830967944115
-5.27159881591797	-7.72134113311768	-2.08311796188354	-0.111690647900105	0.140347391366959	0.0011143310694024
-5.27967214584351	-7.72231769561768	-2.09497976303101	-0.111568309366703	0.140429049730301	0.00100794108584523
-5.28156232833862	-7.72349977493286	-2.08681154251099	-0.111616410315037	0.140360176563263	0.000977813731878996
-5.27539491653442	-7.71845054626465	-2.09074115753174	-0.111533559858799	0.140313982963562	0.000947560009080917
-5.28354072570801	-7.72741794586182	-2.08577656745911	-0.111526809632778	0.140288233757019	0.000945005565881729
-5.28290414810181	-7.72377347946167	-2.0882134437561	-0.111617363989353	0.140282675623894	0.000875406432896852
-5.28396701812744	-7.72869968414307	-2.09010291099548	-0.111497618257999	0.140337914228439	0.000898018770385534
-5.28582000732422	-7.72604656219482	-2.0855598449707	-0.111457712948322	0.140238389372826	0.000825685856398195
-5.28490447998047	-7.72561883926392	-2.08187222480774	-0.111495345830917	0.140243202447891	0.000855078338645399
-5.29098558425903	-7.73007011413574	-2.09301710128784	-0.1114232391119	0.140304088592529	0.000750729581341147
-5.28579568862915	-7.72506427764893	-2.0850133895874	-0.111443340778351	0.140211001038551	0.00077753869118169
-5.29200172424316	-7.72715711593628	-2.09040951728821	-0.111387394368649	0.140227243304253	0.000848689931444824
-5.28866195678711	-7.72869539260864	-2.08598971366882	-0.111458510160446	0.140166506171227	0.000765350298024714
-5.29338502883911	-7.72569561004639	-2.08852863311768	-0.111412882804871	0.140250638127327	0.000796991342213005
-5.29429578781128	-7.72330713272095	-2.09249687194824	-0.111359819769859	0.140238612890244	0.000765897915698588
-5.29633808135986	-7.72338390350342	-2.08582854270935	-0.111483387649059	0.140187099575996	0.000863840337842703
-5.30247974395752	-7.72461032867432	-2.10041570663452	-0.111396983265877	0.140320152044296	0.000788154487963766
-5.29812335968018	-7.72211122512817	-2.0856397151947	-0.111461222171783	0.140281736850739	0.00084339635213837
-5.29953289031982	-7.72033405303955	-2.0917820930481	-0.111385710537434	0.140250161290169	0.000958893215283751
-5.29873514175415	-7.72403573989868	-2.08162951469421	-0.111409090459347	0.140212848782539	0.000982095021754503
-5.29809999465942	-7.72349786758423	-2.07901167869568	-0.111474297940731	0.140304744243622	0.000978664262220263
-5.30151653289795	-7.7259521484375	-2.09020781517029	-0.111373461782932	0.140440076589584	0.0010707025649026
-5.29354667663574	-7.72403430938721	-2.0733368396759	-0.111496694386005	0.140274077653885	0.00109972083009779
-5.29305744171143	-7.72628116607666	-2.08269572257996	-0.111390709877014	0.140417769551277	0.00116907071787864
-5.29504728317261	-7.72937870025635	-2.07224369049072	-0.111443102359772	0.140409797430038	0.00121487991418689
-5.28591632843018	-7.72225141525269	-2.08067488670349	-0.111365459859371	0.140405282378197	0.00122961169108748
-5.29003810882568	-7.72735261917114	-2.07357692718506	-0.111369483172894	0.140386253595352	0.00131305062677711
-5.28510713577271	-7.7253589630127	-2.07382249832153	-0.111366644501686	0.140393853187561	0.00137082184664905
-5.28723669052124	-7.72603750228882	-2.07378816604614	-0.111248485743999	0.140581205487251	0.00141913420520723
-5.28336811065674	-7.71983432769775	-2.06907510757446	-0.111373588442802	0.140445441007614	0.00148777407594025
-5.28132009506226	-7.72156238555908	-2.07001376152039	-0.111301586031914	0.140561044216156	0.00162342679686844
-5.2833046913147	-7.72327136993408	-2.07267022132874	-0.111349187791348	0.140530586242676	0.00164880184456706
-5.27294588088989	-7.71946477890015	-2.0653178691864	-0.11130878329277	0.140579372644424	0.00172897789161652
-5.27493381500244	-7.72135353088379	-2.07171416282654	-0.111280009150505	0.140533819794655	0.00189499149564654
-5.27115774154663	-7.72118663787842	-2.06692004203796	-0.111353859305382	0.14055323600769	0.0019555096514523
-5.27374315261841	-7.72452068328857	-2.06115770339966	-0.111267730593681	0.140716940164566	0.00207415921613574
-5.26681089401245	-7.7221474647522	-2.0612735748291	-0.111317165195942	0.14049106836319	0.00209051184356213
-5.26728200912476	-7.72320127487183	-2.0590660572052	-0.111313536763191	0.140648022294044	0.00227492186240852
-5.27032947540283	-7.72678661346436	-2.06066799163818	-0.111297823488712	0.140625149011612	0.0022928724065423
-5.25850057601929	-7.72210359573364	-2.05792474746704	-0.11126583814621	0.140664830803871	0.00230413791723549
-5.26349353790283	-7.72484350204468	-2.05560851097107	-0.111222438514233	0.140585646033287	0.00239309621974826
-5.25500726699829	-7.72200584411621	-2.05380153656006	-0.111216686666012	0.140579506754875	0.00243681040592492
-5.25504446029663	-7.72561168670654	-2.05859613418579	-0.111173212528229	0.140758603811264	0.00248975306749344
-5.2526273727417	-7.72155618667603	-2.05689644813538	-0.111272312700748	0.140542939305305	0.00252798991277814
-5.24991703033447	-7.72393274307251	-2.05146074295044	-0.111177794635296	0.140752419829369	0.00262768846005201
-5.25301885604858	-7.72861242294312	-2.0513072013855	-0.111213900148869	0.140729025006294	0.00262881326489151
-5.24137783050537	-7.72180700302124	-2.05427622795105	-0.111215226352215	0.140735566616058	0.00270126922987401
-5.24729156494141	-7.72713756561279	-2.05463767051697	-0.111164160072803	0.140691563487053	0.00282645388506353
-5.24465179443359	-7.72428512573242	-2.05186939239502	-0.111255906522274	0.140607759356499	0.00283466605469584
-5.24552059173584	-7.72769069671631	-2.04441523551941	-0.111210256814957	0.140708416700363	0.00293797859922051
-5.24082136154175	-7.72772407531738	-2.05146408081055	-0.111290015280247	0.140506982803345	0.00297259911894798
-5.24032878875732	-7.72729015350342	-2.0378782749176	-0.11129155009985	0.140625074505806	0.00305093382485211
-5.24548673629761	-7.73263359069824	-2.0438826084137	-0.111287735402584	0.140651345252991	0.00307729002088308
-5.23355865478516	-7.72657775878906	-2.04611396789551	-0.111217364668846	0.140655115246773	0.00309865665622056
-5.2373194694519	-7.72968006134033	-2.04224801063538	-0.111210517585278	0.140644803643227	0.0032016453333199
-5.23337125778198	-7.72796154022217	-2.04116559028625	-0.111262761056423	0.140534147620201	0.00325989816337824
-5.23360872268677	-7.7333402633667	-2.03556299209595	-0.111213549971581	0.140609726309776	0.00323594990186393
-5.23560619354248	-7.73434638977051	-2.04675555229187	-0.111193135380745	0.140639975667	0.00332668167538941
-5.22834587097168	-7.73511362075806	-2.03019452095032	-0.11129143089056	0.140573754906654	0.00340748438611627
-5.23419666290283	-7.73991966247559	-2.04230237007141	-0.111193157732487	0.140625655651093	0.00340498867444694
-5.22873067855835	-7.74232387542725	-2.03069472312927	-0.111300468444824	0.140617340803146	0.00340249505825341
-5.23084259033203	-7.74009132385254	-2.03667569160461	-0.111211411654949	0.140731200575829	0.00346313812769949
-5.23297500610352	-7.74395990371704	-2.031902551651	-0.111187741160393	0.14058244228363	0.00347561505623162
-5.23384046554565	-7.74525022506714	-2.03034377098084	-0.111201234161854	0.140678033232689	0.0034731428604573
-5.2368221282959	-7.74724340438843	-2.04123592376709	-0.111094608902931	0.140693038702011	0.0034983002115041
-5.23445177078247	-7.74458360671997	-2.03055834770203	-0.111211188137531	0.14051342010498	0.00349228922277689
-5.24259281158447	-7.74959897994995	-2.03890299797058	-0.111152872443199	0.140619978308678	0.00352686760015786
-5.24245882034302	-7.75001096725464	-2.02996230125427	-0.111185811460018	0.140566542744637	0.00347119988873601
-5.24614810943604	-7.74888467788696	-2.03490376472473	-0.111168839037418	0.140557467937469	0.00344310724176466
-5.25016117095947	-7.75120782852173	-2.03798222541809	-0.111160919070244	0.140539050102234	0.00347864883951843
-5.24846458435059	-7.74862098693848	-2.03357243537903	-0.111174680292606	0.14047209918499	0.00346783665008843
-5.25786876678467	-7.75336265563965	-2.03789448738098	-0.111035190522671	0.14060115814209	0.00351040856912732
-5.25339317321777	-7.74946737289429	-2.03869795799255	-0.111170627176762	0.140405640006065	0.00342116691172123
-5.25564670562744	-7.75068140029907	-2.04227876663208	-0.111090622842312	0.140434816479683	0.00347524392418563
-5.26397705078125	-7.75484085083008	-2.03412342071533	-0.111152529716492	0.140459060668945	0.00346899125725031
-5.25638151168823	-7.74794673919678	-2.04166507720947	-0.111148193478584	0.140367284417152	0.00345289893448353
-5.26733684539795	-7.75116491317749	-2.04130029678345	-0.11109983175993	0.140372604131699	0.00343899335712194
-5.26461458206177	-7.75045585632324	-2.03715848922729	-0.11122814565897	0.140351861715317	0.0034559266641736
-5.27245044708252	-7.74967241287231	-2.03862380981445	-0.111086465418339	0.140438973903656	0.00349045637995005
-5.27049827575684	-7.75000238418579	-2.04352784156799	-0.111153066158295	0.140420764684677	0.00347714452072978
-5.27051877975464	-7.74783039093018	-2.04483890533447	-0.111115843057632	0.140337407588959	0.00352410785853863
-5.27890920639038	-7.74946641921997	-2.04517412185669	-0.111111871898174	0.140323758125305	0.00348716042935848
-5.2755823135376	-7.74933195114136	-2.04830980300903	-0.111173093318939	0.140307441353798	0.00354533805511892
-5.27391004562378	-7.74773073196411	-2.04945421218872	-0.111162327229977	0.14033055305481	0.00353049277327955
-5.28112983703613	-7.75028228759766	-2.05383801460266	-0.111084155738354	0.140323311090469	0.00355622102506459
-5.2768874168396	-7.74791145324707	-2.05813765525818	-0.11116760969162	0.140324264764786	0.00356265087611973
-5.28037548065186	-7.74976110458374	-2.0544331073761	-0.111042365431786	0.140428692102432	0.00362250464968383
-5.27979183197021	-7.74744653701782	-2.05507731437683	-0.111160464584827	0.140318542718887	0.00359447905793786
-5.27876663208008	-7.74788522720337	-2.05679273605347	-0.111056484282017	0.140365079045296	0.00366137502714992
-5.28687620162964	-7.75241708755493	-2.05803775787354	-0.111102148890495	0.140416070818901	0.0036708009429276
-5.27580738067627	-7.74654531478882	-2.05426454544067	-0.111047796905041	0.14041605591774	0.00368015677668154
-5.28252029418945	-7.7500638961792	-2.0647828578949	-0.110992886126041	0.140382945537567	0.00374201266095042
-5.27763986587524	-7.74841070175171	-2.05771899223328	-0.111067876219749	0.140320912003517	0.00377994822338223
-5.28024530410767	-7.75101661682129	-2.06434178352356	-0.110923565924168	0.14051328599453	0.00379304774105549
-5.27978038787842	-7.7519736289978	-2.06174516677856	-0.111053071916103	0.140472084283829	0.00389558752067387
-5.27566576004028	-7.75030088424683	-2.07234334945679	-0.110975176095963	0.140456289052963	0.00392899429425597
-5.28355932235718	-7.75518035888672	-2.0658872127533	-0.110989078879356	0.140479177236557	0.00396134331822395
-5.2781548500061	-7.75201463699341	-2.06186509132385	-0.110958650708199	0.140492483973503	0.00404881732538342
-5.27991151809692	-7.75523376464844	-2.07343363761902	-0.110978573560715	0.140596613287926	0.00411463202908635
-5.27646732330322	-7.75104236602783	-2.08071541786194	-0.110925361514091	0.1404088139534	0.00409840373322368
-5.27694463729858	-7.75479221343994	-2.06892943382263	-0.111006453633308	0.14042454957962	0.00416869670152664
-5.28176403045654	-7.75477981567383	-2.07842350006104	-0.110884584486485	0.140477642416954	0.00429798755794764
-5.27547740936279	-7.75308990478516	-2.08186340332031	-0.111014939844608	0.140412241220474	0.00429757684469223
-5.27619647979736	-7.75356101989746	-2.08134818077087	-0.110925517976284	0.140481889247894	0.0044042095541954
-5.28165245056152	-7.75548505783081	-2.08749508857727	-0.111039474606514	0.140449345111847	0.0044601745903492
[truncated: 17,965 more rows]
